# Supplementary material for: Photovermellogens: Minimalistic Pyridinium-Based Acylhydrazones with Photoswitchable Basicity for Operation in Aqueous Media
Source: J Org Chem. 2026 May 4;91(19):6559–65. doi: 10.1021/acs.joc.5c02962 (PMC13185115; doi:10.1021/acs.joc.5c02962)
Supplement: Supplementary file 3 [file jo5c02962_si_003.zip]

Archive with 281 entries (205 files):
- ts/
- ts/pa/
- ts/pa/ts.xyz
- ts/pa/ts.hess
- ts/pa/spe_2d.out
- ts/pa/ts_guess.xyz
- ts/pa/ts.out
- ts/pa/irc.out
- ts/pah/
- ts/pah/ts_guess.xyz
- ts/pah/irc.out
- ts/pah/ts.xyz
- ts/pah/ts.hess
- ts/pah/ts.out
- ts/pah/spe_2d.out
- thermodynamics/
- thermodynamics/zpah/
- thermodynamics/zpah/2d/
- thermodynamics/zpah/2d/orca.out
- thermodynamics/zpah/1a/
- thermodynamics/zpah/1a/orca.out
- thermodynamics/zpah/2b/
- thermodynamics/zpah/2b/orca.out
- thermodynamics/zpah/2e/
- thermodynamics/zpah/2e/orca.out
- thermodynamics/zpah/coord.xyz
- thermodynamics/zpah/1c/
- thermodynamics/zpah/1c/orca.out
- thermodynamics/zpahcl/
- thermodynamics/zpahcl/2d/
- thermodynamics/zpahcl/2d/orca.out
- thermodynamics/zpahcl/1a/
- thermodynamics/zpahcl/1a/orca.out
- thermodynamics/zpahcl/coord.xyz
- thermodynamics/zpahcl/2b/
- thermodynamics/zpahcl/2b/orca.out
- thermodynamics/zpahcl/2e/
- thermodynamics/zpahcl/2e/orca.out
- thermodynamics/zpahcl/1c/
- thermodynamics/zpahcl/1c/orca.out
- thermodynamics/epa/
- thermodynamics/epa/1c/
- thermodynamics/epa/1c/orca.out
- thermodynamics/epa/2e/
- thermodynamics/epa/2e/orca.out
- thermodynamics/epa/coord.xyz
- thermodynamics/epa/2b/
- thermodynamics/epa/2b/orca.out
- thermodynamics/epa/1a/
- thermodynamics/epa/1a/orca.out
- thermodynamics/epa/2d/
- thermodynamics/epa/2d/orca.out
- thermodynamics/zpa/
- thermodynamics/zpa/1a/
- thermodynamics/zpa/1a/orca.out
- thermodynamics/zpa/2d/
- thermodynamics/zpa/2d/orca.out
- thermodynamics/zpa/coord.xyz
- thermodynamics/zpa/1c/
- thermodynamics/zpa/1c/orca.out
- thermodynamics/zpa/2e/
- thermodynamics/zpa/2e/orca.out
- thermodynamics/zpa/2b/
- thermodynamics/zpa/2b/orca.out
- thermodynamics/epah/
- thermodynamics/epah/coord.xyz
- thermodynamics/epah/2d/
- thermodynamics/epah/2d/orca.out
- thermodynamics/epah/1a/
- thermodynamics/epah/1a/orca.out
- thermodynamics/epah/1c/
- thermodynamics/epah/1c/orca.out
- thermodynamics/epah/2b/
- thermodynamics/epah/2b/orca.out
- thermodynamics/epah/2e/
- thermodynamics/epah/2e/orca.out
- thermodynamics/epahcl/
- thermodynamics/epahcl/2b/
- thermodynamics/epahcl/2b/orca.out
- thermodynamics/epahcl/2e/
- thermodynamics/epahcl/2e/orca.out
- thermodynamics/epahcl/1c/
- thermodynamics/epahcl/1c/orca.out
- thermodynamics/epahcl/2d/
- thermodynamics/epahcl/2d/orca.out
- thermodynamics/epahcl/1a/
- thermodynamics/epahcl/1a/orca.out
- thermodynamics/epahcl/coord.xyz
- spectra/
- spectra/syn_epah/
- spectra/syn_epah/tddft/
- spectra/syn_epah/tddft/orca.out
- spectra/syn_epah/dftmrci/
- spectra/syn_epah/dftmrci/orca.out
- spectra/syn_epah/dftmrci/dftmrci.out
- spectra/anti_epah/
- spectra/anti_epah/tddft/
- spectra/anti_epah/tddft/orca.out
- spectra/anti_epah/dftmrci/
- spectra/anti_epah/dftmrci/dftmrci.out
- spectra/anti_epah/dftmrci/orca.out
- spectra/syn_epa/
- spectra/syn_epa/tddft/
- spectra/syn_epa/tddft/orca.out
- spectra/syn_epa/dftmrci/
- spectra/syn_epa/dftmrci/orca.out
- spectra/syn_epa/dftmrci/dftmrci.out
- spectra/anti_zpa/
- spectra/anti_zpa/dftmrci/
- spectra/anti_zpa/dftmrci/dftmrci.out
- spectra/anti_zpa/dftmrci/orca.out
- spectra/anti_zpa/tddft/
- spectra/anti_zpa/tddft/orca.out
- spectra/syn_zpa/
- spectra/syn_zpa/dftmrci/
- spectra/syn_zpa/dftmrci/orca.out
- spectra/syn_zpa/dftmrci/dftmrci.out
- spectra/syn_zpa/tddft/
- spectra/syn_zpa/tddft/orca.out
- spectra/anti_epa/
- spectra/anti_epa/dftmrci/
- spectra/anti_epa/dftmrci/dftmrci.out
- spectra/anti_epa/dftmrci/orca.out
- spectra/anti_epa/tddft/
- spectra/anti_epa/tddft/orca.out
- spectra/anti_zpah/
- spectra/anti_zpah/dftmrci/
- spectra/anti_zpah/dftmrci/dftmrci.out
- spectra/anti_zpah/dftmrci/orca.out
- spectra/anti_zpah/tddft/
- spectra/anti_zpah/tddft/orca.out
- spectra/syn_zpah/
- meci/
- meci/pah/
- meci/pah/refD.xyz
- meci/pah/refC.xyz
- meci/pah/refB.xyz
- meci/pah/refE.xyz
- meci/pah/refA.out
- meci/pah/refB.out
- meci/pah/refE.out
- meci/pah/refA.xyz
- meci/pah/s0s1/
- meci/pah/s0s1/0.xyz
- meci/pah/s0s1/3.out
- meci/pah/s0s1/1.xyz
- meci/pah/s0s1/2.out
- meci/pah/s0s1/1.out
- meci/pah/s0s1/2.xyz
- meci/pah/s0s1/0.out
- meci/pah/s0s1/3.xyz
- meci/pah/s1s2/
- meci/pah/s1s2/0.xyz
- meci/pah/s1s2/1.xyz
- meci/pah/s1s2/2.out
- meci/pah/s1s2/1.out
- meci/pah/s1s2/2.xyz
- meci/pah/s1s2/0.out
- meci/pah/refD.out
- meci/pah/refC.out
- meci/pa/
- meci/pa/refJ.out
- meci/pa/refG.xyz
- meci/pa/refH.xyz
- meci/pa/refF.xyz
- meci/pa/s0s1/
- meci/pa/s0s1/1.xyz
- meci/pa/s0s1/0.xyz
- meci/pa/s0s1/0.out
- meci/pa/s0s1/1.out
- meci/pa/refH.out
- meci/pa/refF.out
- meci/pa/refJ.xyz
- meci/pa/s1s2/
- meci/pa/s1s2/0.out
- meci/pa/s1s2/1.out
- meci/pa/s1s2/1.xyz
- meci/pa/s1s2/0.xyz
- meci/pa/refG.out
- README.txt
- scans/
- scans/pah/
- scans/pah/gfn2/
- scans/pah/gfn2/0027.out
- scans/pah/gfn2/0020.out
- scans/pah/gfn2/0029.out
- scans/pah/gfn2/0015.out
- scans/pah/gfn2/0012.out
- scans/pah/gfn2/0003.out
- scans/pah/gfn2/0004.out
- scans/pah/gfn2/0013.out
- scans/pah/gfn2/0014.out
- scans/pah/gfn2/0028.out
- scans/pah/gfn2/0021.out
- scans/pah/gfn2/0026.out
- scans/pah/gfn2/0005.out
- scans/pah/gfn2/0002.out
- scans/pah/gfn2/0008.out
- scans/pah/gfn2/0001.out
- scans/pah/gfn2/0006.out
- scans/pah/gfn2/0017.out
- scans/pah/gfn2/0010.out
- scans/pah/gfn2/0019.out
- scans/pah/gfn2/0025.out
- scans/pah/gfn2/xtb.out
- scans/pah/gfn2/0022.out
- scans/pah/gfn2/0007.out
- scans/pah/gfn2/0000.out
- scans/pah/gfn2/0009.out
- scans/pah/gfn2/xtbscan.trj
- scans/pah/gfn2/0023.out
- scans/pah/gfn2/0024.out
- scans/pah/gfn2/0018.out
- scans/pah/gfn2/0011.out
- scans/pah/gfn2/0016.out
- scans/pah/dftmin/
- scans/pah/dftmin/0009.xyz
- scans/pah/dftmin/0000.xyz
- scans/pah/dftmin/0007.xyz
- scans/pah/dftmin/0024.xyz
- scans/pah/dftmin/0023.xyz
- scans/pah/dftmin/0016.xyz
- scans/pah/dftmin/0011.xyz
- scans/pah/dftmin/0018.xyz
- scans/pah/dftmin/tc.out
- scans/pah/dftmin/0006.xyz
- scans/pah/dftmin/0001.xyz
- scans/pah/dftmin/0008.xyz
- scans/pah/dftmin/0019.xyz
- scans/pah/dftmin/0010.xyz
- scans/pah/dftmin/0017.xyz
- scans/pah/dftmin/0022.xyz
- scans/pah/dftmin/0025.xyz
- scans/pah/dftmin/0014.xyz
- scans/pah/dftmin/0013.xyz
- scans/pah/dftmin/0026.xyz
- scans/pah/dftmin/0021.xyz
- scans/pah/dftmin/0028.xyz
- scans/pah/dftmin/0002.xyz
- scans/pah/dftmin/0005.xyz
- scans/pah/dftmin/0029.xyz
- scans/pah/dftmin/0020.xyz
- scans/pah/dftmin/0027.xyz
- scans/pah/dftmin/0012.xyz
- scans/pah/dftmin/0015.xyz
- scans/pah/dftmin/0004.xyz
- scans/pah/dftmin/0003.xyz
- scans/pa/
- scans/pa/gfn2/
- scans/pa/gfn2/0020.out
- scans/pa/gfn2/0027.out
- scans/pa/gfn2/0029.out
- scans/pa/gfn2/0012.out
- scans/pa/gfn2/0015.out
- scans/pa/gfn2/0004.out
- scans/pa/gfn2/0003.out
- scans/pa/gfn2/0014.out
- scans/pa/gfn2/0013.out
- scans/pa/gfn2/0028.out
- scans/pa/gfn2/0026.out
- scans/pa/gfn2/0021.out
- scans/pa/gfn2/0002.out
- scans/pa/gfn2/0005.out
- scans/pa/gfn2/0008.out
- scans/pa/gfn2/0006.out
- scans/pa/gfn2/0001.out
- scans/pa/gfn2/xtbscan.trj
- scans/pa/gfn2/0010.out
- scans/pa/gfn2/0017.out
- scans/pa/gfn2/0019.out
- scans/pa/gfn2/0022.out
- scans/pa/gfn2/0025.out
- scans/pa/gfn2/0000.out
- scans/pa/gfn2/0007.out
- scans/pa/gfn2/0009.out
- scans/pa/gfn2/0024.out
- scans/pa/gfn2/0023.out
- scans/pa/gfn2/xtb.out
- scans/pa/gfn2/0018.out
- scans/pa/gfn2/0016.out
- scans/pa/gfn2/0011.out
