# Supplementary material for: Photovermellogens: Minimalistic Pyridinium-Based Acylhydrazones with Photoswitchable Basicity for Operation in Aqueous Media
Source: J Org Chem. 2026 May 4;91(19):6559–65. doi: 10.1021/acs.joc.5c02962 (PMC13185115; doi:10.1021/acs.joc.5c02962)
Supplement: Supplementary file 3 [file jo5c02962_si_003.zip › ts/pa/ts.xyz]

31
Coordinates from ORCA-job orca E -778.990309483632
  N          -4.98116214805147     -0.43532573759627     -0.13155520616225
  C          -4.95236991090444     -0.47803457875834      1.23956055366027
  C          -3.81980933802094     -0.30654230436881      1.94581121238299
  C          -2.55916869034625     -0.07580004610749      1.27981823149942
  C          -2.63143943723060     -0.04756048593575     -0.16611758464523
  C          -3.81090986755849     -0.23075123218054     -0.79681104463222
  H          -5.90243049403376     -0.65374831069838      1.72453376642333
  H          -3.86107199474335     -0.33963682347043      3.02578260920526
  N          -1.48502143936056      0.09977202469665      1.97971324077556
  H          -1.74587282222568      0.12412716197670     -0.76234314407103
  H          -3.87890596247457     -0.21620259395820     -1.87608820590565
  C          -6.21141199008487     -0.72482558814554     -0.84249559595884
  H          -7.05167129824690     -0.25230946603246     -0.33782238539875
  H          -6.15324600867028     -0.32445553454898     -1.85132960215417
  H          -6.39705885093438     -1.79814898579237     -0.90238613126608
  N          -0.33462480828779      0.29463031741941      1.47094121200673
  C           0.84917327516212      0.48433774774558      1.14825002859244
  C           1.73153619787244     -0.68670779097059      0.78674735299101
  H           1.27631343999020      1.49149301123213      1.06874485430369
  O           1.25547660042150     -1.79869946324378      0.70351144987945
  C           3.16685619823286     -0.43251872880117      0.50954709590247
  C           3.83513744153050      0.67540063810358      1.03245858416846
  C           5.18668470807284      0.86158064121866      0.77983165671510
  C           5.87813702679870     -0.04694653494241     -0.00850980348632
  C           5.21981927609173     -1.15322790137427     -0.53437331610856
  C           3.87607627820391     -1.35018086209916     -0.26880393478249
  H           3.31859649618319      1.39020453699949      1.65898693447215
  H           5.69819150937244      1.71776650022553      1.19903549245765
  H           6.93009641515329      0.10444928962897     -0.21281833909450
  H           5.75771910668566     -1.86282975441943     -1.14912927901803
  H           3.36840108300452     -2.21411072360316     -0.67708920345309
