# Supplementary material for: Photovermellogens: Minimalistic Pyridinium-Based Acylhydrazones with Photoswitchable Basicity for Operation in Aqueous Media
Source: J Org Chem. 2026 May 4;91(19):6559–65. doi: 10.1021/acs.joc.5c02962 (PMC13185115; doi:10.1021/acs.joc.5c02962)
Supplement: Supplementary file 3 [file jo5c02962_si_003.zip › ts/pa/ts.hess]

$orca_hessian_file

$act_atom
  0

$act_coord
  0

$act_energy
        0.000000

$multiplicity
  1

$hessian
93
                    0                  1                  2                  3                  4        
    0      7.3011407632E-01   1.2833302643E-01   3.6442972546E-03  -1.3635201167E-01  -1.4864843984E-02
    1      1.2833302643E-01   1.4284869574E-01  -2.3650154681E-03  -1.7890564064E-02  -5.8689408935E-02
    2      3.6442972546E-03  -2.3650154681E-03   7.2250781911E-01   1.3907840971E-02   1.0555334374E-02
    3     -1.3635201167E-01  -1.7890564064E-02   1.3907840971E-02   8.8754490190E-01   1.2656731226E-01
    4     -1.4864843984E-02  -5.8689408935E-02   1.0555334374E-02   1.2656731226E-01   1.6702440239E-01
    5     -2.0962940518E-02  -7.1359619303E-04  -3.1217249559E-01   4.7060769647E-02  -6.9221372883E-03
    6      6.8114322687E-03   3.0175160056E-03  -3.5820446397E-02  -4.0385873344E-01  -5.4529226007E-02
    7      2.0990052859E-04   1.3108380034E-02  -3.7123778594E-03  -5.3686326395E-02  -6.9491320812E-02
    8     -3.2552375909E-02  -3.9902714906E-03  -4.8971753567E-02  -1.7385705550E-01  -2.4841365218E-02
    9      1.2040526780E-04   1.0425484587E-03   1.4537749358E-02  -4.6188728401E-02  -7.8784229687E-03
   10      2.3794284223E-03  -1.2177679493E-02   3.5521404636E-03  -9.2031586135E-03   3.5539732530E-03
   11      1.9825636673E-02   3.3683690303E-03  -2.7488937712E-02  -6.4320518529E-03  -2.5373293512E-03
   12     -7.1664116923E-02  -1.2650078150E-02   1.6193422344E-02  -4.0143765656E-03   5.0562456005E-04
   13     -1.3767465193E-02   1.1636371671E-02   2.1572770560E-03  -1.8199256910E-04  -2.5957283979E-03
   14      1.6990612843E-05   2.4861833437E-03   3.1234094659E-02  -4.6288317138E-04  -2.9850687363E-04
   15     -2.7472464296E-01  -4.5506377951E-02   5.9102678968E-02   2.7162386570E-03  -1.0702159984E-03
   16     -4.0016092348E-02  -6.2909114577E-02   1.1378137316E-02  -1.6639454582E-03   5.1046587449E-03
   17      1.0115117173E-01   1.9493768841E-02  -1.9027187442E-01   3.6141285590E-02   6.7445323482E-03
   18      4.3745570700E-03   7.1452967427E-04  -2.9986158948E-03  -2.9957738033E-01  -4.7606978813E-02
   19     -4.7444157153E-04   1.9863981044E-03   4.9899833213E-04  -4.7337844088E-02  -4.9323899724E-02
   20      3.3104676992E-02   6.1366021731E-03  -1.7079374114E-02   1.1273118688E-01   2.1424382038E-02
   21     -4.2151804252E-03  -2.5646256248E-03  -3.2218496682E-03   6.1442043113E-03   1.5898148833E-03
   22     -1.9194095296E-03   9.5343938471E-03  -5.4702804619E-04   9.1932668579E-04   1.3022959983E-03
   23     -2.8587201044E-03  -4.5808385076E-04   1.9104467273E-03   3.7129798289E-03   1.0179005810E-03
   24      1.3329834949E-02  -4.5447236292E-05   7.1405588413E-03  -9.4664828142E-04   1.1028068329E-05
   25     -1.4192418360E-04  -1.4011028626E-04  -8.7363733629E-04   1.4026775113E-03   4.2941244281E-04
   26     -1.7636754920E-02  -9.6362531421E-04   4.7485824186E-03   9.7878833530E-03   1.3784746346E-03
   27     -2.3505467756E-03  -2.1340547431E-03  -4.1439316222E-03   1.5653761921E-04   5.6082798974E-06
   28     -1.8843268042E-03   8.6093461811E-03   3.1253040513E-05   5.0863865593E-05   8.8662905387E-05
   29     -4.9084079794E-03  -6.4793824884E-04  -1.0207150066E-04  -6.6191199664E-04  -5.9708298921E-05
   30      1.7376388734E-03  -1.0502503639E-03   3.4088049710E-02  -5.6902978263E-03  -1.4300020387E-03
   31      4.1464232836E-04   3.0007399767E-03   5.8701201773E-03  -1.6766227532E-03   3.6606239340E-03
   32     -1.3885850490E-03   4.3014932185E-04  -1.5116412694E-02   2.8810209267E-03   6.2175523437E-04
   33     -2.0466304028E-01  -3.7164769711E-02  -5.2817834358E-02  -1.6902131417E-05   1.1562024434E-03
   34     -4.0185854235E-02  -6.8754308691E-02  -1.5572635279E-02   4.5918032572E-03  -3.4173796484E-03
   35     -5.3437122068E-02  -1.4936412352E-02  -1.4301266615E-01  -3.6436107651E-02  -6.5103380297E-03
   36     -3.0811562713E-02   7.1572764602E-03   1.1555476170E-02   8.8039467509E-04  -2.8677737267E-04
   37     -1.0148398648E-02   5.5638529492E-03   6.5334345665E-03   2.9117926887E-04   7.3041558374E-04
   38     -2.0691337657E-02   7.0724651276E-03   8.5566215187E-03  -1.6311451733E-03   5.0111667874E-04
   39     -2.4385326912E-03   9.7952248193E-03  -3.4778135562E-02  -5.1612463263E-03   2.3301578665E-04
   40      7.7174432087E-04   3.0278573422E-03  -1.1353682731E-02  -1.7596387568E-03   1.5560330377E-04
   41     -4.2225203898E-04   3.5100307194E-03  -1.7589188410E-02  -3.1939591624E-03   4.1496870064E-04
   42     -1.7554277595E-02  -3.2510219725E-02  -8.6081979154E-03   8.5959629136E-04  -1.2295602367E-03
   43     -7.9434562807E-03   3.0778331555E-03  -3.9558623517E-03   5.6138001953E-05   2.4788766781E-05
   44     -1.2167991403E-02  -1.8273150395E-02  -2.0981424005E-03   3.9224915301E-05  -1.4332651072E-03
   45     -1.0132441296E-02   1.3882522056E-03  -1.7362446954E-02   3.6867569356E-03  -8.9922615580E-04
   46     -4.2845210201E-04   3.8282946267E-04  -2.0347610698E-03  -3.3039217056E-04   7.3911343799E-04
   47      8.9136368323E-03  -9.0424576985E-05   4.7761201334E-03  -3.5009230173E-03  -2.6199210535E-04
   48      1.1514634546E-03  -1.9017168651E-04   2.4770841138E-03  -1.4276528068E-03  -2.2337170234E-04
   49      1.4443489264E-03  -1.7927176039E-04   1.2034136914E-03  -5.9020665111E-04   8.2168460601E-04
   50      4.5639004152E-06   1.3484884632E-05  -4.7574938954E-04   1.6180906874E-04   1.7662345694E-04
   51      1.4497509717E-03   7.3635524678E-05   4.3900228658E-04  -2.3096661868E-05  -3.9413384731E-05
   52     -4.2338139918E-03   1.4516484617E-04  -2.9436853470E-03   7.4020673458E-04  -3.2811153184E-04
   53      2.8854328242E-04   7.8120554560E-05   5.1781997314E-04  -7.0862032355E-04   3.2117107456E-05
   54     -2.3723243144E-03   1.0585939249E-04  -2.0935590523E-03   8.7584327052E-04   5.7592937601E-05
   55     -9.5332761107E-04   6.9882045125E-05  -9.5118337587E-04   4.5186395440E-04   5.7249909845E-06
   56     -2.8022571430E-04  -1.0060261196E-04  -8.6958779529E-05   3.4502984394E-04  -3.7409913391E-05
   57     -4.3957396682E-04  -2.3919116992E-06  -2.0852887292E-04   7.7249074526E-05   2.2467101221E-05
   58      2.6093738212E-03  -9.6697177238E-05   1.8452868475E-03  -5.4846048373E-04   1.3618221636E-04
   59      2.0292731281E-04  -1.3394516042E-05   6.1537825838E-05   5.6173012223E-05  -2.5686252871E-06
   60     -6.9099458630E-04   2.9318983746E-05  -5.0932414117E-04   1.4364836376E-04  -4.9186466490E-05
   61      9.8096485685E-04  -5.5153090804E-05   8.1821344184E-04  -2.6443241687E-04   7.6701542825E-05
   62     -1.1209614138E-05  -2.0443791503E-05   1.4641769429E-05   1.7243853230E-04   9.6716236899E-06
   63     -4.7743780271E-05   1.1684500863E-07  -3.6724491947E-05   9.7943289303E-06  -1.1972334122E-06
   64      3.8069539248E-05  -6.6490295822E-07  -5.1483426490E-06   3.0052456656E-05   5.8910277722E-06
   65     -9.4564925514E-05   5.5478544423E-06  -9.1981702017E-05   3.6191382663E-05   7.9331984724E-07
   66     -1.2384842181E-04   4.9779375092E-06  -9.6583720381E-05   4.0009166887E-05  -4.1885774703E-06
   67      5.1087818548E-05  -1.5706965769E-06   3.6397095943E-05  -6.0062540897E-06   5.3766820385E-08
   68      2.0476190470E-04  -5.6193232918E-06   1.5079279187E-04  -7.8798670057E-05   6.7367659884E-06
   69     -1.3759917019E-04   4.7580301225E-06  -9.7145415467E-05   3.5967052121E-05  -6.2640771126E-06
   70     -3.1035023733E-05   1.2807972480E-06  -3.0778797564E-05   2.5391666136E-05   1.1087365671E-06
   71      3.6596637960E-05  -1.6188297788E-06   2.1955062850E-05   2.9601143800E-06   1.7115582295E-06
   72     -1.3188052719E-04   5.4899134450E-06  -8.7853140194E-05   6.1390873087E-06  -7.1070113432E-06
   73     -2.3541475684E-05  -2.3806711008E-06  -9.6917024744E-07   6.1685699684E-06  -7.8387867160E-07
   74      1.1255716947E-04  -5.2914967994E-06   9.4745094572E-05  -4.0239727674E-05   7.9929648746E-06
   75     -2.0470957847E-04   1.4150409822E-05  -1.9258154055E-04   6.0052579865E-05  -1.7225052246E-05
   76     -4.1393901801E-04   2.0275165705E-05  -3.0680148246E-04   7.9019606707E-05  -2.1311323400E-05
   77     -5.7984489458E-05  -1.4267360282E-06  -3.2268762884E-05  -1.1326767635E-05  -7.8164765590E-06
   78      9.7958762002E-05  -4.0068857629E-06   6.1448632011E-05  -1.4021427177E-05   9.4909341297E-07
   79      1.8909869685E-04  -5.3902867693E-06   1.3923425603E-04  -5.6829243787E-05   6.0107449000E-06
   80      4.6531341387E-05  -1.6447287990E-06   3.6449929762E-05   2.0729301812E-06   7.0114128299E-07
   81     -5.7810857841E-05   2.4111480282E-06  -4.2673901321E-05   1.2916385897E-05  -3.0082343814E-06
   82     -2.8410430640E-05   1.1788828067E-06  -2.0346035329E-05   5.9232601961E-06  -1.6625821719E-06
   83     -2.4382121000E-06   1.6887491047E-07  -1.9866673366E-06   3.9869798338E-07  -1.7941097210E-08
   84     -3.9294644103E-05   1.5025204113E-06  -2.8691661521E-05   9.8690876527E-06  -1.8474413180E-06
   85      1.7199329880E-05  -3.7948856504E-07   1.2623045607E-05  -6.5546123408E-06   5.1831498078E-07
   86     -9.8654053819E-06   1.2737020749E-08  -6.8397557222E-06   6.1569193106E-06  -4.6450071108E-07
   87     -8.1596941406E-05   4.0144072420E-06  -6.2824864814E-05   1.8003259741E-05  -4.9573881912E-06
   88      2.0289236770E-05  -1.1126723312E-06   1.5258697723E-05  -6.6108814524E-06   3.7852788450E-07
   89      1.0670311738E-05   1.5986806401E-09   7.0022428883E-06  -7.4093330032E-07   1.4204700459E-06
   90      4.6612180271E-05  -2.4899950042E-06   3.4633430471E-05  -7.0261670406E-06   2.5296894000E-06
   91      2.0397051405E-05  -1.2374686079E-06   1.8662960151E-05  -7.4666433996E-06   1.4016026198E-06
   92     -5.5078855582E-05   1.7821941421E-06  -3.9927651414E-05   1.5708710107E-05  -2.6192024011E-06
                    5                  6                  7                  8                  9        
    0     -2.0962940518E-02   6.8114322687E-03   2.0990052859E-04  -3.2552375909E-02   1.2040526780E-04
    1     -7.1359619303E-04   3.0175160056E-03   1.3108380034E-02  -3.9902714906E-03   1.0425484587E-03
    2     -3.1217249559E-01  -3.5820446397E-02  -3.7123778594E-03  -4.8971753567E-02   1.4537749358E-02
    3      4.7060769647E-02  -4.0385873344E-01  -5.3686326395E-02  -1.7385705550E-01  -4.6188728401E-02
    4     -6.9221372883E-03  -5.4529226007E-02  -6.9491320812E-02  -2.4841365218E-02  -7.8784229687E-03
    5      7.1289770243E-01  -1.5476402542E-01  -2.2152454147E-02  -2.2835184365E-01  -2.1632762968E-03
    6     -1.5476402542E-01   7.5363913842E-01   1.0353596695E-01   1.0191653735E-01  -2.2358870822E-01
    7     -2.2152454147E-02   1.0353596695E-01   1.4129400586E-01   6.4414309526E-05  -2.9511482866E-02
    8     -2.2835184365E-01   1.0191653735E-01   6.4414309526E-05   7.9717343105E-01   8.7408006691E-02
    9     -2.1632762968E-03  -2.2358870822E-01  -2.9511482866E-02   8.7408006691E-02   8.3506414540E-01
   10     -2.3476086303E-03  -2.8199122917E-02  -6.2851382434E-02   1.7033775471E-02   1.1048854544E-01
   11      4.5380427534E-02   7.1794697815E-02   1.5727434580E-02  -1.7086380287E-01   1.1070853074E-01
   12     -2.3914071468E-02   1.1869000266E-02   6.7360716973E-04   3.4799826536E-02  -1.1642095701E-01
   13     -3.9891708229E-03   1.3810376587E-03   2.2896599571E-03   6.3501825892E-03  -7.6354529763E-03
   14     -7.7110717491E-03   1.5325853325E-02   3.4482237782E-03  -1.4938907912E-02   1.4489968923E-03
   15      5.3219870434E-02  -9.3280270843E-03  -7.9913197476E-04  -1.6494482663E-02   1.1182560921E-02
   16      1.1583556506E-02  -1.8302084033E-03  -1.9362628267E-03  -2.6897580777E-03   2.7431834812E-03
   17     -4.8145242136E-02   5.0458139750E-03   7.7433329748E-04   3.9095447809E-03  -4.0992478557E-02
   18      1.2069547269E-01  -1.6471676037E-02  -4.4214770123E-03   1.2917646950E-02   2.9437989215E-04
   19      2.2196551524E-02  -3.2804387364E-03   6.2539983377E-03   2.0838765982E-03  -1.8185507914E-03
   20     -1.2052446968E-01  -1.6297564096E-02  -2.9713173390E-03   1.3308978883E-02  -2.2770410731E-03
   21     -2.8603666389E-02  -6.0894249097E-02  -4.6260125927E-03   1.4836882369E-02   4.3308666629E-03
   22     -4.3273138111E-03  -4.6998323927E-03  -3.5463838583E-02   1.0325398678E-02  -1.0740114942E-04
   23     -1.1438796304E-02   1.1860000973E-02   9.9907764220E-03  -3.6360746820E-01  -3.0940208741E-03
   24     -9.3798785032E-03  -4.5229127408E-02  -7.5987999517E-03  -1.9408086943E-02  -3.8586509705E-01
   25      1.3245697281E-03  -1.0835655672E-02  -5.9203701501E-03  -3.3582980644E-03  -4.8204013453E-02
   26     -1.0724416783E-03  -9.3705983606E-03  -3.9648187449E-03   2.1993553439E-02  -1.7456553192E-01
   27     -8.5992382176E-04   6.7445213803E-04  -1.6984263249E-04  -9.0214400860E-04   6.0886354048E-03
   28     -4.3690489390E-04  -2.1494839885E-04   2.3470893869E-03   4.7235769832E-05  -3.0757708611E-04
   29     -1.6906347812E-03  -1.8210860470E-03  -4.3171436541E-05  -5.5766873138E-03   2.6980407456E-02
   30      2.5828951053E-04   7.9368469199E-05   1.0559904876E-04  -1.0585414223E-04  -4.1094196871E-03
   31      1.8300014794E-04   5.4218350674E-05  -6.3749191721E-04  -4.2042963095E-05  -2.6292215817E-03
   32      2.2873670584E-03  -3.3299185457E-04  -8.5021144262E-05   1.5361492276E-04  -1.3180899692E-03
   33     -1.5517168188E-02   3.5777850840E-03   4.1799529567E-04   5.0669000567E-03  -1.7155942467E-03
   34      1.3326934336E-03  -1.1265258383E-03   1.9460324210E-03   1.6135092235E-03   6.5664760963E-04
   35     -2.5641911966E-02   4.4884114081E-03   3.2656893956E-04  -3.5215970448E-03  -6.0354965291E-04
   36      3.8889745983E-03  -5.5449627444E-04  -2.6765806162E-04  -5.1847816209E-04   3.9323253320E-04
   37      1.7723523026E-04  -4.2673373427E-05  -1.2209709181E-04   1.6758413454E-04  -5.2791401149E-05
   38      1.3494592582E-03  -2.6448688773E-04   8.3926919839E-05   2.1715580745E-04   9.7216435626E-05
   39      2.5213173134E-04   7.7290583917E-05  -2.3541474748E-04  -1.5595839419E-03   4.3346414317E-04
   40     -8.4200310195E-04  -3.7906816922E-05   1.2856062290E-04  -5.5930006277E-04   3.9579770827E-05
   41      1.1890502930E-03  -5.3293317865E-05   5.1856466753E-05  -8.1008034362E-04   4.0296201355E-04
   42      5.0585177309E-03  -1.6233311769E-03   1.3101345542E-04  -8.2378754974E-04   8.1559074734E-04
   43      1.8131168216E-03  -5.7452407013E-04  -1.7662948928E-04  -4.8966952003E-04   3.8219451633E-05
   44      2.1679275576E-03  -8.0318116212E-04   3.4238571932E-04  -2.0008880658E-04   4.5351975880E-04
   45      2.4364438483E-02  -1.5448185423E-02  -3.2800932613E-03  -9.6812657974E-03  -9.3564954189E-02
   46      2.7813995363E-03  -1.7951708925E-03   4.6865521848E-03  -1.6133985666E-03  -1.7548391784E-02
   47     -8.0346202016E-03   9.1544861295E-03   1.6074153597E-03  -2.2477088652E-04  -1.4292876860E-02
   48     -2.8784750670E-03   3.5589297521E-03   1.7633412625E-04  -6.7036823511E-04   1.4931534904E-02
   49     -1.7535531297E-03   5.1656605468E-04   4.9602174266E-03   2.5602825943E-04  -2.8163519493E-03
   50      3.9765275529E-04  -6.4624309402E-04   3.0834297137E-04   1.4370654693E-04  -5.3024318722E-03
   51     -9.8787432327E-04   7.1320856408E-04  -9.9899076119E-04   3.8443667477E-04  -4.8536878624E-03
   52      4.6797777329E-03  -2.6605917100E-03  -7.0130890685E-04  -1.0106770513E-03   6.5770673020E-03
   53     -6.3198838734E-04   1.4908145889E-03  -4.7763727682E-04  -2.7400510072E-04   7.7708355532E-04
   54      3.1359349758E-03  -2.6365288539E-03   4.2915152328E-04  -3.0808134654E-04   1.0099189538E-03
   55      1.3845394534E-03  -1.2126011004E-03  -2.2761417292E-04  -8.5480789432E-05   1.0269506285E-03
   56      1.4114567399E-04  -7.0532761921E-04   3.4591103773E-04   2.1579945662E-04   1.8820932877E-03
   57      4.0417669889E-04  -3.4362429071E-04   1.8122905176E-04  -1.2816101225E-04   4.8884517410E-04
   58     -2.9335173544E-03   1.8931532805E-03   2.2701553055E-04   5.6597383427E-04  -4.1340088013E-03
   59     -1.5382925996E-04  -6.3643442716E-05   9.6320207944E-05   8.8171350337E-05  -1.3223989143E-04
   60      8.1201291748E-04  -5.1058530049E-04  -1.6841047638E-04  -1.6058893056E-04   8.1915606841E-04
   61     -1.2255710310E-03   7.8248298196E-04   3.2720465186E-04   1.8628527480E-04   1.3456921247E-05
   62     -2.5516471215E-05  -3.5411093600E-04   2.1040220918E-04   1.1426238937E-04   1.9527644904E-04
   63      5.8494589568E-05  -3.1397233056E-05   4.4745612960E-05  -7.4606365161E-06   7.1574987353E-05
   64     -1.3692143967E-05  -4.5082282732E-05   3.5419007151E-05   3.0608048598E-05  -1.3545037474E-04
   65      1.2962580864E-04  -9.6415365697E-05   1.1239812457E-05  -8.0035868164E-06  -2.8871420581E-06
   66      1.4625114465E-04  -1.1433139755E-04  -8.8250348337E-06  -1.8671215110E-05   1.0010242442E-04
   67     -5.7185385170E-05   2.9150993843E-05  -3.6338190582E-06   1.4608863160E-05  -3.3528708975E-05
   68     -2.3282809213E-04   2.1462511211E-04  -3.3706546431E-06   2.1813813689E-05  -2.9508296389E-04
   69      1.5381997364E-04  -1.1049307508E-04  -8.3951125968E-06  -2.6163093197E-05   1.7795125377E-04
   70      4.0243312605E-05  -5.7590275171E-05   4.1675940131E-06   4.5103642548E-06   1.5964353735E-05
   71     -3.9253466391E-05   5.8052209076E-06   8.4294014915E-06   1.4063554442E-05  -5.4417142942E-05
   72      1.4724223345E-04  -5.4031674376E-05  -3.2287758804E-05  -3.9743043922E-05   1.5755556378E-04
   73      1.1532433313E-05  -2.3342935101E-05   2.0633065189E-05  -2.6031398428E-06   1.2541438614E-04
   74     -1.4104438976E-04   1.0937915724E-04   1.9608440847E-05   1.8757828675E-05  -3.8290818733E-05
   75      2.7697940014E-04  -1.6402050931E-04  -8.1068435866E-05  -3.8865696732E-05  -1.5342631005E-04
   76      4.7992734948E-04  -2.6695504049E-04  -9.7375558574E-05  -9.3793978946E-05   3.6847229101E-04
   77      6.0827221539E-05   5.8542340622E-06   7.7286042574E-06  -3.4976608362E-05   6.2688145406E-05
   78     -1.0269375139E-04   6.4496591023E-05   1.9428615027E-05   2.6030040206E-05  -1.4835534084E-04
   79     -2.1625459699E-04   1.6777801227E-04  -3.5121024064E-06   2.9387931096E-05  -2.2645611279E-04
   80     -5.7258670742E-05   1.3876954665E-05  -9.4972576261E-06   1.6969589144E-05   3.9063571196E-05
   81      6.7142176069E-05  -4.2626417451E-05  -6.9131844685E-06  -1.2850005879E-05   5.6785550294E-05
   82      3.2319884962E-05  -2.0139316883E-05  -3.4996812436E-06  -6.2461529730E-06   3.0109626026E-05
   83      3.1251229432E-06  -2.4248635057E-06   2.5464148336E-07  -4.8069264407E-07   2.9614313846E-06
   84      4.5126522357E-05  -3.1180312834E-05  -3.4493900420E-06  -7.7872859221E-06   4.3173864410E-05
   85     -1.9527677475E-05   1.7956093540E-05  -1.0406834820E-06   1.8383778813E-06  -2.6373150615E-05
   86      1.0597676010E-05  -1.4350044293E-05   6.0180242433E-07   1.7076109858E-07   2.4645156885E-05
   87      9.7340430915E-05  -5.8093697073E-05  -1.6949941566E-05  -1.8622801000E-05   6.5835136324E-05
   88     -2.3539648199E-05   1.9494882607E-05   2.8452292996E-06   2.7007684525E-06  -3.2936163114E-05
   89     -1.2053629649E-05   5.2902839870E-06   1.9552030408E-07   3.7201886801E-06  -1.6839352663E-06
   90     -5.4359518210E-05   2.8344789090E-05   1.1929401442E-05   1.0344257113E-05  -3.6786521279E-05
   91     -2.7127304987E-05   2.1843724290E-05   5.5969169677E-06   3.6947139129E-06  -1.5575010086E-05
   92      6.2391719356E-05  -4.7390626794E-05  -5.4127146471E-06  -9.2477897354E-06   5.5503988133E-05
                   10                 11                 12                 13                 14        
    0      2.3794284223E-03   1.9825636673E-02  -7.1664116923E-02  -1.3767465193E-02   1.6990612843E-05
    1     -1.2177679493E-02   3.3683690303E-03  -1.2650078150E-02   1.1636371671E-02   2.4861833437E-03
    2      3.5521404636E-03  -2.7488937712E-02   1.6193422344E-02   2.1572770560E-03   3.1234094659E-02
    3     -9.2031586135E-03  -6.4320518529E-03  -4.0143765656E-03  -1.8199256910E-04  -4.6288317138E-04
    4      3.5539732530E-03  -2.5373293512E-03   5.0562456005E-04  -2.5957283979E-03  -2.9850687363E-04
    5     -2.3476086303E-03   4.5380427534E-02  -2.3914071468E-02  -3.9891708229E-03  -7.7110717491E-03
    6     -2.8199122917E-02   7.1794697815E-02   1.1869000266E-02   1.3810376587E-03   1.5325853325E-02
    7     -6.2851382434E-02   1.5727434580E-02   6.7360716973E-04   2.2896599571E-03   3.4482237782E-03
    8      1.7033775471E-02  -1.7086380287E-01   3.4799826536E-02   6.3501825892E-03  -1.4938907912E-02
    9      1.1048854544E-01   1.1070853074E-01  -1.1642095701E-01  -7.6354529763E-03   1.4489968923E-03
   10      1.6233034978E-01   1.3540923968E-03  -9.2583469007E-03  -6.7337535806E-02   7.7037951475E-03
   11      1.3540923968E-03   6.9335354818E-01   1.9638094967E-02   1.0159072493E-02  -2.6907845293E-01
   12     -9.2583469007E-03   1.9638094967E-02   8.3668775497E-01   1.2344328600E-01   3.0247637423E-02
   13     -6.7337535806E-02   1.0159072493E-02   1.2344328600E-01   1.3884651575E-01  -1.1159598252E-02
   14      7.7037951475E-03  -2.6907845293E-01   3.0247637423E-02  -1.1159598252E-02   6.7749665024E-01
   15      1.0772098205E-03  -4.2505194626E-02  -3.9095892488E-01  -5.2489805477E-02  -1.3800861264E-01
   16      4.9717043463E-03  -5.6209761487E-03  -5.1996805543E-02  -7.1845856655E-02  -2.0287548912E-02
   17     -6.6088266575E-03  -2.0411581683E-02  -1.6738729486E-01  -2.4328298015E-02  -2.1893016931E-01
   18     -1.5898223116E-03  -3.5218296061E-03  -1.3511891377E-04   5.6843818057E-05  -2.6300343091E-04
   19      9.2469192208E-03  -3.7210968868E-04   4.2686268783E-05  -4.8613321822E-04  -9.5732258117E-05
   20     -1.1850491495E-04  -2.6299006704E-03   2.1223130132E-04   1.1233259921E-05   4.0662113784E-04
   21     -6.3946492958E-04   2.8259410507E-02  -4.8029109697E-03  -1.3601727459E-03   1.6678823248E-03
   22      3.5426906627E-03   5.0654102375E-03  -1.4807991425E-03   3.0983828099E-03   4.7654017425E-04
   23     -2.4868235709E-04  -8.8534101351E-03   2.5070021485E-03   5.5721848490E-04   1.3674153468E-05
   24     -4.6693676500E-02  -2.5917154266E-01  -9.8254711773E-03  -7.8277716196E-03  -1.2331749389E-02
   25     -5.4176104142E-02  -3.6011139593E-02  -5.5508721947E-03   2.1657445919E-02  -4.2155282908E-03
   26     -2.4204656335E-02  -2.2005244407E-01  -5.3869553904E-02  -6.9765819715E-03  -4.2834588484E-02
   27      7.7710337633E-04  -3.8312853493E-03  -2.6137532259E-01  -4.4466015335E-02   1.3529405157E-01
   28      3.0211459061E-03  -7.4166408277E-04  -4.4912641000E-02  -3.9141956391E-02   2.7194922039E-02
   29      5.2412464392E-03  -1.0709301152E-02   1.3932330582E-01   2.7679695481E-02  -1.5512022767E-01
   30     -2.5429390058E-03  -1.1641693014E-05   4.1091175100E-03  -9.3949734040E-05  -2.8284031482E-02
   31      9.6420418712E-03  -8.8218979611E-05  -4.7678402961E-04   8.1096268260E-03  -4.1302646070E-03
   32     -1.0248962952E-04   1.6867820531E-03   6.5315236398E-04   4.2921149805E-04  -7.7245066717E-03
   33     -2.1983490255E-04  -1.2163435464E-04   3.7938299952E-03  -3.9021142234E-04   5.2967344901E-03
   34     -1.0788398940E-03   6.7616331812E-04  -7.7459541555E-04   3.4518642408E-03  -6.2969885725E-04
   35     -1.6969792885E-04  -1.2815134926E-03   6.4558201898E-03   1.8062044370E-03  -1.1359453399E-03
   36      2.3296140564E-04   4.9372464006E-04  -1.6765383408E-03  -6.1579603010E-04   1.8009265566E-04
   37      4.1093576221E-05   2.0288799787E-04  -4.7682869843E-04  -3.0609261370E-04   1.8512173934E-04
   38      5.3856631063E-04   4.4177833145E-04  -9.8243800564E-04  -4.4616469006E-04   2.4192554026E-04
   39      4.6347903344E-04  -2.4770953467E-05  -2.4554368830E-04   6.0838305098E-05  -1.1221144040E-04
   40      9.8614533666E-05  -2.5031883617E-04   2.6944630447E-04  -2.9637198673E-05  -1.8277509787E-05
   41     -5.2041157821E-05   9.0110179687E-05  -5.5709962458E-04  -3.3560192022E-04  -1.2535388623E-05
   42     -2.9468075331E-05   3.7259221991E-04  -2.0604386932E-03   5.1204719121E-04  -9.2296738097E-04
   43      2.9599224016E-04  -5.4094524114E-05  -8.1239277752E-04  -2.7444221050E-04  -4.0246832238E-04
   44     -1.7620951778E-04   7.7161196194E-04  -1.6307854135E-03  -1.7800433108E-04  -8.0061596194E-04
   45     -2.1839873354E-02   7.2259480219E-02   9.8775320860E-03   4.1681947126E-03  -8.5833236290E-03
   46      9.7354042659E-04   9.9473434964E-03   3.7986402689E-03  -5.1833252195E-03  -1.3461005624E-04
   47      8.2821428236E-04  -1.0214837936E-02  -3.4410075545E-03  -1.9214454601E-03   8.6027903654E-03
   48      6.4200912279E-03  -1.5048397913E-02  -2.8069521476E-03  -1.0190087065E-03   2.3892634906E-03
   49     -1.3989746944E-03  -9.2348576558E-04   8.4363004516E-04  -1.7366517607E-03   1.5372938739E-03
   50     -3.1795667522E-03   2.0872379955E-03   1.7866355818E-03   6.9915614721E-04   2.7046263290E-05
   51     -2.8146347128E-03   2.5988069255E-03   1.4392353432E-03   1.7052663654E-03   1.2679712723E-03
   52      4.2183496953E-03  -1.4076118050E-03  -3.0932233739E-03  -9.0820399587E-04  -3.7219722407E-03
   53     -5.3996714970E-03  -4.8688745612E-03  -7.3144079423E-04   3.1345680029E-03   8.3515485050E-04
   54      9.2311362457E-04   3.7802824371E-03  -8.4054089703E-04  -1.0122498578E-03  -2.4846295730E-03
   55     -2.6025434320E-04   2.0979519568E-03  -3.0114793270E-04   1.6082227151E-04  -1.1128870150E-03
   56      3.7522773599E-03   1.2796224793E-03   1.8862472848E-04  -2.4219402814E-03  -6.2505924958E-04
   57     -4.6362079505E-04   4.0527378926E-04  -2.1772992986E-04  -2.2272194082E-04  -4.2526192667E-04
   58     -2.4513899017E-03   1.1831451547E-04   1.8165275253E-03   6.2038375575E-04   2.4171885124E-03
   59      9.1690511701E-04   5.8861232656E-04   3.1551519194E-04  -5.1936953429E-04   1.8347872415E-05
   60      2.9138186731E-04   2.0177039910E-04  -3.9838386454E-04  -9.1467378158E-05  -6.3516630559E-04
   61     -3.4146581511E-04  -9.2682619901E-04   4.3205275246E-04   9.1486225457E-06   9.0699541090E-04
   62      1.9597167296E-03   9.9236687061E-04   9.3731894317E-05  -7.5823451698E-04  -1.6299144862E-04
   63      1.7319101550E-04  -3.8388513948E-05  -2.9326731633E-05  -7.8975394778E-05  -3.5798461781E-05
   64      1.9768875117E-04   2.5966391039E-04   8.2649922976E-05  -1.1331941934E-04   8.2398638975E-06
   65     -1.6647561631E-05   1.3369088069E-04  -2.8445437062E-05  -1.1656892793E-05  -9.9796077921E-05
   66      8.8547613827E-05   1.3110228425E-04  -5.8361980634E-05  -3.7319204265E-05  -1.2620871191E-04
   67      3.4779359044E-05  -4.2485415715E-06   2.8427808567E-05  -3.5924223160E-06   4.4405187681E-05
   68     -3.5264769369E-04  -2.2264436964E-04   1.0808968368E-04   1.2308367873E-04   2.2131656939E-04
   69      1.3576566397E-04   5.4415086047E-05  -8.6627522058E-05  -3.5106881409E-05  -1.3067801943E-04
   70      1.0279918384E-04   1.3798251644E-04   2.4860521081E-06  -3.7972934332E-05  -4.5444631387E-05
   71      5.6743857493E-05   6.9150803489E-05   3.5440583922E-05  -2.2918102441E-05   2.3307466145E-05
   72     -1.1254815633E-04  -1.2872541825E-04  -1.0322257493E-04   3.9769785594E-05  -1.0157181020E-04
   73      1.3595758434E-04  -2.8090130901E-05  -3.2305741524E-05  -5.3461078748E-05  -2.3666073247E-05
   74     -1.3105853370E-04  -1.6041007780E-04   4.7524064472E-05   3.6830790811E-05   1.1561115189E-04
   75      9.8868009591E-06   2.7377508016E-04  -5.6926956423E-05   2.1405483327E-05  -1.8759775233E-04
   76     -4.0817024313E-05   4.4099930952E-05  -2.5156009262E-04   6.5391030896E-05  -3.7279562545E-04
   77     -3.5526050316E-05  -1.2191816176E-04  -5.6488119212E-05  -1.9312235336E-05  -3.3438930489E-05
   78      2.7171352654E-05   2.1828327719E-05   8.0943108646E-05  -3.3466627822E-05   9.1290542641E-05
   79     -2.2338881742E-04  -1.2454149446E-04   1.0107007265E-04   8.6868012606E-05   1.9196230812E-04
   80      9.5866183230E-05   2.4526080632E-05   2.2299509648E-05  -1.5336185623E-05   3.2143723218E-05
   81      2.7328004155E-05   1.9760375283E-05  -3.5059704096E-05  -6.5726017209E-06  -5.3989681081E-05
   82      1.5533676658E-05   6.8171578221E-06  -1.7500225023E-05  -3.3942227575E-06  -2.6181698898E-05
   83     -2.2692818335E-06   8.3684166466E-07  -1.5198958848E-06   7.2209978573E-08  -2.8496030054E-06
   84      2.6419351271E-05   1.8489186907E-05  -2.3176513287E-05  -8.4678625228E-06  -3.7846066466E-05
   85     -3.2904345599E-05  -1.6983306154E-05   9.1968142736E-06   1.2818324987E-05   1.8391964341E-05
   86      3.8789107728E-05   2.0365301555E-05  -5.2706003320E-06  -1.2747548027E-05  -1.2577306463E-05
   87      8.9849968418E-06   3.1030967248E-05  -4.8107956849E-05   4.8075583803E-06  -7.5552508960E-05
   88     -9.6775694769E-06  -1.5698437359E-05   1.2572129528E-05   2.0482327625E-07   2.1466316206E-05
   89     -1.4538390802E-05   9.2892316809E-07   5.7436541889E-06   8.4207580504E-06   8.2376931813E-06
   90      3.7287666322E-06   3.9543436108E-06   2.6723255579E-05  -3.4625310858E-06   3.8933917901E-05
   91     -4.2759783870E-05  -3.0295644910E-05   7.9327405249E-06   1.1799533685E-05   2.2653185463E-05
   92      7.6543016555E-05   3.6433068549E-05  -3.1297436456E-05  -2.4047746514E-05  -5.3187647888E-05
                   15                 16                 17                 18                 19        
    0     -2.7472464296E-01  -4.0016092348E-02   1.0115117173E-01   4.3745570700E-03  -4.7444157153E-04
    1     -4.5506377951E-02  -6.2909114577E-02   1.9493768841E-02   7.1452967427E-04   1.9863981044E-03
    2      5.9102678968E-02   1.1378137316E-02  -1.9027187442E-01  -2.9986158948E-03   4.9899833213E-04
    3      2.7162386570E-03  -1.6639454582E-03   3.6141285590E-02  -2.9957738033E-01  -4.7337844088E-02
    4     -1.0702159984E-03   5.1046587449E-03   6.7445323482E-03  -4.7606978813E-02  -4.9323899724E-02
    5      5.3219870434E-02   1.1583556506E-02  -4.8145242136E-02   1.2069547269E-01   2.2196551524E-02
    6     -9.3280270843E-03  -1.8302084033E-03   5.0458139750E-03  -1.6471676037E-02  -3.2804387364E-03
    7     -7.9913197476E-04  -1.9362628267E-03   7.7433329748E-04  -4.4214770123E-03   6.2539983377E-03
    8     -1.6494482663E-02  -2.6897580777E-03   3.9095447809E-03   1.2917646950E-02   2.0838765982E-03
    9      1.1182560921E-02   2.7431834812E-03  -4.0992478557E-02   2.9437989215E-04  -1.8185507914E-03
   10      1.0772098205E-03   4.9717043463E-03  -6.6088266575E-03  -1.5898223116E-03   9.2469192208E-03
   11     -4.2505194626E-02  -5.6209761487E-03  -2.0411581683E-02  -3.5218296061E-03  -3.7210968868E-04
   12     -3.9095892488E-01  -5.1996805543E-02  -1.6738729486E-01  -1.3511891377E-04   4.2686268783E-05
   13     -5.2489805477E-02  -7.1845856655E-02  -2.4328298015E-02   5.6843818057E-05  -4.8613321822E-04
   14     -1.3800861264E-01  -2.0287548912E-02  -2.1893016931E-01  -2.6300343091E-04  -9.5732258117E-05
   15      7.8098188380E-01   1.0599067807E-01   9.2271269957E-02   1.4510827339E-03  -1.5040645214E-04
   16      1.0599067807E-01   1.7079571563E-01   2.1454217860E-04  -5.6219746187E-05   3.1855131729E-03
   17      9.2271269957E-02   2.1454217860E-04   8.2291853329E-01  -1.4388632398E-03  -3.8424129587E-05
   18      1.4510827339E-03  -5.6219746187E-05  -1.4388632398E-03   3.0952689928E-01   5.1630523761E-02
   19     -1.5040645214E-04   3.1855131729E-03  -3.8424129587E-05   5.1630523761E-02   3.6012394991E-02
   20     -4.4222920348E-03  -3.9929627966E-04  -5.2879270938E-03  -1.2444570754E-01  -2.4194223272E-02
   21     -1.9081278629E-03  -3.3041622323E-04   4.2142669358E-04   7.3324929676E-04   1.2452372793E-03
   22     -6.1097014230E-04  -1.4019064679E-04   1.6328767362E-04   1.3030757414E-03  -6.2741638642E-03
   23      4.1548605120E-04   2.7642410585E-05   4.8077282969E-04   9.7627466189E-05  -1.4176882183E-04
   24     -1.2407188702E-02  -2.9907067217E-03   5.4708174266E-03  -1.3042229308E-03  -2.5613375069E-04
   25     -9.0810201972E-05   2.8505126393E-03   1.5216920201E-03  -5.4459028943E-04   1.5722289774E-03
   26      2.6089115855E-02   4.2589897432E-03  -7.2429390429E-03   3.0403585793E-04   3.2062039201E-04
   27     -1.8054450773E-02  -3.5827228057E-03   1.8082218932E-02  -4.2678069579E-05   7.3443483667E-05
   28     -2.3929338609E-03  -6.8752602134E-05   2.7968731141E-03   5.7065398054E-05  -5.3912912690E-04
   29     -1.4336313158E-02  -2.7923920960E-03   1.2498872831E-02   8.7909447366E-05  -1.3243666863E-05
   30     -6.4328385462E-02  -2.8310325467E-03  -2.7563874301E-02   3.9897851161E-04  -8.4558534567E-05
   31     -3.8212429238E-03  -4.4002619289E-02   3.2460356041E-03  -5.3523470696E-05   5.7004991642E-04
   32     -1.8718209145E-02   4.3318539655E-03  -3.6225336993E-01  -3.5821752157E-05   1.2437981808E-05
   33     -4.0869971658E-02  -6.3764098567E-03  -1.1748322310E-02   6.6070882599E-04  -1.5350875047E-04
   34     -3.9595105150E-04  -6.4367306159E-03  -1.9623924171E-03   2.6693996609E-04  -7.1652563481E-04
   35      6.8245147789E-03   9.1360842549E-04   1.5966380297E-02  -1.7340215313E-03   3.3825010422E-05
   36     -6.3241911731E-04   2.6214220951E-03  -4.7058423745E-03   3.2370485801E-04   3.5330984893E-04
   37     -1.8314019438E-03   1.6541575357E-04  -9.6016169482E-04   1.3927147838E-04  -1.7824118877E-06
   38     -4.8213895119E-04   1.0551227796E-03  -2.2908764316E-03   1.2149668188E-04  -1.8158061548E-04
   39      1.5777526475E-03   5.4384032645E-04  -3.0708251617E-03   1.0677801792E-04   5.7380720168E-05
   40     -2.7979771640E-04   7.8471336730E-04  -1.8195684449E-04  -8.6091653920E-05  -5.6760670427E-05
   41      3.2376251777E-03   2.5615377683E-04   2.4411935001E-04  -5.0557916008E-05  -8.6830793642E-06
   42      4.1840026045E-03  -1.8715035500E-03  -2.9599972879E-03   1.6160918398E-04   3.3908553867E-05
   43      1.8512419779E-03  -8.8984967182E-05  -9.6785444467E-04   2.3452106057E-05  -1.9089485290E-04
   44      3.8263702362E-03  -4.0623803420E-04  -1.7162752821E-03   2.0711114935E-04  -5.3778944442E-05
   45      8.7500510351E-03   1.4062192699E-03   3.2430704983E-03  -3.0034359408E-04   4.1857427193E-05
   46      1.5215296704E-04  -9.7247715614E-04   4.0445887519E-04   8.1227639157E-05  -6.5613066339E-04
   47     -9.3824900829E-03  -1.9551444245E-03  -5.6612794180E-07   7.5019298767E-06   3.3044749045E-05
   48     -4.7865283104E-04  -2.4734308909E-04  -2.0904554702E-03  -1.9058337163E-04   7.2874792037E-05
   49     -1.5996265521E-03   3.1436449226E-04   2.0880435185E-04   1.7200023472E-04  -6.1810582666E-04
   50     -3.0008698955E-04   1.8536476313E-04   6.6493835704E-04   4.4841918987E-05  -8.8993340108E-05
   51     -1.7374621228E-03  -1.7831127711E-04   6.9495326064E-04   8.2134861554E-05   8.1988166467E-05
   52      4.7666630224E-03   4.5727937729E-04  -1.3668293295E-03  -2.0078168721E-04   6.6955712895E-05
   53     -3.7032004783E-04   3.4269378962E-04  -4.8637577339E-04  -2.3071022005E-05  -1.0934152893E-04
   54      2.5710246049E-03   3.3296473001E-04  -1.9443758410E-04  -2.9301300785E-05  -7.5097452602E-05
   55      1.0312043583E-03   1.7276714382E-04  -1.4061644986E-05  -1.8177133790E-05  -2.0079430883E-06
   56      4.0293330255E-04  -2.1961844363E-04   8.5003733270E-05  -6.1351209799E-06   8.7075867922E-05
   57      4.9764379368E-04   1.4540394832E-04  -5.3425221026E-05  -1.2325506994E-05  -2.2851875940E-05
   58     -2.9466779437E-03  -2.9956815134E-04   7.5327440187E-04   1.1113467739E-04  -6.1635501377E-06
   59     -2.1071746786E-04  -8.3479604507E-05   1.3260119388E-04   1.1347528103E-05   1.9114622725E-05
   60      7.6864979055E-04   9.7796422207E-05  -1.7430004041E-04  -3.0066896839E-05   7.9842696594E-06
   61     -1.0481865692E-03  -1.1855918129E-04   1.4418115444E-04   2.9162083756E-05  -2.6367708956E-05
   62      4.4675650294E-05  -9.8043162094E-05   1.1128666626E-04   7.3523349634E-06   1.1264296281E-05
   63      5.8651164602E-05  -1.6971518918E-06  -2.1867421844E-05  -1.9605524236E-06  -1.7596217820E-06
   64     -4.5828604946E-05  -2.2837659213E-05   4.2200524933E-05   5.8158211132E-06   7.2235085662E-07
   65      9.7856413041E-05   1.2461046490E-05  -3.0379579379E-06  -5.0203396498E-07  -2.1099673365E-06
   66      1.3584050351E-04   1.5037343470E-05  -1.3914255085E-05  -3.0251354984E-06   7.4497751143E-07
   67     -5.4262581675E-05  -1.1200599756E-05   1.1698660481E-05   1.2439681899E-06   1.9947483897E-06
   68     -2.3047278287E-04  -1.4455537125E-05   2.4904298370E-05   5.9223767714E-06  -2.2175542643E-06
   69      1.5422372635E-04   1.6517954673E-05  -2.9511515599E-05  -4.8387970072E-06   2.1511093189E-07
   70      3.2835684922E-05  -1.2512266185E-06   1.1636271884E-05   6.7290731875E-07   6.3896734876E-07
   71     -4.1141111655E-05  -1.0184146804E-05   1.9766248306E-05   2.2326847119E-06   1.1959391768E-06
   72      1.4745526137E-04   2.8910214413E-05  -5.3371969074E-05  -6.7930198614E-06  -1.3095987233E-06
   73      3.2715385945E-05  -8.2873801222E-07  -1.2323626042E-05  -1.7183815570E-06  -4.4180898792E-07
   74     -1.2217596727E-04  -9.4074327042E-06   9.3238041374E-06   2.8158183033E-06  -3.0498670801E-06
   75      2.1302358060E-04   2.4405654881E-05  -1.6891634468E-05  -4.2143932795E-06   7.1386282703E-06
   76      4.5142010980E-04   7.3079788160E-05  -9.9694189851E-05  -1.5267007428E-05   8.5356814652E-07
   77      6.5483514611E-05   8.9763052309E-06  -3.3665945820E-05  -4.5183614343E-06   1.3664983520E-06
   78     -1.0773982796E-04  -2.1049938458E-05   2.9637956616E-05   4.5283699290E-06   2.1650929357E-06
   79     -2.1023751535E-04  -1.9442674560E-05   3.3626018096E-05   5.6415802499E-06   1.2690358275E-07
   80     -4.7614472975E-05  -1.2618481740E-05   1.5256233312E-05   1.3293554247E-06   2.6715955632E-06
   81      6.4053998692E-05   8.1025924294E-06  -1.3055074227E-05  -2.0096743007E-06   1.4560709407E-07
   82      3.1577187547E-05   3.7721302429E-06  -6.9001956070E-06  -1.0274668672E-06   1.1075203410E-07
   83      2.6062609772E-06   4.8751513978E-07  -6.9843190057E-07  -4.1247205126E-08  -9.0044504741E-08
   84      4.3751593271E-05   5.0528064164E-06  -8.2692263007E-06  -1.2034884109E-06   1.1181267527E-07
   85     -1.9502199717E-05  -9.7415466580E-07   2.4838343378E-06   5.1270527074E-07  -9.3622346058E-08
   86      1.1622490188E-05  -3.5314020698E-07   3.4936811936E-08  -2.3977400379E-07   4.2202615987E-07
   87      8.8967714749E-05   1.3090273930E-05  -1.7536081848E-05  -2.7755376747E-06   6.5397944373E-07
   88     -2.2606371151E-05  -3.1269620264E-06   3.3459707482E-06   5.5423187376E-07   2.3171208812E-07
   89     -1.2181401415E-05  -6.8103090487E-07   3.7643766437E-06   5.3318880273E-07  -4.5279790618E-07
   90     -5.0864852515E-05  -7.1444782849E-06   1.3499015386E-05   1.9066504368E-06  -3.4056227147E-08
   91     -2.2740601838E-05  -7.1790572750E-07   2.3662984305E-06   5.7268260676E-07  -5.3680848568E-07
   92      6.1703010497E-05   5.1861814135E-06  -1.0503662916E-05  -1.8872875107E-06   5.5392054312E-07
                   20                 21                 22                 23                 24        
    0      3.3104676992E-02  -4.2151804252E-03  -1.9194095296E-03  -2.8587201044E-03   1.3329834949E-02
    1      6.1366021731E-03  -2.5646256248E-03   9.5343938471E-03  -4.5808385076E-04  -4.5447236292E-05
    2     -1.7079374114E-02  -3.2218496682E-03  -5.4702804619E-04   1.9104467273E-03   7.1405588413E-03
    3      1.1273118688E-01   6.1442043113E-03   9.1932668579E-04   3.7129798289E-03  -9.4664828142E-04
    4      2.1424382038E-02   1.5898148833E-03   1.3022959983E-03   1.0179005810E-03   1.1028068329E-05
    5     -1.2052446968E-01  -2.8603666389E-02  -4.3273138111E-03  -1.1438796304E-02  -9.3798785032E-03
    6     -1.6297564096E-02  -6.0894249097E-02  -4.6998323927E-03   1.1860000973E-02  -4.5229127408E-02
    7     -2.9713173390E-03  -4.6260125927E-03  -3.5463838583E-02   9.9907764220E-03  -7.5987999517E-03
    8      1.3308978883E-02   1.4836882369E-02   1.0325398678E-02  -3.6360746820E-01  -1.9408086943E-02
    9     -2.2770410731E-03   4.3308666629E-03  -1.0740114942E-04  -3.0940208741E-03  -3.8586509705E-01
   10     -1.1850491495E-04  -6.3946492958E-04   3.5426906627E-03  -2.4868235709E-04  -4.6693676500E-02
   11     -2.6299006704E-03   2.8259410507E-02   5.0654102375E-03  -8.8534101351E-03  -2.5917154266E-01
   12      2.1223130132E-04  -4.8029109697E-03  -1.4807991425E-03   2.5070021485E-03  -9.8254711773E-03
   13      1.1233259921E-05  -1.3601727459E-03   3.0983828099E-03   5.5721848490E-04  -7.8277716196E-03
   14      4.0662113784E-04   1.6678823248E-03   4.7654017425E-04   1.3674153468E-05  -1.2331749389E-02
   15     -4.4222920348E-03  -1.9081278629E-03  -6.1097014230E-04   4.1548605120E-04  -1.2407188702E-02
   16     -3.9929627966E-04  -3.3041622323E-04  -1.4019064679E-04   2.7642410585E-05  -2.9907067217E-03
   17     -5.2879270938E-03   4.2142669358E-04   1.6328767362E-04   4.8077282969E-04   5.4708174266E-03
   18     -1.2444570754E-01   7.3324929676E-04   1.3030757414E-03   9.7627466189E-05  -1.3042229308E-03
   19     -2.4194223272E-02   1.2452372793E-03  -6.2741638642E-03  -1.4176882183E-04  -2.5613375069E-04
   20      1.3086751913E-01   2.3637460112E-04  -1.5806841624E-04   7.9671492187E-04  -1.1840494870E-03
   21      2.3637460112E-04   5.7448121027E-02   5.7147298817E-03  -1.2810276602E-02   3.0112736821E-03
   22     -1.5806841624E-04   5.7147298817E-03   2.5913980115E-02  -1.0820786948E-02   9.0831515288E-04
   23      7.9671492187E-04  -1.2810276602E-02  -1.0820786948E-02   3.8075944452E-01  -6.2038761077E-04
   24     -1.1840494870E-03   3.0112736821E-03   9.0831515288E-04  -6.2038761077E-04   8.8519951580E-01
   25     -9.5625194525E-05   6.0563010619E-04  -7.0492780414E-04  -1.1079990726E-04   1.3444757094E-01
   26      9.1325647264E-04  -1.0110055148E-03  -1.7840726283E-04   9.8833695853E-04   1.4442623834E-01
   27      1.0814795083E-04   2.2048075151E-04   2.3816342902E-04  -2.0361015544E-04   8.5484343344E-04
   28     -6.0518830950E-06   1.8844006420E-04  -9.9286055036E-04  -5.3320857011E-05   4.8144280332E-04
   29      1.7807082720E-04   1.4596650189E-03   2.5929757585E-04  -4.7070397803E-04   2.7531697614E-03
   30      1.4758901997E-03   1.7164991580E-04   1.3376584845E-04  -4.1577687170E-05  -1.1063327990E-03
   31      2.6758620319E-04   1.4358179556E-04  -6.7591002642E-04  -2.4965423535E-05   4.1688037243E-04
   32     -5.0205339375E-04  -5.0353807986E-05  -3.8566064313E-05  -7.0385840362E-05  -1.2993403340E-04
   33      2.0021015939E-03   8.3533462208E-04  -3.3760704750E-04   5.1053462187E-04  -4.9751188608E-03
   34     -1.7767444027E-05   1.2337118300E-04   1.4850795206E-03   2.6404431342E-04  -5.7223222042E-04
   35     -1.0082324365E-04  -9.6465378976E-04  -6.0639800084E-05  -3.3350264278E-04  -2.7848173442E-03
   36     -6.8569713356E-04  -2.6227807121E-05  -4.2433919233E-05  -2.3784765018E-05   7.8397152234E-04
   37      2.9497033962E-04   2.4354726693E-05  -7.6231026977E-05  -1.7860234033E-05  -3.5652942230E-05
   38     -2.9601998680E-04   8.9596908303E-05  -2.6767959632E-04  -2.1773832233E-06  -4.1285117241E-05
   39     -1.4798115167E-04  -3.1377644935E-04  -2.2056857048E-04  -1.5429770504E-04   1.7640791736E-04
   40      5.0144247388E-05  -9.8646970178E-05  -9.3319243511E-05  -5.1281412617E-05   1.0450398265E-05
   41      3.1546370066E-04  -2.1793962044E-04  -1.1592461501E-04  -1.0763986383E-04   3.6143141004E-04
   42     -1.4399147749E-04  -1.2008412355E-04   2.2472462440E-04  -3.2346931402E-05   1.1946972509E-03
   43     -1.2416093001E-04  -3.6129497286E-05  -5.0325391511E-05  -2.2669574535E-05   1.1310906333E-03
   44     -1.4860120089E-04  -6.9555970301E-05   2.0052066218E-04  -4.4936185407E-05   5.3607120684E-04
   45     -1.4988627976E-04  -8.9910900214E-04  -1.1103365978E-04   6.2336351188E-04  -4.1610216076E-01
   46     -6.6803928661E-05  -5.8918168413E-05  -1.0585617342E-04   6.3368403849E-05  -6.9700925414E-02
   47     -2.4488654120E-04  -4.8561196837E-05   6.0787279807E-05   1.6720957193E-06   1.1849734213E-01
   48     -1.5984236929E-04   4.9461010530E-04   1.2424049622E-04   1.1118349471E-07  -5.1303658056E-02
   49     -1.9164234746E-05   7.2822692266E-05  -3.1482717603E-04  -7.3720624987E-05   7.6082411319E-03
   50      3.6976708888E-05  -2.4712837385E-05  -4.6447520137E-05   2.3871374390E-06   2.9553854973E-02
   51      4.1139084792E-05  -1.0564910020E-04   4.4544027495E-05  -8.1715701458E-05   1.4588004534E-02
   52     -3.9676980394E-05   5.8812744555E-05   4.8470511950E-05   2.4114888572E-04  -1.6706526513E-02
   53     -3.8418518896E-05   8.6370097649E-05   4.0286355520E-05   9.3815119412E-06  -1.1946773000E-03
   54      2.0403678729E-05  -8.1696507517E-05  -6.3645638212E-05   1.0123694363E-04   7.8022650355E-03
   55      1.1180955954E-05  -4.4954141159E-05  -1.0231379191E-05   4.6422440490E-05   1.3633141444E-03
   56      1.7371881733E-05  -1.7913772775E-07  -1.2886002475E-05  -8.8130549825E-06  -6.7782971368E-05
   57     -3.2418831694E-06  -7.7837220060E-06  -2.7702834413E-05   3.6811637031E-06   2.5758475863E-03
   58      1.9922111659E-05  -2.2579870212E-05  -1.0074602206E-05  -1.4206619809E-04   7.7034744745E-03
   59      5.9445643603E-06  -6.3630760276E-06  -6.3008963468E-06  -1.1098367254E-05  -6.0350806761E-04
   60     -5.7218857735E-06  -2.2502807830E-06   9.0798638718E-06   3.7746285701E-05  -1.3974160504E-03
   61     -4.6328352216E-06   2.5081664797E-05  -1.3343131182E-05  -4.9052086050E-05  -1.9290294816E-03
   62      5.8377846170E-06  -1.2672355514E-05  -1.0525669204E-05  -4.6701380311E-06  -1.7968271468E-03
   63     -1.0404391451E-06  -2.2961355420E-07  -3.2170074797E-06   3.3060252224E-06  -2.1290542038E-04
   64      3.3475068259E-06  -5.8802377178E-06  -1.9931632103E-06  -3.2320978754E-06   5.0024540197E-04
   65      1.6242589703E-06  -3.4025732372E-06  -2.5659827605E-06   3.9392038009E-06   4.3248504291E-04
   66      7.7745002408E-07  -1.4409877838E-06  -1.0150120165E-06   4.9456455944E-06   1.9414103215E-04
   67      1.7192039509E-07  -9.4360980010E-08   6.5911693452E-07  -1.9479539469E-06  -1.4551898965E-04
   68     -6.9812886960E-07   2.0659313880E-06   1.5938970167E-06  -8.4908892316E-06   2.7766863766E-04
   69     -3.6543376926E-07  -6.3441485678E-07  -6.5383298437E-08   6.4345195931E-06  -1.4735272192E-04
   70      1.5649407166E-06  -1.9118930412E-06  -8.3033579867E-07   1.7637658086E-08   2.5613227143E-04
   71      1.1196052335E-06  -8.5477363967E-07  -4.2942084800E-07  -2.8134507885E-06   1.6025091494E-04
   72     -2.5448222085E-06   1.9830621321E-06   1.3800813037E-06   9.0154752784E-06  -3.9269209788E-04
   73     -1.2245523699E-06   1.7255677030E-06  -7.9552450589E-07   1.3578955497E-06  -5.4453354011E-04
   74     -8.0035981275E-07   3.4578622744E-06  -2.4494410785E-07  -4.6058589259E-06  -1.4960684258E-04
   75      3.0322529620E-06  -8.4199109373E-06   2.6499203563E-06   8.9393526848E-06   1.3215988278E-03
   76     -1.5415824252E-06  -2.8280634913E-06   2.8205194162E-06   2.1066512127E-05  -3.9430304639E-05
   77     -2.2819721230E-06   7.0998875560E-07  -1.3750266359E-06   3.0622135415E-06  -3.5926230127E-04
   78      1.0776001954E-06  -2.1106167575E-06  -5.3632492831E-07  -5.0329652790E-06   1.9964405851E-04
   79     -3.0414356065E-08   1.1227380594E-06   1.3436605919E-06  -8.6395091050E-06   1.1756990443E-04
   80      4.6265639747E-07   2.7550413651E-07   1.3353611443E-06  -2.7512449278E-06  -2.4566346095E-04
   81     -3.0299105767E-07  -5.5042171328E-07  -8.1841976696E-08   2.7398041176E-06  -2.2939687207E-05
   82     -2.1377474638E-07  -1.6206838010E-07   3.6247779352E-08   1.3246645126E-06  -2.2575110850E-05
   83     -9.4559366929E-08   7.9180667907E-08  -8.4786457956E-08   1.2755711128E-07  -2.2935302873E-06
   84     -2.2636193087E-07  -2.8137895425E-07  -6.2018220287E-08   1.7854524219E-06  -2.3575664340E-05
   85     -3.3394778390E-08   1.3434279502E-07   8.9049901117E-08  -7.8974586468E-07   3.6133244661E-05
   86      1.0104208591E-07  -2.4294906420E-07  -3.8308594732E-08   2.8182644681E-07  -4.6679445546E-05
   87     -2.3601934965E-07  -1.0372014411E-06   3.6776257080E-07   3.7919627813E-06   3.6555341528E-05
   88      2.8781533597E-08   9.2665677244E-08  -2.5504625646E-08  -9.0805472578E-07   2.4399239988E-05
   89      2.6387367882E-07   1.4993468187E-07  -3.1176177469E-08  -5.6877904530E-07   8.3160914328E-06
   90      3.3126896425E-07  -2.3544174697E-08  -4.9472886098E-07  -2.7470141496E-06  -6.6932978489E-06
   91     -1.6884469266E-08   3.5787853346E-07  -4.9793294603E-07  -1.0457411085E-06   3.4970391620E-05
   92      2.2017401770E-08  -2.6695961963E-07   2.1914518615E-07   2.5906613765E-06  -6.0126591737E-05
                   25                 26                 27                 28                 29        
    0     -1.4192418360E-04  -1.7636754920E-02  -2.3505467756E-03  -1.8843268042E-03  -4.9084079794E-03
    1     -1.4011028626E-04  -9.6362531421E-04  -2.1340547431E-03   8.6093461811E-03  -6.4793824884E-04
    2     -8.7363733629E-04   4.7485824186E-03  -4.1439316222E-03   3.1253040513E-05  -1.0207150066E-04
    3      1.4026775113E-03   9.7878833530E-03   1.5653761921E-04   5.0863865593E-05  -6.6191199664E-04
    4      4.2941244281E-04   1.3784746346E-03   5.6082798974E-06   8.8662905387E-05  -5.9708298921E-05
    5      1.3245697281E-03  -1.0724416783E-03  -8.5992382176E-04  -4.3690489390E-04  -1.6906347812E-03
    6     -1.0835655672E-02  -9.3705983606E-03   6.7445213803E-04  -2.1494839885E-04  -1.8210860470E-03
    7     -5.9203701501E-03  -3.9648187449E-03  -1.6984263249E-04   2.3470893869E-03  -4.3171436541E-05
    8     -3.3582980644E-03   2.1993553439E-02  -9.0214400860E-04   4.7235769832E-05  -5.5766873138E-03
    9     -4.8204013453E-02  -1.7456553192E-01   6.0886354048E-03  -3.0757708611E-04   2.6980407456E-02
   10     -5.4176104142E-02  -2.4204656335E-02   7.7710337633E-04   3.0211459061E-03   5.2412464392E-03
   11     -3.6011139593E-02  -2.2005244407E-01  -3.8312853493E-03  -7.4166408277E-04  -1.0709301152E-02
   12     -5.5508721947E-03  -5.3869553904E-02  -2.6137532259E-01  -4.4912641000E-02   1.3932330582E-01
   13      2.1657445919E-02  -6.9765819715E-03  -4.4466015335E-02  -3.9141956391E-02   2.7679695481E-02
   14     -4.2155282908E-03  -4.2834588484E-02   1.3529405157E-01   2.7194922039E-02  -1.5512022767E-01
   15     -9.0810201972E-05   2.6089115855E-02  -1.8054450773E-02  -2.3929338609E-03  -1.4336313158E-02
   16      2.8505126393E-03   4.2589897432E-03  -3.5827228057E-03  -6.8752602134E-05  -2.7923920960E-03
   17      1.5216920201E-03  -7.2429390429E-03   1.8082218932E-02   2.7968731141E-03   1.2498872831E-02
   18     -5.4459028943E-04   3.0403585793E-04  -4.2678069579E-05   5.7065398054E-05   8.7909447366E-05
   19      1.5722289774E-03   3.2062039201E-04   7.3443483667E-05  -5.3912912690E-04  -1.3243666863E-05
   20     -9.5625194525E-05   9.1325647264E-04   1.0814795083E-04  -6.0518830950E-06   1.7807082720E-04
   21      6.0563010619E-04  -1.0110055148E-03   2.2048075151E-04   1.8844006420E-04   1.4596650189E-03
   22     -7.0492780414E-04  -1.7840726283E-04   2.3816342902E-04  -9.9286055036E-04   2.5929757585E-04
   23     -1.1079990726E-04   9.8833695853E-04  -2.0361015544E-04  -5.3320857011E-05  -4.7070397803E-04
   24      1.3444757094E-01   1.4442623834E-01   8.5484343344E-04   4.8144280332E-04   2.7531697614E-03
   25      3.5818537865E-02   1.2833837790E-02   3.1953831530E-04  -1.2863942492E-03   1.1397580548E-04
   26      1.2833837790E-02   3.2291844592E-01   1.2214006154E-03   1.6652485257E-04   1.0326378356E-03
   27      3.1953831530E-04   1.2214006154E-03   2.7440690068E-01   4.8215101306E-02  -1.4495200633E-01
   28     -1.2863942492E-03   1.6652485257E-04   4.8215101306E-02   3.1884185655E-02  -2.9042720274E-02
   29      1.1397580548E-04   1.0326378356E-03  -1.4495200633E-01  -2.9042720274E-02   1.5834427021E-01
   30      1.8378713846E-04  -1.4374760560E-03   7.3001878830E-04   1.2576557010E-03   1.8903691725E-04
   31     -1.0112724049E-03  -2.8868891368E-04   1.2667917058E-03  -6.0786965061E-03  -1.6585593963E-04
   32     -3.5920775621E-05  -8.1814206376E-04   1.2707894593E-04  -8.5561226136E-05   7.8286515876E-04
   33      2.0029151213E-04   3.3395050261E-03  -8.2286293041E-05  -4.4701628216E-04  -2.8777843643E-04
   34     -4.5845201820E-04  -5.8194406760E-04  -1.7038678693E-04   1.9017520871E-03   5.5524985195E-05
   35     -9.5047798460E-06   2.6013428500E-03   1.1175538629E-03   7.3787222405E-05   7.1333562463E-04
   36     -4.5885349862E-06  -8.2122071132E-04  -2.5033686921E-04  -3.7115947010E-04  -2.3702382444E-04
   37      3.6291340466E-05  -6.7062487164E-05  -9.4845837346E-05  -7.6310431470E-05  -6.4773710432E-05
   38      4.4807161156E-05  -2.8102881068E-04  -9.4169986831E-05  -2.9864772166E-04  -1.2631873082E-04
   39     -7.1692267702E-05  -2.1218618187E-04   6.2492404151E-05  -1.8672660381E-04   2.3825390772E-05
   40      4.3870964832E-07   1.3030796196E-04   2.2891706911E-05  -1.2063121868E-04   2.3587570402E-05
   41     -3.1815825654E-06  -2.8733829937E-04  -5.3198514237E-05   7.6888797273E-05  -3.1594689397E-05
   42     -1.6812709665E-04  -1.2570530088E-03  -2.2354672306E-04   3.6697093618E-04  -9.8373695766E-05
   43      3.4414781812E-05  -6.3086883795E-04  -4.5491100217E-05  -1.1984456744E-05  -3.9825696400E-05
   44     -7.4549707926E-05  -9.9122261403E-04  -9.6053901784E-05   2.2783168430E-04  -7.9751569245E-05
   45     -7.1170248010E-02   4.4634151989E-02  -1.3718620702E-04   2.2807533041E-04  -2.3572545440E-03
   46      4.9945107267E-02   1.9627283937E-02  -3.2264747285E-04   1.0799043331E-03  -2.4929555516E-04
   47      2.9753559375E-02  -8.8912714916E-02  -3.1766032997E-04   2.1076148865E-04   4.4404931610E-04
   48     -5.9848084716E-03   4.9591866075E-02  -7.7443977756E-04  -2.1238767704E-04  -9.2731295856E-04
   49     -4.6855696018E-02  -6.6280027541E-03   1.3929356836E-04  -5.8501324667E-04  -1.6013596651E-04
   50      7.8113123287E-04  -4.7050714584E-03  -4.1569004039E-04  -1.2872268131E-04  -3.8985420643E-05
   51      1.4927914138E-02  -1.1586075298E-02  -7.8809222389E-06   1.9841996112E-04  -1.1102149021E-04
   52     -2.5735176807E-03   1.5034672329E-02  -7.5912718270E-05  -1.2345467081E-05  -1.2487890602E-04
   53      6.7100629584E-03   1.3383403970E-02  -1.4786325657E-04   2.2780931293E-04   3.7093865386E-05
   54     -7.9944312512E-03  -6.7073824277E-03   5.5041804144E-05  -1.1092168883E-04  -1.3520730743E-04
   55     -7.8455267953E-04  -3.2439649014E-03  -1.2968605580E-05   4.1388226985E-06  -5.9386606321E-05
   56     -4.1741441702E-03   2.0677075428E-03  -1.5125056638E-05  -1.3583591362E-04  -8.4599005621E-05
   57     -2.0194855244E-03  -1.5436104649E-03   3.7443418506E-05  -2.5051650847E-05   5.6857841864E-05
   58      3.4330461246E-03  -7.1601918465E-03   1.8107947970E-05   1.8197644332E-05   6.0219677923E-05
   59     -8.1501721678E-04  -1.3410363074E-03   3.8614582419E-05  -6.0766387353E-05   1.0690225686E-07
   60      7.8365457383E-04   8.2335183795E-04   2.7265262243E-06   2.8553534846E-05  -9.5270561597E-06
   61     -1.9215381382E-03   1.4525896351E-03  -4.3616744773E-07  -4.5038470522E-05   3.6829680595E-05
   62     -3.4779246170E-03  -2.1139321207E-03   3.1551674630E-05  -6.2933129691E-05  -7.8532807070E-06
   63     -5.4257799044E-04   7.8671635414E-05   1.5752994103E-06  -1.1317923442E-05  -6.0933347480E-06
   64     -3.7218579186E-04  -6.6478628358E-04  -6.4218890534E-07   3.8185276827E-07  -7.6217317362E-06
   65     -1.3403785103E-04  -2.1199381278E-04   6.1113827398E-06  -7.9130471830E-06  -5.2316076710E-06
   66     -8.4256414512E-05  -6.6451348699E-05   2.2412674497E-06  -1.5521090812E-06  -1.7220526550E-06
   67      7.1454831319E-05  -8.6607013442E-05  -4.1715323757E-07   6.4471867832E-07  -1.8040819760E-06
   68      5.2077599587E-04  -1.9631442511E-05  -4.3202019315E-06   1.4756068209E-05   6.2927678000E-06
   69     -1.9566937670E-04   1.5672236962E-04   1.4201671874E-06  -6.9767261356E-06  -2.3438935858E-06
   70     -1.5203227229E-04  -2.0228069077E-04   1.4119369516E-06  -5.1092352552E-06  -2.5440806990E-06
   71     -5.9295460454E-05  -2.0567773719E-04   1.2878241342E-06  -3.6635522255E-06  -7.5374825712E-07
   72      1.9438746637E-04   4.8067390621E-04  -1.4830101392E-06   9.9693125242E-06   2.4651241950E-07
   73     -3.4956627044E-04   1.5029313052E-04   3.6763147342E-06  -8.5881715928E-06   1.2236040836E-06
   74      9.4331870895E-06   2.3738717536E-04  -3.9737598601E-06   3.3506498405E-06   2.0945554152E-06
   75      6.2152388543E-04  -6.4860685465E-04   1.5625472820E-06   7.5211861561E-06  -9.6894153795E-06
   76      4.0586626035E-04   5.9647936662E-04  -5.9610344782E-06   8.1418075714E-06  -1.4466587318E-06
   77     -4.9568514713E-05   2.2616616770E-04   5.1833917669E-06  -4.3753133039E-06   7.4573467869E-06
   78      2.2152689081E-05  -2.8562113859E-04   1.6651749031E-06   3.0423088872E-06  -2.2632303222E-06
   79      3.9054825940E-04  -1.6222675649E-04  -4.2551714195E-07   8.6265584103E-06   3.0036965443E-06
   80      3.2019371182E-05  -2.4416613783E-05  -1.5171708668E-06   7.1168906833E-07  -7.0010438335E-07
   81     -2.1694753551E-05   5.0745884867E-05   5.3579877283E-07  -1.1959676851E-06  -4.9762716981E-07
   82     -9.8552541963E-06   3.5070208416E-05   1.5295246359E-07  -4.3367242806E-07  -2.7287881680E-07
   83     -1.5353856884E-06   2.7355496922E-06  -2.7894195123E-07   6.6327816231E-08   1.3083263412E-08
   84     -3.1987562628E-05   3.2658678621E-05   2.6089467536E-07  -8.0187688863E-07  -4.2375273745E-07
   85      5.5078708782E-05  -8.9509327621E-06  -2.4447156877E-07   1.1647382487E-06   6.9376520690E-07
   86     -5.0283184867E-05  -6.7295580022E-06   1.9770598571E-07  -1.7539160950E-06  -4.0166486032E-07
   87      6.3146676377E-05   5.3579604517E-05   2.5509872416E-07   1.2429800021E-07  -2.9167749001E-07
   88      1.0730116532E-05  -2.2043188211E-05  -2.7250314633E-07   3.5367649916E-07   2.7295061458E-07
   89      1.1670376356E-05   3.6396003493E-06  -2.4636766900E-08  -4.3065106915E-08   1.7047510345E-07
   90     -5.7139981106E-05  -9.1518949442E-05   1.0687876716E-06  -3.7412527491E-06   2.0040817188E-06
   91      5.4609156142E-06   2.4416200737E-05   3.3122101036E-08  -4.9247772871E-07   3.8797499394E-07
   92     -8.1395248792E-05   4.1531234814E-06  -4.9979644953E-07  -8.3748485537E-07  -1.5145811243E-06
                   30                 31                 32                 33                 34        
    0      1.7376388734E-03   4.1464232836E-04  -1.3885850490E-03  -2.0466304028E-01  -4.0185854235E-02
    1     -1.0502503639E-03   3.0007399767E-03   4.3014932185E-04  -3.7164769711E-02  -6.8754308691E-02
    2      3.4088049710E-02   5.8701201773E-03  -1.5116412694E-02  -5.2817834358E-02  -1.5572635279E-02
    3     -5.6902978263E-03  -1.6766227532E-03   2.8810209267E-03  -1.6902131417E-05   4.5918032572E-03
    4     -1.4300020387E-03   3.6606239340E-03   6.2175523437E-04   1.1562024434E-03  -3.4173796484E-03
    5      2.5828951053E-04   1.8300014794E-04   2.2873670584E-03  -1.5517168188E-02   1.3326934336E-03
    6      7.9368469199E-05   5.4218350674E-05  -3.3299185457E-04   3.5777850840E-03  -1.1265258383E-03
    7      1.0559904876E-04  -6.3749191721E-04  -8.5021144262E-05   4.1799529567E-04   1.9460324210E-03
    8     -1.0585414223E-04  -4.2042963095E-05   1.5361492276E-04   5.0669000567E-03   1.6135092235E-03
    9     -4.1094196871E-03  -2.6292215817E-03  -1.3180899692E-03  -1.7155942467E-03   6.5664760963E-04
   10     -2.5429390058E-03   9.6420418712E-03  -1.0248962952E-04  -2.1983490255E-04  -1.0788398940E-03
   11     -1.1641693014E-05  -8.8218979611E-05   1.6867820531E-03  -1.2163435464E-04   6.7616331812E-04
   12      4.1091175100E-03  -4.7678402961E-04   6.5315236398E-04   3.7938299952E-03  -7.7459541555E-04
   13     -9.3949734040E-05   8.1096268260E-03   4.2921149805E-04  -3.9021142234E-04   3.4518642408E-03
   14     -2.8284031482E-02  -4.1302646070E-03  -7.7245066717E-03   5.2967344901E-03  -6.2969885725E-04
   15     -6.4328385462E-02  -3.8212429238E-03  -1.8718209145E-02  -4.0869971658E-02  -3.9595105150E-04
   16     -2.8310325467E-03  -4.4002619289E-02   4.3318539655E-03  -6.3764098567E-03  -6.4367306159E-03
   17     -2.7563874301E-02   3.2460356041E-03  -3.6225336993E-01  -1.1748322310E-02  -1.9623924171E-03
   18      3.9897851161E-04  -5.3523470696E-05  -3.5821752157E-05   6.6070882599E-04   2.6693996609E-04
   19     -8.4558534567E-05   5.7004991642E-04   1.2437981808E-05  -1.5350875047E-04  -7.1652563481E-04
   20      1.4758901997E-03   2.6758620319E-04  -5.0205339375E-04   2.0021015939E-03  -1.7767444027E-05
   21      1.7164991580E-04   1.4358179556E-04  -5.0353807986E-05   8.3533462208E-04   1.2337118300E-04
   22      1.3376584845E-04  -6.7591002642E-04  -3.8566064313E-05  -3.3760704750E-04   1.4850795206E-03
   23     -4.1577687170E-05  -2.4965423535E-05  -7.0385840362E-05   5.1053462187E-04   2.6404431342E-04
   24     -1.1063327990E-03   4.1688037243E-04  -1.2993403340E-04  -4.9751188608E-03  -5.7223222042E-04
   25      1.8378713846E-04  -1.0112724049E-03  -3.5920775621E-05   2.0029151213E-04  -4.5845201820E-04
   26     -1.4374760560E-03  -2.8868891368E-04  -8.1814206376E-04   3.3395050261E-03  -5.8194406760E-04
   27      7.3001878830E-04   1.2667917058E-03   1.2707894593E-04  -8.2286293041E-05  -1.7038678693E-04
   28      1.2576557010E-03  -6.0786965061E-03  -8.5561226136E-05  -4.4701628216E-04   1.9017520871E-03
   29      1.8903691725E-04  -1.6585593963E-04   7.8286515876E-04  -2.8777843643E-04   5.5524985195E-05
   30      6.7683605972E-02   6.2116266348E-03   1.9565331223E-02   5.0004012460E-04  -1.4243271682E-04
   31      6.2116266348E-03   2.8520867471E-02  -5.1125506057E-03   5.1907203033E-04  -1.6144789701E-03
   32      1.9565331223E-02  -5.1125506057E-03   3.7962592590E-01  -1.7328295784E-03  -1.6955227035E-04
   33      5.0004012460E-04   5.1907203033E-04  -1.7328295784E-03   5.5915460643E-01  -1.3312975805E-02
   34     -1.4243271682E-04  -1.6144789701E-03  -1.6955227035E-04  -1.3312975805E-02   6.0412176840E-01
   35      2.6993008707E-03  -6.6520227793E-05   4.4436988871E-04  -5.7747947582E-02  -1.4671368407E-02
   36      1.1253069333E-04   1.1909611246E-04  -6.8565609339E-05  -2.1190920671E-01   9.4561570676E-02
   37      3.0974765508E-05   1.1193836707E-04  -1.5041967872E-04   9.9691956629E-02  -1.1084816703E-01
   38     -2.2221033117E-04  -5.4765198251E-05   3.0967095413E-04   1.0920691353E-01  -6.2587840200E-02
   39     -1.1088322248E-03  -1.6003989912E-04   5.2748055352E-04  -5.5233334225E-02  -1.0943383065E-02
   40      2.0448995831E-04   1.7200672971E-04  -9.9562932354E-06  -8.5398684382E-03  -9.4076977874E-02
   41     -1.0162777398E-04   2.7297223750E-04   1.0157483785E-03   1.6392866810E-02   9.9781586546E-02
   42      8.3240824528E-06  -2.3551937564E-04   1.6455397147E-04  -5.5459965843E-02  -3.2899180566E-02
   43      2.5383858613E-05  -1.0719468780E-04  -3.3246288094E-05  -3.5619757733E-02  -3.2571085415E-01
   44     -9.9256170296E-05   1.1218972822E-04   1.2290069680E-04   1.3525813197E-03  -7.6107787813E-03
   45      1.1982318348E-03  -6.9260572303E-05  -1.8217444941E-05   5.6637174086E-03   2.5846370277E-04
   46      1.3501115731E-04   3.3989869458E-05   7.6763126760E-06   4.1788006938E-04   4.2762441252E-04
   47     -4.7867799423E-04   3.0691318791E-05   2.5551347568E-05  -3.0404071356E-03   7.0072238571E-05
   48     -5.4476778501E-04   3.4680472471E-05  -7.4478347924E-05  -4.7354770873E-04   2.5844745890E-05
   49      1.5901151955E-05   2.7881119226E-04   6.1948212395E-05  -6.1342321921E-04  -2.1966582379E-04
   50      1.2292319240E-04  -4.9932559514E-05   2.5907362407E-05   1.5460151128E-05   8.4073729802E-06
   51      2.4654820755E-04  -2.3551158967E-04   9.2347896268E-05  -5.6485886662E-04   1.0373594411E-04
   52     -3.1288003804E-04   9.8338444554E-05  -1.9323598299E-04   1.8049465531E-03   2.2092183249E-05
   53      6.9792324029E-07  -6.3673822224E-04  -2.5707063615E-05  -1.6320255320E-04   3.7022383835E-04
   54     -1.9478021683E-05   1.5488615383E-04  -6.3002546811E-05   1.0215419255E-03  -7.0061054676E-05
   55      5.9919360536E-06  -1.5647323035E-05  -2.9579003127E-05   4.1969559680E-04   3.8150164451E-08
   56     -6.8855458623E-05   4.5454294585E-04   4.5065237041E-06   1.1373038914E-04  -2.5406512282E-04
   57     -1.2430100787E-05   5.1597805800E-06  -1.4726784170E-05   1.6780184419E-04  -1.0114135725E-05
   58      1.7501556068E-04  -6.1574048473E-05   1.1568567640E-04  -1.1054902314E-03  -9.4116892829E-06
   59      6.4724336545E-06   8.9910105356E-05   1.2861535534E-05  -6.8697118424E-05  -5.4429797870E-05
   60     -3.4775437181E-05  -8.9759825699E-06  -3.0214595315E-05   2.9470477005E-04   1.9469429525E-05
   61      8.9049530205E-06   7.1403854964E-07   3.1250350201E-05  -4.1881733438E-04  -1.2139739554E-05
   62     -9.0400490548E-06   1.5140366243E-04   6.3779627211E-06  -3.2611412836E-06  -9.7552446254E-05
   63     -7.0215422634E-06   1.3382859609E-05  -2.2146064307E-06   2.2678720335E-05  -6.3729721556E-06
   64      7.2275662122E-06   2.1454737954E-05   4.2507970566E-06  -1.3666539776E-05  -1.3842518874E-05
   65      1.1501096656E-06   3.5897197231E-06  -2.5933572790E-06   4.1324098165E-05  -1.1141568643E-06
   66     -2.5726075352E-06   5.7353988495E-06  -3.9501917935E-06   5.1971385759E-05  -2.1229873607E-06
   67      1.4638210067E-06   1.8159071716E-06   1.8775561792E-06  -2.1418646394E-05  -2.1419739668E-06
   68      9.5004407952E-06  -2.3325020509E-05   6.7767155613E-06  -8.5053743909E-05   1.2503997226E-05
   69     -7.0370732666E-06   5.5490787382E-06  -5.2197666925E-06   5.7392832969E-05  -1.8819447818E-06
   70      1.5410353908E-06   8.8786681669E-06   5.4971318977E-08   1.2629821126E-05  -5.9742962695E-06
   71      3.1575802913E-06   6.5382819399E-06   2.1716926658E-06  -1.5463677539E-05  -5.0032878245E-06
   72     -8.7996681528E-06  -1.3509722677E-05  -7.0682748868E-06   5.6165318421E-05   1.1353379401E-05
   73     -5.9657392493E-06   9.2088666713E-06  -1.3617351772E-06   8.7376085924E-06  -5.0672259582E-06
   74      1.7992555132E-06  -7.9298720408E-06   3.2260134506E-06  -4.7964225355E-05   3.8346250861E-06
   75      3.8754372425E-06  -7.0602984434E-07  -4.7476873266E-06   8.9635978873E-05   2.8891238155E-06
   76     -1.4619418721E-05  -1.8997292383E-05  -1.6613437763E-05   1.7412825167E-04   1.6815090314E-05
   77     -7.8637424161E-06   2.6649429676E-06  -3.3937297063E-06   2.6489547609E-05   1.7093439386E-06
   78      5.2780054133E-06   7.5065631481E-06   4.8122986516E-06  -3.9505055870E-05  -5.0303478017E-06
   79      8.9315135016E-06  -1.3921179172E-05   6.7832787866E-06  -7.9254629753E-05   5.9010578227E-06
   80      1.0012586337E-06   4.0618160212E-06   1.9863068648E-06  -2.0339028190E-05  -3.9140981523E-06
   81     -2.5556870247E-06   4.6982296106E-07  -2.1749206395E-06   2.4275003518E-05   3.7626783400E-07
   82     -1.3213068648E-06   2.3466546758E-07  -1.0536955162E-06   1.1909230579E-05   2.6088405346E-07
   83     -1.7500221282E-07  -1.1600261278E-07  -6.2038202915E-08   9.9512383007E-07   3.6659309325E-08
   84     -1.7292739527E-06   1.0491405274E-06  -1.3297424990E-06   1.6509713476E-05  -1.3525932080E-07
   85      9.9517308559E-07  -2.2779290244E-06   6.1384730632E-07  -7.1507910037E-06   1.1654315841E-06
   86     -6.5741367673E-07   2.7194857957E-06  -2.2649303488E-07   3.9356663884E-06  -1.6891875261E-06
   87     -2.7129806397E-06  -1.6966360429E-06  -2.9618317573E-06   3.4526260599E-05   1.9918521474E-06
   88      7.4522423039E-07   2.8741552282E-07   6.8576042376E-07  -8.2750938436E-06  -1.8715158248E-07
   89      8.8225340116E-07  -1.4087468505E-06   3.6064697527E-07  -4.6851268366E-06   4.4292865790E-07
   90      1.9417516759E-06   2.4169758836E-06   1.8891829987E-06  -1.9894365765E-05  -2.3371991005E-06
   91      8.0838683552E-07  -1.5473243772E-06   5.5715891324E-07  -8.8721434921E-06   7.5106906379E-07
   92     -2.6434039383E-06   3.6328121499E-06  -2.1178448387E-06   2.3112589721E-05  -1.5248000231E-06
                   35                 36                 37                 38                 39        
    0     -5.3437122068E-02  -3.0811562713E-02  -1.0148398648E-02  -2.0691337657E-02  -2.4385326912E-03
    1     -1.4936412352E-02   7.1572764602E-03   5.5638529492E-03   7.0724651276E-03   9.7952248193E-03
    2     -1.4301266615E-01   1.1555476170E-02   6.5334345665E-03   8.5566215187E-03  -3.4778135562E-02
    3     -3.6436107651E-02   8.8039467509E-04   2.9117926887E-04  -1.6311451733E-03  -5.1612463263E-03
    4     -6.5103380297E-03  -2.8677737267E-04   7.3041558374E-04   5.0111667874E-04   2.3301578665E-04
    5     -2.5641911966E-02   3.8889745983E-03   1.7723523026E-04   1.3494592582E-03   2.5213173134E-04
    6      4.4884114081E-03  -5.5449627444E-04  -4.2673373427E-05  -2.6448688773E-04   7.7290583917E-05
    7      3.2656893956E-04  -2.6765806162E-04  -1.2209709181E-04   8.3926919839E-05  -2.3541474748E-04
    8     -3.5215970448E-03  -5.1847816209E-04   1.6758413454E-04   2.1715580745E-04  -1.5595839419E-03
    9     -6.0354965291E-04   3.9323253320E-04  -5.2791401149E-05   9.7216435626E-05   4.3346414317E-04
   10     -1.6969792885E-04   2.3296140564E-04   4.1093576221E-05   5.3856631063E-04   4.6347903344E-04
   11     -1.2815134926E-03   4.9372464006E-04   2.0288799787E-04   4.4177833145E-04  -2.4770953467E-05
   12      6.4558201898E-03  -1.6765383408E-03  -4.7682869843E-04  -9.8243800564E-04  -2.4554368830E-04
   13      1.8062044370E-03  -6.1579603010E-04  -3.0609261370E-04  -4.4616469006E-04   6.0838305098E-05
   14     -1.1359453399E-03   1.8009265566E-04   1.8512173934E-04   2.4192554026E-04  -1.1221144040E-04
   15      6.8245147789E-03  -6.3241911731E-04  -1.8314019438E-03  -4.8213895119E-04   1.5777526475E-03
   16      9.1360842549E-04   2.6214220951E-03   1.6541575357E-04   1.0551227796E-03   5.4384032645E-04
   17      1.5966380297E-02  -4.7058423745E-03  -9.6016169482E-04  -2.2908764316E-03  -3.0708251617E-03
   18     -1.7340215313E-03   3.2370485801E-04   1.3927147838E-04   1.2149668188E-04   1.0677801792E-04
   19      3.3825010422E-05   3.5330984893E-04  -1.7824118877E-06  -1.8158061548E-04   5.7380720168E-05
   20     -1.0082324365E-04  -6.8569713356E-04   2.9497033962E-04  -2.9601998680E-04  -1.4798115167E-04
   21     -9.6465378976E-04  -2.6227807121E-05   2.4354726693E-05   8.9596908303E-05  -3.1377644935E-04
   22     -6.0639800084E-05  -4.2433919233E-05  -7.6231026977E-05  -2.6767959632E-04  -2.2056857048E-04
   23     -3.3350264278E-04  -2.3784765018E-05  -1.7860234033E-05  -2.1773832233E-06  -1.5429770504E-04
   24     -2.7848173442E-03   7.8397152234E-04  -3.5652942230E-05  -4.1285117241E-05   1.7640791736E-04
   25     -9.5047798460E-06  -4.5885349862E-06   3.6291340466E-05   4.4807161156E-05  -7.1692267702E-05
   26      2.6013428500E-03  -8.2122071132E-04  -6.7062487164E-05  -2.8102881068E-04  -2.1218618187E-04
   27      1.1175538629E-03  -2.5033686921E-04  -9.4845837346E-05  -9.4169986831E-05   6.2492404151E-05
   28      7.3787222405E-05  -3.7115947010E-04  -7.6310431470E-05  -2.9864772166E-04  -1.8672660381E-04
   29      7.1333562463E-04  -2.3702382444E-04  -6.4773710432E-05  -1.2631873082E-04   2.3825390772E-05
   30      2.6993008707E-03   1.1253069333E-04   3.0974765508E-05  -2.2221033117E-04  -1.1088322248E-03
   31     -6.6520227793E-05   1.1909611246E-04   1.1193836707E-04  -5.4765198251E-05  -1.6003989912E-04
   32      4.4436988871E-04  -6.8565609339E-05  -1.5041967872E-04   3.0967095413E-04   5.2748055352E-04
   33     -5.7747947582E-02  -2.1190920671E-01   9.9691956629E-02   1.0920691353E-01  -5.5233334225E-02
   34     -1.4671368407E-02   9.4561570676E-02  -1.1084816703E-01  -6.2587840200E-02  -1.0943383065E-02
   35      6.3081951160E-01   1.0015485890E-01  -6.3909885031E-02  -1.2127663625E-01   2.8075185234E-02
   36      1.0015485890E-01   2.3819905663E-01  -1.0118119640E-01  -1.0734363325E-01   6.5298351734E-04
   37     -6.3909885031E-02  -1.0118119640E-01   1.1068563260E-01   6.8703069430E-02  -1.1584605011E-02
   38     -1.2127663625E-01  -1.0734363325E-01   6.8703069430E-02   1.2374057225E-01   2.2578262952E-02
   39      2.8075185234E-02   6.5298351734E-04  -1.1584605011E-02   2.2578262952E-02   6.1752364352E-02
   40      1.0560988903E-01  -2.2139534160E-04   6.5332202688E-03  -1.5199791926E-02   1.2516861378E-02
   41     -2.9828186059E-01  -9.6929420578E-05   5.8532368064E-03  -1.1069953271E-02  -1.5467223825E-02
   42      5.3468247666E-04   5.5622344575E-03   2.5166152198E-02  -2.8991030860E-04   8.0431357915E-05
   43     -8.7478908793E-03  -1.9377713047E-03  -1.2433443291E-02   1.1183313891E-03  -2.4995218397E-04
   44     -5.4119200543E-02  -2.3199227498E-03  -1.6924075144E-02   4.2015171201E-04   3.8900558812E-03
   45      2.9884266068E-03  -9.1983223505E-04   1.0813779485E-04  -5.0575683564E-05  -3.8517205635E-04
   46      2.4911996367E-04  -1.1597359428E-04   3.4414292364E-07  -6.0648842677E-05  -5.4992391348E-05
   47     -1.7485845461E-03   5.1460656560E-04  -2.0685084976E-05   7.1067384645E-05   2.0351091015E-04
   48     -2.8141640369E-04   8.9377028716E-05  -3.0119357096E-05   2.8592688629E-05   5.2891983986E-05
   49     -3.5160775990E-04   1.4836350462E-04  -3.7657528268E-06  -1.2028918717E-05   5.0709076492E-05
   50      1.9889482176E-05  -6.8613577890E-06   4.9673854346E-06  -1.3665620106E-05  -9.1615278852E-06
   51     -3.5478534296E-04   8.8256225058E-05   9.7969087370E-06  -5.8272403014E-07   5.0783789412E-06
   52      1.0652442186E-03  -3.2497578784E-04  -4.8731581675E-06  -2.0720703138E-05  -8.9672944088E-05
   53     -7.6187523319E-05  -2.7076045179E-05  -1.1071047482E-05  -4.7492667165E-05  -4.0983169901E-05
   54      5.9042870968E-04  -1.7034180711E-04   6.8281256642E-06  -1.5651350597E-05  -5.2408282066E-05
   55      2.4470896748E-04  -7.6864006404E-05   3.2551392463E-06  -1.1984179310E-05  -2.8134042310E-05
   56      5.8137479573E-05   1.8501086465E-05   2.9603845401E-06   3.6671791310E-05   3.2830080241E-05
   57      1.0090328348E-04  -2.8564025884E-05  -1.3623229045E-06  -3.5112892918E-06  -7.2439191739E-06
   58     -6.5460085669E-04   1.9985084635E-04   2.7771038137E-06   1.7343438623E-05   5.6899856132E-05
   59     -4.4755669578E-05   2.0873068333E-05   1.3273063104E-06   8.5287882074E-06   1.1305936943E-05
   60      1.7343411411E-04  -5.4834168010E-05  -4.9165209729E-07  -5.3814449068E-06  -1.6667959424E-05
   61     -2.4188436850E-04   7.5597994864E-05  -1.9670692774E-06   6.1478958151E-06   2.4852425351E-05
   62     -1.9241979248E-06   1.4236237258E-05   1.4680027145E-06   9.3918534224E-06   1.2102734899E-05
   63      1.3038121294E-05  -3.0099535865E-06   8.6104025175E-08   6.7807841003E-07  -6.4074520359E-08
   64     -9.1541033587E-06   4.5396346302E-06   8.2160608077E-07   1.5256922164E-06   1.9281384970E-06
   65      2.3676442991E-05  -7.1260623534E-06   4.6117346046E-07  -7.8727364320E-07  -2.3742837388E-06
   66      3.0565706017E-05  -8.9549831077E-06   1.7851084046E-07  -7.5630095409E-07  -2.6129993684E-06
   67     -1.2645012311E-05   4.0068094414E-06   8.7760996873E-08   6.1035200171E-07   1.2539631111E-06
   68     -5.0129326583E-05   1.3441407400E-05  -1.8380590020E-07   3.8147785894E-07   3.0358730870E-06
   69      3.3930042907E-05  -1.0090525789E-05   1.8365010886E-08  -7.4696970173E-07  -2.8587633295E-06
   70      7.3029986072E-06  -1.5257439978E-06   2.9373685611E-07   1.3543439145E-07  -2.7480115526E-07
   71     -9.3430375212E-06   3.4733672180E-06   1.9330295706E-07   6.9488349582E-07   1.2843849329E-06
   72      3.3439534159E-05  -1.1530295259E-05  -4.1075883591E-07  -1.8072610470E-06  -3.9406869346E-06
   73      5.5547435214E-06  -6.8532825621E-07  -3.0884703671E-07   4.1733462404E-07   6.8140350682E-07
   74     -2.7567223951E-05   7.9300393688E-06  -3.0546801101E-07   2.7353559703E-07   2.3529762842E-06
   75      5.0875782374E-05  -1.6126850729E-05   8.9348454962E-07  -1.0472616614E-06  -5.6888711424E-06
   76      1.0276444476E-04  -3.3542391207E-05  -3.0376329607E-07  -4.5921241234E-06  -1.1367221438E-05
   77      1.5365541404E-05  -4.6288521725E-06  -3.9982703728E-07   2.8094874917E-07  -7.3497049128E-07
   78     -2.4058798864E-05   8.0393591165E-06   1.7476333613E-07   1.4466540628E-06   2.8941363749E-06
   79     -4.6570916117E-05   1.3273831668E-05  -7.3913682154E-08   6.8692094806E-07   3.4292588244E-06
   80     -1.1709634360E-05   4.0549071803E-06  -3.4436857461E-08   5.4840621391E-07   1.4633137067E-06
   81      1.4286857861E-05  -4.3766990636E-06  -4.6936578415E-08  -4.1951881202E-07  -1.2968689349E-06
   82      7.0218552578E-06  -2.1270662542E-06  -4.7736036726E-08  -2.1034342644E-07  -5.7295735656E-07
   83      6.1369608389E-07  -1.5662513518E-07  -4.4097566393E-08  -4.2285359535E-08  -2.8376074402E-08
   84      9.7447044809E-06  -2.8279843509E-06  -7.8142867470E-08  -2.7931416730E-07  -7.4104929982E-07
   85     -4.2078999722E-06   1.1250966186E-06  -1.6630751094E-08   8.5277028276E-09   2.4828740540E-07
   86      2.3364413484E-06  -4.7241232489E-07   1.8075273135E-08   7.7145045207E-08  -3.5772752247E-08
   87      2.0227559979E-05  -6.3928646553E-06  -3.3221819124E-08  -7.4058277837E-07  -2.0949266058E-06
   88     -4.9945213982E-06   1.5355937403E-06   4.9183055574E-08   2.7185055698E-07   4.6042586685E-07
   89     -2.6870099733E-06   6.9629618329E-07   3.6575351692E-08  -8.8923162042E-08   5.3334256991E-08
   90     -1.1745043287E-05   3.8887256218E-06   1.0053965402E-08   4.4543558078E-07   1.2266209039E-06
   91     -5.1595828605E-06   1.4639197345E-06  -8.3433194653E-09   5.4084404496E-08   3.5088054380E-07
   92      1.3586088769E-05  -3.9145832802E-06   3.7028507929E-08  -1.6395238759E-07  -1.0314621020E-06
                   40                 41                 42                 43                 44        
    0      7.7174432087E-04  -4.2225203898E-04  -1.7554277595E-02  -7.9434562807E-03  -1.2167991403E-02
    1      3.0278573422E-03   3.5100307194E-03  -3.2510219725E-02   3.0778331555E-03  -1.8273150395E-02
    2     -1.1353682731E-02  -1.7589188410E-02  -8.6081979154E-03  -3.9558623517E-03  -2.0981424005E-03
    3     -1.7596387568E-03  -3.1939591624E-03   8.5959629136E-04   5.6138001953E-05   3.9224915301E-05
    4      1.5560330377E-04   4.1496870064E-04  -1.2295602367E-03   2.4788766781E-05  -1.4332651072E-03
    5     -8.4200310195E-04   1.1890502930E-03   5.0585177309E-03   1.8131168216E-03   2.1679275576E-03
    6     -3.7906816922E-05  -5.3293317865E-05  -1.6233311769E-03  -5.7452407013E-04  -8.0318116212E-04
    7      1.2856062290E-04   5.1856466753E-05   1.3101345542E-04  -1.7662948928E-04   3.4238571932E-04
    8     -5.5930006277E-04  -8.1008034362E-04  -8.2378754974E-04  -4.8966952003E-04  -2.0008880658E-04
    9      3.9579770827E-05   4.0296201355E-04   8.1559074734E-04   3.8219451633E-05   4.5351975880E-04
   10      9.8614533666E-05  -5.2041157821E-05  -2.9468075331E-05   2.9599224016E-04  -1.7620951778E-04
   11     -2.5031883617E-04   9.0110179687E-05   3.7259221991E-04  -5.4094524114E-05   7.7161196194E-04
   12      2.6944630447E-04  -5.5709962458E-04  -2.0604386932E-03  -8.1239277752E-04  -1.6307854135E-03
   13     -2.9637198673E-05  -3.3560192022E-04   5.1204719121E-04  -2.7444221050E-04  -1.7800433108E-04
   14     -1.8277509787E-05  -1.2535388623E-05  -9.2296738097E-04  -4.0246832238E-04  -8.0061596194E-04
   15     -2.7979771640E-04   3.2376251777E-03   4.1840026045E-03   1.8512419779E-03   3.8263702362E-03
   16      7.8471336730E-04   2.5615377683E-04  -1.8715035500E-03  -8.8984967182E-05  -4.0623803420E-04
   17     -1.8195684449E-04   2.4411935001E-04  -2.9599972879E-03  -9.6785444467E-04  -1.7162752821E-03
   18     -8.6091653920E-05  -5.0557916008E-05   1.6160918398E-04   2.3452106057E-05   2.0711114935E-04
   19     -5.6760670427E-05  -8.6830793642E-06   3.3908553867E-05  -1.9089485290E-04  -5.3778944442E-05
   20      5.0144247388E-05   3.1546370066E-04  -1.4399147749E-04  -1.2416093001E-04  -1.4860120089E-04
   21     -9.8646970178E-05  -2.1793962044E-04  -1.2008412355E-04  -3.6129497286E-05  -6.9555970301E-05
   22     -9.3319243511E-05  -1.1592461501E-04   2.2472462440E-04  -5.0325391511E-05   2.0052066218E-04
   23     -5.1281412617E-05  -1.0763986383E-04  -3.2346931402E-05  -2.2669574535E-05  -4.4936185407E-05
   24      1.0450398265E-05   3.6143141004E-04   1.1946972509E-03   1.1310906333E-03   5.3607120684E-04
   25      4.3870964832E-07  -3.1815825654E-06  -1.6812709665E-04   3.4414781812E-05  -7.4549707926E-05
   26      1.3030796196E-04  -2.8733829937E-04  -1.2570530088E-03  -6.3086883795E-04  -9.9122261403E-04
   27      2.2891706911E-05  -5.3198514237E-05  -2.2354672306E-04  -4.5491100217E-05  -9.6053901784E-05
   28     -1.2063121868E-04   7.6888797273E-05   3.6697093618E-04  -1.1984456744E-05   2.2783168430E-04
   29      2.3587570402E-05  -3.1594689397E-05  -9.8373695766E-05  -3.9825696400E-05  -7.9751569245E-05
   30      2.0448995831E-04  -1.0162777398E-04   8.3240824528E-06   2.5383858613E-05  -9.9256170296E-05
   31      1.7200672971E-04   2.7297223750E-04  -2.3551937564E-04  -1.0719468780E-04   1.1218972822E-04
   32     -9.9562932354E-06   1.0157483785E-03   1.6455397147E-04  -3.3246288094E-05   1.2290069680E-04
   33     -8.5398684382E-03   1.6392866810E-02  -5.5459965843E-02  -3.5619757733E-02   1.3525813197E-03
   34     -9.4076977874E-02   9.9781586546E-02  -3.2899180566E-02  -3.2571085415E-01  -7.6107787813E-03
   35      1.0560988903E-01  -2.9828186059E-01   5.3468247666E-04  -8.7478908793E-03  -5.4119200543E-02
   36     -2.2139534160E-04  -9.6929420578E-05   5.5622344575E-03  -1.9377713047E-03  -2.3199227498E-03
   37      6.5332202688E-03   5.8532368064E-03   2.5166152198E-02  -1.2433443291E-02  -1.6924075144E-02
   38     -1.5199791926E-02  -1.1069953271E-02  -2.8991030860E-04   1.1183313891E-03   4.2015171201E-04
   39      1.2516861378E-02  -1.5467223825E-02   8.0431357915E-05  -2.4995218397E-04   3.8900558812E-03
   40      9.3078297497E-02  -1.0829273015E-01  -2.7014407828E-03  -9.5890866489E-03   3.0991727292E-02
   41     -1.0829273015E-01   3.2107856010E-01   4.1558175981E-04  -1.3840680642E-03   3.9624774741E-03
   42     -2.7014407828E-03   4.1558175981E-04   6.6009477100E-02   4.5339420685E-02   7.6292831851E-03
   43     -9.5890866489E-03  -1.3840680642E-03   4.5339420685E-02   3.4536387014E-01   1.3285139570E-02
   44      3.0991727292E-02   3.9624774741E-03   7.6292831851E-03   1.3285139570E-02   5.2235811447E-02
   45     -7.6155980642E-05  -5.5501241139E-04  -1.6336325387E-03  -1.1220675721E-03  -6.3138835985E-04
   46     -1.9962790207E-05  -5.3302885511E-05  -5.0311385311E-05  -1.2319006913E-04   1.2406296127E-05
   47     -6.2173677572E-06   2.7618541065E-04   9.0984403922E-04   6.0879247013E-04   4.8957057784E-04
   48     -7.6788139876E-08   4.1199404860E-05   1.5987995465E-04   1.1171090197E-04   4.9165203369E-05
   49      1.2455210775E-05   6.4684316084E-05   1.5933606403E-04   1.0209258375E-04   7.3042842113E-05
   50     -1.6296462706E-06  -4.0878575176E-07  -7.5043607614E-06  -1.3890012642E-05   8.4707952011E-06
   51     -2.6522822764E-06   5.9651982970E-05   1.8543377269E-04   9.4739252558E-05   1.1239094721E-04
   52     -1.0966479797E-05  -1.8190138593E-04  -5.4554617604E-04  -3.3474180278E-04  -2.7750962084E-04
   53     -1.7915024170E-05   2.4791266936E-05   1.0520882461E-04  -9.2539255266E-06   7.7112294819E-05
   54     -1.8856708736E-06  -1.0167527000E-04  -3.2086599239E-04  -1.9009589347E-04  -1.6100467892E-04
   55     -2.8468735584E-06  -4.1091199234E-05  -1.3006002220E-04  -7.9984771239E-05  -6.1570508616E-05
   56      1.2739940582E-05  -1.7946993725E-05  -7.1834782240E-05   6.6691245190E-06  -5.8558081355E-05
   57     -2.1373437610E-07  -1.6023838516E-05  -5.0502140946E-05  -3.1359849392E-05  -2.8124764002E-05
   58      6.1887822796E-06   1.1104102424E-04   3.3597954175E-04   2.0542026108E-04   1.7107215398E-04
   59      2.3693589697E-06   5.8576256300E-06   1.3366026698E-05   2.1064401486E-05   3.5327115812E-06
   60     -2.4421780217E-06  -2.8682987040E-05  -8.5779316329E-05  -5.5644256725E-05  -4.2334754120E-05
   61      2.4699968575E-06   4.0989842087E-05   1.2484424096E-04   7.9910388283E-05   6.0427619544E-05
   62      5.0793441859E-06  -1.4288876633E-06  -1.4001766639E-05   1.2103511614E-05  -1.4997861134E-05
   63      1.3300779734E-07  -2.5216927774E-06  -7.7412989440E-06  -3.6829508613E-06  -4.4054394238E-06
   64      8.0290392247E-07   1.1524912844E-06   1.9312779286E-06   3.8703519789E-06   3.8993963040E-07
   65     -1.0167067765E-07  -4.0820850173E-06  -1.2769820070E-05  -7.8765268422E-06  -6.2167198363E-06
   66     -7.7543359500E-08  -5.1518695214E-06  -1.6009290116E-05  -9.5019813635E-06  -8.2344147523E-06
   67      2.0589662677E-07   2.0045017310E-06   6.1065404364E-06   4.3329527652E-06   2.9086927864E-06
   68     -2.1252294815E-07   8.5783232053E-06   2.7721530087E-05   1.4130200105E-05   1.5063048930E-05
   69     -1.5752401375E-07  -5.8137751298E-06  -1.7731948894E-05  -1.0417457134E-05  -9.2079147608E-06
   70      3.1319307807E-07  -1.3889347801E-06  -4.8363688994E-06  -1.7935064175E-06  -2.8021647241E-06
   71      3.5647787285E-07   1.4530394166E-06   3.9136087134E-06   3.4353460131E-06   1.6803152056E-06
   72     -9.0008112032E-07  -5.3473493407E-06  -1.5154132805E-05  -1.1655314339E-05  -6.9977500785E-06
   73      9.0152211624E-08  -8.1803383284E-07  -3.2078258375E-06  -6.2877697528E-07  -2.2644108313E-06
   74      7.2784138627E-09   4.8122703081E-06   1.5111494227E-05   8.4952255593E-06   7.6977378399E-06
   75     -3.9047062390E-07  -8.8733750694E-06  -2.6746472509E-05  -1.7583579077E-05  -1.2577479641E-05
   76     -1.7240248053E-06  -1.6905872162E-05  -5.0258899222E-05  -3.4360901631E-05  -2.4077503668E-05
   77     -3.4594386856E-07  -2.7446900627E-06  -7.5086686761E-06  -5.2198269818E-06  -3.7674890120E-06
   78      4.2631804326E-07   3.9363267390E-06   1.1380143637E-05   8.0499809536E-06   5.5828359871E-06
   79      1.2037657258E-07   7.9687631715E-06   2.4911248571E-05   1.4092298673E-05   1.3080919381E-05
   80      2.9423182478E-07   1.9749826267E-06   5.4848927892E-06   4.6130010793E-06   2.3781103472E-06
   81     -1.7972697824E-07  -2.3807219281E-06  -7.2972583323E-06  -4.5149604002E-06  -3.6585790978E-06
   82     -9.9759412517E-08  -1.1343903613E-06  -3.5572933873E-06  -2.1968971635E-06  -1.7893510890E-06
   83     -2.6439487744E-08  -6.4172133801E-08  -2.9097696207E-07  -1.5654714450E-07  -1.2991026927E-07
   84     -1.2201459405E-07  -1.5491811312E-06  -4.9714449350E-06  -2.9288605583E-06  -2.5145552966E-06
   85     -2.2297589117E-08   7.3983586148E-07   2.3558625407E-06   1.1897977506E-06   1.2828653071E-06
   86      6.6015063502E-08  -4.1039831215E-07  -1.4675032079E-06  -4.8607336597E-07  -8.7198818242E-07
   87     -2.7759543274E-07  -3.3428498457E-06  -1.0192034503E-05  -6.6115828585E-06  -4.9285352795E-06
   88      6.8131075098E-08   7.8301643988E-07   2.4972508064E-06   1.4973216555E-06   1.2493479011E-06
   89      3.0479086119E-08   4.5369082465E-07   1.4424353169E-06   7.8693575759E-07   7.7366729633E-07
   90      2.3752445246E-07   1.8858480500E-06   5.6110769463E-06   3.9054600111E-06   2.7010737517E-06
   91      8.0612610525E-09   8.6494654448E-07   2.7846042494E-06   1.4318280008E-06   1.4291137116E-06
   92     -1.2571694852E-09  -2.3592170618E-06  -7.2344780036E-06  -4.1365738223E-06  -3.7834949640E-06
                   45                 46                 47                 48                 49        
    0     -1.0132441296E-02  -4.2845210201E-04   8.9136368323E-03   1.1514634546E-03   1.4443489264E-03
    1      1.3882522056E-03   3.8282946267E-04  -9.0424576985E-05  -1.9017168651E-04  -1.7927176039E-04
    2     -1.7362446954E-02  -2.0347610698E-03   4.7761201334E-03   2.4770841138E-03   1.2034136914E-03
    3      3.6867569356E-03  -3.3039217056E-04  -3.5009230173E-03  -1.4276528068E-03  -5.9020665111E-04
    4     -8.9922615580E-04   7.3911343799E-04  -2.6199210535E-04  -2.2337170234E-04   8.2168460601E-04
    5      2.4364438483E-02   2.7813995363E-03  -8.0346202016E-03  -2.8784750670E-03  -1.7535531297E-03
    6     -1.5448185423E-02  -1.7951708925E-03   9.1544861295E-03   3.5589297521E-03   5.1656605468E-04
    7     -3.2800932613E-03   4.6865521848E-03   1.6074153597E-03   1.7633412625E-04   4.9602174266E-03
    8     -9.6812657974E-03  -1.6133985666E-03  -2.2477088652E-04  -6.7036823511E-04   2.5602825943E-04
    9     -9.3564954189E-02  -1.7548391784E-02  -1.4292876860E-02   1.4931534904E-02  -2.8163519493E-03
   10     -2.1839873354E-02   9.7354042659E-04   8.2821428236E-04   6.4200912279E-03  -1.3989746944E-03
   11      7.2259480219E-02   9.9473434964E-03  -1.0214837936E-02  -1.5048397913E-02  -9.2348576558E-04
   12      9.8775320860E-03   3.7986402689E-03  -3.4410075545E-03  -2.8069521476E-03   8.4363004516E-04
   13      4.1681947126E-03  -5.1833252195E-03  -1.9214454601E-03  -1.0190087065E-03  -1.7366517607E-03
   14     -8.5833236290E-03  -1.3461005624E-04   8.6027903654E-03   2.3892634906E-03   1.5372938739E-03
   15      8.7500510351E-03   1.5215296704E-04  -9.3824900829E-03  -4.7865283104E-04  -1.5996265521E-03
   16      1.4062192699E-03  -9.7247715614E-04  -1.9551444245E-03  -2.4734308909E-04   3.1436449226E-04
   17      3.2430704983E-03   4.0445887519E-04  -5.6612794180E-07  -2.0904554702E-03   2.0880435185E-04
   18     -3.0034359408E-04   8.1227639157E-05   7.5019298767E-06  -1.9058337163E-04   1.7200023472E-04
   19      4.1857427193E-05  -6.5613066339E-04   3.3044749045E-05   7.2874792037E-05  -6.1810582666E-04
   20     -1.4988627976E-04  -6.6803928661E-05  -2.4488654120E-04  -1.5984236929E-04  -1.9164234746E-05
   21     -8.9910900214E-04  -5.8918168413E-05  -4.8561196837E-05   4.9461010530E-04   7.2822692266E-05
   22     -1.1103365978E-04  -1.0585617342E-04   6.0787279807E-05   1.2424049622E-04  -3.1482717603E-04
   23      6.2336351188E-04   6.3368403849E-05   1.6720957193E-06   1.1118349471E-07  -7.3720624987E-05
   24     -4.1610216076E-01  -6.9700925414E-02   1.1849734213E-01  -5.1303658056E-02   7.6082411319E-03
   25     -7.1170248010E-02   4.9945107267E-02   2.9753559375E-02  -5.9848084716E-03  -4.6855696018E-02
   26      4.4634151989E-02   1.9627283937E-02  -8.8912714916E-02   4.9591866075E-02  -6.6280027541E-03
   27     -1.3718620702E-04  -3.2264747285E-04  -3.1766032997E-04  -7.7443977756E-04   1.3929356836E-04
   28      2.2807533041E-04   1.0799043331E-03   2.1076148865E-04  -2.1238767704E-04  -5.8501324667E-04
   29     -2.3572545440E-03  -2.4929555516E-04   4.4404931610E-04  -9.2731295856E-04  -1.6013596651E-04
   30      1.1982318348E-03   1.3501115731E-04  -4.7867799423E-04  -5.4476778501E-04   1.5901151955E-05
   31     -6.9260572303E-05   3.3989869458E-05   3.0691318791E-05   3.4680472471E-05   2.7881119226E-04
   32     -1.8217444941E-05   7.6763126760E-06   2.5551347568E-05  -7.4478347924E-05   6.1948212395E-05
   33      5.6637174086E-03   4.1788006938E-04  -3.0404071356E-03  -4.7354770873E-04  -6.1342321921E-04
   34      2.5846370277E-04   4.2762441252E-04   7.0072238571E-05   2.5844745890E-05  -2.1966582379E-04
   35      2.9884266068E-03   2.4911996367E-04  -1.7485845461E-03  -2.8141640369E-04  -3.5160775990E-04
   36     -9.1983223505E-04  -1.1597359428E-04   5.1460656560E-04   8.9377028716E-05   1.4836350462E-04
   37      1.0813779485E-04   3.4414292364E-07  -2.0685084976E-05  -3.0119357096E-05  -3.7657528268E-06
   38     -5.0575683564E-05  -6.0648842677E-05   7.1067384645E-05   2.8592688629E-05  -1.2028918717E-05
   39     -3.8517205635E-04  -5.4992391348E-05   2.0351091015E-04   5.2891983986E-05   5.0709076492E-05
   40     -7.6155980642E-05  -1.9962790207E-05  -6.2173677572E-06  -7.6788139876E-08   1.2455210775E-05
   41     -5.5501241139E-04  -5.3302885511E-05   2.7618541065E-04   4.1199404860E-05   6.4684316084E-05
   42     -1.6336325387E-03  -5.0311385311E-05   9.0984403922E-04   1.5987995465E-04   1.5933606403E-04
   43     -1.1220675721E-03  -1.2319006913E-04   6.0879247013E-04   1.1171090197E-04   1.0209258375E-04
   44     -6.3138835985E-04   1.2406296127E-05   4.8957057784E-04   4.9165203369E-05   7.3042842113E-05
   45      1.2491897548E+00   2.0783669710E-01  -2.9071386568E-01  -6.1313677081E-01  -1.2356896876E-01
   46      2.0783669710E-01  -4.8267721072E-02  -6.4507551477E-02  -1.1156832394E-01  -2.2372639910E-02
   47     -2.9071386568E-01  -6.4507551477E-02   1.9176940458E-01   1.3720758080E-01   3.9536078255E-02
   48     -6.1313677081E-01  -1.1156832394E-01   1.3720758080E-01   8.2509479935E-01   1.4903814075E-01
   49     -1.2356896876E-01  -2.2372639910E-02   3.9536078255E-02   1.4903814075E-01   5.5332358220E-01
   50      1.4661265097E-01   3.2788644757E-02  -9.7989822279E-02  -1.9327697814E-01  -1.3916811400E-02
   51     -8.1162829815E-02   3.7214250820E-03   3.1589339653E-02  -9.8091833353E-02   4.1668000150E-02
   52      3.2675618004E-02   1.0709178328E-02  -1.4454340149E-02   9.5208506562E-03  -1.4572486599E-01
   53      2.2874050825E-02  -1.5745334300E-02  -3.6851284003E-03   8.5065001471E-03  -1.1458507112E-02
   54     -4.4619113436E-02  -2.5670475890E-02   1.7101216072E-02  -7.2129779753E-02  -7.8275228114E-02
   55     -1.8292106288E-02   9.6224169161E-03   6.2457709465E-03  -6.6957065861E-02  -2.8433655562E-01
   56      1.1033697305E-02   1.6083485510E-02   4.5648149491E-03   5.6824393978E-03   9.5037648621E-03
   57      3.5850864815E-03   9.5774301734E-03  -1.9669122723E-04   1.7498463341E-02   1.2796731621E-02
   58     -1.8516230827E-02   5.1121906540E-04   8.4597884123E-03   6.4596817855E-03  -6.8836506650E-02
   59     -3.6241034728E-03   5.6273330275E-04  -5.8226521266E-04   4.0905778436E-04  -1.8010202830E-02
   60      5.0264817613E-04   9.2811953596E-04   1.6593738976E-04  -1.5404876762E-02  -4.3723591918E-03
   61      1.1968833450E-02  -1.8097870295E-03  -4.9340449630E-03   1.4219227448E-02   1.3818867030E-02
   62      4.0725754762E-03   2.3368294722E-03   8.9185004386E-04   8.9208351571E-03  -9.3553692531E-04
   63      1.2947110646E-03  -1.8806988159E-04  -3.6357166201E-04  -3.0145773718E-03   2.3854793620E-03
   64     -1.2870781883E-03  -5.9695861770E-04   5.3934861240E-04   1.9458968189E-03   1.4711562896E-03
   65     -1.2758548309E-03  -7.4611625217E-04   3.5431425954E-04   1.6939361488E-03   1.8902148806E-03
   66     -7.0302922876E-04   2.0452740006E-04   8.4216220482E-05   7.6224864940E-04   9.8666620311E-05
   67      3.5225114071E-04   3.1841480077E-04  -4.4995405042E-05   5.8392725580E-05  -1.0575866713E-03
   68     -1.3048604003E-05  -4.6528306235E-04   1.5125672307E-04  -2.3845571540E-04   4.2011979781E-05
   69      8.4604031992E-05   2.0157385645E-04  -3.4924792884E-05  -3.2629897488E-04   9.7957968115E-06
   70     -6.2552956096E-04   1.2832362653E-04   1.4847510951E-04   4.7858251158E-04   8.8385809344E-05
   71     -2.8652975934E-04   1.4491425966E-04   7.2149790691E-05   3.1352427155E-04  -2.6762304366E-04
   72      4.9546350388E-04  -3.5711189178E-05  -1.8891882087E-04  -8.0417882233E-04   6.5187895502E-06
   73      1.4251083271E-03   2.9842216816E-04  -3.1711823667E-04   8.8113889301E-05   2.7850214573E-04
   74      1.1020776056E-03  -2.5978727395E-04  -4.4352557004E-04   1.7898338068E-04   1.2693692674E-03
   75     -4.6061800842E-03   5.7708828247E-04   1.4046390191E-03  -1.2869334703E-03  -4.0116927822E-03
   76     -1.2279940970E-03   1.6295945503E-04   3.4365367542E-04  -1.6232210625E-03  -8.9392262787E-04
   77      7.2297259483E-04   9.4716302900E-05  -2.4588003862E-04  -1.3595199744E-03   5.0819113499E-04
   78     -9.2986129938E-05   6.5155502149E-05   8.8826154720E-05  -1.6831933387E-03  -7.9269643498E-04
   79      1.5365019847E-04   5.8810635008E-07   1.2915933333E-04  -4.5553056655E-04  -3.7619119830E-04
   80      6.1831257176E-04   5.3459724127E-04  -2.0411553545E-04  -3.5736564504E-04  -1.5122788045E-03
   81     -1.0658575291E-04   7.6923398128E-05   3.0459339629E-05  -8.3429332368E-06  -8.8639039058E-05
   82     -1.5480437455E-05   2.8049835978E-05  -1.6957011267E-07  -2.2548200517E-05  -4.3854312686E-05
   83     -1.2920227595E-05  -5.8611668641E-06   1.0095770563E-05  -6.7539205256E-05   3.1059516095E-05
   84     -5.9081036244E-05   4.8761610980E-05   6.3995957144E-06  -1.9731912083E-05  -1.9103486832E-05
   85     -3.5279328656E-05  -2.9979287068E-05   2.2212836304E-05  -2.6274009514E-05  -2.8688769547E-05
   86      6.4506827186E-05   9.9804961244E-05  -1.9851119119E-05  -1.8496475045E-05  -1.4995399945E-04
   87     -4.0952113679E-04   5.9150597551E-05   1.0874257945E-04  -1.2584863348E-04  -3.8202151723E-04
   88      7.5656557136E-06   1.3572348904E-05   1.1478093543E-05  -1.6303482751E-04  -2.3674771054E-05
   89      1.8774032774E-05  -6.1478870284E-05  -2.6773391917E-05   1.7641194528E-04   1.0898991909E-04
   90      9.0557339462E-05  -1.2953991263E-05   3.4307813944E-05   2.3842209480E-04  -7.2423935713E-05
   91      1.1764735330E-04   7.5877799268E-05  -9.3405204172E-05  -2.3181297240E-05   1.3633959299E-04
   92      6.1127345217E-05   2.3368086694E-04   7.7449951135E-05  -2.1128252811E-04  -1.2595117173E-04
                   50                 51                 52                 53                 54        
    0      4.5639004152E-06   1.4497509717E-03  -4.2338139918E-03   2.8854328242E-04  -2.3723243144E-03
    1      1.3484884632E-05   7.3635524678E-05   1.4516484617E-04   7.8120554560E-05   1.0585939249E-04
    2     -4.7574938954E-04   4.3900228658E-04  -2.9436853470E-03   5.1781997314E-04  -2.0935590523E-03
    3      1.6180906874E-04  -2.3096661868E-05   7.4020673458E-04  -7.0862032355E-04   8.7584327052E-04
    4      1.7662345694E-04  -3.9413384731E-05  -3.2811153184E-04   3.2117107456E-05   5.7592937601E-05
    5      3.9765275529E-04  -9.8787432327E-04   4.6797777329E-03  -6.3198838734E-04   3.1359349758E-03
    6     -6.4624309402E-04   7.1320856408E-04  -2.6605917100E-03   1.4908145889E-03  -2.6365288539E-03
    7      3.0834297137E-04  -9.9899076119E-04  -7.0130890685E-04  -4.7763727682E-04   4.2915152328E-04
    8      1.4370654693E-04   3.8443667477E-04  -1.0106770513E-03  -2.7400510072E-04  -3.0808134654E-04
    9     -5.3024318722E-03  -4.8536878624E-03   6.5770673020E-03   7.7708355532E-04   1.0099189538E-03
   10     -3.1795667522E-03  -2.8146347128E-03   4.2183496953E-03  -5.3996714970E-03   9.2311362457E-04
   11      2.0872379955E-03   2.5988069255E-03  -1.4076118050E-03  -4.8688745612E-03   3.7802824371E-03
   12      1.7866355818E-03   1.4392353432E-03  -3.0932233739E-03  -7.3144079423E-04  -8.4054089703E-04
   13      6.9915614721E-04   1.7052663654E-03  -9.0820399587E-04   3.1345680029E-03  -1.0122498578E-03
   14      2.7046263290E-05   1.2679712723E-03  -3.7219722407E-03   8.3515485050E-04  -2.4846295730E-03
   15     -3.0008698955E-04  -1.7374621228E-03   4.7666630224E-03  -3.7032004783E-04   2.5710246049E-03
   16      1.8536476313E-04  -1.7831127711E-04   4.5727937729E-04   3.4269378962E-04   3.3296473001E-04
   17      6.6493835704E-04   6.9495326064E-04  -1.3668293295E-03  -4.8637577339E-04  -1.9443758410E-04
   18      4.4841918987E-05   8.2134861554E-05  -2.0078168721E-04  -2.3071022005E-05  -2.9301300785E-05
   19     -8.8993340108E-05   8.1988166467E-05   6.6955712895E-05  -1.0934152893E-04  -7.5097452602E-05
   20      3.6976708888E-05   4.1139084792E-05  -3.9676980394E-05  -3.8418518896E-05   2.0403678729E-05
   21     -2.4712837385E-05  -1.0564910020E-04   5.8812744555E-05   8.6370097649E-05  -8.1696507517E-05
   22     -4.6447520137E-05   4.4544027495E-05   4.8470511950E-05   4.0286355520E-05  -6.3645638212E-05
   23      2.3871374390E-06  -8.1715701458E-05   2.4114888572E-04   9.3815119412E-06   1.0123694363E-04
   24      2.9553854973E-02   1.4588004534E-02  -1.6706526513E-02  -1.1946773000E-03   7.8022650355E-03
   25      7.8113123287E-04   1.4927914138E-02  -2.5735176807E-03   6.7100629584E-03  -7.9944312512E-03
   26     -4.7050714584E-03  -1.1586075298E-02   1.5034672329E-02   1.3383403970E-02  -6.7073824277E-03
   27     -4.1569004039E-04  -7.8809222389E-06  -7.5912718270E-05  -1.4786325657E-04   5.5041804144E-05
   28     -1.2872268131E-04   1.9841996112E-04  -1.2345467081E-05   2.2780931293E-04  -1.1092168883E-04
   29     -3.8985420643E-05  -1.1102149021E-04  -1.2487890602E-04   3.7093865386E-05  -1.3520730743E-04
   30      1.2292319240E-04   2.4654820755E-04  -3.1288003804E-04   6.9792324029E-07  -1.9478021683E-05
   31     -4.9932559514E-05  -2.3551158967E-04   9.8338444554E-05  -6.3673822224E-04   1.5488615383E-04
   32      2.5907362407E-05   9.2347896268E-05  -1.9323598299E-04  -2.5707063615E-05  -6.3002546811E-05
   33      1.5460151128E-05  -5.6485886662E-04   1.8049465531E-03  -1.6320255320E-04   1.0215419255E-03
   34      8.4073729802E-06   1.0373594411E-04   2.2092183249E-05   3.7022383835E-04  -7.0061054676E-05
   35      1.9889482176E-05  -3.5478534296E-04   1.0652442186E-03  -7.6187523319E-05   5.9042870968E-04
   36     -6.8613577890E-06   8.8256225058E-05  -3.2497578784E-04  -2.7076045179E-05  -1.7034180711E-04
   37      4.9673854346E-06   9.7969087370E-06  -4.8731581675E-06  -1.1071047482E-05   6.8281256642E-06
   38     -1.3665620106E-05  -5.8272403014E-07  -2.0720703138E-05  -4.7492667165E-05  -1.5651350597E-05
   39     -9.1615278852E-06   5.0783789412E-06  -8.9672944088E-05  -4.0983169901E-05  -5.2408282066E-05
   40     -1.6296462706E-06  -2.6522822764E-06  -1.0966479797E-05  -1.7915024170E-05  -1.8856708736E-06
   41     -4.0878575176E-07   5.9651982970E-05  -1.8190138593E-04   2.4791266936E-05  -1.0167527000E-04
   42     -7.5043607614E-06   1.8543377269E-04  -5.4554617604E-04   1.0520882461E-04  -3.2086599239E-04
   43     -1.3890012642E-05   9.4739252558E-05  -3.3474180278E-04  -9.2539255266E-06  -1.9009589347E-04
   44      8.4707952011E-06   1.1239094721E-04  -2.7750962084E-04   7.7112294819E-05  -1.6100467892E-04
   45      1.4661265097E-01  -8.1162829815E-02   3.2675618004E-02   2.2874050825E-02  -4.4619113436E-02
   46      3.2788644757E-02   3.7214250820E-03   1.0709178328E-02  -1.5745334300E-02  -2.5670475890E-02
   47     -9.7989822279E-02   3.1589339653E-02  -1.4454340149E-02  -3.6851284003E-03   1.7101216072E-02
   48     -1.9327697814E-01  -9.8091833353E-02   9.5208506562E-03   8.5065001471E-03  -7.2129779753E-02
   49     -1.3916811400E-02   4.1668000150E-02  -1.4572486599E-01  -1.1458507112E-02  -7.8275228114E-02
   50      1.9632932143E-01   4.6687744627E-03  -7.4531124789E-03  -8.9389629832E-02   5.8243926235E-03
   51      4.6687744627E-03   5.9275985366E-01   1.9962129314E-01  -6.4507331194E-02   1.2468535807E-02
   52     -7.4531124789E-03   1.9962129314E-01   9.1187186747E-01   8.2709205796E-02   1.1406060672E-02
   53     -8.9389629832E-02  -6.4507331194E-02   8.2709205796E-02   2.3432260661E-01   9.6813722742E-04
   54      5.8243926235E-03   1.2468535807E-02   1.1406060672E-02   9.6813722742E-04   1.0600209571E-01
   55      9.0682303775E-03  -1.3792642021E-02  -1.2202580237E-02   3.2289203743E-03   9.3692389751E-02
   56     -4.1782324112E-02   1.2834397624E-03  -7.5894680030E-03   1.2971531081E-02  -1.9506382235E-02
   57      3.8300440461E-03  -2.0332593108E-01  -2.4407923137E-01  -8.2814546850E-03  -2.3130055825E-03
   58     -1.5632819782E-02  -2.3943304771E-01  -6.5965390101E-01  -4.8614888256E-02   6.2911766991E-03
   59      1.8805180056E-02  -7.0553375194E-03  -4.7087559444E-02  -7.5737839394E-02   1.7577630078E-03
   60      7.3161187956E-03  -2.0805961886E-01   1.0691643145E-02   3.1976847094E-02   3.1412490575E-04
   61     -3.3097925684E-03   9.3864962724E-04  -1.0761507257E-01  -1.1937777860E-02  -1.8855788324E-04
   62      1.5381758878E-02   3.1112947972E-02  -1.2472245981E-02  -9.2304853276E-02  -5.5472360969E-04
   63      1.3044914672E-03  -1.2401847011E-02  -2.8985747175E-02  -1.2559684623E-02  -3.1316647603E-03
   64     -3.5028541937E-04  -1.6415339908E-02  -3.8229311130E-03   4.7305579838E-03   5.6119952088E-05
   65     -1.2629579497E-03  -2.2778242066E-03   6.8076904414E-03   5.3871577521E-03  -5.7931088482E-04
   66     -4.4625710945E-04   6.8401437735E-03  -2.9791753346E-03  -1.4439997925E-03  -4.6427630254E-04
   67      8.4485009537E-04  -2.7715604915E-03  -1.3872877516E-03  -6.2260887855E-03   4.5835739911E-05
   68     -7.2075104716E-04  -1.3660880527E-03  -5.9083371047E-03   4.0714668055E-03   3.0799672439E-04
   69      1.4922380463E-04   2.1639876901E-03  -5.4374250641E-04  -3.1132968511E-04  -2.6401407097E-05
   70     -5.0528583934E-04   1.3076872779E-04  -3.3373462607E-03  -1.3391488142E-03  -2.2078480141E-04
   71      6.5833000525E-06  -7.9036866640E-04  -1.6074126477E-03  -1.6380781245E-03  -5.1736701728E-05
   72      3.5211194712E-04   6.4165413920E-03   5.8611336094E-03   3.1943898556E-03   1.1205326487E-04
   73      1.3460221131E-03   4.1210018728E-03  -3.7316205456E-04  -4.7428727671E-03  -1.3034107441E-05
   74     -4.7091451139E-04   3.7884899531E-03  -7.2910076267E-03   2.5396464549E-03  -2.0626708494E-05
   75     -1.1120781294E-03  -3.0417792197E-02   1.8008088373E-02   2.1375370982E-02   1.4375271659E-05
   76     -1.5406745545E-03   8.6735819827E-03   1.6330447743E-02   2.3405217288E-03  -2.4312789668E-04
   77      1.9993925109E-03   1.3665230150E-02   7.1413740797E-04   2.5585075757E-04   1.3009617922E-04
   78     -1.1964472775E-04  -3.1636305599E-05   7.3650971024E-04  -1.6619747441E-04  -3.0451868429E-03
   79      8.6783847577E-06   1.9821032688E-03  -1.2988656386E-03   9.7000318588E-04   6.0487234649E-04
   80      8.5470897310E-04  -8.3505612547E-04   2.2030613410E-03  -2.5523272529E-03  -6.0276918362E-04
   81      5.3293772079E-05   1.0150293996E-03  -9.5503755642E-04  -9.0369072227E-04   8.3737914615E-06
   82      4.1008386684E-07   6.9159580203E-04   2.2993875581E-04  -2.9888784487E-04  -2.2373533705E-06
   83     -2.4366186391E-05   1.6956192727E-04   1.6011332474E-04   5.6209006414E-04  -1.5876854481E-06
   84      2.2557444890E-05   3.1164102337E-04   2.7062561615E-04  -2.8401724773E-04  -4.6645252415E-06
   85     -8.1476615139E-05   1.2671178053E-04  -4.1979614553E-04   5.3011466909E-04   1.4892816414E-06
   86      1.0871969613E-04  -3.3445667966E-04   6.3677093305E-04  -7.5194783685E-04  -4.2510611334E-06
   87     -1.8418085264E-04   4.3518762096E-04   1.8242005480E-03   6.9011161971E-04  -3.0247720419E-05
   88      1.0646876385E-04  -4.3377844634E-04   1.8255833195E-04   1.1512743729E-04   3.9454529801E-05
   89     -2.0621693708E-04  -4.2046907812E-04  -2.8854500743E-04   1.2176853801E-04  -5.2831302826E-05
   90      2.1916171976E-05  -4.2444706332E-04   1.0857397359E-03  -3.9751990960E-04   3.2631966612E-05
   91     -3.7672542492E-05  -1.6618898215E-03  -3.6707636165E-03   1.7278193252E-03  -3.6556060873E-05
   92      1.8098528518E-04  -1.3311439883E-03   9.2588722614E-04  -2.6080220858E-03  -7.3734425701E-05
                   55                 56                 57                 58                 59        
    0     -9.5332761107E-04  -2.8022571430E-04  -4.3957396682E-04   2.6093738212E-03   2.0292731281E-04
    1      6.9882045125E-05  -1.0060261196E-04  -2.3919116992E-06  -9.6697177238E-05  -1.3394516042E-05
    2     -9.5118337587E-04  -8.6958779529E-05  -2.0852887292E-04   1.8452868475E-03   6.1537825838E-05
    3      4.5186395440E-04   3.4502984394E-04   7.7249074526E-05  -5.4846048373E-04   5.6173012223E-05
    4      5.7249909845E-06  -3.7409913391E-05   2.2467101221E-05   1.3618221636E-04  -2.5686252871E-06
    5      1.3845394534E-03   1.4114567399E-04   4.0417669889E-04  -2.9335173544E-03  -1.5382925996E-04
    6     -1.2126011004E-03  -7.0532761921E-04  -3.4362429071E-04   1.8931532805E-03  -6.3643442716E-05
    7     -2.2761417292E-04   3.4591103773E-04   1.8122905176E-04   2.2701553055E-04   9.6320207944E-05
    8     -8.5480789432E-05   2.1579945662E-04  -1.2816101225E-04   5.6597383427E-04   8.8171350337E-05
    9      1.0269506285E-03   1.8820932877E-03   4.8884517410E-04  -4.1340088013E-03  -1.3223989143E-04
   10     -2.6025434320E-04   3.7522773599E-03  -4.6362079505E-04  -2.4513899017E-03   9.1690511701E-04
   11      2.0979519568E-03   1.2796224793E-03   4.0527378926E-04   1.1831451547E-04   5.8861232656E-04
   12     -3.0114793270E-04   1.8862472848E-04  -2.1772992986E-04   1.8165275253E-03   3.1551519194E-04
   13      1.6082227151E-04  -2.4219402814E-03  -2.2272194082E-04   6.2038375575E-04  -5.1936953429E-04
   14     -1.1128870150E-03  -6.2505924958E-04  -4.2526192667E-04   2.4171885124E-03   1.8347872415E-05
   15      1.0312043583E-03   4.0293330255E-04   4.9764379368E-04  -2.9466779437E-03  -2.1071746786E-04
   16      1.7276714382E-04  -2.1961844363E-04   1.4540394832E-04  -2.9956815134E-04  -8.3479604507E-05
   17     -1.4061644986E-05   8.5003733270E-05  -5.3425221026E-05   7.5327440187E-04   1.3260119388E-04
   18     -1.8177133790E-05  -6.1351209799E-06  -1.2325506994E-05   1.1113467739E-04   1.1347528103E-05
   19     -2.0079430883E-06   8.7075867922E-05  -2.2851875940E-05  -6.1635501377E-06   1.9114622725E-05
   20      1.1180955954E-05   1.7371881733E-05  -3.2418831694E-06   1.9922111659E-05   5.9445643603E-06
   21     -4.4954141159E-05  -1.7913772775E-07  -7.7837220060E-06  -2.2579870212E-05  -6.3630760276E-06
   22     -1.0231379191E-05  -1.2886002475E-05  -2.7702834413E-05  -1.0074602206E-05  -6.3008963468E-06
   23      4.6422440490E-05  -8.8130549825E-06   3.6811637031E-06  -1.4206619809E-04  -1.1098367254E-05
   24      1.3633141444E-03  -6.7782971368E-05   2.5758475863E-03   7.7034744745E-03  -6.0350806761E-04
   25     -7.8455267953E-04  -4.1741441702E-03  -2.0194855244E-03   3.4330461246E-03  -8.1501721678E-04
   26     -3.2439649014E-03   2.0677075428E-03  -1.5436104649E-03  -7.1601918465E-03  -1.3410363074E-03
   27     -1.2968605580E-05  -1.5125056638E-05   3.7443418506E-05   1.8107947970E-05   3.8614582419E-05
   28      4.1388226985E-06  -1.3583591362E-04  -2.5051650847E-05   1.8197644332E-05  -6.0766387353E-05
   29     -5.9386606321E-05  -8.4599005621E-05   5.6857841864E-05   6.0219677923E-05   1.0690225686E-07
   30      5.9919360536E-06  -6.8855458623E-05  -1.2430100787E-05   1.7501556068E-04   6.4724336545E-06
   31     -1.5647323035E-05   4.5454294585E-04   5.1597805800E-06  -6.1574048473E-05   8.9910105356E-05
   32     -2.9579003127E-05   4.5065237041E-06  -1.4726784170E-05   1.1568567640E-04   1.2861535534E-05
   33      4.1969559680E-04   1.1373038914E-04   1.6780184419E-04  -1.1054902314E-03  -6.8697118424E-05
   34      3.8150164451E-08  -2.5406512282E-04  -1.0114135725E-05  -9.4116892829E-06  -5.4429797870E-05
   35      2.4470896748E-04   5.8137479573E-05   1.0090328348E-04  -6.5460085669E-04  -4.4755669578E-05
   36     -7.6864006404E-05   1.8501086465E-05  -2.8564025884E-05   1.9985084635E-04   2.0873068333E-05
   37      3.2551392463E-06   2.9603845401E-06  -1.3623229045E-06   2.7771038137E-06   1.3273063104E-06
   38     -1.1984179310E-05   3.6671791310E-05  -3.5112892918E-06   1.7343438623E-05   8.5287882074E-06
   39     -2.8134042310E-05   3.2830080241E-05  -7.2439191739E-06   5.6899856132E-05   1.1305936943E-05
   40     -2.8468735584E-06   1.2739940582E-05  -2.1373437610E-07   6.1887822796E-06   2.3693589697E-06
   41     -4.1091199234E-05  -1.7946993725E-05  -1.6023838516E-05   1.1104102424E-04   5.8576256300E-06
   42     -1.3006002220E-04  -7.1834782240E-05  -5.0502140946E-05   3.3597954175E-04   1.3366026698E-05
   43     -7.9984771239E-05   6.6691245190E-06  -3.1359849392E-05   2.0542026108E-04   2.1064401486E-05
   44     -6.1570508616E-05  -5.8558081355E-05  -2.8124764002E-05   1.7107215398E-04   3.5327115812E-06
   45     -1.8292106288E-02   1.1033697305E-02   3.5850864815E-03  -1.8516230827E-02  -3.6241034728E-03
   46      9.6224169161E-03   1.6083485510E-02   9.5774301734E-03   5.1121906540E-04   5.6273330275E-04
   47      6.2457709465E-03   4.5648149491E-03  -1.9669122723E-04   8.4597884123E-03  -5.8226521266E-04
   48     -6.6957065861E-02   5.6824393978E-03   1.7498463341E-02   6.4596817855E-03   4.0905778436E-04
   49     -2.8433655562E-01   9.5037648621E-03   1.2796731621E-02  -6.8836506650E-02  -1.8010202830E-02
   50      9.0682303775E-03  -4.1782324112E-02   3.8300440461E-03  -1.5632819782E-02   1.8805180056E-02
   51     -1.3792642021E-02   1.2834397624E-03  -2.0332593108E-01  -2.3943304771E-01  -7.0553375194E-03
   52     -1.2202580237E-02  -7.5894680030E-03  -2.4407923137E-01  -6.5965390101E-01  -4.7087559444E-02
   53      3.2289203743E-03   1.2971531081E-02  -8.2814546850E-03  -4.8614888256E-02  -7.5737839394E-02
   54      9.3692389751E-02  -1.9506382235E-02  -2.3130055825E-03   6.2911766991E-03   1.7577630078E-03
   55      2.9596920821E-01  -1.3998701884E-02   2.5672667947E-03  -8.6228442253E-03  -2.1957976502E-03
   56     -1.3998701884E-02   2.3662585919E-02   9.2668326124E-04  -1.4944963133E-03  -1.1204080459E-04
   57      2.5672667947E-03   9.2668326124E-04   2.2295172243E-01   2.8077403925E-01   1.9152395400E-03
   58     -8.6228442253E-03  -1.4944963133E-03   2.8077403925E-01   7.5090017212E-01   5.9613416324E-02
   59     -2.1957976502E-03  -1.1204080459E-04   1.9152395400E-03   5.9613416324E-02   3.8287215154E-02
   60      1.9261931895E-03   1.3642247500E-04  -3.0762488736E-02  -4.3909637374E-02   2.6055929755E-03
   61     -7.0347711521E-04   2.3159051979E-04  -5.7280191970E-02  -1.8411962486E-02   5.9652796636E-03
   62     -5.0319059696E-04  -2.9630959653E-03   6.8194326075E-04   2.8946123882E-03   2.0544998898E-02
   63     -8.1337638260E-04  -4.3289436420E-04  -4.5986935031E-03   5.2348632282E-04   3.3099805814E-03
   64     -9.4430869958E-04  -5.1162574938E-04   5.6633644426E-03   6.8067248778E-03  -1.7207834281E-03
   65     -1.2222363449E-03   9.4722867335E-05   5.5735295546E-03   1.9806870029E-03   6.9546205811E-04
   66      1.2981674774E-04   1.0276491574E-04  -4.2229631737E-03  -2.1795800950E-03  -1.0791009827E-04
   67      5.5660494247E-04  -4.6849490690E-05  -3.5613909008E-04  -2.1818641316E-04   1.7865567372E-03
   68      1.5080100662E-04   3.1508310986E-04  -8.1066006691E-04   4.4227984820E-04  -2.8589254177E-04
   69     -6.3118302641E-05  -1.0863349276E-04  -1.0790117877E-03   2.3841127705E-04   1.4728040216E-04
   70      1.0013802949E-05  -5.5130319491E-05  -1.5037239355E-03   1.5161232432E-04   3.9480236217E-04
   71      1.6202287454E-04  -8.8574538518E-05  -7.3510010272E-04   1.8727634695E-04   3.7845651273E-04
   72     -9.9041380553E-05   1.8092229259E-04   7.8674815897E-05  -2.5259190473E-03  -1.1693043819E-03
   73     -3.7254167714E-06  -2.4050974702E-04  -9.4509923638E-04  -3.0948544264E-04   1.8295103992E-04
   74      6.0777755238E-06   1.4936015398E-04  -1.8058539478E-03   2.3066815542E-04   1.7481021637E-04
   75      3.2395480668E-04  -2.1595028874E-05   1.8123069209E-03   6.3505108374E-03   1.0392299937E-03
   76      3.7325981981E-04   4.8149203423E-04  -3.5010638813E-03  -6.1276157551E-03  -1.1724042180E-04
   77     -8.7233117029E-06  -1.2989811740E-04  -1.5944463257E-03  -4.6537204676E-03  -2.1505429990E-03
   78     -5.3219956792E-05  -1.0401541823E-03   4.7375530203E-04   6.9172638010E-04  -1.0553042989E-05
   79      1.1617005586E-03   2.7771615738E-04  -6.2263754475E-04  -2.0935240308E-04  -7.4735680245E-05
   80      7.8888537416E-04   3.5662381787E-04   4.0327475891E-04   1.9354488939E-04   3.7718000685E-04
   81      2.5844047186E-05  -5.7779559340E-06  -1.0371707334E-03  -5.8960743600E-04   2.0849971459E-04
   82      1.3793267075E-05   3.5506476268E-06  -1.8709252468E-04  -2.2894972209E-04   9.7052175313E-05
   83     -2.7687778160E-05   4.6214148020E-06  -3.1946669233E-05   1.2921018786E-04  -2.4981622951E-04
   84     -2.3729293706E-05  -1.1409494911E-05  -1.9029672535E-04  -1.1706370441E-04   7.3966795134E-05
   85      4.0759913147E-05   3.7223468545E-05  -1.7366905707E-04   1.0512514493E-04   8.6134487985E-06
   86      5.3426576864E-05  -4.7275649493E-05   1.9854440550E-04   8.2517735025E-05   1.0306078331E-04
   87      6.3427111818E-05   4.7952587108E-05  -2.1676027740E-04  -4.3202515288E-04  -3.0457145175E-05
   88      1.1825161891E-05  -2.3429542102E-05   1.0165182301E-04   9.5676906333E-05  -2.9877932821E-05
   89     -2.1670407474E-05   5.0488954451E-05   3.0423848968E-04   9.7583873149E-05   1.3882021696E-05
   90     -1.3478383174E-04  -4.1055743344E-05  -1.3787409741E-03   3.3615204335E-04   8.4735031113E-04
   91      2.0419645393E-05   2.1435858556E-05  -4.8339226825E-04   2.3339413647E-03   7.4903316831E-04
   92      1.1453590639E-04  -7.0654478307E-05   1.1686575134E-03   1.0634683404E-03   3.6276838154E-04
                   60                 61                 62                 63                 64        
    0     -6.9099458630E-04   9.8096485685E-04  -1.1209614138E-05  -4.7743780271E-05   3.8069539248E-05
    1      2.9318983746E-05  -5.5153090804E-05  -2.0443791503E-05   1.1684500863E-07  -6.6490295822E-07
    2     -5.0932414117E-04   8.1821344184E-04   1.4641769429E-05  -3.6724491947E-05  -5.1483426490E-06
    3      1.4364836376E-04  -2.6443241687E-04   1.7243853230E-04   9.7943289303E-06   3.0052456656E-05
    4     -4.9186466490E-05   7.6701542825E-05   9.6716236899E-06  -1.1972334122E-06   5.8910277722E-06
    5      8.1201291748E-04  -1.2255710310E-03  -2.5516471215E-05   5.8494589568E-05  -1.3692143967E-05
    6     -5.1058530049E-04   7.8248298196E-04  -3.5411093600E-04  -3.1397233056E-05  -4.5082282732E-05
    7     -1.6841047638E-04   3.2720465186E-04   2.1040220918E-04   4.4745612960E-05   3.5419007151E-05
    8     -1.6058893056E-04   1.8628527480E-04   1.1426238937E-04  -7.4606365161E-06   3.0608048598E-05
    9      8.1915606841E-04   1.3456921247E-05   1.9527644904E-04   7.1574987353E-05  -1.3545037474E-04
   10      2.9138186731E-04  -3.4146581511E-04   1.9597167296E-03   1.7319101550E-04   1.9768875117E-04
   11      2.0177039910E-04  -9.2682619901E-04   9.9236687061E-04  -3.8388513948E-05   2.5966391039E-04
   12     -3.9838386454E-04   4.3205275246E-04   9.3731894317E-05  -2.9326731633E-05   8.2649922976E-05
   13     -9.1467378158E-05   9.1486225457E-06  -7.5823451698E-04  -7.8975394778E-05  -1.1331941934E-04
   14     -6.3516630559E-04   9.0699541090E-04  -1.6299144862E-04  -3.5798461781E-05   8.2398638975E-06
   15      7.6864979055E-04  -1.0481865692E-03   4.4675650294E-05   5.8651164602E-05  -4.5828604946E-05
   16      9.7796422207E-05  -1.1855918129E-04  -9.8043162094E-05  -1.6971518918E-06  -2.2837659213E-05
   17     -1.7430004041E-04   1.4418115444E-04   1.1128666626E-04  -2.1867421844E-05   4.2200524933E-05
   18     -3.0066896839E-05   2.9162083756E-05   7.3523349634E-06  -1.9605524236E-06   5.8158211132E-06
   19      7.9842696594E-06  -2.6367708956E-05   1.1264296281E-05  -1.7596217820E-06   7.2235085662E-07
   20     -5.7218857735E-06  -4.6328352216E-06   5.8377846170E-06  -1.0404391451E-06   3.3475068259E-06
   21     -2.2502807830E-06   2.5081664797E-05  -1.2672355514E-05  -2.2961355420E-07  -5.8802377178E-06
   22      9.0798638718E-06  -1.3343131182E-05  -1.0525669204E-05  -3.2170074797E-06  -1.9931632103E-06
   23      3.7746285701E-05  -4.9052086050E-05  -4.6701380311E-06   3.3060252224E-06  -3.2320978754E-06
   24     -1.3974160504E-03  -1.9290294816E-03  -1.7968271468E-03  -2.1290542038E-04   5.0024540197E-04
   25      7.8365457383E-04  -1.9215381382E-03  -3.4779246170E-03  -5.4257799044E-04  -3.7218579186E-04
   26      8.2335183795E-04   1.4525896351E-03  -2.1139321207E-03   7.8671635414E-05  -6.6478628358E-04
   27      2.7265262243E-06  -4.3616744773E-07   3.1551674630E-05   1.5752994103E-06  -6.4218890534E-07
   28      2.8553534846E-05  -4.5038470522E-05  -6.2933129691E-05  -1.1317923442E-05   3.8185276827E-07
   29     -9.5270561597E-06   3.6829680595E-05  -7.8532807070E-06  -6.0933347480E-06  -7.6217317362E-06
   30     -3.4775437181E-05   8.9049530205E-06  -9.0400490548E-06  -7.0215422634E-06   7.2275662122E-06
   31     -8.9759825699E-06   7.1403854964E-07   1.5140366243E-04   1.3382859609E-05   2.1454737954E-05
   32     -3.0214595315E-05   3.1250350201E-05   6.3779627211E-06  -2.2146064307E-06   4.2507970566E-06
   33      2.9470477005E-04  -4.1881733438E-04  -3.2611412836E-06   2.2678720335E-05  -1.3666539776E-05
   34      1.9469429525E-05  -1.2139739554E-05  -9.7552446254E-05  -6.3729721556E-06  -1.3842518874E-05
   35      1.7343411411E-04  -2.4188436850E-04  -1.9241979248E-06   1.3038121294E-05  -9.1541033587E-06
   36     -5.4834168010E-05   7.5597994864E-05   1.4236237258E-05  -3.0099535865E-06   4.5396346302E-06
   37     -4.9165209729E-07  -1.9670692774E-06   1.4680027145E-06   8.6104025175E-08   8.2160608077E-07
   38     -5.3814449068E-06   6.1478958151E-06   9.3918534224E-06   6.7807841003E-07   1.5256922164E-06
   39     -1.6667959424E-05   2.4852425351E-05   1.2102734899E-05  -6.4074520359E-08   1.9281384970E-06
   40     -2.4421780217E-06   2.4699968575E-06   5.0793441859E-06   1.3300779734E-07   8.0290392247E-07
   41     -2.8682987040E-05   4.0989842087E-05  -1.4288876633E-06  -2.5216927774E-06   1.1524912844E-06
   42     -8.5779316329E-05   1.2484424096E-04  -1.4001766639E-05  -7.7412989440E-06   1.9312779286E-06
   43     -5.5644256725E-05   7.9910388283E-05   1.2103511614E-05  -3.6829508613E-06   3.8703519789E-06
   44     -4.2334754120E-05   6.0427619544E-05  -1.4997861134E-05  -4.4054394238E-06   3.8993963040E-07
   45      5.0264817613E-04   1.1968833450E-02   4.0725754762E-03   1.2947110646E-03  -1.2870781883E-03
   46      9.2811953596E-04  -1.8097870295E-03   2.3368294722E-03  -1.8806988159E-04  -5.9695861770E-04
   47      1.6593738976E-04  -4.9340449630E-03   8.9185004386E-04  -3.6357166201E-04   5.3934861240E-04
   48     -1.5404876762E-02   1.4219227448E-02   8.9208351571E-03  -3.0145773718E-03   1.9458968189E-03
   49     -4.3723591918E-03   1.3818867030E-02  -9.3553692531E-04   2.3854793620E-03   1.4711562896E-03
   50      7.3161187956E-03  -3.3097925684E-03   1.5381758878E-02   1.3044914672E-03  -3.5028541937E-04
   51     -2.0805961886E-01   9.3864962724E-04   3.1112947972E-02  -1.2401847011E-02  -1.6415339908E-02
   52      1.0691643145E-02  -1.0761507257E-01  -1.2472245981E-02  -2.8985747175E-02  -3.8229311130E-03
   53      3.1976847094E-02  -1.1937777860E-02  -9.2304853276E-02  -1.2559684623E-02   4.7305579838E-03
   54      3.1412490575E-04  -1.8855788324E-04  -5.5472360969E-04  -3.1316647603E-03   5.6119952088E-05
   55      1.9261931895E-03  -7.0347711521E-04  -5.0319059696E-04  -8.1337638260E-04  -9.4430869958E-04
   56      1.3642247500E-04   2.3159051979E-04  -2.9630959653E-03  -4.3289436420E-04  -5.1162574938E-04
   57     -3.0762488736E-02  -5.7280191970E-02   6.8194326075E-04  -4.5986935031E-03   5.6633644426E-03
   58     -4.3909637374E-02  -1.8411962486E-02   2.8946123882E-03   5.2348632282E-04   6.8067248778E-03
   59      2.6055929755E-03   5.9652796636E-03   2.0544998898E-02   3.3099805814E-03  -1.7207834281E-03
   60      6.4385090213E-01   6.6307934826E-02  -9.7140521088E-02  -1.7591730577E-01  -1.0434224842E-01
   61      6.6307934826E-02   5.9649956789E-01   2.3819438558E-01  -5.9409270526E-02  -2.5250821055E-01
   62     -9.7140521088E-02   2.3819438558E-01   3.2739696127E-01  -1.3204824622E-02  -8.8388255568E-02
   63     -1.7591730577E-01  -5.9409270526E-02  -1.3204824622E-02   7.0378688457E-01   4.1284805679E-02
   64     -1.0434224842E-01  -2.5250821055E-01  -8.8388255568E-02   4.1284805679E-02   5.7833681504E-01
   65     -4.2607724064E-02  -1.0294600776E-01  -1.2192098415E-01  -1.2726599742E-01   2.6942280232E-01
   66     -2.5415669641E-02  -7.0624984267E-02  -3.3650419539E-02  -3.5037505403E-01  -8.5579139175E-03
   67     -2.8309240226E-02   1.5620447936E-02   1.0202631235E-02  -7.0081230657E-02  -1.2343397704E-01
   68     -8.1368168018E-03   2.5417867988E-02   2.7981922207E-02   3.2500299587E-02  -3.3001903649E-02
   69     -9.2288978961E-04   2.4749397827E-03  -1.1051496925E-03  -2.6021190847E-02   2.0906638232E-02
   70      3.1047380981E-03  -5.5735221213E-02  -2.9306625342E-02   6.5724445415E-02   4.3072842918E-02
   71     -2.5398645775E-04  -3.1587184212E-02  -2.7840333439E-02   5.2028818059E-02   1.7107984627E-02
   72     -3.1039192626E-02   5.9760066193E-02   4.8008796479E-02  -5.6610312184E-02  -3.4521505839E-02
   73      1.5126218672E-02   4.1765980297E-02   1.3081113751E-02  -3.4538417956E-02  -2.4404796580E-02
   74      2.0822096066E-02   4.7629513605E-03   6.1375886712E-03  -7.5111810453E-03  -8.1431574684E-04
   75     -1.7226222753E-01   3.4022916255E-02   5.3586133233E-02   6.7706011678E-02   2.8517450096E-02
   76      8.1174696465E-02  -2.1141790514E-01  -1.0761723964E-01  -1.0525237170E-02  -3.7593267599E-02
   77      8.3380960377E-02  -9.5794032128E-02  -1.5773603585E-01  -2.4366272151E-02  -3.8187629095E-02
   78      1.3051658051E-02  -1.0518382519E-02  -1.0085010770E-02  -1.2906350566E-01   8.9664150211E-02
   79      1.3189236345E-02  -1.1032751680E-02  -1.2637227823E-02   9.1519536057E-02  -1.8769456383E-01
   80      6.8119226465E-03  -5.9743743755E-03  -2.9759429980E-03   8.6292277452E-02  -1.2435606164E-01
   81     -5.2243486063E-03  -2.6727557874E-04   2.9839680490E-03  -9.9536347619E-03  -2.5949260408E-02
   82     -1.3206537568E-03   3.2446798381E-03  -2.6084761624E-03   7.3428310894E-04   1.9918412594E-03
   83      3.0040890076E-03  -2.6478146496E-03   5.3146585525E-03   4.0147426799E-03   5.5783823300E-03
   84      3.0086000485E-04   1.4454379449E-04  -2.9080358382E-04   7.6080423801E-04   1.3960758826E-03
   85      2.7178925340E-04  -9.8481581671E-04   3.9230312113E-06   1.3020756474E-03  -4.6082597905E-04
   86     -2.8818006779E-04  -4.2057761974E-04  -1.0733369901E-03   2.8314301976E-03  -5.8109332388E-03
   87     -4.8673172673E-03  -3.0431752457E-03   2.2460489729E-03  -6.8897800030E-04  -5.3271656701E-04
   88     -2.2517931272E-03   2.9178307401E-03  -2.5176509155E-03  -6.9687743971E-04  -3.9788431615E-04
   89      2.2518914210E-03  -2.5983527322E-03   5.7140341964E-03  -4.5903437019E-04   4.5954733310E-04
   90      1.3048610659E-02   1.2671836038E-02   6.0505754641E-03  -1.5945219434E-03   1.7544960052E-03
   91     -9.1188663159E-03  -1.1608747037E-02  -7.5460679020E-03   2.1744147991E-03   4.3613480495E-04
   92     -1.0494336839E-02  -1.3674490685E-02  -1.4700409367E-03   3.8825364958E-03  -4.3588406344E-03
                   65                 66                 67                 68                 69        
    0     -9.4564925514E-05  -1.2384842181E-04   5.1087818548E-05   2.0476190470E-04  -1.3759917019E-04
    1      5.5478544423E-06   4.9779375092E-06  -1.5706965769E-06  -5.6193232918E-06   4.7580301225E-06
    2     -9.1981702017E-05  -9.6583720381E-05   3.6397095943E-05   1.5079279187E-04  -9.7145415467E-05
    3      3.6191382663E-05   4.0009166887E-05  -6.0062540897E-06  -7.8798670057E-05   3.5967052121E-05
    4      7.9331984724E-07  -4.1885774703E-06   5.3766820385E-08   6.7367659884E-06  -6.2640771126E-06
    5      1.2962580864E-04   1.4625114465E-04  -5.7185385170E-05  -2.3282809213E-04   1.5381997364E-04
    6     -9.6415365697E-05  -1.1433139755E-04   2.9150993843E-05   2.1462511211E-04  -1.1049307508E-04
    7      1.1239812457E-05  -8.8250348337E-06  -3.6338190582E-06  -3.3706546431E-06  -8.3951125968E-06
    8     -8.0035868164E-06  -1.8671215110E-05   1.4608863160E-05   2.1813813689E-05  -2.6163093197E-05
    9     -2.8871420581E-06   1.0010242442E-04  -3.3528708975E-05  -2.9508296389E-04   1.7795125377E-04
   10     -1.6647561631E-05   8.8547613827E-05   3.4779359044E-05  -3.5264769369E-04   1.3576566397E-04
   11      1.3369088069E-04   1.3110228425E-04  -4.2485415715E-06  -2.2264436964E-04   5.4415086047E-05
   12     -2.8445437062E-05  -5.8361980634E-05   2.8427808567E-05   1.0808968368E-04  -8.6627522058E-05
   13     -1.1656892793E-05  -3.7319204265E-05  -3.5924223160E-06   1.2308367873E-04  -3.5106881409E-05
   14     -9.9796077921E-05  -1.2620871191E-04   4.4405187681E-05   2.2131656939E-04  -1.3067801943E-04
   15      9.7856413041E-05   1.3584050351E-04  -5.4262581675E-05  -2.3047278287E-04   1.5422372635E-04
   16      1.2461046490E-05   1.5037343470E-05  -1.1200599756E-05  -1.4455537125E-05   1.6517954673E-05
   17     -3.0379579379E-06  -1.3914255085E-05   1.1698660481E-05   2.4904298370E-05  -2.9511515599E-05
   18     -5.0203396498E-07  -3.0251354984E-06   1.2439681899E-06   5.9223767714E-06  -4.8387970072E-06
   19     -2.1099673365E-06   7.4497751143E-07   1.9947483897E-06  -2.2175542643E-06   2.1511093189E-07
   20      1.6242589703E-06   7.7745002408E-07   1.7192039509E-07  -6.9812886960E-07  -3.6543376926E-07
   21     -3.4025732372E-06  -1.4409877838E-06  -9.4360980010E-08   2.0659313880E-06  -6.3441485678E-07
   22     -2.5659827605E-06  -1.0150120165E-06   6.5911693452E-07   1.5938970167E-06  -6.5383298437E-08
   23      3.9392038009E-06   4.9456455944E-06  -1.9479539469E-06  -8.4908892316E-06   6.4345195931E-06
   24      4.3248504291E-04   1.9414103215E-04  -1.4551898965E-04   2.7766863766E-04  -1.4735272192E-04
   25     -1.3403785103E-04  -8.4256414512E-05   7.1454831319E-05   5.2077599587E-04  -1.9566937670E-04
   26     -2.1199381278E-04  -6.6451348699E-05  -8.6607013442E-05  -1.9631442511E-05   1.5672236962E-04
   27      6.1113827398E-06   2.2412674497E-06  -4.1715323757E-07  -4.3202019315E-06   1.4201671874E-06
   28     -7.9130471830E-06  -1.5521090812E-06   6.4471867832E-07   1.4756068209E-05  -6.9767261356E-06
   29     -5.2316076710E-06  -1.7220526550E-06  -1.8040819760E-06   6.2927678000E-06  -2.3438935858E-06
   30      1.1501096656E-06  -2.5726075352E-06   1.4638210067E-06   9.5004407952E-06  -7.0370732666E-06
   31      3.5897197231E-06   5.7353988495E-06   1.8159071716E-06  -2.3325020509E-05   5.5490787382E-06
   32     -2.5933572790E-06  -3.9501917935E-06   1.8775561792E-06   6.7767155613E-06  -5.2197666925E-06
   33      4.1324098165E-05   5.1971385759E-05  -2.1418646394E-05  -8.5053743909E-05   5.7392832969E-05
   34     -1.1141568643E-06  -2.1229873607E-06  -2.1419739668E-06   1.2503997226E-05  -1.8819447818E-06
   35      2.3676442991E-05   3.0565706017E-05  -1.2645012311E-05  -5.0129326583E-05   3.3930042907E-05
   36     -7.1260623534E-06  -8.9549831077E-06   4.0068094414E-06   1.3441407400E-05  -1.0090525789E-05
   37      4.6117346046E-07   1.7851084046E-07   8.7760996873E-08  -1.8380590020E-07   1.8365010886E-08
   38     -7.8727364320E-07  -7.5630095409E-07   6.1035200171E-07   3.8147785894E-07  -7.4696970173E-07
   39     -2.3742837388E-06  -2.6129993684E-06   1.2539631111E-06   3.0358730870E-06  -2.8587633295E-06
   40     -1.0167067765E-07  -7.7543359500E-08   2.0589662677E-07  -2.1252294815E-07  -1.5752401375E-07
   41     -4.0820850173E-06  -5.1518695214E-06   2.0045017310E-06   8.5783232053E-06  -5.8137751298E-06
   42     -1.2769820070E-05  -1.6009290116E-05   6.1065404364E-06   2.7721530087E-05  -1.7731948894E-05
   43     -7.8765268422E-06  -9.5019813635E-06   4.3329527652E-06   1.4130200105E-05  -1.0417457134E-05
   44     -6.2167198363E-06  -8.2344147523E-06   2.9086927864E-06   1.5063048930E-05  -9.2079147608E-06
   45     -1.2758548309E-03  -7.0302922876E-04   3.5225114071E-04  -1.3048604003E-05   8.4604031992E-05
   46     -7.4611625217E-04   2.0452740006E-04   3.1841480077E-04  -4.6528306235E-04   2.0157385645E-04
   47      3.5431425954E-04   8.4216220482E-05  -4.4995405042E-05   1.5125672307E-04  -3.4924792884E-05
   48      1.6939361488E-03   7.6224864940E-04   5.8392725580E-05  -2.3845571540E-04  -3.2629897488E-04
   49      1.8902148806E-03   9.8666620311E-05  -1.0575866713E-03   4.2011979781E-05   9.7957968115E-06
   50     -1.2629579497E-03  -4.4625710945E-04   8.4485009537E-04  -7.2075104716E-04   1.4922380463E-04
   51     -2.2778242066E-03   6.8401437735E-03  -2.7715604915E-03  -1.3660880527E-03   2.1639876901E-03
   52      6.8076904414E-03  -2.9791753346E-03  -1.3872877516E-03  -5.9083371047E-03  -5.4374250641E-04
   53      5.3871577521E-03  -1.4439997925E-03  -6.2260887855E-03   4.0714668055E-03  -3.1132968511E-04
   54     -5.7931088482E-04  -4.6427630254E-04   4.5835739911E-05   3.0799672439E-04  -2.6401407097E-05
   55     -1.2222363449E-03   1.2981674774E-04   5.5660494247E-04   1.5080100662E-04  -6.3118302641E-05
   56      9.4722867335E-05   1.0276491574E-04  -4.6849490690E-05   3.1508310986E-04  -1.0863349276E-04
   57      5.5735295546E-03  -4.2229631737E-03  -3.5613909008E-04  -8.1066006691E-04  -1.0790117877E-03
   58      1.9806870029E-03  -2.1795800950E-03  -2.1818641316E-04   4.4227984820E-04   2.3841127705E-04
   59      6.9546205811E-04  -1.0791009827E-04   1.7865567372E-03  -2.8589254177E-04   1.4728040216E-04
   60     -4.2607724064E-02  -2.5415669641E-02  -2.8309240226E-02  -8.1368168018E-03  -9.2288978961E-04
   61     -1.0294600776E-01  -7.0624984267E-02   1.5620447936E-02   2.5417867988E-02   2.4749397827E-03
   62     -1.2192098415E-01  -3.3650419539E-02   1.0202631235E-02   2.7981922207E-02  -1.1051496925E-03
   63     -1.2726599742E-01  -3.5037505403E-01  -7.0081230657E-02   3.2500299587E-02  -2.6021190847E-02
   64      2.6942280232E-01  -8.5579139175E-03  -1.2343397704E-01  -3.3001903649E-02   2.0906638232E-02
   65      3.6463626413E-01   7.0140114362E-02  -1.5195409492E-02  -1.0043590196E-01   2.3522608494E-02
   66      7.0140114362E-02   7.0154584123E-01   9.7374194041E-02  -9.1295365840E-02  -1.9350034830E-01
   67     -1.5195409492E-02   9.7374194041E-02   6.0336944462E-01   2.7267163082E-01   9.5269233948E-02
   68     -1.0043590196E-01  -9.1295365840E-02   2.7267163082E-01   3.5078175319E-01   9.7262361835E-02
   69      2.3522608494E-02  -1.9350034830E-01   9.5269233948E-02   9.7262361835E-02   7.5725901521E-01
   70      3.9757610814E-03   3.4673732580E-02  -2.1828203579E-01  -1.0746934082E-01   7.7537248477E-02
   71      4.3664719089E-03   5.7637488461E-02  -1.2391110947E-01  -1.6793443628E-01  -1.2349074347E-01
   72     -8.3522243242E-03   7.2825269695E-02  -1.1742694829E-02  -2.5326314089E-02  -1.8600858044E-01
   73     -1.3062695481E-03   3.1476608336E-02  -3.8039778626E-02  -3.8438329786E-02  -1.2128615878E-01
   74     -5.9640273879E-03   1.6845142344E-03  -2.6593090515E-02  -9.0526782014E-03  -4.5158220307E-02
   75      1.9871869905E-03  -5.8325996549E-02   2.0116994314E-02   2.6752934633E-02  -2.2528170444E-02
   76     -2.7160168824E-02   2.1596855591E-02  -8.7565510167E-03  -7.0609954819E-03  -3.1342176221E-02
   77     -9.2393666372E-03   2.7919623735E-02  -6.8442098400E-03  -1.9400596783E-02  -1.1439640854E-02
   78      8.6171922408E-02  -9.8562561993E-03   2.2374489075E-02   1.9213627101E-02  -5.2048315851E-03
   79     -1.2367714160E-01  -4.5328125596E-03   8.1946063160E-03   2.7673424553E-03  -2.2881817153E-03
   80     -1.4898718755E-01   1.6227540512E-03  -4.3283831270E-03   2.0560486554E-03   1.9218350390E-03
   81     -1.3004557740E-02  -1.2854245873E-01  -1.1449011132E-01  -5.0640245170E-02   1.2588937176E-02
   82     -1.6327750905E-03  -1.1486282943E-01  -2.4427637105E-01  -1.0116477917E-01  -1.1523502476E-02
   83      6.4957840566E-03  -5.0525239644E-02  -1.0145214755E-01  -9.3708631037E-02  -9.9254355696E-03
   84      3.0155883045E-03  -9.3640559998E-03  -4.3984645470E-03   1.3729289472E-03  -3.4405018174E-01
   85     -5.9193775770E-03   2.1907275675E-02   8.1861459124E-03  -4.4557364801E-03  -4.3016461594E-02
   86      3.3615404862E-03   1.8351974325E-02   3.1429137136E-03   2.1850850616E-03   5.8387165215E-02
   87     -4.7914392903E-04  -6.7234651755E-04  -3.8217053627E-03  -3.7180051758E-05   1.2535236835E-02
   88      4.8396479200E-04  -4.2043115878E-03  -9.4618106276E-04  -4.3705822157E-03   1.4519642311E-02
   89     -3.8366916457E-04  -2.4635686963E-04  -4.3926196929E-03   4.8949205599E-03   6.9252915462E-03
   90      3.3723306727E-03  -7.2419664812E-04   5.1998725151E-04   2.8029718179E-04  -4.8655666496E-03
   91     -4.5914204047E-03   5.1184054079E-04   5.8401339489E-05   5.3134971253E-04  -1.0125641464E-03
   92      2.9435448794E-03   2.0072428748E-04   4.5653139839E-04  -8.2014601796E-04   3.1664700173E-03
                   70                 71                 72                 73                 74        
    0     -3.1035023733E-05   3.6596637960E-05  -1.3188052719E-04  -2.3541475684E-05   1.1255716947E-04
    1      1.2807972480E-06  -1.6188297788E-06   5.4899134450E-06  -2.3806711008E-06  -5.2914967994E-06
    2     -3.0778797564E-05   2.1955062850E-05  -8.7853140194E-05  -9.6917024744E-07   9.4745094572E-05
    3      2.5391666136E-05   2.9601143800E-06   6.1390873087E-06   6.1685699684E-06  -4.0239727674E-05
    4      1.1087365671E-06   1.7115582295E-06  -7.1070113432E-06  -7.8387867160E-07   7.9929648746E-06
    5      4.0243312605E-05  -3.9253466391E-05   1.4724223345E-04   1.1532433313E-05  -1.4104438976E-04
    6     -5.7590275171E-05   5.8052209076E-06  -5.4031674376E-05  -2.3342935101E-05   1.0937915724E-04
    7      4.1675940131E-06   8.4294014915E-06  -3.2287758804E-05   2.0633065189E-05   1.9608440847E-05
    8      4.5103642548E-06   1.4063554442E-05  -3.9743043922E-05  -2.6031398428E-06   1.8757828675E-05
    9      1.5964353735E-05  -5.4417142942E-05   1.5755556378E-04   1.2541438614E-04  -3.8290818733E-05
   10      1.0279918384E-04   5.6743857493E-05  -1.1254815633E-04   1.3595758434E-04  -1.3105853370E-04
   11      1.3798251644E-04   6.9150803489E-05  -1.2872541825E-04  -2.8090130901E-05  -1.6041007780E-04
   12      2.4860521081E-06   3.5440583922E-05  -1.0322257493E-04  -3.2305741524E-05   4.7524064472E-05
   13     -3.7972934332E-05  -2.2918102441E-05   3.9769785594E-05  -5.3461078748E-05   3.6830790811E-05
   14     -4.5444631387E-05   2.3307466145E-05  -1.0157181020E-04  -2.3666073247E-05   1.1561115189E-04
   15      3.2835684922E-05  -4.1141111655E-05   1.4745526137E-04   3.2715385945E-05  -1.2217596727E-04
   16     -1.2512266185E-06  -1.0184146804E-05   2.8910214413E-05  -8.2873801222E-07  -9.4074327042E-06
   17      1.1636271884E-05   1.9766248306E-05  -5.3371969074E-05  -1.2323626042E-05   9.3238041374E-06
   18      6.7290731875E-07   2.2326847119E-06  -6.7930198614E-06  -1.7183815570E-06   2.8158183033E-06
   19      6.3896734876E-07   1.1959391768E-06  -1.3095987233E-06  -4.4180898792E-07  -3.0498670801E-06
   20      1.5649407166E-06   1.1196052335E-06  -2.5448222085E-06  -1.2245523699E-06  -8.0035981275E-07
   21     -1.9118930412E-06  -8.5477363967E-07   1.9830621321E-06   1.7255677030E-06   3.4578622744E-06
   22     -8.3033579867E-07  -4.2942084800E-07   1.3800813037E-06  -7.9552450589E-07  -2.4494410785E-07
   23      1.7637658086E-08  -2.8134507885E-06   9.0154752784E-06   1.3578955497E-06  -4.6058589259E-06
   24      2.5613227143E-04   1.6025091494E-04  -3.9269209788E-04  -5.4453354011E-04  -1.4960684258E-04
   25     -1.5203227229E-04  -5.9295460454E-05   1.9438746637E-04  -3.4956627044E-04   9.4331870895E-06
   26     -2.0228069077E-04  -2.0567773719E-04   4.8067390621E-04   1.5029313052E-04   2.3738717536E-04
   27      1.4119369516E-06   1.2878241342E-06  -1.4830101392E-06   3.6763147342E-06  -3.9737598601E-06
   28     -5.1092352552E-06  -3.6635522255E-06   9.9693125242E-06  -8.5881715928E-06   3.3506498405E-06
   29     -2.5440806990E-06  -7.5374825712E-07   2.4651241950E-07   1.2236040836E-06   2.0945554152E-06
   30      1.5410353908E-06   3.1575802913E-06  -8.7996681528E-06  -5.9657392493E-06   1.7992555132E-06
   31      8.8786681669E-06   6.5382819399E-06  -1.3509722677E-05   9.2088666713E-06  -7.9298720408E-06
   32      5.4971318977E-08   2.1716926658E-06  -7.0682748868E-06  -1.3617351772E-06   3.2260134506E-06
   33      1.2629821126E-05  -1.5463677539E-05   5.6165318421E-05   8.7376085924E-06  -4.7964225355E-05
   34     -5.9742962695E-06  -5.0032878245E-06   1.1353379401E-05  -5.0672259582E-06   3.8346250861E-06
   35      7.3029986072E-06  -9.3430375212E-06   3.3439534159E-05   5.5547435214E-06  -2.7567223951E-05
   36     -1.5257439978E-06   3.4733672180E-06  -1.1530295259E-05  -6.8532825621E-07   7.9300393688E-06
   37      2.9373685611E-07   1.9330295706E-07  -4.1075883591E-07  -3.0884703671E-07  -3.0546801101E-07
   38      1.3543439145E-07   6.9488349582E-07  -1.8072610470E-06   4.1733462404E-07   2.7353559703E-07
   39     -2.7480115526E-07   1.2843849329E-06  -3.9406869346E-06   6.8140350682E-07   2.3529762842E-06
   40      3.1319307807E-07   3.5647787285E-07  -9.0008112032E-07   9.0152211624E-08   7.2784138627E-09
   41     -1.3889347801E-06   1.4530394166E-06  -5.3473493407E-06  -8.1803383284E-07   4.8122703081E-06
   42     -4.8363688994E-06   3.9136087134E-06  -1.5154132805E-05  -3.2078258375E-06   1.5111494227E-05
   43     -1.7935064175E-06   3.4353460131E-06  -1.1655314339E-05  -6.2877697528E-07   8.4952255593E-06
   44     -2.8021647241E-06   1.6803152056E-06  -6.9977500785E-06  -2.2644108313E-06   7.6977378399E-06
   45     -6.2552956096E-04  -2.8652975934E-04   4.9546350388E-04   1.4251083271E-03   1.1020776056E-03
   46      1.2832362653E-04   1.4491425966E-04  -3.5711189178E-05   2.9842216816E-04  -2.5978727395E-04
   47      1.4847510951E-04   7.2149790691E-05  -1.8891882087E-04  -3.1711823667E-04  -4.4352557004E-04
   48      4.7858251158E-04   3.1352427155E-04  -8.0417882233E-04   8.8113889301E-05   1.7898338068E-04
   49      8.8385809344E-05  -2.6762304366E-04   6.5187895502E-06   2.7850214573E-04   1.2693692674E-03
   50     -5.0528583934E-04   6.5833000525E-06   3.5211194712E-04   1.3460221131E-03  -4.7091451139E-04
   51      1.3076872779E-04  -7.9036866640E-04   6.4165413920E-03   4.1210018728E-03   3.7884899531E-03
   52     -3.3373462607E-03  -1.6074126477E-03   5.8611336094E-03  -3.7316205456E-04  -7.2910076267E-03
   53     -1.3391488142E-03  -1.6380781245E-03   3.1943898556E-03  -4.7428727671E-03   2.5396464549E-03
   54     -2.2078480141E-04  -5.1736701728E-05   1.1205326487E-04  -1.3034107441E-05  -2.0626708494E-05
   55      1.0013802949E-05   1.6202287454E-04  -9.9041380553E-05  -3.7254167714E-06   6.0777755238E-06
   56     -5.5130319491E-05  -8.8574538518E-05   1.8092229259E-04  -2.4050974702E-04   1.4936015398E-04
   57     -1.5037239355E-03  -7.3510010272E-04   7.8674815897E-05  -9.4509923638E-04  -1.8058539478E-03
   58      1.5161232432E-04   1.8727634695E-04  -2.5259190473E-03  -3.0948544264E-04   2.3066815542E-04
   59      3.9480236217E-04   3.7845651273E-04  -1.1693043819E-03   1.8295103992E-04   1.7481021637E-04
   60      3.1047380981E-03  -2.5398645775E-04  -3.1039192626E-02   1.5126218672E-02   2.0822096066E-02
   61     -5.5735221213E-02  -3.1587184212E-02   5.9760066193E-02   4.1765980297E-02   4.7629513605E-03
   62     -2.9306625342E-02  -2.7840333439E-02   4.8008796479E-02   1.3081113751E-02   6.1375886712E-03
   63      6.5724445415E-02   5.2028818059E-02  -5.6610312184E-02  -3.4538417956E-02  -7.5111810453E-03
   64      4.3072842918E-02   1.7107984627E-02  -3.4521505839E-02  -2.4404796580E-02  -8.1431574684E-04
   65      3.9757610814E-03   4.3664719089E-03  -8.3522243242E-03  -1.3062695481E-03  -5.9640273879E-03
   66      3.4673732580E-02   5.7637488461E-02   7.2825269695E-02   3.1476608336E-02   1.6845142344E-03
   67     -2.1828203579E-01  -1.2391110947E-01  -1.1742694829E-02  -3.8039778626E-02  -2.6593090515E-02
   68     -1.0746934082E-01  -1.6793443628E-01  -2.5326314089E-02  -3.8438329786E-02  -9.0526782014E-03
   69      7.7537248477E-02  -1.2349074347E-01  -1.8600858044E-01  -1.2128615878E-01  -4.5158220307E-02
   70      5.5841118151E-01   2.4088609996E-01  -6.0909594924E-02  -2.6086769459E-01  -1.0618896855E-01
   71      2.4088609996E-01   3.4415338685E-01  -5.8952797078E-03  -8.8338242745E-02  -1.2581501163E-01
   72     -6.0909594924E-02  -5.8952797078E-03   7.0805369700E-01   4.4563838804E-02  -1.3398546120E-01
   73     -2.6086769459E-01  -8.8338242745E-02   4.4563838804E-02   5.8750655551E-01   2.7215706286E-01
   74     -1.0618896855E-01  -1.2581501163E-01  -1.3398546120E-01   2.7215706286E-01   3.6232293707E-01
   75     -7.5005689929E-02  -3.9681165810E-02  -3.5834324961E-01  -9.3531705561E-03   7.7630093785E-02
   76      1.6512307480E-02   1.4735993978E-02  -7.1104331448E-02  -1.2523335679E-01  -1.5337039850E-02
   77      2.6346304305E-02   2.8544778783E-02   4.0047119221E-02  -3.1489716266E-02  -1.0287211253E-01
   78     -2.6604528860E-03   1.9440979725E-03  -7.7543139874E-04  -5.4202222793E-04  -4.3295227538E-04
   79      2.8699245641E-03  -2.7162537305E-03  -3.4197810178E-04  -1.2469117006E-04   5.5624693205E-04
   80     -2.4145878572E-03   5.8081442792E-03  -6.3841448022E-04   3.8629827392E-04  -5.0860985170E-04
   81      1.5030768000E-02   7.5726587766E-03  -9.9197727106E-04   1.6162453469E-03   3.4660423016E-03
   82     -1.0949204200E-02  -6.8127442456E-03   2.0028804241E-03   8.7225707152E-04  -5.0961874761E-03
   83     -1.3886479413E-02  -2.0652471392E-03   3.6353148844E-03  -5.0512517050E-03   3.4707953242E-03
   84     -4.3021033581E-02   5.8425169525E-02  -8.5969415101E-03   3.1163601057E-04   4.1620596402E-03
   85     -6.4137126109E-02  -1.0108423926E-03  -2.5938540124E-02   2.1041193968E-03   5.4158583299E-03
   86     -1.0440448552E-03  -6.1287585679E-02  -1.2844018048E-02  -2.2929634729E-03   7.4918098978E-03
   87     -1.2019107135E-02  -1.0205001625E-02  -1.3553293224E-01   9.4456511659E-02   8.8407191441E-02
   88     -1.1192747828E-02  -1.4176091823E-02   9.4607293759E-02  -1.8561033591E-01  -1.2066784883E-01
   89     -6.4698374422E-03  -1.9578595656E-03   8.8339302383E-02  -1.2059118358E-01  -1.4510593573E-01
   90     -9.4572633599E-04   3.3173443252E-03  -8.9186741811E-03  -2.6037193028E-02  -1.2208783555E-02
   91      3.3422668789E-03  -2.7574500177E-03   2.9204826007E-04   2.3981513036E-03  -2.0720667157E-03
   92     -3.0050318101E-03   5.3996337466E-03   4.3872453087E-03   5.5477638927E-03   7.7863663662E-03
                   75                 76                 77                 78                 79        
    0     -2.0470957847E-04  -4.1393901801E-04  -5.7984489458E-05   9.7958762002E-05   1.8909869685E-04
    1      1.4150409822E-05   2.0275165705E-05  -1.4267360282E-06  -4.0068857629E-06  -5.3902867693E-06
    2     -1.9258154055E-04  -3.0680148246E-04  -3.2268762884E-05   6.1448632011E-05   1.3923425603E-04
    3      6.0052579865E-05   7.9019606707E-05  -1.1326767635E-05  -1.4021427177E-05  -5.6829243787E-05
    4     -1.7225052246E-05  -2.1311323400E-05  -7.8164765590E-06   9.4909341297E-07   6.0107449000E-06
    5      2.7697940014E-04   4.7992734948E-04   6.0827221539E-05  -1.0269375139E-04  -2.1625459699E-04
    6     -1.6402050931E-04  -2.6695504049E-04   5.8542340622E-06   6.4496591023E-05   1.6777801227E-04
    7     -8.1068435866E-05  -9.7375558574E-05   7.7286042574E-06   1.9428615027E-05  -3.5121024064E-06
    8     -3.8865696732E-05  -9.3793978946E-05  -3.4976608362E-05   2.6030040206E-05   2.9387931096E-05
    9     -1.5342631005E-04   3.6847229101E-04   6.2688145406E-05  -1.4835534084E-04  -2.2645611279E-04
   10      9.8868009591E-06  -4.0817024313E-05  -3.5526050316E-05   2.7171352654E-05  -2.2338881742E-04
   11      2.7377508016E-04   4.4099930952E-05  -1.2191816176E-04   2.1828327719E-05  -1.2454149446E-04
   12     -5.6926956423E-05  -2.5156009262E-04  -5.6488119212E-05   8.0943108646E-05   1.0107007265E-04
   13      2.1405483327E-05   6.5391030896E-05  -1.9312235336E-05  -3.3466627822E-05   8.6868012606E-05
   14     -1.8759775233E-04  -3.7279562545E-04  -3.3438930489E-05   9.1290542641E-05   1.9196230812E-04
   15      2.1302358060E-04   4.5142010980E-04   6.5483514611E-05  -1.0773982796E-04  -2.1023751535E-04
   16      2.4405654881E-05   7.3079788160E-05   8.9763052309E-06  -2.1049938458E-05  -1.9442674560E-05
   17     -1.6891634468E-05  -9.9694189851E-05  -3.3665945820E-05   2.9637956616E-05   3.3626018096E-05
   18     -4.2143932795E-06  -1.5267007428E-05  -4.5183614343E-06   4.5283699290E-06   5.6415802499E-06
   19      7.1386282703E-06   8.5356814652E-07   1.3664983520E-06   2.1650929357E-06   1.2690358275E-07
   20      3.0322529620E-06  -1.5415824252E-06  -2.2819721230E-06   1.0776001954E-06  -3.0414356065E-08
   21     -8.4199109373E-06  -2.8280634913E-06   7.0998875560E-07  -2.1106167575E-06   1.1227380594E-06
   22      2.6499203563E-06   2.8205194162E-06  -1.3750266359E-06  -5.3632492831E-07   1.3436605919E-06
   23      8.9393526848E-06   2.1066512127E-05   3.0622135415E-06  -5.0329652790E-06  -8.6395091050E-06
   24      1.3215988278E-03  -3.9430304639E-05  -3.5926230127E-04   1.9964405851E-04   1.1756990443E-04
   25      6.2152388543E-04   4.0586626035E-04  -4.9568514713E-05   2.2152689081E-05   3.9054825940E-04
   26     -6.4860685465E-04   5.9647936662E-04   2.2616616770E-04  -2.8562113859E-04  -1.6222675649E-04
   27      1.5625472820E-06  -5.9610344782E-06   5.1833917669E-06   1.6651749031E-06  -4.2551714195E-07
   28      7.5211861561E-06   8.1418075714E-06  -4.3753133039E-06   3.0423088872E-06   8.6265584103E-06
   29     -9.6894153795E-06  -1.4466587318E-06   7.4573467869E-06  -2.2632303222E-06   3.0036965443E-06
   30      3.8754372425E-06  -1.4619418721E-05  -7.8637424161E-06   5.2780054133E-06   8.9315135016E-06
   31     -7.0602984434E-07  -1.8997292383E-05   2.6649429676E-06   7.5065631481E-06  -1.3921179172E-05
   32     -4.7476873266E-06  -1.6613437763E-05  -3.3937297063E-06   4.8122986516E-06   6.7832787866E-06
   33      8.9635978873E-05   1.7412825167E-04   2.6489547609E-05  -3.9505055870E-05  -7.9254629753E-05
   34      2.8891238155E-06   1.6815090314E-05   1.7093439386E-06  -5.0303478017E-06   5.9010578227E-06
   35      5.0875782374E-05   1.0276444476E-04   1.5365541404E-05  -2.4058798864E-05  -4.6570916117E-05
   36     -1.6126850729E-05  -3.3542391207E-05  -4.6288521725E-06   8.0393591165E-06   1.3273831668E-05
   37      8.9348454962E-07  -3.0376329607E-07  -3.9982703728E-07   1.7476333613E-07  -7.3913682154E-08
   38     -1.0472616614E-06  -4.5921241234E-06   2.8094874917E-07   1.4466540628E-06   6.8692094806E-07
   39     -5.6888711424E-06  -1.1367221438E-05  -7.3497049128E-07   2.8941363749E-06   3.4292588244E-06
   40     -3.9047062390E-07  -1.7240248053E-06  -3.4594386856E-07   4.2631804326E-07   1.2037657258E-07
   41     -8.8733750694E-06  -1.6905872162E-05  -2.7446900627E-06   3.9363267390E-06   7.9687631715E-06
   42     -2.6746472509E-05  -5.0258899222E-05  -7.5086686761E-06   1.1380143637E-05   2.4911248571E-05
   43     -1.7583579077E-05  -3.4360901631E-05  -5.2198269818E-06   8.0499809536E-06   1.4092298673E-05
   44     -1.2577479641E-05  -2.4077503668E-05  -3.7674890120E-06   5.5828359871E-06   1.3080919381E-05
   45     -4.6061800842E-03  -1.2279940970E-03   7.2297259483E-04  -9.2986129938E-05   1.5365019847E-04
   46      5.7708828247E-04   1.6295945503E-04   9.4716302900E-05   6.5155502149E-05   5.8810635008E-07
   47      1.4046390191E-03   3.4365367542E-04  -2.4588003862E-04   8.8826154720E-05   1.2915933333E-04
   48     -1.2869334703E-03  -1.6232210625E-03  -1.3595199744E-03  -1.6831933387E-03  -4.5553056655E-04
   49     -4.0116927822E-03  -8.9392262787E-04   5.0819113499E-04  -7.9269643498E-04  -3.7619119830E-04
   50     -1.1120781294E-03  -1.5406745545E-03   1.9993925109E-03  -1.1964472775E-04   8.6783847577E-06
   51     -3.0417792197E-02   8.6735819827E-03   1.3665230150E-02  -3.1636305599E-05   1.9821032688E-03
   52      1.8008088373E-02   1.6330447743E-02   7.1413740797E-04   7.3650971024E-04  -1.2988656386E-03
   53      2.1375370982E-02   2.3405217288E-03   2.5585075757E-04  -1.6619747441E-04   9.7000318588E-04
   54      1.4375271659E-05  -2.4312789668E-04   1.3009617922E-04  -3.0451868429E-03   6.0487234649E-04
   55      3.2395480668E-04   3.7325981981E-04  -8.7233117029E-06  -5.3219956792E-05   1.1617005586E-03
   56     -2.1595028874E-05   4.8149203423E-04  -1.2989811740E-04  -1.0401541823E-03   2.7771615738E-04
   57      1.8123069209E-03  -3.5010638813E-03  -1.5944463257E-03   4.7375530203E-04  -6.2263754475E-04
   58      6.3505108374E-03  -6.1276157551E-03  -4.6537204676E-03   6.9172638010E-04  -2.0935240308E-04
   59      1.0392299937E-03  -1.1724042180E-04  -2.1505429990E-03  -1.0553042989E-05  -7.4735680245E-05
   60     -1.7226222753E-01   8.1174696465E-02   8.3380960377E-02   1.3051658051E-02   1.3189236345E-02
   61      3.4022916255E-02  -2.1141790514E-01  -9.5794032128E-02  -1.0518382519E-02  -1.1032751680E-02
   62      5.3586133233E-02  -1.0761723964E-01  -1.5773603585E-01  -1.0085010770E-02  -1.2637227823E-02
   63      6.7706011678E-02  -1.0525237170E-02  -2.4366272151E-02  -1.2906350566E-01   9.1519536057E-02
   64      2.8517450096E-02  -3.7593267599E-02  -3.8187629095E-02   8.9664150211E-02  -1.8769456383E-01
   65      1.9871869905E-03  -2.7160168824E-02  -9.2393666372E-03   8.6171922408E-02  -1.2367714160E-01
   66     -5.8325996549E-02   2.1596855591E-02   2.7919623735E-02  -9.8562561993E-03  -4.5328125596E-03
   67      2.0116994314E-02  -8.7565510167E-03  -6.8442098400E-03   2.2374489075E-02   8.1946063160E-03
   68      2.6752934633E-02  -7.0609954819E-03  -1.9400596783E-02   1.9213627101E-02   2.7673424553E-03
   69     -2.2528170444E-02  -3.1342176221E-02  -1.1439640854E-02  -5.2048315851E-03  -2.2881817153E-03
   70     -7.5005689929E-02   1.6512307480E-02   2.6346304305E-02  -2.6604528860E-03   2.8699245641E-03
   71     -3.9681165810E-02   1.4735993978E-02   2.8544778783E-02   1.9440979725E-03  -2.7162537305E-03
   72     -3.5834324961E-01  -7.1104331448E-02   4.0047119221E-02  -7.7543139874E-04  -3.4197810178E-04
   73     -9.3531705561E-03  -1.2523335679E-01  -3.1489716266E-02  -5.4202222793E-04  -1.2469117006E-04
   74      7.7630093785E-02  -1.5337039850E-02  -1.0287211253E-01  -4.3295227538E-04   5.5624693205E-04
   75      7.1454925426E-01   1.0506784803E-01  -9.4891700993E-02  -1.0104693362E-03  -4.5102653012E-03
   76      1.0506784803E-01   5.9903721863E-01   2.5411508501E-01  -3.8259396584E-03  -8.8064913906E-04
   77     -9.4891700993E-02   2.5411508501E-01   3.4394677103E-01  -3.8440935293E-04  -4.0663793107E-03
   78     -1.0104693362E-03  -3.8259396584E-03  -3.8440935293E-04   1.3586769500E-01  -9.6428122207E-02
   79     -4.5102653012E-03  -8.8064913906E-04  -4.0663793107E-03  -9.6428122207E-02   1.9064288355E-01
   80     -2.6526600305E-04  -4.3431992754E-03   4.6374021243E-03  -9.4052395554E-02   1.3631788350E-01
   81     -6.3055277806E-04   6.0566954909E-04   3.6991923263E-04   1.2106725399E-03   8.9066134263E-04
   82      6.1271162735E-04  -8.9035874313E-05   3.5575774270E-04   5.6285304530E-04  -7.7694402504E-04
   83      6.0091112233E-04   4.0915901703E-04  -8.5773097717E-04  -1.2343696777E-03   2.2840989750E-03
   84      9.7567675997E-04  -3.1239884657E-03  -6.0224222931E-05  -6.1391014444E-04  -2.0436857177E-04
   85     -3.0743529138E-03  -1.9250787351E-03  -5.4299837700E-03   1.1169800780E-03   1.1074657777E-04
   86      1.5413411951E-04  -5.2201211859E-03   4.3431266463E-03   7.9970828715E-04   2.8555619675E-04
   87     -1.0521815017E-02   2.1878853831E-02   1.8214431010E-02   4.5338293679E-05   2.7266156850E-04
   88     -4.6221131407E-03   8.0338621578E-03   3.6428900967E-03   2.5655182775E-04  -3.3070478736E-04
   89      1.2611509038E-03  -4.0024554430E-03   1.3895990606E-03  -1.5243425320E-04   5.4363089043E-04
   90     -1.2617370698E-01  -1.1246723855E-01  -5.0020423518E-02   5.6319231313E-04   6.9706495716E-04
   91     -1.1359626777E-01  -2.4791102596E-01  -9.9235036833E-02  -6.6006994530E-04  -5.0364469677E-04
   92     -4.9301909646E-02  -1.0029757664E-01  -9.2529460133E-02  -3.7853642670E-04  -8.2116649770E-04
                   80                 81                 82                 83                 84        
    0      4.6531341387E-05  -5.7810857841E-05  -2.8410430640E-05  -2.4382121000E-06  -3.9294644103E-05
    1     -1.6447287990E-06   2.4111480282E-06   1.1788828067E-06   1.6887491047E-07   1.5025204113E-06
    2      3.6449929762E-05  -4.2673901321E-05  -2.0346035329E-05  -1.9866673366E-06  -2.8691661521E-05
    3      2.0729301812E-06   1.2916385897E-05   5.9232601961E-06   3.9869798338E-07   9.8690876527E-06
    4      7.0114128299E-07  -3.0082343814E-06  -1.6625821719E-06  -1.7941097210E-08  -1.8474413180E-06
    5     -5.7258670742E-05   6.7142176069E-05   3.2319884962E-05   3.1251229432E-06   4.5126522357E-05
    6      1.3876954665E-05  -4.2626417451E-05  -2.0139316883E-05  -2.4248635057E-06  -3.1180312834E-05
    7     -9.4972576261E-06  -6.9131844685E-06  -3.4996812436E-06   2.5464148336E-07  -3.4493900420E-06
    8      1.6969589144E-05  -1.2850005879E-05  -6.2461529730E-06  -4.8069264407E-07  -7.7872859221E-06
    9      3.9063571196E-05   5.6785550294E-05   3.0109626026E-05   2.9614313846E-06   4.3173864410E-05
   10      9.5866183230E-05   2.7328004155E-05   1.5533676658E-05  -2.2692818335E-06   2.6419351271E-05
   11      2.4526080632E-05   1.9760375283E-05   6.8171578221E-06   8.3684166466E-07   1.8489186907E-05
   12      2.2299509648E-05  -3.5059704096E-05  -1.7500225023E-05  -1.5198958848E-06  -2.3176513287E-05
   13     -1.5336185623E-05  -6.5726017209E-06  -3.3942227575E-06   7.2209978573E-08  -8.4678625228E-06
   14      3.2143723218E-05  -5.3989681081E-05  -2.6181698898E-05  -2.8496030054E-06  -3.7846066466E-05
   15     -4.7614472975E-05   6.4053998692E-05   3.1577187547E-05   2.6062609772E-06   4.3751593271E-05
   16     -1.2618481740E-05   8.1025924294E-06   3.7721302429E-06   4.8751513978E-07   5.0528064164E-06
   17      1.5256233312E-05  -1.3055074227E-05  -6.9001956070E-06  -6.9843190057E-07  -8.2692263007E-06
   18      1.3293554247E-06  -2.0096743007E-06  -1.0274668672E-06  -4.1247205126E-08  -1.2034884109E-06
   19      2.6715955632E-06   1.4560709407E-07   1.1075203410E-07  -9.0044504741E-08   1.1181267527E-07
   20      4.6265639747E-07  -3.0299105767E-07  -2.1377474638E-07  -9.4559366929E-08  -2.2636193087E-07
   21      2.7550413651E-07  -5.5042171328E-07  -1.6206838010E-07   7.9180667907E-08  -2.8137895425E-07
   22      1.3353611443E-06  -8.1841976696E-08   3.6247779352E-08  -8.4786457956E-08  -6.2018220287E-08
   23     -2.7512449278E-06   2.7398041176E-06   1.3246645126E-06   1.2755711128E-07   1.7854524219E-06
   24     -2.4566346095E-04  -2.2939687207E-05  -2.2575110850E-05  -2.2935302873E-06  -2.3575664340E-05
   25      3.2019371182E-05  -2.1694753551E-05  -9.8552541963E-06  -1.5353856884E-06  -3.1987562628E-05
   26     -2.4416613783E-05   5.0745884867E-05   3.5070208416E-05   2.7355496922E-06   3.2658678621E-05
   27     -1.5171708668E-06   5.3579877283E-07   1.5295246359E-07  -2.7894195123E-07   2.6089467536E-07
   28      7.1168906833E-07  -1.1959676851E-06  -4.3367242806E-07   6.6327816231E-08  -8.0187688863E-07
   29     -7.0010438335E-07  -4.9762716981E-07  -2.7287881680E-07   1.3083263412E-08  -4.2375273745E-07
   30      1.0012586337E-06  -2.5556870247E-06  -1.3213068648E-06  -1.7500221282E-07  -1.7292739527E-06
   31      4.0618160212E-06   4.6982296106E-07   2.3466546758E-07  -1.1600261278E-07   1.0491405274E-06
   32      1.9863068648E-06  -2.1749206395E-06  -1.0536955162E-06  -6.2038202915E-08  -1.3297424990E-06
   33     -2.0339028190E-05   2.4275003518E-05   1.1909230579E-05   9.9512383007E-07   1.6509713476E-05
   34     -3.9140981523E-06   3.7626783400E-07   2.6088405346E-07   3.6659309325E-08  -1.3525932080E-07
   35     -1.1709634360E-05   1.4286857861E-05   7.0218552578E-06   6.1369608389E-07   9.7447044809E-06
   36      4.0549071803E-06  -4.3766990636E-06  -2.1270662542E-06  -1.5662513518E-07  -2.8279843509E-06
   37     -3.4436857461E-08  -4.6936578415E-08  -4.7736036726E-08  -4.4097566393E-08  -7.8142867470E-08
   38      5.4840621391E-07  -4.1951881202E-07  -2.1034342644E-07  -4.2285359535E-08  -2.7931416730E-07
   39      1.4633137067E-06  -1.2968689349E-06  -5.7295735656E-07  -2.8376074402E-08  -7.4104929982E-07
   40      2.9423182478E-07  -1.7972697824E-07  -9.9759412517E-08  -2.6439487744E-08  -1.2201459405E-07
   41      1.9749826267E-06  -2.3807219281E-06  -1.1343903613E-06  -6.4172133801E-08  -1.5491811312E-06
   42      5.4848927892E-06  -7.2972583323E-06  -3.5572933873E-06  -2.9097696207E-07  -4.9714449350E-06
   43      4.6130010793E-06  -4.5149604002E-06  -2.1968971635E-06  -1.5654714450E-07  -2.9288605583E-06
   44      2.3781103472E-06  -3.6585790978E-06  -1.7893510890E-06  -1.2991026927E-07  -2.5145552966E-06
   45      6.1831257176E-04  -1.0658575291E-04  -1.5480437455E-05  -1.2920227595E-05  -5.9081036244E-05
   46      5.3459724127E-04   7.6923398128E-05   2.8049835978E-05  -5.8611668641E-06   4.8761610980E-05
   47     -2.0411553545E-04   3.0459339629E-05  -1.6957011267E-07   1.0095770563E-05   6.3995957144E-06
   48     -3.5736564504E-04  -8.3429332368E-06  -2.2548200517E-05  -6.7539205256E-05  -1.9731912083E-05
   49     -1.5122788045E-03  -8.8639039058E-05  -4.3854312686E-05   3.1059516095E-05  -1.9103486832E-05
   50      8.5470897310E-04   5.3293772079E-05   4.1008386684E-07  -2.4366186391E-05   2.2557444890E-05
   51     -8.3505612547E-04   1.0150293996E-03   6.9159580203E-04   1.6956192727E-04   3.1164102337E-04
   52      2.2030613410E-03  -9.5503755642E-04   2.2993875581E-04   1.6011332474E-04   2.7062561615E-04
   53     -2.5523272529E-03  -9.0369072227E-04  -2.9888784487E-04   5.6209006414E-04  -2.8401724773E-04
   54     -6.0276918362E-04   8.3737914615E-06  -2.2373533705E-06  -1.5876854481E-06  -4.6645252415E-06
   55      7.8888537416E-04   2.5844047186E-05   1.3793267075E-05  -2.7687778160E-05  -2.3729293706E-05
   56      3.5662381787E-04  -5.7779559340E-06   3.5506476268E-06   4.6214148020E-06  -1.1409494911E-05
   57      4.0327475891E-04  -1.0371707334E-03  -1.8709252468E-04  -3.1946669233E-05  -1.9029672535E-04
   58      1.9354488939E-04  -5.8960743600E-04  -2.2894972209E-04   1.2921018786E-04  -1.1706370441E-04
   59      3.7718000685E-04   2.0849971459E-04   9.7052175313E-05  -2.4981622951E-04   7.3966795134E-05
   60      6.8119226465E-03  -5.2243486063E-03  -1.3206537568E-03   3.0040890076E-03   3.0086000485E-04
   61     -5.9743743755E-03  -2.6727557874E-04   3.2446798381E-03  -2.6478146496E-03   1.4454379449E-04
   62     -2.9759429980E-03   2.9839680490E-03  -2.6084761624E-03   5.3146585525E-03  -2.9080358382E-04
   63      8.6292277452E-02  -9.9536347619E-03   7.3428310894E-04   4.0147426799E-03   7.6080423801E-04
   64     -1.2435606164E-01  -2.5949260408E-02   1.9918412594E-03   5.5783823300E-03   1.3960758826E-03
   65     -1.4898718755E-01  -1.3004557740E-02  -1.6327750905E-03   6.4957840566E-03   3.0155883045E-03
   66      1.6227540512E-03  -1.2854245873E-01  -1.1486282943E-01  -5.0525239644E-02  -9.3640559998E-03
   67     -4.3283831270E-03  -1.1449011132E-01  -2.4427637105E-01  -1.0145214755E-01  -4.3984645470E-03
   68      2.0560486554E-03  -5.0640245170E-02  -1.0116477917E-01  -9.3708631037E-02   1.3729289472E-03
   69      1.9218350390E-03   1.2588937176E-02  -1.1523502476E-02  -9.9254355696E-03  -3.4405018174E-01
   70     -2.4145878572E-03   1.5030768000E-02  -1.0949204200E-02  -1.3886479413E-02  -4.3021033581E-02
   71      5.8081442792E-03   7.5726587766E-03  -6.8127442456E-03  -2.0652471392E-03   5.8425169525E-02
   72     -6.3841448022E-04  -9.9197727106E-04   2.0028804241E-03   3.6353148844E-03  -8.5969415101E-03
   73      3.8629827392E-04   1.6162453469E-03   8.7225707152E-04  -5.0512517050E-03   3.1163601057E-04
   74     -5.0860985170E-04   3.4660423016E-03  -5.0961874761E-03   3.4707953242E-03   4.1620596402E-03
   75     -2.6526600305E-04  -6.3055277806E-04   6.1271162735E-04   6.0091112233E-04   9.7567675997E-04
   76     -4.3431992754E-03   6.0566954909E-04  -8.9035874313E-05   4.0915901703E-04  -3.1239884657E-03
   77      4.6374021243E-03   3.6991923263E-04   3.5575774270E-04  -8.5773097717E-04  -6.0224222931E-05
   78     -9.4052395554E-02   1.2106725399E-03   5.6285304530E-04  -1.2343696777E-03  -6.1391014444E-04
   79      1.3631788350E-01   8.9066134263E-04  -7.7694402504E-04   2.2840989750E-03  -2.0436857177E-04
   80      1.4486573430E-01  -1.0681410667E-03   2.3160711588E-03  -2.6958911178E-03  -3.5883892806E-05
   81     -1.0681410667E-03   1.3063581066E-01   1.2327139448E-01   5.2266228846E-02   5.8813439812E-04
   82      2.3160711588E-03   1.2327139448E-01   2.5138018346E-01   1.1207859680E-01   5.8618359697E-04
   83     -2.6958911178E-03   5.2266228846E-02   1.1207859680E-01   8.7108317525E-02  -1.0827403805E-03
   84     -3.5883892806E-05   5.8813439812E-04   5.8618359697E-04  -1.0827403805E-03   3.5994761812E-01
   85     -6.7663503539E-05   6.8755647853E-05  -4.3046555214E-04   2.5957123481E-03   4.7326691845E-02
   86     -2.1005410873E-04  -1.3898469180E-03   2.4953796948E-03  -2.4206825609E-03  -6.4578063947E-02
   87     -1.7540569711E-04   4.3020736961E-04  -5.8139205263E-04  -4.9552013327E-04   5.7404850636E-04
   88      5.3418163691E-04   7.2671695998E-04  -6.3135572788E-04  -6.6657095107E-04   7.0921114415E-04
   89     -8.5944258673E-04   3.4568082339E-04  -2.6789595150E-04  -2.2811056586E-04  -9.2291225593E-04
   90      5.4905620613E-04   3.5862772332E-05   5.5679645268E-05  -3.1622380417E-04  -5.4450286403E-04
   91     -3.9208580070E-04   4.8202824831E-05  -3.3450045823E-04   4.7866365152E-04   1.4037452111E-04
   92      1.8690922246E-06  -3.0188185284E-04   5.1296332463E-04  -7.1693038491E-04   1.6633438201E-04
                   85                 86                 87                 88                 89        
    0      1.7199329880E-05  -9.8654053819E-06  -8.1596941406E-05   2.0289236770E-05   1.0670311738E-05
    1     -3.7948856504E-07   1.2737020749E-08   4.0144072420E-06  -1.1126723312E-06   1.5986806401E-09
    2      1.2623045607E-05  -6.8397557222E-06  -6.2824864814E-05   1.5258697723E-05   7.0022428883E-06
    3     -6.5546123408E-06   6.1569193106E-06   1.8003259741E-05  -6.6108814524E-06  -7.4093330032E-07
    4      5.1831498078E-07  -4.6450071108E-07  -4.9573881912E-06   3.7852788450E-07   1.4204700459E-06
    5     -1.9527677475E-05   1.0597676010E-05   9.7340430915E-05  -2.3539648199E-05  -1.2053629649E-05
    6      1.7956093540E-05  -1.4350044293E-05  -5.8093697073E-05   1.9494882607E-05   5.2902839870E-06
    7     -1.0406834820E-06   6.0180242433E-07  -1.6949941566E-05   2.8452292996E-06   1.9552030408E-07
    8      1.8383778813E-06   1.7076109858E-07  -1.8622801000E-05   2.7007684525E-06   3.7201886801E-06
    9     -2.6373150615E-05   2.4645156885E-05   6.5835136324E-05  -3.2936163114E-05  -1.6839352663E-06
   10     -3.2904345599E-05   3.8789107728E-05   8.9849968418E-06  -9.6775694769E-06  -1.4538390802E-05
   11     -1.6983306154E-05   2.0365301555E-05   3.1030967248E-05  -1.5698437359E-05   9.2892316809E-07
   12      9.1968142736E-06  -5.2706003320E-06  -4.8107956849E-05   1.2572129528E-05   5.7436541889E-06
   13      1.2818324987E-05  -1.2747548027E-05   4.8075583803E-06   2.0482327625E-07   8.4207580504E-06
   14      1.8391964341E-05  -1.2577306463E-05  -7.5552508960E-05   2.1466316206E-05   8.2376931813E-06
   15     -1.9502199717E-05   1.1622490188E-05   8.8967714749E-05  -2.2606371151E-05  -1.2181401415E-05
   16     -9.7415466580E-07  -3.5314020698E-07   1.3090273930E-05  -3.1269620264E-06  -6.8103090487E-07
   17      2.4838343378E-06   3.4936811936E-08  -1.7536081848E-05   3.3459707482E-06   3.7643766437E-06
   18      5.1270527074E-07  -2.3977400379E-07  -2.7755376747E-06   5.5423187376E-07   5.3318880273E-07
   19     -9.3622346058E-08   4.2202615987E-07   6.5397944373E-07   2.3171208812E-07  -4.5279790618E-07
   20     -3.3394778390E-08   1.0104208591E-07  -2.3601934965E-07   2.8781533597E-08   2.6387367882E-07
   21      1.3434279502E-07  -2.4294906420E-07  -1.0372014411E-06   9.2665677244E-08   1.4993468187E-07
   22      8.9049901117E-08  -3.8308594732E-08   3.6776257080E-07  -2.5504625646E-08  -3.1176177469E-08
   23     -7.8974586468E-07   2.8182644681E-07   3.7919627813E-06  -9.0805472578E-07  -5.6877904530E-07
   24      3.6133244661E-05  -4.6679445546E-05   3.6555341528E-05   2.4399239988E-05   8.3160914328E-06
   25      5.5078708782E-05  -5.0283184867E-05   6.3146676377E-05   1.0730116532E-05   1.1670376356E-05
   26     -8.9509327621E-06  -6.7295580022E-06   5.3579604517E-05  -2.2043188211E-05   3.6396003493E-06
   27     -2.4447156877E-07   1.9770598571E-07   2.5509872416E-07  -2.7250314633E-07  -2.4636766900E-08
   28      1.1647382487E-06  -1.7539160950E-06   1.2429800021E-07   3.5367649916E-07  -4.3065106915E-08
   29      6.9376520690E-07  -4.0166486032E-07  -2.9167749001E-07   2.7295061458E-07   1.7047510345E-07
   30      9.9517308559E-07  -6.5741367673E-07  -2.7129806397E-06   7.4522423039E-07   8.8225340116E-07
   31     -2.2779290244E-06   2.7194857957E-06  -1.6966360429E-06   2.8741552282E-07  -1.4087468505E-06
   32      6.1384730632E-07  -2.2649303488E-07  -2.9618317573E-06   6.8576042376E-07   3.6064697527E-07
   33     -7.1507910037E-06   3.9356663884E-06   3.4526260599E-05  -8.2750938436E-06  -4.6851268366E-06
   34      1.1654315841E-06  -1.6891875261E-06   1.9918521474E-06  -1.8715158248E-07   4.4292865790E-07
   35     -4.2078999722E-06   2.3364413484E-06   2.0227559979E-05  -4.9945213982E-06  -2.6870099733E-06
   36      1.1250966186E-06  -4.7241232489E-07  -6.3928646553E-06   1.5355937403E-06   6.9629618329E-07
   37     -1.6630751094E-08   1.8075273135E-08  -3.3221819124E-08   4.9183055574E-08   3.6575351692E-08
   38      8.5277028276E-09   7.7145045207E-08  -7.4058277837E-07   2.7185055698E-07  -8.8923162042E-08
   39      2.4828740540E-07  -3.5772752247E-08  -2.0949266058E-06   4.6042586685E-07   5.3334256991E-08
   40     -2.2297589117E-08   6.6015063502E-08  -2.7759543274E-07   6.8131075098E-08   3.0479086119E-08
   41      7.3983586148E-07  -4.1039831215E-07  -3.3428498457E-06   7.8301643988E-07   4.5369082465E-07
   42      2.3558625407E-06  -1.4675032079E-06  -1.0192034503E-05   2.4972508064E-06   1.4424353169E-06
   43      1.1897977506E-06  -4.8607336597E-07  -6.6115828585E-06   1.4973216555E-06   7.8693575759E-07
   44      1.2828653071E-06  -8.7198818242E-07  -4.9285352795E-06   1.2493479011E-06   7.7366729633E-07
   45     -3.5279328656E-05   6.4506827186E-05  -4.0952113679E-04   7.5656557136E-06   1.8774032774E-05
   46     -2.9979287068E-05   9.9804961244E-05   5.9150597551E-05   1.3572348904E-05  -6.1478870284E-05
   47      2.2212836304E-05  -1.9851119119E-05   1.0874257945E-04   1.1478093543E-05  -2.6773391917E-05
   48     -2.6274009514E-05  -1.8496475045E-05  -1.2584863348E-04  -1.6303482751E-04   1.7641194528E-04
   49     -2.8688769547E-05  -1.4995399945E-04  -3.8202151723E-04  -2.3674771054E-05   1.0898991909E-04
   50     -8.1476615139E-05   1.0871969613E-04  -1.8418085264E-04   1.0646876385E-04  -2.0621693708E-04
   51      1.2671178053E-04  -3.3445667966E-04   4.3518762096E-04  -4.3377844634E-04  -4.2046907812E-04
   52     -4.1979614553E-04   6.3677093305E-04   1.8242005480E-03   1.8255833195E-04  -2.8854500743E-04
   53      5.3011466909E-04  -7.5194783685E-04   6.9011161971E-04   1.1512743729E-04   1.2176853801E-04
   54      1.4892816414E-06  -4.2510611334E-06  -3.0247720419E-05   3.9454529801E-05  -5.2831302826E-05
   55      4.0759913147E-05   5.3426576864E-05   6.3427111818E-05   1.1825161891E-05  -2.1670407474E-05
   56      3.7223468545E-05  -4.7275649493E-05   4.7952587108E-05  -2.3429542102E-05   5.0488954451E-05
   57     -1.7366905707E-04   1.9854440550E-04  -2.1676027740E-04   1.0165182301E-04   3.0423848968E-04
   58      1.0512514493E-04   8.2517735025E-05  -4.3202515288E-04   9.5676906333E-05   9.7583873149E-05
   59      8.6134487985E-06   1.0306078331E-04  -3.0457145175E-05  -2.9877932821E-05   1.3882021696E-05
   60      2.7178925340E-04  -2.8818006779E-04  -4.8673172673E-03  -2.2517931272E-03   2.2518914210E-03
   61     -9.8481581671E-04  -4.2057761974E-04  -3.0431752457E-03   2.9178307401E-03  -2.5983527322E-03
   62      3.9230312113E-06  -1.0733369901E-03   2.2460489729E-03  -2.5176509155E-03   5.7140341964E-03
   63      1.3020756474E-03   2.8314301976E-03  -6.8897800030E-04  -6.9687743971E-04  -4.5903437019E-04
   64     -4.6082597905E-04  -5.8109332388E-03  -5.3271656701E-04  -3.9788431615E-04   4.5954733310E-04
   65     -5.9193775770E-03   3.3615404862E-03  -4.7914392903E-04   4.8396479200E-04  -3.8366916457E-04
   66      2.1907275675E-02   1.8351974325E-02  -6.7234651755E-04  -4.2043115878E-03  -2.4635686963E-04
   67      8.1861459124E-03   3.1429137136E-03  -3.8217053627E-03  -9.4618106276E-04  -4.3926196929E-03
   68     -4.4557364801E-03   2.1850850616E-03  -3.7180051758E-05  -4.3705822157E-03   4.8949205599E-03
   69     -4.3016461594E-02   5.8387165215E-02   1.2535236835E-02   1.4519642311E-02   6.9252915462E-03
   70     -6.4137126109E-02  -1.0440448552E-03  -1.2019107135E-02  -1.1192747828E-02  -6.4698374422E-03
   71     -1.0108423926E-03  -6.1287585679E-02  -1.0205001625E-02  -1.4176091823E-02  -1.9578595656E-03
   72     -2.5938540124E-02  -1.2844018048E-02  -1.3553293224E-01   9.4607293759E-02   8.8339302383E-02
   73      2.1041193968E-03  -2.2929634729E-03   9.4456511659E-02  -1.8561033591E-01  -1.2059118358E-01
   74      5.4158583299E-03   7.4918098978E-03   8.8407191441E-02  -1.2066784883E-01  -1.4510593573E-01
   75     -3.0743529138E-03   1.5413411951E-04  -1.0521815017E-02  -4.6221131407E-03   1.2611509038E-03
   76     -1.9250787351E-03  -5.2201211859E-03   2.1878853831E-02   8.0338621578E-03  -4.0024554430E-03
   77     -5.4299837700E-03   4.3431266463E-03   1.8214431010E-02   3.6428900967E-03   1.3895990606E-03
   78      1.1169800780E-03   7.9970828715E-04   4.5338293679E-05   2.5655182775E-04  -1.5243425320E-04
   79      1.1074657777E-04   2.8555619675E-04   2.7266156850E-04  -3.3070478736E-04   5.4363089043E-04
   80     -6.7663503539E-05  -2.1005410873E-04  -1.7540569711E-04   5.3418163691E-04  -8.5944258673E-04
   81      6.8755647853E-05  -1.3898469180E-03   4.3020736961E-04   7.2671695998E-04   3.4568082339E-04
   82     -4.3046555214E-04   2.4953796948E-03  -5.8139205263E-04  -6.3135572788E-04  -2.6789595150E-04
   83      2.5957123481E-03  -2.4206825609E-03  -4.9552013327E-04  -6.6657095107E-04  -2.2811056586E-04
   84      4.7326691845E-02  -6.4578063947E-02   5.7404850636E-04   7.0921114415E-04  -9.2291225593E-04
   85      5.8097067622E-02   5.6419109346E-03   1.2136508332E-03  -1.5540567044E-04   2.3213872669E-03
   86      5.6419109346E-03   5.0720829556E-02  -5.9066651714E-04   2.4820261621E-03  -2.4970156364E-03
   87      1.2136508332E-03  -5.9066651714E-04   1.3783326900E-01  -9.9620059236E-02  -9.6232439239E-02
   88     -1.5540567044E-04   2.4820261621E-03  -9.9620059236E-02   1.8879350047E-01   1.3283078388E-01
   89      2.3213872669E-03  -2.4970156364E-03  -9.6232439239E-02   1.3283078388E-01   1.4194573990E-01
   90     -1.1074823136E-03  -7.0459728673E-04   1.1813405077E-03   1.0040470807E-03  -1.1573535553E-03
   91     -1.0609771603E-04   4.1491647620E-05   6.0498352706E-04  -7.6305231763E-04   2.3217609693E-03
   92      4.0192332461E-04  -1.2330512237E-05  -1.2967881639E-03   2.2707562946E-03  -2.8793266951E-03
                   90                 91                 92        
     0      4.6612180271E-05   2.0397051405E-05  -5.5078855582E-05
     1     -2.4899950042E-06  -1.2374686079E-06   1.7821941421E-06
     2      3.4633430471E-05   1.8662960151E-05  -3.9927651414E-05
     3     -7.0261670406E-06  -7.4666433996E-06   1.5708710107E-05
     4      2.5296894000E-06   1.4016026198E-06  -2.6192024011E-06
     5     -5.4359518210E-05  -2.7127304987E-05   6.2391719356E-05
     6      2.8344789090E-05   2.1843724290E-05  -4.7390626794E-05
     7      1.1929401442E-05   5.5969169677E-06  -5.4127146471E-06
     8      1.0344257113E-05   3.6947139129E-06  -9.2477897354E-06
     9     -3.6786521279E-05  -1.5575010086E-05   5.5503988133E-05
    10      3.7287666322E-06  -4.2759783870E-05   7.6543016555E-05
    11      3.9543436108E-06  -3.0295644910E-05   3.6433068549E-05
    12      2.6723255579E-05   7.9327405249E-06  -3.1297436456E-05
    13     -3.4625310858E-06   1.1799533685E-05  -2.4047746514E-05
    14      3.8933917901E-05   2.2653185463E-05  -5.3187647888E-05
    15     -5.0864852515E-05  -2.2740601838E-05   6.1703010497E-05
    16     -7.1444782849E-06  -7.1790572750E-07   5.1861814135E-06
    17      1.3499015386E-05   2.3662984305E-06  -1.0503662916E-05
    18      1.9066504368E-06   5.7268260676E-07  -1.8872875107E-06
    19     -3.4056227147E-08  -5.3680848568E-07   5.5392054312E-07
    20      3.3126896425E-07  -1.6884469266E-08   2.2017401770E-08
    21     -2.3544174697E-08   3.5787853346E-07  -2.6695961963E-07
    22     -4.9472886098E-07  -4.9793294603E-07   2.1914518615E-07
    23     -2.7470141496E-06  -1.0457411085E-06   2.5906613765E-06
    24     -6.6932978489E-06   3.4970391620E-05  -6.0126591737E-05
    25     -5.7139981106E-05   5.4609156142E-06  -8.1395248792E-05
    26     -9.1518949442E-05   2.4416200737E-05   4.1531234814E-06
    27      1.0687876716E-06   3.3122101036E-08  -4.9979644953E-07
    28     -3.7412527491E-06  -4.9247772871E-07  -8.3748485537E-07
    29      2.0040817188E-06   3.8797499394E-07  -1.5145811243E-06
    30      1.9417516759E-06   8.0838683552E-07  -2.6434039383E-06
    31      2.4169758836E-06  -1.5473243772E-06   3.6328121499E-06
    32      1.8891829987E-06   5.5715891324E-07  -2.1178448387E-06
    33     -1.9894365765E-05  -8.8721434921E-06   2.3112589721E-05
    34     -2.3371991005E-06   7.5106906379E-07  -1.5248000231E-06
    35     -1.1745043287E-05  -5.1595828605E-06   1.3586088769E-05
    36      3.8887256218E-06   1.4639197345E-06  -3.9145832802E-06
    37      1.0053965402E-08  -8.3433194653E-09   3.7028507929E-08
    38      4.4543558078E-07   5.4084404496E-08  -1.6395238759E-07
    39      1.2266209039E-06   3.5088054380E-07  -1.0314621020E-06
    40      2.3752445246E-07   8.0612610525E-09  -1.2571694852E-09
    41      1.8858480500E-06   8.6494654448E-07  -2.3592170618E-06
    42      5.6110769463E-06   2.7846042494E-06  -7.2344780036E-06
    43      3.9054600111E-06   1.4318280008E-06  -4.1365738223E-06
    44      2.7010737517E-06   1.4291137116E-06  -3.7834949640E-06
    45      9.0557339462E-05   1.1764735330E-04   6.1127345217E-05
    46     -1.2953991263E-05   7.5877799268E-05   2.3368086694E-04
    47      3.4307813944E-05  -9.3405204172E-05   7.7449951135E-05
    48      2.3842209480E-04  -2.3181297240E-05  -2.1128252811E-04
    49     -7.2423935713E-05   1.3633959299E-04  -1.2595117173E-04
    50      2.1916171976E-05  -3.7672542492E-05   1.8098528518E-04
    51     -4.2444706332E-04  -1.6618898215E-03  -1.3311439883E-03
    52      1.0857397359E-03  -3.6707636165E-03   9.2588722614E-04
    53     -3.9751990960E-04   1.7278193252E-03  -2.6080220858E-03
    54      3.2631966612E-05  -3.6556060873E-05  -7.3734425701E-05
    55     -1.3478383174E-04   2.0419645393E-05   1.1453590639E-04
    56     -4.1055743344E-05   2.1435858556E-05  -7.0654478307E-05
    57     -1.3787409741E-03  -4.8339226825E-04   1.1686575134E-03
    58      3.3615204335E-04   2.3339413647E-03   1.0634683404E-03
    59      8.4735031113E-04   7.4903316831E-04   3.6276838154E-04
    60      1.3048610659E-02  -9.1188663159E-03  -1.0494336839E-02
    61      1.2671836038E-02  -1.1608747037E-02  -1.3674490685E-02
    62      6.0505754641E-03  -7.5460679020E-03  -1.4700409367E-03
    63     -1.5945219434E-03   2.1744147991E-03   3.8825364958E-03
    64      1.7544960052E-03   4.3613480495E-04  -4.3588406344E-03
    65      3.3723306727E-03  -4.5914204047E-03   2.9435448794E-03
    66     -7.2419664812E-04   5.1184054079E-04   2.0072428748E-04
    67      5.1998725151E-04   5.8401339489E-05   4.5653139839E-04
    68      2.8029718179E-04   5.3134971253E-04  -8.2014601796E-04
    69     -4.8655666496E-03  -1.0125641464E-03   3.1664700173E-03
    70     -9.4572633599E-04   3.3422668789E-03  -3.0050318101E-03
    71      3.3173443252E-03  -2.7574500177E-03   5.3996337466E-03
    72     -8.9186741811E-03   2.9204826007E-04   4.3872453087E-03
    73     -2.6037193028E-02   2.3981513036E-03   5.5477638927E-03
    74     -1.2208783555E-02  -2.0720667157E-03   7.7863663662E-03
    75     -1.2617370698E-01  -1.1359626777E-01  -4.9301909646E-02
    76     -1.1246723855E-01  -2.4791102596E-01  -1.0029757664E-01
    77     -5.0020423518E-02  -9.9235036833E-02  -9.2529460133E-02
    78      5.6319231313E-04  -6.6006994530E-04  -3.7853642670E-04
    79      6.9706495716E-04  -5.0364469677E-04  -8.2116649770E-04
    80      5.4905620613E-04  -3.9208580070E-04   1.8690922246E-06
    81      3.5862772332E-05   4.8202824831E-05  -3.0188185284E-04
    82      5.5679645268E-05  -3.3450045823E-04   5.1296332463E-04
    83     -3.1622380417E-04   4.7866365152E-04  -7.1693038491E-04
    84     -5.4450286403E-04   1.4037452111E-04   1.6633438201E-04
    85     -1.1074823136E-03  -1.0609771603E-04   4.0192332461E-04
    86     -7.0459728673E-04   4.1491647620E-05  -1.2330512237E-05
    87      1.1813405077E-03   6.0498352706E-04  -1.2967881639E-03
    88      1.0040470807E-03  -7.6305231763E-04   2.2707562946E-03
    89     -1.1573535553E-03   2.3217609693E-03  -2.8793266951E-03
    90      1.2943770456E-01   1.2268565020E-01   5.0417194799E-02
    91      1.2268565020E-01   2.5611764719E-01   1.1081488860E-01
    92      5.0417194799E-02   1.1081488860E-01   8.4357922705E-02

$vibrational_frequencies
93
    0        0.0000000000000000
    1        0.0000000000000000
    2        0.0000000000000000
    3        0.0000000000000000
    4        0.0000000000000000
    5        0.0000000000000000
    6     -504.0160838756242470
    7       19.4275588252423752
    8       24.7519034363827828
    9       45.7639219494338292
   10       63.3320877079078244
   11       80.8221248512507771
   12       93.7725398088693396
   13      129.0079224408149798
   14      147.7214372445324386
   15      201.0256613201476341
   16      213.9039480963432140
   17      254.2126429408391743
   18      300.6848820541629834
   19      358.0760741280630555
   20      410.0815133360904383
   21      421.4525388520179376
   22      429.6382671942503748
   23      433.1628476303886828
   24      444.9978673883952069
   25      478.8218634750159595
   26      508.6941813525061775
   27      615.6227274464675929
   28      640.1501558142368822
   29      653.7416058392966534
   30      679.7321639201880998
   31      696.8653595405281749
   32      712.1580971693290394
   33      728.4011504564147117
   34      784.6553271484976904
   35      799.6751476260926665
   36      811.8290441297920097
   37      822.2781508732316524
   38      846.9314425267534716
   39      856.3302778633942580
   40      897.9755399358316481
   41      935.1919924231475534
   42      989.3311362900541326
   43     1007.3113699872418465
   44     1011.3635706073511074
   45     1013.0488825069917311
   46     1039.3284341813041465
   47     1043.6284524751595200
   48     1052.1400195924602485
   49     1068.0063206781071585
   50     1084.9424657369934266
   51     1104.3149187535868805
   52     1117.1635656762664439
   53     1145.9382273419248577
   54     1175.5869904992202919
   55     1205.1933701590423880
   56     1206.8839949559521756
   57     1233.8321804841223184
   58     1261.6122057207517173
   59     1297.3720837498062792
   60     1302.6775561864380961
   61     1346.2488261448086178
   62     1378.4625683028070853
   63     1401.4163382725150768
   64     1431.2607262655499198
   65     1462.4168044191915214
   66     1500.9364624906677363
   67     1519.7661451911760651
   68     1524.5467094554339837
   69     1526.7703447051676449
   70     1531.4081303125619797
   71     1557.2086421712538140
   72     1580.1869451148349981
   73     1669.4435188036059117
   74     1693.5681110298676231
   75     1705.3161675485237083
   76     1716.6836805065922817
   77     1793.0538881386362391
   78     1836.8880891157677979
   79     1974.5289768519144218
   80     3078.8455621199818779
   81     3122.6564978183087078
   82     3207.4424694614349391
   83     3240.4572251786617016
   84     3272.9551881535799112
   85     3279.5713970636252270
   86     3285.1580238517512953
   87     3285.5582880625338476
   88     3288.9848480903638119
   89     3291.2890705303716459
   90     3296.3889458918906712
   91     3299.2687070760803181
   92     3304.8824659851829892

$normal_modes
93 93
                    0                  1                  2                  3                  4        
    0      0.0000000000E+00   0.0000000000E+00   0.0000000000E+00   0.0000000000E+00   0.0000000000E+00
    1      0.0000000000E+00   0.0000000000E+00   0.0000000000E+00   0.0000000000E+00   0.0000000000E+00
    2      0.0000000000E+00   0.0000000000E+00   0.0000000000E+00   0.0000000000E+00   0.0000000000E+00
    3      0.0000000000E+00   0.0000000000E+00   0.0000000000E+00   0.0000000000E+00   0.0000000000E+00
    4      0.0000000000E+00   0.0000000000E+00   0.0000000000E+00   0.0000000000E+00   0.0000000000E+00
    5      0.0000000000E+00   0.0000000000E+00   0.0000000000E+00   0.0000000000E+00   0.0000000000E+00
    6      0.0000000000E+00   0.0000000000E+00   0.0000000000E+00   0.0000000000E+00   0.0000000000E+00
    7      0.0000000000E+00   0.0000000000E+00   0.0000000000E+00   0.0000000000E+00   0.0000000000E+00
    8      0.0000000000E+00   0.0000000000E+00   0.0000000000E+00   0.0000000000E+00   0.0000000000E+00
    9      0.0000000000E+00   0.0000000000E+00   0.0000000000E+00   0.0000000000E+00   0.0000000000E+00
   10      0.0000000000E+00   0.0000000000E+00   0.0000000000E+00   0.0000000000E+00   0.0000000000E+00
   11      0.0000000000E+00   0.0000000000E+00   0.0000000000E+00   0.0000000000E+00   0.0000000000E+00
   12      0.0000000000E+00   0.0000000000E+00   0.0000000000E+00   0.0000000000E+00   0.0000000000E+00
   13      0.0000000000E+00   0.0000000000E+00   0.0000000000E+00   0.0000000000E+00   0.0000000000E+00
   14      0.0000000000E+00   0.0000000000E+00   0.0000000000E+00   0.0000000000E+00   0.0000000000E+00
   15      0.0000000000E+00   0.0000000000E+00   0.0000000000E+00   0.0000000000E+00   0.0000000000E+00
   16      0.0000000000E+00   0.0000000000E+00   0.0000000000E+00   0.0000000000E+00   0.0000000000E+00
   17      0.0000000000E+00   0.0000000000E+00   0.0000000000E+00   0.0000000000E+00   0.0000000000E+00
   18      0.0000000000E+00   0.0000000000E+00   0.0000000000E+00   0.0000000000E+00   0.0000000000E+00
   19      0.0000000000E+00   0.0000000000E+00   0.0000000000E+00   0.0000000000E+00   0.0000000000E+00
   20      0.0000000000E+00   0.0000000000E+00   0.0000000000E+00   0.0000000000E+00   0.0000000000E+00
   21      0.0000000000E+00   0.0000000000E+00   0.0000000000E+00   0.0000000000E+00   0.0000000000E+00
   22      0.0000000000E+00   0.0000000000E+00   0.0000000000E+00   0.0000000000E+00   0.0000000000E+00
   23      0.0000000000E+00   0.0000000000E+00   0.0000000000E+00   0.0000000000E+00   0.0000000000E+00
   24      0.0000000000E+00   0.0000000000E+00   0.0000000000E+00   0.0000000000E+00   0.0000000000E+00
   25      0.0000000000E+00   0.0000000000E+00   0.0000000000E+00   0.0000000000E+00   0.0000000000E+00
   26      0.0000000000E+00   0.0000000000E+00   0.0000000000E+00   0.0000000000E+00   0.0000000000E+00
   27      0.0000000000E+00   0.0000000000E+00   0.0000000000E+00   0.0000000000E+00   0.0000000000E+00
   28      0.0000000000E+00   0.0000000000E+00   0.0000000000E+00   0.0000000000E+00   0.0000000000E+00
   29      0.0000000000E+00   0.0000000000E+00   0.0000000000E+00   0.0000000000E+00   0.0000000000E+00
   30      0.0000000000E+00   0.0000000000E+00   0.0000000000E+00   0.0000000000E+00   0.0000000000E+00
   31      0.0000000000E+00   0.0000000000E+00   0.0000000000E+00   0.0000000000E+00   0.0000000000E+00
   32      0.0000000000E+00   0.0000000000E+00   0.0000000000E+00   0.0000000000E+00   0.0000000000E+00
   33      0.0000000000E+00   0.0000000000E+00   0.0000000000E+00   0.0000000000E+00   0.0000000000E+00
   34      0.0000000000E+00   0.0000000000E+00   0.0000000000E+00   0.0000000000E+00   0.0000000000E+00
   35      0.0000000000E+00   0.0000000000E+00   0.0000000000E+00   0.0000000000E+00   0.0000000000E+00
   36      0.0000000000E+00   0.0000000000E+00   0.0000000000E+00   0.0000000000E+00   0.0000000000E+00
   37      0.0000000000E+00   0.0000000000E+00   0.0000000000E+00   0.0000000000E+00   0.0000000000E+00
   38      0.0000000000E+00   0.0000000000E+00   0.0000000000E+00   0.0000000000E+00   0.0000000000E+00
   39      0.0000000000E+00   0.0000000000E+00   0.0000000000E+00   0.0000000000E+00   0.0000000000E+00
   40      0.0000000000E+00   0.0000000000E+00   0.0000000000E+00   0.0000000000E+00   0.0000000000E+00
   41      0.0000000000E+00   0.0000000000E+00   0.0000000000E+00   0.0000000000E+00   0.0000000000E+00
   42      0.0000000000E+00   0.0000000000E+00   0.0000000000E+00   0.0000000000E+00   0.0000000000E+00
   43      0.0000000000E+00   0.0000000000E+00   0.0000000000E+00   0.0000000000E+00   0.0000000000E+00
   44      0.0000000000E+00   0.0000000000E+00   0.0000000000E+00   0.0000000000E+00   0.0000000000E+00
   45      0.0000000000E+00   0.0000000000E+00   0.0000000000E+00   0.0000000000E+00   0.0000000000E+00
   46      0.0000000000E+00   0.0000000000E+00   0.0000000000E+00   0.0000000000E+00   0.0000000000E+00
   47      0.0000000000E+00   0.0000000000E+00   0.0000000000E+00   0.0000000000E+00   0.0000000000E+00
   48      0.0000000000E+00   0.0000000000E+00   0.0000000000E+00   0.0000000000E+00   0.0000000000E+00
   49      0.0000000000E+00   0.0000000000E+00   0.0000000000E+00   0.0000000000E+00   0.0000000000E+00
   50      0.0000000000E+00   0.0000000000E+00   0.0000000000E+00   0.0000000000E+00   0.0000000000E+00
   51      0.0000000000E+00   0.0000000000E+00   0.0000000000E+00   0.0000000000E+00   0.0000000000E+00
   52      0.0000000000E+00   0.0000000000E+00   0.0000000000E+00   0.0000000000E+00   0.0000000000E+00
   53      0.0000000000E+00   0.0000000000E+00   0.0000000000E+00   0.0000000000E+00   0.0000000000E+00
   54      0.0000000000E+00   0.0000000000E+00   0.0000000000E+00   0.0000000000E+00   0.0000000000E+00
   55      0.0000000000E+00   0.0000000000E+00   0.0000000000E+00   0.0000000000E+00   0.0000000000E+00
   56      0.0000000000E+00   0.0000000000E+00   0.0000000000E+00   0.0000000000E+00   0.0000000000E+00
   57      0.0000000000E+00   0.0000000000E+00   0.0000000000E+00   0.0000000000E+00   0.0000000000E+00
   58      0.0000000000E+00   0.0000000000E+00   0.0000000000E+00   0.0000000000E+00   0.0000000000E+00
   59      0.0000000000E+00   0.0000000000E+00   0.0000000000E+00   0.0000000000E+00   0.0000000000E+00
   60      0.0000000000E+00   0.0000000000E+00   0.0000000000E+00   0.0000000000E+00   0.0000000000E+00
   61      0.0000000000E+00   0.0000000000E+00   0.0000000000E+00   0.0000000000E+00   0.0000000000E+00
   62      0.0000000000E+00   0.0000000000E+00   0.0000000000E+00   0.0000000000E+00   0.0000000000E+00
   63      0.0000000000E+00   0.0000000000E+00   0.0000000000E+00   0.0000000000E+00   0.0000000000E+00
   64      0.0000000000E+00   0.0000000000E+00   0.0000000000E+00   0.0000000000E+00   0.0000000000E+00
   65      0.0000000000E+00   0.0000000000E+00   0.0000000000E+00   0.0000000000E+00   0.0000000000E+00
   66      0.0000000000E+00   0.0000000000E+00   0.0000000000E+00   0.0000000000E+00   0.0000000000E+00
   67      0.0000000000E+00   0.0000000000E+00   0.0000000000E+00   0.0000000000E+00   0.0000000000E+00
   68      0.0000000000E+00   0.0000000000E+00   0.0000000000E+00   0.0000000000E+00   0.0000000000E+00
   69      0.0000000000E+00   0.0000000000E+00   0.0000000000E+00   0.0000000000E+00   0.0000000000E+00
   70      0.0000000000E+00   0.0000000000E+00   0.0000000000E+00   0.0000000000E+00   0.0000000000E+00
   71      0.0000000000E+00   0.0000000000E+00   0.0000000000E+00   0.0000000000E+00   0.0000000000E+00
   72      0.0000000000E+00   0.0000000000E+00   0.0000000000E+00   0.0000000000E+00   0.0000000000E+00
   73      0.0000000000E+00   0.0000000000E+00   0.0000000000E+00   0.0000000000E+00   0.0000000000E+00
   74      0.0000000000E+00   0.0000000000E+00   0.0000000000E+00   0.0000000000E+00   0.0000000000E+00
   75      0.0000000000E+00   0.0000000000E+00   0.0000000000E+00   0.0000000000E+00   0.0000000000E+00
   76      0.0000000000E+00   0.0000000000E+00   0.0000000000E+00   0.0000000000E+00   0.0000000000E+00
   77      0.0000000000E+00   0.0000000000E+00   0.0000000000E+00   0.0000000000E+00   0.0000000000E+00
   78      0.0000000000E+00   0.0000000000E+00   0.0000000000E+00   0.0000000000E+00   0.0000000000E+00
   79      0.0000000000E+00   0.0000000000E+00   0.0000000000E+00   0.0000000000E+00   0.0000000000E+00
   80      0.0000000000E+00   0.0000000000E+00   0.0000000000E+00   0.0000000000E+00   0.0000000000E+00
   81      0.0000000000E+00   0.0000000000E+00   0.0000000000E+00   0.0000000000E+00   0.0000000000E+00
   82      0.0000000000E+00   0.0000000000E+00   0.0000000000E+00   0.0000000000E+00   0.0000000000E+00
   83      0.0000000000E+00   0.0000000000E+00   0.0000000000E+00   0.0000000000E+00   0.0000000000E+00
   84      0.0000000000E+00   0.0000000000E+00   0.0000000000E+00   0.0000000000E+00   0.0000000000E+00
   85      0.0000000000E+00   0.0000000000E+00   0.0000000000E+00   0.0000000000E+00   0.0000000000E+00
   86      0.0000000000E+00   0.0000000000E+00   0.0000000000E+00   0.0000000000E+00   0.0000000000E+00
   87      0.0000000000E+00   0.0000000000E+00   0.0000000000E+00   0.0000000000E+00   0.0000000000E+00
   88      0.0000000000E+00   0.0000000000E+00   0.0000000000E+00   0.0000000000E+00   0.0000000000E+00
   89      0.0000000000E+00   0.0000000000E+00   0.0000000000E+00   0.0000000000E+00   0.0000000000E+00
   90      0.0000000000E+00   0.0000000000E+00   0.0000000000E+00   0.0000000000E+00   0.0000000000E+00
   91      0.0000000000E+00   0.0000000000E+00   0.0000000000E+00   0.0000000000E+00   0.0000000000E+00
   92      0.0000000000E+00   0.0000000000E+00   0.0000000000E+00   0.0000000000E+00   0.0000000000E+00
                    5                  6                  7                  8                  9        
    0      0.0000000000E+00  -1.7413674361E-03   2.3329543946E-02  -1.0676718826E-01  -3.7751466430E-02
    1      0.0000000000E+00   1.2144430588E-04   7.2170460971E-02   7.3591201308E-02   8.9367649732E-03
    2      0.0000000000E+00  -7.8828099238E-04  -7.2718917982E-02   6.1078083784E-02   6.2328183122E-03
    3      0.0000000000E+00   4.8063997605E-03  -1.6607054293E-02  -3.3352094966E-02  -2.4170049457E-02
    4      0.0000000000E+00  -4.2549568121E-03   4.2119113458E-04   1.6312177667E-02   1.1357941487E-01
    5      0.0000000000E+00   1.6286634853E-03  -7.3862296111E-02   5.8233887106E-02   9.3540981707E-03
    6      0.0000000000E+00   1.0782509724E-02  -3.3689375066E-02   9.3553954447E-03  -8.7004110096E-03
    7      0.0000000000E+00  -4.5910774486E-02  -5.9723336952E-02  -4.3476754289E-02   1.1709395627E-01
    8      0.0000000000E+00  -1.4194176101E-03  -3.2093974787E-02   3.4497278646E-03  -1.6952125478E-02
    9      0.0000000000E+00   2.3826600906E-02  -9.5654256850E-03  -1.9869555925E-02  -6.4454623093E-03
   10      0.0000000000E+00  -7.9021686158E-02  -4.9551496446E-02  -4.6165096478E-02   1.8155388389E-02
   11      0.0000000000E+00  -7.9497374566E-03   1.6184045935E-02  -5.5543275618E-02  -4.8326620226E-02
   12      0.0000000000E+00  -5.0627120412E-03   3.2737649163E-02  -9.6627295893E-02  -2.0400970732E-02
   13      0.0000000000E+00   3.3579613369E-02   2.3133886184E-02   7.1908376910E-03  -9.6843091816E-02
   14      0.0000000000E+00  -8.1125210989E-03   1.4863478890E-02  -5.1538747603E-02  -5.0223398612E-02
   15      0.0000000000E+00  -2.1568475664E-03   4.7251325834E-02  -1.3608566037E-01  -3.5515107100E-02
   16      0.0000000000E+00   2.0374247089E-02   8.1076373138E-02   6.5792131456E-02  -9.6534037937E-02
   17      0.0000000000E+00  -2.2265231749E-03  -2.8515099585E-02   5.8426545118E-03  -2.2527816016E-02
   18      0.0000000000E+00  -3.0228089893E-03  -3.4392667047E-02  -1.2461770048E-02  -2.6656824747E-02
   19      0.0000000000E+00   4.6133364180E-02  -3.5342937166E-03   2.4472949792E-02   1.9405280150E-01
   20      0.0000000000E+00   5.2429419422E-03  -1.1016046600E-01   1.0231989549E-01   3.3652462885E-02
   21      0.0000000000E+00   1.0453193186E-02  -6.5931083060E-02   6.7285026424E-02   2.1812128348E-03
   22      0.0000000000E+00  -3.9248169598E-02  -1.1470039802E-01  -8.5848537031E-02   2.0270058596E-01
   23      0.0000000000E+00  -1.2135015008E-03  -3.4997268048E-02   4.3591099049E-03  -1.3920389637E-02
   24      0.0000000000E+00   7.2221483847E-02  -2.4527655215E-02   2.0789758909E-02   4.3531467574E-03
   25      0.0000000000E+00  -3.7242898343E-01  -1.1324169453E-01  -1.0936081910E-01   3.1214736985E-02
   26      0.0000000000E+00  -2.8217314364E-02   5.4098118365E-02  -1.0538054165E-01  -6.9910429865E-02
   27      0.0000000000E+00  -1.3815392121E-03   5.3530830388E-02  -1.2341020001E-01  -1.8525948633E-02
   28      0.0000000000E+00   3.6832250991E-03   3.3926898465E-02   3.7264311861E-03  -1.8642777241E-01
   29      0.0000000000E+00  -1.1907575200E-02   4.8833602286E-02  -9.2479359466E-02  -7.3328262805E-02
   30      0.0000000000E+00  -5.7309849919E-03   7.8453840613E-02  -1.9470302017E-01  -4.5896229595E-02
   31      0.0000000000E+00   3.1443294869E-02   1.3955731596E-01   1.1169741792E-01  -1.8120856973E-01
   32      0.0000000000E+00  -1.9126128907E-03  -2.9661391252E-02   1.0019188773E-02  -2.3033913892E-02
   33      0.0000000000E+00   3.7011511221E-04   3.7935711315E-02  -1.5120078786E-01  -6.2600837399E-02
   34      0.0000000000E+00  -2.4808318494E-03   1.3410160442E-01   1.3152760149E-01   1.8883251258E-02
   35      0.0000000000E+00   9.9175449666E-04  -1.2292299141E-01   1.1534254453E-01   4.5315300170E-02
   36      0.0000000000E+00  -7.3982726904E-04   3.3528273721E-02  -1.1380310392E-01  -2.7855557162E-02
   37      0.0000000000E+00  -4.1317431079E-03   1.2812645442E-01   1.2604660189E-01   1.2481534940E-01
   38      0.0000000000E+00   2.0106174298E-03  -1.2458048218E-01   1.8286213364E-01   4.3943219277E-03
   39      0.0000000000E+00  -1.9584337190E-03   7.6770395103E-02  -1.9799231498E-01  -4.4115410876E-02
   40      0.0000000000E+00  -2.9607240575E-05   1.8241396287E-01   1.7729860406E-01  -8.6502334553E-02
   41      0.0000000000E+00   1.4808732644E-03  -1.0158007917E-01   1.3084231064E-01   4.6989433677E-03
   42      0.0000000000E+00  -2.8261402171E-03   1.5560220658E-02  -1.7782391159E-01  -1.3380063022E-01
   43      0.0000000000E+00  -2.1471346999E-03   1.4120922242E-01   1.3825568589E-01   2.5111507209E-02
   44      0.0000000000E+00  -3.3206199114E-03  -1.8148341644E-01   7.5399847853E-02   1.5456069494E-01
   45      0.0000000000E+00  -7.3956088085E-02  -9.0376765961E-03   1.8846503621E-03   8.0547403531E-03
   46      0.0000000000E+00   7.2712065902E-01  -9.6765675552E-02  -9.2399996583E-02  -1.4259259830E-02
   47      0.0000000000E+00   6.1635349827E-02   9.7714501774E-02  -1.3730795960E-01  -7.5774370480E-02
   48      0.0000000000E+00   3.7104401052E-02  -4.8048031177E-03  -4.5502935105E-03   1.5996085477E-02
   49      0.0000000000E+00  -1.0996749817E-01  -7.4937956568E-02  -6.6694670436E-02  -5.5698706137E-02
   50      0.0000000000E+00  -5.9850398439E-02   1.2681147616E-01  -1.4746125808E-01  -7.1445070692E-02
   51      0.0000000000E+00  -6.9624846500E-03   3.3021448042E-02   5.5124879140E-02   4.1307578082E-02
   52      0.0000000000E+00  -8.0383782369E-02  -6.0750350541E-02  -5.0894915275E-02  -7.8777593292E-02
   53      0.0000000000E+00   5.5867808566E-02   1.7348730466E-01  -5.0636054741E-02   7.2793411160E-02
   54      0.0000000000E+00   1.3042692825E-01  -3.0604873984E-02  -4.9323725440E-02   1.8932653139E-02
   55      0.0000000000E+00  -1.8964073152E-01  -6.5290804423E-02  -5.3344123217E-02  -6.4591309078E-02
   56      0.0000000000E+00  -4.6388687107E-01   1.1760661492E-01  -2.1478253272E-01  -1.8594491217E-01
   57      0.0000000000E+00  -2.3357899653E-02   8.3988198377E-02   1.0579415485E-01   8.5422644380E-02
   58      0.0000000000E+00  -6.6822716692E-02  -9.1635576826E-02  -7.6265730894E-02  -1.0558685906E-01
   59      0.0000000000E+00   1.0489382505E-02   2.9593250822E-01  -6.1442718957E-04   1.9014566412E-01
   60      0.0000000000E+00  -8.2389370990E-03   8.2013773348E-04   5.6832791381E-02   2.5868147180E-02
   61      0.0000000000E+00  -1.9749181838E-02  -1.1155620258E-02  -7.4080334199E-03  -3.6616618589E-02
   62      0.0000000000E+00   7.1547945999E-03   5.0100654331E-02  -5.7699689093E-03   3.6369138528E-02
   63      0.0000000000E+00  -8.4837604099E-03  -1.4407823480E-02  -1.8329062455E-02   2.6468675988E-02
   64      0.0000000000E+00  -1.1331967087E-02   7.0743808878E-02   6.7343405512E-02  -9.8420086008E-02
   65      0.0000000000E+00   3.6835306228E-03  -1.0333746693E-01  -6.7331765209E-02   1.6420883012E-01
   66      0.0000000000E+00  -9.3590427934E-03  -4.5233336017E-02  -1.3674314446E-02   1.2628477747E-02
   67      0.0000000000E+00  -3.3901821560E-03   1.2014546584E-01   1.0564075452E-01  -4.1182779147E-02
   68      0.0000000000E+00   8.4140299613E-05  -2.3187825855E-01  -1.3982457393E-02   1.3366777931E-01
   69      0.0000000000E+00  -4.7128904730E-03  -6.1617267146E-02   6.7765389684E-02  -1.1053526299E-02
   70      0.0000000000E+00  -8.9195843680E-04   8.7031977476E-02   6.7210988208E-02   8.8108907326E-02
   71      0.0000000000E+00  -6.3728753353E-04  -2.0803626405E-01   1.0191148185E-01  -3.7154120391E-02
   72      0.0000000000E+00  -2.1042297519E-03  -4.5954763169E-02   1.4368676755E-01  -1.5671887527E-02
   73      0.0000000000E+00  -9.0919272636E-04   4.6056228105E-03  -7.6274280111E-03   1.5321556476E-01
   74      0.0000000000E+00  -1.0267296636E-03  -5.4124921604E-02   1.6423252853E-01  -1.6768262452E-01
   75      0.0000000000E+00  -3.0524961809E-03  -1.3469314923E-02   1.3831973755E-01   1.8095484388E-03
   76      0.0000000000E+00  -5.9190301882E-03  -4.3141747311E-02  -4.3296150168E-02   8.3856008931E-02
   77      0.0000000000E+00  -6.5327871331E-04   7.4416237385E-02   1.1061664448E-01  -1.2428883513E-01
   78      0.0000000000E+00  -7.3497220124E-03   8.9178626048E-04  -8.0901321624E-02   3.4191003945E-02
   79      0.0000000000E+00  -1.2077909535E-02   1.0048517596E-01   9.9385191941E-02  -2.0193159582E-01
   80      0.0000000000E+00   6.9770872554E-03  -1.2507828446E-01  -1.5556285410E-01   2.9075471038E-01
   81      0.0000000000E+00  -1.4006684117E-02  -5.6490753001E-02  -7.3648588364E-02   1.9335977877E-02
   82      0.0000000000E+00  -2.9327923807E-04   1.8492260387E-01   1.6499590602E-01  -9.6002905223E-02
   83      0.0000000000E+00  -6.5272700894E-04  -3.5050068382E-01  -6.2065637409E-02   2.3758660926E-01
   84      0.0000000000E+00  -5.2878711348E-03  -8.6670098089E-02   7.1843854553E-02  -2.4424084501E-02
   85      0.0000000000E+00   2.6681329935E-03   1.2528566628E-01   9.5472812816E-02   1.3844177900E-01
   86      0.0000000000E+00  -9.9440185207E-04  -3.0868317521E-01   1.4388714608E-01  -6.8676254259E-02
   87      0.0000000000E+00  -1.4797273655E-03  -5.9064608271E-02   2.0704958340E-01  -3.2809697410E-02
   88      0.0000000000E+00   5.7868674534E-04  -2.1799306504E-02  -3.8042614600E-02   2.5607982429E-01
   89      0.0000000000E+00  -1.9764610181E-03  -3.5124574518E-02   2.5478759424E-01  -3.0140467929E-01
   90      0.0000000000E+00   3.1190360756E-03  -1.3058701431E-03   1.9829105236E-01  -3.5596667758E-03
   91      0.0000000000E+00  -9.8267352013E-03  -1.0607459647E-01  -1.0157760433E-01   1.3320029891E-01
   92      0.0000000000E+00  -1.2208217724E-03   1.9254771075E-01   1.5951535643E-01  -2.2331364826E-01
                   10                 11                 12                 13                 14        
    0     -2.5891336176E-02   2.5156055847E-02  -3.6969253998E-02  -6.9013419913E-02   6.4654950378E-02
    1      1.7042131644E-02   5.0705539234E-02  -6.3941996863E-03   1.4242388898E-02  -8.6724377790E-02
    2      1.0677196117E-02   6.1093141224E-03   8.4698711919E-03  -3.9337597227E-03   2.1699087205E-02
    3     -4.5872412929E-03  -9.7132016823E-03  -1.2448667338E-03  -3.7919042338E-02   1.0388888279E-01
    4     -1.3033333415E-02   1.1159548192E-01  -7.0014085355E-02   9.6611138268E-02  -1.8318590428E-01
    5      8.5958196406E-03   7.4735037474E-03   4.2343129381E-03  -2.5158062347E-03   1.6828064983E-02
    6     -1.1298615854E-03  -1.4081872395E-02   2.1310398400E-02  -1.1210289615E-02   1.0103117846E-01
    7      1.4296997959E-02   6.7693246216E-02  -1.1864247719E-01   7.7770676020E-02  -8.8633336520E-02
    8     -3.2211169767E-03   2.7250000747E-02  -1.9295829375E-02  -4.3591992702E-02  -4.4329572615E-03
    9     -1.3041162083E-02   1.2652395689E-02   4.5470754262E-03  -9.7423953771E-03   5.1457707367E-02
   10      4.8035191084E-02  -3.2474384663E-02  -8.0953963511E-02  -9.7721302901E-03   7.4312282379E-02
   11     -1.5542855176E-02   4.5177964994E-02  -3.9340441651E-02  -7.7444978784E-02  -2.9840650119E-02
   12     -4.0314017224E-02   5.4910458787E-02  -1.2893214411E-02  -4.9926498056E-02   3.6308408804E-02
   13      1.1442989244E-01  -1.3339711593E-01  -1.4159809917E-01  -5.1177204008E-02   5.4711642201E-02
   14     -1.3951040821E-02   4.1180713816E-02  -4.0043489768E-02  -7.8417677005E-02  -2.8100037519E-02
   15     -4.2636185137E-02   6.0659615161E-02  -3.5419258109E-02  -7.4083520964E-02   3.0449364421E-02
   16      9.0408713119E-02  -9.0507558926E-02  -8.4238091259E-02  -5.8479059415E-02   1.4180376264E-02
   17     -6.4296249834E-04   2.1970922832E-02  -1.5511412747E-02  -3.8944561987E-02  -4.9020963285E-03
   18      8.6249799610E-03  -3.3335678219E-02   9.3601062435E-03  -3.4562954857E-02   1.3890176742E-01
   19     -5.4673110391E-02   2.0504974928E-01  -7.3575574944E-02   1.7639371141E-01  -3.3746724006E-01
   20      1.9123102672E-02  -5.6227411436E-03   2.3308408948E-02   3.3011315176E-02   2.8977896918E-02
   21      1.3302504416E-02  -4.4558166526E-02   4.8546951920E-02   1.1849076585E-02   1.4426872056E-01
   22     -3.5093510314E-03   1.3309005979E-01  -1.6167952129E-01   1.5122308380E-01  -1.8232766199E-01
   23     -3.2804991912E-03   2.8035080075E-02  -1.9635347964E-02  -4.0490055422E-02  -5.8068897251E-03
   24      1.3618083684E-03   5.1720130557E-03  -8.9324111411E-03  -1.8048295053E-02   3.9847170612E-02
   25     -2.9155756830E-04  -3.3335300737E-03   3.1295439533E-02  -1.3271927597E-02   1.9282768927E-01
   26     -2.7620704679E-02   5.1127413847E-02  -4.6313885650E-02  -6.4829912531E-02  -4.5046202368E-02
   27     -5.8387720095E-02   8.4180685938E-02  -1.1980806304E-02  -5.9065407989E-02   1.5457166923E-02
   28      1.8356011228E-01  -2.4131945848E-01  -2.0621251556E-01  -1.0518404020E-01   1.1761240718E-01
   29     -2.1134918508E-02   5.3597904203E-02  -5.7639874323E-02  -1.0828132303E-01  -4.0708744102E-02
   30     -6.4176111525E-02   8.8455748127E-02  -5.5737900373E-02  -9.7079887548E-02  -2.5376751789E-03
   31      1.3140790706E-01  -1.6539982348E-01  -9.7405652448E-02  -1.2279457715E-01   5.6351866521E-02
   32      8.7283658516E-04   1.8872003945E-02  -1.4726643887E-02  -3.8627476730E-02  -2.2248870603E-03
   33      2.0808605851E-02   5.5416338269E-02  -7.2617838695E-02  -8.2883256033E-02   7.5152592808E-03
   34     -1.3957083685E-01   4.5962572547E-02   1.4687676444E-01  -5.5713783001E-02   1.2124897962E-01
   35     -6.3740468514E-03  -4.4251543768E-02   6.8039339692E-03   4.6493899570E-02   3.8107480984E-02
   36     -9.1835803878E-02  -1.3170518325E-02  -6.1592334381E-02  -8.4310852838E-02   6.8448956392E-02
   37     -6.0599378605E-01  -3.3908826818E-01  -1.1844952110E-01  -9.4702923715E-02   8.7692382961E-02
   38      2.3838575307E-01   1.9661503245E-01   2.6963569145E-01   8.0005946597E-02   1.7032327051E-01
   39     -1.9667304016E-01  -9.8213927990E-02  -2.0674309802E-01  -1.4766063104E-01  -2.3846811548E-02
   40      2.5639634479E-01   4.6339017147E-01   5.4440534378E-01  -6.1452390665E-02   3.0475397640E-01
   41      1.3673315977E-01   1.1093726968E-01   1.5592656800E-01   4.0242336075E-02   1.0932995797E-01
   42      3.7077801935E-01   2.8585986112E-01   1.1846074721E-02  -3.0906997289E-02  -7.0522790382E-02
   43     -1.7958897559E-01   2.8373654966E-02   1.5388920612E-01  -6.6026228060E-02   1.4557239233E-01
   44     -3.8617046835E-01  -4.5509946451E-01  -3.8602219227E-01   6.5864451080E-02  -1.4901818160E-01
   45      3.0896042370E-03  -3.4742310139E-03  -2.6908498440E-03   2.4131057086E-02   4.0060508804E-02
   46     -8.0125258640E-03  -1.0180860815E-02   4.8980403898E-02   2.0493828937E-02   6.2763461894E-02
   47     -2.2489500243E-02   2.1983900797E-02  -1.9591769931E-02   5.9195777714E-02  -8.2925544054E-02
   48      8.1726119511E-03  -1.8016842938E-02   7.6740548613E-03   9.3218867873E-02   3.9141528347E-02
   49     -5.7975221507E-03  -3.6644776383E-02   9.3602294948E-02  -4.3281788188E-02   2.2363287504E-02
   50     -4.4233915968E-03  -4.0592726204E-02   3.6555853969E-02   2.5381113628E-01  -9.2284988838E-02
   51      1.3489689624E-02  -2.1989904711E-02   1.3706657753E-02   4.0360601889E-02  -3.9334449841E-02
   52     -9.8713909919E-03  -3.8221013736E-02   9.8994896427E-02  -2.5463166374E-02  -6.7263184887E-02
   53      2.1233037243E-02  -4.5460074455E-02   4.1280338833E-02   7.5021513737E-02   6.4135104326E-03
   54      9.7922764636E-03  -2.3854276196E-02   1.8540637633E-03   1.7476229570E-01   9.2480276832E-02
   55     -6.3786765559E-03  -3.9092299327E-02   1.0075225369E-01  -6.0705907407E-02  -4.6085172535E-03
   56     -3.4045481374E-03  -1.0399670648E-01   9.1617285312E-02   5.0942414302E-01  -1.3634792739E-01
   57      2.0607328613E-02  -2.1825662139E-02   8.0930857959E-03  -4.3179932990E-02  -1.2620731352E-01
   58     -1.4917646966E-02  -3.6296656772E-02   9.8680905135E-02   3.1387018378E-02  -2.9391404325E-02
   59      4.9698975858E-02  -7.0615529078E-02   7.3095121133E-02  -2.2712212149E-01  -9.0455591528E-03
   60      1.1198978177E-02  -2.1270836421E-02   1.4618044778E-02   6.9795317459E-02  -1.9226056533E-02
   61     -9.2800793621E-03  -1.9856993558E-02   6.3722282574E-02  -5.4035471555E-02  -1.3283658183E-01
   62      9.5905616038E-03  -2.1921065110E-02   1.1985852059E-02   1.5813117427E-01   1.1065288483E-01
   63      1.8522172991E-02  -5.9855090155E-02   7.7442187837E-02   8.4512293111E-02  -7.6146463652E-02
   64     -1.7543349196E-02   3.8062109042E-03   2.5753487479E-02  -2.6760346727E-02  -9.4698403614E-02
   65      1.7065620426E-02  -2.1401903520E-02   1.0038946206E-02   8.9620629166E-02   1.0152239761E-01
   66      1.7269691478E-02  -6.2458601914E-02   8.8566001564E-02   4.4464199223E-02  -1.1843997200E-01
   67     -1.9408162298E-02   4.2021358065E-02  -5.3019122141E-02   4.6458631316E-02   3.9468136198E-02
   68      8.2642337042E-03  -2.5456031611E-03   2.9765301235E-03  -7.3852364127E-02  -1.3170278853E-03
   69      7.1474759512E-03  -2.4056243935E-02   3.2261559438E-02   6.1910506919E-03  -1.0316278921E-01
   70     -1.1077699478E-02   5.2728662161E-02  -8.7304549914E-02   7.6553214739E-02   1.1977830905E-01
   71     -1.0377284583E-02   1.9137470237E-02  -7.5585551013E-03  -1.4259772548E-01  -8.0212957307E-02
   72     -1.0758452324E-03   1.6909316776E-02  -3.6155504722E-02   1.4649006195E-02  -2.6330999084E-02
   73     -1.9437259991E-03   2.5955406950E-02  -4.1125113507E-02   1.1207444074E-02   3.4262870756E-02
   74     -1.9174090725E-02   2.3867688517E-02  -1.8655495536E-02  -1.3513336912E-02   3.0716821049E-03
   75      1.0670152139E-03   1.7406883039E-02  -4.3957136700E-02   5.1455542953E-02   1.1341981582E-02
   76     -2.0975034075E-03  -9.5419890016E-03   3.3849249127E-02  -4.7254556988E-02  -9.7454333807E-02
   77     -7.9463177062E-03   1.7846127413E-03  -6.8910338547E-03   1.3026046342E-01   1.0136465872E-01
   78      2.4990134806E-02  -8.8503006109E-02   1.1865174478E-01   1.2360015200E-01  -9.7610982433E-02
   79     -2.4131911957E-02  -4.5272267962E-03   5.0979595587E-02  -3.2982232500E-02  -1.4850496657E-01
   80      3.0230356501E-02  -3.5981363577E-02   1.6205933612E-02   1.2722418589E-01   1.4388630071E-01
   81      2.4110811294E-02  -9.4762039732E-02   1.4212261405E-01   4.0604012955E-02  -1.6747159519E-01
   82     -2.6908067052E-02   6.2364336049E-02  -8.6834680571E-02   8.9011572933E-02   8.6985707693E-02
   83      1.5266357366E-02  -4.7759593926E-03   6.8518659079E-03  -1.5600007433E-01  -3.8846993029E-02
   84      5.7134254159E-03  -2.5475721807E-02   4.0723338553E-02  -3.1605498652E-02  -1.4264131629E-01
   85     -1.1533598868E-02   8.1082873417E-02  -1.4793023416E-01   1.4546741604E-01   2.3994263777E-01
   86     -1.8106469425E-02   3.2897835389E-02  -9.0223260335E-03  -2.8633521329E-01  -1.9418989448E-01
   87     -9.1567183449E-03   4.8532093941E-02  -8.3144193674E-02  -1.4602533130E-02   7.8104752510E-04
   88      4.8977134207E-03   3.3492387982E-02  -6.5243027063E-02   1.7662343345E-02   8.3116645877E-02
   89     -3.4150285263E-02   4.2871175317E-02  -3.1976190756E-02  -4.6554610954E-02  -2.9498010140E-02
   90     -5.3710478127E-03   4.8819610348E-02  -9.6307424644E-02   5.3934829330E-02   5.6590512448E-02
   91      4.4060705342E-03  -2.8463569614E-02   6.5496194292E-02  -7.7653572311E-02  -1.3970721122E-01
   92     -1.3812597747E-02   2.5691761673E-03  -8.3449105807E-03   1.9265206808E-01   1.3354463315E-01
                   15                 16                 17                 18                 19        
    0      2.9680267726E-03   1.0852746956E-02  -1.0088393738E-01   4.2468833389E-02   3.9682685583E-02
    1     -2.8382883806E-01   5.6136127780E-02   2.0505138543E-01   6.4180224948E-02   2.6820224323E-02
    2     -1.5144472873E-02   3.2367421983E-03  -7.4063780159E-03   6.7861676597E-03  -1.0365008215E-01
    3     -3.8560313866E-02   7.9616031765E-02  -7.9952659230E-02   5.9178246883E-02   4.4901962269E-02
    4     -9.9663739673E-02   1.8950911253E-02  -7.5651470297E-02  -4.4571783631E-02  -1.2772096969E-02
    5     -1.2479335994E-02   7.4102933710E-04  -1.5939437233E-02   1.9668233138E-03  -1.1757809283E-01
    6     -8.1551518370E-02   1.1509832510E-01  -7.4704881643E-02   5.1299689816E-02   9.7451699944E-05
    7      1.4212126730E-01  -1.7364834246E-02  -1.7020122540E-01  -2.2139905105E-02  -1.8856657762E-03
    8      8.6454047957E-03  -6.6762853304E-02   2.1904911094E-02  -1.1469295294E-02  -8.2792969306E-02
    9     -6.1109557972E-02   7.5131270030E-02  -6.7939844247E-02   3.6874852633E-03   5.9434877060E-03
   10      1.4082999388E-01  -4.8880156358E-03   2.5232029336E-02   6.4740786115E-02   3.7740287622E-02
   11      3.2853715518E-02  -1.1912979873E-01   7.1971201562E-02  -3.7283964533E-02  -1.3945713235E-02
   12     -6.0759622314E-02   3.2966296759E-02  -3.9409772144E-02   4.5771811931E-02   5.1967788088E-02
   13      1.2689908348E-01  -2.5577316172E-02  -1.2901267767E-01  -2.2428621121E-02   7.8416866786E-03
   14      3.2978219479E-02  -1.2447064967E-01   7.4537381524E-02  -4.1544612536E-02  -4.1510633845E-02
   15     -1.7326545295E-02  -1.3139878750E-02  -4.6819799497E-02   3.3230431200E-02   5.5385989868E-02
   16     -1.0097691307E-01   5.9085609729E-03   4.6097164423E-02   1.1645228504E-02   9.7869165785E-03
   17      1.1510519955E-02  -6.1345429703E-02   4.0191953872E-02  -2.7184038846E-02  -1.0030489810E-01
   18     -3.3968409396E-02   1.0411131926E-01  -6.1374718907E-02   7.7674574004E-02   4.6151221767E-02
   19     -1.3691309130E-01   1.2723862431E-02  -2.4920345698E-01  -1.5789990400E-01  -6.6119415101E-02
   20     -1.7280965648E-02   4.5751194458E-02  -4.0590921901E-02  -4.0765223917E-03  -1.3671658308E-01
   21     -1.2732725546E-01   1.8901297466E-01  -8.8383917135E-02   1.0174026147E-01  -3.4164466901E-02
   22      2.6472486816E-01  -4.1649297420E-02  -4.1469461338E-01  -1.1729909127E-01  -5.2285047077E-02
   23      1.0799028839E-02  -6.5050670133E-02   1.4488861761E-02  -1.3113160816E-02  -8.6315979481E-02
   24     -4.7778202312E-02   2.4696312750E-02  -8.3798098607E-02  -3.4928651316E-02  -7.9974567332E-02
   25      6.7848506949E-02   4.8731849776E-02   3.0550608632E-01   1.3473869717E-01   8.6503109303E-03
   26      3.8382973257E-02  -6.3423686109E-02   4.9207839474E-02  -9.3659616057E-03   1.4437355734E-01
   27     -7.9245726686E-02   1.3263731077E-02  -1.4591982339E-03   6.1195917004E-02   7.1881708202E-02
   28      2.4054006241E-01  -6.1024515780E-02  -2.7943266715E-01  -8.7563025455E-02  -1.7671434928E-02
   29      3.8050136165E-02  -1.6452033632E-01   8.7214517541E-02  -3.6862387443E-02  -2.0293619326E-02
   30      8.9345159479E-03  -7.2154975409E-02   3.1758595064E-03   1.0034882741E-02   7.7659151666E-02
   31     -1.3408594827E-01  -1.2733493961E-02   3.3143773137E-02  -1.8672079728E-02   2.8546473323E-04
   32      9.6007487378E-03  -5.8475963045E-02   3.7289026138E-02  -2.6333549724E-02  -1.0391666729E-01
   33     -7.1834710452E-02  -3.2642340160E-02   1.2139460009E-03   2.3858044090E-02  -1.2134049852E-01
   34      1.2493362650E-01  -2.5745126030E-02  -5.0936037848E-02   2.5083823678E-03  -2.3383253775E-02
   35     -5.9571375324E-02   1.1616578687E-01  -9.3772180741E-02   7.6557879179E-02   1.9253512113E-01
   36      3.1861327075E-02  -1.1132887710E-02  -1.1430312437E-01   3.4171866316E-02   1.3127757711E-02
   37      1.4216796458E-01  -6.7618103373E-02  -6.5281042648E-02  -2.3266025754E-02  -7.8924040568E-02
   38      9.5693651030E-02   1.9136576953E-01  -2.7348653121E-01   1.1767193451E-01   4.6905679792E-01
   39     -3.2607957401E-02  -1.5545768544E-01   8.1781303833E-02  -5.3783323346E-02  -4.5690414863E-01
   40      4.0151963771E-01  -3.9729988756E-02  -2.1808248250E-01  -1.5228894605E-02  -4.4512694419E-03
   41      5.2322322080E-02   1.0355049308E-01  -1.5499456146E-01   6.5378119973E-02   1.8080575931E-01
   42     -2.7448237652E-01   2.3082618879E-02   1.4380255268E-01   6.4524722439E-02  -8.6886540365E-02
   43      1.7815432325E-01  -3.8270759498E-02  -8.4983543672E-02  -7.0802425353E-03  -3.3093679667E-02
   44     -3.5487482415E-01   1.5510959823E-01   6.5387167766E-02   1.1110107516E-01   2.5137878821E-01
   45     -1.7478723752E-02   7.4778009937E-02  -4.0169502760E-02  -3.0452661069E-02  -3.9376226101E-02
   46      4.8880173033E-02   1.9142566812E-02   1.4726670787E-01   2.7176076389E-02  -9.2411228713E-03
   47      7.2583670419E-02   9.9932248583E-02   2.9891421077E-02  -8.7273585612E-03   2.0058380091E-01
   48      1.8215722921E-02   1.1260228955E-01   7.2386614274E-03  -1.3245800282E-02  -1.2304144881E-01
   49     -7.9971661483E-02  -3.0929829392E-02  -3.4222564543E-02  -1.6639232597E-01   7.0142568278E-03
   50      1.0333703077E-01   2.2637804862E-01   4.6309919180E-02  -2.9675648100E-02  -8.1210676115E-02
   51      2.6627627894E-02  -1.8090059908E-02   1.1409215448E-02   1.5644873446E-02  -3.6061998837E-02
   52     -6.0429089703E-02  -4.6731729576E-02  -7.1816275434E-02  -9.5100818040E-02   1.0996853237E-02
   53      1.0619207695E-03   2.5430925991E-02  -9.1924431946E-03   1.8718601171E-02  -3.9766761896E-02
   54      8.0167947551E-02   1.8196408427E-01   1.2049541369E-01   7.7880024913E-02  -1.9428320103E-01
   55     -1.0280847978E-01  -5.0553102216E-02  -8.0043798367E-02  -2.0805166433E-01   2.2427010996E-02
   56      1.5016502791E-01   4.2638078944E-01   7.3653877891E-02  -9.5355120896E-02  -3.3587241105E-01
   57      8.1124519911E-02  -5.4599625909E-02   4.1647338641E-02   2.8417497133E-01  -5.4989846838E-03
   58     -8.1674891296E-02  -3.7515381877E-02  -8.4156155414E-02  -2.0394529528E-01  -2.3057415677E-03
   59     -2.5886772559E-02   8.4494988575E-02  -3.7271634126E-03  -1.7140836660E-01   7.9103020394E-03
   60      2.0583619617E-02  -7.7584494269E-02   4.2338934841E-02  -5.0686264720E-02   7.5258913938E-03
   61      6.0457471835E-03  -1.2410549807E-02  -5.5442626210E-02   1.6084916924E-01  -2.1780624347E-03
   62     -7.5254289606E-02  -1.5522158298E-01  -5.5319504720E-02   1.1389165048E-01  -1.3306462694E-02
   63      1.4868045277E-02  -1.4827553577E-01   3.6420639117E-02  -8.3236904936E-03   4.0565063697E-02
   64      1.1613564673E-02   1.6326667284E-02  -5.1572239956E-02   1.7294175081E-01  -2.9419997209E-02
   65     -7.3778292759E-02  -1.3187138026E-01  -4.7757983016E-02   4.8624181866E-02   9.1664974103E-03
   66      2.9307161294E-02  -1.2920157247E-01   3.8928843933E-02   2.5952526356E-03   4.7889316906E-02
   67      3.5238581508E-03   2.5261989246E-02  -2.4992773521E-03   2.0643300171E-02  -2.4195618690E-02
   68     -1.2516318529E-02   2.3906193438E-02  -1.7782151235E-02  -1.8252486712E-02   7.0704976257E-03
   69      6.9946287260E-02  -3.6821757184E-02   9.6346585612E-02  -1.0286358670E-01   5.0781027531E-02
   70     -1.1968239191E-02  -7.8663452864E-03   3.0678856648E-02  -1.0901931742E-01   2.4564580004E-02
   71      4.3041954063E-02   1.4915068064E-01  -1.7630936549E-03   2.8457493939E-02  -4.7017877459E-02
   72      7.3941316025E-02   9.6481971036E-03   1.2466811990E-01  -2.0503473680E-01   5.0559606749E-02
   73      6.8307298290E-03   1.6994747781E-02   1.9704118076E-02  -4.0352578481E-02   5.3544319542E-03
   74     -2.2228524101E-03   3.2079270160E-02  -1.6423534111E-02   2.8885565521E-02  -5.9888752697E-03
   75      5.5184330930E-02  -2.5026235762E-02   1.1375638044E-01  -1.9532803921E-01   5.2263749352E-02
   76      2.1482786029E-02   1.5930845788E-02  -2.1312412244E-02   1.2172552126E-01  -1.4494132794E-02
   77     -7.0153439000E-02  -1.3764971900E-01  -5.1482450395E-02   7.0346307732E-02   2.5803083892E-02
   78      5.5893083976E-03  -1.9913234455E-01   2.3400127978E-02   6.5346679527E-02   4.2355387163E-02
   79      2.0800657409E-02   9.4713140097E-03  -6.4041873783E-02   2.3641767854E-01  -2.9942369261E-02
   80     -9.3183819777E-02  -1.7236801594E-01  -4.5343977149E-02   3.8286883527E-02   1.4985711722E-02
   81      9.5894844815E-03  -1.8094569777E-01  -9.9981202088E-03   1.1840863872E-01   3.9740295682E-02
   82      4.3354019049E-03   2.9754664828E-02   1.5151739749E-02  -1.4549154965E-02  -3.0085583809E-02
   83      1.0039228191E-02   7.6984805396E-02   6.2363814232E-03  -8.7295269157E-02   2.9758469779E-02
   84      8.7302882104E-02   8.6359333960E-04   9.7788075803E-02  -8.3604572699E-02   3.7250098429E-02
   85     -3.5526066766E-02  -4.5750995952E-02   5.9540261633E-02  -2.3286292267E-01   5.9677667337E-02
   86      1.1473193163E-01   3.1594383243E-01   2.6344958629E-02   3.7093673788E-02  -9.1866043866E-02
   87      9.3228524961E-02   8.7290190335E-02   1.5195924969E-01  -2.9137920423E-01   4.0058795396E-02
   88     -1.0323738485E-03   2.1801589787E-02   3.0637263614E-02  -9.8382632073E-02   6.8529080085E-04
   89      2.3488749591E-02   9.4541247904E-02  -5.8301564399E-03   2.1678288133E-02  -1.0308549423E-02
   90      7.6626834803E-02   1.6690071307E-02   1.6844274040E-01  -3.2034786648E-01   7.9846244622E-02
   91      2.0714663592E-02   1.5391053850E-02  -4.2156772806E-02   1.8374067127E-01  -3.8451716003E-02
   92     -9.5756566319E-02  -1.9019039156E-01  -7.7831632945E-02   1.0380801281E-01   4.0715551716E-02
                   20                 21                 22                 23                 24        
    0      1.4903855658E-01  -5.4946947034E-03   6.7180787348E-02   3.8795484674E-02   6.1427840580E-02
    1      3.1949071162E-02  -8.1224006018E-03  -1.1994863445E-01   8.7233722325E-02  -7.0405652427E-03
    2      5.6195338658E-03  -1.2610702435E-02  -4.2955143524E-02  -3.3780506565E-02   1.4536083699E-01
    3      1.8502537932E-02  -1.8331633991E-03  -1.2089342794E-02  -1.4780379848E-02   1.5060045881E-02
    4      1.3404449628E-03   3.1273120498E-03   5.6478810213E-02   2.7584541297E-02  -1.9322610880E-02
    5     -1.0308751897E-03  -1.3609305232E-02  -4.7642803069E-02  -4.0573107096E-02   1.5631403346E-01
    6     -5.4523522226E-02  -4.5110203691E-03  -5.1108499281E-02  -5.0679506797E-02   6.3893585021E-02
    7     -2.1212842797E-02   8.4626785486E-04   7.4216022835E-03  -8.7433346327E-02   3.7409977682E-02
    8      7.2040470621E-02  -4.4498368816E-03   2.4456204010E-02   3.7624535001E-02   7.5541556823E-03
    9     -1.2282885014E-01   7.8923843315E-03  -3.1139394528E-03  -7.9331630781E-02  -4.7853664950E-02
   10      6.4676979836E-03  -1.3143096329E-02  -2.3575239152E-01   1.2332414540E-01  -1.5110192923E-02
   11     -1.0481559383E-03   1.0915009409E-02   3.8633783515E-02   4.8716524769E-02  -1.6636658752E-01
   12      5.5370235161E-02  -1.4725622643E-03   2.6871034029E-02  -9.9488830129E-03   3.4460552787E-02
   13      3.3337946225E-02  -6.2301210322E-03  -7.8047105539E-02   1.2418439265E-01  -1.3253159473E-02
   14      7.8868565139E-03   1.0218481540E-02   4.8492222007E-02   5.4180958087E-02  -1.6560616758E-01
   15      1.2258308689E-01  -1.4310469585E-03   2.8635507832E-02   8.7575409639E-02  -3.6678891540E-02
   16     -1.2752502213E-02   1.1105427064E-02   1.6241367234E-01  -1.5292936895E-01   1.3591525066E-02
   17     -5.3484703874E-02  -1.0531706645E-03  -2.2572328488E-02  -2.9338561409E-02   5.5944216682E-03
   18     -3.4650528558E-02  -3.4904404677E-03  -7.9136371209E-02  -3.7072729996E-02   2.1558843231E-02
   19     -2.1579137279E-02   1.6718301070E-02   2.9399021673E-01  -3.6789131184E-02  -2.4281944553E-02
   20     -1.1633176060E-01  -1.1809408074E-02  -9.3907126554E-02  -1.0809147536E-01   1.6523341429E-01
   21     -3.1058440970E-02  -2.4675996006E-02  -1.6002628821E-01  -7.1628870961E-02   2.9156041828E-01
   22     -4.9968716795E-02   1.5234173184E-02   2.9725361260E-01  -3.0731800165E-01   1.1754124264E-01
   23      7.0050870760E-02  -4.6444772208E-03   2.8766481599E-02   2.9587687587E-02   1.6920834595E-02
   24     -1.0079857142E-01   9.6546299405E-03  -2.3960893589E-02  -1.6928800595E-04  -1.6095161698E-01
   25     -2.3197278467E-02   3.0541741999E-03   9.5828411503E-02  -7.0169442481E-02  -8.0745838228E-03
   26     -8.1198027891E-02   9.7145994979E-03  -1.0172210975E-02  -4.1642019565E-02  -3.2946225555E-02
   27      1.4205747060E-01  -4.8421111879E-03   1.5938570096E-02   7.0406434964E-02   1.0094422409E-02
   28      2.3169585674E-02   1.2160410731E-02   2.3294251651E-01  -4.0302963687E-02  -3.4126675285E-03
   29      1.3640644302E-01   1.0186457540E-02   1.2209316916E-01   1.2629819454E-01  -1.9490333270E-01
   30      1.0672404227E-01   6.6931732887E-03  -1.1376876487E-03   1.8048187676E-01  -2.1376901683E-01
   31     -7.9939308931E-02   4.0120875321E-02   5.6296228798E-01  -5.0506675353E-01   2.3632372743E-02
   32     -5.3214636122E-02  -1.3164862186E-03  -1.5593342331E-02  -4.0115250908E-02   1.8301980031E-02
   33      1.0487671723E-01  -1.8350900498E-02  -1.7000970797E-02   5.7167051052E-03   1.8862837997E-01
   34      2.5710769941E-02  -4.7837744204E-03  -1.6282026342E-02   1.0256358011E-02   4.0312177176E-02
   35      1.5652280224E-01   1.0872517952E-03   6.8231738938E-02   7.2955549272E-02  -1.3097726604E-02
   36      1.7017247288E-01  -8.5907450837E-03   7.1332352440E-02   4.2508744404E-02   9.7574258785E-02
   37      8.8980663852E-03  -4.8700612286E-03   2.7575181878E-03  -1.9311183779E-02   6.1318855602E-02
   38      2.8112817287E-01   1.7505182940E-02   1.9889137704E-01   1.6063018812E-01  -1.8448949555E-01
   39     -5.8219759481E-02  -3.4159225871E-02  -1.2623943115E-01  -1.3061530639E-01   3.8842488534E-01
   40      2.9736357379E-02  -2.9763412388E-03   1.7320659800E-02  -5.0018287571E-03   4.6443544431E-02
   41      1.4948348146E-01   8.3096654790E-04   7.5277982398E-02   5.9363127838E-02   1.6078851097E-03
   42      1.0434143706E-01  -2.0280170072E-02  -7.8966040025E-02   4.5579791993E-02   1.6625609102E-01
   43      2.2857472275E-02  -4.3928007282E-03  -3.7537834773E-03  -5.9640272994E-04   4.6776340013E-02
   44      1.8737327008E-01   3.4732069518E-03   5.6333349910E-02   1.2714314798E-01  -7.6568955475E-02
   45     -1.6978312532E-01   1.1187393812E-02  -4.1589104663E-02  -4.1232971577E-02  -1.3151288809E-01
   46     -1.3289068007E-02  -2.2135232269E-03   5.6965932321E-02   2.1758007303E-02   8.4611600612E-03
   47     -2.4251134734E-01   5.9107296677E-03  -1.0063247055E-01  -1.2520881290E-01   8.2631637962E-02
   48     -7.7359330124E-02   4.2381395927E-03   1.0636172636E-02   1.8738211410E-02  -1.4859532364E-01
   49     -8.2075356812E-02   1.0069515625E-02   1.9957198722E-02   3.7097991287E-02  -1.8331963778E-02
   50      6.5433153911E-02  -1.5268517435E-02   4.7883088117E-02   8.2544448796E-02   3.6236362175E-02
   51     -8.0496100050E-02   5.7249082259E-03   6.4035358797E-03   4.0511353294E-02  -7.6289802070E-02
   52     -8.9624295872E-02   4.6868943334E-03   2.4635468780E-02   7.2448884039E-02   3.1471430968E-02
   53      1.0407844420E-01   2.6429542815E-03  -3.7600183376E-02  -4.2561618047E-02  -6.9596924207E-02
   54      1.8813094239E-02   6.5362560048E-03   9.8511174839E-02   5.1472411126E-02  -1.3423893998E-01
   55     -1.0568476630E-01   8.5366545451E-03   1.2631768048E-03   4.2420317143E-02  -1.6157990135E-02
   56      2.9745967628E-01  -4.7635021775E-02   2.9323699374E-01   3.4535576436E-01   1.0087732386E-01
   57     -2.0318922347E-01   6.5310905008E-03   8.7842315432E-02   1.3458739054E-01   4.4273251043E-02
   58     -3.6494127129E-02   5.2521344265E-03  -1.2779162674E-02   3.4280392634E-02  -2.5385535008E-02
   59      1.1828166446E-02   6.2446119242E-03   6.4594234471E-03   7.6158409111E-03   2.4160394690E-02
   60     -1.7065851517E-03   2.3400223478E-03  -1.1119108708E-02  -8.6914188931E-03  -5.0898434869E-02
   61     -3.3615542997E-02   2.3785154435E-03   1.4230809428E-02   2.4223453274E-02   6.7350848596E-02
   62      1.1251616149E-01  -2.9133749901E-03  -6.0952111300E-02  -1.2094099613E-01  -1.2270014420E-01
   63      6.9561526857E-02   4.3296616494E-02  -2.0693239369E-02  -3.8931858437E-02   3.1859554807E-02
   64      3.8338598766E-02  -1.0702164779E-01  -2.3611052666E-02  -5.8536470490E-02  -6.0049601650E-02
   65     -5.7934769189E-02   1.6834237262E-01   7.7228635772E-03   3.5732990404E-02   4.2793313853E-02
   66      8.2087515534E-02  -4.7315282962E-02  -2.0376104025E-02  -5.1593562483E-02   3.8854417958E-02
   67      4.2158479344E-02   1.0484883692E-01  -2.5276289481E-02  -3.3024544716E-02  -4.9357998559E-02
   68     -9.4516143700E-02  -1.6097497800E-01   3.8564010864E-02   5.9270697903E-02   3.3210771065E-02
   69      1.5613859407E-01  -4.2382395298E-03  -3.7893881849E-02  -8.5799638690E-02   2.5883403563E-02
   70     -4.6807190120E-02  -8.5909265315E-04   2.8290937584E-02   5.2747408385E-02   7.0096378807E-02
   71      7.0807738984E-02  -2.3556346474E-03  -3.4746342190E-02  -6.3555989995E-02  -1.1354750311E-01
   72      5.1306215695E-02   4.6545464169E-02   9.2095095350E-06   2.9826947708E-03   5.9072366815E-02
   73      6.9495274870E-02  -1.1014191493E-01  -1.9482723019E-02  -5.6275489027E-02  -3.6380423018E-02
   74     -2.9781171371E-02   1.6365466946E-01   1.3284948185E-02   4.1708663788E-02   6.8928723600E-02
   75      2.3146438811E-02  -4.9439484779E-02   7.0029098882E-03   5.4553683752E-03   3.7767637269E-02
   76      1.1109527459E-01   1.0244722435E-01  -4.2182238290E-02  -7.7711130911E-02  -6.9861828692E-03
   77     -4.6668743569E-02  -1.6676432116E-01   1.7287734401E-02   4.0113873964E-03   2.6852456383E-02
   78      1.2130733812E-01   9.8014677984E-02  -2.5401667000E-02  -6.2075771274E-02   7.2305355947E-02
   79      1.2561939993E-01  -2.6475689226E-01  -5.5354864652E-02  -1.4332092006E-01  -1.2313105920E-01
   80     -1.1332476813E-01   3.9584015458E-01   3.7513440124E-02   1.1045574097E-01   1.5082774141E-01
   81      3.8182764106E-02  -9.5261471549E-02  -1.3284362163E-02  -4.0419836439E-02   3.8536454755E-02
   82      1.0344276423E-01   2.2505735749E-01  -5.4053215555E-02  -7.3618645693E-02  -9.1267364435E-02
   83     -1.6392787024E-01  -3.4774318636E-01   8.8091717862E-02   1.2698797617E-01   1.2006843668E-01
   84      1.9260508347E-01  -5.7845746887E-03  -5.2459847398E-02  -1.1430044117E-01  -7.8192861252E-03
   85     -1.4425086637E-01   2.6234299979E-03   7.1360872183E-02   1.3817170821E-01   1.5384350697E-01
   86      1.8390656470E-01  -7.6112823408E-03  -7.7166377861E-02  -1.4558032757E-01  -2.2646342136E-01
   87     -1.7102807340E-02   1.0414911952E-01   2.6800898137E-02   7.0560769541E-02   7.5693477519E-02
   88      6.7998847263E-02  -2.3492198071E-01  -2.6178509541E-02  -7.7170282686E-02  -1.1861753234E-01
   89     -8.8589973338E-02   3.5795589407E-01   4.4359512678E-02   1.2490903303E-01   1.7764884096E-01
   90      3.0125592765E-02  -1.1414864257E-01   2.5299983453E-02   2.5402153223E-02   9.0995744005E-02
   91      1.6323369589E-01   2.4110157303E-01  -7.8360526201E-02  -1.2664272701E-01  -7.1092765922E-02
   92     -1.7018161384E-01  -3.8058439308E-01   7.2206175809E-02   8.4597863762E-02   9.5246836355E-02
                   25                 26                 27                 28                 29        
    0      7.8792243687E-03  -4.3246959395E-02  -8.5681499156E-02  -5.7410194687E-03  -1.8710691848E-02
    1      7.2718733331E-02   2.0346512544E-02   1.9344753999E-02  -6.0045901794E-03  -5.4850018657E-02
    2     -8.3163680562E-03  -4.3143566584E-02  -9.2011444992E-03  -1.7104081461E-04  -4.7042486095E-03
    3      3.3769590935E-02   2.7307008294E-02   1.0634608342E-01   7.3713400182E-03   3.3196762926E-02
    4     -2.3582809152E-01  -3.6460604815E-02  -1.0867418529E-02   8.5180857016E-03   6.8266221559E-02
    5     -1.9868861745E-02  -4.5033030868E-02  -8.1426420040E-03   7.2657923228E-04   4.9414126932E-03
    6     -7.2320984101E-02   6.4176624943E-03   1.6846510481E-01   1.6793080562E-02   7.9414285290E-02
    7      2.4627996694E-01   4.7791992355E-02   7.0154042560E-02  -4.8373909847E-03  -5.3910157230E-02
    8      2.7571111504E-02  -9.7627921986E-04  -1.2829272908E-01  -1.2732239160E-02  -4.6609549590E-02
    9     -4.4090172257E-02   4.6400647282E-02   1.3134373143E-01   9.3274849543E-03   3.2073675444E-02
   10      9.7919672534E-02   2.6104951609E-02   9.6846738614E-03   8.4179329879E-03   7.6555966717E-02
   11      1.7789438202E-02   6.0522222300E-02   2.4768577800E-03  -6.1825673636E-04   4.1160110815E-03
   12      3.1879735271E-02  -1.1809908621E-02   6.1372547159E-02   8.8899181923E-03   4.2683448154E-02
   13     -1.8662773189E-01  -2.4192167954E-02   1.5902674173E-02  -2.0778408934E-03  -3.2659561343E-02
   14      9.1331531894E-03   6.5386204438E-02   2.2518747627E-02   4.6628069048E-04   7.9783762742E-03
   15      1.5480596383E-03  -3.8137757809E-04  -1.8440373413E-02  -8.8972586941E-04  -1.2249677214E-03
   16      1.2227164064E-01   6.6246184131E-03  -1.3460371708E-02   3.2694107182E-03   3.7714351519E-02
   17     -1.1574513611E-02   1.7050307104E-02   9.6031621589E-02   9.8570550339E-03   4.2736075106E-02
   18      8.8008828651E-02   5.5824391039E-02   2.0604501038E-01   1.4496348357E-02   5.7865848505E-02
   19     -6.4885743222E-01  -1.2697658879E-01  -5.6728618071E-02   1.7123367686E-02   1.3936515299E-01
   20     -6.2458160988E-02  -2.1051572048E-02   1.6603791207E-01   1.7322576500E-02   7.6895930842E-02
   21     -9.1416791146E-02  -7.3471327907E-02   2.1011490914E-01   2.4490028396E-02   1.1377482851E-01
   22      2.3286588387E-01   7.6804639724E-03   7.5764222469E-02  -1.0812858835E-02  -1.1109105005E-01
   23      2.6361779648E-02  -4.3434877153E-03  -1.2741258790E-01  -1.2760611319E-02  -4.7499799109E-02
   24      9.8437143100E-03   1.0487127105E-01  -9.2076766951E-03  -5.5308961704E-03  -2.3293066528E-02
   25     -9.8780369555E-02  -9.6801354802E-03  -4.7321906716E-02   1.9489114067E-03   1.5454026487E-02
   26     -2.7722054597E-02  -1.4878800743E-02   2.2725737247E-01   2.0954759840E-02   7.8314059066E-02
   27      9.7397706011E-02  -6.0382351068E-03  -1.2578823237E-02   5.2165129536E-04   1.1548454801E-02
   28     -4.3750028419E-01  -9.5582183610E-02  -5.9400631747E-02   5.2900970357E-04  -2.1700304226E-02
   29      3.4520643008E-02   5.1661522989E-02  -1.1053175295E-01  -1.1374072550E-02  -3.6033510297E-02
   30     -7.3230394174E-03   7.4577173329E-02   4.3990663156E-02   9.7743604057E-04   5.6255203478E-03
   31      2.3185237057E-01  -6.1359843047E-03  -6.6869620225E-02   1.3407273045E-02   1.3097135616E-01
   32     -9.4869380555E-03   1.1908073777E-02   9.1660406879E-02   9.9010080845E-03   4.3574524913E-02
   33      8.4002565479E-03  -7.3708168724E-02  -1.2157402033E-01  -1.0912096231E-02  -5.2335363942E-02
   34      7.8023806027E-03  -1.4125732014E-02  -2.3883472719E-02  -3.1154169507E-03  -1.8386117845E-02
   35      3.1279793191E-02  -2.9044930014E-02  -7.7998526693E-02  -6.6879057336E-03  -3.2034513497E-02
   36     -2.0634640245E-03  -6.7393660515E-02  -1.4623660847E-01  -1.0675011915E-02  -4.1704981965E-02
   37     -1.3295906150E-02  -2.2575891503E-02  -3.7419551781E-02  -2.0438421140E-03  -5.0565129664E-03
   38      3.4789233463E-02  -1.0587374343E-02  -1.0754831836E-01  -7.3503851484E-03  -2.6601653506E-02
   39     -3.2683658234E-02  -9.9567987314E-02  -6.8938184733E-02  -5.5038191569E-03  -2.8253808955E-02
   40     -2.6006240501E-02  -2.5208305359E-02  -2.6584643532E-02  -6.4716622838E-04   1.8899795181E-03
   41      1.6132830793E-02  -3.5319870127E-02  -7.6648040251E-02  -5.5025046187E-03  -2.3374316290E-02
   42      5.5946501714E-02  -5.1829113976E-02  -7.8568043263E-02  -1.2331856214E-02  -7.8876860464E-02
   43     -3.2028905559E-03  -1.8619665785E-02  -2.9049958513E-02  -2.4975187057E-03  -1.1708799771E-02
   44      6.8093600564E-02  -7.9603251162E-03  -7.4805611113E-02  -9.4923136098E-03  -5.5625429139E-02
   45     -1.0386705673E-02   7.0215977386E-02  -1.3596542861E-01  -1.5341386547E-02  -7.1273807535E-02
   46     -6.6734748574E-03  -2.4133506148E-02   3.3038068144E-02  -5.7422685829E-03  -2.5268889928E-02
   47     -4.5950596164E-02  -4.7836793080E-02  -1.8766411872E-01  -1.8903722807E-02  -1.1582167622E-01
   48      1.3687776551E-02   9.3138823686E-02  -1.0850391897E-01  -1.0725037841E-02  -3.3320358774E-02
   49      9.9639922792E-03  -1.1525690363E-01   4.3253826281E-02  -1.7286500663E-02  -5.6117129950E-02
   50      4.2553776088E-02  -3.4663245391E-03   4.3292495987E-02  -3.0554856776E-03   6.6334009837E-02
   51      4.7262432734E-02  -1.2142255904E-01  -6.7172115348E-02   7.4927602907E-05   9.9836596041E-02
   52      3.6749012817E-02  -8.6370187192E-02   2.8718699973E-02  -3.0592361965E-03  -4.4962411372E-02
   53      3.8778519192E-02  -1.1932837216E-01  -7.3720013779E-02   3.9807104352E-02   2.9966225352E-01
   54     -4.9481726891E-02   2.4267427590E-01   7.3688437359E-02  -9.2909397378E-03  -2.1604347748E-01
   55      3.1906008901E-02  -1.6350542973E-01   1.9351262417E-02  -2.0972907913E-02  -2.4560091026E-02
   56     -1.1624527335E-02   2.2835864630E-01   6.6088261816E-01  -7.1141656246E-02  -6.1169171095E-01
   57      2.9006181566E-02  -1.8553203649E-01   6.5612037027E-02   7.7005205716E-03  -4.8027235196E-02
   58      5.3821990074E-02  -9.2646869002E-02  -3.1014481624E-02  -4.9650364438E-03   5.3980567041E-02
   59     -1.3784129228E-02   7.2561314926E-02   2.1591577965E-02  -1.9429768136E-02  -7.8331506302E-02
   60      1.8104526577E-02  -1.1571010237E-01  -2.8367890402E-02  -2.6995456945E-03   1.8315774238E-02
   61     -1.1307857040E-02   1.9115948934E-01  -3.8776886231E-02  -1.0572912323E-01   4.8386132930E-02
   62     -2.5024334476E-02  -1.3878256974E-01   5.0010046276E-02  -9.1065113667E-02  -7.0792904106E-02
   63     -1.9856760662E-02   6.4124909365E-02  -8.3534199022E-03   2.2816092374E-01  -3.2744425897E-02
   64     -1.5365196943E-02   7.0598697918E-02  -4.5907111516E-02  -1.5032009562E-01   5.7638163353E-02
   65     -2.1255783118E-03   2.7471961283E-02   7.0442447455E-03  -1.6436992773E-01  -4.9413224924E-02
   66     -2.7510656481E-02   1.1438016476E-01  -1.9718130313E-02   2.4369040168E-01  -3.0897991154E-03
   67     -4.3586810228E-04  -5.2349449059E-02  -1.2232180077E-02   2.2528934161E-01  -4.4883661954E-02
   68      1.4759962789E-02   6.3715588857E-02  -4.5507522466E-02   9.3275531953E-02   7.2615193342E-02
   69     -3.5769221243E-02   4.9854867048E-02   4.7664024032E-02  -2.1464427568E-03  -5.1842265849E-02
   70      5.3570136738E-03   7.1655561037E-02  -1.7988524762E-02   1.2961885253E-01   4.4676631559E-02
   71      3.3883102067E-03  -1.4907987613E-01   2.8506312167E-02   6.4354400362E-02  -8.2457504768E-02
   72     -1.1719249130E-03   1.4220301028E-03   7.7711487298E-03  -2.4238118934E-01   5.3127123297E-02
   73     -1.6625799645E-02  -8.8935338021E-03   3.1280406518E-02   1.5766796557E-01  -7.5428705024E-02
   74     -3.3014131850E-03   1.1624755099E-01  -1.9937753916E-02   1.8799567589E-01   2.7678100704E-02
   75      1.3871707606E-03  -2.6034556551E-02   1.4037563544E-02  -2.2429472432E-01   1.3405864708E-02
   76     -3.5274279738E-02   1.1985362338E-01   1.0718720001E-03  -2.1021034682E-01   2.2408700634E-02
   77     -1.9287030371E-02   8.6040030759E-02   2.7237320287E-02  -7.8207632936E-02  -8.3334159441E-02
   78     -5.3556620880E-02   2.2118832996E-01   1.5625598618E-02   7.3758351679E-02  -4.7993351040E-02
   79     -3.8981892914E-02   4.3864685967E-02   6.8449170098E-03  -2.4416201315E-01  -3.0728049154E-02
   80     -3.5031374013E-03   1.9024031568E-01  -3.6976781894E-02  -1.8480218419E-01   4.3901749913E-02
   81     -2.6444164702E-02   1.8546945675E-01  -7.9739950396E-02   9.9495722350E-02   8.4405236802E-02
   82     -4.6094751256E-03  -1.7755472289E-01   5.4463192200E-02   2.6806106205E-01  -1.8758486123E-01
   83      2.0929414076E-02   2.3607110711E-01  -1.0908068288E-01   1.8700640540E-01   2.5643588307E-01
   84     -3.8482217869E-02   2.4393057139E-02   4.7302660144E-02   2.9879703619E-04  -4.6677463363E-02
   85      2.2003221099E-02   8.1195257007E-02  -9.6932892981E-04  -2.1132650595E-01   6.9795505190E-02
   86      2.4997085753E-03  -2.7511603806E-01   3.8914439464E-02  -1.7623557606E-01  -3.7764834047E-02
   87      3.1072367060E-02  -4.7371345724E-02  -4.1079958196E-02  -9.5274160842E-02   1.4522862067E-01
   88     -2.2416314475E-03  -1.9448212995E-01   7.0786472879E-02   2.4220632055E-01  -1.9594392890E-01
   89      8.2718663041E-03   2.8893053528E-01  -1.0871459386E-01   2.2215295284E-01   2.4630560089E-01
   90     -9.0922126200E-04   1.1081759889E-02   3.2354326669E-02  -7.4774783136E-02   2.4174802858E-02
   91     -3.9762327537E-02   1.8386133123E-02   3.1462324228E-02  -2.6460805786E-01  -6.0967299135E-02
   92     -6.5305959064E-03   2.5368965486E-01  -5.9473570320E-02  -1.4905919843E-01   7.7903003224E-02
                   30                 31                 32                 33                 34        
    0      3.2579648511E-02   1.5113988319E-02   3.7933916008E-02   4.1743049736E-03  -3.4920444570E-02
    1     -4.2351920059E-04   2.2749825384E-02  -1.7818629138E-01  -1.3458779656E-02   2.7872887096E-02
    2     -8.9628108646E-02  -2.1798940852E-02  -9.8557224950E-04   3.6440366975E-04  -2.5851314692E-02
    3      3.3762328525E-01   1.3640849176E-01  -2.7798697740E-02  -4.6950122945E-03   6.7253182366E-02
    4      6.9632711836E-02   9.0359421336E-03   1.5762704376E-01   1.0303818720E-02  -5.9753057757E-05
    5     -2.3456184437E-02  -4.7647573336E-03   1.1240681010E-02   3.4934696348E-04   9.1124245249E-02
    6      1.6545855918E-01   7.3693479299E-02   1.6337754893E-02  -2.5395846741E-03   5.1471192737E-02
    7      1.2479017125E-02   2.5275771963E-02  -1.1689038783E-01  -6.8239578683E-03   1.1162243021E-02
    8      2.9192474346E-01   8.4610857987E-02   9.3201002989E-03   1.7538966495E-03   1.4449983593E-01
    9     -4.7117233131E-02  -1.9071792587E-02  -5.0204313714E-02  -4.3193786645E-03  -4.3842864273E-02
   10      4.9979772245E-03  -4.0851978495E-02   2.5830692015E-01   1.7300257162E-02  -2.2127573192E-02
   11      1.1751391704E-01   2.9193219827E-02   4.1481732386E-03   1.8246125347E-04  -3.1905831013E-02
   12     -2.9352611079E-01  -1.2840234853E-01   2.9992474419E-02  -6.3429625262E-04   1.6498965170E-01
   13     -5.8783088538E-02  -1.9027193439E-03  -1.2522837274E-01  -7.7552463006E-03   2.6940886917E-02
   14      4.2400902637E-02  -1.7892815098E-02  -6.7697082830E-03  -1.7244479607E-03   2.9208246872E-02
   15     -1.1915544474E-01  -7.1570498103E-02  -2.1983664533E-02  -3.4697727611E-03   1.5718513468E-01
   16     -5.4147216322E-03  -3.0764367255E-02   1.8130779699E-01   1.4984654882E-02   2.0727816863E-03
   17     -2.7055633550E-01  -1.2559825706E-01   1.5376576779E-03  -2.4815888707E-03   5.5287944368E-02
   18      3.2929442912E-01   1.4196122300E-01  -3.2157375553E-02  -6.1146581769E-03   8.3674963655E-02
   19      7.8216744359E-02  -1.1492440614E-02   1.6061696195E-01   5.8133617890E-03  -2.8726361627E-03
   20     -4.6837360284E-02  -7.3659552324E-03   3.7944302479E-03  -3.9389750324E-03   1.2858190866E-01
   21      3.0557514129E-02   5.3483020173E-02   7.8927139619E-02   8.0493069237E-04   1.8350717389E-01
   22     -3.3447871203E-02   3.3728682502E-02  -4.4384657055E-01  -3.3795233295E-02   4.8828765000E-02
   23      2.8818175130E-01   8.4638601160E-02   1.7566977484E-03   1.1009848217E-03   1.5331009406E-01
   24      2.0393533742E-02  -6.9980166875E-02   5.0711572381E-03   2.1411437567E-03  -3.3808836364E-02
   25     -1.0684107244E-02   2.5115276233E-02  -5.5762373937E-02  -5.8142923966E-03   1.8810522485E-02
   26     -2.3562235422E-02   1.1957990016E-01  -1.1317276515E-02  -1.3972653874E-03  -1.9434625669E-01
   27     -2.1487108304E-01  -1.2215555517E-01   1.2865921025E-01   1.0742272284E-02   2.3335848570E-01
   28     -6.6194926075E-02   4.9411091472E-02  -6.4779370971E-01  -6.7190413162E-02   1.7087320870E-01
   29      1.6074787346E-01   8.2744581809E-03  -1.0664848135E-02  -1.9008507291E-03   1.6861351065E-01
   30     -4.1682040032E-02  -7.7578017131E-02  -2.1628837463E-02  -3.5139945412E-03   2.4092690343E-01
   31      1.4988915215E-02  -4.7404821944E-02   1.5698683481E-01   1.0437319132E-05   8.0126841829E-02
   32     -2.7981338777E-01  -1.2769202862E-01   1.3521431620E-03  -2.6764941007E-03   4.9521587570E-02
   33     -3.6751376067E-03   2.6453491151E-02  -7.7952300545E-03   2.9989764098E-03  -2.2703859754E-01
   34     -2.6373086210E-03   8.5410570072E-03  -2.5681368431E-02  -1.1217561533E-03  -4.9308698650E-02
   35     -7.2327693509E-02  -1.5879036727E-02  -6.2570276188E-03   1.5010517267E-03  -1.2225902547E-01
   36     -2.7896949236E-02   2.3102748712E-03   3.9947046882E-02   6.4605547938E-03  -2.1678760250E-01
   37      1.5565048707E-02   7.1715512665E-03   2.0580793078E-02   2.2881893316E-03  -5.0920721334E-02
   38     -1.3164852283E-01  -5.6853945336E-02   2.9814702561E-02   4.0288308191E-03  -9.8522833724E-02
   39      6.5153445424E-02   6.5441933082E-02   9.6789255825E-03   3.7256852071E-03  -2.4035181972E-01
   40     -5.5110538183E-03   1.1142355833E-03   3.1896654879E-02   3.1104744885E-03  -5.2135589787E-02
   41     -7.1322176895E-02  -1.6640932449E-02   1.8057491381E-02   3.3471278577E-03  -1.2907014035E-01
   42     -1.1398388904E-02   4.3201302682E-02  -1.0909279581E-01  -4.6661795464E-03  -2.1896018353E-01
   43      6.1709113781E-04   6.4892875972E-03  -4.1598846978E-03   4.6892814483E-04  -5.0570999286E-02
   44     -1.0092196769E-01  -2.3171232001E-02  -7.1086746050E-02  -3.3049349896E-03  -1.0837438923E-01
   45     -2.2475657583E-02  -6.1895905391E-02   2.7401750792E-03   4.3345324366E-03  -4.3795933552E-02
   46     -8.4510106117E-03   1.6131057879E-02   8.8871951527E-04   3.5319117242E-03  -1.0439474686E-02
   47      2.8677846377E-02  -1.3997548144E-02   7.1782392663E-03   6.5758377266E-03   5.9926367024E-02
   48     -4.9343022032E-02  -2.6392887957E-02   5.4576952067E-03   1.2149607362E-03  -4.7284804841E-02
   49      6.1428311245E-02  -1.5863953872E-01  -1.3841225201E-02   7.0376537852E-03  -6.3710134802E-02
   50      3.1266824056E-02  -2.4695895905E-02   4.8059566389E-03  -4.8891994074E-03   3.6752143953E-02
   51     -6.3452454689E-02   1.0853289338E-01  -1.8513559764E-02  -7.1095523394E-03  -2.6542375085E-02
   52      2.7082604010E-02  -4.1152472917E-02   1.6289161221E-02   2.9036930461E-03   2.5817259543E-02
   53      7.9831428229E-02  -1.5478120059E-01  -9.7289827658E-02  -2.9062947812E-02  -6.1118928973E-03
   54     -1.1453292432E-01   6.3583993445E-02   4.4294465893E-02   1.2834793736E-02  -1.5526621764E-01
   55      7.5503363063E-02  -1.6985949374E-01  -1.7633025809E-02   7.8085720142E-03  -4.0814404812E-02
   56     -1.3468939322E-01   3.0313521670E-01   1.7895756514E-01   9.1938758496E-02  -1.8023567054E-01
   57      6.7683433817E-02  -1.2973366479E-01  -1.8571486529E-05   5.1324864715E-03  -2.4063779180E-03
   58     -1.9072979392E-02   4.3653771656E-02  -8.8694181352E-04  -6.6172325212E-03   1.5254758757E-02
   59     -3.6556405463E-02   7.2557766566E-02   2.7978409311E-02   9.0228845394E-03   4.3606001295E-03
   60     -9.9276557711E-02   2.3715003465E-01   3.3398234945E-03   2.2723247386E-02  -1.2186954471E-03
   61     -2.1507661634E-02   4.1109754439E-02   1.0663881370E-02  -5.4563009104E-02   4.1697231408E-02
   62      1.5367818345E-02  -3.8862254265E-02  -1.3347622201E-02   8.7336614197E-02  -6.2995266057E-02
   63     -2.7029412320E-02   7.3374479084E-02   1.4556681791E-02  -1.5199416328E-02   2.1517453292E-02
   64     -8.8119748421E-02   1.9336175206E-01  -1.2198574541E-02   3.5487667292E-02  -1.5037104066E-02
   65     -4.7363605260E-02   1.1722602148E-01   4.2817032406E-02  -5.2820809195E-02   5.7472926482E-02
   66     -1.9995926050E-02   5.6771830316E-02  -3.8614742341E-03   2.7013939056E-02   1.1200232185E-02
   67     -7.5133251159E-02   1.9166673392E-01   3.0814370652E-02  -6.9198539058E-02   2.5981803020E-02
   68     -4.0757817530E-02   9.8082890354E-02  -3.0506878355E-02   1.0460612038E-01   6.6972900714E-03
   69      1.0357361054E-01  -2.4589505779E-01   1.9832187693E-03  -1.5387633596E-02  -8.3268753625E-03
   70      1.8778780249E-02  -4.6093960658E-02  -2.6511734518E-02   3.1072300681E-02  -3.4317968941E-02
   71     -1.8546217194E-02   5.3844722477E-02   3.7675356574E-02  -4.6454578751E-02   5.2122177849E-02
   72      1.3285835498E-03   2.1333011470E-02  -1.4024168781E-02   3.1267262264E-02   1.3668213848E-02
   73      5.8016644495E-02  -1.4857133738E-01   1.8250058019E-02  -6.8177883476E-02  -1.7983803883E-02
   74      3.8486566749E-02  -1.1089326513E-01  -3.3592034533E-02   1.0570044059E-01  -2.5842773697E-02
   75     -1.2103212459E-02   4.7772492880E-02   8.5641454759E-03  -1.5328237414E-02   2.3796139582E-02
   76      4.2886497363E-02  -1.3164589085E-01  -2.1353467549E-02   3.3671171355E-02  -4.4705106760E-02
   77      3.3441481598E-02  -9.3542680834E-02   3.6114094809E-02  -5.4733407516E-02   2.5149809955E-02
   78      2.7872327745E-02  -9.3029167145E-02   1.7433049457E-02  -1.0534161155E-01  -4.6525561834E-02
   79     -4.9852451901E-02   1.0927882623E-01  -1.4249385294E-02   2.8327447208E-01   5.7173375902E-02
   80     -4.6219935458E-02   7.9650904508E-02   4.7052259760E-02  -4.1318203427E-01  -7.8370670010E-02
   81     -1.3062166552E-01   3.1603777673E-01  -8.2527225959E-03  -4.6044988227E-02  -2.8704388010E-02
   82     -3.6137293224E-02   1.1997209027E-01   6.5070986172E-02   1.0125299391E-01   1.8050695769E-01
   83      1.2312712533E-02  -6.5179124448E-02  -9.4543462227E-02  -1.5469698978E-01  -2.5851435753E-01
   84      1.0259370631E-01  -2.4842015718E-01   7.3602999740E-03  -1.3528474758E-01  -6.8801346488E-02
   85      3.5696998691E-02  -6.7477530966E-02  -4.5327756804E-02   3.0417681725E-01   1.0545383454E-01
   86     -1.2868554478E-02   2.7823194272E-02   5.1754891472E-02  -4.6130848100E-01  -1.5706830496E-01
   87     -8.0438820628E-02   2.3855586761E-01  -2.8403768634E-02  -4.2987789694E-02  -1.9141703761E-02
   88      7.9709602183E-03   6.9503219141E-03   5.8346699439E-02   1.0103499868E-01   1.4888546899E-01
   89      2.4913860349E-02  -1.0260126117E-01  -9.2245690538E-02  -1.5445021483E-01  -2.4853820903E-01
   90      7.7511307695E-02  -1.5917399219E-01  -1.3899114465E-04  -1.1709923379E-01  -1.3802345338E-02
   91      1.6299246292E-02  -6.3475952114E-02  -1.8539657496E-02   2.6943420620E-01   1.3060074284E-02
   92     -1.9004484627E-02   1.0334226693E-02   4.1004068581E-02  -4.2713422149E-01  -5.2826235164E-02
                   35                 36                 37                 38                 39        
    0     -1.2534486400E-03   3.6319249941E-03  -9.6169672701E-03  -8.5975154183E-03   1.7791419623E-02
    1      1.8419190401E-02  -1.4103696982E-02   4.0653793918E-02  -1.5980096911E-02   6.2597562908E-03
    2      4.6734044633E-03   2.1620752022E-03  -1.2759867890E-03  -7.9846380889E-03   1.4875278251E-02
    3     -1.0007753677E-02   9.3668277776E-03   1.7685844157E-02   5.5277183600E-02  -1.3598706175E-01
    4      1.3185137028E-02  -4.5997891145E-02  -1.0351720080E-01   3.5416219018E-02  -1.8684898928E-02
    5     -2.8544431444E-02  -1.9973480678E-02  -6.2247127192E-04  -9.6998745835E-02   1.3717528186E-01
    6     -1.1748895686E-03   4.9731770821E-03   1.8835794361E-02   4.5018690215E-02  -1.1456608364E-01
    7     -1.1186570580E-02  -1.0285729320E-02  -1.1845421692E-01   3.9316985486E-02  -6.5011990435E-03
    8     -4.9766613531E-02  -3.1166214361E-02   3.1411487258E-03  -1.3701650672E-01   2.0330703254E-01
    9      6.7076798581E-03   2.0212164901E-02  -1.8308596241E-02   3.6310852775E-03   4.3949347450E-02
   10      6.3607549570E-02  -7.8777685185E-02   1.1553396474E-01  -4.5736700376E-03  -1.4185319181E-02
   11      1.2565655956E-02   1.3647009059E-03   4.3486460909E-03  -9.6979247514E-03   3.7857907670E-02
   12     -2.7610927684E-02  -4.2279789428E-02   1.0055377540E-02  -9.2932196160E-02   1.2715240950E-01
   13     -8.6485804941E-02   1.0799856105E-01  -4.0521772569E-02  -2.8429583299E-02   3.6782764603E-02
   14      2.5901769837E-03   1.5152975635E-02  -2.7455880812E-03   1.5776440904E-01  -2.6049658500E-01
   15     -2.7018254181E-02  -2.8945105915E-02   3.1203672338E-03  -2.3839930661E-02   1.6515283620E-02
   16     -6.7626871275E-02   6.6901049568E-02  -3.6331048515E-04  -1.0336022132E-02   9.8078161926E-03
   17      9.4715835379E-05   8.6825981478E-03  -2.1789109963E-03   1.2892123284E-01  -2.1360373090E-01
   18      1.7923230652E-03  -2.3697259248E-02  -9.8372461834E-02   1.2853341507E-01  -2.1659255321E-01
   19     -2.8183382391E-02   1.7559751618E-01   5.7317929414E-01  -9.9850594698E-02  -1.0355823200E-01
   20     -2.3136292785E-02  -6.3258715295E-03   1.7620196853E-02  -1.5265871705E-02  -2.8426195319E-02
   21     -3.4317518403E-02  -6.0211756557E-02  -1.2677599508E-01  -8.5687415430E-03  -3.9088787759E-02
   22     -5.7627658748E-02   2.5242635509E-01   7.6018303718E-01  -1.6267679711E-01  -9.2967522065E-02
   23     -5.3579966585E-02  -2.6559311221E-02   2.4844652064E-02  -1.5186380976E-01   2.1513339889E-01
   24      9.4614624494E-03  -2.0906763080E-03   5.1095823056E-03   2.4324718162E-02   5.8962157011E-02
   25     -5.1268867875E-03   3.3192247976E-02  -2.2857344056E-02  -4.0782831207E-02  -2.5757175125E-02
   26      4.0852438588E-02   1.2977236440E-02  -3.4529735539E-03  -1.5063062201E-01   2.1689196524E-01
   27     -1.6918793827E-01   8.4550771751E-02  -1.3027442215E-02  -1.2951355924E-01   1.5315258270E-01
   28      5.4343345350E-01  -6.7949528574E-01   9.5106281531E-02  -2.1953079346E-03  -1.6832959995E-03
   29     -2.4858244823E-02  -2.2173503667E-02   1.7084444569E-03   1.2404690611E-01  -2.5585393200E-01
   30     -9.7696575551E-02   5.1538559535E-02  -2.8730817372E-03   1.0931513929E-01  -2.2520395862E-01
   31      2.8834315986E-01  -3.9123268766E-01   5.2791602987E-02   5.4207591254E-02  -5.7042323316E-02
   32      9.9718186725E-03  -1.4955321246E-03  -1.2499698780E-03   1.2909963228E-01  -2.1181989312E-01
   33      5.5421556839E-02   2.7207067683E-02  -4.8269311503E-03   7.5404337329E-02  -7.5794425195E-02
   34      1.5298332864E-02   4.7127993278E-03   4.4273858809E-03   1.5189830283E-02  -1.7066632695E-02
   35      3.0236297129E-02   1.5946561322E-02  -1.7342868334E-03   4.5710278287E-02  -4.6736924793E-02
   36      4.7750268067E-02   2.7388444024E-02  -2.1776440525E-02   8.9583960450E-02  -9.1624739406E-02
   37      8.7697772705E-03   8.0529620329E-03  -1.1559894025E-02   2.1116019483E-02  -1.9072238534E-02
   38      2.1350007066E-02   1.4381575494E-02  -1.2171636351E-02   6.1434833952E-02  -6.8460560279E-02
   39      5.6116576896E-02   3.2080478669E-02  -9.4804233125E-03   7.2987237369E-02  -7.8415264885E-02
   40      5.9610249032E-03   1.0771194519E-02  -1.6870782506E-02   2.1299133240E-02  -1.9419845427E-02
   41      2.6996649788E-02   2.0160263786E-02  -1.0315417141E-02   4.9479525568E-02  -4.9732988460E-02
   42      6.7664679438E-02   1.9752677730E-02   2.6282091428E-02   6.2337595181E-02  -7.6609734362E-02
   43      1.2335990096E-02   6.4556264695E-03  -2.0899236155E-03   1.6796018588E-02  -1.6328946721E-02
   44      3.5856869824E-02   1.1170890103E-02   2.0615269392E-02   4.3611771323E-02  -5.4731394611E-02
   45     -1.2118341167E-03  -3.3124575680E-03   2.0307792581E-03  -5.8967915166E-03   5.1104000767E-02
   46     -3.3320862056E-03  -7.3973468753E-03  -1.6539249072E-03  -8.9960517639E-03   3.9244051005E-03
   47     -3.6845075998E-02  -1.7175374487E-02   1.7040345920E-03   3.3643337806E-02  -9.6691606476E-02
   48      2.9773754035E-02   1.1243950299E-02  -3.8919632893E-03  -7.8214918501E-02   5.6084050398E-02
   49     -6.9428887152E-02  -4.2802516273E-02   3.1790481753E-02   3.3853741554E-01   2.5291893985E-01
   50      3.9940458625E-02   1.8942047720E-02   5.1958972302E-03   8.6920957443E-02   4.0410366201E-02
   51      1.7808829053E-02   1.4530409191E-02  -1.3141906562E-02  -1.7414405189E-01  -3.1141495915E-02
   52      1.4804930411E-02   3.4731761330E-03  -9.1665583722E-03  -9.3062261302E-02  -1.0348769352E-01
   53      6.7305299699E-03   3.6424866030E-02  -1.2764962664E-02   7.4969103638E-02   6.3117122644E-02
   54     -2.3250230165E-02  -3.2116346373E-02   7.6022857235E-04  -1.9012423931E-01   4.9776648743E-02
   55     -6.5473312635E-02  -3.9661622271E-02   3.2395332496E-02   3.6997653953E-01   2.5162427304E-01
   56     -2.2067098775E-01  -1.9309833374E-01   3.6094429804E-02  -1.7586921203E-01  -1.1308145361E-01
   57     -8.0752303101E-03  -7.7602198426E-03   1.7837250375E-04  -2.5732736790E-03  -1.9340771518E-02
   58      3.3575279006E-02   1.9787683160E-02  -2.0403906797E-02  -2.1969210787E-01  -1.3740597801E-01
   59      3.3470565242E-03  -5.7552364452E-03   1.8615339018E-04  -4.8669520038E-02  -3.4451487505E-02
   60     -3.5371451453E-02  -2.2961846655E-02   4.7459517226E-03  -2.2890271432E-02  -3.3007027476E-02
   61      6.4368495308E-02   4.8249015807E-02  -7.3722102775E-03   3.7392853461E-02   5.0739609115E-02
   62     -9.8890030526E-02  -7.4121665114E-02   1.1165259777E-02  -5.8492677440E-02  -8.4314731995E-02
   63      9.3343784262E-03   6.9565089424E-03   2.6745217739E-03   5.0797280426E-02   2.0446920865E-02
   64     -5.0295487889E-02  -2.9412508770E-02   1.1372842243E-02   7.4047053558E-02   2.5303019275E-02
   65      5.5958358402E-02   3.5604828520E-02  -9.2381395953E-04   6.3654452680E-02   3.7436540927E-02
   66     -8.3886688664E-03  -3.2193139557E-03   6.2170216892E-03   8.3772106208E-02   3.2889185870E-02
   67     -1.4306642959E-02  -6.5031715553E-03   9.6210816371E-03   1.1831302605E-01   3.5845830705E-02
   68     -1.2246354690E-02  -3.7610427303E-03   4.0837608916E-03   6.1094838860E-02   2.3229627883E-02
   69      3.5499869421E-02   1.8917984853E-02  -9.2992732336E-03  -8.2139484288E-02  -1.5051280937E-02
   70     -4.1998599982E-02  -2.7637152892E-02   2.3222460518E-03  -3.4709525151E-02  -3.4831655544E-02
   71      6.2575560349E-02   4.2024394757E-02  -4.9970884060E-03   4.3156149601E-02   4.1961287281E-02
   72     -1.1295156215E-02  -3.2265137545E-03   3.6331539204E-03   7.0090109400E-02   1.3353264359E-02
   73      1.6597914393E-02   5.5221482201E-03  -6.3198810197E-03  -9.3353961977E-02  -2.6170106264E-02
   74      4.3379702371E-03  -2.3277106942E-04  -4.8392772494E-03  -8.2925853397E-02  -1.6288989893E-02
   75      9.9160273144E-03   8.3260164031E-03   1.4975623164E-03   4.8791342755E-02   1.6870985929E-02
   76     -1.8502081147E-02  -1.5197261954E-02  -1.1036075194E-03  -6.5760361322E-02  -1.3148470117E-02
   77      6.4849600752E-02   3.6027161591E-02  -7.4226942232E-03  -3.7337520956E-02   1.3305074963E-02
   78     -2.5324806535E-02  -1.8514539077E-02   4.1366770683E-03  -5.4211962634E-03   3.1570570555E-02
   79      5.2124405034E-02   2.5298313757E-02   4.1752672600E-03   7.9016517929E-02   3.1431569867E-02
   80     -8.9942872396E-02  -4.7526748733E-02   9.1024731548E-03   2.3749189020E-02   4.3746504618E-02
   81     -1.2406047941E-01  -7.3779728744E-02   2.7675168234E-02   1.9752093257E-01   3.5004941605E-02
   82      2.1629473416E-01   1.4251615567E-01  -1.5081583044E-02   1.6891086889E-01   1.4421537818E-01
   83     -3.4342048699E-01  -2.2263271773E-01   2.9276914186E-02  -1.6794889037E-01  -1.9620364394E-01
   84     -5.2807464029E-02  -4.0785438065E-02  -4.5988319396E-04  -1.2327497184E-01  -7.8114165258E-02
   85      1.5788000072E-01   1.0922191199E-01  -1.9979893297E-02   5.0760535170E-02   9.3412713144E-02
   86     -2.4382963338E-01  -1.6417065884E-01   2.3659084988E-02  -1.1389399129E-01  -1.8999449307E-01
   87     -1.2659634578E-01  -6.9462682637E-02   2.0791207039E-02   1.7506691727E-01  -1.1421587011E-02
   88      2.0356053799E-01   1.2873537937E-01  -1.8727284230E-02   5.4980738514E-02   9.9569986014E-02
   89     -3.1130002694E-01  -2.0008741473E-01   2.4117708868E-02  -1.6999224208E-01  -1.8429337932E-01
   90     -8.5937430727E-03  -3.9941703179E-04  -1.6574446141E-03   1.8854151927E-02   1.0685278170E-02
   91      4.0389838301E-02   1.0204551417E-02  -2.3983556465E-03  -7.9805331413E-02  -2.5781863346E-02
   92     -3.4744909935E-02  -6.1589391676E-03  -1.5584234852E-03   1.6033293010E-02   4.5239455066E-02
                   40                 41                 42                 43                 44        
    0      1.0870410809E-04  -4.2889696913E-04   7.3634792671E-03  -2.8666813012E-03  -1.1953106632E-02
    1      6.1820466384E-06   7.9670200329E-04   2.5776148020E-03   1.1659600299E-02  -4.3116607105E-03
    2      1.7588271193E-04   1.0679275669E-03  -1.3088715833E-03   1.6304820004E-04   2.4964333404E-03
    3     -1.8846559592E-03   2.1628989612E-03   1.9148170785E-02   1.3938181700E-02  -4.4570609176E-03
    4     -3.5292336030E-04  -1.5799258110E-03   2.6784527292E-03  -9.4168468814E-02  -1.9551809569E-02
    5      6.9687628349E-04   1.6322107874E-03   1.0579319649E-02   2.4622815960E-04  -2.7598697390E-02
    6     -1.4868170731E-03   1.9819476874E-03   2.3015012907E-02  -1.2513500647E-02  -3.1991431412E-02
    7     -3.9739283780E-04   4.4047169337E-03   5.7276066422E-03   7.5569000475E-02   8.7066946669E-03
    8      1.5176312600E-03  -3.5049588130E-03  -1.8821202080E-02  -2.4837052770E-04   2.9633929851E-02
    9      1.5305367545E-03   1.5295063551E-03  -5.2994642861E-02   2.9550212509E-04   6.5616036120E-02
   10      3.5795274934E-04  -1.4993253055E-02  -8.0013692470E-03   4.2191057376E-04   8.4763318122E-03
   11      9.8812003746E-04   2.1235899845E-03  -3.6020606237E-02  -2.6208509703E-04   4.7509455804E-02
   12      8.5489195708E-04   6.4864287804E-04  -1.5601637768E-02  -9.4582855561E-03   2.9374977819E-02
   13      8.1668190729E-05   1.3968965370E-02  -2.2562076412E-03   4.7084383587E-02  -8.1588285802E-03
   14     -2.4599923519E-03  -4.5398113541E-03   4.1131032908E-02   2.2816741543E-03  -5.8079765252E-02
   15     -3.4783283074E-04  -4.7202087594E-04   1.3999814654E-02   1.5011503913E-02  -2.4130310066E-02
   16      4.2210124791E-05  -1.6912281879E-03  -4.8250694648E-04  -8.1015780950E-02   1.9881118517E-02
   17     -1.9293000725E-03  -2.0622532106E-03   1.0031733326E-02  -4.9792527427E-03   5.5429908796E-03
   18     -3.0099309590E-03   4.0957321334E-03   3.2638110989E-02  -1.0506665997E-01  -4.2906548315E-02
   19     -3.2112283130E-04   3.1743530662E-03   4.1069751819E-03   6.2087065347E-01   1.1713691608E-01
   20     -1.2380219723E-03   6.8227602540E-03   3.4717259962E-02   2.5800553130E-02  -5.2482941636E-02
   21     -3.1197215709E-03   8.8239971996E-03   1.3618564165E-01   7.8758750938E-02  -1.9926980300E-01
   22     -2.3246112580E-04  -1.2471563521E-02   2.0141157416E-02  -4.6605892126E-01  -1.3016278236E-01
   23      1.5882172626E-03  -3.9036618312E-03  -1.6307840484E-02  -1.3487230241E-02   2.1572510312E-02
   24      2.5560995407E-03  -1.0452812673E-02  -7.9112874465E-02  -6.5736345401E-05   9.3548693889E-02
   25      6.1092090536E-04   5.0725663045E-03  -1.7200682809E-02   3.0106417851E-03   2.2544168498E-02
   26      1.2014398323E-03   1.6725704871E-02   1.2298093035E-02   4.3464925582E-04  -2.0773279393E-02
   27      6.5626764061E-05   8.7194873306E-03   3.5907307823E-02   4.8678576177E-02  -6.6870732191E-02
   28      3.4269741862E-04  -3.2059681362E-02  -3.3057470509E-03  -2.6700054675E-01   7.6651960432E-02
   29     -3.8264819776E-03  -6.6635286479E-03   1.2333971259E-01  -1.7511468331E-03  -1.8473707033E-01
   30     -2.9729998528E-03  -5.4936626587E-03   5.7537013640E-02  -8.1062585908E-02  -6.2670277645E-02
   31     -5.4188446511E-04  -9.1095661403E-03   2.3891579670E-02   5.2086546114E-01  -1.5387144475E-01
   32     -1.8867005311E-03  -2.0629153636E-03   8.8716854929E-03   8.9709874021E-03   4.9339931586E-03
   33      7.1895888769E-05  -8.6222974033E-04  -1.1909636265E-02   3.5783052673E-04   1.3524007252E-02
   34      3.1470942305E-05  -2.9518779199E-04  -1.9790859486E-03   4.5288126057E-03   1.6907878386E-03
   35      4.1614366112E-05  -3.7076893419E-04  -8.6902365907E-03   8.0459999026E-04   1.1788649864E-02
   36     -1.0338548627E-04  -1.6304476855E-03  -6.7705624213E-03  -1.8264135294E-02   5.4953742414E-03
   37     -2.7077653776E-05   4.0009501494E-04  -3.9289288498E-03  -1.9267901101E-02   6.3027709946E-03
   38     -1.8647598300E-04  -2.2225343693E-03   1.3475082820E-03  -7.3601369847E-03  -5.4086862330E-03
   39     -5.3181448717E-05   2.1256314166E-03  -1.8236365847E-02  -5.6670792346E-03   3.3023660372E-02
   40     -4.3128714365E-05   7.5309811439E-04  -5.1290886017E-03  -1.9858791630E-02   9.7796491942E-03
   41      8.3128824762E-06   1.6995128560E-04  -1.0556388869E-02  -9.4425995901E-03   1.6754481560E-02
   42      1.0779535206E-04  -1.8499102402E-03  -6.0008993261E-03   3.3845227772E-02   6.6572229693E-03
   43      2.3319629267E-05   3.1228483577E-05  -2.9125987495E-03  -2.1239810202E-03   3.3341707766E-03
   44      2.2611130068E-05  -2.3530311494E-03   8.7303196659E-05   1.6168755783E-02  -3.9621744887E-03
   45      1.0507545644E-03  -1.9277924734E-02   3.0340676049E-03   4.2240462043E-04  -2.0831900932E-02
   46      9.3956592209E-04  -3.5934397191E-03   5.3718989726E-03  -2.6201425550E-04  -6.9650126818E-03
   47     -5.3327596655E-04  -6.1374061769E-02  -4.5203716470E-03   7.4325578203E-04  -1.1029865546E-02
   48      7.4832245441E-04   5.8921951053E-02   3.4548929215E-02  -1.1635889112E-03  -2.6383382113E-02
   49     -1.0811717403E-03   4.1344162702E-03   7.6305194314E-02   2.5623223689E-04  -1.1199371764E-01
   50      6.6852283697E-04   2.0877332497E-01   3.0452410943E-02  -3.3996195242E-03   5.4104044216E-02
   51     -1.7305564039E-03  -2.5553693351E-02   1.1778583277E-01   6.6827006340E-04  -1.7046288163E-01
   52      1.2750901775E-03   1.6397219724E-02  -6.6115368985E-02  -5.5377564409E-04   1.1218193197E-01
   53     -8.3809457656E-03  -1.8364505327E-01  -8.8935565350E-02   1.1108440963E-03  -1.6325456853E-02
   54     -8.2845513349E-03  -2.3504238050E-01  -3.7256668182E-02   4.9696856899E-03  -3.5706773568E-02
   55      2.5542783382E-03   5.5233228692E-02   1.0321241599E-01  -4.3467579902E-04  -1.3507082161E-01
   56      9.4302916575E-03  -8.0242852583E-01  -1.2133539638E-01   2.3096961348E-02  -1.8389435379E-01
   57      2.1059001996E-03   5.2743184061E-03  -2.8426756160E-02  -2.0305192844E-04   5.1680507446E-02
   58      3.3268156749E-04  -1.5171377074E-02  -1.8870728319E-02  -5.0041752976E-05   3.5499639576E-02
   59      2.1651454032E-03   3.4035447016E-02   1.2998158958E-02  -1.9986168106E-04   7.9054876780E-03
   60      4.8402092687E-03   2.1944570366E-02   7.8764633339E-02  -1.4380283542E-04  -6.3807370026E-02
   61     -6.0436885930E-03  -3.9878080602E-02  -3.1099318912E-02   6.4908304830E-04  -4.7006048912E-02
   62      8.9709028542E-03   5.0441190063E-02   1.9477049483E-02  -9.7493702910E-04   1.0549718280E-01
   63      1.7743581926E-02   1.8471474465E-03  -3.4928437916E-02   4.3330276985E-04  -9.9945309963E-03
   64     -4.6400863436E-02  -9.2131701421E-04   5.6075681220E-02  -7.0830924905E-04   3.5106761048E-02
   65      6.0980850683E-02   2.5896765033E-02  -7.5326501404E-02   9.8142278729E-04  -9.1038426318E-02
   66      1.3414304128E-02   3.1348347307E-03  -1.9097965654E-02  -3.1084201660E-04   4.0369078938E-02
   67     -3.7825785241E-02   1.3194943927E-02  -5.7072020759E-02  -2.1421867817E-04   5.4827835098E-02
   68      5.3524832214E-02  -1.8098341629E-02   4.1109972802E-03  -2.9951252410E-04   4.4491651934E-02
   69     -2.0276952836E-03  -3.6717861881E-03   4.5224679633E-02  -4.8544680537E-04   4.5350388955E-03
   70      4.7763591102E-03   1.9003819029E-02  -5.1781903126E-02   5.5559927142E-04  -2.9712620175E-02
   71     -4.6658513177E-03  -4.5302183297E-02   5.8425531091E-02  -7.1069336382E-04   7.1617389713E-02
   72     -1.8841756208E-02  -1.7121120143E-02  -5.1755048012E-02  -7.0972004878E-05   6.3599545758E-02
   73      3.9586648410E-02   1.4267434392E-02   4.8029803629E-02   2.3544100393E-04  -6.4801467884E-02
   74     -5.7300522243E-02   3.2803047506E-03   5.0273705078E-02   1.6157139587E-04  -7.0297440279E-02
   75     -1.8733757279E-02   1.7243657897E-03  -3.1297871466E-02   2.9733475229E-04  -1.5118818040E-02
   76      4.4635548774E-02   1.0937507480E-03   7.3125924701E-02  -5.0209637096E-04   1.4063282073E-02
   77     -6.2296638192E-02   2.8004063812E-02  -4.7967545003E-02   8.0204642433E-04  -8.0627038380E-02
   78     -1.1407734288E-01  -6.4929799309E-02   8.5862107653E-02   8.2509098715E-05   1.0857120155E-01
   79      2.7826815048E-01   9.5494551260E-02  -3.0996896780E-01   4.2276962659E-03  -2.9229882022E-01
   80     -4.2144749932E-01  -1.3649781451E-01   4.4045474292E-01  -5.0800363996E-03   3.9009409743E-01
   81     -1.1213015560E-01   6.1763093488E-02  -8.4539644612E-02  -1.5911345090E-04   1.7094378498E-02
   82      2.4466087010E-01  -9.6372021142E-02   5.4927498538E-02  -8.8615542252E-04   1.0738160282E-01
   83     -3.7107203158E-01   1.3596045326E-01  -1.4993222717E-01   7.8322707433E-04  -2.4449375923E-02
   84      8.8230273000E-03   7.2111743902E-02  -9.2308096842E-02   1.0722800871E-03  -1.1294054710E-01
   85     -1.8595035643E-02  -1.7744040683E-01   2.1689464720E-01  -2.7902378042E-03   2.8580270155E-01
   86      3.4631196244E-02   1.9915530813E-01  -4.4328138750E-01   4.9948143028E-03  -3.1732216762E-01
   87      1.1880994483E-01  -1.5072193507E-02  -1.3355676251E-01   8.1259676021E-05   1.4540793772E-01
   88     -2.7530209951E-01  -6.4533801061E-02   2.3118181217E-02   5.7352654556E-04  -6.1860024767E-02
   89      4.2672503656E-01   9.7713212351E-02   1.5421619337E-02  -5.2475090954E-05  -1.3645934424E-02
   90      1.0058789607E-01  -4.8925226364E-02   6.7452850560E-02  -8.5490107774E-04   8.0498249875E-02
   91     -2.4203040375E-01   1.2308686892E-01  -2.0719729945E-01   2.7740496649E-03  -2.3988813352E-01
   92      3.9607114291E-01  -1.6457052548E-01   4.3201058831E-01  -4.6484124303E-03   3.2190194904E-01
                   45                 46                 47                 48                 49        
    0     -3.1455733649E-03  -6.7628429346E-03   2.7948873086E-03  -2.6034053872E-02   1.3392022954E-04
    1      5.1627846697E-03  -1.4972910535E-03   6.1920920955E-04  -5.8305574346E-03   1.6751640515E-05
    2      1.1328016259E-03   5.7440652815E-04  -5.4642304682E-04   1.1579011389E-02   5.2119448247E-05
    3     -1.6338816149E-02   1.2762019229E-02  -8.1296602866E-03   1.4851445680E-01  -1.8712971485E-03
    4      7.3595680920E-02   3.2286567350E-03  -1.8349733778E-03   3.0685684078E-02  -3.8126500834E-04
    5      1.0456714465E-03  -2.2605670953E-02   1.1706686717E-02  -1.6683602348E-01   1.6338044958E-03
    6      8.6708814537E-03  -1.2976159264E-02   5.8408675647E-03  -6.5112731267E-02   5.4190479559E-04
    7     -6.4222188833E-02  -3.0121510887E-03   1.3233832393E-03  -1.4595540301E-02   5.8771777941E-05
    8      7.6321646904E-04   1.9033662864E-02  -9.4080040483E-03   1.2386871083E-01  -1.3136749372E-03
    9      7.6568552902E-03   1.9138890665E-02  -6.2601206185E-03   1.0078264540E-02   6.7293237207E-04
   10      4.9779979893E-03   2.7429902249E-03  -7.8781819048E-04  -1.4052493347E-03   3.3632261724E-04
   11      5.6097642846E-03   1.3492887901E-02  -4.6854831271E-03   1.6650811774E-02   6.7581116085E-04
   12     -1.1715727468E-02   1.3688993781E-02  -6.7713198344E-03   8.7827973698E-02  -5.4816832102E-04
   13      7.3293404415E-02   3.5979938511E-03  -1.7576125446E-03   2.2693626846E-02  -1.8277338201E-04
   14     -3.8744670485E-03  -2.4280914368E-02   1.1239644280E-02  -1.3066854565E-01   7.6135474785E-04
   15      1.7533630442E-02  -8.7542237272E-03   4.2630652161E-03  -5.3914640610E-02   3.7903768001E-04
   16     -1.0985796745E-01  -2.9526167829E-03   1.4288900864E-03  -1.8539972692E-02   1.0531348676E-04
   17     -5.3174178179E-03   2.0654129882E-02  -1.1660606547E-02   1.8792122646E-01  -2.4015399903E-03
   18      7.0815506046E-02   7.0140815728E-03  -5.4890084347E-03   1.1887336270E-01  -1.5438476148E-03
   19     -4.4848887793E-01   1.4619093053E-03  -1.4099508067E-03   2.8736649695E-02  -1.8279764930E-04
   20     -1.6290271483E-02  -3.6565172859E-02   1.8397447823E-02  -2.5153328295E-01   2.6650503980E-03
   21     -7.7072652998E-02  -1.1409917374E-01   5.2188937850E-02  -5.9674922276E-01   4.1877257042E-03
   22      3.7649696015E-01  -1.8669002297E-02   8.7805448736E-03  -1.0206337893E-01   8.4766432486E-04
   23      1.1388795460E-02   1.5543985182E-02  -7.7015430648E-03   1.0203041809E-01  -1.1479841731E-03
   24      1.1733872314E-02   2.4460335831E-02  -7.2829253917E-03  -9.1718959779E-03   1.4565978265E-03
   25      2.9073015768E-03   5.3252174342E-03  -1.8504500009E-03   1.4664144679E-03   1.9518241485E-04
   26     -1.5933208645E-03  -1.3915510379E-02   5.1947321125E-03  -3.0327604303E-02   1.3643127896E-04
   27      6.4167955060E-02  -2.7285867952E-02   1.1865481377E-02  -1.2173679570E-01   1.1116472747E-03
   28     -4.0070507897E-01  -7.2651995340E-03   3.0215282665E-03  -3.0542382727E-02   2.0699754659E-04
   29     -2.8582282070E-02  -9.0722103089E-02   4.1259860244E-02  -4.6388848012E-01   3.2632919290E-03
   30     -1.1466705916E-01  -3.4572045418E-02   1.6439864399E-02  -2.0036106535E-01   7.8656348311E-04
   31      6.5463556342E-01   7.1890432559E-04   1.5282784326E-04  -9.4374404239E-03   4.3730617817E-04
   32      1.2991584467E-02   2.3174294444E-02  -1.2996035621E-02   2.0761132776E-01  -2.5744424311E-03
   33      2.0651672356E-03   4.3486419918E-03  -1.2523502013E-03  -1.3155268755E-03   7.6609401905E-05
   34      2.7674881302E-03   2.0736164422E-04  -5.4727239401E-05  -6.2821717862E-04   6.2723047701E-05
   35      9.5535544342E-04   5.0026801112E-03  -1.9487925948E-03   1.5321146922E-02  -1.8053962231E-06
   36     -4.0692791563E-03   9.3403604040E-04   3.6939641913E-04  -2.1077410713E-02  -1.2567686121E-04
   37     -5.9090406760E-03   3.1034451047E-03  -1.1621741785E-03   8.4139288083E-03  -1.5868266692E-04
   38     -2.9095220370E-03  -3.5083989549E-03   1.9565209397E-03  -3.0225482197E-02  -9.5846294728E-05
   39     -1.3107944293E-03   1.8169433978E-02  -8.5816684548E-03   1.0620728739E-01  -4.7469024319E-04
   40     -8.2848919650E-03   5.0354633491E-03  -2.1364816071E-03   2.1808888699E-02  -1.9078574063E-04
   41     -4.2462526057E-03   7.9742472043E-03  -3.3512809464E-03   3.2858827334E-02  -1.4970302156E-04
   42      1.5350221320E-02   2.2173151970E-03  -1.6682505741E-03   3.0923101062E-02   5.1178740600E-05
   43     -1.2425103374E-04   9.2437295679E-04  -2.2537023335E-04  -1.7435960358E-03   4.1027591579E-05
   44      4.8876985900E-03  -3.9887334646E-03   1.7555970980E-03  -2.0633825137E-02   9.9684530753E-05
   45     -1.8488803297E-03  -8.3628271726E-03   3.4957826423E-03  -2.3401945343E-02  -6.6298597753E-04
   46     -1.7513426802E-03   6.7740057784E-04  -1.1163158214E-03   3.1161208363E-03  -2.7418373148E-04
   47     -1.4077416369E-03   3.4689311003E-03  -1.4697939898E-03   1.1439279808E-02  -8.8258088176E-04
   48     -3.5655362172E-03  -2.1917782857E-02   7.6738634625E-03  -3.5268014070E-02   1.0705527996E-03
   49     -1.3350442413E-02  -5.3932260202E-03  -5.2889257092E-04   2.9144372714E-02  -3.6721006490E-03
   50      5.0012880624E-03   5.0757060419E-03  -3.1038463620E-03   5.6787643286E-03   3.9890204993E-03
   51     -2.1067469237E-02  -2.8428162669E-03  -1.9602751174E-03   7.1921576841E-02  -6.9868970132E-03
   52      1.3561664962E-02   3.8963410749E-03   1.8691527869E-03  -4.2918429279E-02   5.1180285118E-03
   53     -1.1594697607E-03   5.7819063201E-03   6.6972160846E-03  -1.7326385675E-02  -6.4861738511E-03
   54     -1.8130233356E-03  -4.9810978461E-02   3.2750576750E-02  -1.0297471618E-01   2.9239348651E-03
   55     -1.6425947388E-02   6.7325076789E-03  -1.0837335642E-02   6.3736020664E-02  -6.2332994797E-03
   56     -1.1486683287E-02   3.2508988110E-02  -1.5335662975E-02   6.6737948417E-02  -1.7815880281E-02
   57      6.2577172467E-03   2.0402012666E-03   9.4601605973E-05  -2.1425248414E-02   2.8840108415E-03
   58      4.1955399029E-03  -4.1895720543E-03   1.7397725977E-03  -1.2323668827E-02   2.2378462918E-03
   59      8.2432708926E-04  -2.7663642019E-03  -1.0607502856E-03   1.8786773132E-03   1.1836116091E-03
   60     -8.5088533777E-03   1.1505954783E-02  -1.3240849870E-02   5.1985140236E-02  -1.2047569873E-03
   61     -5.2511747774E-03   9.2723699003E-03   4.1483043064E-03   4.8123107942E-03  -3.5522650332E-03
   62      1.2213459685E-02  -5.8011154101E-03  -5.8478907689E-03  -2.6809744832E-02   6.0221223933E-03
   63     -7.2157465843E-04  -1.6227319873E-01   1.9901987834E-03   1.4456837531E-02  -1.0458903746E-02
   64      3.4111889029E-03   2.5874034532E-01   1.5104705564E-02  -1.5897486393E-02   1.3288435815E-02
   65     -1.0213715342E-02   1.7010544461E-01  -8.7482899207E-02  -1.9068065124E-02  -2.6590402010E-02
   66      4.9309785779E-03  -4.8026708070E-03   2.7846333566E-02  -1.2672530145E-02   2.1395611520E-02
   67      7.0675619213E-03  -8.1311295632E-02  -4.1808910312E-02  -3.9151547169E-02  -3.3936260572E-02
   68      5.2766663937E-03   2.9423515771E-03   8.1031536366E-02  -6.2835995615E-03   7.2659823278E-02
   69     -4.6542469078E-05   2.8979431904E-01  -4.5683612041E-02  -4.0749253927E-02  -1.5931008800E-02
   70     -3.0694130113E-03   4.7709636744E-02   3.2373956613E-04  -9.2969030335E-03   6.1115968262E-02
   71      8.0077508564E-03  -5.8194336112E-02  -5.2316035304E-03  -6.0198150616E-03  -9.0431586762E-02
   72      7.9820705089E-03  -3.1643724425E-02  -1.7619194481E-02  -3.3113719320E-02   2.5182127191E-02
   73     -8.1122624661E-03   7.1251996168E-02   4.1035695109E-02   4.1090413082E-02  -5.7629181489E-02
   74     -8.8403798573E-03   2.7283052540E-03  -7.7831130282E-02   3.0919229505E-02   6.5242535400E-02
   75     -1.4708795799E-03  -1.2844682590E-01   4.5077035194E-02   2.6867304642E-02  -1.4167381232E-02
   76      1.3002014998E-03  -3.1090303067E-01  -1.8177816465E-02   3.6519398016E-02   2.1542278640E-02
   77     -8.8392404806E-03  -1.0738748895E-01   9.8172222013E-02   3.3090674374E-02  -3.1987021850E-02
   78      1.2822357417E-02  -2.3117323260E-02   1.0661531098E-01  -2.2626488669E-03   2.5476149950E-02
   79     -3.1565600690E-02   2.1390596048E-01  -2.6144984209E-01  -5.3404457878E-02  -1.2499414871E-01
   80      4.1983610292E-02   3.6716966502E-01   3.1370808909E-01   3.4938745679E-03   1.6239276289E-01
   81      2.4142139375E-03   2.4396623427E-03  -1.0343452046E-01  -1.0977420604E-02  -1.2001232621E-01
   82      1.2490779074E-02   5.7731239786E-02   2.7756904426E-01  -4.9550513039E-03   2.6688409155E-01
   83     -1.5202493426E-03  -2.6475664228E-01  -4.1406996025E-01  -8.8083732241E-02  -3.6711293225E-01
   84     -1.2715360542E-02   3.1170746693E-01  -2.3447992706E-02  -2.9550489172E-02   1.5603126529E-01
   85      3.1917268234E-02   3.2890470535E-02  -5.9040233844E-02  -7.8594661358E-02  -3.2086648183E-01
   86     -3.3445533047E-02  -2.8774211601E-02   7.6386906307E-02   2.4455824091E-02   5.0600348744E-01
   87      1.8262667273E-02   1.0391477906E-01   1.1035422433E-01  -5.3195731415E-02  -1.2926709941E-01
   88     -7.7803471721E-03  -3.1920557670E-02  -2.5717840449E-01   1.8082028335E-02   2.4638293659E-01
   89     -1.6563147068E-03   2.2268610141E-01   3.8062331713E-01   5.0023665564E-02  -4.2260550533E-01
   90      8.7617633626E-03  -9.2473934396E-02  -7.7657092520E-02   1.7581277288E-02   2.4230933544E-02
   91     -2.6007716310E-02  -2.2590887722E-01   3.0554982570E-01   8.4656175350E-02  -1.2392416290E-01
   92      3.4273931352E-02  -3.7598410608E-01  -4.2759081759E-01  -4.2947132322E-02   2.2597481934E-01
                   50                 51                 52                 53                 54        
    0      3.0327536055E-03   4.9373438455E-02   2.6093835139E-02  -8.2477703004E-03  -3.5121792072E-02
    1      2.1302374391E-04   8.3450023332E-03  -1.6385322886E-03   2.0749446672E-03   6.4400498921E-02
    2      1.8057114953E-03  -8.8172716657E-02   3.0346314730E-02  -6.0562936226E-03  -1.5963965042E-02
    3      2.5028481281E-02  -3.4938583756E-02   9.9411718349E-02  -1.4367478126E-02   6.1001903385E-03
    4      4.5433150230E-03  -9.8748782328E-03   1.8257554626E-02  -2.6768231026E-03  -3.4683965319E-03
    5     -1.8430557179E-02   4.1402423235E-02  -6.8912767931E-02   1.0921122437E-02   8.4939376049E-04
    6     -3.2383601418E-03   9.2070152857E-03  -5.9916802365E-03   8.2851781699E-04  -2.5424524579E-03
    7     -7.0361221548E-04   8.3106957614E-04  -1.0606259621E-03   3.3163732760E-04   4.5414028120E-04
    8      1.2546299343E-02   7.3567792168E-02   2.1946891124E-02  -3.1312713033E-03   7.7564796306E-03
    9     -2.4026771912E-02   2.5531029168E-02  -1.4906973825E-01   2.6926115005E-02  -9.5294278478E-03
   10     -3.5626751547E-03   5.1473960245E-03  -2.1000952072E-02   3.6030097757E-03  -1.4359188281E-03
   11     -1.5910596688E-02  -4.9306390014E-02  -8.5068268110E-02   1.6414081887E-02  -8.1964462705E-03
   12      6.1396985945E-03  -4.4202496548E-02   2.1329643879E-02  -2.3367788500E-03  -1.9765373518E-04
   13      1.4146871529E-03  -7.6370733300E-03   4.5362722703E-03  -4.3460798484E-04   1.0420939729E-03
   14     -6.2281874263E-03   1.4769574057E-03  -8.2555448367E-03   1.6398767335E-04  -4.0064162572E-03
   15     -4.9801563290E-03  -4.1050587178E-02  -1.4723117197E-02   3.8128086681E-03   5.4659756423E-03
   16     -2.0829539794E-03  -6.8501744582E-03  -7.1715973129E-03   1.3701560691E-03  -1.2046942383E-03
   17      2.8587541034E-02   1.0077293490E-01   8.5231206992E-02  -1.3187106439E-02   7.8145237257E-03
   18      2.0759772899E-02  -1.1871021902E-01   8.7163305368E-02  -7.9103615951E-03   9.8700101400E-03
   19      5.6695480932E-03  -1.6133035906E-02   2.0958673112E-02  -2.5730447559E-03   2.2455505727E-02
   20     -3.1231537550E-02  -1.1407924317E-01  -1.1490019581E-01   2.7453655143E-02   1.8194561061E-02
   21     -1.4660993571E-02   2.7256035453E-01   6.7923095822E-02  -2.9098765241E-02   2.6062022082E-02
   22     -3.1498535815E-03   4.1862886791E-02   1.1082240751E-02  -5.1976597204E-03   1.1481592768E-03
   23      1.1374254721E-02   9.2705256359E-02   1.9347945570E-02  -3.4636503899E-03   9.2758353725E-03
   24     -3.5326413719E-02  -8.1099685540E-03  -1.8623896692E-01   3.1468382008E-02  -1.4893572617E-02
   25     -6.6127821618E-03  -1.8192036064E-03  -4.3736042722E-02   6.4630758685E-03  -2.6537940571E-03
   26      1.2364091284E-02   1.3856137352E-02   9.3712512613E-02  -1.9014559964E-02   1.0435317740E-02
   27      7.9058571655E-04  -2.3310823069E-01   1.0251651715E-01  -2.2323357477E-02  -7.4718264475E-03
   28     -3.2608126544E-04  -3.9781418796E-02   1.4853671223E-02  -4.0207826091E-03  -1.6967931111E-02
   29     -1.2961824461E-02  -2.7631960332E-01   1.2392160614E-01  -3.2264960330E-02  -1.9540841528E-02
   30     -1.4991715454E-02   5.9894755818E-02  -9.0998174629E-02   2.3217772939E-02   4.6242213442E-02
   31     -6.6704096669E-04   9.7031131371E-03  -1.2267474170E-02   4.4985773483E-03   4.3849714247E-02
   32      3.1341301707E-02   1.0279272318E-01   9.7629229104E-02  -1.5755187866E-02   5.8039200048E-03
   33     -5.6623115685E-03   5.2798885708E-02  -4.7801284949E-02   1.0388418236E-02   4.2967983819E-02
   34      2.3357321096E-04   1.5940907618E-02   7.4569469335E-03  -5.9707386211E-03  -1.3432931538E-01
   35     -3.3462653503E-03  -1.0229051267E-01  -8.8186507039E-03   3.4465445817E-03   8.9409288831E-03
   36     -4.5318197157E-03   3.4204842341E-01  -1.0592493255E-01   2.9027130151E-02   3.7991892026E-01
   37     -2.8776274525E-03   5.0211998864E-03  -4.3056967060E-02   1.9912092505E-02   3.6059908024E-01
   38      3.3112624323E-04   3.8468715674E-01  -6.3916434759E-02   1.1426142481E-02   1.0702617031E-01
   39     -1.0022426054E-05  -5.4564943579E-01   5.7612983264E-02   1.5288811955E-05   1.2296037145E-01
   40     -2.6456928778E-03  -8.8371146921E-02  -2.8452714305E-02   1.7716778231E-02   3.4185894564E-01
   41     -3.8183586253E-03  -1.8004795853E-01  -1.4956188188E-02   1.1870830527E-02   2.0254621523E-01
   42      8.6167970547E-03  -2.8978418376E-02   9.6922838855E-02  -3.9921948874E-02  -6.4255950264E-01
   43     -1.7116132625E-03   9.3228083478E-03  -1.2319892137E-02   2.3551078310E-03  -2.7431237486E-03
   44      4.1872764601E-03   2.9324015029E-01   3.3577943912E-03  -1.4348952217E-02  -3.0235366185E-01
   45      1.1353883470E-02   3.6140813182E-03   8.8498176195E-02  -2.0579775596E-02   5.5356025411E-03
   46      2.5349376654E-03  -4.2113502773E-04  -1.3659966851E-02   8.4904224594E-04  -1.0133736829E-03
   47     -1.6175381818E-03  -4.6511269774E-03  -3.1763558184E-02   5.7352147875E-03  -3.4251470469E-03
   48      2.4859488292E-02   3.9319117354E-03   2.0014586838E-01  -3.9535064891E-02   1.6547614136E-02
   49      1.6478771366E-02  -2.0416924845E-03   2.0823357867E-02   1.0039061873E-02   2.2183382689E-03
   50     -1.3296643807E-02   7.7864536858E-04  -5.5269941461E-02   1.9440469637E-02  -5.3501908786E-03
   51      4.4494936923E-02  -6.0112242975E-03  -9.1354453259E-02   2.4692204643E-02  -2.9884387592E-03
   52     -2.0423182143E-02   3.4215976482E-03   5.2260414741E-02  -2.0650481610E-02   2.1397527341E-03
   53     -7.0183712270E-03   1.3660913424E-03   2.7628792343E-02  -2.0887092940E-02   9.5287513066E-04
   54      2.0962537032E-02   2.4356025331E-02   5.6773088989E-01  -1.0130342022E-01   4.1618113774E-02
   55      2.3217876343E-02  -1.0497549353E-02  -1.3816189374E-01   3.5264106256E-02  -8.7677098640E-03
   56      3.5717424911E-02  -1.4500791086E-02  -2.3194112824E-01  -2.7927948437E-03  -6.4170122840E-03
   57     -5.4624912217E-03   1.7296778439E-03   2.4201758692E-02  -1.7350839792E-02   2.2602468403E-03
   58      6.9196153426E-04   1.6900045545E-03   1.1339054755E-02  -2.1007692039E-02   2.2595884914E-03
   59      1.6449354242E-04   2.0840745099E-05  -4.1332486665E-03   1.9299090290E-03  -1.0422683938E-04
   60     -6.2686115909E-03  -5.9789763193E-03  -1.0520555963E-01   5.9500103131E-02  -1.2087084849E-02
   61     -4.1507875412E-04  -4.5987161311E-05   8.1783306356E-03   5.0427633427E-02  -2.6266536386E-03
   62     -9.2383324464E-03   2.3386074957E-03   3.7184017665E-02   7.5850334800E-03   2.2342820574E-03
   63     -5.6075013835E-02   1.7794339293E-03   4.2569057595E-02   1.0395732728E-01  -2.6337590495E-03
   64     -4.6457951775E-02   1.1414446326E-03   1.0004852625E-02  -2.4320424764E-02   1.2555402529E-03
   65     -6.8124983853E-03   1.2389216699E-04  -1.3051324441E-03  -4.4809869140E-02   1.8151334360E-03
   66      1.3890193560E-02   6.9019860061E-04  -1.9792659108E-03  -6.6823496610E-02   3.2744185732E-03
   67      1.4668348464E-01  -1.1530034595E-03  -9.9630020601E-03  -6.9888778974E-02   4.4940676282E-03
   68      8.6210031333E-02  -1.0393709334E-03  -9.5776750102E-03  -2.5328730727E-02   1.8188147846E-03
   69      1.5530032745E-01  -2.7294826410E-03  -2.2657176623E-02   4.8920421534E-03  -1.0376842378E-03
   70      2.1815839626E-02   8.6060561768E-04   3.0580005805E-02   6.5910248906E-02  -1.4645115544E-03
   71     -2.6547976587E-02   1.2706913269E-03   2.6152754539E-02   4.0896276249E-02  -6.7535841078E-04
   72      9.9578694184E-03   2.8459399117E-03   5.9443288342E-02   3.4577987375E-02   1.7695455174E-03
   73     -1.3378341647E-01  -2.3594817720E-04  -2.7566297525E-02  -2.0944761179E-02  -1.9896608876E-03
   74     -1.0297589168E-01  -5.5391173296E-04  -3.2686109942E-02  -2.8554258017E-02  -1.5214715078E-03
   75     -5.1094235261E-02  -7.8254534296E-04  -4.1793981577E-02  -9.2557237498E-02   1.9010835951E-03
   76      2.7219882331E-02  -2.6702978612E-03  -5.2330580999E-02  -4.0965027590E-02  -1.7324853303E-04
   77      4.9823059941E-02  -2.1614199700E-03  -2.6710497252E-02   1.0984228593E-02  -1.4908150362E-03
   78     -3.3057640943E-01   1.6122759803E-02   3.3225606944E-01   3.5761237576E-01   9.8990042920E-03
   79     -1.7553695410E-01   1.0013508988E-02   2.1438934470E-01   1.0836109888E-01   1.1343160404E-02
   80     -8.5966792629E-02   2.1132125563E-03   6.8274145593E-03  -1.1378774988E-03   1.6527074556E-03
   81     -3.1412612036E-01   6.1116721216E-03  -1.8555500813E-03  -2.9593833869E-01   8.1851538436E-03
   82      2.5808722117E-01  -3.2335639755E-03  -1.9269686570E-02   5.5049024867E-03   2.8181690898E-03
   83      2.9387511124E-01  -3.7802207291E-03   3.5621206621E-03   7.3688481040E-02   5.1370427974E-04
   84      1.6682327919E-01  -2.8835345759E-03  -2.5765001382E-02  -2.0941817160E-03  -6.7184922744E-04
   85      3.4294949994E-02   6.5525877985E-03   2.0944949076E-01   4.6289371356E-01  -1.1749450996E-02
   86     -5.3412169232E-02   5.6358892662E-03   1.4464682814E-01   3.0366563379E-01  -7.2172234421E-03
   87     -3.1442956567E-01   1.4871057190E-02   2.5886392922E-01   2.1623643098E-01  -2.3273742224E-04
   88     -4.0469683553E-01   8.7911887458E-03   1.0325663227E-01   7.6245124598E-02  -2.6044076643E-03
   89     -9.6939914150E-02  -7.2966768524E-04  -2.0285587082E-02   6.5160629649E-03  -2.8017963807E-03
   90     -3.7603520515E-01   5.9330536185E-03  -4.7726142820E-02  -5.3173810474E-01   2.8229211189E-02
   91      1.8246024813E-01  -7.1783290948E-03  -7.3374039423E-02   1.2750437305E-01  -1.1374392511E-02
   92      1.1937750345E-01  -1.9700199319E-03   3.0182828448E-03   1.8355848909E-01  -1.0985983967E-02
                   55                 56                 57                 58                 59        
    0      7.0802333631E-03  -9.2672157006E-05   4.4282125004E-03  -3.3012821642E-02   2.8273033239E-01
    1     -1.1300895866E-03   1.3503505169E-04   2.2795324767E-03  -1.1760729722E-02   6.9750516541E-02
    2     -3.4299555043E-02   1.2876220695E-03   3.5053376211E-03  -3.1391546574E-02   1.8494478449E-01
    3     -3.5244043068E-02   1.6764648461E-03   1.4982963613E-03   9.7631848567E-03   1.4514954767E-02
    4     -4.3600782325E-03   2.3101620981E-04   1.7503408067E-04   1.2738835113E-03  -1.0163961564E-03
    5     -2.7483787464E-02   5.0626376107E-04  -5.7527512931E-03   6.4089876396E-02   4.8346894944E-02
    6     -2.8974665316E-03  -2.1503183817E-05   5.4761430896E-04  -1.8888364994E-02  -1.3178781469E-02
    7     -1.8634790909E-03   3.2152688415E-05   1.1310808814E-04  -3.6539334005E-03   8.6728731616E-04
    8      5.4183264087E-02  -1.6062267215E-03   6.2829861905E-04  -6.3282865227E-03  -9.8011973672E-02
    9      3.0467801200E-02  -1.8715985345E-03  -6.2820056051E-03  -5.6597860552E-03   2.3560985953E-02
   10      5.8112672671E-03  -2.1512485523E-04  -6.5523871043E-04  -1.3008800943E-03   4.8805363870E-03
   11     -4.1751059623E-02   6.2676767289E-04  -2.6708584408E-03  -2.2006581378E-02  -2.2640559384E-02
   12     -3.4990508389E-02   1.1861587568E-03   1.4839657343E-03  -2.7234779521E-02  -1.1592802873E-01
   13     -5.9319645209E-03   1.6294843079E-04   2.0427411495E-04  -4.5027015418E-03  -2.0212270911E-02
   14      1.8368193183E-02  -5.5232198366E-04   2.3728917712E-04  -9.3874507805E-03   4.3911669367E-02
   15      3.0726190947E-02  -1.1502192546E-03  -4.1606369121E-03   5.3807378736E-02   5.9892437825E-02
   16      3.9718581538E-03  -1.9505807445E-04  -1.0330382790E-03   1.0970977416E-02   8.2485249115E-03
   17      2.2710392761E-02  -2.3403639346E-04   2.9387768910E-03  -1.3768257588E-02  -1.3939187694E-02
   18     -2.2282802154E-01   7.4872252973E-03  -1.2761035927E-02   2.1847981179E-01  -1.3394815237E-01
   19     -2.3737270371E-02   9.6818584481E-04  -3.3865460516E-06   1.6593178751E-02  -9.8452750725E-03
   20     -3.9423252515E-01   1.1761270428E-02  -3.4867925668E-02   4.8358823523E-01  -2.6179413234E-01
   21      4.3061361061E-01  -1.3471390759E-02   3.6404493498E-02  -4.1954451326E-01  -5.0722682483E-01
   22      6.5648298785E-02  -2.0461462594E-03   6.0134614261E-03  -6.8346547534E-02  -7.5930223132E-02
   23      7.9678455557E-02  -2.4297284295E-03   2.0561648556E-03  -2.5903952254E-02  -1.3170274115E-01
   24      1.5687451954E-03  -9.5110283446E-04  -3.6362836887E-03  -3.4416996101E-02  -2.8530152537E-03
   25      2.6932924830E-04  -1.2948105488E-04  -9.4566099655E-04  -5.5597689858E-03  -3.2519152001E-03
   26      1.0447060888E-02   2.0672068256E-04   5.3356856602E-03   1.0189899624E-02   3.6007021261E-04
   27     -2.5349339349E-01   9.7686410260E-03   1.8292699837E-02  -2.4207689506E-01  -3.8408445824E-01
   28     -3.3671181813E-02   1.2443343097E-03   2.3020077551E-03  -3.3175096207E-02  -5.5420520696E-02
   29     -3.0575766881E-01   1.2294325793E-02   2.5868899713E-02  -3.3027460807E-01  -3.3879564484E-01
   30      4.0261440777E-01  -1.4619560707E-02  -3.6927938734E-02   5.7016028757E-01  -7.8128570936E-02
   31      6.4188421143E-02  -2.0943678938E-03  -4.6910208089E-03   8.8509121279E-02  -4.1297477137E-03
   32      2.8900468757E-03   5.4998819420E-04   5.3660277292E-03  -4.6781860728E-02   3.6807010792E-03
   33     -3.6991755504E-02   1.0618226361E-03  -3.1425218194E-03   2.0556594053E-02  -1.6028494141E-01
   34     -2.4306240149E-03  -1.0221199384E-04  -3.4543803665E-03   1.6724936450E-02  -6.2313314853E-02
   35      7.8134523426E-02  -2.6632122690E-03  -1.9654504366E-03   1.6020299776E-02  -9.3995628116E-02
   36     -2.2076055994E-01   7.4846891178E-03   4.9382266061E-03  -1.8301915812E-02  -9.6277158879E-02
   37     -1.0037959483E-02   6.9590119952E-04   7.8819477853E-03  -3.8832403963E-02   3.6021807816E-02
   38     -2.1744399227E-01   7.1585936898E-03   3.7332285115E-04   5.5089520191E-03  -7.4462702909E-02
   39      3.2649451154E-01  -1.0544872958E-02   2.3259680527E-03   1.1539862182E-02  -1.2301070202E-01
   40      2.9027410815E-02  -5.7130378671E-04   7.5070994568E-03  -3.5597487093E-02   3.5954020320E-02
   41      1.1322022451E-01  -3.5669079271E-03   2.8721643789E-03  -6.2043629373E-03  -5.8466652691E-02
   42      7.6371898676E-02  -3.1462367514E-03  -1.0463058713E-02   4.3553697684E-02  -2.3183424204E-01
   43     -8.6122498386E-03   2.1265443390E-04  -1.4740959115E-03   9.4383705782E-03  -4.1652670717E-02
   44     -1.7275338896E-01   5.3316706361E-03  -5.5587656142E-03   1.7278362730E-02  -1.2483264660E-01
   45      1.1047608030E-04   9.6668251307E-04   6.1990759528E-03   3.8826527787E-03   3.7634102459E-03
   46      4.6593770302E-04   6.0181127711E-04   9.2059559761E-04  -1.4175071026E-03  -4.0602314792E-03
   47     -3.7915745519E-03  -1.4411498676E-04  -1.9097698169E-03  -3.3423364630E-03  -1.0854944398E-04
   48     -6.4832323790E-03   1.6631635505E-03   1.0154489016E-02   2.5122886152E-02  -6.0934587627E-03
   49     -2.1156852578E-03   3.5194687689E-04  -2.2083733783E-03   6.9937306823E-03  -7.2321295675E-04
   50      3.2708190320E-03  -3.5741362018E-04  -4.6761974765E-03  -7.7592344529E-03   2.4255249751E-03
   51      6.2646916054E-04   4.0511616906E-03  -1.3854850583E-02   1.0713654246E-02  -6.0900629278E-02
   52     -5.4987152600E-04  -2.0378289887E-03   3.5562296187E-03  -3.7200218887E-03   2.1890531830E-02
   53     -5.6749955107E-04  -2.5637777253E-03   5.7945970593E-03  -3.1001221621E-03   1.8354195336E-02
   54     -3.8379489647E-03  -8.7416104700E-03   3.3635565448E-03   5.9211258152E-02   1.1597958241E-01
   55     -2.4686835175E-03   5.1661238253E-03   7.2978739071E-04  -7.9012930596E-03  -5.3440403316E-02
   56     -4.7944296441E-04   5.6698864148E-03   2.0302230660E-02  -1.0806944530E-02  -3.8197057159E-02
   57      2.0199313082E-04  -1.9634214699E-03   2.3552755575E-03   1.9497524531E-03   1.6657613119E-04
   58      9.5772820976E-04  -1.1647736178E-03  -4.9969400493E-04   4.6770929995E-03  -1.0210604192E-02
   59      2.0593877530E-04   5.5836813446E-04  -1.1668061188E-03   4.0350416378E-04  -2.1584158252E-03
   60     -1.6484490538E-03  -2.0229678429E-03   1.1796313360E-02  -2.6101077272E-02   8.1143873454E-02
   61     -3.1507999071E-05  -1.3184336536E-03  -3.5315982798E-03  -6.1183173474E-03   1.6040829377E-02
   62      5.5513720978E-04   1.7199050347E-04  -5.7642609721E-03   3.0820068414E-03  -1.1005217067E-02
   63      1.7556280443E-04  -1.9828999013E-03  -5.4604448413E-02  -8.5515471667E-03   1.0028630820E-02
   64     -3.9244943131E-04  -6.7603369521E-03  -2.8541107575E-02  -2.9365756421E-03   4.4647713756E-03
   65     -3.4284271613E-04  -4.1053779958E-03  -3.5097944748E-03   1.1061234188E-03  -1.3745638811E-03
   66      1.6889408830E-03   3.5642611155E-02   4.2675386522E-02   9.4881542859E-03  -1.9084572904E-02
   67     -2.7587305892E-04  -1.2012238219E-02  -1.2567123974E-02   5.8408350095E-03  -1.6653330625E-02
   68     -6.7748694224E-04  -1.8732253081E-02  -2.0398021099E-02   9.5721999374E-04  -5.5493648905E-03
   69     -3.6456470352E-04  -2.9407473245E-03   1.2644153459E-02   2.9980163662E-04   2.1442108284E-03
   70      2.1575985670E-03   5.3324455631E-02   4.1302697411E-03   5.1725982449E-04  -5.2911389220E-04
   71      1.5123835850E-03   3.5861123226E-02  -8.8336616451E-04   2.0615759545E-04  -9.4531348209E-04
   72     -1.1563404034E-03  -4.0356016305E-02   3.0938943953E-02   8.3619730074E-03  -1.9349602821E-02
   73     -1.4120982211E-03  -2.6761956501E-02   2.6842458129E-02  -2.3581723544E-03   1.1915859295E-02
   74     -5.2652836563E-04  -4.9473242687E-03   6.4735360792E-03  -3.8355053713E-03   1.2750127066E-02
   75      1.4496171767E-04   8.1186725856E-03  -3.6481340262E-02  -6.6919009836E-03   1.8647926716E-02
   76     -3.5387349392E-04  -5.5247272275E-03   1.4274101910E-02   1.8948671706E-03  -4.2268651851E-03
   77     -4.2047546407E-04  -7.9175892596E-03   2.3897138861E-02   2.8879369202E-03  -7.0892840578E-03
   78     -5.5919145402E-04  -1.0004962862E-01  -4.4460827462E-01  -2.7135507328E-03  -9.3820202066E-02
   79     -1.2919436514E-03  -6.6459864965E-02  -2.5942623472E-01   5.2053978362E-03  -6.2386126952E-02
   80      1.2828256652E-04  -1.7434120567E-02  -6.3936431911E-02  -1.8615329692E-03  -1.5938320991E-02
   81      1.4140983425E-02   3.8928850109E-01   4.5721458532E-01   6.2751713694E-02  -8.2652417348E-02
   82     -4.6730377991E-03  -1.3821236238E-01  -1.5710863656E-01  -1.2244630330E-02   3.1178936661E-03
   83     -6.9837280953E-03  -1.9482902729E-01  -2.2708533947E-01  -2.4677082912E-02   2.6054649001E-02
   84     -7.0831783055E-04  -1.2454301961E-02   1.2138529165E-02   7.4173643686E-04   1.2126706699E-03
   85      2.1929693638E-02   5.6647526738E-01   2.0118883673E-02   2.1895047908E-03  -1.4982509395E-02
   86      1.4418931270E-02   3.6806957668E-01   9.4509790879E-03   1.5819584971E-03  -1.0434488362E-02
   87     -1.4502038552E-02  -4.3199529327E-01   3.4836017554E-01   4.8099907980E-02  -9.4781630746E-02
   88     -9.8511097393E-03  -2.7818828948E-01   2.2548688918E-01   2.2698104939E-02  -3.5877979449E-02
   89     -2.5752351640E-03  -5.8298183571E-02   5.3775998049E-02   6.9143917267E-04   5.9248042240E-03
   90      8.1675928616E-03   1.7683687947E-01  -4.3193934897E-01  -1.5847679905E-02  -3.2442797323E-02
   91     -3.4994933993E-03  -6.7307506620E-02   1.6138408341E-01   3.7533615459E-03   1.8244558696E-02
   92     -3.8017821161E-03  -8.4290902542E-02   2.0092294277E-01   8.4148831683E-03   1.4059870875E-02
                   60                 61                 62                 63                 64        
    0      7.2235011428E-02   1.8532847355E-02  -2.7680320847E-03   1.0247523975E-03  -1.0049390055E-01
    1      1.6600885783E-02   3.3535310510E-03  -5.3044877936E-04   2.7761203033E-04  -2.2189793352E-02
    2      4.8373870003E-02   2.3181846643E-02  -1.0385027437E-03   1.0242181855E-03   1.7914823451E-01
    3      2.0302623794E-03   6.9573221406E-03  -4.3139620766E-03   2.2264805721E-03   2.8961133167E-02
    4     -3.4941964107E-04   1.9374547322E-03  -7.3509143552E-04   3.4045483144E-04   6.3299354725E-03
    5      6.4432728614E-03  -4.9591234027E-02   1.0650271919E-03   1.1352577186E-04  -4.8521761712E-02
    6      8.1032253027E-04  -1.3839897620E-02   3.9439109582E-03  -1.7436002533E-03   4.6278278317E-02
    7      2.1667148187E-04  -1.7265952367E-04   7.8992117276E-04  -4.5894447060E-04   9.1161780382E-03
    8     -2.0336971018E-02  -6.9790606979E-02   9.6700576280E-04   9.9410814511E-05  -3.0763518160E-02
    9      2.6337394731E-02  -1.3813813549E-01   1.0782375633E-02  -4.9741853636E-03  -4.8497647229E-02
   10      3.5995816529E-03  -2.9231307828E-02   1.2056445176E-03  -6.6487220222E-04  -9.9068893925E-03
   11     -7.3562766150E-03   2.0546405670E-01   5.8635248542E-03  -6.0097273104E-03   6.7818168794E-02
   12     -2.7557466260E-02   3.0247447813E-02   2.7452640981E-03  -2.0738599455E-03  -1.1342585434E-02
   13     -4.4331455161E-03   6.8045727995E-03   5.3329282084E-04  -2.3214205032E-04  -3.4829691725E-04
   14      1.7759176270E-02  -3.6934633304E-02   2.6399868436E-03  -2.6468196337E-03  -8.6953579065E-02
   15      7.7141632273E-03   5.1802453622E-02  -9.8048588088E-04  -1.2954056588E-03   1.4950763450E-02
   16      9.0972007101E-04   9.2890732336E-03  -2.4544966200E-05  -2.9396305980E-04   3.8155266317E-03
   17     -9.0145060370E-04  -1.1189164840E-02  -4.0739296400E-03   2.3299843975E-03  -3.6211210796E-02
   18     -8.2010878236E-02   1.9398930755E-01  -1.2557799864E-02   3.6408681759E-03  -1.7259500267E-01
   19     -6.8852907767E-03   2.6293500595E-02  -2.2544404862E-03   9.0883295084E-04  -1.4537444876E-02
   20     -1.6412179967E-01   3.1290960582E-01  -1.3992825833E-02   2.2890108952E-03  -4.6101966101E-01
   21     -1.1381553166E-01   5.7274098040E-01  -6.7145262319E-03  -2.5200714424E-03   2.3028892667E-02
   22     -1.6441970293E-02   9.6586131086E-02  -1.3693086653E-03  -1.8193049231E-04   2.2847364386E-03
   23     -2.6975479403E-02  -5.3525279431E-02   9.8467486153E-04  -1.5992019879E-04  -3.9348654383E-02
   24      7.7503406972E-03   1.2414499000E-02   4.3871632322E-03  -2.4102284151E-03   8.1134241675E-03
   25      9.1868618801E-03   3.4595537073E-03  -1.2230125281E-04   6.3182583827E-04   1.8769084589E-03
   26     -1.2922771169E-02  -3.0628723388E-02  -7.7211098958E-03   6.4148234153E-03   1.2906061796E-03
   27     -4.5261209782E-02  -2.9622032518E-01  -9.1219940384E-04   6.9732446166E-03   1.0999209191E-01
   28     -5.3084812740E-03  -3.9910189873E-02  -1.4771842424E-04   1.2152478708E-03   2.0418095558E-02
   29     -3.1522432735E-03  -5.4427164060E-01  -3.9778361781E-03   1.1724826518E-02   8.5463202937E-02
   30     -1.2154108820E-01  -2.3185396913E-01  -1.4627056200E-02   2.3103018160E-02   6.5711677972E-01
   31     -2.0202570462E-02  -4.0050614181E-02  -2.9774864000E-03   3.7940728782E-03   1.0867644320E-01
   32      9.2905041577E-03   4.8140141640E-03  -3.9173222023E-03   1.2450132369E-03  -7.8135567643E-02
   33     -3.9708261212E-02  -8.5529064996E-03   1.6815319942E-03  -1.0331394250E-03   3.7377557385E-02
   34     -1.3762041733E-02  -1.8528716938E-03   2.9537555098E-04  -3.0547059682E-04   9.8401754429E-03
   35     -2.3855242265E-02  -1.1230590104E-02   8.1353788032E-04  -8.4336598354E-04  -7.2606359909E-02
   36     -3.2972444593E-02  -1.4936754682E-03   9.0582571341E-04   1.8761712576E-03   1.0146692887E-01
   37      2.5484347825E-03  -3.7652377243E-03   5.0011920361E-04   5.3351768027E-04  -1.4412061492E-01
   38     -2.5291295218E-02   1.8073894447E-03  -6.2901172885E-04   2.9862140378E-03   1.8868962504E-01
   39     -4.2664721712E-02  -3.3131384566E-02  -1.0036589939E-03   2.6392116579E-03  -1.3851448873E-01
   40      3.0052540279E-03  -7.5157327092E-03   4.7625151081E-04   1.2000048229E-03   6.9247281077E-02
   41     -1.9214751246E-02  -1.6024579775E-02   7.6801890630E-04   9.5135698952E-05  -5.1774197432E-02
   42     -5.7886892318E-02  -1.7660845021E-02   6.9655575154E-04   1.0306588848E-03  -1.3829323929E-01
   43     -9.3740306201E-03  -8.8734865294E-04   4.5849149498E-04  -6.2762406811E-04   1.7532057206E-02
   44     -3.0487015898E-02   5.0512176453E-03   8.3955236891E-04   1.7224858012E-03   3.1208938232E-01
   45     -9.1209466429E-03  -4.0569995641E-03  -1.0526559345E-02   5.7507969592E-03  -5.8638299923E-04
   46      1.7457225276E-02  -3.0120152864E-04  -5.7155923365E-03   2.9031676195E-03   9.4126027938E-04
   47      5.8599099031E-03   1.2203184352E-02   3.9962961517E-03  -2.3247626332E-03   1.5931154919E-03
   48     -2.7067808965E-02   2.5951319587E-02  -2.1889552944E-02   1.5086162025E-02   8.8779593129E-03
   49     -3.0453446644E-03   4.6671203580E-03   1.9583555781E-03  -7.4369458769E-03  -2.1888924338E-03
   50      6.8155275861E-03  -8.6252548293E-03   1.6656714281E-03  -5.5887461441E-03  -2.9970319163E-03
   51      2.4133615550E-01   8.4362359519E-03  -2.6786659016E-02  -1.0479350340E-02  -1.3932758044E-03
   52     -8.6140586619E-02  -8.2737748971E-04   1.1287629547E-02   3.6055025218E-03   1.9753383647E-03
   53     -7.1317147963E-02  -1.6279575276E-03   2.0673732685E-02   4.5239692627E-03   1.0547001333E-03
   54     -4.4926353722E-01  -3.2212977544E-02   1.5690752283E-01  -9.7446147256E-02  -4.8708930660E-02
   55      1.8989643718E-01   2.6036106542E-02  -7.7128676198E-02   4.2187236411E-02   2.1547276887E-02
   56      1.3081646346E-01   1.5284311855E-02  -4.5850517322E-02   4.0985719373E-02   1.4313408982E-02
   57     -3.6962096277E-03  -9.5479961668E-04   2.0550062372E-02   4.2587486344E-03  -3.5405107489E-04
   58      3.9465637919E-02  -1.8325429640E-03   2.1663740731E-02  -9.9979165880E-04  -1.9720052742E-03
   59      8.6626951235E-03  -2.7331825719E-04  -3.3561380953E-03  -1.7091755364E-03  -3.3179744905E-04
   60     -3.0247665993E-01  -8.7372406781E-03   7.9492810730E-03   3.2395235467E-03   2.4115695548E-05
   61     -6.3010319563E-02  -4.4132469668E-03  -1.9137446355E-01  -6.4531029683E-02  -4.6140699694E-04
   62      3.7711121107E-02  -5.2353235539E-04  -1.1797991244E-01  -4.2259722878E-02  -2.6984187076E-04
   63     -3.4784270699E-02  -2.7971742086E-04   1.7444137502E-02   1.7066860504E-01  -5.7660685533E-04
   64     -1.4789498407E-02   5.8539385154E-04   4.0150443498E-02   9.3493008962E-02  -3.1594360245E-04
   65      5.5827650429E-03   6.2587208123E-04   2.0709624389E-02   1.4106760717E-02  -9.4560551273E-05
   66      6.8241552885E-02   2.3558465245E-04  -8.4390892498E-02  -1.0907355476E-01  -8.4147470996E-05
   67      6.2232536676E-02   2.6940978781E-03   4.9842211540E-02   3.1717637419E-02  -2.8261975732E-04
   68      2.1803321364E-02   1.7486076329E-03   5.5981852558E-02   5.1468327685E-02  -1.4307467091E-04
   69     -7.8140994380E-03  -1.1377426507E-05  -5.5261913067E-04   8.9681875505E-03  -4.6021365422E-04
   70      1.4663144744E-03  -1.2467917606E-03  -3.2887204634E-02  -1.6197331119E-01   1.4928060538E-03
   71      3.1788807110E-03  -7.9350705056E-04  -2.0750447169E-02  -1.0769308405E-01   1.1221531468E-03
   72      7.0249159440E-02   3.2333697956E-03   7.9998091683E-02   1.0680127300E-01   1.6196348927E-04
   73     -4.4597402694E-02  -3.4651902579E-04   7.5633574270E-02   5.6069815574E-02   3.9746846706E-04
   74     -4.6994693165E-02  -1.1423279843E-03   2.4110755193E-02   5.9495071945E-03   1.8945223566E-04
   75     -7.0663164757E-02  -3.4414129377E-03  -1.0973282790E-02  -1.8208273751E-01   1.8949736051E-03
   76      1.6896074873E-02   1.2875924433E-03   2.6956009285E-02   4.5575606946E-02  -7.3431227745E-04
   77      2.8083348875E-02   1.6540152023E-03   2.2016781387E-02   8.0127705290E-02  -1.0082849554E-03
   78      3.7725838479E-01   1.5074454005E-02   4.1633893538E-01  -4.8232693759E-01   8.9359796679E-03
   79      2.4887226937E-01   1.0517185834E-02   2.9018851621E-01  -3.0586629335E-01   4.6163436876E-03
   80      6.3634911829E-02   2.7269474804E-03   7.7037292300E-02  -7.7150419948E-02   2.3998253517E-03
   81      2.9123214868E-01   1.1552390435E-02   3.5215114653E-01  -1.0927724703E-01   2.1764988946E-03
   82     -6.2783547050E-03  -8.4060636834E-04  -9.8346764413E-02   3.4022635135E-02  -1.0495779576E-03
   83     -8.9306121880E-02  -3.9702615476E-03  -1.6458546120E-01   4.5781759478E-02  -1.4783961096E-03
   84     -4.3976849472E-03   6.6203883847E-05   7.9735760410E-04   1.7307289927E-03  -4.3340293894E-04
   85      6.1010089817E-02   2.6352925797E-03  -1.1230494145E-01   3.4641277062E-01  -5.6319198498E-03
   86      4.1802913304E-02   1.5608669912E-03  -7.1985484822E-02   2.2644227072E-01  -3.6070643433E-03
   87      3.3889496936E-01   5.2267112851E-03  -3.8831245063E-01   1.4318783616E-01  -6.8453031478E-03
   88      1.2613181837E-01   6.1850934512E-04  -2.2790519400E-01   7.9383372550E-02  -4.2066980499E-03
   89     -2.4056971455E-02  -9.5386765144E-04  -2.9027999753E-02   7.0519243829E-03  -5.4252205224E-04
   90      1.2873548683E-01   5.1668914455E-03  -4.0408730419E-01   4.4783496509E-01  -7.4992727056E-03
   91     -6.8826667202E-02  -2.1261090195E-03   1.7050301920E-01  -1.7938623060E-01   2.5391341758E-03
   92     -5.7530500475E-02  -2.1668338948E-03   2.1051287402E-01  -2.3161894333E-01   3.6917304814E-03
                   65                 66                 67                 68                 69        
    0      3.5179500834E-02  -5.3381072631E-02  -4.1039264944E-02  -1.9958493452E-02  -8.8375534776E-03
    1      7.4766490663E-03  -1.1231389209E-02  -1.5101888323E-02  -1.6092977220E-02   4.1668981544E-03
    2     -6.5015122980E-03  -2.0810865299E-02   9.2226666465E-02  -3.3265514197E-02   9.5923423101E-03
    3      1.5712941044E-02   5.2846931232E-03   6.9908637114E-03  -1.1585598546E-02  -1.9507547106E-03
    4      2.6030228346E-03  -5.1514836970E-04   4.6637447512E-03  -2.9821308679E-03  -3.1287772015E-05
    5     -5.9226304268E-03   4.8917274884E-02  -1.2069417238E-01   4.6007498624E-02  -9.3831516995E-03
    6     -3.6026925440E-02   6.9257584576E-02  -1.0906049194E-01   6.1734809861E-02  -4.4998625411E-03
    7     -7.2891956854E-03   1.1632749582E-02  -1.9855054899E-02   1.0796202374E-02  -7.2740364462E-04
    8     -1.4676592641E-03  -1.1116160402E-02   6.6809167384E-02  -1.2012136266E-02   5.9343223010E-03
    9     -3.8422503747E-02  -1.1701487986E-02   8.0830271032E-02  -1.1652928601E-02   1.2291962961E-02
   10     -5.0726215020E-03  -2.6739200448E-03   1.6739326595E-02  -2.8296590913E-03   2.5516934395E-03
   11     -3.8283883673E-02   1.5767015046E-02  -1.2797940446E-01   3.2360207119E-02  -6.8990642590E-03
   12     -2.4037213835E-02   3.2183190487E-02  -1.0829018418E-02   3.2056153820E-02   2.6119831074E-03
   13     -2.9817684037E-03   4.3432694608E-03  -4.7352151694E-03   4.9998974867E-03   9.5005716680E-07
   14     -2.9440083763E-02   4.7740278045E-02   9.6386689883E-02   2.2650465784E-02   1.3967593580E-02
   15     -1.5923486269E-02   3.5355597322E-02   8.1798691185E-02  -4.8769445276E-03   9.0938126224E-03
   16     -3.6034178676E-03   6.4206392336E-03   1.4829268091E-02  -6.0378240991E-04   1.9630854898E-03
   17      3.1886266326E-02  -2.3094714280E-02  -5.5895879791E-02  -1.6916553796E-02  -1.0321908147E-02
   18      8.1508291142E-02  -1.6024773935E-01   2.1455814266E-01  -1.1162638606E-01   5.1421458031E-03
   19      1.3174823295E-02  -1.9997523946E-02   2.8144997215E-02  -1.4875490545E-02   2.9534299970E-04
   20      1.1780682529E-01  -2.7769492966E-01   2.8214481292E-01  -1.4146890804E-01   6.3515514384E-03
   21      6.5181405970E-02  -1.9341180539E-01   2.2874172839E-01  -1.5419091616E-01   1.0297692456E-02
   22      1.3018755796E-02  -3.0981344598E-02   3.4547145899E-02  -2.5395671113E-02   7.5367724327E-04
   23      1.7021682774E-03  -2.5164865803E-02   8.9375456357E-02  -2.2486335172E-02   7.4531563862E-03
   24      7.0119276444E-03  -5.0587852790E-02   1.5278279131E-04  -3.0682035074E-02  -2.4744401118E-03
   25      9.3409165203E-03  -5.8851550124E-03   1.1538834435E-05  -4.4670034995E-03  -1.7031671711E-03
   26      4.1453965614E-02  -5.9750123622E-03   2.0055154165E-02  -1.4018497254E-02  -3.3641617937E-03
   27      6.4820729609E-02  -1.1711234203E-01  -1.3387932993E-01  -5.5162507980E-02  -2.0989706858E-02
   28      1.0732625730E-02  -1.5124053002E-02  -1.7889389852E-02  -7.1781992054E-03  -4.2408365459E-03
   29      1.1173794148E-01  -1.7975634930E-01  -8.0125639952E-02  -1.1486998911E-01  -2.2052130454E-02
   30      1.1519923406E-01  -2.1519563634E-01  -2.1580100169E-01  -6.2677976198E-02  -4.5692227272E-02
   31      1.8704478981E-02  -3.8142540053E-02  -3.3832394404E-02  -6.9075706830E-03  -8.1893945188E-03
   32      2.9261763472E-02  -1.1187364269E-02  -4.0470345810E-02  -1.9604951636E-02  -8.6799182601E-03
   33     -2.3668332136E-02   1.0841643325E-01   4.7161769040E-02  -2.3500402217E-02  -8.7580857828E-03
   34     -5.0901978604E-03   2.5624528116E-02  -9.0923719350E-03  -4.7227013742E-02   1.8681518304E-02
   35     -3.5102812938E-03   5.7832246573E-02  -4.2088191771E-02  -1.6983843514E-02  -7.4011690032E-03
   36      1.7344392520E-02  -2.7177499735E-01  -1.9670016412E-01   6.0126812136E-02   5.2682803236E-02
   37      3.0392869310E-02  -1.8097054830E-01  -2.2972602470E-01   3.6439610086E-01  -1.4288685861E-01
   38      2.6844273590E-02  -3.5568532444E-01  -2.0646739576E-01  -2.5258640302E-01   2.3640801766E-01
   39      6.3198312678E-02  -4.7425440282E-01  -1.3885269133E-01  -8.6983718003E-02   1.9857278078E-01
   40     -1.3817959635E-03  -1.5496771793E-01   4.0414161671E-01   5.2467512959E-01  -1.8579993540E-01
   41      3.2162958333E-03  -5.7241807194E-02   1.2004600454E-01   2.0711294547E-01  -7.3137914731E-02
   42      4.4090241689E-02  -3.7033699020E-01  -2.4312304138E-01   4.3233893524E-01  -1.0213325416E-01
   43     -1.3749118297E-02   1.0618091644E-01   1.4816379896E-02  -1.2116555247E-01   2.9609727083E-02
   44     -2.1334663437E-02  -2.0262181717E-01   5.0506181329E-01   3.8212659734E-01  -8.1301829332E-02
   45      3.9992035347E-02   2.2777350544E-03   1.3657802298E-02  -3.4204449891E-03  -3.8231834065E-03
   46      2.3942739908E-02   3.1227899423E-03   3.4618697436E-03   6.4833840116E-05  -2.3439178569E-03
   47     -1.6296094108E-02  -1.4969709107E-03  -9.8493959070E-03   2.6014841702E-03   9.1857318699E-04
   48      9.3114885664E-02   5.8832697295E-02  -1.9179211509E-02   2.7147809625E-02  -1.0720077536E-02
   49     -5.9640661438E-02  -9.1835053336E-03  -7.3254021208E-03  -1.0060467751E-04   1.0563037112E-02
   50     -2.9127863020E-02  -1.8134373734E-02   6.2910547783E-03  -7.9239039884E-03   6.7093793304E-03
   51     -6.1350694189E-02  -1.8258061656E-02  -4.0487931772E-03   1.3121453088E-03   3.3516784313E-02
   52      3.4360399481E-02   1.0545571221E-02  -2.9573106335E-04   3.6399873908E-03  -6.5796967055E-03
   53      2.4141279444E-02   6.4051637070E-03   7.4952160736E-04  -9.9899286464E-04  -1.8932029942E-02
   54     -8.2956916833E-01  -1.8212848172E-01  -4.1847083260E-02  -5.1457774661E-02   8.8644297686E-02
   55      3.2925107538E-01   9.0294906670E-02   5.7582464245E-03   3.3347316860E-02  -2.7632994466E-02
   56      2.3137589762E-01   5.3412296958E-02   9.2132594647E-03   1.2654474866E-02  -3.0842875483E-02
   57      9.1149268995E-04   9.0533706398E-05   5.8090935983E-04  -3.1766087524E-03  -1.4700021728E-02
   58     -2.4590596051E-02  -7.7155224118E-03   6.9544810654E-04  -6.3265436528E-03  -1.4724443576E-02
   59     -5.0232042318E-03  -1.4182326590E-03   6.4415892545E-05  -2.0367072582E-04   2.3601151948E-03
   60      1.3419889337E-02   1.7766895911E-03  -2.7630770746E-04  -2.0299824281E-03  -7.4028812018E-03
   61     -1.3362088611E-03   6.3554762422E-03   2.6977502470E-03   2.3501626747E-02   1.2807819031E-01
   62     -3.6849156446E-03   3.5348784610E-03   1.6763979798E-03   1.4368101479E-02   7.7669438558E-02
   63      1.7705208529E-02   8.5753195920E-03   4.4508183307E-03   1.5107957457E-02   7.4787778406E-02
   64      6.5868516027E-03   1.2022459400E-03   7.7551519387E-04  -6.7773660315E-03  -4.4113703862E-02
   65     -1.4897070553E-03  -1.6868831071E-03  -7.4734425520E-04  -8.3244282861E-03  -4.7740560273E-02
   66     -1.5787849080E-02  -7.7449186376E-03  -3.2385114653E-03  -2.4743743717E-02  -1.3751016612E-01
   67     -9.6748463646E-03  -3.8962083603E-03  -1.8012447585E-03  -3.9720076508E-03  -1.5218188272E-02
   68     -1.7936802539E-03  -4.1268610398E-04  -2.8264984545E-04   4.4041845429E-03   2.8943039139E-02
   69     -1.0127950818E-02  -2.9977592427E-03  -1.3592869070E-03   4.1476053669E-05   7.4484866624E-03
   70      1.2299387959E-02   5.5299245107E-03   2.2969617508E-03   1.8546425664E-02   9.9519062635E-02
   71      1.1256750110E-02   4.5184381249E-03   1.9108562510E-03   1.2108295396E-02   6.2832814189E-02
   72      1.6815991333E-02   9.7459586798E-03   4.6170327977E-03   2.3869840624E-02   1.2400877427E-01
   73      1.8315392576E-02   5.6461080592E-03   2.3808372990E-03   2.7497798374E-03   6.4772193765E-03
   74      6.5417223960E-03   7.1371263927E-04   2.1335888027E-04  -5.1203810672E-03  -3.1439660499E-02
   75      2.0437489395E-02   1.9925409091E-03  -1.1593649036E-04  -1.3375448693E-02  -8.4223889013E-02
   76     -1.5732765805E-02  -6.7934418418E-03  -2.8288018946E-03  -1.1203238240E-02  -5.3413257376E-02
   77     -1.5961015240E-02  -5.0204826104E-03  -1.6914466415E-03  -3.2176809982E-03  -9.1093106332E-03
   78      4.2234875516E-02  -1.0207817010E-02  -6.6248875307E-03  -1.4841383622E-02  -6.7468972533E-02
   79      3.7448034287E-03  -1.4240678636E-02  -7.4146266606E-03  -2.8509768099E-02  -1.4483800309E-01
   80      2.3747434974E-02  -4.0820230834E-04  -1.1923879110E-03  -1.4122339149E-02  -8.4147535717E-02
   81      1.3718656717E-03   5.3761463654E-03   1.1676164937E-03   5.4150187361E-02   3.2201278052E-01
   82     -1.7097427010E-02  -9.5809042025E-03  -3.8928413166E-03  -3.4116417951E-02  -1.8924939936E-01
   83     -1.4807810151E-02  -8.4850468071E-03  -3.0932610439E-03  -3.8035293277E-02  -2.1591465273E-01
   84     -1.0992315272E-02  -3.0776478921E-03  -1.4156881106E-03   1.8487729122E-03   1.8712093155E-02
   85     -7.9389310414E-02  -3.4132882979E-02  -1.3703165447E-02  -9.0644656360E-02  -4.7982592034E-01
   86     -4.8521136257E-02  -2.1241259634E-02  -8.4655495497E-03  -5.9768296025E-02  -3.1888124019E-01
   87     -1.3157490614E-01  -4.0063091626E-02  -1.6018028070E-02  -5.0892474709E-02  -2.3147914882E-01
   88     -7.8169182417E-02  -2.7238977447E-02  -1.1065418045E-02  -4.8315464012E-02  -2.3838145232E-01
   89     -1.0082274940E-02  -5.3464055934E-03  -2.6544289488E-03  -1.6776670720E-02  -8.9813006026E-02
   90     -1.0568460867E-01  -2.0025091659E-02  -7.4076283199E-03   1.2809237928E-02   1.1174043634E-01
   91      2.6693713786E-02  -4.6861521045E-04  -8.6100283300E-04  -2.3521489517E-02  -1.3812758578E-01
   92      4.7010079980E-02   6.0025003918E-03   1.5400712686E-03  -1.7757874751E-02  -1.1554477817E-01
                   70                 71                 72                 73                 74        
    0      6.4372998089E-02   6.9800742471E-02  -6.0693599715E-03   3.1174199101E-02   4.7861724529E-06
    1      4.6579259490E-03   1.6055561048E-02  -1.2331551946E-03   7.1086201494E-03   7.4553344124E-05
    2      4.8661543394E-03  -9.6103030420E-02   3.6874109250E-03   1.9740063376E-02  -4.6762303012E-04
    3      1.3541323639E-02  -4.7491077927E-04   1.6375731705E-03   2.3456394433E-01  -9.9803419729E-04
    4      2.5948710541E-03  -1.7875580720E-03   2.9498433666E-04   3.5771718960E-02  -1.8630509931E-04
    5     -2.2157409481E-02   6.4254999098E-02  -9.6744761933E-04   1.6015384866E-01  -9.7947135477E-05
    6     -5.4362524564E-02   1.7421971089E-02  -3.4482458453E-04  -2.9919989528E-01   1.9947289873E-03
    7     -8.9271995077E-03   3.7403084975E-03  -2.5885433715E-04  -4.7662112836E-02   3.0189971513E-04
    8     -9.7811260805E-03  -2.9945392831E-02   1.8142696729E-03  -1.0733732210E-01   1.6978845419E-04
    9     -1.9971852519E-02  -3.6024737368E-02  -9.2138956824E-04   4.1986365412E-02  -2.6201699667E-03
   10     -3.9474565460E-03  -7.2033645586E-03   7.2981739180E-05   7.0912877489E-03  -6.7736958104E-04
   11      8.6533493629E-03   4.4499255729E-02  -8.8066207578E-03  -6.3766525858E-03   2.4240781112E-04
   12     -4.9879982401E-02  -4.2723806232E-03   2.1505087565E-03   2.7502751856E-01   7.2594090968E-04
   13     -6.5033223275E-03   6.1144775731E-04   2.4127883180E-04   4.1659275436E-02   2.0694255400E-04
   14     -9.2572909161E-02  -5.1074954129E-02   7.9652128837E-03   2.0591492605E-01  -1.2875597766E-05
   15     -3.8837663423E-02  -5.6995077323E-02   4.7457826067E-03  -3.5021535887E-01  -3.5304304494E-04
   16     -8.3917758412E-03  -1.1283661392E-02   9.1695731878E-04  -5.6937807622E-02  -5.5750776531E-05
   17      6.0964383441E-02   5.1372014611E-02  -4.5704817080E-03  -1.3418551693E-01  -1.1527322898E-05
   18      1.1368976425E-01  -3.5528956561E-02  -1.7600406277E-03   6.4379910581E-02  -7.9600895082E-04
   19      1.5355062785E-02  -9.1875161249E-03   2.7788984397E-04   1.6208654490E-02  -1.4361082863E-04
   20      1.5966168330E-01  -5.9837954351E-03  -7.7503290807E-03  -2.7973629622E-01   7.0776613137E-04
   21      1.5658126015E-01  -4.9548819069E-02  -5.2834915790E-03   2.9870677073E-01  -2.7497807479E-03
   22      2.8244963702E-02  -5.9830737555E-03  -8.3607122158E-04   5.4927380321E-02  -4.1967429023E-04
   23     -1.8671236204E-03  -3.5627033917E-02   1.5618157597E-03  -1.0917586872E-01  -7.6672158523E-05
   24      5.6321989691E-02   1.7210857572E-02  -2.9851122013E-03  -5.9428525952E-03   1.6945411381E-04
   25      7.5802304165E-03   2.5677063025E-03   5.6345804796E-04  -1.5338721327E-04   3.3234367604E-04
   26      1.2434879400E-02  -3.7849381151E-03   4.7939402398E-03  -3.3536880744E-02   3.5533947319E-04
   27      1.6891961431E-01   8.6506974215E-02  -1.2630684235E-02  -2.0928478540E-02  -4.9493797762E-04
   28      2.6149028317E-02   1.1175952352E-02  -1.5620876010E-03   3.5544016720E-04   8.6923980998E-05
   29      2.4370696771E-01   8.6201409193E-02  -1.3954890838E-02  -3.1026066045E-01  -1.9633090439E-03
   30      2.8610395864E-01   5.6104487064E-02  -1.5892677223E-02   4.3101803404E-01   8.3969341514E-04
   31      4.7419411491E-02   1.3353313946E-02  -2.9146643492E-03   8.3250017972E-02  -8.7894682410E-05
   32      5.4661556975E-02   4.9228176598E-02  -3.9791401923E-03  -2.2702796954E-01  -9.5926798666E-05
   33      3.4221500439E-02   1.3224601341E-02   1.9386257792E-04   1.1588412952E-02   2.9665446098E-04
   34     -2.1109766476E-02   6.2343847801E-03   1.8322830217E-04  -1.2625669570E-04   2.9271040458E-05
   35      3.9412118272E-02  -1.7777305657E-02  -2.2096323964E-04  -1.6608320102E-02   2.5713948533E-04
   36     -1.7750355904E-01  -3.1381708200E-01   1.1575763261E-02   2.7866723114E-02  -7.6523236415E-04
   37      2.0414841479E-01  -5.0257515360E-01   1.1929420521E-02   2.1629461802E-02  -8.6447089270E-04
   38     -5.0887287175E-01  -5.0233416847E-02   6.7482083317E-03  -1.5541726096E-02  -7.7707609482E-04
   39     -5.5827404133E-01   3.1411239585E-01  -4.6063213886E-03  -9.8489096578E-02  -2.9995911117E-04
   40      8.7125371946E-02   3.0117483646E-01  -7.1269312739E-03  -4.1400568789E-02  -2.7339308995E-04
   41      3.4689454880E-02   1.3345345113E-01  -3.7027861987E-03  -4.0494063919E-02   1.6735299929E-04
   42      1.0505265712E-02  -4.3013285993E-01   1.2649243589E-02  -2.1306692587E-02  -1.4641469044E-03
   43      9.3826866734E-04   4.9523744069E-02  -1.4453447384E-03   9.7189072018E-03   4.4596331381E-04
   44     -1.4642159518E-01   4.3626151949E-01  -6.9305410975E-03  -5.5946015466E-02  -5.4184803237E-04
   45     -1.9535994964E-03  -5.6501731289E-03   1.9515298401E-03  -7.4831594904E-03   4.3134836836E-03
   46     -2.4203089371E-03  -1.6668903408E-03   1.7308737546E-03  -1.3727417887E-03   9.6824988502E-04
   47      1.1996674576E-03   4.0188170683E-03  -1.7952285639E-03   3.6311374709E-03  -8.2197133424E-04
   48     -4.4653049309E-02  -2.3885373142E-03   1.8941926191E-02   6.8465137946E-03  -3.4851560611E-03
   49      8.1999044127E-03   3.8507929426E-03  -9.5773838144E-03   2.0885392346E-03  -2.7379953276E-03
   50      1.4548577434E-02   7.6398691572E-04  -6.0903666038E-03  -1.9653485721E-03  -2.4813935621E-03
   51      1.7369964919E-02   3.2528274254E-03  -4.9473750957E-02   4.8427141637E-03  -3.8323682904E-02
   52     -8.9954841687E-03  -1.4647480573E-03   1.5517499292E-02   3.0815050015E-03  -2.9907569948E-02
   53     -7.9565443661E-03  -1.2431155644E-03   1.5390889023E-02  -7.0288035692E-04   1.3443808431E-02
   54      1.4144875282E-01   3.9780356299E-02  -1.1719464086E-01   5.4706703752E-03  -1.4783001564E-02
   55     -7.0255552498E-02  -1.5958657883E-02   4.3008141956E-02   1.8771897451E-03   1.4955153996E-03
   56     -4.1072573657E-02  -1.0259778662E-02   2.6186542739E-02  -1.1802058413E-03   1.5301055211E-02
   57     -2.6041183634E-03  -3.7110796585E-04  -2.3300951323E-03  -1.6773440607E-03   2.6101622976E-02
   58      2.5502138639E-03   5.0215198855E-04  -1.1399762429E-02  -2.7487531195E-03   3.9321285275E-02
   59      1.4276634630E-03   1.9633044783E-04  -1.7450461162E-03  -1.0202870891E-04  -1.0941435889E-03
   60      3.0151607873E-04   3.0556356895E-03   1.4938813756E-01  -1.5731444319E-03   5.3184143409E-03
   61      2.2483192424E-02   1.0303533060E-03   6.0707558395E-03  -6.2214301975E-04  -2.5204372377E-01
   62      1.3187355013E-02  -1.8390241295E-04  -3.6565868281E-02   7.0035277566E-05  -1.5543940522E-01
   63      9.0192833125E-03  -2.4835276652E-03  -7.1185425188E-02  -4.5683153954E-04   1.1015880723E-01
   64     -1.1304956005E-02  -3.1467898173E-03  -8.7186661520E-02   4.8819485764E-04   1.7820297275E-01
   65     -9.4763906257E-03  -1.3360714859E-03  -3.7991242343E-02   4.2787553837E-04   8.3900149799E-02
   66     -2.5396014260E-02  -2.9590425713E-03  -1.0405144313E-01   1.5706709011E-03   7.0565165228E-02
   67      3.7179272191E-04   2.2328554121E-03   7.2654770423E-02  -7.5944588603E-04  -1.7053774156E-01
   68      7.4467176844E-03   2.3061488831E-03   7.7075149262E-02  -9.3746754661E-04  -1.3226243751E-01
   69      4.7287318413E-03   2.8908014885E-03   1.0182861324E-01  -8.7303364506E-04  -1.2017260581E-02
   70      1.7291668325E-02   8.4776803203E-04   1.6861430748E-02   8.5429755208E-04   3.1379566737E-01
   71      9.8923004376E-03  -2.9232954920E-04  -1.8189692444E-02   8.0189109551E-04   2.0716721605E-01
   72      1.8476533329E-02  -2.1853136273E-03  -1.1826615067E-01   1.2156812541E-03  -5.3345111685E-02
   73     -3.2027269397E-03  -3.2404898804E-03  -1.1054138991E-01   1.2094660511E-04  -1.7776563795E-01
   74     -7.3132209704E-03  -1.4589766168E-03  -3.7459164603E-02  -2.7775076759E-04  -9.9957439907E-02
   75     -1.9513078342E-02  -3.1783124772E-03  -6.1410318598E-02  -9.7235781854E-04  -1.0851042116E-01
   76     -5.8302134799E-03   2.1574432260E-03   7.9296844982E-02   4.2001687409E-05   1.3816172739E-01
   77      2.0931511697E-03   2.2734883246E-03   6.7545113546E-02   2.9509368616E-04   1.1806251327E-01
   78     -9.9869278935E-04   1.1083559634E-02   4.3918660953E-01  -1.0614391777E-03  -3.3242792288E-01
   79     -1.7992139288E-02   5.4955670761E-03   2.0802019409E-01   3.5027979902E-04  -7.8359178219E-02
   80     -1.6789488082E-02  -6.6303975605E-04   3.0128499537E-02   2.1100248918E-04   3.7461904018E-02
   81      6.9988789086E-02   1.3845099763E-02   3.9828011298E-01  -2.5983099634E-03  -2.4741057406E-01
   82     -3.4929530284E-02  -3.3800587988E-03  -9.1455904380E-02   6.5313032936E-04  -8.8664563656E-02
   83     -4.2421719717E-02  -5.9927051154E-03  -1.7208925443E-01   1.1654703998E-03   1.3080904491E-02
   84      7.4165379470E-03   3.5914199209E-03   1.2507044921E-01  -9.9735761798E-04  -1.5204321077E-03
   85     -7.8865323890E-02  -1.1102302378E-03   2.7552304641E-02  -1.5040472511E-03  -4.2016241983E-01
   86     -5.3758929159E-02  -1.8116783194E-03  -1.8622625815E-02  -7.5449759790E-04  -2.7249193145E-01
   87     -1.9474449773E-02   1.2531064618E-02   4.2163905619E-01  -1.4257184816E-03   2.1068038082E-01
   88     -3.0587412595E-02   5.8837505282E-03   2.2901460694E-01  -1.6993190446E-03  -3.5092029990E-02
   89     -1.5009323506E-02   1.3520854449E-04   2.6166891365E-02  -7.1896417824E-04  -8.2630080344E-02
   90      3.9315954323E-02   1.4172913945E-02   3.9516436340E-01   7.6846779009E-04   2.7908391701E-01
   91     -2.8696799342E-02  -3.5763378338E-03  -6.4130621232E-02  -6.4892223083E-04   1.7114013681E-02
   92     -2.8947584657E-02  -6.2953866504E-03  -1.5452348589E-01  -5.5795989181E-04  -7.0772528776E-02
                   75                 76                 77                 78                 79        
    0     -1.2839833999E-01   2.0660075042E-03  -1.0922969752E-01   1.1450593739E-02  -1.5797166018E-02
    1     -2.6791592629E-02   3.9376338431E-04  -2.4984908106E-02   2.0042081081E-03  -1.2926772525E-03
    2     -5.5502640894E-02   1.5307960492E-03  -6.3996038370E-02   3.2915116314E-03  -2.6213641160E-02
    3      1.9014521227E-01  -3.7902929405E-03   2.2924228263E-01  -1.2787729249E-02   2.5304141343E-02
    4      2.7981350690E-02  -5.3586367508E-04   3.4197436226E-02  -1.7021830144E-03   2.6553189688E-03
    5      1.7868272929E-01  -4.0396038086E-03   2.1665374888E-01  -1.1036609676E-02   5.0447713103E-02
    6     -8.6425267844E-02   1.5242911628E-03  -2.9050437256E-01   1.4132398292E-02  -3.0318837411E-02
    7     -1.3524013393E-02   2.1525232918E-04  -4.5546985086E-02   2.9728737408E-03  -4.1529369220E-03
    8     -8.2909126545E-02   2.0867984725E-03  -1.1836491246E-01   2.2575929902E-03  -2.7788924144E-02
    9     -3.9210520141E-01   8.8911182353E-03   2.5762366843E-01   1.2648719050E-02   9.1371882443E-02
   10     -5.8353738643E-02   1.2725427649E-03   3.8378432868E-02  -8.3579567086E-04   6.7582161861E-03
   11     -2.4189869518E-01   3.0010223109E-03   1.2794966875E-01   3.3140488362E-02   1.6481002982E-01
   12     -3.9353927177E-02  -3.3582828248E-04  -2.1362388617E-01   1.5158626200E-02  -1.4782264629E-02
   13     -8.8466947542E-03   3.8260690703E-07  -3.2008360459E-02   2.6832941987E-03   5.5638985863E-04
   14      3.1573856811E-02  -4.4286942955E-04  -1.5628665179E-01   2.9178497214E-03  -4.6405595663E-02
   15      1.8189316665E-01  -2.0860382951E-03   2.5674399964E-01  -2.3530050651E-02   2.4151380402E-02
   16      3.0336809673E-02  -3.2425377506E-04   4.3129137852E-02  -3.6665955703E-03   4.2078743532E-03
   17      2.9900936980E-02  -5.2818655905E-04   7.1169615491E-02  -3.1583040647E-03   8.5781929882E-03
   18     -9.5466759821E-02   1.9873343611E-03  -4.2009569881E-02   1.6155098963E-03  -2.1935147290E-02
   19     -3.3522923867E-03   5.9402954811E-05  -4.6917480804E-04  -1.6936915618E-03  -3.9276331724E-03
   20     -4.4497876088E-01   8.5970309709E-03  -3.9048140235E-01   2.1725338065E-02  -4.3255422622E-02
   21     -1.1155932258E-01   2.1363622407E-03   2.9197159861E-01  -3.3227057871E-04   4.3719757769E-02
   22     -1.3937660508E-02   2.2093901388E-04   4.9886506841E-02  -1.0236199479E-03   7.5303062992E-03
   23     -1.2085473745E-01   2.9591592438E-03  -1.1857228746E-01   3.9765901852E-03  -3.1749415664E-02
   24      3.2050982210E-01  -6.7750634493E-03  -1.1069103990E-01  -5.3804076350E-02  -3.1694534675E-01
   25      4.8058135736E-02  -9.1074568878E-04  -1.4616051924E-02  -1.0419495731E-02  -4.5169058198E-02
   26      1.4316863289E-01  -1.4994736214E-03  -4.5454698846E-02  -1.6697256097E-02  -3.8292550779E-02
   27     -1.7154347785E-01   2.8054483592E-03   5.6986732179E-02   9.1112714901E-03   2.5170684170E-02
   28     -2.3887893358E-02   4.1294952530E-04   1.4284291566E-03   1.1328169284E-03   5.3395509330E-03
   29     -1.2401742624E-01   3.8117759405E-03   2.9158847775E-01  -1.3584841992E-02   4.2599697642E-03
   30     -3.5433219801E-01   4.1526010870E-03  -3.3295117187E-01   3.4033501098E-02  -3.9556334870E-03
   31     -6.0597668089E-02   5.8389968274E-04  -6.3613433071E-02   5.1748082459E-03  -5.7287124257E-03
   32      7.0160202856E-02  -9.5413874864E-04   1.2743569376E-01  -9.0915705231E-03   1.0222231670E-02
   33      7.8911312521E-03  -2.7607404011E-04  -2.6471134823E-03  -1.7945632064E-03   5.5941133239E-03
   34      7.1218739294E-03  -1.1979673789E-04   6.8440708536E-03  -6.3231761842E-04   8.7459059935E-04
   35     -1.6470715372E-03  -7.6012764136E-05  -4.9351065298E-03  -7.7830555509E-04   4.1026167351E-03
   36      7.1242163186E-02  -8.2470695441E-04   5.1072965638E-02  -2.0063918096E-03  -1.2273773728E-03
   37      4.9314327945E-02  -4.2604555417E-04   4.1063046984E-02   4.1972476300E-04  -7.6159925318E-03
   38      7.0379696683E-02  -7.6473323692E-04   6.6196986074E-02  -1.6608928990E-03  -5.1565339456E-03
   39      5.4149320840E-02  -8.3189368612E-04   6.2590595132E-02  -4.3373156628E-04   2.5448675391E-03
   40      1.9294232651E-02  -2.7168197863E-04   2.9160780527E-02   1.1202276641E-03  -2.1243608292E-03
   41      3.2335924299E-03  -1.5405033914E-04   1.4537583490E-03  -1.7869451174E-04   4.7182445845E-03
   42      1.2462927013E-01  -1.3926581701E-03   1.2845337013E-01  -1.4163952497E-03  -7.8611434744E-03
   43     -2.1716563715E-02   1.7739756219E-04  -2.8342377707E-02  -7.9124268218E-04   8.2743786848E-03
   44      6.0490450703E-02  -7.8312667441E-04   7.6905903706E-02  -8.6776878546E-04  -2.6006059638E-04
   45      9.9568985459E-02  -4.7695177344E-03  -9.3958447407E-02   9.2708353844E-02   6.7512348080E-01
   46      1.8350900258E-02  -9.9747528134E-04  -1.8359937868E-02   1.5475230667E-02   1.1161561839E-01
   47     -2.2743276354E-02   6.3799198677E-04   1.6639159383E-02  -2.2481161512E-02  -1.7647045481E-01
   48     -1.8111206067E-01   1.3690432037E-02   1.1134458254E-01  -2.4637442352E-02  -4.7403504050E-01
   49     -1.4161546980E-02   1.0961422068E-03   1.8309044229E-02   2.9321589215E-02  -9.1887484585E-02
   50      5.7318171054E-02  -3.2751856303E-03  -3.3333132488E-02   1.4337002899E-02   1.2568762756E-01
   51      2.8495641917E-03  -3.9382757048E-02  -1.4421691851E-02  -3.2749100118E-01   1.1153215439E-02
   52     -3.1733656103E-02  -1.4393027645E-02  -1.4061642826E-02  -7.1579943437E-01   1.0000502420E-01
   53     -5.9722648157E-03   6.9818218240E-03  -6.6417729621E-04  -5.2026698663E-02   6.5414200800E-03
   54      6.4921968306E-02  -3.3178862026E-02   4.9590369892E-02  -2.2553576725E-01  -2.2938159027E-01
   55     -1.1564882890E-01   1.5370207864E-02   2.6627095927E-02   1.2495631165E-01  -1.6279899365E-01
   56     -3.1353789259E-02   1.0209233778E-02   9.5637772821E-03   6.7605397862E-02   5.0985111202E-02
   57      6.7162441986E-03   1.9380398392E-03   6.4330937367E-03   2.0213524533E-01  -2.2753691110E-02
   58      2.1724666437E-02   3.8599678571E-03   9.6834114361E-03   4.6627809558E-01  -5.7199132413E-02
   59      2.2242074329E-03  -6.4907390007E-04   4.8806350292E-04   3.4137450548E-02  -2.9811152787E-03
   60      6.7506982158E-03   2.0576432226E-01   1.1308037010E-04   2.6759744039E-02   1.2961339687E-02
   61      3.1677589225E-03   3.7744654319E-02   3.4245194975E-04   9.4259254004E-02  -6.5886132799E-03
   62     -3.4289934976E-04  -3.4767798875E-02   6.5163889576E-04   3.4139644212E-02  -2.6913684682E-03
   63     -7.2109402229E-03  -2.8801436962E-01   2.1011006211E-03   2.7505802666E-02  -4.3737072083E-03
   64     -4.9645875664E-03  -1.1391705901E-01   1.5969432503E-03  -1.3358487949E-02  -3.3208862533E-03
   65     -1.1672836944E-03   4.2427519327E-03   4.5155238135E-04  -1.7573446277E-02  -1.1024844315E-03
   66      5.9290491921E-03   2.7051729577E-01  -8.3113209825E-04  -3.6587728978E-02   1.6146945050E-03
   67      7.9783083972E-04  -2.2870346019E-02  -6.7126438677E-04   1.4167782168E-02   3.4725189112E-04
   68     -9.5471644824E-04  -9.0297867395E-02  -3.5673635117E-04   2.1373202256E-02  -9.5164427962E-04
   69     -3.7053991772E-03  -1.3807061582E-01   7.4945813382E-04   8.4448687618E-03  -7.1856349242E-04
   70     -2.8239150657E-03  -1.7779315021E-02   1.0328588602E-03  -2.1097767019E-02  -6.8713553077E-04
   71     -7.7501259785E-04   2.8171332850E-02   4.0816454228E-04  -1.6294128104E-02  -3.0790785879E-05
   72      8.9464671867E-03   2.7991386872E-01  -1.7106498627E-03  -1.0376455897E-02   3.3324758461E-03
   73      4.4555853897E-03   1.0220310843E-01  -8.7974923001E-04   1.3392201667E-02   1.1270700155E-03
   74      4.3152053016E-04  -1.5314646334E-02  -2.0053511047E-04   1.2942639848E-02  -4.4949140565E-04
   75     -8.6670257127E-03  -2.9623433239E-01   2.0658875610E-03   2.4324755274E-02  -6.6135717741E-03
   76     -4.9683730672E-04   2.6070846079E-02  -4.4445480993E-05  -3.6835284476E-02   3.5678842335E-03
   77      2.6627431836E-03   1.0318248116E-01  -9.1583445871E-04  -2.5867061253E-02   4.0760291365E-03
   78      1.4034308347E-02   3.0194521064E-01  -1.2914327242E-02   9.5561974919E-03   2.2632485917E-02
   79      8.7591577490E-03   2.5325412884E-01  -6.5662234977E-03  -2.9740294924E-02   4.5544940397E-03
   80      7.3520940389E-04   9.0244003747E-02  -1.8584712541E-03  -2.6987551680E-02   1.1250749779E-02
   81     -2.9092372823E-03  -2.1859076089E-01  -6.7828338515E-05   3.5710063022E-02  -8.9305606857E-04
   82      4.3471112804E-03   1.6064475168E-01  -1.4809491394E-03  -8.7334290517E-03   1.1125684012E-03
   83      3.8916758244E-03   1.6859485478E-01  -8.2924888311E-04  -1.5820785015E-02   6.9567288353E-04
   84     -4.4867153027E-03  -1.6279534949E-01   8.4752826458E-04   9.3660920338E-03  -4.7764293438E-04
   85      1.7415057554E-03  -2.9942232810E-02  -1.2833014975E-03   2.1634851922E-02  -6.9448835078E-04
   86      2.0013072912E-03   2.5321760123E-02  -6.1706586026E-04   6.9513840024E-03   1.4562521831E-03
   87     -9.1671689590E-03  -2.2312046460E-01   1.6721007190E-03  -4.0398015094E-02   4.2060042007E-04
   88     -7.0358229706E-03  -2.3925322458E-01   9.7935060774E-04  -4.3769311611E-03  -2.5042775230E-04
   89     -2.8499873489E-03  -8.9771249294E-02   1.1162079537E-03   7.4564841938E-03  -1.7509209537E-03
   90      4.3458042740E-03   2.8434883434E-01  -2.3242966900E-03  -6.4519323502E-02   9.0605912632E-03
   91     -5.2335950809E-03  -1.8512326651E-01   1.1831233269E-03  -1.5116223797E-02  -1.5877252493E-03
   92     -6.0895735092E-03  -2.0348826947E-01   1.9380608118E-03  -1.5635878758E-02   6.0965229537E-04
                   80                 81                 82                 83                 84        
    0     -5.0329282705E-04   7.5591416694E-04  -8.3124930902E-04  -4.3402861485E-04   7.2420237825E-06
    1      1.8137389284E-05  -4.0238305221E-04   4.4763406298E-04  -1.2494599098E-04  -1.4419500061E-07
    2     -4.9481025097E-04   5.7065585800E-04  -3.1100569687E-04  -1.7038935294E-04   4.3636742988E-06
    3      3.5455357684E-04  -9.7512403133E-04  -7.3068529338E-04   1.3562740166E-03  -7.6538644730E-06
    4      1.2064462753E-05  -8.9691723837E-05   1.2740621135E-05   1.2740862550E-06  -8.5479647775E-07
    5      8.6957491093E-04  -1.0035258793E-03   7.3964296697E-05  -9.2001158979E-04  -4.6345542935E-06
    6     -7.2070170010E-04   3.9449201439E-04   3.0128910507E-05  -6.2447372502E-05   7.1346182604E-06
    7     -1.4369495626E-04   8.9610620469E-05  -1.4947575832E-05  -5.1951370390E-05  -2.9638202084E-07
    8      2.6615695531E-05   2.7752192878E-04  -1.9620882913E-05   2.7912342099E-04  -2.8095274578E-05
    9      3.3931089453E-04  -1.2637752311E-04  -7.3859584775E-05  -1.9054607231E-05  -1.0880998423E-05
   10     -3.4196022770E-05  -4.2696851938E-05   7.8018331380E-05   1.5582148904E-05  -1.1289152536E-05
   11      1.0521793842E-03  -8.2682332095E-06  -4.0666877153E-05  -4.1415334773E-05  -8.6974926783E-07
   12     -2.8531343886E-04   5.0234791833E-04   2.3375330258E-05  -3.6550859161E-04  -1.2836429705E-06
   13     -3.2705882498E-06   1.2003777653E-04  -4.9661813739E-05  -4.2744470172E-05   3.4816143112E-06
   14     -6.6214291655E-04   3.4074988470E-04   9.2050112717E-05   4.9594750831E-04   1.0859904818E-05
   15      6.7397163335E-04  -1.5859347532E-03  -3.5598027323E-04  -2.9874952669E-04  -7.9454695675E-06
   16      9.9666115860E-05  -2.1936852483E-04  -1.8007526407E-04   3.1980221274E-04  -1.4925904969E-06
   17     -5.8143702177E-05  -7.4958787617E-04  -1.1970418516E-03  -4.5773767604E-03   1.5718250232E-05
   18     -2.1397667094E-04   7.8212149976E-03   6.8497813227E-03  -1.7454224368E-02   7.4503255143E-05
   19      1.5279750783E-05   1.2960151903E-03   4.5379244126E-04  -2.6540601293E-03   1.3561178100E-05
   20     -1.2768582665E-04  -2.7399729397E-03  -2.9286079909E-03   6.9314123322E-03  -3.5328577993E-05
   21     -1.0294360953E-05   4.3687337597E-04   1.8628145547E-04   1.2660365697E-04  -1.4644556685E-05
   22      7.5199208176E-05  -5.0311604698E-05  -5.7139974065E-04   4.3295296874E-04  -8.6377609340E-06
   23     -2.2735375095E-03   1.6329155529E-03   1.2945991266E-03  -4.9659724131E-03   3.3421270768E-04
   24      1.3141059747E-03  -4.0689575403E-04   3.9690111554E-05   4.3976229329E-05   6.3773381180E-06
   25      1.3648575622E-04  -1.5949087850E-05   1.3344658130E-05  -3.7908701887E-06   2.0251173531E-05
   26     -1.4271655176E-03   1.8665754161E-04   1.1808490159E-05   8.1674016203E-07  -1.1040481591E-05
   27      2.5748941829E-04   2.0748103403E-03   1.2229284619E-03   7.8739181423E-03   7.1344161141E-05
   28      1.0341968905E-04   3.0026687956E-04  -9.2339596789E-05   1.0797628200E-03   2.1942696150E-05
   29     -2.1159986365E-04  -7.9005745750E-04  -6.6708705691E-04  -5.2275176834E-03  -5.1476902541E-05
   30     -3.6660516076E-05   1.1989855784E-03   7.4837741622E-04   4.4683632538E-03  -2.6878588889E-06
   31     -6.0623679579E-05  -2.2819053620E-04  -2.9782110226E-04  -1.0693142460E-03  -8.8130958206E-06
   32      1.0156325962E-03   1.1149368445E-02   1.2605995271E-02   5.0094866879E-02  -1.6083712503E-04
   33     -7.0587018059E-04   3.7789853477E-02   3.3598761260E-02  -4.0314850696E-02  -7.7799223181E-06
   34     -7.3611245424E-04   3.0662536090E-02  -8.6976944165E-02  -1.3319953021E-02  -2.4851834058E-06
   35     -2.3798603295E-04   1.7128399381E-02   1.0030687476E-03   8.4365955746E-02  -1.7206163815E-06
   36      8.7486764294E-03  -3.6720558863E-01  -5.1604103981E-01   4.2422353293E-01   5.3018743411E-05
   37     -5.5452965337E-03   2.2001940379E-01   2.8497019815E-01  -2.5212977713E-01  -2.8262525840E-05
   38     -5.7731833772E-03   2.2701259578E-01   3.2498009997E-01  -2.5887089118E-01  -2.9692065090E-05
   39     -8.3019927933E-04   2.8072906485E-02   3.0037786222E-02   5.2221080995E-02  -9.8199239779E-07
   40     -4.0126099090E-03   1.6764831144E-01   1.2893718404E-01   3.0771068187E-01  -1.1213825223E-05
   41      9.2646514524E-03  -4.0013272882E-01  -3.5624491741E-01  -7.5417638228E-01   2.8214152008E-05
   42      1.9574213696E-03  -1.1264169216E-01   1.0098201573E-01   7.6788792552E-03   2.0835728737E-05
   43      1.7874232349E-02  -7.4763968728E-01   6.1858816382E-01   1.0420215945E-01   6.7442518747E-05
   44      4.7504388745E-04  -3.4309863153E-02   2.6040256481E-02   1.9699515014E-02   9.6425931459E-06
   45     -1.7689913374E-03   5.1187233329E-04  -1.3248677362E-05  -4.7967596174E-05   7.7608066765E-06
   46      5.5096749351E-04   7.7085694248E-05  -9.4808802300E-06  -7.4595411976E-06   6.3487313045E-06
   47      1.0319327555E-03  -2.2077546213E-04   7.4711576695E-06   1.4227284150E-05   4.2067203826E-06
   48     -2.8831490069E-02  -7.8292411005E-04   2.8462837369E-06   2.5445345106E-05  -2.2976394418E-04
   49     -7.8810948891E-02  -1.8059901819E-03  -8.6266787998E-06   4.3772288702E-05  -6.3065548755E-04
   50      4.7253786686E-03   1.3418199138E-04  -2.8072079119E-06  -5.6275035530E-06   5.9036856294E-05
   51     -2.2341076459E-03  -8.8064247110E-05  -2.4722851273E-06   1.9660277239E-07  -1.4174599156E-05
   52      1.3059650761E-03   2.1822121122E-04   2.3086554012E-06  -1.1942315729E-05   1.7603761768E-04
   53      7.5099561634E-04   2.1662740130E-05  -1.0325251197E-05  -5.4991802495E-06  -2.1551904794E-05
   54      3.7473438972E-01   9.1541923472E-03   3.6488241955E-05  -1.9970497610E-04   3.8062211443E-03
   55      9.2027122613E-01   2.0567588371E-02   4.7289330474E-05  -4.1400559868E-04   7.7350300378E-03
   56     -6.3142629870E-02  -1.3690613175E-03   8.6285529824E-05   7.6905138897E-05   1.4247613509E-04
   57      1.7948703241E-05  -2.5007059524E-06  -1.7948140151E-07   3.4158049369E-07   5.3688667156E-06
   58     -1.2225631798E-04  -9.4375193892E-05  -9.7709659678E-07   5.3876434224E-06  -1.5946663453E-04
   59      2.3221435603E-06  -6.2096541937E-06   1.0295749216E-06   1.4315325222E-06  -3.5468004969E-05
   60      8.3330314174E-04   4.5821891355E-05  -1.0532736604E-07  -2.6074519280E-06   8.4306239521E-04
   61     -7.5266452581E-04  -5.4164962095E-05  -1.3227221643E-07   3.5843989247E-06   1.9507362677E-04
   62     -2.9693808207E-04  -1.2069634085E-05   3.1627388562E-06   3.6695147700E-06  -8.3290420206E-05
   63     -2.1381104041E-03  -4.2088626893E-05   9.0795521745E-07   2.2199657593E-08   8.8598058596E-03
   64      1.8854359427E-03   3.4615958060E-05  -1.1609903735E-06   3.2956286279E-07  -1.4592443304E-02
   65      1.5215690536E-03   3.1003378602E-05  -3.7648960293E-07   1.1295645762E-06  -1.2273939094E-02
   66      9.4754014186E-05   1.2929593935E-05   4.3790733513E-08  -2.6153414343E-06   1.8728648598E-02
   67      3.8360880635E-05   1.0786039778E-05   3.4313567958E-07  -1.2445182271E-06   2.9494402113E-02
   68     -4.6436879464E-05  -1.5098382989E-06   8.7074808517E-07   1.5081073339E-06   1.4106051148E-02
   69     -4.3167736222E-05   8.3575477029E-06  -1.9550402892E-07  -1.2427885029E-06  -5.1358203958E-02
   70     -4.7104360733E-05   1.3935306782E-06   3.2184031295E-07   1.2862701263E-06  -7.1152083825E-03
   71      2.2311804585E-05  -1.9193042518E-07   1.1284760617E-06   3.0977446556E-06   1.0140391208E-02
   72      7.8777335649E-06   1.1581764279E-05  -4.3434218944E-08  -1.5154344859E-06   2.3714212548E-02
   73     -5.9857014941E-05  -1.1709957776E-05   2.8726696184E-07   3.0863759611E-06  -2.9593094674E-02
   74     -7.2590716676E-05  -1.2555027279E-05   1.6282716972E-07   4.1639837528E-06  -2.6040513016E-02
   75      8.3052128238E-05  -3.1054431779E-06   3.2036211118E-07   2.7541612731E-06   8.9275148335E-03
   76      1.4064137711E-05   9.9876367113E-07   2.3083515495E-07   4.0979838656E-06   1.8209794757E-02
   77     -2.3326094510E-05  -2.3957733260E-06   2.4055169972E-07   3.5708193700E-06   9.1839638985E-03
   78      1.4900955066E-02   2.1366160046E-04  -1.0481287553E-05  -2.3068653913E-06  -1.1747262677E-01
   79     -2.0317571799E-02  -4.3014311453E-04   1.1778189980E-05   8.9230501122E-06   1.6295238861E-01
   80     -1.9344540087E-02  -3.6817158471E-04   1.5550264469E-05   9.0893218527E-06   1.4177178030E-01
   81      9.7645465708E-04  -4.0919396436E-05  -2.4703398072E-06   1.3860328226E-05  -2.0982834196E-01
   82      1.6441171420E-03  -9.3080007157E-05  -4.3211018260E-06   2.8341935761E-05  -3.4998421789E-01
   83      7.5214770098E-04  -5.1045712195E-05  -6.6658057653E-07   1.6426536672E-05  -1.7108485076E-01
   84      3.7281630727E-04  -3.1813226582E-05   3.6236574685E-06   7.2133933519E-06   5.9890877589E-01
   85      2.2674916639E-04  -1.0539434149E-05   2.5864270549E-07   2.9983263613E-06   8.5885318707E-02
   86      1.2380931039E-04   1.6754555129E-05   1.1005254646E-06   1.8912430556E-06  -1.1637051928E-01
   87     -1.7610728861E-04  -5.0917397915E-05  -1.6661431930E-06   1.3192274570E-05  -2.6735184694E-01
   88      6.7946755708E-04   1.1584330468E-04   2.6405803979E-06  -1.7779003405E-05   3.5152448252E-01
   89      3.3556471548E-04   9.8305926726E-05   2.0235189520E-06  -1.4050269327E-05   3.0497658841E-01
   90      4.6545235565E-04   9.9027184815E-05  -1.8177107447E-06  -2.8743683922E-05  -1.2116192953E-01
   91      1.4569588804E-03   2.0765183526E-04  -4.1642515170E-06  -5.2773464666E-05  -2.0989348191E-01
   92      1.0230633084E-03   1.3419727961E-04  -1.0270569457E-06  -2.5197562365E-05  -1.0008626514E-01
                   85                 86                 87                 88                 89        
    0      1.1458124228E-05   2.5117435037E-07  -5.0272541998E-04  -2.0462259698E-04   1.6133664951E-05
    1     -1.0416868152E-06  -7.8534810317E-07  -7.3604516055E-05  -2.5624496592E-05  -4.8422107416E-07
    2      6.9935053685E-06  -4.3714678950E-07   5.8967908873E-05   1.7608030791E-05   9.1833329109E-06
    3     -3.5660472052E-05   7.0865064966E-06   4.9619004974E-03  -4.0042273901E-02   2.7373746035E-04
    4     -5.9267651978E-06   1.1635703358E-06   9.0786256744E-04  -7.4703696510E-03   5.1312497578E-05
    5      5.3522650853E-06   2.6065181913E-06  -1.0665142294E-03   2.2732870445E-02  -1.7214786772E-04
    6      1.0899564230E-05   2.1153031453E-07  -2.8482033049E-04   3.4633753020E-03  -1.1814508991E-05
    7      2.2082835025E-06  -4.2679377685E-06  -7.7828866085E-05   2.3381243906E-03  -1.3486458351E-05
    8     -9.7390669993E-05  -1.4499518667E-05   1.7058272568E-03  -7.2204298671E-02   4.0682740646E-04
    9     -1.0081671406E-05  -2.0015575298E-06  -6.9675351785E-06  -1.8291066259E-03   8.9404124749E-07
   10     -1.3304811105E-05  -1.3541751310E-05   4.5827083178E-05  -3.2859095033E-04  -8.7516561663E-06
   11      5.3680212185E-06  -5.8728514043E-07  -1.3980405191E-03   8.2801417607E-04  -6.1654980465E-06
   12     -7.6609353498E-06  -2.2526121979E-04  -4.7495285651E-02  -4.6344960454E-03  -2.1234110171E-05
   13      3.2568089186E-06  -3.6222404759E-05  -9.3014781352E-03  -8.8775359909E-04  -1.2469184510E-06
   14      1.8105905812E-05   1.6229786294E-04   3.4243602228E-02   2.9959800672E-03   3.1087947437E-05
   15     -1.0939049879E-05  -1.4207825971E-05  -3.0003816223E-03   1.2348483117E-03  -2.0560277871E-05
   16     -3.0568056342E-06   3.4443718458E-06   9.4713299913E-04   2.6488427458E-04  -4.1540700823E-06
   17      3.0960180869E-05  -2.6488534940E-04  -6.2065301925E-02  -1.5764064294E-03   4.0280512565E-05
   18      4.0900001305E-04  -6.3792479219E-05  -5.4506149926E-02   4.7891221475E-01  -3.2753346002E-03
   19      7.5111718367E-05  -1.0094644764E-05  -1.0100609974E-02   8.8476932185E-02  -6.0840551805E-04
   20     -2.0733818601E-04   3.1824147660E-05   2.7733134669E-02  -2.4678921754E-01   1.6895523688E-03
   21     -4.9135532587E-05  -1.0239956607E-05   4.3468713879E-04  -3.5397546649E-02   1.9975854686E-04
   22     -3.3023132396E-05  -4.1158352266E-07   5.8015150791E-04  -2.6005675591E-02   1.4483318707E-04
   23      1.1305159468E-03   1.4378030047E-04  -2.3213196866E-02   8.2962882416E-01  -4.6667090712E-03
   24     -1.1287814612E-05  -1.1190406851E-06  -8.0209553716E-05   6.8398143276E-05  -2.0436452965E-05
   25      1.7277926390E-05   3.6642868840E-05  -2.2416766681E-05   3.6802450460E-06   1.1195719327E-06
   26     -2.3467062292E-05  -1.4267098061E-05   2.8994704550E-04  -1.6827517561E-04  -1.4369896835E-05
   27      1.5811774671E-04   2.6696624052E-03   5.6263888890E-01   4.9736828658E-02   3.4603249234E-04
   28      3.2492307112E-05   5.2977410628E-04   1.0944117778E-01   9.6139721053E-03   6.5957423438E-05
   29     -1.0927007904E-04  -1.8207309208E-03  -3.8299476795E-01  -3.4516013294E-02  -2.2912011832E-04
   30     -9.9413548303E-06   1.9255098915E-04   4.3836602679E-02   6.6510639927E-04  -1.4026765421E-05
   31     -9.0888867279E-06  -6.1736903049E-05  -9.6075582833E-03  -2.7035541631E-04  -9.5345481389E-07
   32     -3.2544600095E-04   3.0547029293E-03   7.1335142736E-01   1.4735345235E-02  -3.8964647037E-04
   33     -1.3822608042E-05   3.3277696539E-06   1.0150003953E-03  -1.0125870583E-03  -7.8104547235E-06
   34     -6.5124803976E-06   5.0487027663E-06   1.1173502784E-03   1.0700352274E-04  -7.4909852302E-06
   35     -1.3543635336E-06  -1.9348948064E-05  -3.8796909093E-03   9.7148171675E-04  -1.0576194758E-05
   36      9.6463210497E-05  -3.5211094607E-05  -9.6331533849E-03   1.1098727321E-02   2.1809362275E-05
   37     -5.2476968071E-05   2.2265855865E-05   6.2162028111E-03  -5.8555625315E-03  -1.1366876485E-05
   38     -5.4284450523E-05   2.5642096658E-05   7.2794126850E-03  -5.4148089145E-03  -1.6748370620E-05
   39      9.4261620924E-07  -7.8436151771E-06  -1.1874748764E-03   1.3332945372E-03  -8.2465505982E-06
   40     -1.0550903110E-05  -7.9597149385E-05  -1.5513914220E-02   2.2938120888E-03  -2.9675793812E-05
   41      2.2682774613E-05   1.9980555974E-04   4.0257984084E-02  -5.3752873868E-03   7.3549020535E-05
   42      3.4877163804E-05   7.1828889436E-06   5.4762414807E-04   9.3498547982E-04   3.4674293353E-05
   43      1.1837695644E-04  -1.6340013554E-05  -3.7904487587E-03   2.4118913157E-03   1.2266196224E-04
   44      1.5543500920E-05   2.7157561689E-06  -8.6301975333E-05   8.0245314891E-04   1.0283140690E-05
   45      7.5525210101E-05   1.7298752373E-05  -6.4942464507E-05   3.8794460357E-04   1.0356660731E-04
   46      5.0780286828E-05   3.2378100608E-05  -2.8289496109E-05   6.1611257805E-05   4.1708802633E-05
   47     -4.2860996016E-06   1.1491727802E-05   3.0965783424E-05   1.3998652355E-06  -1.6155837239E-05
   48     -4.3378646891E-04  -5.4924886075E-04   9.5245878077E-05  -1.1475342431E-04  -3.0292027131E-04
   49     -1.2878263929E-03  -1.4610817603E-03   1.1067020443E-04  -1.3145738035E-04  -8.5322258781E-04
   50      1.6060620369E-04   1.4304997389E-04  -8.3014170269E-05   1.9267651424E-05   1.4272044207E-04
   51     -1.0522766365E-04   2.7714289217E-04   1.2378567249E-05  -1.9351107628E-05  -1.4503025184E-04
   52     -6.1632688269E-04   4.1439864566E-04  -1.5465315140E-05   6.7217324408E-05  -9.1211432605E-04
   53     -2.9004510188E-04  -8.2079025981E-05  -1.0962950227E-06   7.7778432318E-06  -3.5189477372E-04
   54      7.7008609534E-03   8.5940228902E-03  -4.0988407648E-04   8.3440448851E-04   5.7290419061E-03
   55      1.6100077089E-02   1.7622336188E-02  -9.9716746996E-04   1.4015755500E-03   1.1375713905E-02
   56      1.3128921993E-04   2.4039325849E-04   3.7715687380E-05  -1.8187417420E-04   1.9832097026E-04
   57     -1.0783718746E-04  -1.0671868655E-04  -1.6846100162E-06  -1.7592209398E-06  -8.4040944907E-05
   58      1.9636565542E-04  -3.9603229790E-04   8.0905417926E-06  -3.0731880658E-05   3.1493596230E-04
   59      1.2929579703E-04  -7.2169209712E-05   1.0432718106E-06  -1.3427495599E-06   1.4952504334E-04
   60      2.8127106816E-04   1.7997737438E-03  -1.0968653586E-05   7.5792005844E-06  -1.7688553786E-04
   61      1.8712175150E-03   5.9292736931E-04   6.2879737598E-07  -2.3085983316E-06   2.8750366101E-03
   62      1.1177249835E-03  -9.2933837075E-05   2.4133574165E-06   5.4154975872E-06   1.8372409951E-03
   63      2.0233721483E-02   2.3344557559E-02  -9.7151945440E-05   5.1537681664E-05   2.0676393453E-02
   64     -3.0609197817E-02  -3.3337551864E-02   1.4018547703E-04  -5.6847317325E-05  -2.5604368343E-02
   65     -2.6226387952E-02  -2.8912498556E-02   1.2318976348E-04  -5.0931516779E-05  -2.2968167643E-02
   66      2.0662689664E-02  -2.0457115276E-03   8.6069464489E-06  -1.0395775596E-04  -2.0264809771E-02
   67      3.6971976288E-02   3.3427459154E-03  -1.5646717000E-05  -1.6226728020E-04  -3.1002850812E-02
   68      1.8467204494E-02   2.7355529557E-03  -1.0482045532E-05  -7.7669221616E-05  -1.4700191687E-02
   69     -2.5262433107E-03   5.1628415862E-02  -2.5739194361E-04   1.0219829899E-04   2.1153355940E-03
   70     -2.9975241212E-03   7.7350894896E-03  -3.9714611632E-05   3.4227431368E-05   3.3637008702E-03
   71     -1.2034636861E-03  -9.8384594606E-03   4.9958773290E-05  -5.6052437963E-06   1.5857720210E-03
   72     -2.1131051221E-02   3.0085689213E-03  -3.2472573388E-05   1.9473059234E-04   2.3494779048E-02
   73      2.9963724619E-02  -1.0337864080E-02   7.2129314382E-05  -2.3627157059E-04  -2.7294520684E-02
   74      2.5538221746E-02  -7.5898069130E-03   5.7365954286E-05  -2.0769159515E-04  -2.4443670326E-02
   75     -1.5353778799E-02   2.1234469778E-02  -8.0455028209E-05  -1.7657298116E-04  -2.6862261784E-02
   76     -2.8631394908E-02   3.7912749560E-02  -1.4956670987E-04  -2.7204887330E-04  -4.2333454051E-02
   77     -1.4019276583E-02   1.8335019079E-02  -7.1130275108E-05  -1.2386028378E-04  -1.9499623465E-02
   78     -2.5067967401E-01  -2.7255111726E-01   1.1580974018E-03  -5.1736484977E-04  -2.1777382012E-01
   79      3.4615261496E-01   3.7522124226E-01  -1.5691172072E-03   6.5185995916E-04   2.9571349334E-01
   80      3.0159165141E-01   3.2684203381E-01  -1.3740094850E-03   5.7820536741E-04   2.5859089557E-01
   81     -2.5120747005E-01  -1.0937632624E-02   4.6645431156E-05   1.1293055469E-03   2.1071645958E-01
   82     -4.2227156897E-01  -2.4700474863E-02   1.1088257778E-04   1.8653129495E-03   3.5001979126E-01
   83     -2.0696214611E-01  -1.3054111315E-02   6.1039772950E-05   9.0897842193E-04   1.7081580816E-01
   84      2.9817177407E-02  -5.8256468625E-01   2.8917555602E-03  -1.0958892072E-03  -2.3329784407E-02
   85      6.6720053228E-03  -8.4301971839E-02   4.2040417022E-04  -1.8105355477E-04  -6.4412676231E-03
   86     -4.2993234591E-03   1.1288556334E-01  -5.5865346405E-04   2.0233203490E-04   2.5138324423E-03
   87      2.5399117879E-01  -6.7034378294E-02   5.0550230162E-04  -2.0165390837E-03  -2.4032051836E-01
   88     -3.3660437687E-01   9.4358768292E-02  -6.9818616544E-04   2.6610718515E-03   3.1395076083E-01
   89     -2.9146096997E-01   8.0520264301E-02  -5.9870470918E-04   2.3099480890E-03   2.7257364124E-01
   90      1.9180496558E-01  -2.5009520049E-01   9.7033859134E-04   1.8427135905E-03   2.8254915825E-01
   91      3.3047806671E-01  -4.3064437177E-01   1.6744343798E-03   3.1422349280E-03   4.8079246298E-01
   92      1.5699149010E-01  -2.0478785027E-01   7.9301311516E-04   1.4977005857E-03   2.2747521315E-01
                   90                 91                 92        
     0     -1.8100606791E-05  -1.8378677805E-03  -4.7281168123E-04
     1     -4.5160992697E-07  -2.8129126470E-04   4.7279685373E-05
     2     -1.2902755637E-05   1.2489005289E-03  -1.7544840601E-03
     3     -1.4739770702E-04   9.9591116204E-03  -6.7871193181E-02
     4     -2.8623126954E-05   1.8423375674E-03  -1.2426802266E-02
     5      9.9792942074E-05  -3.5697681950E-03   2.9752213013E-02
     6     -5.6538476346E-06  -7.8470660382E-04   3.2695071056E-03
     7     -1.5245218740E-06   1.2157556525E-04  -6.6897713647E-04
     8     -9.2451900022E-05  -1.0822526867E-02   4.9328931224E-02
     9      2.0284041412E-05   1.4323937964E-04   2.4069827841E-03
    10     -9.4289152967E-07  -7.0194029924E-05   3.9735206794E-04
    11      1.5609062172E-05   2.6284915668E-03  -1.4702665560E-04
    12      7.8218590003E-05   5.5136296491E-02   7.2035489358E-03
    13      2.0120666096E-05   1.0506351032E-02   1.3670549951E-03
    14     -7.2146457652E-05  -3.1225236934E-02  -4.1738190094E-03
    15      1.4353404434E-05  -8.0750190572E-03  -7.3314793453E-04
    16      3.1635118157E-06   5.8537237838E-05   2.3442707575E-04
    17     -6.8794008059E-05  -6.1785326534E-02  -1.3518388326E-02
    18      1.7373388637E-03  -1.0572854580E-01   7.2414301448E-01
    19      3.2416552719E-04  -1.9511820282E-02   1.3352295991E-01
    20     -8.9721047365E-04   5.3461356733E-02  -3.6618299238E-01
    21     -4.7873160573E-05  -4.0703751710E-03   1.8952715692E-02
    22     -2.9430681960E-05  -3.6525101425E-03   1.6292938567E-02
    23      1.0463975771E-03   1.1941616564E-01  -5.3440713969E-01
    24     -7.4892073324E-06  -1.4040349565E-04  -4.9309038108E-04
    25      1.9015191230E-05  -1.8010883712E-05  -9.5053705462E-05
    26      1.6449531493E-06  -5.4987683953E-04  -1.9650883580E-04
    27     -9.9044381307E-04  -5.8314525867E-01  -7.5999795701E-02
    28     -1.8858354732E-04  -1.1297159829E-01  -1.4783292320E-02
    29      6.6690047681E-04   3.9114689039E-01   5.0914767112E-02
    30      3.8672364904E-05   4.5950078811E-02   9.6804016190E-03
    31     -2.0805650993E-05  -8.4154692383E-03  -1.8196436655E-03
    32      6.9228527005E-04   6.7386797386E-01   1.4239317750E-01
    33      1.3865462594E-05   7.6719305929E-04  -9.1750347287E-04
    34      8.3511107829E-06   7.9272259907E-04   2.5806908119E-04
    35      4.1164990672E-06  -2.6559112890E-03   5.2263377233E-04
    36     -7.0645568578E-05  -5.9515447648E-03   1.0434239550E-02
    37      3.4826888216E-05   4.1179283110E-03  -5.0726037111E-03
    38      3.7400581413E-05   4.9080656044E-03  -4.1864564440E-03
    39      1.9638938811E-06  -7.3966844474E-04   1.9072944737E-03
    40      1.0755955803E-05  -1.0297545044E-02   2.4675023667E-06
    41     -3.4405787982E-05   2.7170739327E-02   1.1930871813E-03
    42     -4.2155687813E-05   3.6699308569E-04   1.1512230350E-03
    43     -1.5903281001E-04  -3.1423859679E-03   1.8758119698E-03
    44     -1.5829181502E-05  -2.7164725921E-04   1.1022596213E-03
    45     -2.1215192968E-05   4.1073903213E-05  -1.3628892872E-04
    46      3.1073452861E-05   2.9183487612E-05  -1.0762366902E-05
    47      1.4206830353E-05  -2.3940759777E-05   1.0478346400E-05
    48     -3.3780360685E-04  -2.9179640840E-05   5.1487496221E-05
    49     -8.8108050085E-04   7.3779674812E-06   1.0928187773E-04
    50      8.5998424541E-05   7.2469292938E-05  -5.9522606771E-06
    51      4.4663959235E-04   4.4899760128E-06   1.7874050046E-05
    52      3.6183264936E-04  -3.4573947225E-05  -6.1731527980E-05
    53     -8.5506362186E-05   7.2114222780E-06  -1.0727396252E-06
    54      5.1731863806E-03  -3.2617704019E-04  -6.9528929246E-04
    55      1.0418191304E-02  -3.0514202474E-04  -1.1612464913E-03
    56      2.0942401930E-04  -1.5878685514E-05   7.0516314116E-05
    57     -1.8903609271E-04   1.2771427186E-06   4.6161279276E-07
    58     -3.3816245346E-04   1.7403870838E-05   2.9358773227E-05
    59     -3.3064106602E-05   7.1361809443E-07   3.6789115236E-06
    60      1.2210984626E-03  -6.0537904063E-06  -1.1487087666E-05
    61      4.9303938732E-04   8.4395942179E-06   1.3522462305E-05
    62     -2.2888176343E-05   3.6787654048E-07   3.6905500219E-06
    63      1.7674448603E-02   4.3430132437E-06   3.9687863902E-07
    64     -2.0987561219E-02  -9.7998688127E-06  -3.0230564354E-06
    65     -1.9045484900E-02  -8.2225852986E-06  -2.4059906160E-06
    66     -2.3585012478E-02   2.2188882872E-05   2.4014073102E-05
    67     -4.0837587397E-02   4.4760567123E-05   4.7103657842E-05
    68     -2.0217797563E-02   2.5387501968E-05   2.6644240016E-05
    69     -4.4929899802E-02   5.9119975655E-05   4.9930225505E-05
    70     -6.0029401166E-03   9.5016418808E-06   7.0924263156E-06
    71      9.0119234472E-03  -9.3432308508E-06  -7.6368176480E-06
    72     -1.9266586670E-02   3.6958680654E-05   3.6309290839E-05
    73      2.6713225271E-02  -4.9459426712E-05  -4.8840456193E-05
    74      2.2853784053E-02  -4.0272308617E-05  -3.8614007350E-05
    75      1.4964507791E-02  -3.5197321299E-05  -4.1405255874E-05
    76      2.2636351515E-02  -5.4424292420E-05  -6.8197371190E-05
    77      1.0283319948E-02  -2.3695327841E-05  -2.8215412053E-05
    78     -1.7816924203E-01  -7.6942394139E-05  -7.1631436647E-06
    79      2.4078702343E-01   1.2292059193E-04   5.7357031537E-05
    80      2.1062630436E-01   1.0274928917E-04   3.7294359001E-05
    81      2.6461416225E-01  -2.8772302500E-04  -3.0935255830E-04
    82      4.4463205962E-01  -4.8205262726E-04  -5.1434735500E-04
    83      2.1794369150E-01  -2.3470071951E-04  -2.5072596012E-04
    84      4.8702061330E-01  -6.4872823044E-04  -5.5150274740E-04
    85      6.9646412593E-02  -9.2150212807E-05  -7.8238669463E-05
    86     -9.4737239154E-02   1.2606940237E-04   1.0618671466E-04
    87      2.1563714960E-01  -4.1059905475E-04  -4.0878845684E-04
    88     -2.8644539323E-01   5.3931092018E-04   5.2709591122E-04
    89     -2.4775946650E-01   4.6829492432E-04   4.6004671625E-04
    90     -1.4972467830E-01   3.5742321213E-04   4.2214840610E-04
    91     -2.5384287886E-01   6.0080803820E-04   7.0779147272E-04
    92     -1.2005628713E-01   2.8117714021E-04   3.2867800501E-04

#
# The atoms: label  mass x y z (in bohrs)
#
$atoms
31
 N     14.00700     -9.296782955172    -0.235169272036    -1.290990583177
 C     12.01100     -9.242373512181    -0.315877285330     1.300042700791
 C     12.01100     -7.102144199354     0.008196147350     2.634663027679
 C     12.01100     -4.719878621960     0.444235822986     1.376118686695
 C     12.01100     -4.856450541065     0.497600857853    -1.356304013047
 C     12.01100     -7.085326637443     0.151420517182    -2.548141926877
 H      1.00800    -11.037727824929    -0.647928116665     2.216509255201
 H      1.00800     -7.180119320117    -0.054343430286     4.675513200141
 N     14.00700     -2.690034490093     0.776018953572     2.698728576725
 H      1.00800     -3.182972165362     0.822043492985    -2.483007034405
 H      1.00800     -7.213820635011     0.178913459044    -4.587680184280
 C     12.01100    -11.621618232915    -0.782244705385    -2.634473217436
 H      1.00800    -13.209478206819     0.110681359271    -1.680779062350
 H      1.00800    -11.511700457730    -0.025654951864    -4.540893203731
 H      1.00800    -11.972439957542    -2.810531980068    -2.747649927180
 N     14.00700     -0.516099911979     1.144247761741     1.737288777752
 C     12.01100      1.720954263602     1.502742850628     1.127490815268
 C     12.01100      3.388378538251    -0.710212507896     0.444349761702
 H      1.00800      2.528132195925     3.405990472954     0.977247809633
 O     15.99900      2.488756275644    -2.811572231694     0.287056700311
 C     12.01100      6.100740253472    -0.229864794158    -0.079482808448
 C     12.01100      7.363608783741     1.863799387760     0.908676696656
 C     12.01100      9.917662974555     2.215628605260     0.431280989715
 C     12.01100     11.224318491612     0.498761057090    -1.058468470081
 C     12.01100      9.980278233677    -1.591807752526    -2.052206492759
 C     12.01100      7.440971973295    -1.963994909561    -1.550353092498
 H      1.00800      6.387487860077     3.214582996132     2.092643693867
 H      1.00800     10.884270744650     3.833585398519     1.223461433558
 H      1.00800     13.212233639610     0.784857703350    -1.444555649203
 H      1.00800     10.996761600982    -2.932760918904    -3.213926901853
 H      1.00800      6.481604889383    -3.596585746720    -2.321900434800

$actual_temperature
  0.000000

$frequency_scale_factor
  1.000000

$dipole_derivatives
93
   -2.3383587083E+00   -3.5562027168E-01   -2.3027957013E-01
    1.0710560946E-02   -2.5748182945E-01    1.0508848583E-01
   -7.2995094549E-01   -9.2084364237E-02   -1.2971618415E+00
    4.7769384325E-01    7.2629448866E-02    2.2825390321E-01
   -4.0962739110E-02   -4.9482623855E-02   -2.0791803591E-02
    1.4047563820E+00    1.6582017519E-01    1.2136716869E+00
   -1.0147364104E+00   -8.5884140795E-02   -4.0404837268E-01
   -1.0829114866E-01   -3.1413442055E-01   -7.1374499611E-02
   -3.5080156973E-02    4.9456313413E-04   -1.2062113398E-01
    1.4140812602E+00    1.2072606757E-01    3.3411055128E-01
    4.4244502831E-01    1.9816303689E-01    7.4040646344E-02
    5.4789948333E-01    9.4395851891E-02    6.8425516798E-01
   -1.0571608061E+00   -8.6266966674E-02   -1.0577492428E-01
   -1.0310836711E-01   -3.5631372984E-01   -1.1610903945E-02
   -1.3342054498E+00   -1.8632901073E-01   -5.0590289919E-01
    2.3448028572E+00    3.5324617466E-01    7.2670777630E-02
    3.2227208616E-01    6.6622478047E-02   -2.4967111006E-02
   -4.7682031847E-01   -7.8574353348E-02    2.1967564946E-01
   -2.8174363355E-05   -3.1544508764E-02    5.5590334770E-02
   -2.3245420881E-02    1.8863978814E-01    1.5234242955E-02
    3.7522229156E-02    8.4605611962E-03    1.0644602609E-01
    9.1437983257E-02   -1.7519659348E-02   -3.5086187698E-03
   -1.1871219096E-02    1.8661930211E-01    1.4408159831E-04
    4.9633822883E-02    1.1324664524E-02   -3.1954447454E-02
    8.4613188354E-01    3.3206335539E-01    6.9858749110E-01
   -2.8451177918E-01   -1.1798805286E-01    6.5904215393E-02
   -5.2869750485E-01   -2.3237395941E-01   -1.1199368618E+00
    1.5507298583E-02   -3.6515222243E-02    5.9986124567E-02
   -4.5679973397E-02    2.0654551982E-01    1.9053621932E-02
    8.5847814766E-03    5.5910360311E-03    5.3044138149E-02
    1.0338431726E-01   -6.2094027347E-03   -4.0191555267E-02
    3.2186642816E-03    1.7500558704E-01    1.7804781473E-03
   -3.5541611372E-02    1.5858965119E-03   -6.1075915131E-03
    1.1699587656E+00    2.2579712807E-01    4.2163145916E-01
    6.7445215840E-02    3.0665222832E-01    5.6813818107E-02
    6.1213350802E-01    1.4689990117E-01    3.4027404875E-01
   -1.5035409500E-01    3.1748131932E-03   -2.9777324851E-02
    6.3656661338E-02    5.8045168537E-02   -6.4130921238E-02
    6.8658332130E-02   -7.5766560121E-02    4.3991855600E-02
    3.3446520592E-02   -6.1869724761E-02    5.0041405058E-02
   -2.7464782305E-02    8.1961512478E-02    7.6675378915E-02
   -9.5501911027E-02    3.7801040486E-02   -6.4372564583E-02
   -1.8354898836E-01   -3.5773535989E-02   -1.1829306387E-01
   -2.0009612434E-01   -1.3945811180E-01   -7.6479193702E-02
   -1.5668479530E-01   -1.2908466093E-02    5.9115390053E-02
   -1.5438662902E+00   -4.1809286370E-01   -1.0004363724E+00
    1.2664975245E-01   -5.8374503838E-01   -2.0094227253E-01
    7.2640012021E-01    1.8766882262E-01    4.3536742685E-01
   -9.1988697188E-02    4.4537062360E-01    2.2629740119E-01
    4.3412526687E-01    6.3472427411E-01    2.1336325807E-02
   -1.1277366608E-02   -8.1654040169E-02   -1.9881533851E-01
    2.7133048787E+00    1.7659098361E-01   -4.0489592521E-01
   -8.6801964154E-01    1.1906480210E+00    7.3963173854E-02
   -3.0025563912E-01    1.2252354452E-01    4.8647331675E-01
   -4.4067823638E-01   -1.4527821688E-01   -4.8168935365E-02
   -2.6273940676E-01   -1.9861149382E-01   -3.4852477067E-02
   -7.5263081471E-03    2.4375981453E-02    1.3315771423E-01
   -1.2846616296E+00   -2.9989717217E-01    1.0003437342E-01
    2.2899603613E-01   -1.3183803125E+00   -3.5040588372E-02
    5.5631380256E-02   -1.0100448705E-01   -4.5844385247E-01
   -1.1526250625E+00   -1.6461002069E-01    1.6006851422E-01
    2.5561261884E-01   -6.1832476007E-02    5.7916062010E-02
    1.5319528888E-01    6.4440370200E-02   -1.1098693805E-01
    1.1992029109E-01   -9.9754499932E-02   -1.3729104293E-01
    2.0014948953E-01   -6.2016456819E-02   -5.6971675362E-03
   -8.1481889176E-02    6.4649405362E-02   -7.5185701330E-02
   -2.5179029267E-01    1.7607832527E-01    1.3119693750E-01
    1.6353094657E-01   -1.8099762783E-02    6.4475535320E-02
    1.8770274406E-01    6.1282603904E-02   -1.7636194808E-01
    7.0028227369E-02    3.0572236088E-02   -4.6705014179E-02
    3.0276804943E-02    1.9890811921E-02    8.2652721267E-02
   -2.5219695837E-02    9.1052450060E-02   -6.1524210104E-02
   -2.5057999592E-01   -2.1566330249E-01   -1.2248858706E-01
   -1.7521296808E-01   -1.1911252625E-01    9.2523788714E-02
   -6.7878906482E-02    9.8114075745E-02   -8.0889966485E-02
    1.0673991215E-01    1.8267923342E-01    2.4273863129E-02
   -2.1860762685E-01   -5.6509036428E-02    8.0246746136E-02
   -7.3033191449E-02    1.1028424664E-02   -9.3668260936E-02
    1.0322752643E-01    6.7992031509E-02    6.9893556191E-02
    1.0631764351E-01    7.8921438096E-02   -7.8317369734E-02
    6.7059235263E-02   -8.0698760219E-02    1.1031115726E-01
    5.9281470413E-02   -7.5267452295E-02   -1.8642652715E-02
   -9.4530160905E-02    1.9731266104E-02   -7.9868378551E-02
   -2.0225046921E-02   -8.4501579680E-02    1.2878765258E-01
   -6.8811079514E-02   -3.3227949800E-02    4.4138270075E-02
   -2.4277960085E-02    1.3323713882E-01   -1.6938150355E-02
    3.6678147277E-02   -1.6410810747E-02    1.4949339603E-01
    4.2387898255E-02    4.8825262807E-02    6.3707398221E-02
    6.8326133350E-02    5.7825092148E-02   -9.6774580720E-02
    6.4197474644E-02   -9.8905649106E-02    9.6215500236E-02
    1.2027437297E-01   -6.6679794132E-02   -2.9801818530E-02
   -3.5405234352E-02    4.9764327172E-02   -7.0146609088E-02
   -4.1699226202E-02   -5.6406614582E-02    1.4169431508E-01

#
# The IR spectrum
#  wavenumber eps Int TX TY TZ
#
$ir_spectrum
93
      0.00   0.00000000   0.00000000     0.000000     0.000000     0.000000
      0.00   0.00000000   0.00000000     0.000000     0.000000     0.000000
      0.00   0.00000000   0.00000000     0.000000     0.000000     0.000000
      0.00   0.00000000   0.00000000     0.000000     0.000000     0.000000
      0.00   0.00000000   0.00000000     0.000000     0.000000     0.000000
      0.00   0.00000000   0.00000000     0.000000     0.000000     0.000000
   -504.02   0.00000000   0.00000000     0.000000     0.000000     0.000000
     19.43   0.00097952   4.95007456     0.003254     0.074614    -0.100777
     24.75   0.00054315   2.74483518    -0.023979     0.068005     0.040598
     45.76   0.00031954   1.61484556    -0.039908     0.008032    -0.022842
     63.33   0.00004399   0.22232138     0.008342    -0.011628     0.003460
     80.82   0.00015041   0.76008729     0.021054     0.004334    -0.010895
     93.77   0.00030363   1.53444315    -0.031582     0.002350     0.002740
    129.01   0.00093638   4.73210276     0.005020    -0.007347     0.046753
    147.72   0.00001923   0.09716765    -0.003445     0.003628    -0.003948
    201.03   0.00157034   7.93583454    -0.047761     0.006302    -0.010814
    213.90   0.00098901   4.99804856     0.029857    -0.006592     0.022538
    254.21   0.00428080  21.63339739    -0.032651    -0.063065    -0.014551
    300.68   0.00159775   8.07435350    -0.031961    -0.013823     0.021110
    358.08   0.00108596   5.48798226     0.009398    -0.012469    -0.026507
    410.08   0.00052243   2.64016272     0.004829    -0.006425     0.018247
    421.45   0.00043315   2.18897510    -0.017809     0.000840    -0.001694
    429.64   0.01197220  60.50261259    -0.081094     0.045946     0.002935
    433.16   0.00267497  13.51818893    -0.013210    -0.036763     0.020028
    445.00   0.00045157   2.28202580     0.003195    -0.001529     0.017439
    478.82   0.00241493  12.20408670     0.031751    -0.022580     0.007479
    508.69   0.00089841   4.54021165     0.004077    -0.016945     0.015728
    615.62   0.00891134  45.03427807    -0.055640    -0.011570    -0.035882
    640.15   0.00004586   0.23178245    -0.004593    -0.000327     0.001074
    653.74   0.00640583  32.37245363     0.050914    -0.017429     0.012719
    679.73   0.00123123   6.22214596    -0.008507     0.012752     0.018174
    696.87   0.00654035  33.05223355     0.037929    -0.026526    -0.028047
    712.16   0.00021172   1.06992393    -0.006322     0.000151    -0.007265
    728.40   0.01718431  86.84244592    -0.019470     0.044497    -0.070732
    784.66   0.00302212  15.27254771     0.024590     0.021095     0.012340
    799.68   0.01542414  77.94726531    -0.008590     0.054886    -0.054156
    811.83   0.00554007  27.99722650    -0.002957    -0.027807    -0.036710
    822.28   0.01799176  90.92298722     0.001424     0.082067     0.009543
    846.93   0.00805504  40.70688209    -0.040169     0.035274     0.010497
    856.33   0.00627318  31.70209249     0.038937     0.021085    -0.018038
    897.98   0.00020801   1.05117625    -0.007975    -0.001357     0.002616
    935.19   0.00481009  24.30820689    -0.000247    -0.005595    -0.039670
    989.33   0.00535554  27.06472250     0.023389    -0.016158    -0.029684
   1007.31   0.00036642   1.85174226     0.007611     0.006496     0.003659
   1011.36   0.01036166  52.36356022    -0.043301     0.003336     0.036209
   1013.05   0.00015523   0.78444528    -0.003118     0.001725     0.005926
   1039.33   0.00145104   7.33294077     0.020366     0.002841     0.003580
   1043.63   0.00008771   0.44327114    -0.002012     0.000057    -0.004709
   1052.14   0.00072428   3.66022132     0.004483    -0.006763    -0.012206
   1068.01   0.00025507   1.28900101    -0.008370     0.000238     0.002099
   1084.94   0.00416318  21.03900115    -0.030925    -0.008494    -0.012999
   1104.31   0.00495374  25.03416077    -0.035903    -0.006808     0.008030
   1117.16   0.10715838 541.53453898    -0.161182    -0.004265    -0.062732
   1145.94   0.01398095  70.65400566     0.047026     0.025617     0.030653
   1175.59   0.00848895  42.89967045     0.045083     0.007784     0.012662
   1205.19   0.00690039  34.87175977     0.031121     0.003817    -0.028348
   1206.88   0.00020757   1.04896028     0.004351     0.005189     0.002795
   1233.83   0.01028169  51.95943114    -0.050727    -0.004790    -0.002071
   1261.61   0.03200562 161.74326964     0.085933     0.011127     0.020209
   1297.37   0.07016454 354.58280529    -0.122392    -0.016164    -0.040448
   1302.68   0.08399497 424.47615105     0.138603    -0.005692    -0.029637
   1346.25   0.00108495   5.48288634     0.006240     0.005729     0.013406
   1378.46   0.00334237  16.89099290    -0.025850    -0.008714     0.003537
   1401.42   0.00206372  10.42917380    -0.009217    -0.016189    -0.010606
   1431.26   0.00894337  45.19614941     0.026846     0.007867    -0.034166
   1462.42   0.00605930  30.62120551    -0.034288     0.008282     0.006980
   1500.94   0.01066414  53.89221544     0.041919     0.018063     0.011565
   1519.77   0.00673873  34.05477906     0.009973     0.006427    -0.035255
   1524.55   0.00752362  38.02129467    -0.037459     0.011303    -0.003023
   1526.77   0.01086550  54.90977603     0.030726    -0.028281    -0.021839
   1531.41   0.00190387   9.62138533     0.017840     0.008142     0.001850
   1557.21   0.02388578 120.70895839    -0.016937    -0.005401     0.066863
   1580.19   0.00057989   2.93051576    -0.006922     0.008065     0.001249
   1669.44   0.01314041  66.40626615    -0.047777    -0.006277     0.011589
   1693.57   0.00280535  14.17706478    -0.019241    -0.012059    -0.001139
   1705.32   0.00524042  26.48293753     0.030435    -0.004298    -0.003772
   1716.68   0.01079792  54.56824354    -0.042637    -0.008036     0.008964
   1793.05   0.21220384 1072.39122944     0.177116     0.026860     0.069573
   1836.89   0.04989769 252.16249677    -0.030959    -0.086589    -0.004569
   1974.53   0.02120823 107.17770934    -0.038510    -0.020686    -0.037959
   3078.85   0.05163959 260.96531883    -0.059564    -0.040253    -0.008120
   3122.66   0.02592231 131.00073448     0.045028     0.015287     0.018148
   3207.44   0.00293646  14.83966310     0.004976    -0.016151    -0.000295
   3240.46   0.00134233   6.78357596    -0.006880    -0.002018     0.008824
   3272.96   0.00005557   0.28081757     0.001356    -0.001706    -0.000742
   3279.57   0.00035758   1.80707037     0.003995     0.003656     0.002169
   3285.16   0.00100715   5.08974294     0.009357    -0.001491    -0.002427
   3285.56   0.00009945   0.50255960     0.001039     0.000665    -0.002815
   3288.98   0.00024523   1.23931552     0.004796     0.000511     0.000044
   3291.29   0.00210686  10.64723137     0.005277    -0.010616    -0.007695
   3296.39   0.00182758   9.23585688    -0.012603    -0.003527     0.001323
   3299.27   0.00022552   1.13970792    -0.001725     0.000148    -0.004282
   3304.88   0.00039506   1.99648167    -0.004558    -0.000338     0.004052


$end
