# Supplementary material for: Photovermellogens: Minimalistic Pyridinium-Based Acylhydrazones with Photoswitchable Basicity for Operation in Aqueous Media
Source: J Org Chem. 2026 May 4;91(19):6559–65. doi: 10.1021/acs.joc.5c02962 (PMC13185115; doi:10.1021/acs.joc.5c02962)
Supplement: Supplementary file 3 [file jo5c02962_si_003.zip › ts/pa/spe_2d.out]

                                 *****************
                                 * O   R   C   A *
                                 *****************

                                            #,                                       
                                            ###                                      
                                            ####                                     
                                            #####                                    
                                            ######                                   
                                           ########,                                 
                                     ,,################,,,,,                         
                               ,,#################################,,                 
                          ,,##########################################,,             
                       ,#########################################, ''#####,          
                    ,#############################################,,   '####,        
                  ,##################################################,,,,####,       
                ,###########''''           ''''###############################       
              ,#####''   ,,,,##########,,,,          '''####'''          '####       
            ,##' ,,,,###########################,,,                        '##       
           ' ,,###''''                  '''############,,,                           
         ,,##''                                '''############,,,,        ,,,,,,###''
      ,#''                                            '''#######################'''  
     '                                                          ''''####''''         
             ,#######,   #######,   ,#######,      ##                                
            ,#'     '#,  ##    ##  ,#'     '#,    #''#        ,####,   ,####,        
            ##       ##  ##   ,#'  ##            #'  '#       #'       #'  '#        
            ##       ##  #######   ##           ,######,      #####,   #    #        
            '#,     ,#'  ##    ##  '#,     ,#' ,#      #,     #,   #   #,  ,#        
             '#######'   ##     ##  '#######'  #'      '#     '####' # '####'        


                #########################################################
                #                        -***-                          #
                #          Department of theory and spectroscopy        #
                #                                                       #
                #                      Frank Neese                      #
                #                                                       #
                #     Directorship, Architecture, Infrastructure        #
                #                    SHARK, DRIVERS                     #
                #        Core code/Algorithms in most modules           #
                #                                                       #
                #        Max Planck Institute fuer Kohlenforschung      #
                #                Kaiser Wilhelm Platz 1                 #
                #                 D-45470 Muelheim/Ruhr                 #
                #                      Germany                          #
                #                                                       #
                #                  All rights reserved                  #
                #                        -***-                          #
                #########################################################


                         Program Version 6.0.1  -  RELEASE   -


 With contributions from (in alphabetic order):
[Max-Planck-Institut fuer Kohlenforschung]                               
  Daniel Aravena         : Magnetic Suceptibility                        
  Michael Atanasov       : Ab Initio Ligand Field Theory (pilot matlab implementation)
  Alexander A. Auer      : GIAO ZORA, VPT2 properties, NMR spectrum      
  Ute Becker             : All parallelization in ORCA, NUMFREQ, NUMCALC 
  Giovanni Bistoni       : ED, misc. LED, open-shell LED, HFLD           
  Martin Brehm           : Molecular dynamics                            
  Dmytro Bykov           : pre 5.0 version of the SCF Hessian            
  Marcos Casanova-Páez   : Triplet and SCS-CIS(D). UHF-(DLPNO)-IP/EA/STEOM-CCSD. UHF-CVS-IP/STEOM-CCSD   
  Vijay G. Chilkuri      : MRCI spin determinant printing, contributions to CSF-ICE 
  Pauline Colinet        : FMM embedding                                 
  Dipayan Datta          : RHF DLPNO-CCSD density                        
  Achintya Kumar Dutta   : EOM-CC, STEOM-CC                              
  Nicolas Foglia         : Exact transition moments, OPA infrastructure, MCD improvements    
  Dmitry Ganyushin       : Spin-Orbit,Spin-Spin,Magnetic field MRCI      
  Miquel Garcia-Rates    : C-PCM and meta-GGA Hessian, CCSD/C-PCM, Gaussian charge scheme 
  Tiago L. C. Gouveia    : GS-ROHF, GS-ROCIS                             
  Yang Guo               : DLPNO-NEVPT2, F12-NEVPT2, CIM, IAO-localization        
  Andreas Hansen         : Spin unrestricted coupled pair/coupled cluster methods 
  Ingolf Harden          : AUTO-CI MPn and infrastructure                
  Benjamin Helmich-Paris : MC-RPA, TRAH-(SCF,CASSCF), AVAS, COSX integrals, SCF dyn. polar. 
  Lee Huntington         : MR-EOM, pCC                                   
  Robert Izsak           : Overlap fitted RIJCOSX, COSX-SCS-MP3, EOM     
  Riya Kayal             : Wick's Theorem for AUTO-CI, AUTO-CI UHF-CCSDT 
  Emily Kempfer          : AUTO-CI, RHF CISDT and CCSDT                  
  Christian Kollmar      : KDIIS, OOCD, Brueckner-CCSD(T), CCSD density, CASPT2, CASPT2-K, improved NEVPT2 
  Axel Koslowski         : Symmetry handling                             
  Simone Kossmann        : meta-GGA functionals, TD-DFT gradient, OOMP2, (MP2 Hessian; deprecated post 5.0) 
  Lucas Lang             : DCDCAS                                        
  Marvin Lechner         : AUTO-CI (C++ implementation), FIC-MRCC        
  Spencer Leger          : CASSCF response                               
  Dagmar Lenk            : GEPOL surface, SMD, ORCA-2-JSON               
  Dimitrios Liakos       : Extrapolation schemes; Compound Job, initial MDCI parallelization 
  Dimitrios Manganas     : Further ROCIS development; embedding schemes. LFT, Crystal Embedding 
  Dimitrios Pantazis     : SARC Basis sets                               
  Anastasios Papadopoulos: AUTO-CI, single reference methods and gradients 
  Taras Petrenko         : pre 6.0 DFT Hessian and TD-DFT gradient, (ASA, deprecated), ECA, 1-Electron XAS/XES, NRVS 
  Peter Pinski           : DLPNO-MP2, DLPNO-MP2 Gradient                 
  Christoph Reimann      : Effective Core Potentials                     
  Marius Retegan         : Local ZFS, SOC                                
  Christoph Riplinger    : Optimizer, TS searches, QM/MM, DLPNO-CCSD(T), (RO)-DLPNO pert. Triples 
  Michael Roemelt        : Original ROCIS implementation                 
  Masaaki Saitow         : Open-shell DLPNO-CCSD energy and density      
  Barbara Sandhoefer     : DKH picture change effects                    
  Kantharuban Sivalingam : CASSCF convergence/infrastructure, NEVPT2 and variants, FIC-MRCI 
  Bernardo de Souza      : ESD, SOC TD-DFT                               
  Georgi L. Stoychev     : AutoAux, RI-MP2 NMR, DLPNO-MP2 response, X2C  
  Van Anh Tran           : RI-MP2 g-tensors                              
  Willem Van den Heuvel  : Paramagnetic NMR                              
  Zikuan Wang            : NOTCH, Electric field optimization            
  Frank Wennmohs         : Technical directorship and infrastructure     
  Hang Xu                : AUTO-CI-Response properties                   
                                                                         
[FACCTs GmbH]                                                            
  Markus Bursch, Miquel Garcia-Rates, Christoph Riplinger, Bernardo de Souza, Georgi L. Stoychev 
                                                                 
  APM, Basis sets (HGBS, AHGBS, def-TZVP (Ac-Lr), def2-XVPD (La-Lu)), CI-OPT, improved COSX, DLPNO-Multilevel,           
  DOCKER, DRACO, updates on ESD, GOAT, IRC, LR-CPCM, MBIS, meta-GGA TD-DFT gradient, ML-optimized integration grids, 
  MM, NACMEs, nearIR, NEB, NEB-TS, NL-DFT gradient (VV10), 2- and 3-layer-ONIOM, interface openCOSMO-RS, QMMM,   
  Crystal-QMMM, SF, symmetry and pop. for TD-DFT, r2SCAN hybrids, SOLVATOR                                   
                                                                         
[Other institutions]                                                     
  V. Asgeirsson          : NEB                                           
  Christoph Bannwarth    : sTDA-DFT, sTD-DFT, PBEh-3c, B97-3c, D3        
  Sebastian Ehlert       : rSCAN, r2SCAN, r2SCAN-3c, D4, dhf basis sets  
  Marvin Friede          : D4 for Fr, Ra, Ac-Lr                          
  Lars Goerigk           : TD-DFT with DH, B97 family of functionals     
  Stefan Grimme          : VdW corrections, initial TS optimization, DFT functionals, gCP, sTDA/sTD-DF 
  Waldemar Hujo          : DFT-NL                                        
  H. Jonsson             : NEB                                           
  Holger Kruse           : gCP                                           
  Marcel Mueller         : wB97X-3c, vDZP basis set                      
  Hagen Neugebauer       : wr2SCAN                                       
  Tobias Risthaus        : range-separated hybrid DFT                    
  Lukas Wittmann         : regularized MP2, r2SCAN double-hybrids, wr2SCAN        
                                                                         
We gratefully acknowledge several colleagues who have allowed us to      
interface, adapt or use parts of their codes:                            
  Ed Valeev, F. Pavosevic, A. Kumar             : LibInt (2-el integral package), F12 methods 
  Garnet Chan, S. Sharma, J. Yang, R. Olivares  : DMRG                   
  Ulf Ekstrom                                   : XCFun DFT Library      
  Mihaly Kallay                                 : mrcc  (arbitrary order and MRCC methods)
  Frank Weinhold                                : gennbo (NPA and NBO analysis)           
  Simon Mueller                                 : openCOSMO-RS                            
  Christopher J. Cramer and Donald G. Truhlar   : smd solvation model                     
  S Lehtola, MJT Oliveira, MAL Marques          : LibXC Library                           
  Liviu Ungur et al                             : ANISO software                          


 Your calculation uses the libint2 library for the computation of 2-el integrals
 For citations please refer to: http://libint.valeyev.net

 Your ORCA version has been built with support for libXC version: 6.2.2
 For citations please refer to: https://libxc.gitlab.io

 This ORCA versions uses:
   CBLAS   interface :  Fast vector & matrix operations
   LAPACKE interface :  Fast linear algebra routines
   SCALAPACK package :  Parallel linear algebra routines
   Shared memory     :  Shared parallel matrices
   BLAS/LAPACK       :  OpenBLAS 0.3.27  USE64BITINT DYNAMIC_ARCH NO_AFFINITY SkylakeX SINGLE_THREADED
        Core in use  :  SkylakeX
   Copyright (c) 2011-2014, The OpenBLAS Project


***************************************
The coordinates will be read from file: coord.xyz
***************************************


Your calculation utilizes the atom-pairwise dispersion correction
based on EEQ partial charges (D4)


Warning: RI is on but no J-basis has been assigned. Assigning Def2/J (nothing to worry about!)
================================================================================

----- Orbital basis set information -----
Your calculation utilizes the basis: def2-QZVPP
   F. Weigend and R. Ahlrichs, Phys. Chem. Chem. Phys. 7, 3297 (2005).

----- AuxJ basis set information -----
Your calculation utilizes the auxiliary basis: def2/J
   F. Weigend, Phys. Chem. Chem. Phys. 8, 1057 (2006).

================================================================================
                                        WARNINGS
                       Please study these warnings very carefully!
================================================================================

WARNING: Old DensityContainer found on disk!
         Will remove this file - 
         If you want to keep old densities, please start your calculation with a different basename. 


WARNING: Broken symmetry calculations need fully converged wavefunctions
  ===> : Setting SCFConvForced true
         You can overwrite this default with %scf ConvForced false 


================================================================================
                                       INPUT FILE
================================================================================
NAME = orca.inp
|  1> !UKS wb97x-D4 def2-QZVPP defgrid3 CPCM(water) SP
|  2> %scf brokensym 1,1
|  3> end
|  4> %pal nprocs 12 end
|  5> * XYZFILE 0 3 coord.xyz
|  6> 
|  7> 
|  8>                          ****END OF INPUT****
================================================================================

                       ****************************
                       * Single Point Calculation *
                       ****************************

---------------------------------
CARTESIAN COORDINATES (ANGSTROEM)
---------------------------------
  N     -4.981162   -0.435326   -0.131555
  C     -4.952370   -0.478035    1.239561
  C     -3.819809   -0.306542    1.945811
  C     -2.559169   -0.075800    1.279818
  C     -2.631439   -0.047560   -0.166118
  C     -3.810910   -0.230751   -0.796811
  H     -5.902430   -0.653748    1.724534
  H     -3.861072   -0.339637    3.025783
  N     -1.485021    0.099772    1.979713
  H     -1.745873    0.124127   -0.762343
  H     -3.878906   -0.216203   -1.876088
  C     -6.211412   -0.724826   -0.842496
  H     -7.051671   -0.252309   -0.337822
  H     -6.153246   -0.324456   -1.851330
  H     -6.397059   -1.798149   -0.902386
  N     -0.334625    0.294630    1.470941
  C      0.849173    0.484338    1.148250
  C      1.731536   -0.686708    0.786747
  H      1.276313    1.491493    1.068745
  O      1.255477   -1.798699    0.703511
  C      3.166856   -0.432519    0.509547
  C      3.835137    0.675401    1.032459
  C      5.186685    0.861581    0.779832
  C      5.878137   -0.046947   -0.008510
  C      5.219819   -1.153228   -0.534373
  C      3.876076   -1.350181   -0.268804
  H      3.318596    1.390205    1.658987
  H      5.698192    1.717767    1.199035
  H      6.930096    0.104449   -0.212818
  H      5.757719   -1.862830   -1.149129
  H      3.368401   -2.214111   -0.677089

----------------------------
CARTESIAN COORDINATES (A.U.)
----------------------------
  NO LB      ZA    FRAG     MASS         X           Y           Z
   0 N     7.0000    0    14.007   -9.413032   -0.822646   -0.248603
   1 C     6.0000    0    12.011   -9.358623   -0.903354    2.342430
   2 C     6.0000    0    12.011   -7.218394   -0.579281    3.677050
   3 C     6.0000    0    12.011   -4.836128   -0.143241    2.418506
   4 C     6.0000    0    12.011   -4.972700   -0.089876   -0.313917
   5 C     6.0000    0    12.011   -7.201576   -0.436057   -1.505755
   6 H     1.0000    0     1.008  -11.153977   -1.235405    3.258897
   7 H     1.0000    0     1.008   -7.296369   -0.641821    5.717900
   8 N     7.0000    0    14.007   -2.806284    0.188542    3.741116
   9 H     1.0000    0     1.008   -3.299221    0.234566   -1.440620
  10 H     1.0000    0     1.008   -7.330070   -0.408564   -3.545293
  11 C     6.0000    0    12.011  -11.737868   -1.369722   -1.592086
  12 H     1.0000    0     1.008  -13.325728   -0.476796   -0.638392
  13 H     1.0000    0     1.008  -11.627950   -0.613132   -3.498506
  14 H     1.0000    0     1.008  -12.088689   -3.398009   -1.705263
  15 N     7.0000    0    14.007   -0.632349    0.556771    2.779676
  16 C     6.0000    0    12.011    1.604705    0.915266    2.169878
  17 C     6.0000    0    12.011    3.272129   -1.297690    1.486737
  18 H     1.0000    0     1.008    2.411883    2.818513    2.019635
  19 O     8.0000    0    15.999    2.372507   -3.399049    1.329444
  20 C     6.0000    0    12.011    5.984491   -0.817342    0.962904
  21 C     6.0000    0    12.011    7.247359    1.276322    1.951064
  22 C     6.0000    0    12.011    9.801414    1.628151    1.473668
  23 C     6.0000    0    12.011   11.108069   -0.088716   -0.016081
  24 C     6.0000    0    12.011    9.864029   -2.179285   -1.009819
  25 C     6.0000    0    12.011    7.324723   -2.551472   -0.507966
  26 H     1.0000    0     1.008    6.271239    2.627106    3.135031
  27 H     1.0000    0     1.008   10.768021    3.246108    2.265849
  28 H     1.0000    0     1.008   13.095984    0.197381   -0.402168
  29 H     1.0000    0     1.008   10.880512   -3.520238   -2.171540
  30 H     1.0000    0     1.008    6.365356   -4.184063   -1.279513

--------------------------------
INTERNAL COORDINATES (ANGSTROEM)
--------------------------------
 N      0   0   0     0.000000000000     0.00000000     0.00000000
 C      1   0   0     1.372082892856     0.00000000     0.00000000
 C      2   1   0     1.345694261105   122.55756062     0.00000000
 C      3   2   1     1.444300343732   120.86058456   359.51512053
 C      4   3   2     1.448016200884   114.83507649     0.03151123
 C      5   4   3     1.349993920726   120.49549696   359.88647741
 H      2   1   3     1.081059408315   115.77961931   179.67417037
 H      3   2   1     1.081265958027   119.22078609   179.30554720
 N      4   3   2     1.294013482486   119.78883182   179.30847536
 H      5   4   3     1.081290800742   120.85252525   179.63431512
 H      6   5   4     1.081514827751   121.28665365   180.25271415
 C      1   2   3     1.450090023114   120.10037710   175.44104609
 H     12   1   2     1.088118670029   109.94126010    41.95589613
 H     12   1   2     1.086933996739   109.63984157   160.75255101
 H     12   1   2     1.090905472119   111.57496405   281.22481935
 N      9   4   3     1.272883003376   123.69667127   179.25055462
 C     16   9   4     1.241570139523   171.49145672   182.99141615
 C     17  16   9     1.510164284304   120.05469997    94.35134178
 H     17  16   9     1.096873519562   122.03473633   271.42414958
 O     18  17  16     1.212471210007   119.88120249     6.14434798
 C     18  17  16     1.483777464882   118.49483292   184.70906221
 C     21  18  17     1.395536301307   121.95373779    24.59940369
 C     22  21  18     1.387502566388   120.31585587   178.32033567
 C     23  22  21     1.387447367206   120.06854422     0.74390798
 C     24  23  22     1.390601724621   119.99170238   359.30487136
 C     25  24  23     1.383821812738   120.02302063   359.83163172
 H     22  21  18     1.081802632568   120.85926209   359.77823010
 H     23  22  21     1.081861954614   119.74843327   180.68891834
 H     24  23  22     1.082257468520   120.00483742   179.40570430
 H     25  24  23     1.082033230327   120.08134971   180.01753704
 H     26  25  24     1.082037785862   119.78975941   180.21167198

---------------------------
INTERNAL COORDINATES (A.U.)
---------------------------
 N      0   0   0     0.000000000000     0.00000000     0.00000000
 C      1   0   0     2.592860900536     0.00000000     0.00000000
 C      2   1   0     2.542993613479   122.55756062     0.00000000
 C      3   2   1     2.729332104781   120.86058456   359.51512053
 C      4   3   2     2.736354057153   114.83507649     0.03151123
 C      5   4   3     2.551118792631   120.49549696   359.88647741
 H      2   1   3     2.042906216214   115.77961931   179.67417037
 H      3   2   1     2.043296538604   119.22078609   179.30554720
 N      4   3   2     2.445331095501   119.78883182   179.30847536
 H      5   4   3     2.043343484531   120.85252525   179.63431512
 H      6   5   4     2.043766834224   121.28665365   180.25271415
 C      1   2   3     2.740273013217   120.10037710   175.44104609
 H     12   1   2     2.056246287562   109.94126010    41.95589613
 H     12   1   2     2.054007579485   109.63984157   160.75255101
 H     12   1   2     2.061512580301   111.57496405   281.22481935
 N      9   4   3     2.405400276904   123.69667127   179.25055462
 C     16   9   4     2.346227539752   171.49145672   182.99141615
 C     17  16   9     2.853796914564   120.05469997    94.35134178
 H     17  16   9     2.072790555523   122.03473633   271.42414958
 O     18  17  16     2.291238532178   119.88120249     6.14434798
 C     18  17  16     2.803933052311   118.49483292   184.70906221
 C     21  18  17     2.637181419416   121.95373779    24.59940369
 C     22  21  18     2.621999860586   120.31585587   178.32033567
 C     23  22  21     2.621895549250   120.06854422     0.74390798
 C     24  23  22     2.627856420891   119.99170238   359.30487136
 C     25  24  23     2.615044244221   120.02302063   359.83163172
 H     22  21  18     2.044310706509   120.85926209   359.77823010
 H     23  22  21     2.044422808928   119.74843327   180.68891834
 H     24  23  22     2.045170221894   120.00483742   179.40570430
 H     25  24  23     2.044746473119   120.08134971   180.01753704
 H     26  25  24     2.044755081833   119.78975941   180.21167198

---------------------
BASIS SET INFORMATION
---------------------
There are 4 groups of distinct atoms

 Group   1 Type N   : 15s8p3d2f1g contracted to 7s4p3d2f1g pattern {8211111/5111/111/11/1}
 Group   2 Type C   : 15s8p3d2f1g contracted to 7s4p3d2f1g pattern {8211111/5111/111/11/1}
 Group   3 Type H   : 7s3p2d1f contracted to 4s3p2d1f pattern {4111/111/11/1}
 Group   4 Type O   : 15s8p3d2f1g contracted to 7s4p3d2f1g pattern {8211111/5111/111/11/1}

Atom   0N    basis set group =>   1
Atom   1C    basis set group =>   2
Atom   2C    basis set group =>   2
Atom   3C    basis set group =>   2
Atom   4C    basis set group =>   2
Atom   5C    basis set group =>   2
Atom   6H    basis set group =>   3
Atom   7H    basis set group =>   3
Atom   8N    basis set group =>   1
Atom   9H    basis set group =>   3
Atom  10H    basis set group =>   3
Atom  11C    basis set group =>   2
Atom  12H    basis set group =>   3
Atom  13H    basis set group =>   3
Atom  14H    basis set group =>   3
Atom  15N    basis set group =>   1
Atom  16C    basis set group =>   2
Atom  17C    basis set group =>   2
Atom  18H    basis set group =>   3
Atom  19O    basis set group =>   4
Atom  20C    basis set group =>   2
Atom  21C    basis set group =>   2
Atom  22C    basis set group =>   2
Atom  23C    basis set group =>   2
Atom  24C    basis set group =>   2
Atom  25C    basis set group =>   2
Atom  26H    basis set group =>   3
Atom  27H    basis set group =>   3
Atom  28H    basis set group =>   3
Atom  29H    basis set group =>   3
Atom  30H    basis set group =>   3
---------------------------------
AUXILIARY/J BASIS SET INFORMATION
---------------------------------
There are 4 groups of distinct atoms

 Group   1 Type N   : 12s5p4d2f1g contracted to 6s4p3d1f1g pattern {711111/2111/211/2/1}
 Group   2 Type C   : 12s5p4d2f1g contracted to 6s4p3d1f1g pattern {711111/2111/211/2/1}
 Group   3 Type H   : 5s2p1d contracted to 3s1p1d pattern {311/2/1}
 Group   4 Type O   : 12s5p4d2f1g contracted to 6s4p3d1f1g pattern {711111/2111/211/2/1}

Atom   0N    basis set group =>   1
Atom   1C    basis set group =>   2
Atom   2C    basis set group =>   2
Atom   3C    basis set group =>   2
Atom   4C    basis set group =>   2
Atom   5C    basis set group =>   2
Atom   6H    basis set group =>   3
Atom   7H    basis set group =>   3
Atom   8N    basis set group =>   1
Atom   9H    basis set group =>   3
Atom  10H    basis set group =>   3
Atom  11C    basis set group =>   2
Atom  12H    basis set group =>   3
Atom  13H    basis set group =>   3
Atom  14H    basis set group =>   3
Atom  15N    basis set group =>   1
Atom  16C    basis set group =>   2
Atom  17C    basis set group =>   2
Atom  18H    basis set group =>   3
Atom  19O    basis set group =>   4
Atom  20C    basis set group =>   2
Atom  21C    basis set group =>   2
Atom  22C    basis set group =>   2
Atom  23C    basis set group =>   2
Atom  24C    basis set group =>   2
Atom  25C    basis set group =>   2
Atom  26H    basis set group =>   3
Atom  27H    basis set group =>   3
Atom  28H    basis set group =>   3
Atom  29H    basis set group =>   3
Atom  30H    basis set group =>   3

Checking for AutoStart:
The File: orca.gbw exists
Trying to determine its content:
     ... Fine, the file contains calculation information
     ... Fine, the calculation information was read
     ... Fine, the file contains a basis set
     ... Fine, the basis set was read
     ... Fine, the file contains a geometry
     ... Fine, the geometry was read
     ... Fine, the file contains a set of orbitals
     ... Fine, the orbitals can be read
     => possible old guess file was deleted
     => GBW file was renamed to GES file
     => GES file is set as startup file
     => Guess is set to MORead
     ... now leaving AutoStart


           ************************************************************
           *        Program running with 12 parallel MPI-processes    *
           *              working on a common directory               *
           ************************************************************
------------------------------------------------------------------------------
                             ORCA STARTUP CALCULATIONS
                           -- RI-GTO INTEGRALS CHOSEN --
------------------------------------------------------------------------------
------------------------------------------------------------------------------
                   ___                                                        
                  /   \      - P O W E R E D   B Y -                         
                 /     \                                                     
                 |  |  |   _    _      __       _____    __    __             
                 |  |  |  | |  | |    /  \     |  _  \  |  |  /  |          
                  \  \/   | |  | |   /    \    | | | |  |  | /  /          
                 / \  \   | |__| |  /  /\  \   | |_| |  |  |/  /          
                |  |  |   |  __  | /  /__\  \  |    /   |      \           
                |  |  |   | |  | | |   __   |  |    \   |  |\   \          
                \     /   | |  | | |  |  |  |  | |\  \  |  | \   \       
                 \___/    |_|  |_| |__|  |__|  |_| \__\ |__|  \__/        
                                                                              
                      - O R C A' S   B I G   F R I E N D -                    
                                      &                                       
                       - I N T E G R A L  F E E D E R -                       
                                                                              
 v1 FN, 2020, v2 2021, v3 2022-2024                                           
------------------------------------------------------------------------------


----------------------
SHARK INTEGRAL PACKAGE
----------------------

Number of atoms                             ...     31
Number of basis functions                   ...   1416
Number of shells                            ...    436
Maximum angular momentum                    ...      4
Integral batch strategy                     ... SHARK/LIBINT Hybrid
RI-J (if used) integral strategy            ... SPLIT-RIJ (Revised 2003 algorithm where possible)
Printlevel                                  ...      1
Contraction scheme used                     ... SEGMENTED contraction
Prescreening option                         ... SCHWARTZ
   Thresh                                   ... 1.000e-10
   Tcut                                     ... 1.000e-11
   Tpresel                                  ... 1.000e-11 
Coulomb Range Separation                    ... NOT USED
Exchange Range Separation                   ... Long Range
   Mu parameter                             ... 3.000e-01
   Scaling (regular/separated)              ... 1.670e-01 8.330e-01
Multipole approximations                    ... NOT USED
Finite Nucleus Model                        ... NOT USED
CABS basis                                  ... NOT available
Auxiliary Coulomb fitting basis             ... AVAILABLE
   # of basis functions in Aux-J            ...   1025
   # of shells in Aux-J                     ...    335
   Maximum angular momentum in Aux-J        ...      4
Auxiliary J/K fitting basis                 ... NOT available
Auxiliary Correlation fitting basis         ... NOT available
Auxiliary 'external' fitting basis          ... NOT available

Checking pre-screening integrals            ... done (  0.0 sec) Dimension = 436
Check shell pair data                       ... done (  0.0 sec)
Shell pair information
Shell pair cut-off parameter TPreSel        ...   1.0e-11
Total number of shell pairs                 ...     95266
Shell pairs after pre-screening             ...     52047
Total number of primitive shell pairs       ...    239866
Primitive shell pairs kept                  ...     93617
          la=0 lb=0:   8101 shell pairs
          la=1 lb=0:  11747 shell pairs
          la=1 lb=1:   4127 shell pairs
          la=2 lb=0:   7202 shell pairs
          la=2 lb=1:   5245 shell pairs
          la=2 lb=2:   1666 shell pairs
          la=3 lb=0:   4276 shell pairs
          la=3 lb=1:   3126 shell pairs
          la=3 lb=2:   1906 shell pairs
          la=3 lb=3:    583 shell pairs
          la=4 lb=0:   1643 shell pairs
          la=4 lb=1:   1185 shell pairs
          la=4 lb=2:    723 shell pairs
          la=4 lb=3:    428 shell pairs
          la=4 lb=4:     89 shell pairs

Calculating one electron integrals          ... done (  0.1 sec)
Calculating RI/J V-Matrix + Cholesky decomp.... done (  0.2 sec)
Calculating Nuclear repulsion               ... done (  0.0 sec) ENN=   1132.525096417740 Eh

Diagonalization of the overlap matrix:
Smallest eigenvalue                        ... 6.000e-06
Time for diagonalization                   ...    0.206 sec
Threshold for overlap eigenvalues          ... 1.000e-07
Number of eigenvalues below threshold      ... 0
Time for construction of square roots      ...    0.260 sec
Total time needed                          ...    0.513 sec

-------------------
DFT GRID GENERATION
-------------------

General Integration Accuracy     IntAcc      ... 4.959
Radial Grid Type                 RadialGrid  ... OptM3 with GC (2021)
Angular Grid (max. ang.)         AngularGrid ... 6 (Lebedev-590)
Angular grid pruning method      GridPruning ... 4 (adaptive)
Weight generation scheme         WeightScheme... mBecke (2022)
Basis function cutoff            BFCut       ... 1.0000e-10
Integration weight cutoff        WCut        ... 1.0000e-14
Partially contracted basis set               ... off
Rotationally invariant grid construction     ... off
Angular grids for H and He will be reduced by one unit
Diffuse basis detected: some atoms will have their outermost
                        angular grid increased by 1.

Total number of grid points                  ...   378108
Total number of batches                      ...     5927
Average number of points per batch           ...       63
Average number of grid points per atom       ...    12197

--------------------
COSX GRID GENERATION
--------------------

GRIDX 1
-------
General Integration Accuracy     IntAcc      ... 4.020
Radial Grid Type                 RadialGrid  ... OptM3 with GC (2021)
Angular Grid (max. ang.)         AngularGrid ... 2 (Lebedev-110)
Angular grid pruning method      GridPruning ... 4 (adaptive)
Weight generation scheme         WeightScheme... mBecke (2022)
Basis function cutoff            BFCut       ... 1.0000e-10
Integration weight cutoff        WCut        ... 1.0000e-14
Partially contracted basis set               ... on
Rotationally invariant grid construction     ... off
Angular grids for H and He will be reduced by one unit
Diffuse basis detected: some atoms will have their outermost
                        angular grid increased by 1.

Total number of grid points                  ...    47038
Total number of batches                      ...      383
Average number of points per batch           ...      122
Average number of grid points per atom       ...     1517
UseSFitting                                  ... on

GRIDX 2
-------
General Integration Accuracy     IntAcc      ... 4.338
Radial Grid Type                 RadialGrid  ... OptM3 with GC (2021)
Angular Grid (max. ang.)         AngularGrid ... 3 (Lebedev-194)
Angular grid pruning method      GridPruning ... 4 (adaptive)
Weight generation scheme         WeightScheme... mBecke (2022)
Basis function cutoff            BFCut       ... 1.0000e-10
Integration weight cutoff        WCut        ... 1.0000e-14
Partially contracted basis set               ... on
Rotationally invariant grid construction     ... off
Angular grids for H and He will be reduced by one unit
Diffuse basis detected: some atoms will have their outermost
                        angular grid increased by 1.

Total number of grid points                  ...   101464
Total number of batches                      ...      808
Average number of points per batch           ...      125
Average number of grid points per atom       ...     3273
UseSFitting                                  ... on

GRIDX 3
-------
General Integration Accuracy     IntAcc      ... 4.871
Radial Grid Type                 RadialGrid  ... OptM3 with GC (2021)
Angular Grid (max. ang.)         AngularGrid ... 4 (Lebedev-302)
Angular grid pruning method      GridPruning ... 4 (adaptive)
Weight generation scheme         WeightScheme... mBecke (2022)
Basis function cutoff            BFCut       ... 1.0000e-10
Integration weight cutoff        WCut        ... 1.0000e-14
Partially contracted basis set               ... on
Rotationally invariant grid construction     ... off
Angular grids for H and He will be reduced by one unit
Diffuse basis detected: some atoms will have their outermost
                        angular grid increased by 1.

Total number of grid points                  ...   187189
Total number of batches                      ...     1477
Average number of points per batch           ...      126
Average number of grid points per atom       ...     6038
UseSFitting                                  ... on
Initializing property integral containers    ... done (  0.1 sec)

SHARK setup successfully completed in  11.6 seconds

Maximum memory used throughout the entire STARTUP-calculation: 150.0 MB


           ************************************************************
           *        Program running with 12 parallel MPI-processes    *
           *              working on a common directory               *
           ************************************************************
-------------------------------------------------------------------------------
                                 ORCA GUESS
                   Start orbitals & Density for SCF / CASSCF
-------------------------------------------------------------------------------

------------
SCF SETTINGS
------------
Hamiltonian:
 Density Functional     Method          .... DFT(GTOs)
 Exchange Functional    Exchange        .... WB97X-V
 Correlation Functional Correlation     .... WB97X-V
 Gradients option       PostSCFGGA      .... off
 Hybrid DFT is turned on
   Fraction HF Exchange ScalHFX         ....  0.167000
   Scaling of DF-GGA-X  ScalDFX         ....  0.000000
   Scaling of DF-GGA-C  ScalDFC         ....  1.000000
   Scaling of DF-LDA-C  ScalLDAC        ....  1.000000
   Perturbative correction              ....  0.000000
 Long-range corrected/Screened/Range-Separated Hybrid DFT is turned on
   Amount of maximum screened exact exchange              ....  0.833000
   Range separation parameter mu (erf(mu*r12)/r12)        ....  0.300000
 RI-approximation to the Coulomb term is turned on
   Number of AuxJ basis functions       .... 1025
   RIJ-COSX (HFX calculated with COS-X)).... on


General Settings:
 Integral files         IntName         .... orca
 Hartree-Fock type      HFTyp           .... UHF
 Total Charge           Charge          ....    0
 Multiplicity           Mult            ....    3
 Number of Electrons    NEL             ....  126
 Basis Dimension        Dim             .... 1416
 Nuclear Repulsion      ENuc            ....   1132.5250964177 Eh

Convergence Acceleration:
 AO-DIIS                CNVDIIS         .... on
   Start iteration      DIISMaxIt       ....    12
   Startup error        DIISStart       ....  0.200000
   # of expansion vecs  DIISMaxEq       ....     5
   Bias factor          DIISBfac        ....   1.050
   Max. coefficient     DIISMaxC        ....  10.000
 MO-DIIS                CNVKDIIS        .... off
 Trust-Rad. Augm. Hess. CNVTRAH         .... auto
   Auto Start mean grad. ratio tolernc. ....  1.125000
   Auto Start start iteration           ....     1
   Auto Start num. interpolation iter.  ....    10
   Max. Number of Micro iterations      ....    24
   Max. Number of Macro iterations      .... Maxiter - #DIIS iter
   Number of Davidson start vectors     ....     2
   Converg. threshold    (grad. norm)   ....   5.000e-05
   Grad. Scal. Fac. for Micro threshold ....   0.100
   Minimum threshold for Micro iter.    ....   1.000e-02
   NR start threshold (gradient norm)   ....   1.000e-04
   Initial trust radius                 ....   0.400
   Minimum AH scaling param. (alpha)    ....   1.000
   Maximum AH scaling param. (alpha)    .... 1000.000
   Quad. conv. algorithm                .... NR
   White noise on init. David. guess    .... on
   Maximum white noise                  ....   0.010
   Pseudo random numbers                .... off
   Inactive MOs                         .... canonical
   Orbital update algorithm             .... Taylor
   Preconditioner                       .... Diag
   Full preconditioner red. dimension   ....   250
 SOSCF                  CNVSOSCF        .... on
   Start iteration      SOSCFMaxIt      ....   150
   Startup grad/error   SOSCFStart      ....  0.003300
   Hessian update       SOSCFHessUp     .... L-BFGS
 Level Shifting         CNVShift        .... on
   Level shift para.    LevelShift      ....    0.2500
   Turn off err/grad.   ShiftErr        ....    0.0010
 Zerner damping         CNVZerner       .... off
 Static damping         CNVDamp         .... on
   Fraction old density DampFac         ....    0.7000
   Max. Damping (<1)    DampMax         ....    0.9800
   Min. Damping (>=0)   DampMin         ....    0.0000
   Turn off err/grad.   DampErr         ....    0.1000

SCF Procedure:
 Maximum # iterations   MaxIter         ....   125
 SCF integral mode      SCFMode         .... Direct
   Integral package                     .... SHARK and LIBINT hybrid scheme
 Reset frequency        DirectResetFreq ....    20
 Integral Threshold     Thresh          ....  1.000e-10 Eh
 Primitive CutOff       TCut            ....  1.000e-11 Eh

Convergence Tolerance:
 Convergence Check Mode ConvCheckMode   .... Total+1el-Energy
 Convergence forced     ConvForced      .... 1
 Energy Change          TolE            ....  1.000e-06 Eh
 1-El. energy change                    ....  1.000e-03 Eh
 Orbital Gradient       TolG            ....  5.000e-05
 Orbital Rotation angle TolX            ....  5.000e-05
 DIIS Error             TolErr          ....  1.000e-06


The Broken Symmetry feature is operative
   Number of electrons in the 'A' domain  ... 1
   Number of electrons in the 'B' domain  ... 1
We will first do a calculation with S=  1.0
and then try to converge to the broken symmetry state with Ms=  0.0

---------------------
INITIAL GUESS: MOREAD
---------------------
Guess MOs are being read from file: orca.ges
Input Geometry matches current geometry (good)
Input basis set matches current basis set (good)
MOs were renormalized
MOs were reorthogonalized (Cholesky)
                      ------------------
                      INITIAL GUESS DONE (   3.7 sec)
                      ------------------
             **** ENERGY FILE WAS UPDATED (orca.en.tmp) ****
Finished Guess after  14.2 sec
Maximum memory used throughout the entire GUESS-calculation: 184.3 MB


           ************************************************************
           *        Program running with 12 parallel MPI-processes    *
           *              working on a common directory               *
           ************************************************************

-------------------------------------------------------------------------------------------
                                      ORCA LEAN-SCF
                              memory conserving SCF solver
-------------------------------------------------------------------------------------------

--------------------
CPCM SOLVATION MODEL
--------------------
CPCM parameters:
  Epsilon                                         ...      80.1510
  Refrac                                          ...       1.3328
  Rsolv                                           ...       1.3000
  Surface type                                    ... GAUSSIAN VDW
  Discretization scheme                           ... Constant charge density
    Threshold for H atoms                         ...       5.0000 (charges/Ang^2)
    Threshold for non-H atoms                     ...       5.0000 (charges/Ang^2)
  Epsilon function type                           ...         CPCM
Solvent:                                          ... WATER
Radii:
  Scheme                                          ... Element-dependent radii
  Radius for N  used is    3.5149 Bohr (=   1.8600 Ang.)
  Radius for C  used is    3.8550 Bohr (=   2.0400 Ang.)
  Radius for H  used is    2.4944 Bohr (=   1.3200 Ang.)
  Radius for O  used is    3.4469 Bohr (=   1.8240 Ang.)
Calculating surface                               ...        done! (  0.0s)
Cavity surface points                             ...         2927
Cavity Volume                                     ...    1988.6952
Cavity Surface-area                               ...    1064.7015
Calculating surface distance matrix               ...        done! (  0.0s)
Performing Cholesky decomposition & store         ...        done! (  0.4s)
Overall time for CPCM initialization              ...                 0.5s

                     ******************************************
                           B R O K E N   S Y M M E T R Y
                           -----------------------------
                            High-Spin SCF calculation
                                S(HS) =   1.0
                      ******************************************
 --------------------
CPCM SOLVATION MODEL
--------------------
CPCM parameters:
  Epsilon                                         ...      80.1510
  Refrac                                          ...       1.3328
  Rsolv                                           ...       1.3000
  Surface type                                    ... GAUSSIAN VDW
  Discretization scheme                           ... Constant charge density
    Threshold for H atoms                         ...       5.0000 (charges/Ang^2)
    Threshold for non-H atoms                     ...       5.0000 (charges/Ang^2)
  Epsilon function type                           ...         CPCM
Solvent:                                          ... WATER
Radii:
  Scheme                                          ... Element-dependent radii
  Radius for N  used is    3.5149 Bohr (=   1.8600 Ang.)
  Radius for C  used is    3.8550 Bohr (=   2.0400 Ang.)
  Radius for H  used is    2.4944 Bohr (=   1.3200 Ang.)
  Radius for O  used is    3.4469 Bohr (=   1.8240 Ang.)
Calculating surface                               ...        done! (  0.0s)
Cavity surface points                             ...         2927
Cavity Volume                                     ...    1988.6952
Cavity Surface-area                               ...    1064.7015
Calculating surface distance matrix               ...        done! (  0.1s)
Performing Cholesky decomposition & store         ...        done! (  0.4s)
Overall time for CPCM initialization              ...                 0.5s

----------------------------------------D-I-I-S--------------------------------------------
Iteration    Energy (Eh)           Delta-E    RMSDP     MaxDP     DIISErr   Damp  Time(sec)
-------------------------------------------------------------------------------------------
               ***  Starting incremental Fock matrix formation  ***
    1    -781.1907173699146369     0.00e+00  6.14e-05  7.52e-03  3.00e-02  0.700  58.1
    2    -781.2042704237858288    -1.36e-02  6.34e-05  7.60e-03  2.01e-02  0.700  27.3
                               ***Turning on AO-DIIS***
    3    -781.2124816385319264    -8.21e-03  5.89e-05  7.83e-03  1.34e-02  0.700  26.3
    4    -781.2183180649410588    -5.84e-03  1.86e-04  2.91e-02  1.09e-02  0.000  26.0
    5    -781.2354638341857935    -1.71e-02  6.77e-05  1.28e-02  6.29e-03  0.000  26.4
    6    -781.2378168216141603    -2.35e-03  5.18e-05  9.92e-03  5.02e-03  0.000  29.8
    7    -781.2392519777786219    -1.44e-03  3.55e-05  6.50e-03  3.64e-03  0.000  28.2
                              *** Initializing SOSCF ***
---------------------------------------S-O-S-C-F--------------------------------------
Iteration    Energy (Eh)           Delta-E    RMSDP     MaxDP     MaxGrad    Time(sec)
--------------------------------------------------------------------------------------
    8    -781.2400410482691768    -7.89e-04  2.77e-05  4.53e-03  2.61e-03    29.9
               *** Restarting incremental Fock matrix formation ***
    9    -781.2405415529592574    -5.01e-04  4.35e-05  9.71e-03  5.43e-03    53.8
   10    -781.2408330466439565    -2.91e-04  7.71e-05  1.33e-02  3.54e-03    40.9
   11    -781.2411810106557368    -3.48e-04  4.05e-05  7.00e-03  1.09e-03    43.5
   12    -781.2412339185832479    -5.29e-05  9.63e-06  1.03e-03  6.13e-04    39.5
   13    -781.2412514098948577    -1.75e-05  5.93e-06  6.44e-04  2.70e-04    34.6
   14    -781.2412587538058233    -7.34e-06  3.80e-06  3.93e-04  1.77e-04    33.4
   15    -781.2412606644024891    -1.91e-06  2.88e-06  3.14e-04  1.07e-04    30.9
   16    -781.2412612136561165    -5.49e-07  3.37e-06  6.11e-04  6.27e-05    29.6
                 **** Energy Check signals convergence ****

               *****************************************************
               *                     SUCCESS                       *
               *           SCF CONVERGED AFTER  16 CYCLES          *
               *****************************************************

Recomputing exchange energy using gridx3       ... done (   75.044 sec)
Old exchange energy                            :    -34.009784692 Eh
New exchange energy                            :    -34.009787172 Eh
Exchange energy change after final integration :     -0.000002479 Eh
Total energy after final integration           :   -781.241263693 Eh
             **** ENERGY FILE WAS UPDATED (orca.en.tmp) ****

----------------
TOTAL SCF ENERGY
----------------

Total Energy       :       -781.24126369314627 Eh          -21258.65555 eV

Components:
Nuclear Repulsion  :       1132.52509641774031 Eh           30817.57461 eV
Electronic Energy  :      -1913.71625258091399 Eh          -52074.86667 eV
One Electron Energy:      -3305.71627599370049 Eh          -89953.11300 eV
Two Electron Energy:       1392.00002341278650 Eh           37878.24633 eV
CPCM Dielectric    :         -0.05010505048239 Eh              -1.36343 eV

Virial components:
Potential Energy   :      -1559.38423963470495 Eh          -42433.00241 eV
Kinetic Energy     :        778.14297594155857 Eh           21174.34686 eV
Virial Ratio       :          2.00398164328071

DFT components:
N(Alpha)           :       63.999999647362 electrons
N(Beta)            :       62.000000084557 electrons
N(Total)           :      125.999999731919 electrons
E(X)               :      -71.294111764409 Eh       
E(C)               :       -5.262723293717 Eh       
E(XC)              :      -76.556835058126 Eh       

CPCM Solvation Model Properties:
Surface-charge          :         -0.03475403411561
Corrected charge        :          0.00000000000000
Outlying charge corr.   :          0.00006553091877 Eh               0.00178 eV
Free-energy (cav+disp)  :  This term is not implemented in the current solvation scheme

---------------
SCF CONVERGENCE
---------------

  Last Energy change         ...    5.4925e-07  Tolerance :   1.0000e-06
  Last MAX-Density change    ...    6.1098e-04  Tolerance :   1.0000e-05
  Last RMS-Density change    ...    3.3679e-06  Tolerance :   1.0000e-06
  Last DIIS Error            ...    2.6075e-03  Tolerance :   1.0000e-06
  Last Orbital Gradient      ...    6.2705e-05  Tolerance :   5.0000e-05
  Last Orbital Rotation      ...    4.4231e-04  Tolerance :   5.0000e-05


----------------------
UHF SPIN CONTAMINATION
----------------------

Warning: in a DFT calculation there is little theoretical justification to 
         calculate <S**2> as in Hartree-Fock theory. We will do it anyways
         but you should keep in mind that the values have only limited relevance

Expectation value of <S**2>     :     2.046707
Ideal value S*(S+1) for S=1.0   :     2.000000
Deviation                       :     0.046707


                    ********************************
                    * MULLIKEN POPULATION ANALYSIS *
                    ********************************

--------------------------------------------
MULLIKEN ATOMIC CHARGES AND SPIN POPULATIONS
--------------------------------------------
   0 N :   -0.230994    0.135034
   1 C :    0.154325    0.029306
   2 C :   -0.161655    0.059730
   3 C :    0.195384    0.083070
   4 C :   -0.156750    0.099180
   5 C :    0.128911   -0.006497
   6 H :    0.120624   -0.001938
   7 H :    0.103159   -0.001377
   8 N :   -0.238824    0.103868
   9 H :    0.091966   -0.006684
  10 H :    0.126264    0.000924
  11 C :    0.026079   -0.008892
  12 H :    0.073058    0.003814
  13 H :    0.077991    0.001268
  14 H :    0.082098    0.009546
  15 N :    0.065898    0.774659
  16 C :   -0.046286    0.065643
  17 C :    0.019814    0.291886
  18 H :    0.110165    0.055657
  19 O :   -0.556624    0.217872
  20 C :    0.107116   -0.037088
  21 C :   -0.065886    0.073378
  22 C :   -0.151753   -0.041309
  23 C :   -0.095068    0.078010
  24 C :   -0.127638   -0.043493
  25 C :   -0.096979    0.077192
  26 H :    0.075126   -0.008648
  27 H :    0.100956    0.001717
  28 H :    0.098139   -0.004065
  29 H :    0.099358    0.002402
  30 H :    0.072028   -0.004165
Sum of atomic charges         :   -0.0000000
Sum of atomic spin populations:    2.0000000

-----------------------------------------------------
MULLIKEN REDUCED ORBITAL CHARGES AND SPIN POPULATIONS
-----------------------------------------------------
CHARGE
  0 N s       :     3.501432  s :     3.501432
      pz      :     1.090180  p :     3.602801
      px      :     1.120423
      py      :     1.392198
      dz2     :     0.024942  d :     0.112722
      dxz     :     0.034474
      dyz     :     0.020435
      dx2y2   :     0.014199
      dxy     :     0.018673
      f0      :     0.001222  f :     0.013329
      f+1     :     0.005234
      f-1     :     0.001623
      f+2     :     0.001206
      f-2     :     0.001025
      f+3     :     0.001508
      f-3     :     0.001512
      g0      :     0.000155  g :     0.000710
      g+1     :     0.000146
      g-1     :     0.000083
      g+2     :     0.000063
      g-2     :     0.000014
      g+3     :     0.000082
      g-3     :     0.000077
      g+4     :     0.000046
      g-4     :     0.000042

  1 C s       :     3.274132  s :     3.274132
      pz      :     0.679961  p :     2.444718
      px      :     0.865874
      py      :     0.898883
      dz2     :     0.033859  d :     0.106455
      dxz     :     0.016445
      dyz     :     0.033445
      dx2y2   :     0.007397
      dxy     :     0.015310
      f0      :     0.002280  f :     0.018780
      f+1     :     0.007651
      f-1     :     0.004452
      f+2     :     0.000536
      f-2     :     0.001162
      f+3     :     0.000982
      f-3     :     0.001717
      g0      :     0.000393  g :     0.001591
      g+1     :     0.000398
      g-1     :     0.000380
      g+2     :     0.000122
      g-2     :     0.000029
      g+3     :     0.000045
      g-3     :     0.000100
      g+4     :     0.000055
      g-4     :     0.000069

  2 C s       :     3.357336  s :     3.357336
      pz      :     0.942217  p :     2.703205
      px      :     0.783341
      py      :     0.977646
      dz2     :     0.033507  d :     0.087416
      dxz     :     0.010607
      dyz     :     0.009209
      dx2y2   :     0.010551
      dxy     :     0.023542
      f0      :     0.001251  f :     0.012777
      f+1     :     0.004521
      f-1     :     0.000466
      f+2     :     0.000995
      f-2     :     0.001892
      f+3     :     0.001312
      f-3     :     0.002339
      g0      :     0.000063  g :     0.000922
      g+1     :     0.000133
      g-1     :     0.000011
      g+2     :     0.000158
      g-2     :     0.000039
      g+3     :     0.000143
      g-3     :     0.000203
      g+4     :     0.000079
      g-4     :     0.000093

  3 C s       :     3.262589  s :     3.262589
      pz      :     0.791493  p :     2.409026
      px      :     0.755187
      py      :     0.862347
      dz2     :     0.008937  d :     0.105140
      dxz     :     0.019573
      dyz     :     0.030328
      dx2y2   :     0.009622
      dxy     :     0.036680
      f0      :     0.001555  f :     0.025750
      f+1     :     0.011088
      f-1     :     0.002607
      f+2     :     0.001877
      f-2     :     0.002751
      f+3     :     0.002508
      f-3     :     0.003366
      g0      :     0.000299  g :     0.002110
      g+1     :     0.000438
      g-1     :     0.000181
      g+2     :     0.000237
      g-2     :     0.000060
      g+3     :     0.000238
      g-3     :     0.000301
      g+4     :     0.000169
      g-4     :     0.000188

  4 C s       :     3.347839  s :     3.347839
      pz      :     0.814199  p :     2.711773
      px      :     0.891390
      py      :     1.006184
      dz2     :     0.009874  d :     0.082759
      dxz     :     0.036830
      dyz     :     0.016158
      dx2y2   :     0.005615
      dxy     :     0.014282
      f0      :     0.001291  f :     0.013466
      f+1     :     0.005188
      f-1     :     0.002292
      f+2     :     0.000954
      f-2     :     0.001073
      f+3     :     0.001039
      f-3     :     0.001629
      g0      :     0.000183  g :     0.000913
      g+1     :     0.000190
      g-1     :     0.000151
      g+2     :     0.000098
      g-2     :     0.000018
      g+3     :     0.000044
      g-3     :     0.000088
      g+4     :     0.000063
      g-4     :     0.000078

  5 C s       :     3.305474  s :     3.305474
      pz      :     0.837904  p :     2.435121
      px      :     0.722136
      py      :     0.875081
      dz2     :     0.015041  d :     0.109631
      dxz     :     0.032727
      dyz     :     0.007841
      dx2y2   :     0.011863
      dxy     :     0.042159
      f0      :     0.001168  f :     0.019242
      f+1     :     0.007478
      f-1     :     0.000437
      f+2     :     0.001520
      f-2     :     0.003742
      f+3     :     0.001852
      f-3     :     0.003044
      g0      :     0.000134  g :     0.001622
      g+1     :     0.000205
      g-1     :     0.000022
      g+2     :     0.000284
      g-2     :     0.000068
      g+3     :     0.000249
      g-3     :     0.000314
      g+4     :     0.000158
      g-4     :     0.000188

  6 H s       :     0.845350  s :     0.845350
      pz      :     0.010356  p :     0.029644
      px      :     0.008993
      py      :     0.010296
      dz2     :     0.001085  d :     0.004135
      dxz     :     0.000997
      dyz     :     0.000370
      dx2y2   :     0.000481
      dxy     :     0.001203
      f0      :     0.000009  f :     0.000246
      f+1     :     0.000099
      f-1     :     0.000006
      f+2     :     0.000020
      f-2     :     0.000034
      f+3     :     0.000024
      f-3     :     0.000054

  7 H s       :     0.864844  s :     0.864844
      pz      :     0.005692  p :     0.027456
      px      :     0.009000
      py      :     0.012764
      dz2     :     0.000339  d :     0.004276
      dxz     :     0.002036
      dyz     :     0.001798
      dx2y2   :     0.000053
      dxy     :     0.000051
      f0      :     0.000005  f :     0.000265
      f+1     :     0.000137
      f-1     :     0.000115
      f+2     :     0.000005
      f-2     :     0.000003
      f+3     :     0.000000
      f-3     :     0.000000

  8 N s       :     3.585216  s :     3.585216
      pz      :     1.494318  p :     3.539079
      px      :     0.842195
      py      :     1.202566
      dz2     :     0.018349  d :     0.100777
      dxz     :     0.023231
      dyz     :     0.010082
      dx2y2   :     0.017327
      dxy     :     0.031788
      f0      :     0.000797  f :     0.012805
      f+1     :     0.003899
      f-1     :     0.000158
      f+2     :     0.001705
      f-2     :     0.002041
      f+3     :     0.001773
      f-3     :     0.002433
      g0      :     0.000090  g :     0.000947
      g+1     :     0.000128
      g-1     :     0.000012
      g+2     :     0.000163
      g-2     :     0.000027
      g+3     :     0.000155
      g-3     :     0.000163
      g+4     :     0.000099
      g-4     :     0.000109

  9 H s       :     0.869438  s :     0.869438
      pz      :     0.011468  p :     0.033649
      px      :     0.008536
      py      :     0.013645
      dz2     :     0.001419  d :     0.004663
      dxz     :     0.000838
      dyz     :     0.000538
      dx2y2   :     0.000588
      dxy     :     0.001279
      f0      :     0.000013  f :     0.000284
      f+1     :     0.000122
      f-1     :     0.000007
      f+2     :     0.000013
      f-2     :     0.000051
      f+3     :     0.000029
      f-3     :     0.000049

 10 H s       :     0.840796  s :     0.840796
      pz      :     0.010013  p :     0.028554
      px      :     0.008388
      py      :     0.010153
      dz2     :     0.000472  d :     0.004139
      dxz     :     0.001876
      dyz     :     0.001569
      dx2y2   :     0.000117
      dxy     :     0.000105
      f0      :     0.000013  f :     0.000247
      f+1     :     0.000117
      f-1     :     0.000102
      f+2     :     0.000007
      f-2     :     0.000007
      f+3     :     0.000001
      f-3     :     0.000000

 11 C s       :     3.284151  s :     3.284151
      pz      :     0.911040  p :     2.625198
      px      :     0.740982
      py      :     0.973176
      dz2     :     0.007890  d :     0.054483
      dxz     :     0.010151
      dyz     :     0.007180
      dx2y2   :     0.012947
      dxy     :     0.016315
      f0      :     0.000767  f :     0.009300
      f+1     :     0.001690
      f-1     :     0.000506
      f+2     :     0.001579
      f-2     :     0.001440
      f+3     :     0.001469
      f-3     :     0.001850
      g0      :     0.000052  g :     0.000789
      g+1     :     0.000087
      g-1     :     0.000041
      g+2     :     0.000085
      g-2     :     0.000025
      g+3     :     0.000153
      g-3     :     0.000152
      g+4     :     0.000086
      g-4     :     0.000108

 12 H s       :     0.891512  s :     0.891512
      pz      :     0.009912  p :     0.030593
      px      :     0.010013
      py      :     0.010668
      dz2     :     0.001111  d :     0.004535
      dxz     :     0.000819
      dyz     :     0.000287
      dx2y2   :     0.001490
      dxy     :     0.000828
      f0      :     0.000007  f :     0.000301
      f+1     :     0.000098
      f-1     :     0.000015
      f+2     :     0.000053
      f-2     :     0.000012
      f+3     :     0.000087
      f-3     :     0.000029

 13 H s       :     0.886696  s :     0.886696
      pz      :     0.009820  p :     0.030479
      px      :     0.009526
      py      :     0.011132
      dz2     :     0.001135  d :     0.004531
      dxz     :     0.001710
      dyz     :     0.001159
      dx2y2   :     0.000387
      dxy     :     0.000140
      f0      :     0.000092  f :     0.000304
      f+1     :     0.000104
      f-1     :     0.000036
      f+2     :     0.000045
      f-2     :     0.000020
      f+3     :     0.000002
      f-3     :     0.000005

 14 H s       :     0.880063  s :     0.880063
      pz      :     0.011561  p :     0.032739
      px      :     0.010590
      py      :     0.010587
      dz2     :     0.000122  d :     0.004797
      dxz     :     0.000182
      dyz     :     0.002159
      dx2y2   :     0.000516
      dxy     :     0.001817
      f0      :     0.000057  f :     0.000303
      f+1     :     0.000008
      f-1     :     0.000005
      f+2     :     0.000089
      f-2     :     0.000022
      f+3     :     0.000090
      f-3     :     0.000032

 15 N s       :     3.436619  s :     3.436619
      pz      :     1.275526  p :     3.388702
      px      :     0.855903
      py      :     1.257273
      dz2     :     0.014808  d :     0.095862
      dxz     :     0.032079
      dyz     :     0.005045
      dx2y2   :     0.014529
      dxy     :     0.029400
      f0      :     0.000782  f :     0.012082
      f+1     :     0.002857
      f-1     :     0.000148
      f+2     :     0.001892
      f-2     :     0.001214
      f+3     :     0.001934
      f-3     :     0.003256
      g0      :     0.000103  g :     0.000837
      g+1     :     0.000076
      g-1     :     0.000012
      g+2     :     0.000157
      g-2     :     0.000023
      g+3     :     0.000103
      g-3     :     0.000096
      g+4     :     0.000131
      g-4     :     0.000137

 16 C s       :     3.300386  s :     3.300386
      pz      :     0.998135  p :     2.605915
      px      :     0.697787
      py      :     0.909993
      dz2     :     0.013698  d :     0.121586
      dxz     :     0.042545
      dyz     :     0.008764
      dx2y2   :     0.017340
      dxy     :     0.039238
      f0      :     0.001381  f :     0.016568
      f+1     :     0.002413
      f-1     :     0.000868
      f+2     :     0.002709
      f-2     :     0.002043
      f+3     :     0.002433
      f-3     :     0.004721
      g0      :     0.000178  g :     0.001831
      g+1     :     0.000150
      g-1     :     0.000051
      g+2     :     0.000229
      g-2     :     0.000092
      g+3     :     0.000231
      g-3     :     0.000172
      g+4     :     0.000319
      g-4     :     0.000408

 17 C s       :     3.267784  s :     3.267784
      pz      :     0.889934  p :     2.521883
      px      :     0.854898
      py      :     0.777051
      dz2     :     0.007312  d :     0.161251
      dxz     :     0.017627
      dyz     :     0.050635
      dx2y2   :     0.048507
      dxy     :     0.037171
      f0      :     0.002520  f :     0.026432
      f+1     :     0.001499
      f-1     :     0.001316
      f+2     :     0.002960
      f-2     :     0.003406
      f+3     :     0.004252
      f-3     :     0.010479
      g0      :     0.000113  g :     0.002835
      g+1     :     0.000120
      g-1     :     0.000354
      g+2     :     0.000182
      g-2     :     0.000209
      g+3     :     0.000392
      g-3     :     0.000105
      g+4     :     0.000860
      g-4     :     0.000501

 18 H s       :     0.849284  s :     0.849284
      pz      :     0.013139  p :     0.035565
      px      :     0.010854
      py      :     0.011572
      dz2     :     0.000243  d :     0.004713
      dxz     :     0.000428
      dyz     :     0.001708
      dx2y2   :     0.001388
      dxy     :     0.000946
      f0      :     0.000049  f :     0.000272
      f+1     :     0.000008
      f-1     :     0.000015
      f+2     :     0.000042
      f-2     :     0.000039
      f+3     :     0.000026
      f-3     :     0.000094

 19 O s       :     3.792012  s :     3.792012
      pz      :     1.538345  p :     4.726443
      px      :     1.758707
      py      :     1.429391
      dz2     :     0.002464  d :     0.034201
      dxz     :     0.002236
      dyz     :     0.010785
      dx2y2   :     0.009404
      dxy     :     0.009313
      f0      :     0.000458  f :     0.003771
      f+1     :     0.000108
      f-1     :     0.000312
      f+2     :     0.000472
      f-2     :     0.000484
      f+3     :     0.000778
      f-3     :     0.001160
      g0      :     0.000011  g :     0.000196
      g+1     :     0.000006
      g-1     :     0.000031
      g+2     :     0.000015
      g-2     :     0.000015
      g+3     :     0.000026
      g-3     :     0.000005
      g+4     :     0.000046
      g-4     :     0.000040

 20 C s       :     3.353283  s :     3.353283
      pz      :     0.881161  p :     2.410732
      px      :     0.729799
      py      :     0.799771
      dz2     :     0.022550  d :     0.105969
      dxz     :     0.022248
      dyz     :     0.015105
      dx2y2   :     0.032672
      dxy     :     0.013394
      f0      :     0.001200  f :     0.021515
      f+1     :     0.002512
      f-1     :     0.002746
      f+2     :     0.004430
      f-2     :     0.001453
      f+3     :     0.002726
      f-3     :     0.006448
      g0      :     0.000118  g :     0.001386
      g+1     :     0.000110
      g-1     :     0.000082
      g+2     :     0.000085
      g-2     :     0.000197
      g+3     :     0.000187
      g-3     :     0.000195
      g+4     :     0.000201
      g-4     :     0.000212

 21 C s       :     3.340049  s :     3.340049
      pz      :     0.935822  p :     2.627094
      px      :     0.816433
      py      :     0.874838
      dz2     :     0.006156  d :     0.083001
      dxz     :     0.022254
      dyz     :     0.013033
      dx2y2   :     0.020143
      dxy     :     0.021416
      f0      :     0.000804  f :     0.014745
      f+1     :     0.001578
      f-1     :     0.001667
      f+2     :     0.002989
      f-2     :     0.001418
      f+3     :     0.001287
      f-3     :     0.005001
      g0      :     0.000097  g :     0.000998
      g+1     :     0.000084
      g-1     :     0.000039
      g+2     :     0.000087
      g-2     :     0.000095
      g+3     :     0.000107
      g-3     :     0.000104
      g+4     :     0.000181
      g-4     :     0.000205

 22 C s       :     3.335934  s :     3.335934
      pz      :     0.921178  p :     2.693332
      px      :     0.855956
      py      :     0.916198
      dz2     :     0.016212  d :     0.107531
      dxz     :     0.026053
      dyz     :     0.008295
      dx2y2   :     0.022136
      dxy     :     0.034837
      f0      :     0.001158  f :     0.013918
      f+1     :     0.001342
      f-1     :     0.001771
      f+2     :     0.003117
      f-2     :     0.000980
      f+3     :     0.001608
      f-3     :     0.003943
      g0      :     0.000066  g :     0.001037
      g+1     :     0.000106
      g-1     :     0.000073
      g+2     :     0.000091
      g-2     :     0.000099
      g+3     :     0.000136
      g-3     :     0.000145
      g+4     :     0.000142
      g-4     :     0.000178

 23 C s       :     3.311284  s :     3.311284
      pz      :     0.922352  p :     2.671059
      px      :     0.883466
      py      :     0.865241
      dz2     :     0.019958  d :     0.098075
      dxz     :     0.010518
      dyz     :     0.015640
      dx2y2   :     0.035991
      dxy     :     0.015967
      f0      :     0.000642  f :     0.013631
      f+1     :     0.001578
      f-1     :     0.002404
      f+2     :     0.002645
      f-2     :     0.001097
      f+3     :     0.001437
      f-3     :     0.003829
      g0      :     0.000077  g :     0.001019
      g+1     :     0.000056
      g-1     :     0.000077
      g+2     :     0.000050
      g-2     :     0.000177
      g+3     :     0.000141
      g-3     :     0.000185
      g+4     :     0.000128
      g-4     :     0.000128

 24 C s       :     3.322692  s :     3.322692
      pz      :     0.937770  p :     2.685158
      px      :     0.855626
      py      :     0.891762
      dz2     :     0.008117  d :     0.104975
      dxz     :     0.026796
      dyz     :     0.013819
      dx2y2   :     0.023249
      dxy     :     0.032994
      f0      :     0.000807  f :     0.013772
      f+1     :     0.001395
      f-1     :     0.001743
      f+2     :     0.002816
      f-2     :     0.001273
      f+3     :     0.001211
      f-3     :     0.004526
      g0      :     0.000098  g :     0.001042
      g+1     :     0.000084
      g-1     :     0.000039
      g+2     :     0.000093
      g-2     :     0.000098
      g+3     :     0.000117
      g-3     :     0.000116
      g+4     :     0.000190
      g-4     :     0.000208

 25 C s       :     3.351566  s :     3.351566
      pz      :     0.913333  p :     2.644106
      px      :     0.840865
      py      :     0.889908
      dz2     :     0.012950  d :     0.086017
      dxz     :     0.018688
      dyz     :     0.007429
      dx2y2   :     0.018326
      dxy     :     0.028624
      f0      :     0.001161  f :     0.014295
      f+1     :     0.001530
      f-1     :     0.001720
      f+2     :     0.002887
      f-2     :     0.000973
      f+3     :     0.001834
      f-3     :     0.004191
      g0      :     0.000067  g :     0.000995
      g+1     :     0.000102
      g-1     :     0.000066
      g+2     :     0.000084
      g-2     :     0.000098
      g+3     :     0.000127
      g-3     :     0.000141
      g+4     :     0.000135
      g-4     :     0.000176

 26 H s       :     0.887193  s :     0.887193
      pz      :     0.011012  p :     0.032714
      px      :     0.010830
      py      :     0.010871
      dz2     :     0.001208  d :     0.004680
      dxz     :     0.000618
      dyz     :     0.000631
      dx2y2   :     0.001554
      dxy     :     0.000670
      f0      :     0.000014  f :     0.000287
      f+1     :     0.000034
      f-1     :     0.000064
      f+2     :     0.000079
      f-2     :     0.000009
      f+3     :     0.000026
      f-3     :     0.000061

 27 H s       :     0.866982  s :     0.866982
      pz      :     0.010956  p :     0.027608
      px      :     0.008735
      py      :     0.007916
      dz2     :     0.000705  d :     0.004193
      dxz     :     0.000513
      dyz     :     0.000825
      dx2y2   :     0.001394
      dxy     :     0.000755
      f0      :     0.000003  f :     0.000261
      f+1     :     0.000021
      f-1     :     0.000064
      f+2     :     0.000040
      f-2     :     0.000026
      f+3     :     0.000018
      f-3     :     0.000090

 28 H s       :     0.869713  s :     0.869713
      pz      :     0.011581  p :     0.027659
      px      :     0.005582
      py      :     0.010495
      dz2     :     0.000261  d :     0.004225
      dxz     :     0.001586
      dyz     :     0.000151
      dx2y2   :     0.000414
      dxy     :     0.001813
      f0      :     0.000028  f :     0.000264
      f+1     :     0.000030
      f-1     :     0.000007
      f+2     :     0.000056
      f-2     :     0.000019
      f+3     :     0.000027
      f-3     :     0.000096

 29 H s       :     0.868449  s :     0.868449
      pz      :     0.010510  p :     0.027729
      px      :     0.008552
      py      :     0.008668
      dz2     :     0.001115  d :     0.004204
      dxz     :     0.000607
      dyz     :     0.000509
      dx2y2   :     0.001362
      dxy     :     0.000610
      f0      :     0.000009  f :     0.000260
      f+1     :     0.000034
      f-1     :     0.000058
      f+2     :     0.000070
      f-2     :     0.000008
      f+3     :     0.000025
      f-3     :     0.000057

 30 H s       :     0.891349  s :     0.891349
      pz      :     0.011704  p :     0.031720
      px      :     0.011549
      py      :     0.008468
      dz2     :     0.000681  d :     0.004619
      dxz     :     0.000619
      dyz     :     0.000968
      dx2y2   :     0.001601
      dxy     :     0.000749
      f0      :     0.000006  f :     0.000284
      f+1     :     0.000022
      f-1     :     0.000064
      f+2     :     0.000049
      f-2     :     0.000029
      f+3     :     0.000018
      f-3     :     0.000095


SPIN
  0 N s       :     0.008887  s :     0.008887
      pz      :     0.002320  p :     0.127430
      px      :     0.009088
      py      :     0.116023
      dz2     :    -0.000096  d :    -0.000963
      dxz     :     0.000083
      dyz     :    -0.000347
      dx2y2   :    -0.000268
      dxy     :    -0.000335
      f0      :    -0.000023  f :    -0.000311
      f+1     :     0.000006
      f-1     :    -0.000091
      f+2     :    -0.000040
      f-2     :    -0.000029
      f+3     :    -0.000056
      f-3     :    -0.000078
      g0      :     0.000002  g :    -0.000009
      g+1     :     0.000000
      g-1     :    -0.000003
      g+2     :    -0.000001
      g-2     :    -0.000000
      g+3     :    -0.000002
      g-3     :    -0.000003
      g+4     :    -0.000001
      g-4     :    -0.000001

  1 C s       :     0.000640  s :     0.000640
      pz      :    -0.002552  p :     0.022979
      px      :     0.000624
      py      :     0.024907
      dz2     :    -0.000586  d :     0.005470
      dxz     :     0.000243
      dyz     :     0.004519
      dx2y2   :     0.000017
      dxy     :     0.001277
      f0      :     0.000003  f :     0.000185
      f+1     :    -0.000028
      f-1     :     0.000147
      f+2     :    -0.000037
      f-2     :     0.000070
      f+3     :    -0.000003
      f-3     :     0.000034
      g0      :     0.000008  g :     0.000031
      g+1     :     0.000002
      g-1     :     0.000024
      g+2     :    -0.000003
      g-2     :     0.000004
      g+3     :    -0.000005
      g-3     :     0.000001
      g+4     :    -0.000000
      g-4     :     0.000000

  2 C s       :     0.001524  s :     0.001524
      pz      :     0.002495  p :     0.052769
      px      :     0.005255
      py      :     0.045019
      dz2     :     0.000482  d :     0.005308
      dxz     :    -0.000357
      dyz     :    -0.000111
      dx2y2   :    -0.000040
      dxy     :     0.005335
      f0      :    -0.000002  f :     0.000112
      f+1     :     0.000089
      f-1     :     0.000032
      f+2     :    -0.000018
      f-2     :     0.000013
      f+3     :    -0.000019
      f-3     :     0.000016
      g0      :     0.000001  g :     0.000017
      g+1     :     0.000000
      g-1     :    -0.000000
      g+2     :    -0.000000
      g-2     :    -0.000003
      g+3     :    -0.000001
      g-3     :    -0.000001
      g+4     :     0.000008
      g-4     :     0.000014

  3 C s       :     0.003635  s :     0.003635
      pz      :     0.002940  p :     0.066684
      px      :     0.012292
      py      :     0.051451
      dz2     :     0.001261  d :     0.011686
      dxz     :     0.000201
      dyz     :     0.005210
      dx2y2   :     0.000071
      dxy     :     0.004943
      f0      :     0.000109  f :     0.000968
      f+1     :     0.000106
      f-1     :    -0.000010
      f+2     :     0.000073
      f-2     :     0.000643
      f+3     :     0.000004
      f-3     :     0.000043
      g0      :     0.000016  g :     0.000098
      g+1     :     0.000030
      g-1     :     0.000011
      g+2     :    -0.000008
      g-2     :     0.000014
      g+3     :     0.000002
      g-3     :     0.000028
      g+4     :     0.000000
      g-4     :     0.000004

  4 C s       :     0.003194  s :     0.003194
      pz      :     0.005412  p :     0.093643
      px      :     0.008459
      py      :     0.079772
      dz2     :     0.001083  d :     0.002456
      dxz     :     0.000406
      dyz     :     0.000790
      dx2y2   :    -0.000322
      dxy     :     0.000498
      f0      :     0.000022  f :    -0.000109
      f+1     :     0.000060
      f-1     :    -0.000122
      f+2     :    -0.000051
      f-2     :     0.000015
      f+3     :    -0.000013
      f-3     :    -0.000021
      g0      :     0.000007  g :    -0.000004
      g+1     :     0.000000
      g-1     :     0.000002
      g+2     :    -0.000003
      g-2     :     0.000003
      g+3     :    -0.000006
      g-3     :    -0.000003
      g+4     :    -0.000002
      g-4     :    -0.000003

  5 C s       :    -0.002021  s :    -0.002021
      pz      :    -0.001197  p :    -0.012566
      px      :    -0.004806
      py      :    -0.006564
      dz2     :     0.000038  d :     0.007664
      dxz     :    -0.000434
      dyz     :     0.000031
      dx2y2   :     0.000556
      dxy     :     0.007473
      f0      :     0.000000  f :     0.000381
      f+1     :    -0.000049
      f-1     :    -0.000002
      f+2     :     0.000027
      f-2     :     0.000353
      f+3     :    -0.000005
      f-3     :     0.000057
      g0      :    -0.000001  g :     0.000046
      g+1     :    -0.000000
      g-1     :    -0.000000
      g+2     :     0.000000
      g-2     :    -0.000001
      g+3     :     0.000002
      g-3     :     0.000005
      g+4     :     0.000015
      g-4     :     0.000026

  6 H s       :    -0.002489  s :    -0.002489
      pz      :    -0.000018  p :     0.000484
      px      :    -0.000102
      py      :     0.000604
      dz2     :    -0.000006  d :     0.000063
      dxz     :    -0.000004
      dyz     :    -0.000021
      dx2y2   :     0.000005
      dxy     :     0.000090
      f0      :    -0.000000  f :     0.000004
      f+1     :    -0.000001
      f-1     :     0.000000
      f+2     :    -0.000000
      f-2     :    -0.000001
      f+3     :     0.000001
      f-3     :     0.000004

  7 H s       :    -0.002096  s :    -0.002096
      pz      :    -0.000141  p :     0.000622
      px      :    -0.000066
      py      :     0.000829
      dz2     :    -0.000011  d :     0.000090
      dxz     :    -0.000013
      dyz     :     0.000100
      dx2y2   :     0.000003
      dxy     :     0.000011
      f0      :     0.000001  f :     0.000006
      f+1     :    -0.000001
      f-1     :     0.000006
      f+2     :    -0.000000
      f-2     :     0.000000
      f+3     :     0.000000
      f-3     :     0.000000

  8 N s       :     0.008977  s :     0.008977
      pz      :     0.024244  p :     0.075254
      px      :    -0.022711
      py      :     0.073720
      dz2     :     0.000326  d :     0.017825
      dxz     :     0.003280
      dyz     :    -0.000411
      dx2y2   :     0.002735
      dxy     :     0.011894
      f0      :     0.000008  f :     0.001698
      f+1     :     0.000748
      f-1     :     0.000013
      f+2     :     0.000066
      f-2     :     0.000791
      f+3     :     0.000008
      f-3     :     0.000063
      g0      :     0.000010  g :     0.000113
      g+1     :     0.000006
      g-1     :     0.000001
      g+2     :     0.000015
      g-2     :     0.000004
      g+3     :     0.000005
      g-3     :     0.000007
      g+4     :     0.000027
      g-4     :     0.000038

  9 H s       :    -0.008521  s :    -0.008521
      pz      :     0.000086  p :     0.001676
      px      :    -0.000075
      py      :     0.001665
      dz2     :     0.000006  d :     0.000152
      dxz     :     0.000004
      dyz     :     0.000018
      dx2y2   :     0.000006
      dxy     :     0.000118
      f0      :     0.000000  f :     0.000009
      f+1     :    -0.000001
      f-1     :    -0.000000
      f+2     :     0.000001
      f-2     :     0.000002
      f+3     :     0.000002
      f-3     :     0.000005

 10 H s       :     0.000795  s :     0.000795
      pz      :    -0.000057  p :     0.000115
      px      :     0.000018
      py      :     0.000154
      dz2     :    -0.000005  d :     0.000013
      dxz     :    -0.000005
      dyz     :     0.000002
      dx2y2   :     0.000002
      dxy     :     0.000020
      f0      :    -0.000000  f :    -0.000000
      f+1     :    -0.000001
      f-1     :    -0.000000
      f+2     :     0.000000
      f-2     :     0.000001
      f+3     :     0.000000
      f-3     :     0.000000

 11 C s       :    -0.002579  s :    -0.002579
      pz      :    -0.002060  p :    -0.009963
      px      :    -0.004552
      py      :    -0.003352
      dz2     :     0.000183  d :     0.003213
      dxz     :    -0.000087
      dyz     :     0.000348
      dx2y2   :     0.001093
      dxy     :     0.001677
      f0      :    -0.000003  f :     0.000410
      f+1     :     0.000000
      f-1     :    -0.000002
      f+2     :     0.000055
      f-2     :     0.000155
      f+3     :     0.000081
      f-3     :     0.000122
      g0      :    -0.000000  g :     0.000027
      g+1     :    -0.000000
      g-1     :     0.000001
      g+2     :     0.000000
      g-2     :     0.000001
      g+3     :     0.000008
      g-3     :     0.000008
      g+4     :     0.000006
      g-4     :     0.000004

 12 H s       :     0.003861  s :     0.003861
      pz      :    -0.000012  p :    -0.000046
      px      :    -0.000025
      py      :    -0.000009
      dz2     :     0.000006  d :    -0.000001
      dxz     :     0.000001
      dyz     :    -0.000001
      dx2y2   :    -0.000008
      dxy     :     0.000002
      f0      :     0.000000  f :     0.000000
      f+1     :     0.000000
      f-1     :    -0.000000
      f+2     :     0.000000
      f-2     :    -0.000000
      f+3     :    -0.000000
      f-3     :     0.000001

 13 H s       :     0.001304  s :     0.001304
      pz      :     0.000012  p :    -0.000035
      px      :    -0.000034
      py      :    -0.000013
      dz2     :    -0.000003  d :     0.000000
      dxz     :    -0.000002
      dyz     :    -0.000001
      dx2y2   :     0.000004
      dxy     :     0.000002
      f0      :    -0.000000  f :     0.000000
      f+1     :    -0.000000
      f-1     :     0.000000
      f+2     :     0.000000
      f-2     :     0.000000
      f+3     :     0.000000
      f-3     :     0.000000

 14 H s       :     0.009444  s :     0.009444
      pz      :     0.000008  p :     0.000100
      px      :     0.000008
      py      :     0.000085
      dz2     :    -0.000003  d :     0.000002
      dxz     :     0.000001
      dyz     :     0.000001
      dx2y2   :     0.000012
      dxy     :    -0.000009
      f0      :    -0.000000  f :     0.000001
      f+1     :    -0.000000
      f-1     :     0.000000
      f+2     :     0.000000
      f-2     :    -0.000000
      f+3     :     0.000000
      f-3     :     0.000001

 15 N s       :     0.048026  s :     0.048026
      pz      :     0.240129  p :     0.730634
      px      :     0.058501
      py      :     0.432004
      dz2     :    -0.000916  d :    -0.003296
      dxz     :    -0.000478
      dyz     :    -0.000043
      dx2y2   :    -0.001828
      dxy     :    -0.000031
      f0      :     0.000009  f :    -0.000677
      f+1     :    -0.000018
      f-1     :     0.000001
      f+2     :    -0.000059
      f-2     :    -0.000122
      f+3     :    -0.000205
      f-3     :    -0.000284
      g0      :    -0.000003  g :    -0.000028
      g+1     :     0.000001
      g-1     :    -0.000000
      g+2     :    -0.000010
      g-2     :    -0.000001
      g+3     :    -0.000003
      g-3     :    -0.000005
      g+4     :    -0.000004
      g-4     :    -0.000002

 16 C s       :    -0.022206  s :    -0.022206
      pz      :     0.096334  p :     0.037264
      px      :    -0.023841
      py      :    -0.035229
      dz2     :     0.003309  d :     0.047161
      dxz     :     0.020909
      dyz     :     0.002139
      dx2y2   :     0.000115
      dxy     :     0.020688
      f0      :    -0.000052  f :     0.003084
      f+1     :    -0.000015
      f-1     :     0.000167
      f+2     :     0.000534
      f-2     :     0.000912
      f+3     :     0.000539
      f-3     :     0.001000
      g0      :     0.000062  g :     0.000340
      g+1     :     0.000047
      g-1     :     0.000007
      g+2     :     0.000042
      g-2     :     0.000017
      g+3     :     0.000016
      g-3     :     0.000041
      g+4     :     0.000036
      g-4     :     0.000073

 17 C s       :     0.022140  s :     0.022140
      pz      :     0.190782  p :     0.252749
      px      :     0.035760
      py      :     0.026207
      dz2     :    -0.001248  d :     0.017556
      dxz     :    -0.001020
      dyz     :     0.016749
      dx2y2   :     0.002186
      dxy     :     0.000890
      f0      :    -0.000272  f :    -0.000614
      f+1     :    -0.000108
      f-1     :    -0.000112
      f+2     :    -0.000135
      f-2     :     0.000389
      f+3     :    -0.000074
      f-3     :    -0.000303
      g0      :     0.000006  g :     0.000054
      g+1     :    -0.000003
      g-1     :     0.000043
      g+2     :     0.000014
      g-2     :    -0.000000
      g+3     :    -0.000014
      g-3     :    -0.000007
      g+4     :     0.000007
      g-4     :     0.000007

 18 H s       :     0.055200  s :     0.055200
      pz      :     0.002670  p :     0.000168
      px      :    -0.000780
      py      :    -0.001721
      dz2     :    -0.000031  d :     0.000271
      dxz     :    -0.000048
      dyz     :     0.000408
      dx2y2   :    -0.000031
      dxy     :    -0.000027
      f0      :     0.000004  f :     0.000018
      f+1     :    -0.000001
      f-1     :     0.000000
      f+2     :     0.000015
      f-2     :    -0.000003
      f+3     :     0.000008
      f-3     :    -0.000004

 19 O s       :     0.009607  s :     0.009607
      pz      :     0.193131  p :     0.209544
      px      :     0.011845
      py      :     0.004568
      dz2     :     0.000145  d :    -0.001184
      dxz     :    -0.000209
      dyz     :    -0.001165
      dx2y2   :    -0.000049
      dxy     :     0.000095
      f0      :    -0.000046  f :    -0.000099
      f+1     :    -0.000006
      f-1     :    -0.000027
      f+2     :     0.000002
      f-2     :    -0.000041
      f+3     :     0.000005
      f-3     :     0.000013
      g0      :     0.000001  g :     0.000004
      g+1     :    -0.000000
      g-1     :     0.000000
      g+2     :     0.000001
      g-2     :     0.000001
      g+3     :    -0.000001
      g-3     :     0.000000
      g+4     :     0.000001
      g-4     :     0.000001

 20 C s       :    -0.009757  s :    -0.009757
      pz      :    -0.024774  p :    -0.037088
      px      :     0.000124
      py      :    -0.012438
      dz2     :     0.002672  d :     0.008792
      dxz     :     0.003843
      dyz     :     0.000771
      dx2y2   :     0.002706
      dxy     :    -0.001201
      f0      :     0.000085  f :     0.000919
      f+1     :     0.000298
      f-1     :     0.000217
      f+2     :     0.000406
      f-2     :    -0.000003
      f+3     :    -0.000072
      f-3     :    -0.000014
      g0      :     0.000007  g :     0.000046
      g+1     :     0.000004
      g-1     :     0.000003
      g+2     :     0.000010
      g-2     :     0.000014
      g+3     :     0.000005
      g-3     :     0.000002
      g+4     :    -0.000001
      g-4     :     0.000003

 21 C s       :     0.005272  s :     0.005272
      pz      :     0.042298  p :     0.068681
      px      :     0.005474
      py      :     0.020909
      dz2     :    -0.000663  d :    -0.000345
      dxz     :     0.000016
      dyz     :    -0.000314
      dx2y2   :    -0.000448
      dxy     :     0.001063
      f0      :    -0.000022  f :    -0.000224
      f+1     :    -0.000038
      f-1     :    -0.000083
      f+2     :    -0.000045
      f-2     :     0.000024
      f+3     :    -0.000049
      f-3     :    -0.000009
      g0      :    -0.000002  g :    -0.000006
      g+1     :    -0.000000
      g-1     :     0.000001
      g+2     :    -0.000004
      g-2     :    -0.000002
      g+3     :     0.000002
      g-3     :     0.000001
      g+4     :    -0.000001
      g-4     :    -0.000001

 22 C s       :    -0.005586  s :    -0.005586
      pz      :    -0.025718  p :    -0.039907
      px      :    -0.002915
      py      :    -0.011274
      dz2     :     0.002221  d :     0.003923
      dxz     :     0.001711
      dyz     :     0.000002
      dx2y2   :     0.000151
      dxy     :    -0.000162
      f0      :     0.000018  f :     0.000241
      f+1     :     0.000037
      f-1     :     0.000065
      f+2     :    -0.000015
      f-2     :     0.000047
      f+3     :     0.000069
      f-3     :     0.000020
      g0      :     0.000005  g :     0.000021
      g+1     :     0.000001
      g-1     :     0.000004
      g+2     :     0.000002
      g-2     :     0.000004
      g+3     :     0.000002
      g-3     :     0.000002
      g+4     :     0.000001
      g-4     :     0.000000

 23 C s       :     0.007285  s :     0.007285
      pz      :     0.045275  p :     0.072138
      px      :     0.006471
      py      :     0.020391
      dz2     :    -0.000970  d :    -0.001177
      dxz     :    -0.000464
      dyz     :    -0.000278
      dx2y2   :    -0.000150
      dxy     :     0.000686
      f0      :    -0.000029  f :    -0.000222
      f+1     :    -0.000042
      f-1     :    -0.000112
      f+2     :    -0.000006
      f-2     :    -0.000032
      f+3     :    -0.000011
      f-3     :     0.000010
      g0      :    -0.000003  g :    -0.000013
      g+1     :    -0.000002
      g-1     :    -0.000003
      g+2     :    -0.000001
      g-2     :    -0.000002
      g+3     :    -0.000000
      g-3     :    -0.000001
      g+4     :     0.000000
      g-4     :    -0.000001

 24 C s       :    -0.005724  s :    -0.005724
      pz      :    -0.023783  p :    -0.042257
      px      :    -0.005392
      py      :    -0.013082
      dz2     :     0.000157  d :     0.004169
      dxz     :     0.002083
      dyz     :     0.000715
      dx2y2   :     0.000718
      dxy     :     0.000495
      f0      :     0.000033  f :     0.000297
      f+1     :     0.000075
      f-1     :     0.000068
      f+2     :     0.000036
      f-2     :     0.000026
      f+3     :     0.000023
      f-3     :     0.000036
      g0      :     0.000002  g :     0.000022
      g+1     :     0.000002
      g-1     :     0.000000
      g+2     :     0.000005
      g-2     :     0.000004
      g+3     :     0.000001
      g-3     :     0.000005
      g+4     :     0.000001
      g-4     :     0.000002

 25 C s       :     0.006436  s :     0.006436
      pz      :     0.038697  p :     0.071265
      px      :     0.007760
      py      :     0.024808
      dz2     :    -0.001086  d :    -0.000349
      dxz     :    -0.000379
      dyz     :    -0.000192
      dx2y2   :     0.000448
      dxy     :     0.000859
      f0      :    -0.000042  f :    -0.000148
      f+1     :    -0.000055
      f-1     :    -0.000071
      f+2     :    -0.000020
      f-2     :    -0.000007
      f+3     :    -0.000032
      f-3     :     0.000079
      g0      :    -0.000002  g :    -0.000012
      g+1     :    -0.000001
      g-1     :    -0.000003
      g+2     :    -0.000000
      g-2     :    -0.000002
      g+3     :    -0.000000
      g-3     :    -0.000001
      g+4     :    -0.000001
      g-4     :     0.000000

 26 H s       :    -0.010071  s :    -0.010071
      pz      :     0.000693  p :     0.001275
      px      :     0.000729
      py      :    -0.000147
      dz2     :     0.000065  d :     0.000140
      dxz     :     0.000018
      dyz     :    -0.000004
      dx2y2   :    -0.000009
      dxy     :     0.000070
      f0      :     0.000001  f :     0.000009
      f+1     :     0.000003
      f-1     :     0.000004
      f+2     :    -0.000001
      f-2     :     0.000001
      f+3     :     0.000002
      f-3     :    -0.000000

 27 H s       :     0.002222  s :     0.002222
      pz      :    -0.000401  p :    -0.000455
      px      :    -0.000021
      py      :    -0.000033
      dz2     :    -0.000016  d :    -0.000045
      dxz     :    -0.000002
      dyz     :    -0.000013
      dx2y2   :    -0.000011
      dxy     :    -0.000002
      f0      :    -0.000000  f :    -0.000004
      f+1     :    -0.000001
      f-1     :    -0.000002
      f+2     :     0.000000
      f-2     :    -0.000001
      f+3     :    -0.000000
      f-3     :    -0.000001

 28 H s       :    -0.005194  s :    -0.005194
      pz      :     0.000981  p :     0.000979
      px      :    -0.000330
      py      :     0.000328
      dz2     :     0.000001  d :     0.000139
      dxz     :     0.000099
      dyz     :     0.000011
      dx2y2   :    -0.000004
      dxy     :     0.000032
      f0      :     0.000002  f :     0.000010
      f+1     :     0.000001
      f-1     :    -0.000000
      f+2     :     0.000003
      f-2     :     0.000001
      f+3     :     0.000001
      f-3     :     0.000002

 29 H s       :     0.002911  s :     0.002911
      pz      :    -0.000255  p :    -0.000451
      px      :    -0.000043
      py      :    -0.000154
      dz2     :    -0.000040  d :    -0.000053
      dxz     :     0.000002
      dyz     :    -0.000002
      dx2y2   :    -0.000002
      dxy     :    -0.000012
      f0      :    -0.000000  f :    -0.000004
      f+1     :    -0.000001
      f-1     :    -0.000002
      f+2     :    -0.000000
      f-2     :    -0.000000
      f+3     :    -0.000001
      f-3     :    -0.000000

 30 H s       :    -0.005600  s :    -0.005600
      pz      :     0.001292  p :     0.001293
      px      :     0.000447
      py      :    -0.000445
      dz2     :     0.000037  d :     0.000133
      dxz     :     0.000045
      dyz     :     0.000044
      dx2y2   :     0.000014
      dxy     :    -0.000007
      f0      :     0.000000  f :     0.000009
      f+1     :     0.000001
      f-1     :     0.000003
      f+2     :     0.000000
      f-2     :     0.000002
      f+3     :     0.000000
      f-3     :     0.000001


                     *******************************
                     * LOEWDIN POPULATION ANALYSIS *
                     *******************************

-------------------------------------------
LOEWDIN ATOMIC CHARGES AND SPIN POPULATIONS
-------------------------------------------
   0 N :    0.449414    0.097481
   1 C :    0.020534    0.040875
   2 C :    0.084746    0.044931
   3 C :   -0.324209    0.091910
   4 C :    0.088260    0.059923
   5 C :    0.015570    0.024844
   6 H :   -0.034177    0.001787
   7 H :   -0.045416    0.005031
   8 N :    0.188928    0.195309
   9 H :   -0.050001    0.009079
  10 H :   -0.033947   -0.000630
  11 C :    0.217365    0.012964
  12 H :   -0.044595    0.001475
  13 H :   -0.044307    0.000204
  14 H :   -0.046661    0.004789
  15 N :    0.320167    0.541068
  16 C :   -0.191239    0.254366
  17 C :   -0.612027    0.241481
  18 H :   -0.061758    0.041788
  19 O :    0.219525    0.198196
  20 C :   -0.133668    0.020724
  21 C :    0.071016    0.034502
  22 C :    0.055052   -0.003921
  23 C :    0.051662    0.037284
  24 C :    0.055178   -0.004723
  25 C :    0.072029    0.035374
  26 H :   -0.055193    0.007298
  27 H :   -0.057247   -0.002943
  28 H :   -0.060246    0.006392
  29 H :   -0.057336   -0.002802
  30 H :   -0.057418    0.005944

----------------------------------------------------
LOEWDIN REDUCED ORBITAL CHARGES AND SPIN POPULATIONS
----------------------------------------------------
CHARGE
  0 N s       :     2.694505  s :     2.694505
      pz      :     1.110210  p :     3.320066
      px      :     1.093448
      py      :     1.116408
      dz2     :     0.118888  d :     0.452358
      dxz     :     0.141682
      dyz     :     0.069274
      dx2y2   :     0.059327
      dxy     :     0.063188
      f0      :     0.006882  f :     0.079573
      f+1     :     0.034525
      f-1     :     0.008836
      f+2     :     0.005716
      f-2     :     0.008060
      f+3     :     0.007853
      f-3     :     0.007700
      g0      :     0.000542  g :     0.004084
      g+1     :     0.000930
      g-1     :     0.000441
      g+2     :     0.000517
      g-2     :     0.000096
      g+3     :     0.000427
      g-3     :     0.000411
      g+4     :     0.000403
      g-4     :     0.000318

  1 C s       :     2.583934  s :     2.583934
      pz      :     0.875377  p :     2.632462
      px      :     1.003075
      py      :     0.754010
      dz2     :     0.177524  d :     0.591693
      dxz     :     0.180835
      dyz     :     0.121447
      dx2y2   :     0.061881
      dxy     :     0.050006
      f0      :     0.026106  f :     0.153245
      f+1     :     0.056761
      f-1     :     0.032863
      f+2     :     0.009937
      f-2     :     0.010482
      f+3     :     0.008663
      f-3     :     0.008433
      g0      :     0.003611  g :     0.018132
      g+1     :     0.004854
      g-1     :     0.004045
      g+2     :     0.001364
      g-2     :     0.000286
      g+3     :     0.001224
      g-3     :     0.000963
      g+4     :     0.000847
      g-4     :     0.000940

  2 C s       :     2.588241  s :     2.588241
      pz      :     0.954566  p :     2.730056
      px      :     0.982562
      py      :     0.792928
      dz2     :     0.136331  d :     0.475079
      dxz     :     0.133925
      dyz     :     0.026317
      dx2y2   :     0.088998
      dxy     :     0.089508
      f0      :     0.010534  f :     0.110118
      f+1     :     0.039279
      f-1     :     0.002062
      f+2     :     0.014657
      f-2     :     0.017697
      f+3     :     0.012724
      f-3     :     0.013166
      g0      :     0.001601  g :     0.011760
      g+1     :     0.001555
      g-1     :     0.000081
      g+2     :     0.002241
      g-2     :     0.000555
      g+3     :     0.001776
      g-3     :     0.001665
      g+4     :     0.001106
      g-4     :     0.001179

  3 C s       :     2.585789  s :     2.585789
      pz      :     0.997832  p :     2.697984
      px      :     0.954356
      py      :     0.745795
      dz2     :     0.191945  d :     0.811632
      dxz     :     0.265168
      dyz     :     0.108768
      dx2y2   :     0.109801
      dxy     :     0.135950
      f0      :     0.016171  f :     0.206133
      f+1     :     0.087239
      f-1     :     0.017554
      f+2     :     0.020227
      f-2     :     0.026324
      f+3     :     0.018522
      f-3     :     0.020096
      g0      :     0.002555  g :     0.022671
      g+1     :     0.004423
      g-1     :     0.001392
      g+2     :     0.003495
      g-2     :     0.000937
      g+3     :     0.002538
      g-3     :     0.002804
      g+4     :     0.002133
      g-4     :     0.002394

  4 C s       :     2.587900  s :     2.587900
      pz      :     0.954621  p :     2.738744
      px      :     0.976495
      py      :     0.807628
      dz2     :     0.126610  d :     0.463970
      dxz     :     0.172233
      dyz     :     0.064614
      dx2y2   :     0.056203
      dxy     :     0.044310
      f0      :     0.014977  f :     0.109614
      f+1     :     0.042373
      f-1     :     0.015348
      f+2     :     0.010484
      f-2     :     0.009149
      f+3     :     0.008519
      f-3     :     0.008764
      g0      :     0.001930  g :     0.011511
      g+1     :     0.002611
      g-1     :     0.001292
      g+2     :     0.001412
      g-2     :     0.000300
      g+3     :     0.001197
      g-3     :     0.000857
      g+4     :     0.000911
      g-4     :     0.001002

  5 C s       :     2.584005  s :     2.584005
      pz      :     0.945032  p :     2.623776
      px      :     0.939402
      py      :     0.739342
      dz2     :     0.155171  d :     0.603188
      dxz     :     0.159965
      dyz     :     0.028804
      dx2y2   :     0.114803
      dxy     :     0.144445
      f0      :     0.011918  f :     0.154976
      f+1     :     0.052051
      f-1     :     0.002501
      f+2     :     0.021712
      f-2     :     0.032209
      f+3     :     0.017210
      f-3     :     0.017375
      g0      :     0.002045  g :     0.018485
      g+1     :     0.002032
      g-1     :     0.000106
      g+2     :     0.003289
      g-2     :     0.000820
      g+3     :     0.002797
      g-3     :     0.002638
      g+4     :     0.002200
      g-4     :     0.002560

  6 H s       :     0.778015  s :     0.778015
      pz      :     0.046026  p :     0.182146
      px      :     0.086397
      py      :     0.049723
      dz2     :     0.012467  d :     0.064448
      dxz     :     0.017314
      dyz     :     0.004512
      dx2y2   :     0.013406
      dxy     :     0.016749
      f0      :     0.000752  f :     0.009568
      f+1     :     0.002771
      f-1     :     0.000128
      f+2     :     0.001720
      f-2     :     0.001207
      f+3     :     0.001355
      f-3     :     0.001635

  7 H s       :     0.782210  s :     0.782210
      pz      :     0.094392  p :     0.187516
      px      :     0.040043
      py      :     0.053081
      dz2     :     0.018765  d :     0.065901
      dxz     :     0.024568
      dyz     :     0.021943
      dx2y2   :     0.000337
      dxy     :     0.000287
      f0      :     0.002945  f :     0.009789
      f+1     :     0.003715
      f-1     :     0.003008
      f+2     :     0.000069
      f-2     :     0.000049
      f+3     :     0.000002
      f-3     :     0.000001

  8 N s       :     2.865739  s :     2.865739
      pz      :     1.334698  p :     3.416787
      px      :     1.057206
      py      :     1.024883
      dz2     :     0.072589  d :     0.431049
      dxz     :     0.132023
      dyz     :     0.017012
      dx2y2   :     0.094571
      dxy     :     0.114854
      f0      :     0.005658  f :     0.089881
      f+1     :     0.031580
      f-1     :     0.001224
      f+2     :     0.012261
      f-2     :     0.015902
      f+3     :     0.011318
      f-3     :     0.011940
      g0      :     0.000739  g :     0.007617
      g+1     :     0.000895
      g-1     :     0.000084
      g+2     :     0.001379
      g-2     :     0.000255
      g+3     :     0.001103
      g-3     :     0.000906
      g+4     :     0.001052
      g-4     :     0.001204

  9 H s       :     0.780293  s :     0.780293
      pz      :     0.058413  p :     0.193581
      px      :     0.078043
      py      :     0.057125
      dz2     :     0.015764  d :     0.066295
      dxz     :     0.015689
      dyz     :     0.006436
      dx2y2   :     0.012579
      dxy     :     0.015827
      f0      :     0.000859  f :     0.009832
      f+1     :     0.003039
      f-1     :     0.000160
      f+2     :     0.001634
      f-2     :     0.001564
      f+3     :     0.001201
      f-3     :     0.001376

 10 H s       :     0.778378  s :     0.778378
      pz      :     0.098268  p :     0.181715
      px      :     0.036692
      py      :     0.046754
      dz2     :     0.019750  d :     0.064333
      dxz     :     0.022997
      dyz     :     0.020313
      dx2y2   :     0.000603
      dxy     :     0.000669
      f0      :     0.003060  f :     0.009520
      f+1     :     0.003461
      f-1     :     0.002764
      f+2     :     0.000103
      f-2     :     0.000124
      f+3     :     0.000006
      f-3     :     0.000002

 11 C s       :     2.545406  s :     2.545406
      pz      :     0.913802  p :     2.688808
      px      :     0.815061
      py      :     0.959945
      dz2     :     0.089860  d :     0.431952
      dxz     :     0.095941
      dyz     :     0.046953
      dx2y2   :     0.111638
      dxy     :     0.087559
      f0      :     0.009698  f :     0.108105
      f+1     :     0.019801
      f-1     :     0.009376
      f+2     :     0.014921
      f-2     :     0.020533
      f+3     :     0.013558
      f-3     :     0.020218
      g0      :     0.000691  g :     0.008364
      g+1     :     0.000978
      g-1     :     0.000326
      g+2     :     0.001136
      g-2     :     0.000459
      g+3     :     0.001343
      g-3     :     0.001547
      g+4     :     0.000920
      g-4     :     0.000963

 12 H s       :     0.782425  s :     0.782425
      pz      :     0.057419  p :     0.186386
      px      :     0.066685
      py      :     0.062282
      dz2     :     0.014078  d :     0.066467
      dxz     :     0.014401
      dyz     :     0.005995
      dx2y2   :     0.018440
      dxy     :     0.013553
      f0      :     0.000621  f :     0.009317
      f+1     :     0.002191
      f-1     :     0.000428
      f+2     :     0.001470
      f-2     :     0.001282
      f+3     :     0.002055
      f-3     :     0.001270

 13 H s       :     0.781012  s :     0.781012
      pz      :     0.084926  p :     0.186920
      px      :     0.041406
      py      :     0.060587
      dz2     :     0.019960  d :     0.066979
      dxz     :     0.020845
      dyz     :     0.019022
      dx2y2   :     0.005312
      dxy     :     0.001840
      f0      :     0.002884  f :     0.009396
      f+1     :     0.002421
      f-1     :     0.002152
      f+2     :     0.001234
      f-2     :     0.000568
      f+3     :     0.000036
      f-3     :     0.000101

 14 H s       :     0.786445  s :     0.786445
      pz      :     0.051091  p :     0.185715
      px      :     0.044009
      py      :     0.090615
      dz2     :     0.004291  d :     0.065362
      dxz     :     0.001401
      dyz     :     0.024805
      dx2y2   :     0.013951
      dxy     :     0.020915
      f0      :     0.001294  f :     0.009139
      f+1     :     0.000201
      f-1     :     0.000967
      f+2     :     0.001887
      f-2     :     0.000390
      f+3     :     0.002564
      f-3     :     0.001835

 15 N s       :     2.785501  s :     2.785501
      pz      :     1.137729  p :     3.371058
      px      :     1.186354
      py      :     1.046975
      dz2     :     0.057794  d :     0.427773
      dxz     :     0.148186
      dyz     :     0.019714
      dx2y2   :     0.082545
      dxy     :     0.119534
      f0      :     0.006064  f :     0.086498
      f+1     :     0.020430
      f-1     :     0.001060
      f+2     :     0.014984
      f-2     :     0.007722
      f+3     :     0.015573
      f-3     :     0.020666
      g0      :     0.001226  g :     0.009003
      g+1     :     0.000501
      g-1     :     0.000120
      g+2     :     0.001927
      g-2     :     0.000267
      g+3     :     0.000962
      g-3     :     0.001076
      g+4     :     0.001320
      g-4     :     0.001604

 16 C s       :     2.614568  s :     2.614568
      pz      :     0.838999  p :     2.755692
      px      :     0.938642
      py      :     0.978052
      dz2     :     0.069511  d :     0.638954
      dxz     :     0.146306
      dyz     :     0.041362
      dx2y2   :     0.169905
      dxy     :     0.211869
      f0      :     0.009466  f :     0.159730
      f+1     :     0.019897
      f-1     :     0.008109
      f+2     :     0.025775
      f-2     :     0.017345
      f+3     :     0.029779
      f-3     :     0.049359
      g0      :     0.002729  g :     0.022296
      g+1     :     0.002168
      g-1     :     0.000747
      g+2     :     0.003185
      g-2     :     0.001115
      g+3     :     0.002353
      g-3     :     0.002160
      g+4     :     0.003167
      g-4     :     0.004671

 17 C s       :     2.617097  s :     2.617097
      pz      :     0.774647  p :     2.713082
      px      :     0.952028
      py      :     0.986408
      dz2     :     0.078799  d :     0.982486
      dxz     :     0.095184
      dyz     :     0.198135
      dx2y2   :     0.298108
      dxy     :     0.312259
      f0      :     0.019047  f :     0.263555
      f+1     :     0.013834
      f-1     :     0.019198
      f+2     :     0.030016
      f-2     :     0.032641
      f+3     :     0.048947
      f-3     :     0.099872
      g0      :     0.001669  g :     0.035806
      g+1     :     0.001689
      g-1     :     0.005857
      g+2     :     0.002922
      g-2     :     0.002985
      g+3     :     0.003942
      g-3     :     0.001180
      g+4     :     0.010827
      g-4     :     0.004736

 18 H s       :     0.789589  s :     0.789589
      pz      :     0.057389  p :     0.198729
      px      :     0.050110
      py      :     0.091230
      dz2     :     0.005167  d :     0.064510
      dxz     :     0.004438
      dyz     :     0.018762
      dx2y2   :     0.019603
      dxy     :     0.016539
      f0      :     0.001096  f :     0.008930
      f+1     :     0.000331
      f-1     :     0.000893
      f+2     :     0.000941
      f-2     :     0.001056
      f+3     :     0.001883
      f-3     :     0.002731

 19 O s       :     3.232658  s :     3.232658
      pz      :     1.359773  p :     4.407488
      px      :     1.538614
      py      :     1.509102
      dz2     :     0.010024  d :     0.114936
      dxz     :     0.005146
      dyz     :     0.028172
      dx2y2   :     0.036233
      dxy     :     0.035363
      f0      :     0.002554  f :     0.024058
      f+1     :     0.000910
      f-1     :     0.002289
      f+2     :     0.002497
      f-2     :     0.002321
      f+3     :     0.005112
      f-3     :     0.008375
      g0      :     0.000057  g :     0.001334
      g+1     :     0.000034
      g-1     :     0.000189
      g+2     :     0.000094
      g-2     :     0.000097
      g+3     :     0.000151
      g-3     :     0.000037
      g+4     :     0.000440
      g-4     :     0.000236

 20 C s       :     2.577284  s :     2.577284
      pz      :     0.844174  p :     2.733793
      px      :     0.950270
      py      :     0.939349
      dz2     :     0.095810  d :     0.650635
      dxz     :     0.121558
      dyz     :     0.098404
      dx2y2   :     0.180508
      dxy     :     0.154354
      f0      :     0.011712  f :     0.157502
      f+1     :     0.018170
      f-1     :     0.014947
      f+2     :     0.029910
      f-2     :     0.016494
      f+3     :     0.022248
      f-3     :     0.044021
      g0      :     0.001368  g :     0.014455
      g+1     :     0.001162
      g-1     :     0.000864
      g+2     :     0.000855
      g-2     :     0.001520
      g+3     :     0.001919
      g-3     :     0.002523
      g+4     :     0.002179
      g-4     :     0.002065

 21 C s       :     2.578615  s :     2.578615
      pz      :     0.831622  p :     2.713562
      px      :     0.976624
      py      :     0.905316
      dz2     :     0.046273  d :     0.509473
      dxz     :     0.108655
      dyz     :     0.071881
      dx2y2   :     0.127147
      dxy     :     0.155517
      f0      :     0.009042  f :     0.115766
      f+1     :     0.013213
      f-1     :     0.010011
      f+2     :     0.020817
      f-2     :     0.010044
      f+3     :     0.015483
      f-3     :     0.037156
      g0      :     0.001219  g :     0.011567
      g+1     :     0.001038
      g-1     :     0.000503
      g+2     :     0.000970
      g-2     :     0.000984
      g+3     :     0.001581
      g-3     :     0.001228
      g+4     :     0.001995
      g-4     :     0.002049

 22 C s       :     2.586799  s :     2.586799
      pz      :     0.838707  p :     2.717482
      px      :     0.976699
      py      :     0.902076
      dz2     :     0.065867  d :     0.514459
      dxz     :     0.116488
      dyz     :     0.058536
      dx2y2   :     0.124304
      dxy     :     0.149264
      f0      :     0.011652  f :     0.114633
      f+1     :     0.010840
      f-1     :     0.009906
      f+2     :     0.024375
      f-2     :     0.010236
      f+3     :     0.017136
      f-3     :     0.030486
      g0      :     0.000911  g :     0.011575
      g+1     :     0.001216
      g-1     :     0.000915
      g+2     :     0.000934
      g-2     :     0.000853
      g+3     :     0.001775
      g-3     :     0.001707
      g+4     :     0.001318
      g-4     :     0.001946

 23 C s       :     2.587083  s :     2.587083
      pz      :     0.848637  p :     2.725919
      px      :     0.939528
      py      :     0.937754
      dz2     :     0.082831  d :     0.509703
      dxz     :     0.063243
      dyz     :     0.095696
      dx2y2   :     0.159054
      dxy     :     0.108880
      f0      :     0.007651  f :     0.114156
      f+1     :     0.013022
      f-1     :     0.012961
      f+2     :     0.021640
      f-2     :     0.014026
      f+3     :     0.015269
      f-3     :     0.029586
      g0      :     0.001156  g :     0.011477
      g+1     :     0.000812
      g-1     :     0.000851
      g+2     :     0.000613
      g-2     :     0.001364
      g+3     :     0.001597
      g-3     :     0.002365
      g+4     :     0.001555
      g-4     :     0.001165

 24 C s       :     2.586918  s :     2.586918
      pz      :     0.827856  p :     2.717141
      px      :     0.976210
      py      :     0.913074
      dz2     :     0.045163  d :     0.514499
      dxz     :     0.108781
      dyz     :     0.072620
      dx2y2   :     0.129765
      dxy     :     0.158169
      f0      :     0.008761  f :     0.114675
      f+1     :     0.013216
      f-1     :     0.010176
      f+2     :     0.020642
      f-2     :     0.009761
      f+3     :     0.015051
      f-3     :     0.037069
      g0      :     0.001220  g :     0.011590
      g+1     :     0.001023
      g-1     :     0.000504
      g+2     :     0.001030
      g-2     :     0.000941
      g+3     :     0.001591
      g-3     :     0.001285
      g+4     :     0.001982
      g-4     :     0.002014

 25 C s       :     2.579342  s :     2.579342
      pz      :     0.833182  p :     2.712800
      px      :     0.977498
      py      :     0.902119
      dz2     :     0.063547  d :     0.507703
      dxz     :     0.110607
      dyz     :     0.057944
      dx2y2   :     0.124249
      dxy     :     0.151357
      f0      :     0.011201  f :     0.116475
      f+1     :     0.011378
      f-1     :     0.009703
      f+2     :     0.023976
      f-2     :     0.011116
      f+3     :     0.017621
      f-3     :     0.031478
      g0      :     0.000920  g :     0.011651
      g+1     :     0.001235
      g-1     :     0.000858
      g+2     :     0.000917
      g-2     :     0.000858
      g+3     :     0.001735
      g-3     :     0.001752
      g+4     :     0.001380
      g-4     :     0.001997

 26 H s       :     0.786006  s :     0.786006
      pz      :     0.066419  p :     0.193242
      px      :     0.059888
      py      :     0.066935
      dz2     :     0.014202  d :     0.066270
      dxz     :     0.010819
      dyz     :     0.012559
      dx2y2   :     0.016789
      dxy     :     0.011901
      f0      :     0.000706  f :     0.009675
      f+1     :     0.000917
      f-1     :     0.001645
      f+2     :     0.002104
      f-2     :     0.001676
      f+3     :     0.001083
      f-3     :     0.001545

 27 H s       :     0.794768  s :     0.794768
      pz      :     0.056617  p :     0.188107
      px      :     0.054783
      py      :     0.076707
      dz2     :     0.009705  d :     0.064757
      dxz     :     0.007149
      dyz     :     0.014311
      dx2y2   :     0.018448
      dxy     :     0.015145
      f0      :     0.000590  f :     0.009615
      f+1     :     0.000617
      f-1     :     0.001614
      f+2     :     0.001319
      f-2     :     0.001512
      f+3     :     0.001507
      f-3     :     0.002455

 28 H s       :     0.795973  s :     0.795973
      pz      :     0.052021  p :     0.189745
      px      :     0.090173
      py      :     0.047552
      dz2     :     0.006077  d :     0.064910
      dxz     :     0.020614
      dyz     :     0.001497
      dx2y2   :     0.014169
      dxy     :     0.022552
      f0      :     0.000970  f :     0.009618
      f+1     :     0.001419
      f-1     :     0.000186
      f+2     :     0.001743
      f-2     :     0.000444
      f+3     :     0.001975
      f-3     :     0.002880

 29 H s       :     0.795140  s :     0.795140
      pz      :     0.064931  p :     0.187913
      px      :     0.056008
      py      :     0.066975
      dz2     :     0.013471  d :     0.064682
      dxz     :     0.010565
      dyz     :     0.012314
      dx2y2   :     0.016686
      dxy     :     0.011647
      f0      :     0.000662  f :     0.009600
      f+1     :     0.000935
      f-1     :     0.001559
      f+2     :     0.002079
      f-2     :     0.001664
      f+3     :     0.001123
      f-3     :     0.001579

 30 H s       :     0.790226  s :     0.790226
      pz      :     0.056335  p :     0.191820
      px      :     0.058324
      py      :     0.077161
      dz2     :     0.009344  d :     0.065703
      dxz     :     0.007427
      dyz     :     0.014614
      dx2y2   :     0.019071
      dxy     :     0.015246
      f0      :     0.000605  f :     0.009669
      f+1     :     0.000608
      f-1     :     0.001603
      f+2     :     0.001312
      f-2     :     0.001504
      f+3     :     0.001532
      f-3     :     0.002505


SPIN
  0 N s       :     0.002831  s :     0.002831
      pz      :     0.002531  p :     0.096924
      px      :     0.006369
      py      :     0.088024
      dz2     :    -0.000237  d :    -0.002878
      dxz     :    -0.000418
      dyz     :    -0.001260
      dx2y2   :    -0.000438
      dxy     :    -0.000525
      f0      :    -0.000035  f :     0.000535
      f+1     :    -0.000046
      f-1     :     0.000448
      f+2     :    -0.000089
      f-2     :    -0.000269
      f+3     :     0.000168
      f-3     :     0.000360
      g0      :    -0.000002  g :     0.000068
      g+1     :    -0.000002
      g-1     :     0.000060
      g+2     :    -0.000002
      g-2     :     0.000001
      g+3     :     0.000006
      g-3     :     0.000014
      g+4     :    -0.000005
      g-4     :    -0.000002

  1 C s       :    -0.000112  s :    -0.000112
      pz      :    -0.001739  p :     0.015061
      px      :     0.000008
      py      :     0.016792
      dz2     :     0.000647  d :     0.020206
      dxz     :     0.000878
      dyz     :     0.016693
      dx2y2   :    -0.000221
      dxy     :     0.002209
      f0      :     0.000256  f :     0.004896
      f+1     :     0.000301
      f-1     :     0.003948
      f+2     :     0.000049
      f-2     :     0.000370
      f+3     :    -0.000011
      f-3     :    -0.000018
      g0      :     0.000049  g :     0.000825
      g+1     :     0.000043
      g-1     :     0.000626
      g+2     :    -0.000002
      g-2     :     0.000047
      g+3     :    -0.000002
      g-3     :     0.000024
      g+4     :     0.000013
      g-4     :     0.000027

  2 C s       :     0.000387  s :     0.000387
      pz      :     0.000503  p :     0.028705
      px      :     0.000953
      py      :     0.027249
      dz2     :    -0.000131  d :     0.014063
      dxz     :     0.000104
      dyz     :    -0.000519
      dx2y2   :     0.001581
      dxy     :     0.013029
      f0      :     0.000033  f :     0.001466
      f+1     :     0.000031
      f-1     :     0.000029
      f+2     :     0.000076
      f-2     :     0.000193
      f+3     :     0.000278
      f-3     :     0.000827
      g0      :    -0.000001  g :     0.000311
      g+1     :     0.000011
      g-1     :     0.000020
      g+2     :     0.000001
      g-2     :    -0.000028
      g+3     :     0.000004
      g-3     :     0.000004
      g+4     :     0.000119
      g-4     :     0.000181

  3 C s       :     0.004385  s :     0.004385
      pz      :     0.001829  p :     0.056118
      px      :     0.009169
      py      :     0.045121
      dz2     :     0.000290  d :     0.026740
      dxz     :     0.000963
      dyz     :     0.013900
      dx2y2   :     0.000665
      dxy     :     0.010922
      f0      :     0.000161  f :     0.003859
      f+1     :     0.000438
      f-1     :     0.001215
      f+2     :     0.000364
      f-2     :     0.002802
      f+3     :    -0.000321
      f-3     :    -0.000800
      g0      :     0.000019  g :     0.000807
      g+1     :     0.000133
      g-1     :     0.000210
      g+2     :     0.000021
      g-2     :     0.000186
      g+3     :     0.000003
      g-3     :     0.000040
      g+4     :     0.000085
      g-4     :     0.000110

  4 C s       :     0.000984  s :     0.000984
      pz      :     0.001626  p :     0.051022
      px      :     0.002598
      py      :     0.046798
      dz2     :     0.001314  d :     0.006417
      dxz     :    -0.000050
      dyz     :     0.006113
      dx2y2   :    -0.000433
      dxy     :    -0.000527
      f0      :     0.000179  f :     0.001297
      f+1     :     0.000470
      f-1     :     0.001703
      f+2     :    -0.000142
      f-2     :    -0.000298
      f+3     :    -0.000144
      f-3     :    -0.000471
      g0      :     0.000007  g :     0.000203
      g+1     :     0.000030
      g-1     :     0.000191
      g+2     :    -0.000004
      g-2     :     0.000067
      g+3     :    -0.000020
      g-3     :    -0.000038
      g+4     :    -0.000010
      g-4     :    -0.000019

  5 C s       :    -0.000571  s :    -0.000571
      pz      :    -0.000820  p :    -0.005679
      px      :    -0.001938
      py      :    -0.002922
      dz2     :     0.000499  d :     0.024544
      dxz     :     0.000673
      dyz     :     0.000335
      dx2y2   :     0.002817
      dxy     :     0.020220
      f0      :     0.000076  f :     0.005612
      f+1     :     0.000240
      f-1     :    -0.000033
      f+2     :     0.000575
      f-2     :     0.003375
      f+3     :     0.000353
      f-3     :     0.001027
      g0      :     0.000011  g :     0.000938
      g+1     :     0.000021
      g-1     :     0.000017
      g+2     :     0.000018
      g-2     :     0.000017
      g+3     :     0.000068
      g-3     :     0.000167
      g+4     :     0.000236
      g-4     :     0.000382

  6 H s       :    -0.000390  s :    -0.000390
      pz      :    -0.000169  p :     0.001567
      px      :     0.000150
      py      :     0.001586
      dz2     :    -0.000025  d :     0.000523
      dxz     :    -0.000047
      dyz     :    -0.000185
      dx2y2   :     0.000065
      dxy     :     0.000715
      f0      :     0.000001  f :     0.000088
      f+1     :    -0.000012
      f-1     :     0.000005
      f+2     :    -0.000002
      f-2     :    -0.000011
      f+3     :     0.000026
      f-3     :     0.000081

  7 H s       :    -0.000189  s :    -0.000189
      pz      :     0.000348  p :     0.003536
      px      :     0.000126
      py      :     0.003063
      dz2     :     0.000064  d :     0.001470
      dxz     :    -0.000016
      dyz     :     0.001360
      dx2y2   :     0.000008
      dxy     :     0.000054
      f0      :     0.000004  f :     0.000214
      f+1     :    -0.000004
      f-1     :     0.000214
      f+2     :    -0.000001
      f-2     :     0.000001
      f+3     :     0.000000
      f-3     :     0.000000

  8 N s       :     0.004017  s :     0.004017
      pz      :     0.026134  p :     0.078860
      px      :    -0.006766
      py      :     0.059492
      dz2     :     0.012575  d :     0.090351
      dxz     :     0.018737
      dyz     :     0.001777
      dx2y2   :     0.013221
      dxy     :     0.044040
      f0      :     0.000201  f :     0.020253
      f+1     :     0.006373
      f-1     :     0.000256
      f+2     :     0.001521
      f-2     :     0.006340
      f+3     :     0.001640
      f-3     :     0.003922
      g0      :     0.000180  g :     0.001829
      g+1     :     0.000046
      g-1     :     0.000030
      g+2     :     0.000314
      g-2     :     0.000057
      g+3     :     0.000121
      g-3     :     0.000201
      g+4     :     0.000356
      g-4     :     0.000524

  9 H s       :    -0.001317  s :    -0.001317
      pz      :     0.000667  p :     0.007977
      px      :     0.000966
      py      :     0.006344
      dz2     :     0.000055  d :     0.002101
      dxz     :     0.000140
      dyz     :     0.000278
      dx2y2   :     0.000201
      dxy     :     0.001427
      f0      :     0.000003  f :     0.000318
      f+1     :     0.000002
      f-1     :    -0.000004
      f+2     :     0.000020
      f-2     :     0.000099
      f+3     :     0.000054
      f-3     :     0.000143

 10 H s       :     0.000367  s :     0.000367
      pz      :    -0.000117  p :    -0.000701
      px      :    -0.000105
      py      :    -0.000479
      dz2     :    -0.000023  d :    -0.000261
      dxz     :    -0.000113
      dyz     :    -0.000292
      dx2y2   :     0.000010
      dxy     :     0.000157
      f0      :    -0.000002  f :    -0.000035
      f+1     :    -0.000021
      f-1     :    -0.000040
      f+2     :     0.000002
      f-2     :     0.000025
      f+3     :     0.000000
      f-3     :     0.000000

 11 C s       :    -0.000356  s :    -0.000356
      pz      :    -0.000853  p :    -0.003829
      px      :    -0.002115
      py      :    -0.000861
      dz2     :     0.000470  d :     0.012349
      dxz     :     0.000382
      dyz     :     0.001454
      dx2y2   :     0.003504
      dxy     :     0.006538
      f0      :     0.000101  f :     0.004348
      f+1     :     0.000061
      f-1     :     0.000019
      f+2     :     0.000499
      f-2     :     0.001635
      f+3     :     0.000649
      f-3     :     0.001383
      g0      :     0.000008  g :     0.000453
      g+1     :     0.000014
      g-1     :     0.000010
      g+2     :     0.000008
      g-2     :     0.000014
      g+3     :     0.000120
      g-3     :     0.000132
      g+4     :     0.000084
      g-4     :     0.000062

 12 H s       :     0.001832  s :     0.001832
      pz      :    -0.000071  p :    -0.000240
      px      :    -0.000080
      py      :    -0.000089
      dz2     :     0.000021  d :    -0.000101
      dxz     :    -0.000011
      dyz     :    -0.000015
      dx2y2   :    -0.000073
      dxy     :    -0.000023
      f0      :     0.000000  f :    -0.000016
      f+1     :    -0.000005
      f-1     :    -0.000002
      f+2     :     0.000000
      f-2     :    -0.000003
      f+3     :    -0.000009
      f-3     :     0.000002

 13 H s       :     0.000655  s :     0.000655
      pz      :    -0.000093  p :    -0.000325
      px      :    -0.000135
      py      :    -0.000097
      dz2     :    -0.000043  d :    -0.000111
      dxz     :    -0.000064
      dyz     :    -0.000046
      dx2y2   :     0.000035
      dxy     :     0.000007
      f0      :    -0.000007  f :    -0.000015
      f+1     :    -0.000009
      f-1     :    -0.000003
      f+2     :     0.000003
      f-2     :    -0.000002
      f+3     :     0.000001
      f-3     :     0.000000

 14 H s       :     0.004635  s :     0.004635
      pz      :     0.000013  p :     0.000266
      px      :     0.000129
      py      :     0.000124
      dz2     :    -0.000003  d :    -0.000091
      dxz     :     0.000007
      dyz     :    -0.000024
      dx2y2   :     0.000005
      dxy     :    -0.000077
      f0      :    -0.000002  f :    -0.000020
      f+1     :    -0.000001
      f-1     :    -0.000002
      f+2     :    -0.000003
      f-2     :    -0.000000
      f+3     :    -0.000010
      f-3     :    -0.000002

 15 N s       :     0.014762  s :     0.014762
      pz      :     0.179505  p :     0.521387
      px      :     0.034543
      py      :     0.307339
      dz2     :    -0.002028  d :    -0.011819
      dxz     :    -0.002887
      dyz     :    -0.000703
      dx2y2   :    -0.002012
      dxy     :    -0.004190
      f0      :     0.000557  f :     0.016775
      f+1     :     0.004929
      f-1     :     0.000213
      f+2     :     0.002532
      f-2     :     0.001795
      f+3     :     0.001713
      f-3     :     0.005036
      g0      :    -0.000028  g :    -0.000037
      g+1     :     0.000032
      g-1     :     0.000003
      g+2     :    -0.000046
      g-2     :    -0.000010
      g+3     :     0.000012
      g-3     :     0.000010
      g+4     :    -0.000014
      g-4     :     0.000005

 16 C s       :    -0.002963  s :    -0.002963
      pz      :     0.051777  p :     0.037035
      px      :    -0.005343
      py      :    -0.009398
      dz2     :     0.017981  d :     0.173293
      dxz     :     0.059611
      dyz     :     0.005795
      dx2y2   :     0.011505
      dxy     :     0.078402
      f0      :     0.001709  f :     0.040685
      f+1     :     0.004566
      f-1     :     0.001201
      f+2     :     0.005763
      f-2     :     0.006460
      f+3     :     0.005465
      f-3     :     0.015521
      g0      :     0.001018  g :     0.006316
      g+1     :     0.000459
      g-1     :     0.000203
      g+2     :     0.000955
      g-2     :     0.000339
      g+3     :     0.000508
      g-3     :     0.000779
      g+4     :     0.000759
      g-4     :     0.001297

 17 C s       :     0.007319  s :     0.007319
      pz      :     0.127964  p :     0.163088
      px      :     0.018573
      py      :     0.016552
      dz2     :     0.003447  d :     0.056668
      dxz     :    -0.002521
      dyz     :     0.053198
      dx2y2   :     0.002292
      dxy     :     0.000252
      f0      :     0.003237  f :     0.011972
      f+1     :    -0.000468
      f-1     :    -0.000219
      f+2     :     0.001134
      f-2     :     0.006765
      f+3     :     0.000130
      f-3     :     0.001393
      g0      :     0.000142  g :     0.002433
      g+1     :     0.000118
      g-1     :     0.001243
      g+2     :     0.000111
      g-2     :    -0.000046
      g+3     :     0.000624
      g-3     :     0.000095
      g+4     :     0.000118
      g-4     :     0.000029

 18 H s       :     0.029257  s :     0.029257
      pz      :     0.009191  p :     0.010369
      px      :     0.000473
      py      :     0.000705
      dz2     :    -0.000011  d :     0.001965
      dxz     :    -0.000365
      dyz     :     0.002641
      dx2y2   :    -0.000246
      dxy     :    -0.000055
      f0      :     0.000071  f :     0.000197
      f+1     :    -0.000012
      f-1     :    -0.000018
      f+2     :     0.000237
      f-2     :    -0.000045
      f+3     :     0.000037
      f-3     :    -0.000072

 19 O s       :     0.002691  s :     0.002691
      pz      :     0.157046  p :     0.172594
      px      :     0.010133
      py      :     0.005415
      dz2     :     0.000479  d :     0.019075
      dxz     :     0.002264
      dyz     :     0.012946
      dx2y2   :     0.002843
      dxy     :     0.000543
      f0      :     0.000973  f :     0.003631
      f+1     :     0.000027
      f-1     :     0.000116
      f+2     :     0.000927
      f-2     :     0.000820
      f+3     :     0.000043
      f-3     :     0.000725
      g0      :     0.000006  g :     0.000205
      g+1     :     0.000013
      g-1     :     0.000069
      g+2     :     0.000009
      g-2     :     0.000005
      g+3     :     0.000057
      g-3     :     0.000009
      g+4     :     0.000036
      g-4     :     0.000001

 20 C s       :    -0.000999  s :    -0.000999
      pz      :    -0.018124  p :    -0.026761
      px      :    -0.001794
      py      :    -0.006843
      dz2     :     0.005720  d :     0.039094
      dxz     :     0.027500
      dyz     :     0.000801
      dx2y2   :     0.002451
      dxy     :     0.002623
      f0      :     0.001024  f :     0.008664
      f+1     :     0.001610
      f-1     :     0.001786
      f+2     :     0.002640
      f-2     :     0.000187
      f+3     :     0.000896
      f-3     :     0.000521
      g0      :     0.000085  g :     0.000726
      g+1     :     0.000062
      g-1     :     0.000044
      g+2     :     0.000152
      g-2     :     0.000167
      g+3     :     0.000099
      g-3     :     0.000011
      g+4     :     0.000047
      g-4     :     0.000059

 21 C s       :     0.001462  s :     0.001462
      pz      :     0.026314  p :     0.039758
      px      :     0.003140
      py      :     0.010304
      dz2     :    -0.000263  d :    -0.004813
      dxz     :    -0.001344
      dyz     :    -0.000863
      dx2y2   :    -0.001580
      dxy     :    -0.000762
      f0      :    -0.000092  f :    -0.001738
      f+1     :    -0.000389
      f-1     :    -0.000340
      f+2     :    -0.000119
      f-2     :    -0.000124
      f+3     :    -0.000177
      f-3     :    -0.000498
      g0      :    -0.000023  g :    -0.000166
      g+1     :    -0.000012
      g-1     :     0.000007
      g+2     :    -0.000033
      g-2     :    -0.000030
      g+3     :    -0.000015
      g-3     :    -0.000019
      g+4     :    -0.000015
      g-4     :    -0.000026

 22 C s       :    -0.000562  s :    -0.000562
      pz      :    -0.013576  p :    -0.021038
      px      :    -0.001364
      py      :    -0.006098
      dz2     :     0.004724  d :     0.014416
      dxz     :     0.005567
      dyz     :     0.000311
      dx2y2   :     0.000404
      dxy     :     0.003410
      f0      :     0.000643  f :     0.002960
      f+1     :     0.000356
      f-1     :     0.000606
      f+2     :     0.000414
      f-2     :     0.000180
      f+3     :     0.000506
      f-3     :     0.000254
      g0      :     0.000044  g :     0.000303
      g+1     :     0.000026
      g-1     :     0.000063
      g+2     :     0.000024
      g-2     :     0.000058
      g+3     :     0.000034
      g-3     :     0.000022
      g+4     :     0.000016
      g-4     :     0.000016

 23 C s       :     0.001018  s :     0.001018
      pz      :     0.027103  p :     0.042959
      px      :     0.003412
      py      :     0.012444
      dz2     :    -0.002484  d :    -0.005103
      dxz     :    -0.000416
      dyz     :    -0.000875
      dx2y2   :    -0.001072
      dxy     :    -0.000257
      f0      :    -0.000108  f :    -0.001427
      f+1     :    -0.000277
      f-1     :    -0.000498
      f+2     :    -0.000029
      f-2     :    -0.000153
      f+3     :    -0.000239
      f-3     :    -0.000123
      g0      :    -0.000029  g :    -0.000163
      g+1     :    -0.000010
      g-1     :    -0.000026
      g+2     :    -0.000008
      g-2     :    -0.000042
      g+3     :    -0.000011
      g-3     :    -0.000012
      g+4     :    -0.000007
      g-4     :    -0.000018

 24 C s       :    -0.000654  s :    -0.000654
      pz      :    -0.013875  p :    -0.022248
      px      :    -0.001915
      py      :    -0.006458
      dz2     :     0.000619  d :     0.014831
      dxz     :     0.005986
      dyz     :     0.002096
      dx2y2   :     0.003712
      dxy     :     0.002417
      f0      :     0.000186  f :     0.003036
      f+1     :     0.000694
      f-1     :     0.000422
      f+2     :     0.000295
      f-2     :     0.000233
      f+3     :     0.000236
      f-3     :     0.000970
      g0      :     0.000030  g :     0.000313
      g+1     :     0.000026
      g-1     :     0.000002
      g+2     :     0.000063
      g-2     :     0.000055
      g+3     :     0.000015
      g-3     :     0.000066
      g+4     :     0.000026
      g-4     :     0.000030

 25 C s       :     0.001164  s :     0.001164
      pz      :     0.024659  p :     0.043290
      px      :     0.003853
      py      :     0.014778
      dz2     :    -0.002550  d :    -0.007218
      dxz     :    -0.001953
      dyz     :    -0.000390
      dx2y2   :    -0.000381
      dxy     :    -0.001944
      f0      :    -0.000291  f :    -0.001678
      f+1     :    -0.000272
      f-1     :    -0.000406
      f+2     :    -0.000179
      f-2     :    -0.000099
      f+3     :    -0.000367
      f-3     :    -0.000065
      g0      :    -0.000024  g :    -0.000184
      g+1     :    -0.000022
      g-1     :    -0.000041
      g+2     :    -0.000009
      g-2     :    -0.000027
      g+3     :    -0.000017
      g-3     :    -0.000017
      g+4     :    -0.000012
      g-4     :    -0.000016

 26 H s       :    -0.000010  s :    -0.000010
      pz      :     0.001518  p :     0.005134
      px      :     0.002096
      py      :     0.001520
      dz2     :     0.000802  d :     0.001920
      dxz     :     0.000235
      dyz     :     0.000052
      dx2y2   :     0.000289
      dxy     :     0.000542
      f0      :     0.000030  f :     0.000254
      f+1     :     0.000069
      f-1     :     0.000083
      f+2     :     0.000014
      f-2     :     0.000003
      f+3     :     0.000050
      f-3     :     0.000005

 27 H s       :     0.000512  s :     0.000512
      pz      :    -0.001511  p :    -0.002501
      px      :    -0.000220
      py      :    -0.000770
      dz2     :    -0.000254  d :    -0.000830
      dxz     :    -0.000125
      dyz     :    -0.000175
      dx2y2   :    -0.000242
      dxy     :    -0.000034
      f0      :     0.000000  f :    -0.000123
      f+1     :    -0.000017
      f-1     :    -0.000054
      f+2     :    -0.000000
      f-2     :    -0.000021
      f+3     :    -0.000009
      f-3     :    -0.000022

 28 H s       :    -0.001131  s :    -0.001131
      pz      :     0.003193  p :     0.005460
      px      :     0.000718
      py      :     0.001550
      dz2     :     0.000105  d :     0.001802
      dxz     :     0.000943
      dyz     :     0.000085
      dx2y2   :     0.000222
      dxy     :     0.000446
      f0      :     0.000043  f :     0.000260
      f+1     :     0.000041
      f-1     :     0.000001
      f+2     :     0.000065
      f-2     :     0.000026
      f+3     :     0.000034
      f-3     :     0.000051

 29 H s       :     0.000699  s :     0.000699
      pz      :    -0.001564  p :    -0.002512
      px      :    -0.000199
      py      :    -0.000750
      dz2     :    -0.000520  d :    -0.000859
      dxz     :    -0.000052
      dyz     :    -0.000050
      dx2y2   :    -0.000074
      dxy     :    -0.000164
      f0      :    -0.000011  f :    -0.000129
      f+1     :    -0.000035
      f-1     :    -0.000052
      f+2     :    -0.000007
      f-2     :    -0.000002
      f+3     :    -0.000019
      f-3     :    -0.000004

 30 H s       :    -0.001254  s :    -0.001254
      pz      :     0.002932  p :     0.005316
      px      :     0.000919
      py      :     0.001465
      dz2     :     0.000450  d :     0.001622
      dxz     :     0.000384
      dyz     :     0.000287
      dx2y2   :     0.000460
      dxy     :     0.000041
      f0      :     0.000005  f :     0.000260
      f+1     :     0.000025
      f-1     :     0.000087
      f+2     :     0.000005
      f-2     :     0.000054
      f+3     :     0.000022
      f-3     :     0.000061


                      *****************************
                      * MAYER POPULATION ANALYSIS *
                      *****************************

  NA   - Mulliken gross atomic population
  ZA   - Total nuclear charge
  QA   - Mulliken gross atomic charge
  VA   - Mayer's total valence
  BVA  - Mayer's bonded valence
  FA   - Mayer's free valence

  ATOM       NA         ZA         QA         VA         BVA        FA
  0 N      7.2310     7.0000    -0.2310     3.3930     3.3762     0.0169
  1 C      5.8457     6.0000     0.1543     3.6727     3.6705     0.0022
  2 C      6.1617     6.0000    -0.1617     3.7277     3.7229     0.0047
  3 C      5.8046     6.0000     0.1954     3.7501     3.7387     0.0114
  4 C      6.1567     6.0000    -0.1567     3.6830     3.6748     0.0082
  5 C      5.8711     6.0000     0.1289     3.6623     3.6611     0.0013
  6 H      0.8794     1.0000     0.1206     0.9801     0.9801     0.0000
  7 H      0.8968     1.0000     0.1032     1.0025     1.0025     0.0000
  8 N      7.2388     7.0000    -0.2388     2.9427     2.9180     0.0248
  9 H      0.9080     1.0000     0.0920     1.0043     1.0043     0.0001
 10 H      0.8737     1.0000     0.1263     0.9746     0.9746     0.0000
 11 C      5.9739     6.0000     0.0261     3.7948     3.7947     0.0001
 12 H      0.9269     1.0000     0.0731     0.9911     0.9910     0.0000
 13 H      0.9220     1.0000     0.0780     0.9936     0.9936     0.0000
 14 H      0.9179     1.0000     0.0821     0.9934     0.9933     0.0001
 15 N      6.9341     7.0000     0.0659     3.1755     2.8771     0.2985
 16 C      6.0463     6.0000    -0.0463     3.7249     3.6893     0.0356
 17 C      5.9802     6.0000     0.0198     3.9971     3.9298     0.0673
 18 H      0.8898     1.0000     0.1102     0.9893     0.9861     0.0032
 19 O      8.5566     8.0000    -0.5566     1.8509     1.8051     0.0457
 20 C      5.8929     6.0000     0.1071     3.3717     3.3687     0.0030
 21 C      6.0659     6.0000    -0.0659     3.6243     3.6201     0.0043
 22 C      6.1518     6.0000    -0.1518     3.7894     3.7882     0.0012
 23 C      6.0951     6.0000    -0.0951     3.7425     3.7381     0.0044
 24 C      6.1276     6.0000    -0.1276     3.7931     3.7918     0.0013
 25 C      6.0970     6.0000    -0.0970     3.6493     3.6449     0.0043
 26 H      0.9249     1.0000     0.0751     0.9870     0.9869     0.0001
 27 H      0.8990     1.0000     0.1010     0.9847     0.9847     0.0000
 28 H      0.9019     1.0000     0.0981     0.9839     0.9838     0.0000
 29 H      0.9006     1.0000     0.0994     0.9845     0.9845     0.0000
 30 H      0.9280     1.0000     0.0720     1.0114     1.0113     0.0000

  Mayer bond orders larger than 0.100000
B(  0-N ,  1-C ) :   1.1554 B(  0-N ,  5-C ) :   1.1981 B(  0-N , 11-C ) :   0.8637 
B(  1-C ,  2-C ) :   1.4843 B(  1-C ,  6-H ) :   0.9609 B(  2-C ,  3-C ) :   1.1162 
B(  2-C ,  7-H ) :   0.9576 B(  3-C ,  4-C ) :   1.0790 B(  3-C ,  8-N ) :   1.4230 
B(  4-C ,  5-C ) :   1.4330 B(  4-C ,  9-H ) :   0.9768 B(  5-C , 10-H ) :   0.9552 
B(  8-N , 15-N ) :   1.2909 B( 11-C , 12-H ) :   0.9690 B( 11-C , 13-H ) :   0.9704 
B( 11-C , 14-H ) :   0.9673 B( 15-N , 16-C ) :   1.3754 B( 16-C , 17-C ) :   1.2841 
B( 16-C , 18-H ) :   0.9397 B( 17-C , 19-O ) :   1.7120 B( 17-C , 20-C ) :   0.9155 
B( 20-C , 21-C ) :   1.2029 B( 20-C , 25-C ) :   1.2111 B( 21-C , 22-C ) :   1.3432 
B( 21-C , 26-H ) :   0.9789 B( 22-C , 23-C ) :   1.3304 B( 22-C , 27-H ) :   0.9727 
B( 23-C , 24-C ) :   1.3213 B( 23-C , 28-H ) :   0.9708 B( 24-C , 25-C ) :   1.3495 
B( 24-C , 29-H ) :   0.9716 B( 25-C , 30-H ) :   0.9777 

             ***UHF Natural Spin-Orbitals were saved in orca.unso***
                ***UHF Natural Orbitals were saved in orca.uno***
QR-MO GENERATION
 Dim     = 1416
 Mult    =    3
 NEl     =  126
 N(DOMO) =   62
 N(SOMO) =    2
 N(VMO)  = 1352

                ***Quasi-Restricted Orbitals were saved in orca.qro***

Orbital Energies of Quasi-Restricted MO's
   0( 2) :   -19.159061 a.u.  -521.345 eV
   1( 2) :   -14.502139 a.u.  -394.623 eV
   2( 2) :   -14.470739 a.u.  -393.769 eV
   3( 2) :   -14.464600 a.u.  -393.602 eV
   4( 2) :   -10.346043 a.u.  -281.530 eV
   5( 2) :   -10.343367 a.u.  -281.457 eV
   6( 2) :   -10.340690 a.u.  -281.384 eV
   7( 2) :   -10.321649 a.u.  -280.866 eV
   8( 2) :   -10.319455 a.u.  -280.807 eV
   9( 2) :   -10.315344 a.u.  -280.695 eV
  10( 2) :   -10.297045 a.u.  -280.197 eV
  11( 2) :   -10.294629 a.u.  -280.131 eV
  12( 2) :   -10.281224 a.u.  -279.766 eV
  13( 2) :   -10.274704 a.u.  -279.589 eV
  14( 2) :   -10.274650 a.u.  -279.587 eV
  15( 2) :   -10.273477 a.u.  -279.556 eV
  16( 2) :   -10.271822 a.u.  -279.510 eV
  17( 2) :   -10.270772 a.u.  -279.482 eV
  18( 2) :    -1.172936 a.u.   -31.917 eV
  19( 2) :    -1.148513 a.u.   -31.253 eV
  20( 2) :    -1.140537 a.u.   -31.036 eV
  21( 2) :    -1.014178 a.u.   -27.597 eV
  22( 2) :    -0.995778 a.u.   -27.096 eV
  23( 2) :    -0.952544 a.u.   -25.920 eV
  24( 2) :    -0.932222 a.u.   -25.367 eV
  25( 2) :    -0.891316 a.u.   -24.254 eV
  26( 2) :    -0.880145 a.u.   -23.950 eV
  27( 2) :    -0.865817 a.u.   -23.560 eV
  28( 2) :    -0.808680 a.u.   -22.005 eV
  29( 2) :    -0.789202 a.u.   -21.475 eV
  30( 2) :    -0.761235 a.u.   -20.714 eV
  31( 2) :    -0.730511 a.u.   -19.878 eV
  32( 2) :    -0.714733 a.u.   -19.449 eV
  33( 2) :    -0.688143 a.u.   -18.725 eV
  34( 2) :    -0.652768 a.u.   -17.763 eV
  35( 2) :    -0.642838 a.u.   -17.493 eV
  36( 2) :    -0.635248 a.u.   -17.286 eV
  37( 2) :    -0.619646 a.u.   -16.861 eV
  38( 2) :    -0.598595 a.u.   -16.289 eV
  39( 2) :    -0.587937 a.u.   -15.999 eV
  40( 2) :    -0.587377 a.u.   -15.983 eV
  41( 2) :    -0.572175 a.u.   -15.570 eV
  42( 2) :    -0.561468 a.u.   -15.278 eV
  43( 2) :    -0.544725 a.u.   -14.823 eV
  44( 2) :    -0.543282 a.u.   -14.783 eV
  45( 2) :    -0.533357 a.u.   -14.513 eV
  46( 2) :    -0.530257 a.u.   -14.429 eV
  47( 2) :    -0.527223 a.u.   -14.346 eV
  48( 2) :    -0.516186 a.u.   -14.046 eV
  49( 2) :    -0.512381 a.u.   -13.943 eV
  50( 2) :    -0.500959 a.u.   -13.632 eV
  51( 2) :    -0.479884 a.u.   -13.058 eV
  52( 2) :    -0.477170 a.u.   -12.984 eV
  53( 2) :    -0.455757 a.u.   -12.402 eV
  54( 2) :    -0.450761 a.u.   -12.266 eV
  55( 2) :    -0.441731 a.u.   -12.020 eV
  56( 2) :    -0.387839 a.u.   -10.554 eV
  57( 2) :    -0.368426 a.u.   -10.025 eV
  58( 2) :    -0.359838 a.u.    -9.792 eV
  59( 2) :    -0.349381 a.u.    -9.507 eV
  60( 2) :    -0.343476 a.u.    -9.346 eV
  61( 2) :    -0.334874 a.u.    -9.112 eV
  62( 1) :    -0.155959 a.u.    -4.244 eV alpha=   -7.817 beta=   -0.671
  63( 1) :    -0.090586 a.u.    -2.465 eV alpha=   -5.930 beta=    1.000
  64( 0) :     0.039364 a.u.     1.071 eV
  65( 0) :     0.048906 a.u.     1.331 eV
  66( 0) :     0.050201 a.u.     1.366 eV
  67( 0) :     0.065878 a.u.     1.793 eV
  68( 0) :     0.092919 a.u.     2.528 eV
  69( 0) :     0.098584 a.u.     2.683 eV
  70( 0) :     0.111140 a.u.     3.024 eV
  71( 0) :     0.114081 a.u.     3.104 eV
  72( 0) :     0.117423 a.u.     3.195 eV
  73( 0) :     0.126765 a.u.     3.449 eV
  74( 0) :     0.136616 a.u.     3.718 eV
  75( 0) :     0.141205 a.u.     3.842 eV
  76( 0) :     0.143920 a.u.     3.916 eV
  77( 0) :     0.151132 a.u.     4.113 eV
  78( 0) :     0.153410 a.u.     4.175 eV
  79( 0) :     0.155360 a.u.     4.228 eV
  80( 0) :     0.159594 a.u.     4.343 eV
  81( 0) :     0.166946 a.u.     4.543 eV
  82( 0) :     0.169211 a.u.     4.604 eV
  83( 0) :     0.175348 a.u.     4.771 eV
  84( 0) :     0.179889 a.u.     4.895 eV
  85( 0) :     0.181704 a.u.     4.944 eV
  86( 0) :     0.185980 a.u.     5.061 eV
  87( 0) :     0.197162 a.u.     5.365 eV
  88( 0) :     0.199250 a.u.     5.422 eV
  89( 0) :     0.205081 a.u.     5.581 eV
  90( 0) :     0.212220 a.u.     5.775 eV
  91( 0) :     0.217928 a.u.     5.930 eV
  92( 0) :     0.220119 a.u.     5.990 eV
  93( 0) :     0.225651 a.u.     6.140 eV
  94( 0) :     0.227331 a.u.     6.186 eV
  95( 0) :     0.232100 a.u.     6.316 eV
  96( 0) :     0.239479 a.u.     6.517 eV
  97( 0) :     0.241466 a.u.     6.571 eV
  98( 0) :     0.247243 a.u.     6.728 eV
  99( 0) :     0.250107 a.u.     6.806 eV
 100( 0) :     0.256669 a.u.     6.984 eV
 101( 0) :     0.258111 a.u.     7.024 eV
 102( 0) :     0.265184 a.u.     7.216 eV
 103( 0) :     0.269793 a.u.     7.341 eV
 104( 0) :     0.281261 a.u.     7.653 eV
 105( 0) :     0.284018 a.u.     7.729 eV
 106( 0) :     0.290268 a.u.     7.899 eV
 107( 0) :     0.295426 a.u.     8.039 eV
 108( 0) :     0.298407 a.u.     8.120 eV
 109( 0) :     0.304525 a.u.     8.287 eV
 110( 0) :     0.308234 a.u.     8.387 eV
 111( 0) :     0.317417 a.u.     8.637 eV
 112( 0) :     0.320156 a.u.     8.712 eV
 113( 0) :     0.325934 a.u.     8.869 eV
 114( 0) :     0.327715 a.u.     8.918 eV
 115( 0) :     0.335648 a.u.     9.133 eV
 116( 0) :     0.340137 a.u.     9.256 eV
 117( 0) :     0.345328 a.u.     9.397 eV
 118( 0) :     0.352767 a.u.     9.599 eV
 119( 0) :     0.355735 a.u.     9.680 eV
 120( 0) :     0.361721 a.u.     9.843 eV
 121( 0) :     0.364233 a.u.     9.911 eV
 122( 0) :     0.366593 a.u.     9.976 eV
 123( 0) :     0.367228 a.u.     9.993 eV
 124( 0) :     0.371139 a.u.    10.099 eV
 125( 0) :     0.374374 a.u.    10.187 eV
 126( 0) :     0.375138 a.u.    10.208 eV
 127( 0) :     0.380202 a.u.    10.346 eV
 128( 0) :     0.383113 a.u.    10.425 eV
 129( 0) :     0.384376 a.u.    10.459 eV
 130( 0) :     0.389101 a.u.    10.588 eV
 131( 0) :     0.394425 a.u.    10.733 eV
 132( 0) :     0.401768 a.u.    10.933 eV
 133( 0) :     0.404551 a.u.    11.008 eV
 134( 0) :     0.405824 a.u.    11.043 eV
 135( 0) :     0.410596 a.u.    11.173 eV
 136( 0) :     0.417747 a.u.    11.367 eV
 137( 0) :     0.422025 a.u.    11.484 eV
 138( 0) :     0.427135 a.u.    11.623 eV
 139( 0) :     0.430135 a.u.    11.705 eV
 140( 0) :     0.438031 a.u.    11.919 eV
 141( 0) :     0.443140 a.u.    12.058 eV
 142( 0) :     0.447129 a.u.    12.167 eV
 143( 0) :     0.449955 a.u.    12.244 eV
 144( 0) :     0.454149 a.u.    12.358 eV
 145( 0) :     0.457062 a.u.    12.437 eV
 146( 0) :     0.463155 a.u.    12.603 eV
 147( 0) :     0.468608 a.u.    12.751 eV
 148( 0) :     0.473176 a.u.    12.876 eV
 149( 0) :     0.480858 a.u.    13.085 eV
 150( 0) :     0.485345 a.u.    13.207 eV
 151( 0) :     0.493356 a.u.    13.425 eV
 152( 0) :     0.500058 a.u.    13.607 eV
 153( 0) :     0.503850 a.u.    13.710 eV
 154( 0) :     0.505422 a.u.    13.753 eV
 155( 0) :     0.507107 a.u.    13.799 eV
 156( 0) :     0.515282 a.u.    14.022 eV
 157( 0) :     0.521137 a.u.    14.181 eV
 158( 0) :     0.529561 a.u.    14.410 eV
 159( 0) :     0.532558 a.u.    14.492 eV
 160( 0) :     0.536560 a.u.    14.601 eV
 161( 0) :     0.544382 a.u.    14.813 eV
 162( 0) :     0.548322 a.u.    14.921 eV
 163( 0) :     0.550428 a.u.    14.978 eV
 164( 0) :     0.556005 a.u.    15.130 eV
 165( 0) :     0.560403 a.u.    15.249 eV
 166( 0) :     0.567816 a.u.    15.451 eV
 167( 0) :     0.569856 a.u.    15.507 eV
 168( 0) :     0.573407 a.u.    15.603 eV
 169( 0) :     0.578085 a.u.    15.731 eV
 170( 0) :     0.583135 a.u.    15.868 eV
 171( 0) :     0.588317 a.u.    16.009 eV
 172( 0) :     0.590698 a.u.    16.074 eV
 173( 0) :     0.598594 a.u.    16.289 eV
 174( 0) :     0.599503 a.u.    16.313 eV
 175( 0) :     0.605082 a.u.    16.465 eV
 176( 0) :     0.612443 a.u.    16.665 eV
 177( 0) :     0.614312 a.u.    16.716 eV
 178( 0) :     0.620900 a.u.    16.896 eV
 179( 0) :     0.628920 a.u.    17.114 eV
 180( 0) :     0.637791 a.u.    17.355 eV
 181( 0) :     0.644314 a.u.    17.533 eV
 182( 0) :     0.648524 a.u.    17.647 eV
 183( 0) :     0.655121 a.u.    17.827 eV
 184( 0) :     0.658470 a.u.    17.918 eV
 185( 0) :     0.664995 a.u.    18.095 eV
 186( 0) :     0.677229 a.u.    18.428 eV
 187( 0) :     0.679930 a.u.    18.502 eV
 188( 0) :     0.685267 a.u.    18.647 eV
 189( 0) :     0.690496 a.u.    18.789 eV
 190( 0) :     0.699744 a.u.    19.041 eV
 191( 0) :     0.700120 a.u.    19.051 eV
 192( 0) :     0.711482 a.u.    19.360 eV
 193( 0) :     0.719330 a.u.    19.574 eV
 194( 0) :     0.720675 a.u.    19.611 eV
 195( 0) :     0.738559 a.u.    20.097 eV
 196( 0) :     0.740556 a.u.    20.152 eV
 197( 0) :     0.744413 a.u.    20.256 eV
 198( 0) :     0.748821 a.u.    20.376 eV
 199( 0) :     0.759581 a.u.    20.669 eV
 200( 0) :     0.766357 a.u.    20.854 eV
 201( 0) :     0.769916 a.u.    20.950 eV
 202( 0) :     0.776531 a.u.    21.130 eV
 203( 0) :     0.781289 a.u.    21.260 eV
 204( 0) :     0.783977 a.u.    21.333 eV
 205( 0) :     0.789847 a.u.    21.493 eV
 206( 0) :     0.794425 a.u.    21.617 eV
 207( 0) :     0.802550 a.u.    21.838 eV
 208( 0) :     0.806724 a.u.    21.952 eV
 209( 0) :     0.808646 a.u.    22.004 eV
 210( 0) :     0.814947 a.u.    22.176 eV
 211( 0) :     0.820674 a.u.    22.332 eV
 212( 0) :     0.826606 a.u.    22.493 eV
 213( 0) :     0.828425 a.u.    22.543 eV
 214( 0) :     0.830826 a.u.    22.608 eV
 215( 0) :     0.833176 a.u.    22.672 eV
 216( 0) :     0.846314 a.u.    23.029 eV
 217( 0) :     0.847820 a.u.    23.070 eV
 218( 0) :     0.849853 a.u.    23.126 eV
 219( 0) :     0.852471 a.u.    23.197 eV
 220( 0) :     0.857953 a.u.    23.346 eV
 221( 0) :     0.862422 a.u.    23.468 eV
 222( 0) :     0.866017 a.u.    23.566 eV
 223( 0) :     0.868883 a.u.    23.643 eV
 224( 0) :     0.871071 a.u.    23.703 eV
 225( 0) :     0.878225 a.u.    23.898 eV
 226( 0) :     0.884063 a.u.    24.057 eV
 227( 0) :     0.890811 a.u.    24.240 eV
 228( 0) :     0.897875 a.u.    24.432 eV
 229( 0) :     0.905420 a.u.    24.638 eV
 230( 0) :     0.909467 a.u.    24.748 eV
 231( 0) :     0.911962 a.u.    24.816 eV
 232( 0) :     0.913217 a.u.    24.850 eV
 233( 0) :     0.916025 a.u.    24.926 eV
 234( 0) :     0.918147 a.u.    24.984 eV
 235( 0) :     0.919679 a.u.    25.026 eV
 236( 0) :     0.933927 a.u.    25.413 eV
 237( 0) :     0.939872 a.u.    25.575 eV
 238( 0) :     0.947249 a.u.    25.776 eV
 239( 0) :     0.952953 a.u.    25.931 eV
 240( 0) :     0.958662 a.u.    26.087 eV
 241( 0) :     0.963787 a.u.    26.226 eV
 242( 0) :     0.971961 a.u.    26.448 eV
 243( 0) :     0.974492 a.u.    26.517 eV
 244( 0) :     0.979810 a.u.    26.662 eV
 245( 0) :     0.981408 a.u.    26.705 eV
 246( 0) :     0.986027 a.u.    26.831 eV
 247( 0) :     0.987308 a.u.    26.866 eV
 248( 0) :     0.997779 a.u.    27.151 eV
 249( 0) :     1.000276 a.u.    27.219 eV
 250( 0) :     1.003528 a.u.    27.307 eV
 251( 0) :     1.007020 a.u.    27.402 eV
 252( 0) :     1.010610 a.u.    27.500 eV
 253( 0) :     1.015905 a.u.    27.644 eV
 254( 0) :     1.019823 a.u.    27.751 eV
 255( 0) :     1.023983 a.u.    27.864 eV
 256( 0) :     1.027289 a.u.    27.954 eV
 257( 0) :     1.030240 a.u.    28.034 eV
 258( 0) :     1.038393 a.u.    28.256 eV
 259( 0) :     1.044713 a.u.    28.428 eV
 260( 0) :     1.049666 a.u.    28.563 eV
 261( 0) :     1.056233 a.u.    28.742 eV
 262( 0) :     1.060433 a.u.    28.856 eV
 263( 0) :     1.066673 a.u.    29.026 eV
 264( 0) :     1.068733 a.u.    29.082 eV
 265( 0) :     1.079071 a.u.    29.363 eV
 266( 0) :     1.081994 a.u.    29.443 eV
 267( 0) :     1.083754 a.u.    29.490 eV
 268( 0) :     1.091675 a.u.    29.706 eV
 269( 0) :     1.096202 a.u.    29.829 eV
 270( 0) :     1.100332 a.u.    29.942 eV
 271( 0) :     1.110175 a.u.    30.209 eV
 272( 0) :     1.112491 a.u.    30.272 eV
 273( 0) :     1.117145 a.u.    30.399 eV
 274( 0) :     1.124074 a.u.    30.588 eV
 275( 0) :     1.126991 a.u.    30.667 eV
 276( 0) :     1.132086 a.u.    30.806 eV
 277( 0) :     1.135525 a.u.    30.899 eV
 278( 0) :     1.139075 a.u.    30.996 eV
 279( 0) :     1.148075 a.u.    31.241 eV
 280( 0) :     1.150823 a.u.    31.315 eV
 281( 0) :     1.151653 a.u.    31.338 eV
 282( 0) :     1.158151 a.u.    31.515 eV
 283( 0) :     1.164541 a.u.    31.689 eV
 284( 0) :     1.173643 a.u.    31.936 eV
 285( 0) :     1.177949 a.u.    32.054 eV
 286( 0) :     1.184021 a.u.    32.219 eV
 287( 0) :     1.186587 a.u.    32.289 eV
 288( 0) :     1.195980 a.u.    32.544 eV
 289( 0) :     1.202927 a.u.    32.733 eV
 290( 0) :     1.213921 a.u.    33.032 eV
 291( 0) :     1.216971 a.u.    33.115 eV
 292( 0) :     1.228368 a.u.    33.426 eV
 293( 0) :     1.234524 a.u.    33.593 eV
 294( 0) :     1.242947 a.u.    33.822 eV
 295( 0) :     1.246859 a.u.    33.929 eV
 296( 0) :     1.249623 a.u.    34.004 eV
 297( 0) :     1.253412 a.u.    34.107 eV
 298( 0) :     1.260606 a.u.    34.303 eV
 299( 0) :     1.267771 a.u.    34.498 eV
 300( 0) :     1.278548 a.u.    34.791 eV
 301( 0) :     1.282422 a.u.    34.896 eV
 302( 0) :     1.283715 a.u.    34.932 eV
 303( 0) :     1.289149 a.u.    35.080 eV
 304( 0) :     1.295065 a.u.    35.241 eV
 305( 0) :     1.302674 a.u.    35.448 eV
 306( 0) :     1.313810 a.u.    35.751 eV
 307( 0) :     1.315760 a.u.    35.804 eV
 308( 0) :     1.327475 a.u.    36.122 eV
 309( 0) :     1.332208 a.u.    36.251 eV
 310( 0) :     1.337560 a.u.    36.397 eV
 311( 0) :     1.346210 a.u.    36.632 eV
 312( 0) :     1.351191 a.u.    36.768 eV
 313( 0) :     1.358506 a.u.    36.967 eV
 314( 0) :     1.366145 a.u.    37.175 eV
 315( 0) :     1.370685 a.u.    37.298 eV
 316( 0) :     1.377745 a.u.    37.490 eV
 317( 0) :     1.385794 a.u.    37.709 eV
 318( 0) :     1.389574 a.u.    37.812 eV
 319( 0) :     1.392840 a.u.    37.901 eV
 320( 0) :     1.403427 a.u.    38.189 eV
 321( 0) :     1.410952 a.u.    38.394 eV
 322( 0) :     1.414877 a.u.    38.501 eV
 323( 0) :     1.437764 a.u.    39.124 eV
 324( 0) :     1.443866 a.u.    39.290 eV
 325( 0) :     1.453194 a.u.    39.543 eV
 326( 0) :     1.454960 a.u.    39.591 eV
 327( 0) :     1.465553 a.u.    39.880 eV
 328( 0) :     1.475166 a.u.    40.141 eV
 329( 0) :     1.478673 a.u.    40.237 eV
 330( 0) :     1.501719 a.u.    40.864 eV
 331( 0) :     1.510441 a.u.    41.101 eV
 332( 0) :     1.518362 a.u.    41.317 eV
 333( 0) :     1.522191 a.u.    41.421 eV
 334( 0) :     1.527671 a.u.    41.570 eV
 335( 0) :     1.539642 a.u.    41.896 eV
 336( 0) :     1.542001 a.u.    41.960 eV
 337( 0) :     1.554140 a.u.    42.290 eV
 338( 0) :     1.558655 a.u.    42.413 eV
 339( 0) :     1.572278 a.u.    42.784 eV
 340( 0) :     1.585750 a.u.    43.150 eV
 341( 0) :     1.589203 a.u.    43.244 eV
 342( 0) :     1.592532 a.u.    43.335 eV
 343( 0) :     1.594765 a.u.    43.396 eV
 344( 0) :     1.607143 a.u.    43.733 eV
 345( 0) :     1.617809 a.u.    44.023 eV
 346( 0) :     1.622415 a.u.    44.148 eV
 347( 0) :     1.625010 a.u.    44.219 eV
 348( 0) :     1.635451 a.u.    44.503 eV
 349( 0) :     1.647066 a.u.    44.819 eV
 350( 0) :     1.654093 a.u.    45.010 eV
 351( 0) :     1.661756 a.u.    45.219 eV
 352( 0) :     1.671472 a.u.    45.483 eV
 353( 0) :     1.673000 a.u.    45.525 eV
 354( 0) :     1.682309 a.u.    45.778 eV
 355( 0) :     1.692709 a.u.    46.061 eV
 356( 0) :     1.697270 a.u.    46.185 eV
 357( 0) :     1.706413 a.u.    46.434 eV
 358( 0) :     1.712485 a.u.    46.599 eV
 359( 0) :     1.724180 a.u.    46.917 eV
 360( 0) :     1.730896 a.u.    47.100 eV
 361( 0) :     1.737090 a.u.    47.269 eV
 362( 0) :     1.741635 a.u.    47.392 eV
 363( 0) :     1.756080 a.u.    47.785 eV
 364( 0) :     1.765011 a.u.    48.028 eV
 365( 0) :     1.768763 a.u.    48.130 eV
 366( 0) :     1.778285 a.u.    48.390 eV
 367( 0) :     1.787615 a.u.    48.643 eV
 368( 0) :     1.796482 a.u.    48.885 eV
 369( 0) :     1.797816 a.u.    48.921 eV
 370( 0) :     1.806749 a.u.    49.164 eV
 371( 0) :     1.808724 a.u.    49.218 eV
 372( 0) :     1.818418 a.u.    49.482 eV
 373( 0) :     1.825065 a.u.    49.663 eV
 374( 0) :     1.836939 a.u.    49.986 eV
 375( 0) :     1.838392 a.u.    50.025 eV
 376( 0) :     1.844149 a.u.    50.182 eV
 377( 0) :     1.850133 a.u.    50.345 eV
 378( 0) :     1.861764 a.u.    50.661 eV
 379( 0) :     1.862784 a.u.    50.689 eV
 380( 0) :     1.873131 a.u.    50.970 eV
 381( 0) :     1.878274 a.u.    51.110 eV
 382( 0) :     1.883297 a.u.    51.247 eV
 383( 0) :     1.889362 a.u.    51.412 eV
 384( 0) :     1.891365 a.u.    51.467 eV
 385( 0) :     1.899110 a.u.    51.677 eV
 386( 0) :     1.904766 a.u.    51.831 eV
 387( 0) :     1.907396 a.u.    51.903 eV
 388( 0) :     1.918451 a.u.    52.204 eV
 389( 0) :     1.921804 a.u.    52.295 eV
 390( 0) :     1.927921 a.u.    52.461 eV
 391( 0) :     1.932148 a.u.    52.576 eV
 392( 0) :     1.937094 a.u.    52.711 eV
 393( 0) :     1.951917 a.u.    53.114 eV
 394( 0) :     1.956039 a.u.    53.227 eV
 395( 0) :     1.959984 a.u.    53.334 eV
 396( 0) :     1.974571 a.u.    53.731 eV
 397( 0) :     1.978340 a.u.    53.833 eV
 398( 0) :     1.979504 a.u.    53.865 eV
 399( 0) :     1.987125 a.u.    54.072 eV
 400( 0) :     1.991100 a.u.    54.181 eV
 401( 0) :     1.999219 a.u.    54.402 eV
 402( 0) :     2.002945 a.u.    54.503 eV
 403( 0) :     2.013222 a.u.    54.783 eV
 404( 0) :     2.017909 a.u.    54.910 eV
 405( 0) :     2.022268 a.u.    55.029 eV
 406( 0) :     2.029574 a.u.    55.228 eV
 407( 0) :     2.036305 a.u.    55.411 eV
 408( 0) :     2.040048 a.u.    55.513 eV
 409( 0) :     2.045448 a.u.    55.659 eV
 410( 0) :     2.050988 a.u.    55.810 eV
 411( 0) :     2.055578 a.u.    55.935 eV
 412( 0) :     2.056697 a.u.    55.966 eV
 413( 0) :     2.061729 a.u.    56.103 eV
 414( 0) :     2.069872 a.u.    56.324 eV
 415( 0) :     2.074345 a.u.    56.446 eV
 416( 0) :     2.079398 a.u.    56.583 eV
 417( 0) :     2.085550 a.u.    56.751 eV
 418( 0) :     2.089675 a.u.    56.863 eV
 419( 0) :     2.092431 a.u.    56.938 eV
 420( 0) :     2.094844 a.u.    57.004 eV
 421( 0) :     2.100347 a.u.    57.153 eV
 422( 0) :     2.108857 a.u.    57.385 eV
 423( 0) :     2.114540 a.u.    57.540 eV
 424( 0) :     2.118966 a.u.    57.660 eV
 425( 0) :     2.124300 a.u.    57.805 eV
 426( 0) :     2.127001 a.u.    57.879 eV
 427( 0) :     2.133376 a.u.    58.052 eV
 428( 0) :     2.135071 a.u.    58.098 eV
 429( 0) :     2.145780 a.u.    58.390 eV
 430( 0) :     2.146448 a.u.    58.408 eV
 431( 0) :     2.153724 a.u.    58.606 eV
 432( 0) :     2.162806 a.u.    58.853 eV
 433( 0) :     2.166706 a.u.    58.959 eV
 434( 0) :     2.173186 a.u.    59.135 eV
 435( 0) :     2.181923 a.u.    59.373 eV
 436( 0) :     2.185426 a.u.    59.468 eV
 437( 0) :     2.196458 a.u.    59.769 eV
 438( 0) :     2.199326 a.u.    59.847 eV
 439( 0) :     2.208468 a.u.    60.095 eV
 440( 0) :     2.213378 a.u.    60.229 eV
 441( 0) :     2.222629 a.u.    60.481 eV
 442( 0) :     2.228463 a.u.    60.640 eV
 443( 0) :     2.233878 a.u.    60.787 eV
 444( 0) :     2.237078 a.u.    60.874 eV
 445( 0) :     2.243143 a.u.    61.039 eV
 446( 0) :     2.248314 a.u.    61.180 eV
 447( 0) :     2.253853 a.u.    61.330 eV
 448( 0) :     2.256255 a.u.    61.396 eV
 449( 0) :     2.261338 a.u.    61.534 eV
 450( 0) :     2.263281 a.u.    61.587 eV
 451( 0) :     2.270888 a.u.    61.794 eV
 452( 0) :     2.272862 a.u.    61.848 eV
 453( 0) :     2.283910 a.u.    62.148 eV
 454( 0) :     2.291321 a.u.    62.350 eV
 455( 0) :     2.291926 a.u.    62.366 eV
 456( 0) :     2.298606 a.u.    62.548 eV
 457( 0) :     2.302856 a.u.    62.664 eV
 458( 0) :     2.303533 a.u.    62.682 eV
 459( 0) :     2.315089 a.u.    62.997 eV
 460( 0) :     2.316569 a.u.    63.037 eV
 461( 0) :     2.326563 a.u.    63.309 eV
 462( 0) :     2.338456 a.u.    63.633 eV
 463( 0) :     2.344088 a.u.    63.786 eV
 464( 0) :     2.345952 a.u.    63.837 eV
 465( 0) :     2.350335 a.u.    63.956 eV
 466( 0) :     2.353556 a.u.    64.044 eV
 467( 0) :     2.360336 a.u.    64.228 eV
 468( 0) :     2.364992 a.u.    64.355 eV
 469( 0) :     2.369297 a.u.    64.472 eV
 470( 0) :     2.376571 a.u.    64.670 eV
 471( 0) :     2.380357 a.u.    64.773 eV
 472( 0) :     2.383584 a.u.    64.861 eV
 473( 0) :     2.389668 a.u.    65.026 eV
 474( 0) :     2.391761 a.u.    65.083 eV
 475( 0) :     2.403953 a.u.    65.415 eV
 476( 0) :     2.411950 a.u.    65.633 eV
 477( 0) :     2.419345 a.u.    65.834 eV
 478( 0) :     2.426791 a.u.    66.036 eV
 479( 0) :     2.435601 a.u.    66.276 eV
 480( 0) :     2.438567 a.u.    66.357 eV
 481( 0) :     2.445522 a.u.    66.546 eV
 482( 0) :     2.452994 a.u.    66.749 eV
 483( 0) :     2.460332 a.u.    66.949 eV
 484( 0) :     2.467061 a.u.    67.132 eV
 485( 0) :     2.472319 a.u.    67.275 eV
 486( 0) :     2.477763 a.u.    67.423 eV
 487( 0) :     2.484274 a.u.    67.601 eV
 488( 0) :     2.485031 a.u.    67.621 eV
 489( 0) :     2.494917 a.u.    67.890 eV
 490( 0) :     2.497527 a.u.    67.961 eV
 491( 0) :     2.499884 a.u.    68.025 eV
 492( 0) :     2.510033 a.u.    68.301 eV
 493( 0) :     2.513329 a.u.    68.391 eV
 494( 0) :     2.521801 a.u.    68.622 eV
 495( 0) :     2.528269 a.u.    68.798 eV
 496( 0) :     2.533049 a.u.    68.928 eV
 497( 0) :     2.538957 a.u.    69.089 eV
 498( 0) :     2.540312 a.u.    69.125 eV
 499( 0) :     2.548280 a.u.    69.342 eV
 500( 0) :     2.559910 a.u.    69.659 eV
 501( 0) :     2.566789 a.u.    69.846 eV
 502( 0) :     2.578220 a.u.    70.157 eV
 503( 0) :     2.582679 a.u.    70.278 eV
 504( 0) :     2.585638 a.u.    70.359 eV
 505( 0) :     2.587403 a.u.    70.407 eV
 506( 0) :     2.591359 a.u.    70.514 eV
 507( 0) :     2.596591 a.u.    70.657 eV
 508( 0) :     2.600876 a.u.    70.773 eV
 509( 0) :     2.606800 a.u.    70.935 eV
 510( 0) :     2.611740 a.u.    71.069 eV
 511( 0) :     2.613854 a.u.    71.127 eV
 512( 0) :     2.620291 a.u.    71.302 eV
 513( 0) :     2.622790 a.u.    71.370 eV
 514( 0) :     2.635431 a.u.    71.714 eV
 515( 0) :     2.638761 a.u.    71.804 eV
 516( 0) :     2.642871 a.u.    71.916 eV
 517( 0) :     2.647671 a.u.    72.047 eV
 518( 0) :     2.655470 a.u.    72.259 eV
 519( 0) :     2.660270 a.u.    72.390 eV
 520( 0) :     2.667425 a.u.    72.584 eV
 521( 0) :     2.672613 a.u.    72.725 eV
 522( 0) :     2.678156 a.u.    72.876 eV
 523( 0) :     2.684577 a.u.    73.051 eV
 524( 0) :     2.689018 a.u.    73.172 eV
 525( 0) :     2.693579 a.u.    73.296 eV
 526( 0) :     2.699704 a.u.    73.463 eV
 527( 0) :     2.709301 a.u.    73.724 eV
 528( 0) :     2.717334 a.u.    73.942 eV
 529( 0) :     2.719156 a.u.    73.992 eV
 530( 0) :     2.727778 a.u.    74.227 eV
 531( 0) :     2.732888 a.u.    74.366 eV
 532( 0) :     2.736578 a.u.    74.466 eV
 533( 0) :     2.739177 a.u.    74.537 eV
 534( 0) :     2.749617 a.u.    74.821 eV
 535( 0) :     2.753252 a.u.    74.920 eV
 536( 0) :     2.759307 a.u.    75.085 eV
 537( 0) :     2.763402 a.u.    75.196 eV
 538( 0) :     2.766003 a.u.    75.267 eV
 539( 0) :     2.771135 a.u.    75.406 eV
 540( 0) :     2.775595 a.u.    75.528 eV
 541( 0) :     2.778724 a.u.    75.613 eV
 542( 0) :     2.787657 a.u.    75.856 eV
 543( 0) :     2.795459 a.u.    76.068 eV
 544( 0) :     2.798316 a.u.    76.146 eV
 545( 0) :     2.801373 a.u.    76.229 eV
 546( 0) :     2.803228 a.u.    76.280 eV
 547( 0) :     2.821867 a.u.    76.787 eV
 548( 0) :     2.834645 a.u.    77.135 eV
 549( 0) :     2.837608 a.u.    77.215 eV
 550( 0) :     2.845491 a.u.    77.430 eV
 551( 0) :     2.852942 a.u.    77.633 eV
 552( 0) :     2.855766 a.u.    77.709 eV
 553( 0) :     2.864254 a.u.    77.940 eV
 554( 0) :     2.869154 a.u.    78.074 eV
 555( 0) :     2.876653 a.u.    78.278 eV
 556( 0) :     2.882699 a.u.    78.442 eV
 557( 0) :     2.885295 a.u.    78.513 eV
 558( 0) :     2.891646 a.u.    78.686 eV
 559( 0) :     2.896067 a.u.    78.806 eV
 560( 0) :     2.898717 a.u.    78.878 eV
 561( 0) :     2.902361 a.u.    78.977 eV
 562( 0) :     2.915383 a.u.    79.332 eV
 563( 0) :     2.918844 a.u.    79.426 eV
 564( 0) :     2.925801 a.u.    79.615 eV
 565( 0) :     2.931094 a.u.    79.759 eV
 566( 0) :     2.934363 a.u.    79.848 eV
 567( 0) :     2.942452 a.u.    80.068 eV
 568( 0) :     2.951769 a.u.    80.322 eV
 569( 0) :     2.958399 a.u.    80.502 eV
 570( 0) :     2.961703 a.u.    80.592 eV
 571( 0) :     2.970045 a.u.    80.819 eV
 572( 0) :     2.979297 a.u.    81.071 eV
 573( 0) :     2.984383 a.u.    81.209 eV
 574( 0) :     2.989354 a.u.    81.344 eV
 575( 0) :     2.997713 a.u.    81.572 eV
 576( 0) :     2.998616 a.u.    81.597 eV
 577( 0) :     3.017846 a.u.    82.120 eV
 578( 0) :     3.020526 a.u.    82.193 eV
 579( 0) :     3.027946 a.u.    82.395 eV
 580( 0) :     3.033099 a.u.    82.535 eV
 581( 0) :     3.036444 a.u.    82.626 eV
 582( 0) :     3.044541 a.u.    82.846 eV
 583( 0) :     3.053377 a.u.    83.087 eV
 584( 0) :     3.059122 a.u.    83.243 eV
 585( 0) :     3.066553 a.u.    83.445 eV
 586( 0) :     3.082805 a.u.    83.887 eV
 587( 0) :     3.090096 a.u.    84.086 eV
 588( 0) :     3.101106 a.u.    84.385 eV
 589( 0) :     3.109129 a.u.    84.604 eV
 590( 0) :     3.116719 a.u.    84.810 eV
 591( 0) :     3.127565 a.u.    85.105 eV
 592( 0) :     3.134669 a.u.    85.299 eV
 593( 0) :     3.144397 a.u.    85.563 eV
 594( 0) :     3.148591 a.u.    85.678 eV
 595( 0) :     3.161015 a.u.    86.016 eV
 596( 0) :     3.167762 a.u.    86.199 eV
 597( 0) :     3.176293 a.u.    86.431 eV
 598( 0) :     3.181764 a.u.    86.580 eV
 599( 0) :     3.188336 a.u.    86.759 eV
 600( 0) :     3.199259 a.u.    87.056 eV
 601( 0) :     3.204745 a.u.    87.206 eV
 602( 0) :     3.225264 a.u.    87.764 eV
 603( 0) :     3.228328 a.u.    87.847 eV
 604( 0) :     3.234901 a.u.    88.026 eV
 605( 0) :     3.248319 a.u.    88.391 eV
 606( 0) :     3.255668 a.u.    88.591 eV
 607( 0) :     3.261315 a.u.    88.745 eV
 608( 0) :     3.270120 a.u.    88.984 eV
 609( 0) :     3.271904 a.u.    89.033 eV
 610( 0) :     3.279390 a.u.    89.237 eV
 611( 0) :     3.293638 a.u.    89.624 eV
 612( 0) :     3.307467 a.u.    90.001 eV
 613( 0) :     3.309647 a.u.    90.060 eV
 614( 0) :     3.315695 a.u.    90.225 eV
 615( 0) :     3.325161 a.u.    90.482 eV
 616( 0) :     3.331532 a.u.    90.656 eV
 617( 0) :     3.334779 a.u.    90.744 eV
 618( 0) :     3.339197 a.u.    90.864 eV
 619( 0) :     3.348294 a.u.    91.112 eV
 620( 0) :     3.359310 a.u.    91.411 eV
 621( 0) :     3.372939 a.u.    91.782 eV
 622( 0) :     3.377167 a.u.    91.897 eV
 623( 0) :     3.387574 a.u.    92.181 eV
 624( 0) :     3.398733 a.u.    92.484 eV
 625( 0) :     3.402200 a.u.    92.579 eV
 626( 0) :     3.414605 a.u.    92.916 eV
 627( 0) :     3.421230 a.u.    93.096 eV
 628( 0) :     3.433186 a.u.    93.422 eV
 629( 0) :     3.445040 a.u.    93.744 eV
 630( 0) :     3.448606 a.u.    93.841 eV
 631( 0) :     3.459529 a.u.    94.139 eV
 632( 0) :     3.465616 a.u.    94.304 eV
 633( 0) :     3.466610 a.u.    94.331 eV
 634( 0) :     3.491206 a.u.    95.001 eV
 635( 0) :     3.496057 a.u.    95.133 eV
 636( 0) :     3.506371 a.u.    95.413 eV
 637( 0) :     3.508996 a.u.    95.485 eV
 638( 0) :     3.516692 a.u.    95.694 eV
 639( 0) :     3.521589 a.u.    95.827 eV
 640( 0) :     3.528156 a.u.    96.006 eV
 641( 0) :     3.537735 a.u.    96.267 eV
 642( 0) :     3.546853 a.u.    96.515 eV
 643( 0) :     3.550395 a.u.    96.611 eV
 644( 0) :     3.556283 a.u.    96.771 eV
 645( 0) :     3.569677 a.u.    97.136 eV
 646( 0) :     3.573516 a.u.    97.240 eV
 647( 0) :     3.587232 a.u.    97.614 eV
 648( 0) :     3.588940 a.u.    97.660 eV
 649( 0) :     3.599824 a.u.    97.956 eV
 650( 0) :     3.600518 a.u.    97.975 eV
 651( 0) :     3.610964 a.u.    98.259 eV
 652( 0) :     3.614890 a.u.    98.366 eV
 653( 0) :     3.618278 a.u.    98.458 eV
 654( 0) :     3.624080 a.u.    98.616 eV
 655( 0) :     3.629243 a.u.    98.757 eV
 656( 0) :     3.641977 a.u.    99.103 eV
 657( 0) :     3.645705 a.u.    99.205 eV
 658( 0) :     3.648850 a.u.    99.290 eV
 659( 0) :     3.670395 a.u.    99.877 eV
 660( 0) :     3.675853 a.u.   100.025 eV
 661( 0) :     3.687570 a.u.   100.344 eV
 662( 0) :     3.694796 a.u.   100.541 eV
 663( 0) :     3.698692 a.u.   100.647 eV
 664( 0) :     3.718938 a.u.   101.197 eV
 665( 0) :     3.720812 a.u.   101.248 eV
 666( 0) :     3.733180 a.u.   101.585 eV
 667( 0) :     3.742991 a.u.   101.852 eV
 668( 0) :     3.752885 a.u.   102.121 eV
 669( 0) :     3.754471 a.u.   102.164 eV
 670( 0) :     3.759625 a.u.   102.305 eV
 671( 0) :     3.773289 a.u.   102.676 eV
 672( 0) :     3.786144 a.u.   103.026 eV
 673( 0) :     3.814596 a.u.   103.800 eV
 674( 0) :     3.819185 a.u.   103.925 eV
 675( 0) :     3.821822 a.u.   103.997 eV
 676( 0) :     3.834831 a.u.   104.351 eV
 677( 0) :     3.850361 a.u.   104.774 eV
 678( 0) :     3.868172 a.u.   105.258 eV
 679( 0) :     3.871631 a.u.   105.352 eV
 680( 0) :     3.896485 a.u.   106.029 eV
 681( 0) :     3.911112 a.u.   106.427 eV
 682( 0) :     3.919242 a.u.   106.648 eV
 683( 0) :     3.929638 a.u.   106.931 eV
 684( 0) :     3.948677 a.u.   107.449 eV
 685( 0) :     3.960926 a.u.   107.782 eV
 686( 0) :     3.964229 a.u.   107.872 eV
 687( 0) :     3.971909 a.u.   108.081 eV
 688( 0) :     3.974560 a.u.   108.153 eV
 689( 0) :     3.981407 a.u.   108.340 eV
 690( 0) :     3.985220 a.u.   108.443 eV
 691( 0) :     4.000226 a.u.   108.852 eV
 692( 0) :     4.011906 a.u.   109.170 eV
 693( 0) :     4.036848 a.u.   109.848 eV
 694( 0) :     4.045840 a.u.   110.093 eV
 695( 0) :     4.059427 a.u.   110.463 eV
 696( 0) :     4.068331 a.u.   110.705 eV
 697( 0) :     4.071668 a.u.   110.796 eV
 698( 0) :     4.090167 a.u.   111.299 eV
 699( 0) :     4.096614 a.u.   111.475 eV
 700( 0) :     4.110926 a.u.   111.864 eV
 701( 0) :     4.123866 a.u.   112.216 eV
 702( 0) :     4.132099 a.u.   112.440 eV
 703( 0) :     4.136679 a.u.   112.565 eV
 704( 0) :     4.148248 a.u.   112.880 eV
 705( 0) :     4.154692 a.u.   113.055 eV
 706( 0) :     4.167317 a.u.   113.398 eV
 707( 0) :     4.178989 a.u.   113.716 eV
 708( 0) :     4.191466 a.u.   114.056 eV
 709( 0) :     4.196616 a.u.   114.196 eV
 710( 0) :     4.199795 a.u.   114.282 eV
 711( 0) :     4.206164 a.u.   114.456 eV
 712( 0) :     4.229733 a.u.   115.097 eV
 713( 0) :     4.239335 a.u.   115.358 eV
 714( 0) :     4.253355 a.u.   115.740 eV
 715( 0) :     4.271877 a.u.   116.244 eV
 716( 0) :     4.290755 a.u.   116.757 eV
 717( 0) :     4.309282 a.u.   117.262 eV
 718( 0) :     4.311676 a.u.   117.327 eV
 719( 0) :     4.328308 a.u.   117.779 eV
 720( 0) :     4.347617 a.u.   118.305 eV
 721( 0) :     4.362950 a.u.   118.722 eV
 722( 0) :     4.370754 a.u.   118.934 eV
 723( 0) :     4.380726 a.u.   119.206 eV
 724( 0) :     4.400257 a.u.   119.737 eV
 725( 0) :     4.413159 a.u.   120.088 eV
 726( 0) :     4.437397 a.u.   120.748 eV
 727( 0) :     4.444005 a.u.   120.928 eV
 728( 0) :     4.466108 a.u.   121.529 eV
 729( 0) :     4.471769 a.u.   121.683 eV
 730( 0) :     4.475720 a.u.   121.791 eV
 731( 0) :     4.510150 a.u.   122.727 eV
 732( 0) :     4.519940 a.u.   122.994 eV
 733( 0) :     4.526336 a.u.   123.168 eV
 734( 0) :     4.569979 a.u.   124.355 eV
 735( 0) :     4.586097 a.u.   124.794 eV
 736( 0) :     4.611037 a.u.   125.473 eV
 737( 0) :     4.621773 a.u.   125.765 eV
 738( 0) :     4.641471 a.u.   126.301 eV
 739( 0) :     4.657433 a.u.   126.735 eV
 740( 0) :     4.679762 a.u.   127.343 eV
 741( 0) :     4.684929 a.u.   127.483 eV
 742( 0) :     4.709775 a.u.   128.160 eV
 743( 0) :     4.743607 a.u.   129.080 eV
 744( 0) :     4.773100 a.u.   129.883 eV
 745( 0) :     4.778952 a.u.   130.042 eV
 746( 0) :     4.812318 a.u.   130.950 eV
 747( 0) :     4.824896 a.u.   131.292 eV
 748( 0) :     4.836698 a.u.   131.613 eV
 749( 0) :     4.847466 a.u.   131.906 eV
 750( 0) :     4.851667 a.u.   132.021 eV
 751( 0) :     4.888864 a.u.   133.033 eV
 752( 0) :     4.893960 a.u.   133.171 eV
 753( 0) :     4.912246 a.u.   133.669 eV
 754( 0) :     4.913770 a.u.   133.710 eV
 755( 0) :     4.931589 a.u.   134.195 eV
 756( 0) :     4.951084 a.u.   134.726 eV
 757( 0) :     4.971404 a.u.   135.279 eV
 758( 0) :     4.980749 a.u.   135.533 eV
 759( 0) :     4.998703 a.u.   136.022 eV
 760( 0) :     5.008240 a.u.   136.281 eV
 761( 0) :     5.015730 a.u.   136.485 eV
 762( 0) :     5.022904 a.u.   136.680 eV
 763( 0) :     5.036183 a.u.   137.042 eV
 764( 0) :     5.042593 a.u.   137.216 eV
 765( 0) :     5.050666 a.u.   137.436 eV
 766( 0) :     5.057728 a.u.   137.628 eV
 767( 0) :     5.076773 a.u.   138.146 eV
 768( 0) :     5.086872 a.u.   138.421 eV
 769( 0) :     5.098261 a.u.   138.731 eV
 770( 0) :     5.119400 a.u.   139.306 eV
 771( 0) :     5.122187 a.u.   139.382 eV
 772( 0) :     5.138065 a.u.   139.814 eV
 773( 0) :     5.148479 a.u.   140.097 eV
 774( 0) :     5.158093 a.u.   140.359 eV
 775( 0) :     5.165181 a.u.   140.552 eV
 776( 0) :     5.178634 a.u.   140.918 eV
 777( 0) :     5.187014 a.u.   141.146 eV
 778( 0) :     5.195382 a.u.   141.374 eV
 779( 0) :     5.206169 a.u.   141.667 eV
 780( 0) :     5.210143 a.u.   141.775 eV
 781( 0) :     5.225203 a.u.   142.185 eV
 782( 0) :     5.244176 a.u.   142.701 eV
 783( 0) :     5.251485 a.u.   142.900 eV
 784( 0) :     5.276672 a.u.   143.586 eV
 785( 0) :     5.282079 a.u.   143.733 eV
 786( 0) :     5.295310 a.u.   144.093 eV
 787( 0) :     5.300852 a.u.   144.244 eV
 788( 0) :     5.310023 a.u.   144.493 eV
 789( 0) :     5.313943 a.u.   144.600 eV
 790( 0) :     5.324904 a.u.   144.898 eV
 791( 0) :     5.329522 a.u.   145.024 eV
 792( 0) :     5.346827 a.u.   145.495 eV
 793( 0) :     5.350631 a.u.   145.598 eV
 794( 0) :     5.355524 a.u.   145.731 eV
 795( 0) :     5.358427 a.u.   145.810 eV
 796( 0) :     5.384628 a.u.   146.523 eV
 797( 0) :     5.387766 a.u.   146.609 eV
 798( 0) :     5.399980 a.u.   146.941 eV
 799( 0) :     5.416702 a.u.   147.396 eV
 800( 0) :     5.425149 a.u.   147.626 eV
 801( 0) :     5.433829 a.u.   147.862 eV
 802( 0) :     5.442712 a.u.   148.104 eV
 803( 0) :     5.449014 a.u.   148.275 eV
 804( 0) :     5.455704 a.u.   148.457 eV
 805( 0) :     5.474688 a.u.   148.974 eV
 806( 0) :     5.486408 a.u.   149.293 eV
 807( 0) :     5.490851 a.u.   149.414 eV
 808( 0) :     5.500655 a.u.   149.680 eV
 809( 0) :     5.505220 a.u.   149.805 eV
 810( 0) :     5.510413 a.u.   149.946 eV
 811( 0) :     5.514542 a.u.   150.058 eV
 812( 0) :     5.517105 a.u.   150.128 eV
 813( 0) :     5.534657 a.u.   150.606 eV
 814( 0) :     5.538358 a.u.   150.706 eV
 815( 0) :     5.541491 a.u.   150.792 eV
 816( 0) :     5.558746 a.u.   151.261 eV
 817( 0) :     5.581079 a.u.   151.869 eV
 818( 0) :     5.589496 a.u.   152.098 eV
 819( 0) :     5.609091 a.u.   152.631 eV
 820( 0) :     5.614383 a.u.   152.775 eV
 821( 0) :     5.620356 a.u.   152.938 eV
 822( 0) :     5.628274 a.u.   153.153 eV
 823( 0) :     5.634727 a.u.   153.329 eV
 824( 0) :     5.644786 a.u.   153.602 eV
 825( 0) :     5.652836 a.u.   153.821 eV
 826( 0) :     5.666489 a.u.   154.193 eV
 827( 0) :     5.673098 a.u.   154.373 eV
 828( 0) :     5.676189 a.u.   154.457 eV
 829( 0) :     5.687716 a.u.   154.771 eV
 830( 0) :     5.692205 a.u.   154.893 eV
 831( 0) :     5.700628 a.u.   155.122 eV
 832( 0) :     5.729533 a.u.   155.909 eV
 833( 0) :     5.731864 a.u.   155.972 eV
 834( 0) :     5.739981 a.u.   156.193 eV
 835( 0) :     5.746644 a.u.   156.374 eV
 836( 0) :     5.750622 a.u.   156.482 eV
 837( 0) :     5.757490 a.u.   156.669 eV
 838( 0) :     5.770199 a.u.   157.015 eV
 839( 0) :     5.772964 a.u.   157.090 eV
 840( 0) :     5.787688 a.u.   157.491 eV
 841( 0) :     5.798414 a.u.   157.783 eV
 842( 0) :     5.802361 a.u.   157.890 eV
 843( 0) :     5.808689 a.u.   158.062 eV
 844( 0) :     5.819782 a.u.   158.364 eV
 845( 0) :     5.829789 a.u.   158.637 eV
 846( 0) :     5.843113 a.u.   158.999 eV
 847( 0) :     5.846727 a.u.   159.098 eV
 848( 0) :     5.858461 a.u.   159.417 eV
 849( 0) :     5.858713 a.u.   159.424 eV
 850( 0) :     5.867984 a.u.   159.676 eV
 851( 0) :     5.876133 a.u.   159.898 eV
 852( 0) :     5.887108 a.u.   160.196 eV
 853( 0) :     5.903760 a.u.   160.649 eV
 854( 0) :     5.908864 a.u.   160.788 eV
 855( 0) :     5.914549 a.u.   160.943 eV
 856( 0) :     5.914766 a.u.   160.949 eV
 857( 0) :     5.931105 a.u.   161.394 eV
 858( 0) :     5.935248 a.u.   161.506 eV
 859( 0) :     5.946660 a.u.   161.817 eV
 860( 0) :     5.951416 a.u.   161.946 eV
 861( 0) :     5.963320 a.u.   162.270 eV
 862( 0) :     5.968886 a.u.   162.422 eV
 863( 0) :     5.974721 a.u.   162.580 eV
 864( 0) :     5.977255 a.u.   162.649 eV
 865( 0) :     5.991394 a.u.   163.034 eV
 866( 0) :     5.997160 a.u.   163.191 eV
 867( 0) :     6.003986 a.u.   163.377 eV
 868( 0) :     6.007408 a.u.   163.470 eV
 869( 0) :     6.012995 a.u.   163.622 eV
 870( 0) :     6.027743 a.u.   164.023 eV
 871( 0) :     6.038087 a.u.   164.305 eV
 872( 0) :     6.045621 a.u.   164.510 eV
 873( 0) :     6.048853 a.u.   164.598 eV
 874( 0) :     6.056306 a.u.   164.800 eV
 875( 0) :     6.058563 a.u.   164.862 eV
 876( 0) :     6.064726 a.u.   165.030 eV
 877( 0) :     6.070844 a.u.   165.196 eV
 878( 0) :     6.087660 a.u.   165.654 eV
 879( 0) :     6.100977 a.u.   166.016 eV
 880( 0) :     6.113488 a.u.   166.356 eV
 881( 0) :     6.114806 a.u.   166.392 eV
 882( 0) :     6.123821 a.u.   166.638 eV
 883( 0) :     6.131312 a.u.   166.841 eV
 884( 0) :     6.139250 a.u.   167.057 eV
 885( 0) :     6.143106 a.u.   167.162 eV
 886( 0) :     6.148447 a.u.   167.308 eV
 887( 0) :     6.159712 a.u.   167.614 eV
 888( 0) :     6.164232 a.u.   167.737 eV
 889( 0) :     6.171713 a.u.   167.941 eV
 890( 0) :     6.176374 a.u.   168.068 eV
 891( 0) :     6.186570 a.u.   168.345 eV
 892( 0) :     6.188227 a.u.   168.390 eV
 893( 0) :     6.194031 a.u.   168.548 eV
 894( 0) :     6.201294 a.u.   168.746 eV
 895( 0) :     6.207719 a.u.   168.921 eV
 896( 0) :     6.211827 a.u.   169.032 eV
 897( 0) :     6.218245 a.u.   169.207 eV
 898( 0) :     6.227059 a.u.   169.447 eV
 899( 0) :     6.229553 a.u.   169.515 eV
 900( 0) :     6.235824 a.u.   169.685 eV
 901( 0) :     6.243014 a.u.   169.881 eV
 902( 0) :     6.244610 a.u.   169.924 eV
 903( 0) :     6.257356 a.u.   170.271 eV
 904( 0) :     6.258255 a.u.   170.296 eV
 905( 0) :     6.265796 a.u.   170.501 eV
 906( 0) :     6.268804 a.u.   170.583 eV
 907( 0) :     6.270791 a.u.   170.637 eV
 908( 0) :     6.276652 a.u.   170.796 eV
 909( 0) :     6.285195 a.u.   171.029 eV
 910( 0) :     6.290731 a.u.   171.179 eV
 911( 0) :     6.294462 a.u.   171.281 eV
 912( 0) :     6.299749 a.u.   171.425 eV
 913( 0) :     6.300835 a.u.   171.454 eV
 914( 0) :     6.311948 a.u.   171.757 eV
 915( 0) :     6.318239 a.u.   171.928 eV
 916( 0) :     6.322278 a.u.   172.038 eV
 917( 0) :     6.327277 a.u.   172.174 eV
 918( 0) :     6.331663 a.u.   172.293 eV
 919( 0) :     6.337686 a.u.   172.457 eV
 920( 0) :     6.341337 a.u.   172.557 eV
 921( 0) :     6.346986 a.u.   172.710 eV
 922( 0) :     6.350325 a.u.   172.801 eV
 923( 0) :     6.360364 a.u.   173.074 eV
 924( 0) :     6.370887 a.u.   173.361 eV
 925( 0) :     6.372976 a.u.   173.418 eV
 926( 0) :     6.384183 a.u.   173.722 eV
 927( 0) :     6.385715 a.u.   173.764 eV
 928( 0) :     6.389847 a.u.   173.877 eV
 929( 0) :     6.390237 a.u.   173.887 eV
 930( 0) :     6.400012 a.u.   174.153 eV
 931( 0) :     6.405057 a.u.   174.290 eV
 932( 0) :     6.409666 a.u.   174.416 eV
 933( 0) :     6.419560 a.u.   174.685 eV
 934( 0) :     6.421347 a.u.   174.734 eV
 935( 0) :     6.422579 a.u.   174.767 eV
 936( 0) :     6.435820 a.u.   175.128 eV
 937( 0) :     6.442366 a.u.   175.306 eV
 938( 0) :     6.444249 a.u.   175.357 eV
 939( 0) :     6.451564 a.u.   175.556 eV
 940( 0) :     6.456376 a.u.   175.687 eV
 941( 0) :     6.464558 a.u.   175.910 eV
 942( 0) :     6.473287 a.u.   176.147 eV
 943( 0) :     6.481048 a.u.   176.358 eV
 944( 0) :     6.487580 a.u.   176.536 eV
 945( 0) :     6.496250 a.u.   176.772 eV
 946( 0) :     6.504899 a.u.   177.007 eV
 947( 0) :     6.511065 a.u.   177.175 eV
 948( 0) :     6.512544 a.u.   177.215 eV
 949( 0) :     6.524636 a.u.   177.544 eV
 950( 0) :     6.534244 a.u.   177.806 eV
 951( 0) :     6.537641 a.u.   177.898 eV
 952( 0) :     6.543946 a.u.   178.070 eV
 953( 0) :     6.552766 a.u.   178.310 eV
 954( 0) :     6.561770 a.u.   178.555 eV
 955( 0) :     6.572954 a.u.   178.859 eV
 956( 0) :     6.581058 a.u.   179.080 eV
 957( 0) :     6.584854 a.u.   179.183 eV
 958( 0) :     6.589228 a.u.   179.302 eV
 959( 0) :     6.598982 a.u.   179.567 eV
 960( 0) :     6.603328 a.u.   179.686 eV
 961( 0) :     6.606747 a.u.   179.779 eV
 962( 0) :     6.613266 a.u.   179.956 eV
 963( 0) :     6.623813 a.u.   180.243 eV
 964( 0) :     6.628807 a.u.   180.379 eV
 965( 0) :     6.634021 a.u.   180.521 eV
 966( 0) :     6.649946 a.u.   180.954 eV
 967( 0) :     6.657764 a.u.   181.167 eV
 968( 0) :     6.665459 a.u.   181.376 eV
 969( 0) :     6.670658 a.u.   181.518 eV
 970( 0) :     6.676630 a.u.   181.680 eV
 971( 0) :     6.677476 a.u.   181.703 eV
 972( 0) :     6.687957 a.u.   181.989 eV
 973( 0) :     6.691201 a.u.   182.077 eV
 974( 0) :     6.702446 a.u.   182.383 eV
 975( 0) :     6.705116 a.u.   182.455 eV
 976( 0) :     6.718838 a.u.   182.829 eV
 977( 0) :     6.727250 a.u.   183.058 eV
 978( 0) :     6.731954 a.u.   183.186 eV
 979( 0) :     6.738620 a.u.   183.367 eV
 980( 0) :     6.743607 a.u.   183.503 eV
 981( 0) :     6.753200 a.u.   183.764 eV
 982( 0) :     6.762453 a.u.   184.016 eV
 983( 0) :     6.769516 a.u.   184.208 eV
 984( 0) :     6.778523 a.u.   184.453 eV
 985( 0) :     6.788769 a.u.   184.732 eV
 986( 0) :     6.791462 a.u.   184.805 eV
 987( 0) :     6.796510 a.u.   184.942 eV
 988( 0) :     6.807804 a.u.   185.250 eV
 989( 0) :     6.814217 a.u.   185.424 eV
 990( 0) :     6.822777 a.u.   185.657 eV
 991( 0) :     6.831029 a.u.   185.882 eV
 992( 0) :     6.841784 a.u.   186.174 eV
 993( 0) :     6.845516 a.u.   186.276 eV
 994( 0) :     6.850533 a.u.   186.412 eV
 995( 0) :     6.857199 a.u.   186.594 eV
 996( 0) :     6.865091 a.u.   186.809 eV
 997( 0) :     6.868070 a.u.   186.890 eV
 998( 0) :     6.870978 a.u.   186.969 eV
 999( 0) :     6.876469 a.u.   187.118 eV
 1000( 0) :     6.889646 a.u.   187.477 eV
 1001( 0) :     6.901030 a.u.   187.787 eV
 1002( 0) :     6.909001 a.u.   188.003 eV
 1003( 0) :     6.913575 a.u.   188.128 eV
 1004( 0) :     6.924150 a.u.   188.416 eV
 1005( 0) :     6.939141 a.u.   188.824 eV
 1006( 0) :     6.947654 a.u.   189.055 eV
 1007( 0) :     6.954260 a.u.   189.235 eV
 1008( 0) :     6.961737 a.u.   189.438 eV
 1009( 0) :     6.977784 a.u.   189.875 eV
 1010( 0) :     6.992048 a.u.   190.263 eV
 1011( 0) :     7.004444 a.u.   190.601 eV
 1012( 0) :     7.006347 a.u.   190.652 eV
 1013( 0) :     7.015071 a.u.   190.890 eV
 1014( 0) :     7.030872 a.u.   191.320 eV
 1015( 0) :     7.037331 a.u.   191.496 eV
 1016( 0) :     7.050428 a.u.   191.852 eV
 1017( 0) :     7.074695 a.u.   192.512 eV
 1018( 0) :     7.092187 a.u.   192.988 eV
 1019( 0) :     7.098996 a.u.   193.174 eV
 1020( 0) :     7.101993 a.u.   193.255 eV
 1021( 0) :     7.110100 a.u.   193.476 eV
 1022( 0) :     7.116027 a.u.   193.637 eV
 1023( 0) :     7.120333 a.u.   193.754 eV
 1024( 0) :     7.122991 a.u.   193.826 eV
 1025( 0) :     7.136307 a.u.   194.189 eV
 1026( 0) :     7.140136 a.u.   194.293 eV
 1027( 0) :     7.144685 a.u.   194.417 eV
 1028( 0) :     7.186392 a.u.   195.552 eV
 1029( 0) :     7.195414 a.u.   195.797 eV
 1030( 0) :     7.199355 a.u.   195.904 eV
 1031( 0) :     7.217727 a.u.   196.404 eV
 1032( 0) :     7.224964 a.u.   196.601 eV
 1033( 0) :     7.239650 a.u.   197.001 eV
 1034( 0) :     7.263381 a.u.   197.647 eV
 1035( 0) :     7.265332 a.u.   197.700 eV
 1036( 0) :     7.292884 a.u.   198.449 eV
 1037( 0) :     7.298064 a.u.   198.590 eV
 1038( 0) :     7.308507 a.u.   198.875 eV
 1039( 0) :     7.317758 a.u.   199.126 eV
 1040( 0) :     7.328733 a.u.   199.425 eV
 1041( 0) :     7.331352 a.u.   199.496 eV
 1042( 0) :     7.336489 a.u.   199.636 eV
 1043( 0) :     7.344831 a.u.   199.863 eV
 1044( 0) :     7.354151 a.u.   200.117 eV
 1045( 0) :     7.377428 a.u.   200.750 eV
 1046( 0) :     7.401926 a.u.   201.417 eV
 1047( 0) :     7.411582 a.u.   201.679 eV
 1048( 0) :     7.422244 a.u.   201.970 eV
 1049( 0) :     7.434636 a.u.   202.307 eV
 1050( 0) :     7.450022 a.u.   202.725 eV
 1051( 0) :     7.455393 a.u.   202.872 eV
 1052( 0) :     7.457893 a.u.   202.940 eV
 1053( 0) :     7.468536 a.u.   203.229 eV
 1054( 0) :     7.476337 a.u.   203.441 eV
 1055( 0) :     7.490909 a.u.   203.838 eV
 1056( 0) :     7.499654 a.u.   204.076 eV
 1057( 0) :     7.519536 a.u.   204.617 eV
 1058( 0) :     7.527196 a.u.   204.825 eV
 1059( 0) :     7.531571 a.u.   204.944 eV
 1060( 0) :     7.538737 a.u.   205.139 eV
 1061( 0) :     7.542151 a.u.   205.232 eV
 1062( 0) :     7.550636 a.u.   205.463 eV
 1063( 0) :     7.556915 a.u.   205.634 eV
 1064( 0) :     7.565733 a.u.   205.874 eV
 1065( 0) :     7.584604 a.u.   206.388 eV
 1066( 0) :     7.588762 a.u.   206.501 eV
 1067( 0) :     7.592398 a.u.   206.600 eV
 1068( 0) :     7.600016 a.u.   206.807 eV
 1069( 0) :     7.609810 a.u.   207.073 eV
 1070( 0) :     7.616698 a.u.   207.261 eV
 1071( 0) :     7.618107 a.u.   207.299 eV
 1072( 0) :     7.628577 a.u.   207.584 eV
 1073( 0) :     7.633553 a.u.   207.720 eV
 1074( 0) :     7.651513 a.u.   208.208 eV
 1075( 0) :     7.658682 a.u.   208.403 eV
 1076( 0) :     7.664886 a.u.   208.572 eV
 1077( 0) :     7.668576 a.u.   208.673 eV
 1078( 0) :     7.676480 a.u.   208.888 eV
 1079( 0) :     7.683423 a.u.   209.077 eV
 1080( 0) :     7.692513 a.u.   209.324 eV
 1081( 0) :     7.702409 a.u.   209.593 eV
 1082( 0) :     7.712983 a.u.   209.881 eV
 1083( 0) :     7.716543 a.u.   209.978 eV
 1084( 0) :     7.732808 a.u.   210.420 eV
 1085( 0) :     7.747738 a.u.   210.827 eV
 1086( 0) :     7.759355 a.u.   211.143 eV
 1087( 0) :     7.764871 a.u.   211.293 eV
 1088( 0) :     7.771885 a.u.   211.484 eV
 1089( 0) :     7.774102 a.u.   211.544 eV
 1090( 0) :     7.793634 a.u.   212.076 eV
 1091( 0) :     7.805693 a.u.   212.404 eV
 1092( 0) :     7.808486 a.u.   212.480 eV
 1093( 0) :     7.813282 a.u.   212.610 eV
 1094( 0) :     7.826917 a.u.   212.981 eV
 1095( 0) :     7.835624 a.u.   213.218 eV
 1096( 0) :     7.838652 a.u.   213.301 eV
 1097( 0) :     7.843286 a.u.   213.427 eV
 1098( 0) :     7.853699 a.u.   213.710 eV
 1099( 0) :     7.869426 a.u.   214.138 eV
 1100( 0) :     7.871366 a.u.   214.191 eV
 1101( 0) :     7.882247 a.u.   214.487 eV
 1102( 0) :     7.887269 a.u.   214.624 eV
 1103( 0) :     7.910477 a.u.   215.255 eV
 1104( 0) :     7.927394 a.u.   215.715 eV
 1105( 0) :     7.933365 a.u.   215.878 eV
 1106( 0) :     7.944096 a.u.   216.170 eV
 1107( 0) :     7.953483 a.u.   216.425 eV
 1108( 0) :     7.968252 a.u.   216.827 eV
 1109( 0) :     7.975029 a.u.   217.012 eV
 1110( 0) :     7.986058 a.u.   217.312 eV
 1111( 0) :     8.003205 a.u.   217.778 eV
 1112( 0) :     8.023801 a.u.   218.339 eV
 1113( 0) :     8.034947 a.u.   218.642 eV
 1114( 0) :     8.036408 a.u.   218.682 eV
 1115( 0) :     8.049610 a.u.   219.041 eV
 1116( 0) :     8.050948 a.u.   219.077 eV
 1117( 0) :     8.064426 a.u.   219.444 eV
 1118( 0) :     8.067062 a.u.   219.516 eV
 1119( 0) :     8.077989 a.u.   219.813 eV
 1120( 0) :     8.084710 a.u.   219.996 eV
 1121( 0) :     8.094505 a.u.   220.263 eV
 1122( 0) :     8.099753 a.u.   220.405 eV
 1123( 0) :     8.103097 a.u.   220.496 eV
 1124( 0) :     8.120156 a.u.   220.961 eV
 1125( 0) :     8.123625 a.u.   221.055 eV
 1126( 0) :     8.142079 a.u.   221.557 eV
 1127( 0) :     8.151962 a.u.   221.826 eV
 1128( 0) :     8.161592 a.u.   222.088 eV
 1129( 0) :     8.164276 a.u.   222.161 eV
 1130( 0) :     8.169978 a.u.   222.316 eV
 1131( 0) :     8.178752 a.u.   222.555 eV
 1132( 0) :     8.183487 a.u.   222.684 eV
 1133( 0) :     8.192896 a.u.   222.940 eV
 1134( 0) :     8.194715 a.u.   222.990 eV
 1135( 0) :     8.207662 a.u.   223.342 eV
 1136( 0) :     8.229844 a.u.   223.945 eV
 1137( 0) :     8.238203 a.u.   224.173 eV
 1138( 0) :     8.247589 a.u.   224.428 eV
 1139( 0) :     8.252330 a.u.   224.557 eV
 1140( 0) :     8.266436 a.u.   224.941 eV
 1141( 0) :     8.272907 a.u.   225.117 eV
 1142( 0) :     8.274047 a.u.   225.148 eV
 1143( 0) :     8.284843 a.u.   225.442 eV
 1144( 0) :     8.295487 a.u.   225.732 eV
 1145( 0) :     8.298515 a.u.   225.814 eV
 1146( 0) :     8.301595 a.u.   225.898 eV
 1147( 0) :     8.305005 a.u.   225.991 eV
 1148( 0) :     8.320241 a.u.   226.405 eV
 1149( 0) :     8.324770 a.u.   226.529 eV
 1150( 0) :     8.329945 a.u.   226.669 eV
 1151( 0) :     8.343946 a.u.   227.050 eV
 1152( 0) :     8.357939 a.u.   227.431 eV
 1153( 0) :     8.358474 a.u.   227.446 eV
 1154( 0) :     8.371734 a.u.   227.806 eV
 1155( 0) :     8.375475 a.u.   227.908 eV
 1156( 0) :     8.393559 a.u.   228.400 eV
 1157( 0) :     8.400636 a.u.   228.593 eV
 1158( 0) :     8.407623 a.u.   228.783 eV
 1159( 0) :     8.411383 a.u.   228.885 eV
 1160( 0) :     8.428305 a.u.   229.346 eV
 1161( 0) :     8.429935 a.u.   229.390 eV
 1162( 0) :     8.437339 a.u.   229.592 eV
 1163( 0) :     8.439363 a.u.   229.647 eV
 1164( 0) :     8.444954 a.u.   229.799 eV
 1165( 0) :     8.455641 a.u.   230.090 eV
 1166( 0) :     8.458728 a.u.   230.174 eV
 1167( 0) :     8.464025 a.u.   230.318 eV
 1168( 0) :     8.470396 a.u.   230.491 eV
 1169( 0) :     8.483432 a.u.   230.846 eV
 1170( 0) :     8.489670 a.u.   231.016 eV
 1171( 0) :     8.496546 a.u.   231.203 eV
 1172( 0) :     8.501554 a.u.   231.339 eV
 1173( 0) :     8.504941 a.u.   231.431 eV
 1174( 0) :     8.514157 a.u.   231.682 eV
 1175( 0) :     8.523227 a.u.   231.929 eV
 1176( 0) :     8.526821 a.u.   232.027 eV
 1177( 0) :     8.528040 a.u.   232.060 eV
 1178( 0) :     8.537620 a.u.   232.320 eV
 1179( 0) :     8.550387 a.u.   232.668 eV
 1180( 0) :     8.559748 a.u.   232.923 eV
 1181( 0) :     8.560901 a.u.   232.954 eV
 1182( 0) :     8.568552 a.u.   233.162 eV
 1183( 0) :     8.576848 a.u.   233.388 eV
 1184( 0) :     8.582850 a.u.   233.551 eV
 1185( 0) :     8.588003 a.u.   233.691 eV
 1186( 0) :     8.603523 a.u.   234.114 eV
 1187( 0) :     8.606801 a.u.   234.203 eV
 1188( 0) :     8.609033 a.u.   234.264 eV
 1189( 0) :     8.617530 a.u.   234.495 eV
 1190( 0) :     8.621760 a.u.   234.610 eV
 1191( 0) :     8.623015 a.u.   234.644 eV
 1192( 0) :     8.626455 a.u.   234.738 eV
 1193( 0) :     8.638429 a.u.   235.064 eV
 1194( 0) :     8.641694 a.u.   235.152 eV
 1195( 0) :     8.659999 a.u.   235.651 eV
 1196( 0) :     8.674077 a.u.   236.034 eV
 1197( 0) :     8.680294 a.u.   236.203 eV
 1198( 0) :     8.688276 a.u.   236.420 eV
 1199( 0) :     8.708749 a.u.   236.977 eV
 1200( 0) :     8.711387 a.u.   237.049 eV
 1201( 0) :     8.725587 a.u.   237.435 eV
 1202( 0) :     8.746075 a.u.   237.993 eV
 1203( 0) :     8.752074 a.u.   238.156 eV
 1204( 0) :     8.754290 a.u.   238.216 eV
 1205( 0) :     8.768716 a.u.   238.609 eV
 1206( 0) :     8.775640 a.u.   238.797 eV
 1207( 0) :     8.787028 a.u.   239.107 eV
 1208( 0) :     8.790527 a.u.   239.202 eV
 1209( 0) :     8.796573 a.u.   239.367 eV
 1210( 0) :     8.805363 a.u.   239.606 eV
 1211( 0) :     8.807066 a.u.   239.652 eV
 1212( 0) :     8.818890 a.u.   239.974 eV
 1213( 0) :     8.840497 a.u.   240.562 eV
 1214( 0) :     8.854235 a.u.   240.936 eV
 1215( 0) :     8.857565 a.u.   241.027 eV
 1216( 0) :     8.863886 a.u.   241.199 eV
 1217( 0) :     8.890400 a.u.   241.920 eV
 1218( 0) :     8.907609 a.u.   242.388 eV
 1219( 0) :     8.912619 a.u.   242.525 eV
 1220( 0) :     8.943958 a.u.   243.377 eV
 1221( 0) :     8.954048 a.u.   243.652 eV
 1222( 0) :     8.959104 a.u.   243.790 eV
 1223( 0) :     8.966595 a.u.   243.993 eV
 1224( 0) :     8.986396 a.u.   244.532 eV
 1225( 0) :     8.999599 a.u.   244.892 eV
 1226( 0) :     9.016839 a.u.   245.361 eV
 1227( 0) :     9.018893 a.u.   245.417 eV
 1228( 0) :     9.027253 a.u.   245.644 eV
 1229( 0) :     9.031883 a.u.   245.770 eV
 1230( 0) :     9.035826 a.u.   245.877 eV
 1231( 0) :     9.043071 a.u.   246.074 eV
 1232( 0) :     9.068010 a.u.   246.753 eV
 1233( 0) :     9.077895 a.u.   247.022 eV
 1234( 0) :     9.084228 a.u.   247.194 eV
 1235( 0) :     9.105243 a.u.   247.766 eV
 1236( 0) :     9.112767 a.u.   247.971 eV
 1237( 0) :     9.117328 a.u.   248.095 eV
 1238( 0) :     9.148923 a.u.   248.955 eV
 1239( 0) :     9.178892 a.u.   249.770 eV
 1240( 0) :     9.188782 a.u.   250.039 eV
 1241( 0) :     9.199452 a.u.   250.330 eV
 1242( 0) :     9.215784 a.u.   250.774 eV
 1243( 0) :     9.235396 a.u.   251.308 eV
 1244( 0) :     9.239311 a.u.   251.414 eV
 1245( 0) :     9.257300 a.u.   251.904 eV
 1246( 0) :     9.287500 a.u.   252.726 eV
 1247( 0) :     9.298924 a.u.   253.037 eV
 1248( 0) :     9.334782 a.u.   254.012 eV
 1249( 0) :     9.350696 a.u.   254.445 eV
 1250( 0) :     9.374520 a.u.   255.094 eV
 1251( 0) :     9.396296 a.u.   255.686 eV
 1252( 0) :     9.410994 a.u.   256.086 eV
 1253( 0) :     9.427063 a.u.   256.523 eV
 1254( 0) :     9.440724 a.u.   256.895 eV
 1255( 0) :     9.516202 a.u.   258.949 eV
 1256( 0) :     9.530033 a.u.   259.325 eV
 1257( 0) :     9.559559 a.u.   260.129 eV
 1258( 0) :     9.569411 a.u.   260.397 eV
 1259( 0) :     9.593714 a.u.   261.058 eV
 1260( 0) :     9.615166 a.u.   261.642 eV
 1261( 0) :     9.619465 a.u.   261.759 eV
 1262( 0) :     9.630922 a.u.   262.071 eV
 1263( 0) :     9.644014 a.u.   262.427 eV
 1264( 0) :     9.669393 a.u.   263.118 eV
 1265( 0) :     9.675512 a.u.   263.284 eV
 1266( 0) :     9.696498 a.u.   263.855 eV
 1267( 0) :     9.721130 a.u.   264.525 eV
 1268( 0) :     9.734483 a.u.   264.889 eV
 1269( 0) :     9.748736 a.u.   265.277 eV
 1270( 0) :     9.754411 a.u.   265.431 eV
 1271( 0) :     9.796245 a.u.   266.569 eV
 1272( 0) :     9.800215 a.u.   266.677 eV
 1273( 0) :     9.805088 a.u.   266.810 eV
 1274( 0) :     9.830799 a.u.   267.510 eV
 1275( 0) :     9.835000 a.u.   267.624 eV
 1276( 0) :     9.849332 a.u.   268.014 eV
 1277( 0) :     9.853292 a.u.   268.122 eV
 1278( 0) :     9.862334 a.u.   268.368 eV
 1279( 0) :     9.869744 a.u.   268.569 eV
 1280( 0) :     9.892432 a.u.   269.187 eV
 1281( 0) :     9.895414 a.u.   269.268 eV
 1282( 0) :     9.909101 a.u.   269.640 eV
 1283( 0) :     9.915651 a.u.   269.819 eV
 1284( 0) :     9.925414 a.u.   270.084 eV
 1285( 0) :     9.945066 a.u.   270.619 eV
 1286( 0) :     9.965655 a.u.   271.179 eV
 1287( 0) :     9.967341 a.u.   271.225 eV
 1288( 0) :     9.970532 a.u.   271.312 eV
 1289( 0) :     9.985296 a.u.   271.714 eV
 1290( 0) :     9.986232 a.u.   271.739 eV
 1291( 0) :     9.991089 a.u.   271.871 eV
 1292( 0) :    10.008207 a.u.   272.337 eV
 1293( 0) :    10.017798 a.u.   272.598 eV
 1294( 0) :    10.021295 a.u.   272.693 eV
 1295( 0) :    10.040904 a.u.   273.227 eV
 1296( 0) :    10.078175 a.u.   274.241 eV
 1297( 0) :    10.103138 a.u.   274.920 eV
 1298( 0) :    10.135541 a.u.   275.802 eV
 1299( 0) :    10.146944 a.u.   276.112 eV
 1300( 0) :    10.156072 a.u.   276.361 eV
 1301( 0) :    10.158714 a.u.   276.433 eV
 1302( 0) :    10.165840 a.u.   276.627 eV
 1303( 0) :    10.202476 a.u.   277.623 eV
 1304( 0) :    10.212697 a.u.   277.902 eV
 1305( 0) :    10.230836 a.u.   278.395 eV
 1306( 0) :    10.253881 a.u.   279.022 eV
 1307( 0) :    10.261675 a.u.   279.234 eV
 1308( 0) :    10.274034 a.u.   279.571 eV
 1309( 0) :    10.279229 a.u.   279.712 eV
 1310( 0) :    10.293458 a.u.   280.099 eV
 1311( 0) :    10.333473 a.u.   281.188 eV
 1312( 0) :    10.351350 a.u.   281.675 eV
 1313( 0) :    10.396980 a.u.   282.916 eV
 1314( 0) :    10.414605 a.u.   283.396 eV
 1315( 0) :    10.422096 a.u.   283.600 eV
 1316( 0) :    10.439751 a.u.   284.080 eV
 1317( 0) :    10.456816 a.u.   284.544 eV
 1318( 0) :    10.471066 a.u.   284.932 eV
 1319( 0) :    10.490730 a.u.   285.467 eV
 1320( 0) :    10.498998 a.u.   285.692 eV
 1321( 0) :    10.520162 a.u.   286.268 eV
 1322( 0) :    10.522687 a.u.   286.337 eV
 1323( 0) :    10.604380 a.u.   288.560 eV
 1324( 0) :    10.635988 a.u.   289.420 eV
 1325( 0) :    10.656598 a.u.   289.981 eV
 1326( 0) :    10.694928 a.u.   291.024 eV
 1327( 0) :    10.740386 a.u.   292.261 eV
 1328( 0) :    10.752562 a.u.   292.592 eV
 1329( 0) :    10.809194 a.u.   294.133 eV
 1330( 0) :    10.837052 a.u.   294.891 eV
 1331( 0) :    10.879881 a.u.   296.057 eV
 1332( 0) :    10.895621 a.u.   296.485 eV
 1333( 0) :    10.933152 a.u.   297.506 eV
 1334( 0) :    10.943173 a.u.   297.779 eV
 1335( 0) :    10.972103 a.u.   298.566 eV
 1336( 0) :    11.025892 a.u.   300.030 eV
 1337( 0) :    11.047663 a.u.   300.622 eV
 1338( 0) :    11.103746 a.u.   302.148 eV
 1339( 0) :    11.134805 a.u.   302.993 eV
 1340( 0) :    11.178597 a.u.   304.185 eV
 1341( 0) :    11.198475 a.u.   304.726 eV
 1342( 0) :    11.237325 a.u.   305.783 eV
 1343( 0) :    11.476958 a.u.   312.304 eV
 1344( 0) :    11.505970 a.u.   313.093 eV
 1345( 0) :    11.603595 a.u.   315.750 eV
 1346( 0) :    11.725077 a.u.   319.056 eV
 1347( 0) :    11.836005 a.u.   322.074 eV
 1348( 0) :    11.902570 a.u.   323.885 eV
 1349( 0) :    11.944874 a.u.   325.037 eV
 1350( 0) :    11.961676 a.u.   325.494 eV
 1351( 0) :    11.988944 a.u.   326.236 eV
 1352( 0) :    12.035354 a.u.   327.499 eV
 1353( 0) :    12.042719 a.u.   327.699 eV
 1354( 0) :    12.117064 a.u.   329.722 eV
 1355( 0) :    12.141361 a.u.   330.383 eV
 1356( 0) :    12.158133 a.u.   330.840 eV
 1357( 0) :    12.228009 a.u.   332.741 eV
 1358( 0) :    12.257149 a.u.   333.534 eV
 1359( 0) :    12.301894 a.u.   334.752 eV
 1360( 0) :    12.321801 a.u.   335.293 eV
 1361( 0) :    12.438176 a.u.   338.460 eV
 1362( 0) :    12.457960 a.u.   338.998 eV
 1363( 0) :    12.465400 a.u.   339.201 eV
 1364( 0) :    12.576367 a.u.   342.220 eV
 1365( 0) :    12.632910 a.u.   343.759 eV
 1366( 0) :    12.754016 a.u.   347.054 eV
 1367( 0) :    12.759983 a.u.   347.217 eV
 1368( 0) :    12.878939 a.u.   350.454 eV
 1369( 0) :    12.932014 a.u.   351.898 eV
 1370( 0) :    13.050579 a.u.   355.124 eV
 1371( 0) :    13.138180 a.u.   357.508 eV
 1372( 0) :    13.180677 a.u.   358.664 eV
 1373( 0) :    13.315228 a.u.   362.326 eV
 1374( 0) :    13.337938 a.u.   362.944 eV
 1375( 0) :    13.473772 a.u.   366.640 eV
 1376( 0) :    13.634316 a.u.   371.009 eV
 1377( 0) :    14.366604 a.u.   390.935 eV
 1378( 0) :    14.443834 a.u.   393.037 eV
 1379( 0) :    14.638538 a.u.   398.335 eV
 1380( 0) :    28.032556 a.u.   762.805 eV
 1381( 0) :    28.139447 a.u.   765.713 eV
 1382( 0) :    28.435686 a.u.   773.774 eV
 1383( 0) :    28.581249 a.u.   777.735 eV
 1384( 0) :    28.601579 a.u.   778.289 eV
 1385( 0) :    28.612582 a.u.   778.588 eV
 1386( 0) :    28.660680 a.u.   779.897 eV
 1387( 0) :    28.798656 a.u.   783.651 eV
 1388( 0) :    29.057074 a.u.   790.683 eV
 1389( 0) :    29.093537 a.u.   791.675 eV
 1390( 0) :    29.163099 a.u.   793.568 eV
 1391( 0) :    29.241381 a.u.   795.698 eV
 1392( 0) :    29.285943 a.u.   796.911 eV
 1393( 0) :    29.487699 a.u.   802.401 eV
 1394( 0) :    37.739841 a.u.  1026.953 eV
 1395( 0) :    37.983845 a.u.  1033.593 eV
 1396( 0) :    38.473554 a.u.  1046.919 eV
 1397( 0) :    48.386533 a.u.  1316.665 eV
 1398( 0) :   147.068611 a.u.  4001.940 eV
 1399( 0) :   147.145194 a.u.  4004.024 eV
 1400( 0) :   147.446253 a.u.  4012.217 eV
 1401( 0) :   147.572986 a.u.  4015.665 eV
 1402( 0) :   147.593046 a.u.  4016.211 eV
 1403( 0) :   147.595126 a.u.  4016.268 eV
 1404( 0) :   147.659527 a.u.  4018.020 eV
 1405( 0) :   147.779659 a.u.  4021.289 eV
 1406( 0) :   148.023039 a.u.  4027.912 eV
 1407( 0) :   148.109521 a.u.  4030.265 eV
 1408( 0) :   148.132947 a.u.  4030.902 eV
 1409( 0) :   148.224868 a.u.  4033.404 eV
 1410( 0) :   148.278069 a.u.  4034.851 eV
 1411( 0) :   148.483986 a.u.  4040.455 eV
 1412( 0) :   196.989801 a.u.  5360.365 eV
 1413( 0) :   197.264174 a.u.  5367.831 eV
 1414( 0) :   197.711938 a.u.  5380.015 eV
 1415( 0) :   253.350800 a.u.  6894.026 eV
------------------------------------------------------------------------------
                           ORCA ORBITAL LOCALIZATION
------------------------------------------------------------------------------

Input orbitals are from                  ... orca.uno
Output orbitals are to                   ... orca.unoloc
Max. number of iterations                ... 64
Localizations seeded randomly            ... on
Convergence tolerance                    ... 1.000e-05
Using relative localization threshhold   ... 1.000e-05
Threshold for strong local MOs           ... 0.000e+00
Threshold for bond MOs                   ... 1.000e-01
Operator                                 ... 0
Orbital range for localization           ... 62 to 63
Localization criterion                   ... PIPEK-MEZEY
Entering Jacobi type localization:
Using Cholesky decomposition as initial guess.
Initial value of the localization sum :     0.316610
ITERATION   0 : L=    0.3873499646 DL=  7.07e-02 (MAX-T)=  31.561 
ITERATION   1 : L=    0.3873499646 DL=  0.00e+00 (MAX-T)=   0.000 
ITERATION   2 : L=    0.3873499646 DL=  0.00e+00 (MAX-T)=   0.000 
LOCALIZATION SUM CONVERGED


--------------------------------------------------------------------------------
                    LOCALIZED MOLECULAR ORBITAL COMPOSITIONS
--------------------------------------------------------------------------------

The Mulliken populations for each LMO on each atom are computed
The LMO`s will be ordered according to atom index and type
  (A) Strongly localized MO`s have populations of >=0.000 on one atom
  (B) Two center bond orbitals have populations of >=0.100 on two atoms
  (C) Other MO`s are considered to be `delocalized`

FOUND  -   2 strongly local MO`s
       -   0 two center bond MO`s
       -   0 significantly delocalized MO`s

Rather strongly localized orbitals:
MO  63:  17C  -   0.245076
MO  62:  15N  -   0.398043
Localized MO's were stored in: orca.unoloc

                      ******************************************
                           B R O K E N   S Y M M E T R Y
                           -----------------------------
                           Broken Symmetry SCF calculation
                                   MS(BS) =   0.0
                      ******************************************
 
----------------------------
 BROKEN SYMMETRY INFORMATION
----------------------------

first open orbital = 62
last open orbital  = 63
HOMO(alpha)        = 62
HOMO(beta)         = 62
The new occupation numbers
   0:    1.000    1.000
   1:    1.000    1.000
   2:    1.000    1.000
   3:    1.000    1.000
   4:    1.000    1.000
   5:    1.000    1.000
   6:    1.000    1.000
   7:    1.000    1.000
   8:    1.000    1.000
   9:    1.000    1.000
  10:    1.000    1.000
  11:    1.000    1.000
  12:    1.000    1.000
  13:    1.000    1.000
  14:    1.000    1.000
  15:    1.000    1.000
  16:    1.000    1.000
  17:    1.000    1.000
  18:    1.000    1.000
  19:    1.000    1.000
  20:    1.000    1.000
  21:    1.000    1.000
  22:    1.000    1.000
  23:    1.000    1.000
  24:    1.000    1.000
  25:    1.000    1.000
  26:    1.000    1.000
  27:    1.000    1.000
  28:    1.000    1.000
  29:    1.000    1.000
  30:    1.000    1.000
  31:    1.000    1.000
  32:    1.000    1.000
  33:    1.000    1.000
  34:    1.000    1.000
  35:    1.000    1.000
  36:    1.000    1.000
  37:    1.000    1.000
  38:    1.000    1.000
  39:    1.000    1.000
  40:    1.000    1.000
  41:    1.000    1.000
  42:    1.000    1.000
  43:    1.000    1.000
  44:    1.000    1.000
  45:    1.000    1.000
  46:    1.000    1.000
  47:    1.000    1.000
  48:    1.000    1.000
  49:    1.000    1.000
  50:    1.000    1.000
  51:    1.000    1.000
  52:    1.000    1.000
  53:    1.000    1.000
  54:    1.000    1.000
  55:    1.000    1.000
  56:    1.000    1.000
  57:    1.000    1.000
  58:    1.000    1.000
  59:    1.000    1.000
  60:    1.000    1.000
  61:    1.000    1.000
  62:    1.000    1.000
  63:    0.000    0.000
  64:    0.000    0.000
  65:    0.000    0.000
  66:    0.000    0.000
  67:    0.000    0.000
  68:    0.000    0.000
  69:    0.000    0.000
  70:    0.000    0.000
  71:    0.000    0.000
  72:    0.000    0.000
  73:    0.000    0.000

--------------------
CPCM SOLVATION MODEL
--------------------
CPCM parameters:
  Epsilon                                         ...      80.1510
  Refrac                                          ...       1.3328
  Rsolv                                           ...       1.3000
  Surface type                                    ... GAUSSIAN VDW
  Discretization scheme                           ... Constant charge density
    Threshold for H atoms                         ...       5.0000 (charges/Ang^2)
    Threshold for non-H atoms                     ...       5.0000 (charges/Ang^2)
  Epsilon function type                           ...         CPCM
Solvent:                                          ... WATER
Radii:
  Scheme                                          ... Element-dependent radii
  Radius for N  used is    3.5149 Bohr (=   1.8600 Ang.)
  Radius for C  used is    3.8550 Bohr (=   2.0400 Ang.)
  Radius for H  used is    2.4944 Bohr (=   1.3200 Ang.)
  Radius for O  used is    3.4469 Bohr (=   1.8240 Ang.)
Calculating surface                               ...        done! (  0.0s)
Cavity surface points                             ...         2927
Cavity Volume                                     ...    1988.6952
Cavity Surface-area                               ...    1064.7015
Calculating surface distance matrix               ...        done! (  0.0s)
Performing Cholesky decomposition & store         ...        done! (  0.4s)
Overall time for CPCM initialization              ...                 0.5s

----------------------------------------D-I-I-S--------------------------------------------
Iteration    Energy (Eh)           Delta-E    RMSDP     MaxDP     DIISErr   Damp  Time(sec)
-------------------------------------------------------------------------------------------
               ***  Starting incremental Fock matrix formation  ***
    1    -781.2310911191173091     0.00e+00  1.64e-05  2.05e-03  1.22e-02  0.700  56.2
    2    -781.2321072072013521    -1.02e-03  1.29e-05  1.71e-03  9.11e-03  0.700  24.4
                               ***Turning on AO-DIIS***
    3    -781.2329878347227350    -8.81e-04  1.58e-05  1.93e-03  6.82e-03  0.700  23.1
    4    -781.2337110273990675    -7.23e-04  4.60e-05  4.17e-03  4.85e-03  0.000  22.7
                              *** Initializing SOSCF ***
---------------------------------------S-O-S-C-F--------------------------------------
Iteration    Energy (Eh)           Delta-E    RMSDP     MaxDP     MaxGrad    Time(sec)
--------------------------------------------------------------------------------------
    5    -781.2365920924098646    -2.88e-03  1.66e-05  2.42e-03  9.30e-04    28.6
               *** Restarting incremental Fock matrix formation ***
    6    -781.2367962670457473    -2.04e-04  2.04e-05  3.54e-03  2.28e-03    53.7
               *** Scaled step length from 0.294745 to 0.200000 ***
    7    -781.2369173911531561    -1.21e-04  1.87e-04  3.30e-02  2.42e-03    39.2
               *** Scaled step length from 0.204714 to 0.200000 ***
    8    -781.2379101952856217    -9.93e-04  1.30e-04  1.91e-02  3.34e-03    47.4
               *** Scaled step length from 0.615212 to 0.200000 ***
    9    -781.2387058264259849    -7.96e-04  1.34e-04  1.76e-02  4.90e-03    46.2
               *** Scaled step length from 5.152673 to 0.200000 ***
   10    -781.2399129018640451    -1.21e-03  1.33e-04  1.51e-02  7.43e-03    46.1
               *** Scaled step length from 1.133098 to 0.200000 ***
   11    -781.2412178063607371    -1.30e-03  1.35e-04  1.57e-02  1.05e-02    46.5
               *** Scaled step length from 0.438465 to 0.200000 ***
   12    -781.2425737619887514    -1.36e-03  1.54e-04  1.53e-02  1.35e-02    46.1
               *** Scaled step length from 0.337431 to 0.200000 ***
   13    -781.2444171646204722    -1.84e-03  2.12e-04  1.79e-02  1.58e-02    46.3
               *** Scaled step length from 0.326636 to 0.200000 ***
   14    -781.2480736234467713    -3.66e-03  3.54e-04  4.34e-02  1.63e-02    47.7
   15    -781.2556306580652290    -7.56e-03  2.96e-04  4.72e-02  1.33e-02    48.7
   16    -781.2659474006075015    -1.03e-02  5.78e-04  8.37e-02  1.05e-02    53.2
   17    -781.2696289300445187    -3.68e-03  3.72e-04  2.59e-02  6.02e-03    48.4
   18    -781.2714561730510923    -1.83e-03  6.02e-05  4.91e-03  3.23e-03    48.3
   19    -781.2719805891870237    -5.24e-04  1.34e-04  1.07e-02  2.18e-03    43.4
   20    -781.2722546524537393    -2.74e-04  3.82e-05  4.30e-03  1.09e-03    45.0
   21    -781.2723491210995235    -9.45e-05  1.19e-05  1.47e-03  7.69e-04    41.6
   22    -781.2723917151472506    -4.26e-05  2.41e-05  2.12e-03  5.22e-04    37.5
   23    -781.2724135357464093    -2.18e-05  8.92e-06  9.13e-04  3.66e-04    39.2
   24    -781.2724207880696667    -7.25e-06  5.60e-06  8.26e-04  2.38e-04    36.6
   25    -781.2724238960654475    -3.11e-06  6.86e-06  7.04e-04  1.61e-04    33.7
               *** Restarting incremental Fock matrix formation ***
   26    -781.2724258486557574    -1.95e-06  8.57e-06  1.32e-03  1.01e-04    53.4
   27    -781.2724264948255950    -6.46e-07  5.07e-06  6.29e-04  8.17e-05    34.9
                 **** Energy Check signals convergence ****

               *****************************************************
               *                     SUCCESS                       *
               *           SCF CONVERGED AFTER  27 CYCLES          *
               *****************************************************

Recomputing exchange energy using gridx3       ... done (   73.528 sec)
Old exchange energy                            :    -34.011192053 Eh
New exchange energy                            :    -34.011194368 Eh
Exchange energy change after final integration :     -0.000002315 Eh
Total energy after final integration           :   -781.272428810 Eh
             **** ENERGY FILE WAS UPDATED (orca.en.tmp) ****

----------------
TOTAL SCF ENERGY
----------------

Total Energy       :       -781.27242880965684 Eh          -21259.50360 eV

Components:
Nuclear Repulsion  :       1132.52509641774031 Eh           30817.57461 eV
Electronic Energy  :      -1913.76891253875010 Eh          -52076.29962 eV
One Electron Energy:      -3305.68796568175276 Eh          -89952.34263 eV
Two Electron Energy:       1391.91905314300266 Eh           37876.04302 eV
CPCM Dielectric    :         -0.02861037381584 Eh              -0.77853 eV

Virial components:
Potential Energy   :      -1559.38379274726503 Eh          -42432.99025 eV
Kinetic Energy     :        778.11136393760819 Eh           21173.48665 eV
Virial Ratio       :          2.00406248387898

DFT components:
N(Alpha)           :       62.999999868399 electrons
N(Beta)            :       62.999999868075 electrons
N(Total)           :      125.999999736474 electrons
E(X)               :      -71.287870273339 Eh       
E(C)               :       -5.269969334527 Eh       
E(XC)              :      -76.557839607867 Eh       

CPCM Solvation Model Properties:
Surface-charge          :         -0.03474568219615
Corrected charge        :          0.00000000000000
Outlying charge corr.   :          0.00006549942642 Eh               0.00178 eV
Free-energy (cav+disp)  :  This term is not implemented in the current solvation scheme

---------------
SCF CONVERGENCE
---------------

  Last Energy change         ...    6.4617e-07  Tolerance :   1.0000e-06
  Last MAX-Density change    ...    6.2875e-04  Tolerance :   1.0000e-05
  Last RMS-Density change    ...    5.0655e-06  Tolerance :   1.0000e-06
  Last DIIS Error            ...    9.3022e-04  Tolerance :   1.0000e-06
  Last Orbital Gradient      ...    8.1704e-05  Tolerance :   5.0000e-05
  Last Orbital Rotation      ...    6.2767e-04  Tolerance :   5.0000e-05


----------------------
UHF SPIN CONTAMINATION
----------------------

Warning: in a DFT calculation there is little theoretical justification to 
         calculate <S**2> as in Hartree-Fock theory. We will do it anyways
         but you should keep in mind that the values have only limited relevance

Expectation value of <S**2>     :     0.000002
Ideal value S*(S+1) for S=0.0   :     0.000000
Deviation                       :     0.000002


                    ********************************
                    * MULLIKEN POPULATION ANALYSIS *
                    ********************************

--------------------------------------------
MULLIKEN ATOMIC CHARGES AND SPIN POPULATIONS
--------------------------------------------
   0 N :   -0.284956    0.000707
   1 C :    0.115893   -0.000408
   2 C :   -0.205146    0.000226
   3 C :    0.158020    0.000606
   4 C :   -0.232601    0.000537
   5 C :    0.109481   -0.000328
   6 H :    0.108156   -0.000036
   7 H :    0.093537   -0.000002
   8 N :   -0.265444   -0.000517
   9 H :    0.076122   -0.000052
  10 H :    0.115105    0.000006
  11 C :    0.029732    0.000083
  12 H :    0.062203    0.000015
  13 H :    0.068267   -0.000035
  14 H :    0.067296   -0.000013
  15 N :    0.005606   -0.000342
  16 C :    0.012093   -0.000708
  17 C :    0.139383    0.000691
  18 H :    0.073320    0.000072
  19 O :   -0.411635   -0.000090
  20 C :    0.111325   -0.001821
  21 C :   -0.035584    0.001293
  22 C :   -0.148526   -0.000770
  23 C :   -0.053378    0.000843
  24 C :   -0.124248   -0.000721
  25 C :   -0.061745    0.000976
  26 H :    0.082428   -0.000087
  27 H :    0.105844   -0.000090
  28 H :    0.104886    0.000004
  29 H :    0.103973   -0.000049
  30 H :    0.080594    0.000010
Sum of atomic charges         :    0.0000000
Sum of atomic spin populations:    0.0000000

-----------------------------------------------------
MULLIKEN REDUCED ORBITAL CHARGES AND SPIN POPULATIONS
-----------------------------------------------------
CHARGE
  0 N s       :     3.495118  s :     3.495118
      pz      :     1.078872  p :     3.666427
      px      :     1.111966
      py      :     1.475590
      dz2     :     0.023953  d :     0.109475
      dxz     :     0.033769
      dyz     :     0.020069
      dx2y2   :     0.013742
      dxy     :     0.017942
      f0      :     0.001241  f :     0.013229
      f+1     :     0.005147
      f-1     :     0.001591
      f+2     :     0.001230
      f-2     :     0.000995
      f+3     :     0.001525
      f-3     :     0.001502
      g0      :     0.000155  g :     0.000707
      g+1     :     0.000144
      g-1     :     0.000082
      g+2     :     0.000062
      g-2     :     0.000014
      g+3     :     0.000083
      g-3     :     0.000077
      g+4     :     0.000047
      g-4     :     0.000043

  1 C s       :     3.273267  s :     3.273267
      pz      :     0.682499  p :     2.480534
      px      :     0.858283
      py      :     0.939753
      dz2     :     0.033045  d :     0.110151
      dxz     :     0.016278
      dyz     :     0.038097
      dx2y2   :     0.007250
      dxy     :     0.015482
      f0      :     0.002203  f :     0.018555
      f+1     :     0.007441
      f-1     :     0.004515
      f+2     :     0.000544
      f-2     :     0.001119
      f+3     :     0.000997
      f-3     :     0.001736
      g0      :     0.000385  g :     0.001599
      g+1     :     0.000390
      g-1     :     0.000392
      g+2     :     0.000120
      g-2     :     0.000033
      g+3     :     0.000046
      g-3     :     0.000105
      g+4     :     0.000057
      g-4     :     0.000072

  2 C s       :     3.358488  s :     3.358488
      pz      :     0.937794  p :     2.742742
      px      :     0.781244
      py      :     1.023704
      dz2     :     0.032743  d :     0.090516
      dxz     :     0.009974
      dyz     :     0.008426
      dx2y2   :     0.010324
      dxy     :     0.029049
      f0      :     0.001265  f :     0.012460
      f+1     :     0.004345
      f-1     :     0.000499
      f+2     :     0.000956
      f-2     :     0.001890
      f+3     :     0.001260
      f-3     :     0.002245
      g0      :     0.000063  g :     0.000941
      g+1     :     0.000131
      g-1     :     0.000010
      g+2     :     0.000156
      g-2     :     0.000038
      g+3     :     0.000141
      g-3     :     0.000196
      g+4     :     0.000092
      g-4     :     0.000114

  3 C s       :     3.255782  s :     3.255782
      pz      :     0.794418  p :     2.448260
      px      :     0.738579
      py      :     0.915263
      dz2     :     0.006160  d :     0.109922
      dxz     :     0.020037
      dyz     :     0.034240
      dx2y2   :     0.009275
      dxy     :     0.040209
      f0      :     0.001392  f :     0.025891
      f+1     :     0.010960
      f-1     :     0.002613
      f+2     :     0.001936
      f-2     :     0.002959
      f+3     :     0.002558
      f-3     :     0.003473
      g0      :     0.000291  g :     0.002126
      g+1     :     0.000396
      g-1     :     0.000178
      g+2     :     0.000237
      g-2     :     0.000077
      g+3     :     0.000243
      g-3     :     0.000325
      g+4     :     0.000178
      g-4     :     0.000201

  4 C s       :     3.350223  s :     3.350223
      pz      :     0.812355  p :     2.784285
      px      :     0.885566
      py      :     1.086363
      dz2     :     0.009243  d :     0.083758
      dxz     :     0.037551
      dyz     :     0.017438
      dx2y2   :     0.005431
      dxy     :     0.014095
      f0      :     0.001284  f :     0.013410
      f+1     :     0.005146
      f-1     :     0.002270
      f+2     :     0.000949
      f-2     :     0.001028
      f+3     :     0.001079
      f-3     :     0.001655
      g0      :     0.000183  g :     0.000925
      g+1     :     0.000190
      g-1     :     0.000154
      g+2     :     0.000098
      g-2     :     0.000021
      g+3     :     0.000046
      g-3     :     0.000090
      g+4     :     0.000064
      g-4     :     0.000080

  5 C s       :     3.304462  s :     3.304462
      pz      :     0.830983  p :     2.449041
      px      :     0.725122
      py      :     0.892936
      dz2     :     0.015061  d :     0.116309
      dxz     :     0.031575
      dyz     :     0.006965
      dx2y2   :     0.012265
      dxy     :     0.050443
      f0      :     0.001146  f :     0.019071
      f+1     :     0.007269
      f-1     :     0.000428
      f+2     :     0.001488
      f-2     :     0.004026
      f+3     :     0.001783
      f-3     :     0.002931
      g0      :     0.000129  g :     0.001636
      g+1     :     0.000199
      g-1     :     0.000020
      g+2     :     0.000279
      g-2     :     0.000067
      g+3     :     0.000246
      g-3     :     0.000307
      g+4     :     0.000174
      g-4     :     0.000215

  6 H s       :     0.858172  s :     0.858172
      pz      :     0.010433  p :     0.029254
      px      :     0.007570
      py      :     0.011251
      dz2     :     0.001082  d :     0.004164
      dxz     :     0.001001
      dyz     :     0.000358
      dx2y2   :     0.000453
      dxy     :     0.001271
      f0      :     0.000009  f :     0.000254
      f+1     :     0.000100
      f-1     :     0.000006
      f+2     :     0.000021
      f-2     :     0.000035
      f+3     :     0.000026
      f-3     :     0.000058

  7 H s       :     0.874795  s :     0.874795
      pz      :     0.004186  p :     0.027143
      px      :     0.009199
      py      :     0.013757
      dz2     :     0.000305  d :     0.004256
      dxz     :     0.002009
      dyz     :     0.001822
      dx2y2   :     0.000052
      dxy     :     0.000068
      f0      :     0.000007  f :     0.000270
      f+1     :     0.000136
      f-1     :     0.000119
      f+2     :     0.000005
      f-2     :     0.000003
      f+3     :     0.000000
      f-3     :     0.000000

  8 N s       :     3.572477  s :     3.572477
      pz      :     1.444184  p :     3.575460
      px      :     0.847710
      py      :     1.283566
      dz2     :     0.016846  d :     0.103696
      dxz     :     0.017699
      dyz     :     0.008488
      dx2y2   :     0.016160
      dxy     :     0.044503
      f0      :     0.000664  f :     0.012837
      f+1     :     0.002928
      f-1     :     0.000147
      f+2     :     0.001851
      f-2     :     0.002763
      f+3     :     0.001835
      f-3     :     0.002650
      g0      :     0.000073  g :     0.000974
      g+1     :     0.000115
      g-1     :     0.000010
      g+2     :     0.000152
      g-2     :     0.000028
      g+3     :     0.000157
      g-3     :     0.000162
      g+4     :     0.000120
      g-4     :     0.000157

  9 H s       :     0.884349  s :     0.884349
      pz      :     0.011635  p :     0.034522
      px      :     0.007220
      py      :     0.015666
      dz2     :     0.001415  d :     0.004712
      dxz     :     0.000813
      dyz     :     0.000555
      dx2y2   :     0.000584
      dxy     :     0.001345
      f0      :     0.000013  f :     0.000295
      f+1     :     0.000122
      f-1     :     0.000007
      f+2     :     0.000016
      f-2     :     0.000052
      f+3     :     0.000031
      f-3     :     0.000053

 10 H s       :     0.852521  s :     0.852521
      pz      :     0.008669  p :     0.027976
      px      :     0.008509
      py      :     0.010798
      dz2     :     0.000448  d :     0.004144
      dxz     :     0.001868
      dyz     :     0.001578
      dx2y2   :     0.000118
      dxy     :     0.000131
      f0      :     0.000015  f :     0.000254
      f+1     :     0.000118
      f-1     :     0.000104
      f+2     :     0.000007
      f-2     :     0.000008
      f+3     :     0.000001
      f-3     :     0.000000

 11 C s       :     3.278057  s :     3.278057
      pz      :     0.907615  p :     2.621718
      px      :     0.749436
      py      :     0.964667
      dz2     :     0.008804  d :     0.060095
      dxz     :     0.009758
      dyz     :     0.007529
      dx2y2   :     0.014797
      dxy     :     0.019207
      f0      :     0.000740  f :     0.009600
      f+1     :     0.001673
      f-1     :     0.000518
      f+2     :     0.001571
      f-2     :     0.001572
      f+3     :     0.001518
      f-3     :     0.002008
      g0      :     0.000050  g :     0.000798
      g+1     :     0.000084
      g-1     :     0.000041
      g+2     :     0.000084
      g-2     :     0.000025
      g+3     :     0.000158
      g-3     :     0.000156
      g+4     :     0.000090
      g-4     :     0.000110

 12 H s       :     0.902486  s :     0.902486
      pz      :     0.010051  p :     0.030453
      px      :     0.009718
      py      :     0.010685
      dz2     :     0.001139  d :     0.004553
      dxz     :     0.000827
      dyz     :     0.000292
      dx2y2   :     0.001481
      dxy     :     0.000814
      f0      :     0.000008  f :     0.000305
      f+1     :     0.000100
      f-1     :     0.000015
      f+2     :     0.000053
      f-2     :     0.000013
      f+3     :     0.000087
      f-3     :     0.000029

 13 H s       :     0.896643  s :     0.896643
      pz      :     0.009235  p :     0.030225
      px      :     0.009833
      py      :     0.011157
      dz2     :     0.001121  d :     0.004556
      dxz     :     0.001749
      dyz     :     0.001142
      dx2y2   :     0.000394
      dxy     :     0.000151
      f0      :     0.000092  f :     0.000308
      f+1     :     0.000106
      f-1     :     0.000036
      f+2     :     0.000045
      f-2     :     0.000021
      f+3     :     0.000002
      f-3     :     0.000005

 14 H s       :     0.894675  s :     0.894675
      pz      :     0.011638  p :     0.032922
      px      :     0.010956
      py      :     0.010328
      dz2     :     0.000116  d :     0.004802
      dxz     :     0.000185
      dyz     :     0.002144
      dx2y2   :     0.000536
      dxy     :     0.001821
      f0      :     0.000057  f :     0.000306
      f+1     :     0.000008
      f-1     :     0.000005
      f+2     :     0.000088
      f-2     :     0.000022
      f+3     :     0.000090
      f-3     :     0.000035

 15 N s       :     3.426047  s :     3.426047
      pz      :     1.016232  p :     3.460809
      px      :     0.813808
      py      :     1.630768
      dz2     :     0.015804  d :     0.095085
      dxz     :     0.032391
      dyz     :     0.004834
      dx2y2   :     0.015425
      dxy     :     0.026631
      f0      :     0.000484  f :     0.011604
      f+1     :     0.002559
      f-1     :     0.000140
      f+2     :     0.002012
      f-2     :     0.001112
      f+3     :     0.002147
      f-3     :     0.003150
      g0      :     0.000090  g :     0.000849
      g+1     :     0.000066
      g-1     :     0.000009
      g+2     :     0.000159
      g-2     :     0.000022
      g+3     :     0.000110
      g-3     :     0.000094
      g+4     :     0.000145
      g-4     :     0.000154

 16 C s       :     3.305201  s :     3.305201
      pz      :     0.935597  p :     2.545434
      px      :     0.702703
      py      :     0.907134
      dz2     :     0.009114  d :     0.118455
      dxz     :     0.018593
      dyz     :     0.010430
      dx2y2   :     0.014780
      dxy     :     0.065538
      f0      :     0.001019  f :     0.016942
      f+1     :     0.001958
      f-1     :     0.000523
      f+2     :     0.002313
      f-2     :     0.001396
      f+3     :     0.003437
      f-3     :     0.006296
      g0      :     0.000114  g :     0.001875
      g+1     :     0.000103
      g-1     :     0.000057
      g+2     :     0.000189
      g-2     :     0.000101
      g+3     :     0.000244
      g-3     :     0.000203
      g+4     :     0.000363
      g-4     :     0.000500

 17 C s       :     3.302989  s :     3.302989
      pz      :     0.691616  p :     2.354576
      px      :     0.869499
      py      :     0.793461
      dz2     :     0.008021  d :     0.171895
      dxz     :     0.021238
      dyz     :     0.040255
      dx2y2   :     0.056250
      dxy     :     0.046131
      f0      :     0.002446  f :     0.028197
      f+1     :     0.001359
      f-1     :     0.001277
      f+2     :     0.003463
      f-2     :     0.003355
      f+3     :     0.004779
      f-3     :     0.011517
      g0      :     0.000109  g :     0.002961
      g+1     :     0.000116
      g-1     :     0.000342
      g+2     :     0.000168
      g-2     :     0.000197
      g+3     :     0.000450
      g-3     :     0.000114
      g+4     :     0.000943
      g-4     :     0.000522

 18 H s       :     0.888822  s :     0.888822
      pz      :     0.011506  p :     0.033000
      px      :     0.009500
      py      :     0.011994
      dz2     :     0.000224  d :     0.004601
      dxz     :     0.000468
      dyz     :     0.001549
      dx2y2   :     0.001532
      dxy     :     0.000827
      f0      :     0.000045  f :     0.000257
      f+1     :     0.000006
      f-1     :     0.000014
      f+2     :     0.000033
      f-2     :     0.000041
      f+3     :     0.000026
      f-3     :     0.000091

 19 O s       :     3.802270  s :     3.802270
      pz      :     1.394120  p :     4.570298
      px      :     1.753479
      py      :     1.422699
      dz2     :     0.002413  d :     0.035200
      dxz     :     0.002478
      dyz     :     0.011332
      dx2y2   :     0.009424
      dxy     :     0.009554
      f0      :     0.000351  f :     0.003668
      f+1     :     0.000099
      f-1     :     0.000257
      f+2     :     0.000472
      f-2     :     0.000518
      f+3     :     0.000798
      f-3     :     0.001172
      g0      :     0.000011  g :     0.000198
      g+1     :     0.000006
      g-1     :     0.000031
      g+2     :     0.000015
      g-2     :     0.000015
      g+3     :     0.000027
      g-3     :     0.000005
      g+4     :     0.000048
      g-4     :     0.000041

 20 C s       :     3.354197  s :     3.354197
      pz      :     0.906014  p :     2.412125
      px      :     0.699168
      py      :     0.806943
      dz2     :     0.021661  d :     0.099722
      dxz     :     0.015849
      dyz     :     0.015515
      dx2y2   :     0.032686
      dxy     :     0.014011
      f0      :     0.001133  f :     0.021270
      f+1     :     0.002318
      f-1     :     0.002559
      f+2     :     0.004235
      f-2     :     0.001518
      f+3     :     0.002729
      f-3     :     0.006778
      g0      :     0.000115  g :     0.001361
      g+1     :     0.000107
      g-1     :     0.000081
      g+2     :     0.000073
      g-2     :     0.000186
      g+3     :     0.000184
      g-3     :     0.000198
      g+4     :     0.000202
      g-4     :     0.000216

 21 C s       :     3.338709  s :     3.338709
      pz      :     0.909269  p :     2.596188
      px      :     0.818751
      py      :     0.868168
      dz2     :     0.006378  d :     0.084734
      dxz     :     0.023509
      dyz     :     0.012940
      dx2y2   :     0.019944
      dxy     :     0.021963
      f0      :     0.000821  f :     0.014949
      f+1     :     0.001607
      f-1     :     0.001747
      f+2     :     0.002985
      f-2     :     0.001428
      f+3     :     0.001314
      f-3     :     0.005048
      g0      :     0.000098  g :     0.001004
      g+1     :     0.000083
      g-1     :     0.000036
      g+2     :     0.000088
      g-2     :     0.000100
      g+3     :     0.000107
      g-3     :     0.000104
      g+4     :     0.000182
      g-4     :     0.000206

 22 C s       :     3.336589  s :     3.336589
      pz      :     0.921868  p :     2.691738
      px      :     0.852464
      py      :     0.917406
      dz2     :     0.014400  d :     0.105252
      dxz     :     0.025252
      dyz     :     0.008511
      dx2y2   :     0.022427
      dxy     :     0.034661
      f0      :     0.001144  f :     0.013920
      f+1     :     0.001377
      f-1     :     0.001761
      f+2     :     0.003178
      f-2     :     0.000975
      f+3     :     0.001539
      f-3     :     0.003946
      g0      :     0.000062  g :     0.001028
      g+1     :     0.000107
      g-1     :     0.000070
      g+2     :     0.000090
      g-2     :     0.000097
      g+3     :     0.000136
      g-3     :     0.000145
      g+4     :     0.000143
      g-4     :     0.000179

 23 C s       :     3.312062  s :     3.312062
      pz      :     0.888137  p :     2.627427
      px      :     0.885073
      py      :     0.854217
      dz2     :     0.020288  d :     0.099175
      dxz     :     0.011235
      dyz     :     0.015741
      dx2y2   :     0.036238
      dxy     :     0.015673
      f0      :     0.000632  f :     0.013689
      f+1     :     0.001585
      f-1     :     0.002430
      f+2     :     0.002653
      f-2     :     0.001101
      f+3     :     0.001434
      f-3     :     0.003853
      g0      :     0.000076  g :     0.001025
      g+1     :     0.000056
      g-1     :     0.000076
      g+2     :     0.000050
      g-2     :     0.000181
      g+3     :     0.000141
      g-3     :     0.000186
      g+4     :     0.000130
      g-4     :     0.000130

 24 C s       :     3.322125  s :     3.322125
      pz      :     0.937873  p :     2.685245
      px      :     0.853791
      py      :     0.893581
      dz2     :     0.008576  d :     0.102063
      dxz     :     0.024852
      dyz     :     0.013181
      dx2y2   :     0.022667
      dxy     :     0.032787
      f0      :     0.000818  f :     0.013781
      f+1     :     0.001349
      f-1     :     0.001736
      f+2     :     0.002822
      f-2     :     0.001291
      f+3     :     0.001248
      f-3     :     0.004519
      g0      :     0.000099  g :     0.001034
      g+1     :     0.000083
      g-1     :     0.000039
      g+2     :     0.000089
      g-2     :     0.000095
      g+3     :     0.000117
      g-3     :     0.000112
      g+4     :     0.000190
      g-4     :     0.000210

 25 C s       :     3.351743  s :     3.351743
      pz      :     0.891600  p :     2.608231
      px      :     0.838643
      py      :     0.877987
      dz2     :     0.014487  d :     0.086398
      dxz     :     0.019217
      dyz     :     0.007139
      dx2y2   :     0.017715
      dxy     :     0.027839
      f0      :     0.001174  f :     0.014375
      f+1     :     0.001579
      f-1     :     0.001775
      f+2     :     0.002904
      f-2     :     0.000964
      f+3     :     0.001881
      f-3     :     0.004098
      g0      :     0.000068  g :     0.000999
      g+1     :     0.000103
      g-1     :     0.000067
      g+2     :     0.000083
      g-2     :     0.000101
      g+3     :     0.000126
      g-3     :     0.000140
      g+4     :     0.000135
      g-4     :     0.000175

 26 H s       :     0.879611  s :     0.879611
      pz      :     0.010442  p :     0.033076
      px      :     0.010747
      py      :     0.011887
      dz2     :     0.001168  d :     0.004608
      dxz     :     0.000612
      dyz     :     0.000629
      dx2y2   :     0.001591
      dxy     :     0.000609
      f0      :     0.000012  f :     0.000277
      f+1     :     0.000032
      f-1     :     0.000060
      f+2     :     0.000080
      f-2     :     0.000008
      f+3     :     0.000023
      f-3     :     0.000061

 27 H s       :     0.861623  s :     0.861623
      pz      :     0.011007  p :     0.028074
      px      :     0.008814
      py      :     0.008252
      dz2     :     0.000708  d :     0.004200
      dxz     :     0.000504
      dyz     :     0.000834
      dx2y2   :     0.001393
      dxy     :     0.000761
      f0      :     0.000003  f :     0.000258
      f+1     :     0.000021
      f-1     :     0.000063
      f+2     :     0.000039
      f-2     :     0.000025
      f+3     :     0.000017
      f-3     :     0.000089

 28 H s       :     0.863211  s :     0.863211
      pz      :     0.010649  p :     0.027499
      px      :     0.006666
      py      :     0.010184
      dz2     :     0.000262  d :     0.004149
      dxz     :     0.001514
      dyz     :     0.000143
      dx2y2   :     0.000428
      dxy     :     0.001803
      f0      :     0.000026  f :     0.000254
      f+1     :     0.000028
      f-1     :     0.000007
      f+2     :     0.000054
      f-2     :     0.000018
      f+3     :     0.000026
      f-3     :     0.000095

 29 H s       :     0.863340  s :     0.863340
      pz      :     0.010597  p :     0.028208
      px      :     0.008669
      py      :     0.008943
      dz2     :     0.001123  d :     0.004221
      dxz     :     0.000604
      dyz     :     0.000516
      dx2y2   :     0.001364
      dxy     :     0.000613
      f0      :     0.000009  f :     0.000258
      f+1     :     0.000034
      f-1     :     0.000057
      f+2     :     0.000069
      f-2     :     0.000007
      f+3     :     0.000024
      f-3     :     0.000056

 30 H s       :     0.883310  s :     0.883310
      pz      :     0.011034  p :     0.031289
      px      :     0.010883
      py      :     0.009372
      dz2     :     0.000663  d :     0.004532
      dxz     :     0.000574
      dyz     :     0.000958
      dx2y2   :     0.001585
      dxy     :     0.000753
      f0      :     0.000006  f :     0.000275
      f+1     :     0.000022
      f-1     :     0.000062
      f+2     :     0.000049
      f-2     :     0.000026
      f+3     :     0.000017
      f-3     :     0.000094


SPIN
  0 N s       :     0.000021  s :     0.000021
      pz      :     0.000232  p :     0.000687
      px      :     0.000194
      py      :     0.000261
      dz2     :     0.000002  d :    -0.000000
      dxz     :     0.000003
      dyz     :    -0.000001
      dx2y2   :    -0.000004
      dxy     :    -0.000000
      f0      :     0.000000  f :    -0.000000
      f+1     :     0.000000
      f-1     :    -0.000000
      f+2     :    -0.000000
      f-2     :    -0.000000
      f+3     :    -0.000000
      f-3     :    -0.000000
      g0      :     0.000000  g :    -0.000000
      g+1     :    -0.000000
      g-1     :    -0.000000
      g+2     :    -0.000000
      g-2     :    -0.000000
      g+3     :    -0.000000
      g-3     :    -0.000000
      g+4     :    -0.000000
      g-4     :    -0.000000

  1 C s       :    -0.000528  s :    -0.000528
      pz      :     0.000041  p :     0.000132
      px      :     0.000068
      py      :     0.000023
      dz2     :    -0.000010  d :    -0.000009
      dxz     :    -0.000016
      dyz     :     0.000010
      dx2y2   :     0.000007
      dxy     :    -0.000000
      f0      :    -0.000001  f :    -0.000003
      f+1     :    -0.000000
      f-1     :     0.000000
      f+2     :    -0.000001
      f-2     :     0.000000
      f+3     :     0.000000
      f-3     :    -0.000000
      g0      :     0.000000  g :     0.000000
      g+1     :     0.000000
      g-1     :     0.000000
      g+2     :    -0.000000
      g-2     :     0.000000
      g+3     :    -0.000000
      g-3     :    -0.000000
      g+4     :    -0.000000
      g-4     :    -0.000000

  2 C s       :     0.000185  s :     0.000185
      pz      :     0.000024  p :     0.000012
      px      :    -0.000052
      py      :     0.000041
      dz2     :     0.000001  d :     0.000027
      dxz     :    -0.000011
      dyz     :    -0.000004
      dx2y2   :     0.000008
      dxy     :     0.000034
      f0      :     0.000001  f :     0.000002
      f+1     :     0.000000
      f-1     :    -0.000000
      f+2     :     0.000000
      f-2     :     0.000001
      f+3     :     0.000000
      f-3     :    -0.000000
      g0      :     0.000000  g :     0.000000
      g+1     :     0.000000
      g-1     :    -0.000000
      g+2     :    -0.000000
      g-2     :    -0.000000
      g+3     :     0.000000
      g-3     :    -0.000000
      g+4     :     0.000000
      g-4     :     0.000000

  3 C s       :     0.000118  s :     0.000118
      pz      :    -0.000052  p :     0.000505
      px      :    -0.000005
      py      :     0.000562
      dz2     :     0.000010  d :    -0.000016
      dxz     :    -0.000007
      dyz     :     0.000004
      dx2y2   :    -0.000006
      dxy     :    -0.000017
      f0      :    -0.000001  f :    -0.000001
      f+1     :     0.000002
      f-1     :     0.000000
      f+2     :    -0.000001
      f-2     :    -0.000001
      f+3     :    -0.000001
      f-3     :    -0.000001
      g0      :     0.000000  g :    -0.000000
      g+1     :     0.000000
      g-1     :     0.000000
      g+2     :    -0.000000
      g-2     :    -0.000000
      g+3     :    -0.000000
      g-3     :    -0.000000
      g+4     :    -0.000000
      g-4     :    -0.000000

  4 C s       :     0.000039  s :     0.000039
      pz      :     0.000045  p :     0.000430
      px      :     0.000163
      py      :     0.000222
      dz2     :     0.000016  d :     0.000067
      dxz     :     0.000021
      dyz     :     0.000017
      dx2y2   :     0.000012
      dxy     :     0.000001
      f0      :    -0.000001  f :     0.000001
      f+1     :     0.000001
      f-1     :     0.000001
      f+2     :     0.000001
      f-2     :    -0.000000
      f+3     :     0.000000
      f-3     :    -0.000000
      g0      :     0.000000  g :     0.000000
      g+1     :     0.000000
      g-1     :     0.000000
      g+2     :     0.000000
      g-2     :     0.000000
      g+3     :    -0.000000
      g-3     :    -0.000000
      g+4     :     0.000000
      g-4     :    -0.000000

  5 C s       :    -0.000299  s :    -0.000299
      pz      :     0.000116  p :    -0.000059
      px      :    -0.000087
      py      :    -0.000088
      dz2     :    -0.000008  d :     0.000031
      dxz     :     0.000018
      dyz     :     0.000002
      dx2y2   :     0.000003
      dxy     :     0.000015
      f0      :    -0.000002  f :    -0.000001
      f+1     :     0.000000
      f-1     :     0.000000
      f+2     :     0.000000
      f-2     :     0.000000
      f+3     :    -0.000000
      f-3     :     0.000000
      g0      :    -0.000000  g :     0.000000
      g+1     :    -0.000000
      g-1     :    -0.000000
      g+2     :     0.000000
      g-2     :    -0.000000
      g+3     :     0.000000
      g-3     :     0.000000
      g+4     :     0.000000
      g-4     :     0.000000

  6 H s       :    -0.000049  s :    -0.000049
      pz      :     0.000002  p :     0.000012
      px      :     0.000012
      py      :    -0.000002
      dz2     :     0.000000  d :     0.000001
      dxz     :     0.000000
      dyz     :    -0.000000
      dx2y2   :     0.000000
      dxy     :    -0.000000
      f0      :     0.000000  f :     0.000000
      f+1     :    -0.000000
      f-1     :     0.000000
      f+2     :     0.000000
      f-2     :    -0.000000
      f+3     :     0.000000
      f-3     :     0.000000

  7 H s       :    -0.000003  s :    -0.000003
      pz      :     0.000003  p :     0.000002
      px      :    -0.000003
      py      :     0.000003
      dz2     :    -0.000000  d :    -0.000000
      dxz     :    -0.000001
      dyz     :     0.000000
      dx2y2   :     0.000000
      dxy     :     0.000000
      f0      :     0.000000  f :    -0.000000
      f+1     :    -0.000000
      f-1     :     0.000000
      f+2     :     0.000000
      f-2     :     0.000000
      f+3     :    -0.000000
      f-3     :     0.000000

  8 N s       :     0.000297  s :     0.000297
      pz      :     0.000007  p :    -0.000830
      px      :     0.000184
      py      :    -0.001021
      dz2     :     0.000000  d :     0.000015
      dxz     :     0.000004
      dyz     :     0.000004
      dx2y2   :     0.000004
      dxy     :     0.000003
      f0      :    -0.000000  f :     0.000001
      f+1     :    -0.000000
      f-1     :     0.000000
      f+2     :     0.000000
      f-2     :     0.000000
      f+3     :     0.000001
      f-3     :     0.000001
      g0      :    -0.000000  g :     0.000000
      g+1     :    -0.000000
      g-1     :    -0.000000
      g+2     :    -0.000000
      g-2     :     0.000000
      g+3     :     0.000000
      g-3     :     0.000000
      g+4     :     0.000000
      g-4     :     0.000000

  9 H s       :    -0.000057  s :    -0.000057
      pz      :     0.000000  p :     0.000005
      px      :     0.000000
      py      :     0.000005
      dz2     :    -0.000000  d :     0.000000
      dxz     :    -0.000000
      dyz     :     0.000000
      dx2y2   :    -0.000000
      dxy     :     0.000000
      f0      :    -0.000000  f :     0.000000
      f+1     :    -0.000000
      f-1     :    -0.000000
      f+2     :     0.000000
      f-2     :     0.000000
      f+3     :     0.000000
      f-3     :     0.000000

 10 H s       :     0.000001  s :     0.000001
      pz      :     0.000005  p :     0.000004
      px      :    -0.000000
      py      :     0.000000
      dz2     :     0.000000  d :     0.000000
      dxz     :    -0.000000
      dyz     :     0.000000
      dx2y2   :     0.000000
      dxy     :     0.000000
      f0      :     0.000000  f :    -0.000000
      f+1     :    -0.000000
      f-1     :    -0.000000
      f+2     :    -0.000000
      f-2     :     0.000000
      f+3     :     0.000000
      f-3     :     0.000000

 11 C s       :    -0.000037  s :    -0.000037
      pz      :     0.000035  p :     0.000098
      px      :     0.000069
      py      :    -0.000006
      dz2     :     0.000004  d :     0.000021
      dxz     :     0.000003
      dyz     :     0.000002
      dx2y2   :     0.000006
      dxy     :     0.000006
      f0      :    -0.000000  f :     0.000001
      f+1     :     0.000000
      f-1     :     0.000000
      f+2     :     0.000000
      f-2     :     0.000000
      f+3     :     0.000000
      f-3     :     0.000000
      g0      :     0.000000  g :     0.000000
      g+1     :    -0.000000
      g-1     :    -0.000000
      g+2     :    -0.000000
      g-2     :     0.000000
      g+3     :     0.000000
      g-3     :     0.000000
      g+4     :     0.000000
      g-4     :     0.000000

 12 H s       :     0.000014  s :     0.000014
      pz      :    -0.000002  p :     0.000001
      px      :     0.000004
      py      :    -0.000000
      dz2     :     0.000000  d :     0.000000
      dxz     :    -0.000000
      dyz     :     0.000000
      dx2y2   :     0.000000
      dxy     :     0.000000
      f0      :     0.000000  f :     0.000000
      f+1     :    -0.000000
      f-1     :    -0.000000
      f+2     :     0.000000
      f-2     :    -0.000000
      f+3     :     0.000000
      f-3     :     0.000000

 13 H s       :    -0.000031  s :    -0.000031
      pz      :    -0.000003  p :    -0.000004
      px      :    -0.000001
      py      :    -0.000000
      dz2     :    -0.000000  d :    -0.000000
      dxz     :    -0.000000
      dyz     :    -0.000000
      dx2y2   :     0.000000
      dxy     :     0.000000
      f0      :    -0.000000  f :    -0.000000
      f+1     :     0.000000
      f-1     :    -0.000000
      f+2     :     0.000000
      f-2     :     0.000000
      f+3     :     0.000000
      f-3     :     0.000000

 14 H s       :    -0.000006  s :    -0.000006
      pz      :    -0.000000  p :    -0.000007
      px      :     0.000000
      py      :    -0.000007
      dz2     :    -0.000000  d :    -0.000000
      dxz     :    -0.000000
      dyz     :     0.000000
      dx2y2   :    -0.000000
      dxy     :     0.000000
      f0      :     0.000000  f :     0.000000
      f+1     :     0.000000
      f-1     :    -0.000000
      f+2     :     0.000000
      f-2     :     0.000000
      f+3     :     0.000000
      f-3     :    -0.000000

 15 N s       :     0.000159  s :     0.000159
      pz      :    -0.000351  p :    -0.000481
      px      :     0.000101
      py      :    -0.000231
      dz2     :    -0.000002  d :    -0.000018
      dxz     :     0.000007
      dyz     :    -0.000003
      dx2y2   :    -0.000007
      dxy     :    -0.000013
      f0      :     0.000000  f :    -0.000001
      f+1     :     0.000001
      f-1     :     0.000000
      f+2     :    -0.000001
      f-2     :    -0.000001
      f+3     :    -0.000001
      f-3     :    -0.000001
      g0      :     0.000000  g :    -0.000000
      g+1     :     0.000000
      g-1     :     0.000000
      g+2     :     0.000000
      g-2     :     0.000000
      g+3     :    -0.000000
      g-3     :    -0.000000
      g+4     :    -0.000000
      g-4     :    -0.000000

 16 C s       :    -0.000451  s :    -0.000451
      pz      :     0.000144  p :    -0.000189
      px      :    -0.000185
      py      :    -0.000147
      dz2     :    -0.000011  d :    -0.000065
      dxz     :    -0.000008
      dyz     :    -0.000006
      dx2y2   :     0.000003
      dxy     :    -0.000043
      f0      :    -0.000000  f :    -0.000003
      f+1     :    -0.000000
      f-1     :    -0.000000
      f+2     :    -0.000000
      f-2     :    -0.000000
      f+3     :     0.000000
      f-3     :    -0.000002
      g0      :    -0.000000  g :    -0.000000
      g+1     :    -0.000000
      g-1     :    -0.000000
      g+2     :    -0.000000
      g-2     :    -0.000000
      g+3     :    -0.000000
      g-3     :    -0.000000
      g+4     :    -0.000000
      g-4     :    -0.000000

 17 C s       :     0.000649  s :     0.000649
      pz      :    -0.000060  p :     0.000054
      px      :     0.000090
      py      :     0.000023
      dz2     :     0.000003  d :    -0.000015
      dxz     :     0.000003
      dyz     :     0.000005
      dx2y2   :     0.000011
      dxy     :    -0.000037
      f0      :     0.000000  f :     0.000003
      f+1     :     0.000000
      f-1     :     0.000000
      f+2     :     0.000001
      f-2     :     0.000000
      f+3     :     0.000001
      f-3     :     0.000000
      g0      :     0.000000  g :     0.000000
      g+1     :     0.000000
      g-1     :     0.000000
      g+2     :     0.000000
      g-2     :    -0.000000
      g+3     :     0.000000
      g-3     :    -0.000000
      g+4     :     0.000000
      g-4     :     0.000000

 18 H s       :     0.000072  s :     0.000072
      pz      :     0.000003  p :    -0.000001
      px      :     0.000001
      py      :    -0.000005
      dz2     :     0.000000  d :     0.000001
      dxz     :    -0.000000
      dyz     :     0.000000
      dx2y2   :    -0.000000
      dxy     :     0.000000
      f0      :     0.000000  f :     0.000000
      f+1     :     0.000000
      f-1     :     0.000000
      f+2     :     0.000000
      f-2     :     0.000000
      f+3     :     0.000000
      f-3     :    -0.000000

 19 O s       :    -0.000066  s :    -0.000066
      pz      :     0.000007  p :    -0.000021
      px      :    -0.000033
      py      :     0.000005
      dz2     :    -0.000001  d :    -0.000003
      dxz     :    -0.000000
      dyz     :     0.000000
      dx2y2   :    -0.000001
      dxy     :    -0.000001
      f0      :     0.000000  f :    -0.000000
      f+1     :    -0.000000
      f-1     :    -0.000000
      f+2     :     0.000000
      f-2     :    -0.000000
      f+3     :    -0.000000
      f-3     :    -0.000000
      g0      :    -0.000000  g :    -0.000000
      g+1     :    -0.000000
      g-1     :    -0.000000
      g+2     :    -0.000000
      g-2     :    -0.000000
      g+3     :    -0.000000
      g-3     :    -0.000000
      g+4     :    -0.000000
      g-4     :    -0.000000

 20 C s       :    -0.000640  s :    -0.000640
      pz      :    -0.000403  p :    -0.001048
      px      :    -0.000398
      py      :    -0.000247
      dz2     :    -0.000016  d :    -0.000132
      dxz     :    -0.000033
      dyz     :    -0.000042
      dx2y2   :    -0.000017
      dxy     :    -0.000024
      f0      :     0.000000  f :    -0.000000
      f+1     :     0.000000
      f-1     :     0.000001
      f+2     :    -0.000001
      f-2     :    -0.000001
      f+3     :    -0.000001
      f-3     :     0.000000
      g0      :     0.000000  g :     0.000000
      g+1     :     0.000000
      g-1     :     0.000000
      g+2     :     0.000000
      g-2     :     0.000000
      g+3     :     0.000000
      g-3     :    -0.000000
      g+4     :     0.000000
      g-4     :     0.000000

 21 C s       :     0.000821  s :     0.000821
      pz      :     0.000478  p :     0.000502
      px      :     0.000059
      py      :    -0.000035
      dz2     :    -0.000002  d :    -0.000032
      dxz     :    -0.000030
      dyz     :    -0.000011
      dx2y2   :     0.000016
      dxy     :    -0.000005
      f0      :     0.000000  f :     0.000002
      f+1     :    -0.000001
      f-1     :    -0.000000
      f+2     :    -0.000001
      f-2     :    -0.000000
      f+3     :     0.000002
      f-3     :     0.000001
      g0      :    -0.000000  g :    -0.000000
      g+1     :    -0.000000
      g-1     :     0.000000
      g+2     :    -0.000000
      g-2     :    -0.000000
      g+3     :     0.000000
      g-3     :    -0.000000
      g+4     :    -0.000000
      g-4     :     0.000000

 22 C s       :    -0.000383  s :    -0.000383
      pz      :    -0.000275  p :    -0.000359
      px      :    -0.000010
      py      :    -0.000074
      dz2     :    -0.000011  d :    -0.000027
      dxz     :    -0.000066
      dyz     :    -0.000004
      dx2y2   :    -0.000002
      dxy     :     0.000058
      f0      :    -0.000000  f :    -0.000002
      f+1     :     0.000000
      f-1     :     0.000000
      f+2     :     0.000000
      f-2     :    -0.000001
      f+3     :     0.000000
      f-3     :    -0.000001
      g0      :     0.000000  g :     0.000000
      g+1     :     0.000000
      g-1     :     0.000000
      g+2     :     0.000000
      g-2     :     0.000000
      g+3     :     0.000000
      g-3     :     0.000000
      g+4     :    -0.000000
      g-4     :     0.000000

 23 C s       :     0.000749  s :     0.000749
      pz      :     0.000115  p :     0.000035
      px      :    -0.000175
      py      :     0.000096
      dz2     :     0.000008  d :     0.000058
      dxz     :     0.000013
      dyz     :     0.000012
      dx2y2   :     0.000023
      dxy     :     0.000002
      f0      :     0.000000  f :     0.000001
      f+1     :     0.000001
      f-1     :    -0.000000
      f+2     :     0.000000
      f-2     :     0.000000
      f+3     :     0.000000
      f-3     :     0.000000
      g0      :    -0.000000  g :    -0.000000
      g+1     :    -0.000000
      g-1     :    -0.000000
      g+2     :     0.000000
      g-2     :    -0.000000
      g+3     :     0.000000
      g-3     :    -0.000000
      g+4     :    -0.000000
      g-4     :     0.000000

 24 C s       :    -0.000397  s :    -0.000397
      pz      :    -0.000293  p :    -0.000347
      px      :     0.000072
      py      :    -0.000126
      dz2     :     0.000009  d :     0.000022
      dxz     :     0.000000
      dyz     :    -0.000023
      dx2y2   :     0.000036
      dxy     :    -0.000001
      f0      :    -0.000000  f :     0.000001
      f+1     :     0.000000
      f-1     :     0.000000
      f+2     :    -0.000001
      f-2     :    -0.000000
      f+3     :    -0.000000
      f-3     :     0.000002
      g0      :     0.000000  g :     0.000000
      g+1     :     0.000000
      g-1     :     0.000000
      g+2     :     0.000000
      g-2     :     0.000000
      g+3     :     0.000000
      g-3     :     0.000000
      g+4     :     0.000000
      g-4     :     0.000000

 25 C s       :     0.000552  s :     0.000552
      pz      :     0.000036  p :     0.000407
      px      :     0.000138
      py      :     0.000234
      dz2     :    -0.000007  d :     0.000014
      dxz     :     0.000011
      dyz     :    -0.000007
      dx2y2   :     0.000026
      dxy     :    -0.000009
      f0      :     0.000000  f :     0.000002
      f+1     :     0.000001
      f-1     :    -0.000000
      f+2     :     0.000000
      f-2     :     0.000000
      f+3     :     0.000000
      f-3     :     0.000000
      g0      :    -0.000000  g :    -0.000000
      g+1     :    -0.000000
      g-1     :    -0.000000
      g+2     :     0.000000
      g-2     :    -0.000000
      g+3     :    -0.000000
      g-3     :    -0.000000
      g+4     :     0.000000
      g-4     :    -0.000000

 26 H s       :    -0.000063  s :    -0.000063
      pz      :     0.000002  p :    -0.000023
      px      :    -0.000010
      py      :    -0.000015
      dz2     :     0.000000  d :    -0.000000
      dxz     :    -0.000000
      dyz     :    -0.000000
      dx2y2   :    -0.000000
      dxy     :    -0.000000
      f0      :    -0.000000  f :     0.000000
      f+1     :     0.000000
      f-1     :     0.000000
      f+2     :     0.000000
      f-2     :    -0.000000
      f+3     :    -0.000000
      f-3     :     0.000000

 27 H s       :    -0.000084  s :    -0.000084
      pz      :    -0.000006  p :    -0.000006
      px      :    -0.000002
      py      :     0.000002
      dz2     :    -0.000000  d :    -0.000001
      dxz     :    -0.000000
      dyz     :    -0.000000
      dx2y2   :    -0.000000
      dxy     :    -0.000000
      f0      :    -0.000000  f :    -0.000000
      f+1     :    -0.000000
      f-1     :    -0.000000
      f+2     :    -0.000000
      f-2     :    -0.000000
      f+3     :    -0.000000
      f-3     :    -0.000000

 28 H s       :     0.000017  s :     0.000017
      pz      :     0.000003  p :    -0.000013
      px      :    -0.000019
      py      :     0.000003
      dz2     :    -0.000000  d :     0.000000
      dxz     :     0.000000
      dyz     :    -0.000000
      dx2y2   :    -0.000001
      dxy     :     0.000000
      f0      :     0.000000  f :     0.000000
      f+1     :     0.000000
      f-1     :     0.000000
      f+2     :     0.000000
      f-2     :    -0.000000
      f+3     :     0.000000
      f-3     :     0.000000

 29 H s       :    -0.000053  s :    -0.000053
      pz      :    -0.000001  p :     0.000005
      px      :     0.000002
      py      :     0.000004
      dz2     :    -0.000000  d :    -0.000000
      dxz     :     0.000000
      dyz     :    -0.000000
      dx2y2   :    -0.000000
      dxy     :    -0.000000
      f0      :     0.000000  f :    -0.000000
      f+1     :    -0.000000
      f-1     :    -0.000000
      f+2     :    -0.000000
      f-2     :    -0.000000
      f+3     :    -0.000000
      f-3     :    -0.000000

 30 H s       :     0.000012  s :     0.000012
      pz      :    -0.000003  p :    -0.000002
      px      :    -0.000004
      py      :     0.000005
      dz2     :     0.000000  d :    -0.000000
      dxz     :    -0.000000
      dyz     :    -0.000000
      dx2y2   :     0.000000
      dxy     :    -0.000000
      f0      :     0.000000  f :     0.000000
      f+1     :     0.000000
      f-1     :     0.000000
      f+2     :     0.000000
      f-2     :     0.000000
      f+3     :     0.000000
      f-3     :     0.000000


                     *******************************
                     * LOEWDIN POPULATION ANALYSIS *
                     *******************************

-------------------------------------------
LOEWDIN ATOMIC CHARGES AND SPIN POPULATIONS
-------------------------------------------
   0 N :    0.413071    0.000184
   1 C :   -0.026659    0.000078
   2 C :    0.043975    0.000128
   3 C :   -0.368426    0.000362
   4 C :    0.044036    0.000218
   5 C :   -0.023659    0.000017
   6 H :   -0.044961    0.000004
   7 H :   -0.056211    0.000005
   8 N :    0.167659   -0.000698
   9 H :   -0.063680    0.000023
  10 H :   -0.041995   -0.000009
  11 C :    0.193639    0.000033
  12 H :   -0.050964    0.000002
  13 H :   -0.049569   -0.000002
  14 H :   -0.056080    0.000009
  15 N :    0.277396   -0.000403
  16 C :   -0.165092   -0.000028
  17 C :   -0.492293   -0.000050
  18 H :   -0.076317    0.000022
  19 O :    0.328463   -0.000010
  20 C :   -0.115633   -0.000070
  21 C :    0.092154    0.000125
  22 C :    0.073636   -0.000104
  23 C :    0.080984    0.000146
  24 C :    0.073119   -0.000096
  25 C :    0.095879    0.000096
  26 H :   -0.048240    0.000019
  27 H :   -0.052587   -0.000019
  28 H :   -0.050857    0.000023
  29 H :   -0.052905   -0.000018
  30 H :   -0.047884    0.000016

----------------------------------------------------
LOEWDIN REDUCED ORBITAL CHARGES AND SPIN POPULATIONS
----------------------------------------------------
CHARGE
  0 N s       :     2.689476  s :     2.689476
      pz      :     1.102766  p :     3.364737
      px      :     1.085978
      py      :     1.175994
      dz2     :     0.117786  d :     0.448759
      dxz     :     0.141166
      dyz     :     0.068446
      dx2y2   :     0.058819
      dxy     :     0.062541
      f0      :     0.006897  f :     0.079795
      f+1     :     0.034108
      f-1     :     0.009218
      f+2     :     0.005704
      f-2     :     0.007834
      f+3     :     0.008014
      f-3     :     0.008019
      g0      :     0.000549  g :     0.004161
      g+1     :     0.000922
      g-1     :     0.000495
      g+2     :     0.000511
      g-2     :     0.000096
      g+3     :     0.000442
      g-3     :     0.000429
      g+4     :     0.000398
      g-4     :     0.000318

  1 C s       :     2.583035  s :     2.583035
      pz      :     0.877970  p :     2.660478
      px      :     1.000720
      py      :     0.781789
      dz2     :     0.176345  d :     0.610464
      dxz     :     0.181322
      dyz     :     0.139625
      dx2y2   :     0.062134
      dxy     :     0.051038
      f0      :     0.025704  f :     0.154333
      f+1     :     0.056058
      f-1     :     0.035267
      f+2     :     0.009936
      f-2     :     0.010472
      f+3     :     0.008625
      f-3     :     0.008271
      g0      :     0.003539  g :     0.018349
      g+1     :     0.004758
      g-1     :     0.004390
      g+2     :     0.001345
      g-2     :     0.000324
      g+3     :     0.001224
      g-3     :     0.000967
      g+4     :     0.000852
      g-4     :     0.000950

  2 C s       :     2.587192  s :     2.587192
      pz      :     0.950421  p :     2.754006
      px      :     0.983824
      py      :     0.819761
      dz2     :     0.137901  d :     0.492471
      dxz     :     0.132651
      dyz     :     0.025111
      dx2y2   :     0.090484
      dxy     :     0.106324
      f0      :     0.010452  f :     0.110434
      f+1     :     0.038804
      f-1     :     0.002053
      f+2     :     0.014619
      f-2     :     0.018026
      f+3     :     0.012821
      f-3     :     0.013658
      g0      :     0.001594  g :     0.011923
      g+1     :     0.001522
      g-1     :     0.000097
      g+2     :     0.002198
      g-2     :     0.000529
      g+3     :     0.001760
      g-3     :     0.001638
      g+4     :     0.001226
      g-4     :     0.001359

  3 C s       :     2.579546  s :     2.579546
      pz      :     0.992860  p :     2.732864
      px      :     0.945046
      py      :     0.794959
      dz2     :     0.188183  d :     0.827312
      dxz     :     0.261922
      dyz     :     0.121556
      dx2y2   :     0.110106
      dxy     :     0.145546
      f0      :     0.015938  f :     0.205966
      f+1     :     0.085316
      f-1     :     0.018187
      f+2     :     0.020477
      f-2     :     0.028444
      f+3     :     0.018277
      f-3     :     0.019326
      g0      :     0.002537  g :     0.022738
      g+1     :     0.004159
      g-1     :     0.001552
      g+2     :     0.003397
      g-2     :     0.001088
      g+3     :     0.002529
      g-3     :     0.002800
      g+4     :     0.002198
      g-4     :     0.002478

  4 C s       :     2.586397  s :     2.586397
      pz      :     0.951552  p :     2.776271
      px      :     0.973565
      py      :     0.851154
      dz2     :     0.124774  d :     0.471983
      dxz     :     0.173173
      dyz     :     0.073884
      dx2y2   :     0.056136
      dxy     :     0.044016
      f0      :     0.014730  f :     0.109659
      f+1     :     0.041649
      f-1     :     0.016994
      f+2     :     0.010417
      f-2     :     0.008887
      f+3     :     0.008458
      f-3     :     0.008524
      g0      :     0.001918  g :     0.011654
      g+1     :     0.002562
      g-1     :     0.001464
      g+2     :     0.001403
      g-2     :     0.000364
      g+3     :     0.001196
      g-3     :     0.000846
      g+4     :     0.000907
      g-4     :     0.000993

  5 C s       :     2.583705  s :     2.583705
      pz      :     0.942505  p :     2.640145
      px      :     0.943719
      py      :     0.753921
      dz2     :     0.156301  d :     0.625164
      dxz     :     0.158464
      dyz     :     0.027895
      dx2y2   :     0.115927
      dxy     :     0.166576
      f0      :     0.011857  f :     0.155952
      f+1     :     0.051173
      f-1     :     0.002462
      f+2     :     0.021779
      f-2     :     0.034468
      f+3     :     0.016949
      f-3     :     0.017263
      g0      :     0.002018  g :     0.018693
      g+1     :     0.001977
      g-1     :     0.000113
      g+2     :     0.003220
      g-2     :     0.000812
      g+3     :     0.002759
      g-3     :     0.002623
      g+4     :     0.002343
      g-4     :     0.002830

  6 H s       :     0.785679  s :     0.785679
      pz      :     0.046249  p :     0.184755
      px      :     0.085042
      py      :     0.053464
      dz2     :     0.012524  d :     0.064899
      dxz     :     0.017245
      dyz     :     0.004398
      dx2y2   :     0.013327
      dxy     :     0.017404
      f0      :     0.000743  f :     0.009627
      f+1     :     0.002778
      f-1     :     0.000134
      f+2     :     0.001706
      f-2     :     0.001199
      f+3     :     0.001371
      f-3     :     0.001695

  7 H s       :     0.789284  s :     0.789284
      pz      :     0.092154  p :     0.190529
      px      :     0.040896
      py      :     0.057479
      dz2     :     0.018388  d :     0.066523
      dxz     :     0.024649
      dyz     :     0.022777
      dx2y2   :     0.000331
      dxy     :     0.000378
      f0      :     0.002916  f :     0.009875
      f+1     :     0.003713
      f-1     :     0.003125
      f+2     :     0.000067
      f-2     :     0.000051
      f+3     :     0.000002
      f-3     :     0.000001

  8 N s       :     2.859605  s :     2.859605
      pz      :     1.286807  p :     3.437197
      px      :     1.061527
      py      :     1.088863
      dz2     :     0.058893  d :     0.436883
      dxz     :     0.112406
      dyz     :     0.016515
      dx2y2   :     0.088511
      dxy     :     0.160558
      f0      :     0.005463  f :     0.091007
      f+1     :     0.024855
      f-1     :     0.001145
      f+2     :     0.012746
      f-2     :     0.020936
      f+3     :     0.011325
      f-3     :     0.014536
      g0      :     0.000554  g :     0.007650
      g+1     :     0.000848
      g-1     :     0.000099
      g+2     :     0.001077
      g-2     :     0.000220
      g+3     :     0.001108
      g-3     :     0.000970
      g+4     :     0.001170
      g-4     :     0.001604

  9 H s       :     0.787709  s :     0.787709
      pz      :     0.057715  p :     0.199169
      px      :     0.076331
      py      :     0.065124
      dz2     :     0.015757  d :     0.066858
      dxz     :     0.015399
      dyz     :     0.006510
      dx2y2   :     0.012557
      dxy     :     0.016634
      f0      :     0.000850  f :     0.009944
      f+1     :     0.003023
      f-1     :     0.000156
      f+2     :     0.001626
      f-2     :     0.001602
      f+3     :     0.001227
      f-3     :     0.001459

 10 H s       :     0.785001  s :     0.785001
      pz      :     0.096543  p :     0.182881
      px      :     0.037516
      py      :     0.048822
      dz2     :     0.019491  d :     0.064570
      dxz     :     0.023190
      dyz     :     0.020411
      dx2y2   :     0.000621
      dxy     :     0.000856
      f0      :     0.003038  f :     0.009543
      f+1     :     0.003482
      f-1     :     0.002766
      f+2     :     0.000103
      f-2     :     0.000146
      f+3     :     0.000006
      f-3     :     0.000002

 11 C s       :     2.545320  s :     2.545320
      pz      :     0.914602  p :     2.694899
      px      :     0.822298
      py      :     0.957999
      dz2     :     0.091964  d :     0.447515
      dxz     :     0.095022
      dyz     :     0.048834
      dx2y2   :     0.115673
      dxy     :     0.096022
      f0      :     0.009597  f :     0.110221
      f+1     :     0.019717
      f-1     :     0.009429
      f+2     :     0.014907
      f-2     :     0.021569
      f+3     :     0.013816
      f-3     :     0.021186
      g0      :     0.000672  g :     0.008406
      g+1     :     0.000938
      g-1     :     0.000330
      g+2     :     0.001113
      g-2     :     0.000458
      g+3     :     0.001380
      g-3     :     0.001585
      g+4     :     0.000952
      g-4     :     0.000976

 12 H s       :     0.788125  s :     0.788125
      pz      :     0.057674  p :     0.186995
      px      :     0.067055
      py      :     0.062265
      dz2     :     0.014272  d :     0.066528
      dxz     :     0.014281
      dyz     :     0.006051
      dx2y2   :     0.018516
      dxy     :     0.013408
      f0      :     0.000621  f :     0.009316
      f+1     :     0.002202
      f-1     :     0.000431
      f+2     :     0.001460
      f-2     :     0.001290
      f+3     :     0.002044
      f-3     :     0.001268

 13 H s       :     0.785754  s :     0.785754
      pz      :     0.084453  p :     0.187358
      px      :     0.042300
      py      :     0.060604
      dz2     :     0.019882  d :     0.067061
      dxz     :     0.021070
      dyz     :     0.018830
      dx2y2   :     0.005356
      dxy     :     0.001924
      f0      :     0.002861  f :     0.009396
      f+1     :     0.002443
      f-1     :     0.002139
      f+2     :     0.001229
      f-2     :     0.000585
      f+3     :     0.000039
      f-3     :     0.000101

 14 H s       :     0.794511  s :     0.794511
      pz      :     0.051493  p :     0.187073
      px      :     0.045291
      py      :     0.090289
      dz2     :     0.004268  d :     0.065365
      dxz     :     0.001403
      dyz     :     0.024719
      dx2y2   :     0.013900
      dxy     :     0.021074
      f0      :     0.001285  f :     0.009131
      f+1     :     0.000200
      f-1     :     0.000965
      f+2     :     0.001876
      f-2     :     0.000387
      f+3     :     0.002572
      f-3     :     0.001845

 15 N s       :     2.781104  s :     2.781104
      pz      :     0.946850  p :     3.419012
      px      :     1.164597
      py      :     1.307566
      dz2     :     0.060241  d :     0.429650
      dxz     :     0.153443
      dyz     :     0.019911
      dx2y2   :     0.081810
      dxy     :     0.114244
      f0      :     0.005193  f :     0.083748
      f+1     :     0.014600
      f-1     :     0.001125
      f+2     :     0.013018
      f-2     :     0.009095
      f+3     :     0.015792
      f-3     :     0.024926
      g0      :     0.001243  g :     0.009091
      g+1     :     0.000447
      g-1     :     0.000117
      g+2     :     0.001979
      g-2     :     0.000268
      g+3     :     0.000975
      g-3     :     0.001105
      g+4     :     0.001337
      g-4     :     0.001620

 16 C s       :     2.614100  s :     2.614100
      pz      :     0.812314  p :     2.722779
      px      :     0.942626
      py      :     0.967839
      dz2     :     0.049529  d :     0.649549
      dxz     :     0.082667
      dyz     :     0.046971
      dx2y2   :     0.167279
      dxy     :     0.303102
      f0      :     0.007854  f :     0.157201
      f+1     :     0.015537
      f-1     :     0.006963
      f+2     :     0.021085
      f-2     :     0.013638
      f+3     :     0.031802
      f-3     :     0.060323
      g0      :     0.001701  g :     0.021463
      g+1     :     0.001744
      g-1     :     0.000890
      g+2     :     0.002250
      g-2     :     0.001332
      g+3     :     0.002199
      g-3     :     0.002517
      g+4     :     0.003457
      g-4     :     0.005374

 17 C s       :     2.629728  s :     2.629728
      pz      :     0.647734  p :     2.618768
      px      :     0.967733
      py      :     1.003301
      dz2     :     0.079319  d :     0.948705
      dxz     :     0.101458
      dyz     :     0.154310
      dx2y2   :     0.302177
      dxy     :     0.311442
      f0      :     0.016183  f :     0.260113
      f+1     :     0.014239
      f-1     :     0.019866
      f+2     :     0.030440
      f-2     :     0.028124
      f+3     :     0.050313
      f-3     :     0.100948
      g0      :     0.001602  g :     0.034978
      g+1     :     0.001639
      g-1     :     0.005072
      g+2     :     0.002889
      g-2     :     0.003068
      g+3     :     0.003564
      g-3     :     0.001111
      g+4     :     0.011240
      g-4     :     0.004793

 18 H s       :     0.809756  s :     0.809756
      pz      :     0.049878  p :     0.194114
      px      :     0.050910
      py      :     0.093326
      dz2     :     0.005437  d :     0.063610
      dxz     :     0.004753
      dyz     :     0.017247
      dx2y2   :     0.019802
      dxy     :     0.016372
      f0      :     0.001073  f :     0.008838
      f+1     :     0.000328
      f-1     :     0.000919
      f+2     :     0.000810
      f-2     :     0.001101
      f+3     :     0.001885
      f-3     :     0.002721

 19 O s       :     3.241395  s :     3.241395
      pz      :     1.248001  p :     4.303475
      px      :     1.546352
      py      :     1.509122
      dz2     :     0.009910  d :     0.103067
      dxz     :     0.003201
      dyz     :     0.016026
      dx2y2   :     0.037910
      dxy     :     0.036020
      f0      :     0.001599  f :     0.022347
      f+1     :     0.000962
      f-1     :     0.002139
      f+2     :     0.001700
      f-2     :     0.001607
      f+3     :     0.005275
      f-3     :     0.009064
      g0      :     0.000053  g :     0.001253
      g+1     :     0.000022
      g-1     :     0.000126
      g+2     :     0.000089
      g-2     :     0.000102
      g+3     :     0.000099
      g-3     :     0.000031
      g+4     :     0.000487
      g-4     :     0.000242

 20 C s       :     2.575562  s :     2.575562
      pz      :     0.860958  p :     2.749490
      px      :     0.943581
      py      :     0.944951
      dz2     :     0.093735  d :     0.622616
      dxz     :     0.092343
      dyz     :     0.099588
      dx2y2   :     0.184326
      dxy     :     0.152624
      f0      :     0.010850  f :     0.153635
      f+1     :     0.017315
      f-1     :     0.013313
      f+2     :     0.027938
      f-2     :     0.016695
      f+3     :     0.022987
      f-3     :     0.044537
      g0      :     0.001356  g :     0.014329
      g+1     :     0.001155
      g-1     :     0.000852
      g+2     :     0.000728
      g-2     :     0.001399
      g+3     :     0.001879
      g-3     :     0.002553
      g+4     :     0.002262
      g-4     :     0.002145

 21 C s       :     2.579290  s :     2.579290
      pz      :     0.814121  p :     2.690642
      px      :     0.978176
      py      :     0.898345
      dz2     :     0.046733  d :     0.509853
      dxz     :     0.108969
      dyz     :     0.072051
      dx2y2   :     0.127368
      dxy     :     0.154734
      f0      :     0.009016  f :     0.116456
      f+1     :     0.013526
      f-1     :     0.010323
      f+2     :     0.020622
      f-2     :     0.010149
      f+3     :     0.015519
      f-3     :     0.037302
      g0      :     0.001236  g :     0.011604
      g+1     :     0.001038
      g-1     :     0.000489
      g+2     :     0.000979
      g-2     :     0.001012
      g+3     :     0.001577
      g-3     :     0.001232
      g+4     :     0.001987
      g-4     :     0.002054

 22 C s       :     2.586292  s :     2.586292
      pz      :     0.837374  p :     2.713034
      px      :     0.973371
      py      :     0.902289
      dz2     :     0.061779  d :     0.501941
      dxz     :     0.111315
      dyz     :     0.058665
      dx2y2   :     0.125007
      dxy     :     0.145174
      f0      :     0.011165  f :     0.113575
      f+1     :     0.010890
      f-1     :     0.009587
      f+2     :     0.024374
      f-2     :     0.010152
      f+3     :     0.016800
      f-3     :     0.030607
      g0      :     0.000883  g :     0.011523
      g+1     :     0.001229
      g-1     :     0.000873
      g+2     :     0.000936
      g-2     :     0.000817
      g+3     :     0.001768
      g-3     :     0.001717
      g+4     :     0.001332
      g-4     :     0.001969

 23 C s       :     2.588448  s :     2.588448
      pz      :     0.826881  p :     2.696647
      px      :     0.940279
      py      :     0.929486
      dz2     :     0.082125  d :     0.508116
      dxz     :     0.063279
      dyz     :     0.095816
      dx2y2   :     0.158403
      dxy     :     0.108493
      f0      :     0.007647  f :     0.114322
      f+1     :     0.013006
      f-1     :     0.013090
      f+2     :     0.021682
      f-2     :     0.014005
      f+3     :     0.015263
      f-3     :     0.029629
      g0      :     0.001155  g :     0.011483
      g+1     :     0.000810
      g-1     :     0.000848
      g+2     :     0.000610
      g-2     :     0.001375
      g+3     :     0.001591
      g-3     :     0.002369
      g+4     :     0.001555
      g-4     :     0.001169

 24 C s       :     2.586473  s :     2.586473
      pz      :     0.827041  p :     2.713177
      px      :     0.973595
      py      :     0.912541
      dz2     :     0.045590  d :     0.502051
      dxz     :     0.103048
      dyz     :     0.070526
      dx2y2   :     0.127011
      dxy     :     0.155877
      f0      :     0.008800  f :     0.113644
      f+1     :     0.012666
      f-1     :     0.010025
      f+2     :     0.020706
      f-2     :     0.009802
      f+3     :     0.015140
      f-3     :     0.036505
      g0      :     0.001229  g :     0.011536
      g+1     :     0.001019
      g-1     :     0.000508
      g+2     :     0.000991
      g-2     :     0.000909
      g+3     :     0.001603
      g-3     :     0.001241
      g+4     :     0.002000
      g-4     :     0.002036

 25 C s       :     2.580258  s :     2.580258
      pz      :     0.817390  p :     2.685483
      px      :     0.976420
      py      :     0.891673
      dz2     :     0.065385  d :     0.509562
      dxz     :     0.111328
      dyz     :     0.057721
      dx2y2   :     0.123026
      dxy     :     0.152103
      f0      :     0.011356  f :     0.117139
      f+1     :     0.011582
      f-1     :     0.010083
      f+2     :     0.023896
      f-2     :     0.011073
      f+3     :     0.017873
      f-3     :     0.031275
      g0      :     0.000932  g :     0.011678
      g+1     :     0.001240
      g-1     :     0.000887
      g+2     :     0.000901
      g-2     :     0.000885
      g+3     :     0.001734
      g-3     :     0.001736
      g+4     :     0.001368
      g-4     :     0.001995

 26 H s       :     0.781172  s :     0.781172
      pz      :     0.065757  p :     0.191838
      px      :     0.059213
      py      :     0.066869
      dz2     :     0.013862  d :     0.065635
      dxz     :     0.010737
      dyz     :     0.012682
      dx2y2   :     0.016717
      dxy     :     0.011637
      f0      :     0.000690  f :     0.009594
      f+1     :     0.000880
      f-1     :     0.001616
      f+2     :     0.002108
      f-2     :     0.001688
      f+3     :     0.001058
      f-3     :     0.001554

 27 H s       :     0.791009  s :     0.791009
      pz      :     0.056150  p :     0.187258
      px      :     0.054257
      py      :     0.076851
      dz2     :     0.009712  d :     0.064705
      dxz     :     0.007128
      dyz     :     0.014333
      dx2y2   :     0.018404
      dxy     :     0.015127
      f0      :     0.000591  f :     0.009616
      f+1     :     0.000619
      f-1     :     0.001622
      f+2     :     0.001310
      f-2     :     0.001518
      f+3     :     0.001510
      f-3     :     0.002445

 28 H s       :     0.791300  s :     0.791300
      pz      :     0.048813  p :     0.185842
      px      :     0.091144
      py      :     0.045884
      dz2     :     0.006057  d :     0.064181
      dxz     :     0.020075
      dyz     :     0.001441
      dx2y2   :     0.014220
      dxy     :     0.022388
      f0      :     0.000949  f :     0.009534
      f+1     :     0.001403
      f-1     :     0.000187
      f+2     :     0.001716
      f-2     :     0.000430
      f+3     :     0.001971
      f-3     :     0.002878

 29 H s       :     0.791530  s :     0.791530
      pz      :     0.064685  p :     0.187134
      px      :     0.055555
      py      :     0.066894
      dz2     :     0.013519  d :     0.064640
      dxz     :     0.010531
      dyz     :     0.012330
      dx2y2   :     0.016586
      dxy     :     0.011673
      f0      :     0.000664  f :     0.009602
      f+1     :     0.000941
      f-1     :     0.001564
      f+2     :     0.002068
      f-2     :     0.001668
      f+3     :     0.001127
      f-3     :     0.001569

 30 H s       :     0.784810  s :     0.784810
      pz      :     0.054348  p :     0.188306
      px      :     0.057044
      py      :     0.076915
      dz2     :     0.009179  d :     0.065171
      dxz     :     0.007189
      dyz     :     0.014607
      dx2y2   :     0.018802
      dxy     :     0.015392
      f0      :     0.000607  f :     0.009597
      f+1     :     0.000601
      f-1     :     0.001577
      f+2     :     0.001318
      f-2     :     0.001482
      f+3     :     0.001534
      f-3     :     0.002478


SPIN
  0 N s       :     0.000005  s :     0.000005
      pz      :     0.000006  p :     0.000192
      px      :     0.000012
      py      :     0.000175
      dz2     :    -0.000001  d :    -0.000014
      dxz     :    -0.000001
      dyz     :    -0.000009
      dx2y2   :    -0.000001
      dxy     :    -0.000003
      f0      :    -0.000000  f :     0.000001
      f+1     :     0.000000
      f-1     :     0.000001
      f+2     :    -0.000000
      f-2     :    -0.000001
      f+3     :     0.000000
      f-3     :     0.000000
      g0      :    -0.000000  g :     0.000000
      g+1     :    -0.000000
      g-1     :     0.000000
      g+2     :    -0.000000
      g-2     :     0.000000
      g+3     :     0.000000
      g-3     :     0.000000
      g+4     :    -0.000000
      g-4     :    -0.000000

  1 C s       :    -0.000003  s :    -0.000003
      pz      :    -0.000003  p :     0.000037
      px      :     0.000002
      py      :     0.000038
      dz2     :    -0.000001  d :     0.000034
      dxz     :     0.000002
      dyz     :     0.000035
      dx2y2   :    -0.000001
      dxy     :    -0.000002
      f0      :     0.000000  f :     0.000008
      f+1     :     0.000000
      f-1     :     0.000008
      f+2     :     0.000000
      f-2     :     0.000001
      f+3     :    -0.000000
      f-3     :    -0.000001
      g0      :     0.000000  g :     0.000002
      g+1     :     0.000000
      g-1     :     0.000001
      g+2     :    -0.000000
      g-2     :     0.000000
      g+3     :    -0.000000
      g-3     :     0.000000
      g+4     :     0.000000
      g-4     :     0.000000

  2 C s       :     0.000001  s :     0.000001
      pz      :    -0.000001  p :     0.000021
      px      :    -0.000007
      py      :     0.000029
      dz2     :     0.000001  d :     0.000090
      dxz     :     0.000003
      dyz     :    -0.000002
      dx2y2   :     0.000012
      dxy     :     0.000075
      f0      :    -0.000000  f :     0.000014
      f+1     :     0.000001
      f-1     :     0.000000
      f+2     :     0.000002
      f-2     :     0.000007
      f+3     :     0.000001
      f-3     :     0.000003
      g0      :     0.000000  g :     0.000002
      g+1     :     0.000000
      g-1     :     0.000000
      g+2     :     0.000000
      g-2     :    -0.000000
      g+3     :     0.000000
      g-3     :     0.000000
      g+4     :     0.000001
      g-4     :     0.000001

  3 C s       :     0.000020  s :     0.000020
      pz      :     0.000022  p :     0.000455
      px      :     0.000047
      py      :     0.000385
      dz2     :     0.000007  d :    -0.000076
      dxz     :    -0.000003
      dyz     :    -0.000013
      dx2y2   :    -0.000015
      dxy     :    -0.000052
      f0      :    -0.000001  f :    -0.000031
      f+1     :     0.000003
      f-1     :     0.000006
      f+2     :    -0.000004
      f-2     :    -0.000024
      f+3     :    -0.000003
      f-3     :    -0.000007
      g0      :    -0.000000  g :    -0.000006
      g+1     :    -0.000000
      g-1     :     0.000001
      g+2     :    -0.000000
      g-2     :    -0.000001
      g+3     :    -0.000001
      g-3     :    -0.000003
      g+4     :    -0.000001
      g-4     :    -0.000001

  4 C s       :     0.000006  s :     0.000006
      pz      :    -0.000005  p :     0.000133
      px      :     0.000008
      py      :     0.000130
      dz2     :     0.000005  d :     0.000066
      dxz     :     0.000006
      dyz     :     0.000062
      dx2y2   :    -0.000003
      dxy     :    -0.000004
      f0      :     0.000001  f :     0.000012
      f+1     :     0.000002
      f-1     :     0.000014
      f+2     :    -0.000001
      f-2     :    -0.000002
      f+3     :    -0.000001
      f-3     :    -0.000002
      g0      :     0.000000  g :     0.000001
      g+1     :     0.000000
      g-1     :     0.000001
      g+2     :    -0.000000
      g-2     :     0.000000
      g+3     :    -0.000000
      g-3     :    -0.000000
      g+4     :    -0.000000
      g-4     :    -0.000000

  5 C s       :    -0.000005  s :    -0.000005
      pz      :    -0.000000  p :    -0.000051
      px      :    -0.000010
      py      :    -0.000040
      dz2     :     0.000000  d :     0.000058
      dxz     :     0.000001
      dyz     :     0.000003
      dx2y2   :     0.000007
      dxy     :     0.000048
      f0      :     0.000000  f :     0.000012
      f+1     :     0.000000
      f-1     :    -0.000000
      f+2     :     0.000001
      f-2     :     0.000006
      f+3     :     0.000001
      f-3     :     0.000004
      g0      :     0.000000  g :     0.000002
      g+1     :     0.000000
      g-1     :     0.000000
      g+2     :     0.000000
      g-2     :    -0.000000
      g+3     :     0.000000
      g-3     :     0.000001
      g+4     :     0.000001
      g-4     :     0.000001

  6 H s       :    -0.000004  s :    -0.000004
      pz      :    -0.000000  p :     0.000006
      px      :     0.000001
      py      :     0.000006
      dz2     :    -0.000000  d :     0.000001
      dxz     :    -0.000000
      dyz     :    -0.000001
      dx2y2   :     0.000000
      dxy     :     0.000002
      f0      :     0.000000  f :     0.000000
      f+1     :    -0.000000
      f-1     :     0.000000
      f+2     :    -0.000000
      f-2     :    -0.000000
      f+3     :     0.000000
      f-3     :     0.000000

  7 H s       :    -0.000006  s :    -0.000006
      pz      :     0.000001  p :     0.000008
      px      :    -0.000001
      py      :     0.000008
      dz2     :     0.000000  d :     0.000002
      dxz     :    -0.000001
      dyz     :     0.000002
      dx2y2   :     0.000000
      dxy     :     0.000000
      f0      :     0.000000  f :     0.000000
      f+1     :    -0.000000
      f-1     :     0.000000
      f+2     :     0.000000
      f-2     :     0.000000
      f+3     :     0.000000
      f-3     :     0.000000

  8 N s       :    -0.000020  s :    -0.000020
      pz      :     0.000036  p :    -0.000692
      px      :    -0.000035
      py      :    -0.000693
      dz2     :     0.000000  d :     0.000021
      dxz     :    -0.000004
      dyz     :    -0.000006
      dx2y2   :    -0.000002
      dxy     :     0.000033
      f0      :     0.000000  f :    -0.000006
      f+1     :    -0.000004
      f-1     :     0.000000
      f+2     :     0.000000
      f-2     :     0.000005
      f+3     :    -0.000002
      f-3     :    -0.000007
      g0      :    -0.000000  g :    -0.000000
      g+1     :     0.000000
      g-1     :    -0.000000
      g+2     :    -0.000000
      g-2     :     0.000000
      g+3     :    -0.000000
      g-3     :    -0.000000
      g+4     :    -0.000000
      g-4     :     0.000000

  9 H s       :    -0.000009  s :    -0.000009
      pz      :     0.000000  p :     0.000024
      px      :     0.000003
      py      :     0.000021
      dz2     :     0.000000  d :     0.000007
      dxz     :     0.000000
      dyz     :     0.000001
      dx2y2   :     0.000001
      dxy     :     0.000005
      f0      :     0.000000  f :     0.000001
      f+1     :     0.000000
      f-1     :    -0.000000
      f+2     :     0.000000
      f-2     :     0.000000
      f+3     :     0.000000
      f-3     :     0.000000

 10 H s       :    -0.000002  s :    -0.000002
      pz      :    -0.000000  p :    -0.000005
      px      :    -0.000001
      py      :    -0.000004
      dz2     :    -0.000000  d :    -0.000002
      dxz     :    -0.000001
      dyz     :    -0.000002
      dx2y2   :     0.000000
      dxy     :     0.000000
      f0      :     0.000000  f :    -0.000000
      f+1     :    -0.000000
      f-1     :    -0.000000
      f+2     :     0.000000
      f-2     :     0.000000
      f+3     :    -0.000000
      f-3     :     0.000000

 11 C s       :    -0.000000  s :    -0.000000
      pz      :     0.000001  p :     0.000001
      px      :    -0.000000
      py      :     0.000000
      dz2     :     0.000000  d :     0.000023
      dxz     :     0.000000
      dyz     :     0.000002
      dx2y2   :     0.000007
      dxy     :     0.000014
      f0      :     0.000000  f :     0.000008
      f+1     :     0.000000
      f-1     :    -0.000000
      f+2     :     0.000001
      f-2     :     0.000003
      f+3     :     0.000001
      f-3     :     0.000003
      g0      :     0.000000  g :     0.000001
      g+1     :     0.000000
      g-1     :     0.000000
      g+2     :     0.000000
      g-2     :     0.000000
      g+3     :     0.000000
      g-3     :     0.000000
      g+4     :     0.000000
      g-4     :     0.000000

 12 H s       :     0.000001  s :     0.000001
      pz      :     0.000000  p :     0.000001
      px      :     0.000000
      py      :     0.000000
      dz2     :     0.000000  d :     0.000000
      dxz     :     0.000000
      dyz     :     0.000000
      dx2y2   :    -0.000000
      dxy     :     0.000000
      f0      :     0.000000  f :     0.000000
      f+1     :     0.000000
      f-1     :     0.000000
      f+2     :     0.000000
      f-2     :     0.000000
      f+3     :    -0.000000
      f-3     :     0.000000

 13 H s       :    -0.000002  s :    -0.000002
      pz      :     0.000000  p :     0.000000
      px      :    -0.000000
      py      :    -0.000000
      dz2     :     0.000000  d :     0.000000
      dxz     :     0.000000
      dyz     :     0.000000
      dx2y2   :     0.000000
      dxy     :     0.000000
      f0      :     0.000000  f :     0.000000
      f+1     :     0.000000
      f-1     :     0.000000
      f+2     :     0.000000
      f-2     :     0.000000
      f+3     :     0.000000
      f-3     :     0.000000

 14 H s       :     0.000007  s :     0.000007
      pz      :     0.000000  p :     0.000002
      px      :     0.000001
      py      :     0.000001
      dz2     :     0.000000  d :     0.000000
      dxz     :     0.000000
      dyz     :     0.000000
      dx2y2   :     0.000000
      dxy     :     0.000000
      f0      :     0.000000  f :     0.000000
      f+1     :    -0.000000
      f-1     :     0.000000
      f+2     :     0.000000
      f-2     :     0.000000
      f+3     :     0.000000
      f-3     :     0.000000

 15 N s       :    -0.000006  s :    -0.000006
      pz      :    -0.000134  p :    -0.000292
      px      :    -0.000030
      py      :    -0.000127
      dz2     :    -0.000000  d :    -0.000075
      dxz     :    -0.000006
      dyz     :    -0.000013
      dx2y2   :    -0.000008
      dxy     :    -0.000048
      f0      :     0.000000  f :    -0.000028
      f+1     :     0.000003
      f-1     :    -0.000000
      f+2     :    -0.000000
      f-2     :    -0.000010
      f+3     :    -0.000005
      f-3     :    -0.000016
      g0      :    -0.000000  g :    -0.000003
      g+1     :    -0.000000
      g-1     :    -0.000000
      g+2     :    -0.000000
      g-2     :     0.000000
      g+3     :    -0.000000
      g-3     :    -0.000001
      g+4     :    -0.000000
      g-4     :    -0.000001

 16 C s       :    -0.000009  s :    -0.000009
      pz      :     0.000107  p :     0.000075
      px      :    -0.000001
      py      :    -0.000031
      dz2     :    -0.000002  d :    -0.000070
      dxz     :    -0.000017
      dyz     :    -0.000006
      dx2y2   :    -0.000007
      dxy     :    -0.000038
      f0      :    -0.000001  f :    -0.000021
      f+1     :    -0.000003
      f-1     :     0.000000
      f+2     :    -0.000004
      f-2     :    -0.000002
      f+3     :    -0.000004
      f-3     :    -0.000007
      g0      :    -0.000000  g :    -0.000003
      g+1     :    -0.000000
      g-1     :    -0.000000
      g+2     :    -0.000001
      g-2     :    -0.000000
      g+3     :    -0.000000
      g-3     :    -0.000000
      g+4     :    -0.000000
      g-4     :    -0.000001

 17 C s       :    -0.000002  s :    -0.000002
      pz      :    -0.000031  p :    -0.000036
      px      :    -0.000009
      py      :     0.000003
      dz2     :     0.000001  d :    -0.000011
      dxz     :    -0.000014
      dyz     :     0.000005
      dx2y2   :    -0.000002
      dxy     :    -0.000002
      f0      :     0.000001  f :    -0.000001
      f+1     :     0.000000
      f-1     :     0.000000
      f+2     :    -0.000002
      f-2     :     0.000003
      f+3     :    -0.000001
      f-3     :    -0.000002
      g0      :     0.000000  g :    -0.000000
      g+1     :    -0.000000
      g-1     :    -0.000000
      g+2     :    -0.000000
      g-2     :     0.000000
      g+3     :     0.000000
      g-3     :    -0.000000
      g+4     :    -0.000000
      g-4     :    -0.000000

 18 H s       :     0.000027  s :     0.000027
      pz      :     0.000008  p :    -0.000006
      px      :    -0.000005
      py      :    -0.000009
      dz2     :    -0.000000  d :     0.000001
      dxz     :     0.000000
      dyz     :     0.000003
      dx2y2   :    -0.000001
      dxy     :    -0.000001
      f0      :     0.000000  f :     0.000000
      f+1     :    -0.000000
      f-1     :    -0.000000
      f+2     :     0.000000
      f-2     :     0.000000
      f+3     :    -0.000000
      f-3     :    -0.000000

 19 O s       :    -0.000002  s :    -0.000002
      pz      :     0.000002  p :    -0.000004
      px      :    -0.000005
      py      :    -0.000001
      dz2     :     0.000000  d :    -0.000003
      dxz     :    -0.000001
      dyz     :    -0.000001
      dx2y2   :    -0.000001
      dxy     :    -0.000000
      f0      :    -0.000000  f :    -0.000001
      f+1     :     0.000000
      f-1     :     0.000000
      f+2     :     0.000000
      f-2     :    -0.000000
      f+3     :    -0.000000
      f-3     :    -0.000000
      g0      :     0.000000  g :    -0.000000
      g+1     :    -0.000000
      g-1     :    -0.000000
      g+2     :    -0.000000
      g-2     :     0.000000
      g+3     :    -0.000000
      g-3     :     0.000000
      g+4     :    -0.000000
      g-4     :     0.000000

 20 C s       :    -0.000003  s :    -0.000003
      pz      :    -0.000077  p :    -0.000116
      px      :    -0.000003
      py      :    -0.000037
      dz2     :     0.000019  d :     0.000037
      dxz     :     0.000004
      dyz     :     0.000005
      dx2y2   :     0.000005
      dxy     :     0.000005
      f0      :     0.000001  f :     0.000011
      f+1     :     0.000002
      f-1     :     0.000003
      f+2     :     0.000000
      f-2     :     0.000001
      f+3     :     0.000001
      f-3     :     0.000002
      g0      :     0.000000  g :     0.000001
      g+1     :     0.000000
      g-1     :     0.000000
      g+2     :     0.000000
      g-2     :     0.000000
      g+3     :     0.000000
      g-3     :     0.000000
      g+4     :     0.000000
      g-4     :     0.000000

 21 C s       :     0.000008  s :     0.000008
      pz      :     0.000103  p :     0.000166
      px      :     0.000014
      py      :     0.000049
      dz2     :    -0.000002  d :    -0.000038
      dxz     :    -0.000019
      dyz     :    -0.000005
      dx2y2   :    -0.000007
      dxy     :    -0.000006
      f0      :    -0.000001  f :    -0.000010
      f+1     :    -0.000002
      f-1     :    -0.000001
      f+2     :    -0.000001
      f-2     :    -0.000001
      f+3     :    -0.000001
      f-3     :    -0.000002
      g0      :    -0.000000  g :    -0.000001
      g+1     :    -0.000000
      g-1     :    -0.000000
      g+2     :    -0.000000
      g-2     :    -0.000000
      g+3     :    -0.000000
      g-3     :    -0.000000
      g+4     :    -0.000000
      g-4     :    -0.000000

 22 C s       :    -0.000006  s :    -0.000006
      pz      :    -0.000100  p :    -0.000162
      px      :    -0.000016
      py      :    -0.000046
      dz2     :     0.000016  d :     0.000049
      dxz     :     0.000015
      dyz     :     0.000002
      dx2y2   :     0.000003
      dxy     :     0.000013
      f0      :     0.000002  f :     0.000014
      f+1     :     0.000002
      f-1     :     0.000002
      f+2     :     0.000002
      f-2     :     0.000001
      f+3     :     0.000003
      f-3     :     0.000001
      g0      :     0.000000  g :     0.000001
      g+1     :     0.000000
      g-1     :     0.000000
      g+2     :     0.000000
      g-2     :     0.000000
      g+3     :     0.000000
      g-3     :     0.000000
      g+4     :     0.000000
      g-4     :     0.000000

 23 C s       :     0.000008  s :     0.000008
      pz      :     0.000121  p :     0.000192
      px      :     0.000015
      py      :     0.000056
      dz2     :    -0.000018  d :    -0.000041
      dxz     :    -0.000004
      dyz     :    -0.000006
      dx2y2   :    -0.000008
      dxy     :    -0.000004
      f0      :    -0.000001  f :    -0.000012
      f+1     :    -0.000003
      f-1     :    -0.000004
      f+2     :    -0.000000
      f-2     :    -0.000001
      f+3     :    -0.000002
      f-3     :    -0.000001
      g0      :    -0.000000  g :    -0.000001
      g+1     :    -0.000000
      g-1     :    -0.000000
      g+2     :    -0.000000
      g-2     :    -0.000000
      g+3     :    -0.000000
      g-3     :    -0.000000
      g+4     :    -0.000000
      g-4     :    -0.000000

 24 C s       :    -0.000006  s :    -0.000006
      pz      :    -0.000095  p :    -0.000150
      px      :    -0.000013
      py      :    -0.000042
      dz2     :     0.000004  d :     0.000046
      dxz     :     0.000019
      dyz     :     0.000007
      dx2y2   :     0.000010
      dxy     :     0.000005
      f0      :     0.000001  f :     0.000012
      f+1     :     0.000003
      f-1     :     0.000002
      f+2     :     0.000001
      f-2     :     0.000002
      f+3     :     0.000001
      f-3     :     0.000003
      g0      :     0.000000  g :     0.000001
      g+1     :     0.000000
      g-1     :     0.000000
      g+2     :     0.000000
      g-2     :     0.000000
      g+3     :     0.000000
      g-3     :     0.000000
      g+4     :     0.000000
      g-4     :     0.000000

 25 C s       :     0.000005  s :     0.000005
      pz      :     0.000091  p :     0.000138
      px      :     0.000011
      py      :     0.000036
      dz2     :    -0.000012  d :    -0.000037
      dxz     :    -0.000013
      dyz     :    -0.000001
      dx2y2   :    -0.000001
      dxy     :    -0.000009
      f0      :    -0.000001  f :    -0.000009
      f+1     :    -0.000002
      f-1     :    -0.000001
      f+2     :    -0.000001
      f-2     :    -0.000001
      f+3     :    -0.000001
      f-3     :    -0.000001
      g0      :    -0.000000  g :    -0.000001
      g+1     :    -0.000000
      g-1     :    -0.000000
      g+2     :    -0.000000
      g-2     :    -0.000000
      g+3     :    -0.000000
      g-3     :    -0.000000
      g+4     :    -0.000000
      g-4     :    -0.000000

 26 H s       :    -0.000007  s :    -0.000007
      pz      :     0.000010  p :     0.000017
      px      :     0.000002
      py      :     0.000005
      dz2     :     0.000004  d :     0.000007
      dxz     :     0.000000
      dyz     :     0.000000
      dx2y2   :     0.000001
      dxy     :     0.000001
      f0      :     0.000000  f :     0.000001
      f+1     :     0.000000
      f-1     :     0.000000
      f+2     :     0.000000
      f-2     :     0.000000
      f+3     :     0.000000
      f-3     :     0.000000

 27 H s       :     0.000007  s :     0.000007
      pz      :    -0.000010  p :    -0.000018
      px      :    -0.000002
      py      :    -0.000006
      dz2     :    -0.000002  d :    -0.000007
      dxz     :    -0.000001
      dyz     :    -0.000001
      dx2y2   :    -0.000002
      dxy     :    -0.000000
      f0      :    -0.000000  f :    -0.000001
      f+1     :    -0.000000
      f-1     :    -0.000000
      f+2     :    -0.000000
      f-2     :    -0.000000
      f+3     :    -0.000000
      f-3     :    -0.000000

 28 H s       :    -0.000007  s :    -0.000007
      pz      :     0.000012  p :     0.000021
      px      :     0.000003
      py      :     0.000006
      dz2     :     0.000001  d :     0.000008
      dxz     :     0.000004
      dyz     :     0.000000
      dx2y2   :     0.000001
      dxy     :     0.000002
      f0      :     0.000000  f :     0.000001
      f+1     :     0.000000
      f-1     :     0.000000
      f+2     :     0.000000
      f-2     :     0.000000
      f+3     :     0.000000
      f-3     :     0.000000

 29 H s       :     0.000006  s :     0.000006
      pz      :    -0.000010  p :    -0.000017
      px      :    -0.000002
      py      :    -0.000005
      dz2     :    -0.000004  d :    -0.000006
      dxz     :    -0.000001
      dyz     :    -0.000000
      dx2y2   :    -0.000000
      dxy     :    -0.000001
      f0      :    -0.000000  f :    -0.000001
      f+1     :    -0.000000
      f-1     :    -0.000000
      f+2     :    -0.000000
      f-2     :    -0.000000
      f+3     :    -0.000000
      f-3     :    -0.000000

 30 H s       :    -0.000005  s :    -0.000005
      pz      :     0.000009  p :     0.000014
      px      :     0.000001
      py      :     0.000004
      dz2     :     0.000002  d :     0.000006
      dxz     :     0.000001
      dyz     :     0.000001
      dx2y2   :     0.000001
      dxy     :     0.000000
      f0      :     0.000000  f :     0.000001
      f+1     :     0.000000
      f-1     :     0.000000
      f+2     :     0.000000
      f-2     :     0.000000
      f+3     :     0.000000
      f-3     :     0.000000


                      *****************************
                      * MAYER POPULATION ANALYSIS *
                      *****************************

  NA   - Mulliken gross atomic population
  ZA   - Total nuclear charge
  QA   - Mulliken gross atomic charge
  VA   - Mayer's total valence
  BVA  - Mayer's bonded valence
  FA   - Mayer's free valence

  ATOM       NA         ZA         QA         VA         BVA        FA
  0 N      7.2850     7.0000    -0.2850     3.2554     3.2554     0.0000
  1 C      5.8841     6.0000     0.1159     3.6730     3.6730     0.0000
  2 C      6.2051     6.0000    -0.2051     3.7007     3.7007    -0.0000
  3 C      5.8420     6.0000     0.1580     3.7343     3.7343     0.0000
  4 C      6.2326     6.0000    -0.2326     3.6611     3.6611    -0.0000
  5 C      5.8905     6.0000     0.1095     3.6677     3.6677    -0.0000
  6 H      0.8918     1.0000     0.1082     0.9833     0.9833     0.0000
  7 H      0.9065     1.0000     0.0935     1.0017     1.0017     0.0000
  8 N      7.2654     7.0000    -0.2654     2.9806     2.9806     0.0000
  9 H      0.9239     1.0000     0.0761     1.0131     1.0131     0.0000
 10 H      0.8849     1.0000     0.1151     0.9778     0.9778     0.0000
 11 C      5.9703     6.0000     0.0297     3.8137     3.8137     0.0000
 12 H      0.9378     1.0000     0.0622     0.9918     0.9918     0.0000
 13 H      0.9317     1.0000     0.0683     0.9943     0.9943     0.0000
 14 H      0.9327     1.0000     0.0673     0.9954     0.9954     0.0000
 15 N      6.9944     7.0000     0.0056     2.9276     2.9276    -0.0000
 16 C      5.9879     6.0000     0.0121     3.7516     3.7516     0.0000
 17 C      5.8606     6.0000     0.1394     3.8021     3.8021     0.0000
 18 H      0.9267     1.0000     0.0733     0.9867     0.9867     0.0000
 19 O      8.4116     8.0000    -0.4116     2.0106     2.0106     0.0000
 20 C      5.8887     6.0000     0.1113     3.3656     3.3656     0.0000
 21 C      6.0356     6.0000    -0.0356     3.6423     3.6423     0.0000
 22 C      6.1485     6.0000    -0.1485     3.7940     3.7940     0.0000
 23 C      6.0534     6.0000    -0.0534     3.7497     3.7497     0.0000
 24 C      6.1242     6.0000    -0.1242     3.7964     3.7964     0.0000
 25 C      6.0617     6.0000    -0.0617     3.6661     3.6661     0.0000
 26 H      0.9176     1.0000     0.0824     0.9878     0.9878     0.0000
 27 H      0.8942     1.0000     0.1058     0.9847     0.9847     0.0000
 28 H      0.8951     1.0000     0.1049     0.9817     0.9817    -0.0000
 29 H      0.8960     1.0000     0.1040     0.9843     0.9843     0.0000
 30 H      0.9194     1.0000     0.0806     1.0040     1.0040    -0.0000

  Mayer bond orders larger than 0.100000
B(  0-N ,  1-C ) :   1.0840 B(  0-N ,  5-C ) :   1.1536 B(  0-N , 11-C ) :   0.8779 
B(  1-C ,  2-C ) :   1.5900 B(  1-C ,  6-H ) :   0.9663 B(  2-C ,  3-C ) :   1.0107 
B(  2-C ,  7-H ) :   0.9653 B(  3-C ,  4-C ) :   0.9730 B(  3-C ,  8-N ) :   1.6709 
B(  4-C ,  5-C ) :   1.5214 B(  4-C ,  9-H ) :   0.9854 B(  5-C , 10-H ) :   0.9595 
B(  8-N , 15-N ) :   1.0725 B( 11-C , 12-H ) :   0.9728 B( 11-C , 13-H ) :   0.9731 
B( 11-C , 14-H ) :   0.9740 B( 15-N , 16-C ) :   1.7065 B( 16-C , 17-C ) :   1.0184 
B( 16-C , 18-H ) :   0.9569 B( 17-C , 19-O ) :   1.9107 B( 17-C , 20-C ) :   0.8718 
B( 20-C , 21-C ) :   1.2222 B( 20-C , 25-C ) :   1.2192 B( 21-C , 22-C ) :   1.3344 
B( 21-C , 26-H ) :   0.9738 B( 22-C , 23-C ) :   1.3379 B( 22-C , 27-H ) :   0.9706 
B( 23-C , 24-C ) :   1.3158 B( 23-C , 28-H ) :   0.9670 B( 24-C , 25-C ) :   1.3531 
B( 24-C , 29-H ) :   0.9695 B( 25-C , 30-H ) :   0.9732 


--------------------------
UHF CORRESPONDING ORBITALS
--------------------------
Transforming orbitals                         ... done
Choosing virtual orbitals in the orth. comp.  ... done
                ***UHF Corresponding Orbitals were saved in orca.uco***


Now the overlap between the corresponding orbitals will be plotted
Since there are an equal number of alpha and beta orbitals each orbital in the
alpha set is matched by an orbital in the beta set. If all overlaps are close to
one you have a normal UHF solution with some spin polarization
If you have a broken symmetry solution there will be overlaps that are
significantly smaller than one. These orbitals are the non-orthogonal magnetic
orbitals of the broken symmetry UHF solution.

----------------------
 Orbital    Overlap(*)
----------------------
   0:      1.00000
   1:      1.00000
   2:      1.00000
   3:      1.00000
   4:      1.00000
   5:      1.00000
   6:      1.00000
   7:      1.00000
   8:      1.00000
   9:      1.00000
  10:      1.00000
  11:      1.00000
  12:      1.00000
  13:      1.00000
  14:      1.00000
  15:      1.00000
  16:      1.00000
  17:      1.00000
  18:      1.00000
  19:      1.00000
  20:      1.00000
  21:      1.00000
  22:      1.00000
  23:      1.00000
  24:      1.00000
  25:      1.00000
  26:      1.00000
  27:      1.00000
  28:      1.00000
  29:      1.00000
  30:      1.00000
  31:      1.00000
  32:      1.00000
  33:      1.00000
  34:      1.00000
  35:      1.00000
  36:      1.00000
  37:      1.00000
  38:      1.00000
  39:      1.00000
  40:      1.00000
  41:      1.00000
  42:      1.00000
  43:      1.00000
  44:      1.00000
  45:      1.00000
  46:      1.00000
  47:      1.00000
  48:      1.00000
  49:      1.00000
  50:      1.00000
  51:      1.00000
  52:      1.00000
  53:      1.00000
  54:      1.00000
  55:      1.00000
  56:      1.00000
  57:      1.00000
  58:      1.00000
  59:      1.00000
  60:      1.00000
  61:      1.00000
  62:      1.00000
(*)  the overlap is weighted by the product of occupation numbers
     NOTE: the whole analysis is not valid for fractional occupations

------------------------------------------
BROKEN SYMMETRY MAGNETIC COUPLING ANALYSIS
------------------------------------------

S(High-Spin)      =   1.0    
<S**2>(High-Spin) =   2.0467    
<S**2>(BrokenSym) =   0.0000    
E(High-Spin)      =  -781.241264 Eh
E(BrokenSym)      =  -781.272429 Eh
E(High-Spin)-E(BrokenSym)= 0.8480 eV   6839.319 cm**-1 (ANTIFERROMAGNETIC coupling)

          ---------------------------------------------------------
          | Spin-Hamiltonian Analysis based on H(HDvV)= -2J*SA*SB |
    -------                                                       -----------
    | J(1) =   -6839.32 cm**-1    (from -(E[HS]-E[BS])/Smax**2)             |
    | J(2) =   -3419.66 cm**-1    (from -(E[HS]-E[BS])/(Smax*(Smax+1))      |
    | J(3) =   -3341.63 cm**-1    (from -(E[HS]-E[BS])/(<S**2>HS-<S**2>BS)) |
    -------------------------------------------------------------------------

  J(1): (a) A.P. Ginsberg J. Am. Chem. Soc. 102 (1980), 111
        (b) L. Noodleman J. Chem. Phys. 74 (1981), 5737
        (c) L. Noodleman E.R. Davidson Chem. Phys. 109 (1986), 131
  J(2)  (d) A. Bencini D. Gatteschi J. Am. Chem. Soc. 108 (1980), 5763
  J(3)  (e) K. Yamaguchi Y. Takahara T. Fueno in: V.H. Smith (Ed.)
            Applied Quantum Chemistry. Reidel, Dordrecht (1986), pp 155
        (f) T.Soda et al. Chem. Phys. Lett., 319, (2000), 223


----------------
TOTAL SCF ENERGY
----------------

Total Energy       :       -781.27242880965684 Eh          -21259.50360 eV

Components:
Nuclear Repulsion  :       1132.52509641774031 Eh           30817.57461 eV
Electronic Energy  :      -1913.76891253875010 Eh          -52076.29962 eV
One Electron Energy:      -3305.68796568175276 Eh          -89952.34263 eV
Two Electron Energy:       1391.91905314300266 Eh           37876.04302 eV
CPCM Dielectric    :         -0.02861037381584 Eh              -0.77853 eV

Virial components:
Potential Energy   :      -1559.38379274726503 Eh          -42432.99025 eV
Kinetic Energy     :        778.11136393760819 Eh           21173.48665 eV
Virial Ratio       :          2.00406248387898

DFT components:
N(Alpha)           :       62.999999868399 electrons
N(Beta)            :       62.999999868075 electrons
N(Total)           :      125.999999736474 electrons
E(X)               :      -71.287870273339 Eh       
E(C)               :       -5.269969334527 Eh       
E(XC)              :      -76.557839607867 Eh       

CPCM Solvation Model Properties:
Surface-charge          :         -0.03474568219615
Corrected charge        :          0.00000000000000
Outlying charge corr.   :          0.00006549942642 Eh               0.00178 eV
Free-energy (cav+disp)  :  This term is not implemented in the current solvation scheme

---------------
SCF CONVERGENCE
---------------

  Last Energy change         ...    6.4617e-07  Tolerance :   1.0000e-06
  Last MAX-Density change    ...    6.2875e-04  Tolerance :   1.0000e-05
  Last RMS-Density change    ...    5.0655e-06  Tolerance :   1.0000e-06
  Last DIIS Error            ...    9.3022e-04  Tolerance :   1.0000e-06
  Last Orbital Gradient      ...    8.1704e-05  Tolerance :   5.0000e-05
  Last Orbital Rotation      ...    6.2767e-04  Tolerance :   5.0000e-05


----------------------
UHF SPIN CONTAMINATION
----------------------

Warning: in a DFT calculation there is little theoretical justification to 
         calculate <S**2> as in Hartree-Fock theory. We will do it anyways
         but you should keep in mind that the values have only limited relevance

Expectation value of <S**2>     :     0.000002
Ideal value S*(S+1) for S=0.0   :     0.000000
Deviation                       :     0.000002

----------------
ORBITAL ENERGIES
----------------
                 SPIN UP ORBITALS
  NO   OCC          E(Eh)            E(eV) 
   0   1.0000     -19.214863      -522.8630 
   1   1.0000     -14.466003      -393.6399 
   2   1.0000     -14.453353      -393.2957 
   3   1.0000     -14.452972      -393.2854 
   4   1.0000     -10.371438      -282.2212 
   5   1.0000     -10.331939      -281.1464 
   6   1.0000     -10.323436      -280.9150 
   7   1.0000     -10.317876      -280.7637 
   8   1.0000     -10.317186      -280.7449 
   9   1.0000     -10.304682      -280.4047 
  10   1.0000     -10.294044      -280.1152 
  11   1.0000     -10.291255      -280.0393 
  12   1.0000     -10.288209      -279.9564 
  13   1.0000     -10.287856      -279.9468 
  14   1.0000     -10.283705      -279.8338 
  15   1.0000     -10.283423      -279.8262 
  16   1.0000     -10.273558      -279.5577 
  17   1.0000     -10.270868      -279.4845 
  18   1.0000      -1.191803       -32.4306 
  19   1.0000      -1.161844       -31.6154 
  20   1.0000      -1.125849       -30.6359 
  21   1.0000      -1.011366       -27.5207 
  22   1.0000      -1.007258       -27.4089 
  23   1.0000      -0.939363       -25.5614 
  24   1.0000      -0.912063       -24.8185 
  25   1.0000      -0.908518       -24.7220 
  26   1.0000      -0.892517       -24.2866 
  27   1.0000      -0.854385       -23.2490 
  28   1.0000      -0.804748       -21.8983 
  29   1.0000      -0.778339       -21.1797 
  30   1.0000      -0.768000       -20.8984 
  31   1.0000      -0.743151       -20.2222 
  32   1.0000      -0.713796       -19.4234 
  33   1.0000      -0.690355       -18.7855 
  34   1.0000      -0.655511       -17.8374 
  35   1.0000      -0.639303       -17.3963 
  36   1.0000      -0.632532       -17.2121 
  37   1.0000      -0.622523       -16.9397 
  38   1.0000      -0.607433       -16.5291 
  39   1.0000      -0.585372       -15.9288 
  40   1.0000      -0.578529       -15.7426 
  41   1.0000      -0.571579       -15.5535 
  42   1.0000      -0.564031       -15.3481 
  43   1.0000      -0.556404       -15.1405 
  44   1.0000      -0.549544       -14.9538 
  45   1.0000      -0.548362       -14.9217 
  46   1.0000      -0.538859       -14.6631 
  47   1.0000      -0.523458       -14.2440 
  48   1.0000      -0.522935       -14.2298 
  49   1.0000      -0.510039       -13.8789 
  50   1.0000      -0.502734       -13.6801 
  51   1.0000      -0.487799       -13.2737 
  52   1.0000      -0.478636       -13.0243 
  53   1.0000      -0.470052       -12.7908 
  54   1.0000      -0.459944       -12.5157 
  55   1.0000      -0.453823       -12.3491 
  56   1.0000      -0.393907       -10.7188 
  57   1.0000      -0.380280       -10.3479 
  58   1.0000      -0.366847        -9.9824 
  59   1.0000      -0.362832        -9.8732 
  60   1.0000      -0.360051        -9.7975 
  61   1.0000      -0.357805        -9.7364 
  62   1.0000      -0.242279        -6.5927 
  63   0.0000      -0.006486        -0.1765 
  64   0.0000       0.055768         1.5175 
  65   0.0000       0.061806         1.6818 
  66   0.0000       0.066517         1.8100 
  67   0.0000       0.070087         1.9072 
  68   0.0000       0.094231         2.5641 
  69   0.0000       0.098355         2.6764 
  70   0.0000       0.111492         3.0339 
  71   0.0000       0.115962         3.1555 
  72   0.0000       0.117651         3.2014 
  73   0.0000       0.127457         3.4683 

                 SPIN DOWN ORBITALS
  NO   OCC          E(Eh)            E(eV) 
   0   1.0000     -19.214869      -522.8632 
   1   1.0000     -14.465990      -393.6396 
   2   1.0000     -14.453389      -393.2967 
   3   1.0000     -14.453005      -393.2863 
   4   1.0000     -10.371439      -282.2212 
   5   1.0000     -10.331926      -281.1460 
   6   1.0000     -10.323437      -280.9150 
   7   1.0000     -10.317855      -280.7631 
   8   1.0000     -10.317183      -280.7448 
   9   1.0000     -10.304683      -280.4047 
  10   1.0000     -10.294050      -280.1153 
  11   1.0000     -10.291247      -280.0391 
  12   1.0000     -10.288202      -279.9562 
  13   1.0000     -10.287848      -279.9466 
  14   1.0000     -10.283712      -279.8340 
  15   1.0000     -10.283430      -279.8263 
  16   1.0000     -10.273559      -279.5578 
  17   1.0000     -10.270866      -279.4845 
  18   1.0000      -1.191815       -32.4309 
  19   1.0000      -1.161913       -31.6173 
  20   1.0000      -1.125830       -30.6354 
  21   1.0000      -1.011369       -27.5208 
  22   1.0000      -1.007269       -27.4092 
  23   1.0000      -0.939361       -25.5613 
  24   1.0000      -0.912054       -24.8182 
  25   1.0000      -0.908522       -24.7221 
  26   1.0000      -0.892515       -24.2866 
  27   1.0000      -0.854375       -23.2487 
  28   1.0000      -0.804746       -21.8983 
  29   1.0000      -0.778333       -21.1795 
  30   1.0000      -0.767996       -20.8982 
  31   1.0000      -0.743150       -20.2221 
  32   1.0000      -0.713798       -19.4234 
  33   1.0000      -0.690360       -18.7857 
  34   1.0000      -0.655515       -17.8375 
  35   1.0000      -0.639313       -17.3966 
  36   1.0000      -0.632533       -17.2121 
  37   1.0000      -0.622526       -16.9398 
  38   1.0000      -0.607442       -16.5293 
  39   1.0000      -0.585342       -15.9280 
  40   1.0000      -0.578531       -15.7426 
  41   1.0000      -0.571576       -15.5534 
  42   1.0000      -0.564043       -15.3484 
  43   1.0000      -0.556413       -15.1408 
  44   1.0000      -0.549556       -14.9542 
  45   1.0000      -0.548373       -14.9220 
  46   1.0000      -0.538867       -14.6633 
  47   1.0000      -0.523473       -14.2444 
  48   1.0000      -0.522972       -14.2308 
  49   1.0000      -0.510039       -13.8789 
  50   1.0000      -0.502747       -13.6804 
  51   1.0000      -0.487796       -13.2736 
  52   1.0000      -0.478662       -13.0251 
  53   1.0000      -0.470053       -12.7908 
  54   1.0000      -0.459957       -12.5161 
  55   1.0000      -0.453823       -12.3491 
  56   1.0000      -0.393906       -10.7187 
  57   1.0000      -0.380231       -10.3466 
  58   1.0000      -0.366859        -9.9827 
  59   1.0000      -0.362817        -9.8727 
  60   1.0000      -0.360052        -9.7975 
  61   1.0000      -0.357798        -9.7362 
  62   1.0000      -0.242355        -6.5948 
  63   0.0000      -0.006519        -0.1774 
  64   0.0000       0.055771         1.5176 
  65   0.0000       0.061772         1.6809 
  66   0.0000       0.066504         1.8097 
  67   0.0000       0.070067         1.9066 
  68   0.0000       0.094230         2.5641 
  69   0.0000       0.098355         2.6764 
  70   0.0000       0.111494         3.0339 
  71   0.0000       0.115958         3.1554 
  72   0.0000       0.117651         3.2014 
  73   0.0000       0.127458         3.4683 
*Only the first 10 virtual orbitals were printed.

                    ********************************
                    * MULLIKEN POPULATION ANALYSIS *
                    ********************************

--------------------------------------------
MULLIKEN ATOMIC CHARGES AND SPIN POPULATIONS
--------------------------------------------
   0 N :   -0.284956    0.000707
   1 C :    0.115893   -0.000408
   2 C :   -0.205146    0.000226
   3 C :    0.158020    0.000606
   4 C :   -0.232601    0.000537
   5 C :    0.109481   -0.000328
   6 H :    0.108156   -0.000036
   7 H :    0.093537   -0.000002
   8 N :   -0.265444   -0.000517
   9 H :    0.076122   -0.000052
  10 H :    0.115105    0.000006
  11 C :    0.029732    0.000083
  12 H :    0.062203    0.000015
  13 H :    0.068267   -0.000035
  14 H :    0.067296   -0.000013
  15 N :    0.005606   -0.000342
  16 C :    0.012093   -0.000708
  17 C :    0.139383    0.000691
  18 H :    0.073320    0.000072
  19 O :   -0.411635   -0.000090
  20 C :    0.111325   -0.001821
  21 C :   -0.035584    0.001293
  22 C :   -0.148526   -0.000770
  23 C :   -0.053378    0.000843
  24 C :   -0.124248   -0.000721
  25 C :   -0.061745    0.000976
  26 H :    0.082428   -0.000087
  27 H :    0.105844   -0.000090
  28 H :    0.104886    0.000004
  29 H :    0.103973   -0.000049
  30 H :    0.080594    0.000010
Sum of atomic charges         :    0.0000000
Sum of atomic spin populations:    0.0000000

-----------------------------------------------------
MULLIKEN REDUCED ORBITAL CHARGES AND SPIN POPULATIONS
-----------------------------------------------------
CHARGE
  0 N s       :     3.495118  s :     3.495118
      pz      :     1.078872  p :     3.666427
      px      :     1.111966
      py      :     1.475590
      dz2     :     0.023953  d :     0.109475
      dxz     :     0.033769
      dyz     :     0.020069
      dx2y2   :     0.013742
      dxy     :     0.017942
      f0      :     0.001241  f :     0.013229
      f+1     :     0.005147
      f-1     :     0.001591
      f+2     :     0.001230
      f-2     :     0.000995
      f+3     :     0.001525
      f-3     :     0.001502
      g0      :     0.000155  g :     0.000707
      g+1     :     0.000144
      g-1     :     0.000082
      g+2     :     0.000062
      g-2     :     0.000014
      g+3     :     0.000083
      g-3     :     0.000077
      g+4     :     0.000047
      g-4     :     0.000043

  1 C s       :     3.273267  s :     3.273267
      pz      :     0.682499  p :     2.480534
      px      :     0.858283
      py      :     0.939753
      dz2     :     0.033045  d :     0.110151
      dxz     :     0.016278
      dyz     :     0.038097
      dx2y2   :     0.007250
      dxy     :     0.015482
      f0      :     0.002203  f :     0.018555
      f+1     :     0.007441
      f-1     :     0.004515
      f+2     :     0.000544
      f-2     :     0.001119
      f+3     :     0.000997
      f-3     :     0.001736
      g0      :     0.000385  g :     0.001599
      g+1     :     0.000390
      g-1     :     0.000392
      g+2     :     0.000120
      g-2     :     0.000033
      g+3     :     0.000046
      g-3     :     0.000105
      g+4     :     0.000057
      g-4     :     0.000072

  2 C s       :     3.358488  s :     3.358488
      pz      :     0.937794  p :     2.742742
      px      :     0.781244
      py      :     1.023704
      dz2     :     0.032743  d :     0.090516
      dxz     :     0.009974
      dyz     :     0.008426
      dx2y2   :     0.010324
      dxy     :     0.029049
      f0      :     0.001265  f :     0.012460
      f+1     :     0.004345
      f-1     :     0.000499
      f+2     :     0.000956
      f-2     :     0.001890
      f+3     :     0.001260
      f-3     :     0.002245
      g0      :     0.000063  g :     0.000941
      g+1     :     0.000131
      g-1     :     0.000010
      g+2     :     0.000156
      g-2     :     0.000038
      g+3     :     0.000141
      g-3     :     0.000196
      g+4     :     0.000092
      g-4     :     0.000114

  3 C s       :     3.255782  s :     3.255782
      pz      :     0.794418  p :     2.448260
      px      :     0.738579
      py      :     0.915263
      dz2     :     0.006160  d :     0.109922
      dxz     :     0.020037
      dyz     :     0.034240
      dx2y2   :     0.009275
      dxy     :     0.040209
      f0      :     0.001392  f :     0.025891
      f+1     :     0.010960
      f-1     :     0.002613
      f+2     :     0.001936
      f-2     :     0.002959
      f+3     :     0.002558
      f-3     :     0.003473
      g0      :     0.000291  g :     0.002126
      g+1     :     0.000396
      g-1     :     0.000178
      g+2     :     0.000237
      g-2     :     0.000077
      g+3     :     0.000243
      g-3     :     0.000325
      g+4     :     0.000178
      g-4     :     0.000201

  4 C s       :     3.350223  s :     3.350223
      pz      :     0.812355  p :     2.784285
      px      :     0.885566
      py      :     1.086363
      dz2     :     0.009243  d :     0.083758
      dxz     :     0.037551
      dyz     :     0.017438
      dx2y2   :     0.005431
      dxy     :     0.014095
      f0      :     0.001284  f :     0.013410
      f+1     :     0.005146
      f-1     :     0.002270
      f+2     :     0.000949
      f-2     :     0.001028
      f+3     :     0.001079
      f-3     :     0.001655
      g0      :     0.000183  g :     0.000925
      g+1     :     0.000190
      g-1     :     0.000154
      g+2     :     0.000098
      g-2     :     0.000021
      g+3     :     0.000046
      g-3     :     0.000090
      g+4     :     0.000064
      g-4     :     0.000080

  5 C s       :     3.304462  s :     3.304462
      pz      :     0.830983  p :     2.449041
      px      :     0.725122
      py      :     0.892936
      dz2     :     0.015061  d :     0.116309
      dxz     :     0.031575
      dyz     :     0.006965
      dx2y2   :     0.012265
      dxy     :     0.050443
      f0      :     0.001146  f :     0.019071
      f+1     :     0.007269
      f-1     :     0.000428
      f+2     :     0.001488
      f-2     :     0.004026
      f+3     :     0.001783
      f-3     :     0.002931
      g0      :     0.000129  g :     0.001636
      g+1     :     0.000199
      g-1     :     0.000020
      g+2     :     0.000279
      g-2     :     0.000067
      g+3     :     0.000246
      g-3     :     0.000307
      g+4     :     0.000174
      g-4     :     0.000215

  6 H s       :     0.858172  s :     0.858172
      pz      :     0.010433  p :     0.029254
      px      :     0.007570
      py      :     0.011251
      dz2     :     0.001082  d :     0.004164
      dxz     :     0.001001
      dyz     :     0.000358
      dx2y2   :     0.000453
      dxy     :     0.001271
      f0      :     0.000009  f :     0.000254
      f+1     :     0.000100
      f-1     :     0.000006
      f+2     :     0.000021
      f-2     :     0.000035
      f+3     :     0.000026
      f-3     :     0.000058

  7 H s       :     0.874795  s :     0.874795
      pz      :     0.004186  p :     0.027143
      px      :     0.009199
      py      :     0.013757
      dz2     :     0.000305  d :     0.004256
      dxz     :     0.002009
      dyz     :     0.001822
      dx2y2   :     0.000052
      dxy     :     0.000068
      f0      :     0.000007  f :     0.000270
      f+1     :     0.000136
      f-1     :     0.000119
      f+2     :     0.000005
      f-2     :     0.000003
      f+3     :     0.000000
      f-3     :     0.000000

  8 N s       :     3.572477  s :     3.572477
      pz      :     1.444184  p :     3.575460
      px      :     0.847710
      py      :     1.283566
      dz2     :     0.016846  d :     0.103696
      dxz     :     0.017699
      dyz     :     0.008488
      dx2y2   :     0.016160
      dxy     :     0.044503
      f0      :     0.000664  f :     0.012837
      f+1     :     0.002928
      f-1     :     0.000147
      f+2     :     0.001851
      f-2     :     0.002763
      f+3     :     0.001835
      f-3     :     0.002650
      g0      :     0.000073  g :     0.000974
      g+1     :     0.000115
      g-1     :     0.000010
      g+2     :     0.000152
      g-2     :     0.000028
      g+3     :     0.000157
      g-3     :     0.000162
      g+4     :     0.000120
      g-4     :     0.000157

  9 H s       :     0.884349  s :     0.884349
      pz      :     0.011635  p :     0.034522
      px      :     0.007220
      py      :     0.015666
      dz2     :     0.001415  d :     0.004712
      dxz     :     0.000813
      dyz     :     0.000555
      dx2y2   :     0.000584
      dxy     :     0.001345
      f0      :     0.000013  f :     0.000295
      f+1     :     0.000122
      f-1     :     0.000007
      f+2     :     0.000016
      f-2     :     0.000052
      f+3     :     0.000031
      f-3     :     0.000053

 10 H s       :     0.852521  s :     0.852521
      pz      :     0.008669  p :     0.027976
      px      :     0.008509
      py      :     0.010798
      dz2     :     0.000448  d :     0.004144
      dxz     :     0.001868
      dyz     :     0.001578
      dx2y2   :     0.000118
      dxy     :     0.000131
      f0      :     0.000015  f :     0.000254
      f+1     :     0.000118
      f-1     :     0.000104
      f+2     :     0.000007
      f-2     :     0.000008
      f+3     :     0.000001
      f-3     :     0.000000

 11 C s       :     3.278057  s :     3.278057
      pz      :     0.907615  p :     2.621718
      px      :     0.749436
      py      :     0.964667
      dz2     :     0.008804  d :     0.060095
      dxz     :     0.009758
      dyz     :     0.007529
      dx2y2   :     0.014797
      dxy     :     0.019207
      f0      :     0.000740  f :     0.009600
      f+1     :     0.001673
      f-1     :     0.000518
      f+2     :     0.001571
      f-2     :     0.001572
      f+3     :     0.001518
      f-3     :     0.002008
      g0      :     0.000050  g :     0.000798
      g+1     :     0.000084
      g-1     :     0.000041
      g+2     :     0.000084
      g-2     :     0.000025
      g+3     :     0.000158
      g-3     :     0.000156
      g+4     :     0.000090
      g-4     :     0.000110

 12 H s       :     0.902486  s :     0.902486
      pz      :     0.010051  p :     0.030453
      px      :     0.009718
      py      :     0.010685
      dz2     :     0.001139  d :     0.004553
      dxz     :     0.000827
      dyz     :     0.000292
      dx2y2   :     0.001481
      dxy     :     0.000814
      f0      :     0.000008  f :     0.000305
      f+1     :     0.000100
      f-1     :     0.000015
      f+2     :     0.000053
      f-2     :     0.000013
      f+3     :     0.000087
      f-3     :     0.000029

 13 H s       :     0.896643  s :     0.896643
      pz      :     0.009235  p :     0.030225
      px      :     0.009833
      py      :     0.011157
      dz2     :     0.001121  d :     0.004556
      dxz     :     0.001749
      dyz     :     0.001142
      dx2y2   :     0.000394
      dxy     :     0.000151
      f0      :     0.000092  f :     0.000308
      f+1     :     0.000106
      f-1     :     0.000036
      f+2     :     0.000045
      f-2     :     0.000021
      f+3     :     0.000002
      f-3     :     0.000005

 14 H s       :     0.894675  s :     0.894675
      pz      :     0.011638  p :     0.032922
      px      :     0.010956
      py      :     0.010328
      dz2     :     0.000116  d :     0.004802
      dxz     :     0.000185
      dyz     :     0.002144
      dx2y2   :     0.000536
      dxy     :     0.001821
      f0      :     0.000057  f :     0.000306
      f+1     :     0.000008
      f-1     :     0.000005
      f+2     :     0.000088
      f-2     :     0.000022
      f+3     :     0.000090
      f-3     :     0.000035

 15 N s       :     3.426047  s :     3.426047
      pz      :     1.016232  p :     3.460809
      px      :     0.813808
      py      :     1.630768
      dz2     :     0.015804  d :     0.095085
      dxz     :     0.032391
      dyz     :     0.004834
      dx2y2   :     0.015425
      dxy     :     0.026631
      f0      :     0.000484  f :     0.011604
      f+1     :     0.002559
      f-1     :     0.000140
      f+2     :     0.002012
      f-2     :     0.001112
      f+3     :     0.002147
      f-3     :     0.003150
      g0      :     0.000090  g :     0.000849
      g+1     :     0.000066
      g-1     :     0.000009
      g+2     :     0.000159
      g-2     :     0.000022
      g+3     :     0.000110
      g-3     :     0.000094
      g+4     :     0.000145
      g-4     :     0.000154

 16 C s       :     3.305201  s :     3.305201
      pz      :     0.935597  p :     2.545434
      px      :     0.702703
      py      :     0.907134
      dz2     :     0.009114  d :     0.118455
      dxz     :     0.018593
      dyz     :     0.010430
      dx2y2   :     0.014780
      dxy     :     0.065538
      f0      :     0.001019  f :     0.016942
      f+1     :     0.001958
      f-1     :     0.000523
      f+2     :     0.002313
      f-2     :     0.001396
      f+3     :     0.003437
      f-3     :     0.006296
      g0      :     0.000114  g :     0.001875
      g+1     :     0.000103
      g-1     :     0.000057
      g+2     :     0.000189
      g-2     :     0.000101
      g+3     :     0.000244
      g-3     :     0.000203
      g+4     :     0.000363
      g-4     :     0.000500

 17 C s       :     3.302989  s :     3.302989
      pz      :     0.691616  p :     2.354576
      px      :     0.869499
      py      :     0.793461
      dz2     :     0.008021  d :     0.171895
      dxz     :     0.021238
      dyz     :     0.040255
      dx2y2   :     0.056250
      dxy     :     0.046131
      f0      :     0.002446  f :     0.028197
      f+1     :     0.001359
      f-1     :     0.001277
      f+2     :     0.003463
      f-2     :     0.003355
      f+3     :     0.004779
      f-3     :     0.011517
      g0      :     0.000109  g :     0.002961
      g+1     :     0.000116
      g-1     :     0.000342
      g+2     :     0.000168
      g-2     :     0.000197
      g+3     :     0.000450
      g-3     :     0.000114
      g+4     :     0.000943
      g-4     :     0.000522

 18 H s       :     0.888822  s :     0.888822
      pz      :     0.011506  p :     0.033000
      px      :     0.009500
      py      :     0.011994
      dz2     :     0.000224  d :     0.004601
      dxz     :     0.000468
      dyz     :     0.001549
      dx2y2   :     0.001532
      dxy     :     0.000827
      f0      :     0.000045  f :     0.000257
      f+1     :     0.000006
      f-1     :     0.000014
      f+2     :     0.000033
      f-2     :     0.000041
      f+3     :     0.000026
      f-3     :     0.000091

 19 O s       :     3.802270  s :     3.802270
      pz      :     1.394120  p :     4.570298
      px      :     1.753479
      py      :     1.422699
      dz2     :     0.002413  d :     0.035200
      dxz     :     0.002478
      dyz     :     0.011332
      dx2y2   :     0.009424
      dxy     :     0.009554
      f0      :     0.000351  f :     0.003668
      f+1     :     0.000099
      f-1     :     0.000257
      f+2     :     0.000472
      f-2     :     0.000518
      f+3     :     0.000798
      f-3     :     0.001172
      g0      :     0.000011  g :     0.000198
      g+1     :     0.000006
      g-1     :     0.000031
      g+2     :     0.000015
      g-2     :     0.000015
      g+3     :     0.000027
      g-3     :     0.000005
      g+4     :     0.000048
      g-4     :     0.000041

 20 C s       :     3.354197  s :     3.354197
      pz      :     0.906014  p :     2.412125
      px      :     0.699168
      py      :     0.806943
      dz2     :     0.021661  d :     0.099722
      dxz     :     0.015849
      dyz     :     0.015515
      dx2y2   :     0.032686
      dxy     :     0.014011
      f0      :     0.001133  f :     0.021270
      f+1     :     0.002318
      f-1     :     0.002559
      f+2     :     0.004235
      f-2     :     0.001518
      f+3     :     0.002729
      f-3     :     0.006778
      g0      :     0.000115  g :     0.001361
      g+1     :     0.000107
      g-1     :     0.000081
      g+2     :     0.000073
      g-2     :     0.000186
      g+3     :     0.000184
      g-3     :     0.000198
      g+4     :     0.000202
      g-4     :     0.000216

 21 C s       :     3.338709  s :     3.338709
      pz      :     0.909269  p :     2.596188
      px      :     0.818751
      py      :     0.868168
      dz2     :     0.006378  d :     0.084734
      dxz     :     0.023509
      dyz     :     0.012940
      dx2y2   :     0.019944
      dxy     :     0.021963
      f0      :     0.000821  f :     0.014949
      f+1     :     0.001607
      f-1     :     0.001747
      f+2     :     0.002985
      f-2     :     0.001428
      f+3     :     0.001314
      f-3     :     0.005048
      g0      :     0.000098  g :     0.001004
      g+1     :     0.000083
      g-1     :     0.000036
      g+2     :     0.000088
      g-2     :     0.000100
      g+3     :     0.000107
      g-3     :     0.000104
      g+4     :     0.000182
      g-4     :     0.000206

 22 C s       :     3.336589  s :     3.336589
      pz      :     0.921868  p :     2.691738
      px      :     0.852464
      py      :     0.917406
      dz2     :     0.014400  d :     0.105252
      dxz     :     0.025252
      dyz     :     0.008511
      dx2y2   :     0.022427
      dxy     :     0.034661
      f0      :     0.001144  f :     0.013920
      f+1     :     0.001377
      f-1     :     0.001761
      f+2     :     0.003178
      f-2     :     0.000975
      f+3     :     0.001539
      f-3     :     0.003946
      g0      :     0.000062  g :     0.001028
      g+1     :     0.000107
      g-1     :     0.000070
      g+2     :     0.000090
      g-2     :     0.000097
      g+3     :     0.000136
      g-3     :     0.000145
      g+4     :     0.000143
      g-4     :     0.000179

 23 C s       :     3.312062  s :     3.312062
      pz      :     0.888137  p :     2.627427
      px      :     0.885073
      py      :     0.854217
      dz2     :     0.020288  d :     0.099175
      dxz     :     0.011235
      dyz     :     0.015741
      dx2y2   :     0.036238
      dxy     :     0.015673
      f0      :     0.000632  f :     0.013689
      f+1     :     0.001585
      f-1     :     0.002430
      f+2     :     0.002653
      f-2     :     0.001101
      f+3     :     0.001434
      f-3     :     0.003853
      g0      :     0.000076  g :     0.001025
      g+1     :     0.000056
      g-1     :     0.000076
      g+2     :     0.000050
      g-2     :     0.000181
      g+3     :     0.000141
      g-3     :     0.000186
      g+4     :     0.000130
      g-4     :     0.000130

 24 C s       :     3.322125  s :     3.322125
      pz      :     0.937873  p :     2.685245
      px      :     0.853791
      py      :     0.893581
      dz2     :     0.008576  d :     0.102063
      dxz     :     0.024852
      dyz     :     0.013181
      dx2y2   :     0.022667
      dxy     :     0.032787
      f0      :     0.000818  f :     0.013781
      f+1     :     0.001349
      f-1     :     0.001736
      f+2     :     0.002822
      f-2     :     0.001291
      f+3     :     0.001248
      f-3     :     0.004519
      g0      :     0.000099  g :     0.001034
      g+1     :     0.000083
      g-1     :     0.000039
      g+2     :     0.000089
      g-2     :     0.000095
      g+3     :     0.000117
      g-3     :     0.000112
      g+4     :     0.000190
      g-4     :     0.000210

 25 C s       :     3.351743  s :     3.351743
      pz      :     0.891600  p :     2.608231
      px      :     0.838643
      py      :     0.877987
      dz2     :     0.014487  d :     0.086398
      dxz     :     0.019217
      dyz     :     0.007139
      dx2y2   :     0.017715
      dxy     :     0.027839
      f0      :     0.001174  f :     0.014375
      f+1     :     0.001579
      f-1     :     0.001775
      f+2     :     0.002904
      f-2     :     0.000964
      f+3     :     0.001881
      f-3     :     0.004098
      g0      :     0.000068  g :     0.000999
      g+1     :     0.000103
      g-1     :     0.000067
      g+2     :     0.000083
      g-2     :     0.000101
      g+3     :     0.000126
      g-3     :     0.000140
      g+4     :     0.000135
      g-4     :     0.000175

 26 H s       :     0.879611  s :     0.879611
      pz      :     0.010442  p :     0.033076
      px      :     0.010747
      py      :     0.011887
      dz2     :     0.001168  d :     0.004608
      dxz     :     0.000612
      dyz     :     0.000629
      dx2y2   :     0.001591
      dxy     :     0.000609
      f0      :     0.000012  f :     0.000277
      f+1     :     0.000032
      f-1     :     0.000060
      f+2     :     0.000080
      f-2     :     0.000008
      f+3     :     0.000023
      f-3     :     0.000061

 27 H s       :     0.861623  s :     0.861623
      pz      :     0.011007  p :     0.028074
      px      :     0.008814
      py      :     0.008252
      dz2     :     0.000708  d :     0.004200
      dxz     :     0.000504
      dyz     :     0.000834
      dx2y2   :     0.001393
      dxy     :     0.000761
      f0      :     0.000003  f :     0.000258
      f+1     :     0.000021
      f-1     :     0.000063
      f+2     :     0.000039
      f-2     :     0.000025
      f+3     :     0.000017
      f-3     :     0.000089

 28 H s       :     0.863211  s :     0.863211
      pz      :     0.010649  p :     0.027499
      px      :     0.006666
      py      :     0.010184
      dz2     :     0.000262  d :     0.004149
      dxz     :     0.001514
      dyz     :     0.000143
      dx2y2   :     0.000428
      dxy     :     0.001803
      f0      :     0.000026  f :     0.000254
      f+1     :     0.000028
      f-1     :     0.000007
      f+2     :     0.000054
      f-2     :     0.000018
      f+3     :     0.000026
      f-3     :     0.000095

 29 H s       :     0.863340  s :     0.863340
      pz      :     0.010597  p :     0.028208
      px      :     0.008669
      py      :     0.008943
      dz2     :     0.001123  d :     0.004221
      dxz     :     0.000604
      dyz     :     0.000516
      dx2y2   :     0.001364
      dxy     :     0.000613
      f0      :     0.000009  f :     0.000258
      f+1     :     0.000034
      f-1     :     0.000057
      f+2     :     0.000069
      f-2     :     0.000007
      f+3     :     0.000024
      f-3     :     0.000056

 30 H s       :     0.883310  s :     0.883310
      pz      :     0.011034  p :     0.031289
      px      :     0.010883
      py      :     0.009372
      dz2     :     0.000663  d :     0.004532
      dxz     :     0.000574
      dyz     :     0.000958
      dx2y2   :     0.001585
      dxy     :     0.000753
      f0      :     0.000006  f :     0.000275
      f+1     :     0.000022
      f-1     :     0.000062
      f+2     :     0.000049
      f-2     :     0.000026
      f+3     :     0.000017
      f-3     :     0.000094


SPIN
  0 N s       :     0.000021  s :     0.000021
      pz      :     0.000232  p :     0.000687
      px      :     0.000194
      py      :     0.000261
      dz2     :     0.000002  d :    -0.000000
      dxz     :     0.000003
      dyz     :    -0.000001
      dx2y2   :    -0.000004
      dxy     :    -0.000000
      f0      :     0.000000  f :    -0.000000
      f+1     :     0.000000
      f-1     :    -0.000000
      f+2     :    -0.000000
      f-2     :    -0.000000
      f+3     :    -0.000000
      f-3     :    -0.000000
      g0      :     0.000000  g :    -0.000000
      g+1     :    -0.000000
      g-1     :    -0.000000
      g+2     :    -0.000000
      g-2     :    -0.000000
      g+3     :    -0.000000
      g-3     :    -0.000000
      g+4     :    -0.000000
      g-4     :    -0.000000

  1 C s       :    -0.000528  s :    -0.000528
      pz      :     0.000041  p :     0.000132
      px      :     0.000068
      py      :     0.000023
      dz2     :    -0.000010  d :    -0.000009
      dxz     :    -0.000016
      dyz     :     0.000010
      dx2y2   :     0.000007
      dxy     :    -0.000000
      f0      :    -0.000001  f :    -0.000003
      f+1     :    -0.000000
      f-1     :     0.000000
      f+2     :    -0.000001
      f-2     :     0.000000
      f+3     :     0.000000
      f-3     :    -0.000000
      g0      :     0.000000  g :     0.000000
      g+1     :     0.000000
      g-1     :     0.000000
      g+2     :    -0.000000
      g-2     :     0.000000
      g+3     :    -0.000000
      g-3     :    -0.000000
      g+4     :    -0.000000
      g-4     :    -0.000000

  2 C s       :     0.000185  s :     0.000185
      pz      :     0.000024  p :     0.000012
      px      :    -0.000052
      py      :     0.000041
      dz2     :     0.000001  d :     0.000027
      dxz     :    -0.000011
      dyz     :    -0.000004
      dx2y2   :     0.000008
      dxy     :     0.000034
      f0      :     0.000001  f :     0.000002
      f+1     :     0.000000
      f-1     :    -0.000000
      f+2     :     0.000000
      f-2     :     0.000001
      f+3     :     0.000000
      f-3     :    -0.000000
      g0      :     0.000000  g :     0.000000
      g+1     :     0.000000
      g-1     :    -0.000000
      g+2     :    -0.000000
      g-2     :    -0.000000
      g+3     :     0.000000
      g-3     :    -0.000000
      g+4     :     0.000000
      g-4     :     0.000000

  3 C s       :     0.000118  s :     0.000118
      pz      :    -0.000052  p :     0.000505
      px      :    -0.000005
      py      :     0.000562
      dz2     :     0.000010  d :    -0.000016
      dxz     :    -0.000007
      dyz     :     0.000004
      dx2y2   :    -0.000006
      dxy     :    -0.000017
      f0      :    -0.000001  f :    -0.000001
      f+1     :     0.000002
      f-1     :     0.000000
      f+2     :    -0.000001
      f-2     :    -0.000001
      f+3     :    -0.000001
      f-3     :    -0.000001
      g0      :     0.000000  g :    -0.000000
      g+1     :     0.000000
      g-1     :     0.000000
      g+2     :    -0.000000
      g-2     :    -0.000000
      g+3     :    -0.000000
      g-3     :    -0.000000
      g+4     :    -0.000000
      g-4     :    -0.000000

  4 C s       :     0.000039  s :     0.000039
      pz      :     0.000045  p :     0.000430
      px      :     0.000163
      py      :     0.000222
      dz2     :     0.000016  d :     0.000067
      dxz     :     0.000021
      dyz     :     0.000017
      dx2y2   :     0.000012
      dxy     :     0.000001
      f0      :    -0.000001  f :     0.000001
      f+1     :     0.000001
      f-1     :     0.000001
      f+2     :     0.000001
      f-2     :    -0.000000
      f+3     :     0.000000
      f-3     :    -0.000000
      g0      :     0.000000  g :     0.000000
      g+1     :     0.000000
      g-1     :     0.000000
      g+2     :     0.000000
      g-2     :     0.000000
      g+3     :    -0.000000
      g-3     :    -0.000000
      g+4     :     0.000000
      g-4     :    -0.000000

  5 C s       :    -0.000299  s :    -0.000299
      pz      :     0.000116  p :    -0.000059
      px      :    -0.000087
      py      :    -0.000088
      dz2     :    -0.000008  d :     0.000031
      dxz     :     0.000018
      dyz     :     0.000002
      dx2y2   :     0.000003
      dxy     :     0.000015
      f0      :    -0.000002  f :    -0.000001
      f+1     :     0.000000
      f-1     :     0.000000
      f+2     :     0.000000
      f-2     :     0.000000
      f+3     :    -0.000000
      f-3     :     0.000000
      g0      :    -0.000000  g :     0.000000
      g+1     :    -0.000000
      g-1     :    -0.000000
      g+2     :     0.000000
      g-2     :    -0.000000
      g+3     :     0.000000
      g-3     :     0.000000
      g+4     :     0.000000
      g-4     :     0.000000

  6 H s       :    -0.000049  s :    -0.000049
      pz      :     0.000002  p :     0.000012
      px      :     0.000012
      py      :    -0.000002
      dz2     :     0.000000  d :     0.000001
      dxz     :     0.000000
      dyz     :    -0.000000
      dx2y2   :     0.000000
      dxy     :    -0.000000
      f0      :     0.000000  f :     0.000000
      f+1     :    -0.000000
      f-1     :     0.000000
      f+2     :     0.000000
      f-2     :    -0.000000
      f+3     :     0.000000
      f-3     :     0.000000

  7 H s       :    -0.000003  s :    -0.000003
      pz      :     0.000003  p :     0.000002
      px      :    -0.000003
      py      :     0.000003
      dz2     :    -0.000000  d :    -0.000000
      dxz     :    -0.000001
      dyz     :     0.000000
      dx2y2   :     0.000000
      dxy     :     0.000000
      f0      :     0.000000  f :    -0.000000
      f+1     :    -0.000000
      f-1     :     0.000000
      f+2     :     0.000000
      f-2     :     0.000000
      f+3     :    -0.000000
      f-3     :     0.000000

  8 N s       :     0.000297  s :     0.000297
      pz      :     0.000007  p :    -0.000830
      px      :     0.000184
      py      :    -0.001021
      dz2     :     0.000000  d :     0.000015
      dxz     :     0.000004
      dyz     :     0.000004
      dx2y2   :     0.000004
      dxy     :     0.000003
      f0      :    -0.000000  f :     0.000001
      f+1     :    -0.000000
      f-1     :     0.000000
      f+2     :     0.000000
      f-2     :     0.000000
      f+3     :     0.000001
      f-3     :     0.000001
      g0      :    -0.000000  g :     0.000000
      g+1     :    -0.000000
      g-1     :    -0.000000
      g+2     :    -0.000000
      g-2     :     0.000000
      g+3     :     0.000000
      g-3     :     0.000000
      g+4     :     0.000000
      g-4     :     0.000000

  9 H s       :    -0.000057  s :    -0.000057
      pz      :     0.000000  p :     0.000005
      px      :     0.000000
      py      :     0.000005
      dz2     :    -0.000000  d :     0.000000
      dxz     :    -0.000000
      dyz     :     0.000000
      dx2y2   :    -0.000000
      dxy     :     0.000000
      f0      :    -0.000000  f :     0.000000
      f+1     :    -0.000000
      f-1     :    -0.000000
      f+2     :     0.000000
      f-2     :     0.000000
      f+3     :     0.000000
      f-3     :     0.000000

 10 H s       :     0.000001  s :     0.000001
      pz      :     0.000005  p :     0.000004
      px      :    -0.000000
      py      :     0.000000
      dz2     :     0.000000  d :     0.000000
      dxz     :    -0.000000
      dyz     :     0.000000
      dx2y2   :     0.000000
      dxy     :     0.000000
      f0      :     0.000000  f :    -0.000000
      f+1     :    -0.000000
      f-1     :    -0.000000
      f+2     :    -0.000000
      f-2     :     0.000000
      f+3     :     0.000000
      f-3     :     0.000000

 11 C s       :    -0.000037  s :    -0.000037
      pz      :     0.000035  p :     0.000098
      px      :     0.000069
      py      :    -0.000006
      dz2     :     0.000004  d :     0.000021
      dxz     :     0.000003
      dyz     :     0.000002
      dx2y2   :     0.000006
      dxy     :     0.000006
      f0      :    -0.000000  f :     0.000001
      f+1     :     0.000000
      f-1     :     0.000000
      f+2     :     0.000000
      f-2     :     0.000000
      f+3     :     0.000000
      f-3     :     0.000000
      g0      :     0.000000  g :     0.000000
      g+1     :    -0.000000
      g-1     :    -0.000000
      g+2     :    -0.000000
      g-2     :     0.000000
      g+3     :     0.000000
      g-3     :     0.000000
      g+4     :     0.000000
      g-4     :     0.000000

 12 H s       :     0.000014  s :     0.000014
      pz      :    -0.000002  p :     0.000001
      px      :     0.000004
      py      :    -0.000000
      dz2     :     0.000000  d :     0.000000
      dxz     :    -0.000000
      dyz     :     0.000000
      dx2y2   :     0.000000
      dxy     :     0.000000
      f0      :     0.000000  f :     0.000000
      f+1     :    -0.000000
      f-1     :    -0.000000
      f+2     :     0.000000
      f-2     :    -0.000000
      f+3     :     0.000000
      f-3     :     0.000000

 13 H s       :    -0.000031  s :    -0.000031
      pz      :    -0.000003  p :    -0.000004
      px      :    -0.000001
      py      :    -0.000000
      dz2     :    -0.000000  d :    -0.000000
      dxz     :    -0.000000
      dyz     :    -0.000000
      dx2y2   :     0.000000
      dxy     :     0.000000
      f0      :    -0.000000  f :    -0.000000
      f+1     :     0.000000
      f-1     :    -0.000000
      f+2     :     0.000000
      f-2     :     0.000000
      f+3     :     0.000000
      f-3     :     0.000000

 14 H s       :    -0.000006  s :    -0.000006
      pz      :    -0.000000  p :    -0.000007
      px      :     0.000000
      py      :    -0.000007
      dz2     :    -0.000000  d :    -0.000000
      dxz     :    -0.000000
      dyz     :     0.000000
      dx2y2   :    -0.000000
      dxy     :     0.000000
      f0      :     0.000000  f :     0.000000
      f+1     :     0.000000
      f-1     :    -0.000000
      f+2     :     0.000000
      f-2     :     0.000000
      f+3     :     0.000000
      f-3     :    -0.000000

 15 N s       :     0.000159  s :     0.000159
      pz      :    -0.000351  p :    -0.000481
      px      :     0.000101
      py      :    -0.000231
      dz2     :    -0.000002  d :    -0.000018
      dxz     :     0.000007
      dyz     :    -0.000003
      dx2y2   :    -0.000007
      dxy     :    -0.000013
      f0      :     0.000000  f :    -0.000001
      f+1     :     0.000001
      f-1     :     0.000000
      f+2     :    -0.000001
      f-2     :    -0.000001
      f+3     :    -0.000001
      f-3     :    -0.000001
      g0      :     0.000000  g :    -0.000000
      g+1     :     0.000000
      g-1     :     0.000000
      g+2     :     0.000000
      g-2     :     0.000000
      g+3     :    -0.000000
      g-3     :    -0.000000
      g+4     :    -0.000000
      g-4     :    -0.000000

 16 C s       :    -0.000451  s :    -0.000451
      pz      :     0.000144  p :    -0.000189
      px      :    -0.000185
      py      :    -0.000147
      dz2     :    -0.000011  d :    -0.000065
      dxz     :    -0.000008
      dyz     :    -0.000006
      dx2y2   :     0.000003
      dxy     :    -0.000043
      f0      :    -0.000000  f :    -0.000003
      f+1     :    -0.000000
      f-1     :    -0.000000
      f+2     :    -0.000000
      f-2     :    -0.000000
      f+3     :     0.000000
      f-3     :    -0.000002
      g0      :    -0.000000  g :    -0.000000
      g+1     :    -0.000000
      g-1     :    -0.000000
      g+2     :    -0.000000
      g-2     :    -0.000000
      g+3     :    -0.000000
      g-3     :    -0.000000
      g+4     :    -0.000000
      g-4     :    -0.000000

 17 C s       :     0.000649  s :     0.000649
      pz      :    -0.000060  p :     0.000054
      px      :     0.000090
      py      :     0.000023
      dz2     :     0.000003  d :    -0.000015
      dxz     :     0.000003
      dyz     :     0.000005
      dx2y2   :     0.000011
      dxy     :    -0.000037
      f0      :     0.000000  f :     0.000003
      f+1     :     0.000000
      f-1     :     0.000000
      f+2     :     0.000001
      f-2     :     0.000000
      f+3     :     0.000001
      f-3     :     0.000000
      g0      :     0.000000  g :     0.000000
      g+1     :     0.000000
      g-1     :     0.000000
      g+2     :     0.000000
      g-2     :    -0.000000
      g+3     :     0.000000
      g-3     :    -0.000000
      g+4     :     0.000000
      g-4     :     0.000000

 18 H s       :     0.000072  s :     0.000072
      pz      :     0.000003  p :    -0.000001
      px      :     0.000001
      py      :    -0.000005
      dz2     :     0.000000  d :     0.000001
      dxz     :    -0.000000
      dyz     :     0.000000
      dx2y2   :    -0.000000
      dxy     :     0.000000
      f0      :     0.000000  f :     0.000000
      f+1     :     0.000000
      f-1     :     0.000000
      f+2     :     0.000000
      f-2     :     0.000000
      f+3     :     0.000000
      f-3     :    -0.000000

 19 O s       :    -0.000066  s :    -0.000066
      pz      :     0.000007  p :    -0.000021
      px      :    -0.000033
      py      :     0.000005
      dz2     :    -0.000001  d :    -0.000003
      dxz     :    -0.000000
      dyz     :     0.000000
      dx2y2   :    -0.000001
      dxy     :    -0.000001
      f0      :     0.000000  f :    -0.000000
      f+1     :    -0.000000
      f-1     :    -0.000000
      f+2     :     0.000000
      f-2     :    -0.000000
      f+3     :    -0.000000
      f-3     :    -0.000000
      g0      :    -0.000000  g :    -0.000000
      g+1     :    -0.000000
      g-1     :    -0.000000
      g+2     :    -0.000000
      g-2     :    -0.000000
      g+3     :    -0.000000
      g-3     :    -0.000000
      g+4     :    -0.000000
      g-4     :    -0.000000

 20 C s       :    -0.000640  s :    -0.000640
      pz      :    -0.000403  p :    -0.001048
      px      :    -0.000398
      py      :    -0.000247
      dz2     :    -0.000016  d :    -0.000132
      dxz     :    -0.000033
      dyz     :    -0.000042
      dx2y2   :    -0.000017
      dxy     :    -0.000024
      f0      :     0.000000  f :    -0.000000
      f+1     :     0.000000
      f-1     :     0.000001
      f+2     :    -0.000001
      f-2     :    -0.000001
      f+3     :    -0.000001
      f-3     :     0.000000
      g0      :     0.000000  g :     0.000000
      g+1     :     0.000000
      g-1     :     0.000000
      g+2     :     0.000000
      g-2     :     0.000000
      g+3     :     0.000000
      g-3     :    -0.000000
      g+4     :     0.000000
      g-4     :     0.000000

 21 C s       :     0.000821  s :     0.000821
      pz      :     0.000478  p :     0.000502
      px      :     0.000059
      py      :    -0.000035
      dz2     :    -0.000002  d :    -0.000032
      dxz     :    -0.000030
      dyz     :    -0.000011
      dx2y2   :     0.000016
      dxy     :    -0.000005
      f0      :     0.000000  f :     0.000002
      f+1     :    -0.000001
      f-1     :    -0.000000
      f+2     :    -0.000001
      f-2     :    -0.000000
      f+3     :     0.000002
      f-3     :     0.000001
      g0      :    -0.000000  g :    -0.000000
      g+1     :    -0.000000
      g-1     :     0.000000
      g+2     :    -0.000000
      g-2     :    -0.000000
      g+3     :     0.000000
      g-3     :    -0.000000
      g+4     :    -0.000000
      g-4     :     0.000000

 22 C s       :    -0.000383  s :    -0.000383
      pz      :    -0.000275  p :    -0.000359
      px      :    -0.000010
      py      :    -0.000074
      dz2     :    -0.000011  d :    -0.000027
      dxz     :    -0.000066
      dyz     :    -0.000004
      dx2y2   :    -0.000002
      dxy     :     0.000058
      f0      :    -0.000000  f :    -0.000002
      f+1     :     0.000000
      f-1     :     0.000000
      f+2     :     0.000000
      f-2     :    -0.000001
      f+3     :     0.000000
      f-3     :    -0.000001
      g0      :     0.000000  g :     0.000000
      g+1     :     0.000000
      g-1     :     0.000000
      g+2     :     0.000000
      g-2     :     0.000000
      g+3     :     0.000000
      g-3     :     0.000000
      g+4     :    -0.000000
      g-4     :     0.000000

 23 C s       :     0.000749  s :     0.000749
      pz      :     0.000115  p :     0.000035
      px      :    -0.000175
      py      :     0.000096
      dz2     :     0.000008  d :     0.000058
      dxz     :     0.000013
      dyz     :     0.000012
      dx2y2   :     0.000023
      dxy     :     0.000002
      f0      :     0.000000  f :     0.000001
      f+1     :     0.000001
      f-1     :    -0.000000
      f+2     :     0.000000
      f-2     :     0.000000
      f+3     :     0.000000
      f-3     :     0.000000
      g0      :    -0.000000  g :    -0.000000
      g+1     :    -0.000000
      g-1     :    -0.000000
      g+2     :     0.000000
      g-2     :    -0.000000
      g+3     :     0.000000
      g-3     :    -0.000000
      g+4     :    -0.000000
      g-4     :     0.000000

 24 C s       :    -0.000397  s :    -0.000397
      pz      :    -0.000293  p :    -0.000347
      px      :     0.000072
      py      :    -0.000126
      dz2     :     0.000009  d :     0.000022
      dxz     :     0.000000
      dyz     :    -0.000023
      dx2y2   :     0.000036
      dxy     :    -0.000001
      f0      :    -0.000000  f :     0.000001
      f+1     :     0.000000
      f-1     :     0.000000
      f+2     :    -0.000001
      f-2     :    -0.000000
      f+3     :    -0.000000
      f-3     :     0.000002
      g0      :     0.000000  g :     0.000000
      g+1     :     0.000000
      g-1     :     0.000000
      g+2     :     0.000000
      g-2     :     0.000000
      g+3     :     0.000000
      g-3     :     0.000000
      g+4     :     0.000000
      g-4     :     0.000000

 25 C s       :     0.000552  s :     0.000552
      pz      :     0.000036  p :     0.000407
      px      :     0.000138
      py      :     0.000234
      dz2     :    -0.000007  d :     0.000014
      dxz     :     0.000011
      dyz     :    -0.000007
      dx2y2   :     0.000026
      dxy     :    -0.000009
      f0      :     0.000000  f :     0.000002
      f+1     :     0.000001
      f-1     :    -0.000000
      f+2     :     0.000000
      f-2     :     0.000000
      f+3     :     0.000000
      f-3     :     0.000000
      g0      :    -0.000000  g :    -0.000000
      g+1     :    -0.000000
      g-1     :    -0.000000
      g+2     :     0.000000
      g-2     :    -0.000000
      g+3     :    -0.000000
      g-3     :    -0.000000
      g+4     :     0.000000
      g-4     :    -0.000000

 26 H s       :    -0.000063  s :    -0.000063
      pz      :     0.000002  p :    -0.000023
      px      :    -0.000010
      py      :    -0.000015
      dz2     :     0.000000  d :    -0.000000
      dxz     :    -0.000000
      dyz     :    -0.000000
      dx2y2   :    -0.000000
      dxy     :    -0.000000
      f0      :    -0.000000  f :     0.000000
      f+1     :     0.000000
      f-1     :     0.000000
      f+2     :     0.000000
      f-2     :    -0.000000
      f+3     :    -0.000000
      f-3     :     0.000000

 27 H s       :    -0.000084  s :    -0.000084
      pz      :    -0.000006  p :    -0.000006
      px      :    -0.000002
      py      :     0.000002
      dz2     :    -0.000000  d :    -0.000001
      dxz     :    -0.000000
      dyz     :    -0.000000
      dx2y2   :    -0.000000
      dxy     :    -0.000000
      f0      :    -0.000000  f :    -0.000000
      f+1     :    -0.000000
      f-1     :    -0.000000
      f+2     :    -0.000000
      f-2     :    -0.000000
      f+3     :    -0.000000
      f-3     :    -0.000000

 28 H s       :     0.000017  s :     0.000017
      pz      :     0.000003  p :    -0.000013
      px      :    -0.000019
      py      :     0.000003
      dz2     :    -0.000000  d :     0.000000
      dxz     :     0.000000
      dyz     :    -0.000000
      dx2y2   :    -0.000001
      dxy     :     0.000000
      f0      :     0.000000  f :     0.000000
      f+1     :     0.000000
      f-1     :     0.000000
      f+2     :     0.000000
      f-2     :    -0.000000
      f+3     :     0.000000
      f-3     :     0.000000

 29 H s       :    -0.000053  s :    -0.000053
      pz      :    -0.000001  p :     0.000005
      px      :     0.000002
      py      :     0.000004
      dz2     :    -0.000000  d :    -0.000000
      dxz     :     0.000000
      dyz     :    -0.000000
      dx2y2   :    -0.000000
      dxy     :    -0.000000
      f0      :     0.000000  f :    -0.000000
      f+1     :    -0.000000
      f-1     :    -0.000000
      f+2     :    -0.000000
      f-2     :    -0.000000
      f+3     :    -0.000000
      f-3     :    -0.000000

 30 H s       :     0.000012  s :     0.000012
      pz      :    -0.000003  p :    -0.000002
      px      :    -0.000004
      py      :     0.000005
      dz2     :     0.000000  d :    -0.000000
      dxz     :    -0.000000
      dyz     :    -0.000000
      dx2y2   :     0.000000
      dxy     :    -0.000000
      f0      :     0.000000  f :     0.000000
      f+1     :     0.000000
      f-1     :     0.000000
      f+2     :     0.000000
      f-2     :     0.000000
      f+3     :     0.000000
      f-3     :     0.000000


                     *******************************
                     * LOEWDIN POPULATION ANALYSIS *
                     *******************************

-------------------------------------------
LOEWDIN ATOMIC CHARGES AND SPIN POPULATIONS
-------------------------------------------
   0 N :    0.413071    0.000184
   1 C :   -0.026659    0.000078
   2 C :    0.043975    0.000128
   3 C :   -0.368426    0.000362
   4 C :    0.044036    0.000218
   5 C :   -0.023659    0.000017
   6 H :   -0.044961    0.000004
   7 H :   -0.056211    0.000005
   8 N :    0.167659   -0.000698
   9 H :   -0.063680    0.000023
  10 H :   -0.041995   -0.000009
  11 C :    0.193639    0.000033
  12 H :   -0.050964    0.000002
  13 H :   -0.049569   -0.000002
  14 H :   -0.056080    0.000009
  15 N :    0.277396   -0.000403
  16 C :   -0.165092   -0.000028
  17 C :   -0.492293   -0.000050
  18 H :   -0.076317    0.000022
  19 O :    0.328463   -0.000010
  20 C :   -0.115633   -0.000070
  21 C :    0.092154    0.000125
  22 C :    0.073636   -0.000104
  23 C :    0.080984    0.000146
  24 C :    0.073119   -0.000096
  25 C :    0.095879    0.000096
  26 H :   -0.048240    0.000019
  27 H :   -0.052587   -0.000019
  28 H :   -0.050857    0.000023
  29 H :   -0.052905   -0.000018
  30 H :   -0.047884    0.000016

----------------------------------------------------
LOEWDIN REDUCED ORBITAL CHARGES AND SPIN POPULATIONS
----------------------------------------------------
CHARGE
  0 N s       :     2.689476  s :     2.689476
      pz      :     1.102766  p :     3.364737
      px      :     1.085978
      py      :     1.175994
      dz2     :     0.117786  d :     0.448759
      dxz     :     0.141166
      dyz     :     0.068446
      dx2y2   :     0.058819
      dxy     :     0.062541
      f0      :     0.006897  f :     0.079795
      f+1     :     0.034108
      f-1     :     0.009218
      f+2     :     0.005704
      f-2     :     0.007834
      f+3     :     0.008014
      f-3     :     0.008019
      g0      :     0.000549  g :     0.004161
      g+1     :     0.000922
      g-1     :     0.000495
      g+2     :     0.000511
      g-2     :     0.000096
      g+3     :     0.000442
      g-3     :     0.000429
      g+4     :     0.000398
      g-4     :     0.000318

  1 C s       :     2.583035  s :     2.583035
      pz      :     0.877970  p :     2.660478
      px      :     1.000720
      py      :     0.781789
      dz2     :     0.176345  d :     0.610464
      dxz     :     0.181322
      dyz     :     0.139625
      dx2y2   :     0.062134
      dxy     :     0.051038
      f0      :     0.025704  f :     0.154333
      f+1     :     0.056058
      f-1     :     0.035267
      f+2     :     0.009936
      f-2     :     0.010472
      f+3     :     0.008625
      f-3     :     0.008271
      g0      :     0.003539  g :     0.018349
      g+1     :     0.004758
      g-1     :     0.004390
      g+2     :     0.001345
      g-2     :     0.000324
      g+3     :     0.001224
      g-3     :     0.000967
      g+4     :     0.000852
      g-4     :     0.000950

  2 C s       :     2.587192  s :     2.587192
      pz      :     0.950421  p :     2.754006
      px      :     0.983824
      py      :     0.819761
      dz2     :     0.137901  d :     0.492471
      dxz     :     0.132651
      dyz     :     0.025111
      dx2y2   :     0.090484
      dxy     :     0.106324
      f0      :     0.010452  f :     0.110434
      f+1     :     0.038804
      f-1     :     0.002053
      f+2     :     0.014619
      f-2     :     0.018026
      f+3     :     0.012821
      f-3     :     0.013658
      g0      :     0.001594  g :     0.011923
      g+1     :     0.001522
      g-1     :     0.000097
      g+2     :     0.002198
      g-2     :     0.000529
      g+3     :     0.001760
      g-3     :     0.001638
      g+4     :     0.001226
      g-4     :     0.001359

  3 C s       :     2.579546  s :     2.579546
      pz      :     0.992860  p :     2.732864
      px      :     0.945046
      py      :     0.794959
      dz2     :     0.188183  d :     0.827312
      dxz     :     0.261922
      dyz     :     0.121556
      dx2y2   :     0.110106
      dxy     :     0.145546
      f0      :     0.015938  f :     0.205966
      f+1     :     0.085316
      f-1     :     0.018187
      f+2     :     0.020477
      f-2     :     0.028444
      f+3     :     0.018277
      f-3     :     0.019326
      g0      :     0.002537  g :     0.022738
      g+1     :     0.004159
      g-1     :     0.001552
      g+2     :     0.003397
      g-2     :     0.001088
      g+3     :     0.002529
      g-3     :     0.002800
      g+4     :     0.002198
      g-4     :     0.002478

  4 C s       :     2.586397  s :     2.586397
      pz      :     0.951552  p :     2.776271
      px      :     0.973565
      py      :     0.851154
      dz2     :     0.124774  d :     0.471983
      dxz     :     0.173173
      dyz     :     0.073884
      dx2y2   :     0.056136
      dxy     :     0.044016
      f0      :     0.014730  f :     0.109659
      f+1     :     0.041649
      f-1     :     0.016994
      f+2     :     0.010417
      f-2     :     0.008887
      f+3     :     0.008458
      f-3     :     0.008524
      g0      :     0.001918  g :     0.011654
      g+1     :     0.002562
      g-1     :     0.001464
      g+2     :     0.001403
      g-2     :     0.000364
      g+3     :     0.001196
      g-3     :     0.000846
      g+4     :     0.000907
      g-4     :     0.000993

  5 C s       :     2.583705  s :     2.583705
      pz      :     0.942505  p :     2.640145
      px      :     0.943719
      py      :     0.753921
      dz2     :     0.156301  d :     0.625164
      dxz     :     0.158464
      dyz     :     0.027895
      dx2y2   :     0.115927
      dxy     :     0.166576
      f0      :     0.011857  f :     0.155952
      f+1     :     0.051173
      f-1     :     0.002462
      f+2     :     0.021779
      f-2     :     0.034468
      f+3     :     0.016949
      f-3     :     0.017263
      g0      :     0.002018  g :     0.018693
      g+1     :     0.001977
      g-1     :     0.000113
      g+2     :     0.003220
      g-2     :     0.000812
      g+3     :     0.002759
      g-3     :     0.002623
      g+4     :     0.002343
      g-4     :     0.002830

  6 H s       :     0.785679  s :     0.785679
      pz      :     0.046249  p :     0.184755
      px      :     0.085042
      py      :     0.053464
      dz2     :     0.012524  d :     0.064899
      dxz     :     0.017245
      dyz     :     0.004398
      dx2y2   :     0.013327
      dxy     :     0.017404
      f0      :     0.000743  f :     0.009627
      f+1     :     0.002778
      f-1     :     0.000134
      f+2     :     0.001706
      f-2     :     0.001199
      f+3     :     0.001371
      f-3     :     0.001695

  7 H s       :     0.789284  s :     0.789284
      pz      :     0.092154  p :     0.190529
      px      :     0.040896
      py      :     0.057479
      dz2     :     0.018388  d :     0.066523
      dxz     :     0.024649
      dyz     :     0.022777
      dx2y2   :     0.000331
      dxy     :     0.000378
      f0      :     0.002916  f :     0.009875
      f+1     :     0.003713
      f-1     :     0.003125
      f+2     :     0.000067
      f-2     :     0.000051
      f+3     :     0.000002
      f-3     :     0.000001

  8 N s       :     2.859605  s :     2.859605
      pz      :     1.286807  p :     3.437197
      px      :     1.061527
      py      :     1.088863
      dz2     :     0.058893  d :     0.436883
      dxz     :     0.112406
      dyz     :     0.016515
      dx2y2   :     0.088511
      dxy     :     0.160558
      f0      :     0.005463  f :     0.091007
      f+1     :     0.024855
      f-1     :     0.001145
      f+2     :     0.012746
      f-2     :     0.020936
      f+3     :     0.011325
      f-3     :     0.014536
      g0      :     0.000554  g :     0.007650
      g+1     :     0.000848
      g-1     :     0.000099
      g+2     :     0.001077
      g-2     :     0.000220
      g+3     :     0.001108
      g-3     :     0.000970
      g+4     :     0.001170
      g-4     :     0.001604

  9 H s       :     0.787709  s :     0.787709
      pz      :     0.057715  p :     0.199169
      px      :     0.076331
      py      :     0.065124
      dz2     :     0.015757  d :     0.066858
      dxz     :     0.015399
      dyz     :     0.006510
      dx2y2   :     0.012557
      dxy     :     0.016634
      f0      :     0.000850  f :     0.009944
      f+1     :     0.003023
      f-1     :     0.000156
      f+2     :     0.001626
      f-2     :     0.001602
      f+3     :     0.001227
      f-3     :     0.001459

 10 H s       :     0.785001  s :     0.785001
      pz      :     0.096543  p :     0.182881
      px      :     0.037516
      py      :     0.048822
      dz2     :     0.019491  d :     0.064570
      dxz     :     0.023190
      dyz     :     0.020411
      dx2y2   :     0.000621
      dxy     :     0.000856
      f0      :     0.003038  f :     0.009543
      f+1     :     0.003482
      f-1     :     0.002766
      f+2     :     0.000103
      f-2     :     0.000146
      f+3     :     0.000006
      f-3     :     0.000002

 11 C s       :     2.545320  s :     2.545320
      pz      :     0.914602  p :     2.694899
      px      :     0.822298
      py      :     0.957999
      dz2     :     0.091964  d :     0.447515
      dxz     :     0.095022
      dyz     :     0.048834
      dx2y2   :     0.115673
      dxy     :     0.096022
      f0      :     0.009597  f :     0.110221
      f+1     :     0.019717
      f-1     :     0.009429
      f+2     :     0.014907
      f-2     :     0.021569
      f+3     :     0.013816
      f-3     :     0.021186
      g0      :     0.000672  g :     0.008406
      g+1     :     0.000938
      g-1     :     0.000330
      g+2     :     0.001113
      g-2     :     0.000458
      g+3     :     0.001380
      g-3     :     0.001585
      g+4     :     0.000952
      g-4     :     0.000976

 12 H s       :     0.788125  s :     0.788125
      pz      :     0.057674  p :     0.186995
      px      :     0.067055
      py      :     0.062265
      dz2     :     0.014272  d :     0.066528
      dxz     :     0.014281
      dyz     :     0.006051
      dx2y2   :     0.018516
      dxy     :     0.013408
      f0      :     0.000621  f :     0.009316
      f+1     :     0.002202
      f-1     :     0.000431
      f+2     :     0.001460
      f-2     :     0.001290
      f+3     :     0.002044
      f-3     :     0.001268

 13 H s       :     0.785754  s :     0.785754
      pz      :     0.084453  p :     0.187358
      px      :     0.042300
      py      :     0.060604
      dz2     :     0.019882  d :     0.067061
      dxz     :     0.021070
      dyz     :     0.018830
      dx2y2   :     0.005356
      dxy     :     0.001924
      f0      :     0.002861  f :     0.009396
      f+1     :     0.002443
      f-1     :     0.002139
      f+2     :     0.001229
      f-2     :     0.000585
      f+3     :     0.000039
      f-3     :     0.000101

 14 H s       :     0.794511  s :     0.794511
      pz      :     0.051493  p :     0.187073
      px      :     0.045291
      py      :     0.090289
      dz2     :     0.004268  d :     0.065365
      dxz     :     0.001403
      dyz     :     0.024719
      dx2y2   :     0.013900
      dxy     :     0.021074
      f0      :     0.001285  f :     0.009131
      f+1     :     0.000200
      f-1     :     0.000965
      f+2     :     0.001876
      f-2     :     0.000387
      f+3     :     0.002572
      f-3     :     0.001845

 15 N s       :     2.781104  s :     2.781104
      pz      :     0.946850  p :     3.419012
      px      :     1.164597
      py      :     1.307566
      dz2     :     0.060241  d :     0.429650
      dxz     :     0.153443
      dyz     :     0.019911
      dx2y2   :     0.081810
      dxy     :     0.114244
      f0      :     0.005193  f :     0.083748
      f+1     :     0.014600
      f-1     :     0.001125
      f+2     :     0.013018
      f-2     :     0.009095
      f+3     :     0.015792
      f-3     :     0.024926
      g0      :     0.001243  g :     0.009091
      g+1     :     0.000447
      g-1     :     0.000117
      g+2     :     0.001979
      g-2     :     0.000268
      g+3     :     0.000975
      g-3     :     0.001105
      g+4     :     0.001337
      g-4     :     0.001620

 16 C s       :     2.614100  s :     2.614100
      pz      :     0.812314  p :     2.722779
      px      :     0.942626
      py      :     0.967839
      dz2     :     0.049529  d :     0.649549
      dxz     :     0.082667
      dyz     :     0.046971
      dx2y2   :     0.167279
      dxy     :     0.303102
      f0      :     0.007854  f :     0.157201
      f+1     :     0.015537
      f-1     :     0.006963
      f+2     :     0.021085
      f-2     :     0.013638
      f+3     :     0.031802
      f-3     :     0.060323
      g0      :     0.001701  g :     0.021463
      g+1     :     0.001744
      g-1     :     0.000890
      g+2     :     0.002250
      g-2     :     0.001332
      g+3     :     0.002199
      g-3     :     0.002517
      g+4     :     0.003457
      g-4     :     0.005374

 17 C s       :     2.629728  s :     2.629728
      pz      :     0.647734  p :     2.618768
      px      :     0.967733
      py      :     1.003301
      dz2     :     0.079319  d :     0.948705
      dxz     :     0.101458
      dyz     :     0.154310
      dx2y2   :     0.302177
      dxy     :     0.311442
      f0      :     0.016183  f :     0.260113
      f+1     :     0.014239
      f-1     :     0.019866
      f+2     :     0.030440
      f-2     :     0.028124
      f+3     :     0.050313
      f-3     :     0.100948
      g0      :     0.001602  g :     0.034978
      g+1     :     0.001639
      g-1     :     0.005072
      g+2     :     0.002889
      g-2     :     0.003068
      g+3     :     0.003564
      g-3     :     0.001111
      g+4     :     0.011240
      g-4     :     0.004793

 18 H s       :     0.809756  s :     0.809756
      pz      :     0.049878  p :     0.194114
      px      :     0.050910
      py      :     0.093326
      dz2     :     0.005437  d :     0.063610
      dxz     :     0.004753
      dyz     :     0.017247
      dx2y2   :     0.019802
      dxy     :     0.016372
      f0      :     0.001073  f :     0.008838
      f+1     :     0.000328
      f-1     :     0.000919
      f+2     :     0.000810
      f-2     :     0.001101
      f+3     :     0.001885
      f-3     :     0.002721

 19 O s       :     3.241395  s :     3.241395
      pz      :     1.248001  p :     4.303475
      px      :     1.546352
      py      :     1.509122
      dz2     :     0.009910  d :     0.103067
      dxz     :     0.003201
      dyz     :     0.016026
      dx2y2   :     0.037910
      dxy     :     0.036020
      f0      :     0.001599  f :     0.022347
      f+1     :     0.000962
      f-1     :     0.002139
      f+2     :     0.001700
      f-2     :     0.001607
      f+3     :     0.005275
      f-3     :     0.009064
      g0      :     0.000053  g :     0.001253
      g+1     :     0.000022
      g-1     :     0.000126
      g+2     :     0.000089
      g-2     :     0.000102
      g+3     :     0.000099
      g-3     :     0.000031
      g+4     :     0.000487
      g-4     :     0.000242

 20 C s       :     2.575562  s :     2.575562
      pz      :     0.860958  p :     2.749490
      px      :     0.943581
      py      :     0.944951
      dz2     :     0.093735  d :     0.622616
      dxz     :     0.092343
      dyz     :     0.099588
      dx2y2   :     0.184326
      dxy     :     0.152624
      f0      :     0.010850  f :     0.153635
      f+1     :     0.017315
      f-1     :     0.013313
      f+2     :     0.027938
      f-2     :     0.016695
      f+3     :     0.022987
      f-3     :     0.044537
      g0      :     0.001356  g :     0.014329
      g+1     :     0.001155
      g-1     :     0.000852
      g+2     :     0.000728
      g-2     :     0.001399
      g+3     :     0.001879
      g-3     :     0.002553
      g+4     :     0.002262
      g-4     :     0.002145

 21 C s       :     2.579290  s :     2.579290
      pz      :     0.814121  p :     2.690642
      px      :     0.978176
      py      :     0.898345
      dz2     :     0.046733  d :     0.509853
      dxz     :     0.108969
      dyz     :     0.072051
      dx2y2   :     0.127368
      dxy     :     0.154734
      f0      :     0.009016  f :     0.116456
      f+1     :     0.013526
      f-1     :     0.010323
      f+2     :     0.020622
      f-2     :     0.010149
      f+3     :     0.015519
      f-3     :     0.037302
      g0      :     0.001236  g :     0.011604
      g+1     :     0.001038
      g-1     :     0.000489
      g+2     :     0.000979
      g-2     :     0.001012
      g+3     :     0.001577
      g-3     :     0.001232
      g+4     :     0.001987
      g-4     :     0.002054

 22 C s       :     2.586292  s :     2.586292
      pz      :     0.837374  p :     2.713034
      px      :     0.973371
      py      :     0.902289
      dz2     :     0.061779  d :     0.501941
      dxz     :     0.111315
      dyz     :     0.058665
      dx2y2   :     0.125007
      dxy     :     0.145174
      f0      :     0.011165  f :     0.113575
      f+1     :     0.010890
      f-1     :     0.009587
      f+2     :     0.024374
      f-2     :     0.010152
      f+3     :     0.016800
      f-3     :     0.030607
      g0      :     0.000883  g :     0.011523
      g+1     :     0.001229
      g-1     :     0.000873
      g+2     :     0.000936
      g-2     :     0.000817
      g+3     :     0.001768
      g-3     :     0.001717
      g+4     :     0.001332
      g-4     :     0.001969

 23 C s       :     2.588448  s :     2.588448
      pz      :     0.826881  p :     2.696647
      px      :     0.940279
      py      :     0.929486
      dz2     :     0.082125  d :     0.508116
      dxz     :     0.063279
      dyz     :     0.095816
      dx2y2   :     0.158403
      dxy     :     0.108493
      f0      :     0.007647  f :     0.114322
      f+1     :     0.013006
      f-1     :     0.013090
      f+2     :     0.021682
      f-2     :     0.014005
      f+3     :     0.015263
      f-3     :     0.029629
      g0      :     0.001155  g :     0.011483
      g+1     :     0.000810
      g-1     :     0.000848
      g+2     :     0.000610
      g-2     :     0.001375
      g+3     :     0.001591
      g-3     :     0.002369
      g+4     :     0.001555
      g-4     :     0.001169

 24 C s       :     2.586473  s :     2.586473
      pz      :     0.827041  p :     2.713177
      px      :     0.973595
      py      :     0.912541
      dz2     :     0.045590  d :     0.502051
      dxz     :     0.103048
      dyz     :     0.070526
      dx2y2   :     0.127011
      dxy     :     0.155877
      f0      :     0.008800  f :     0.113644
      f+1     :     0.012666
      f-1     :     0.010025
      f+2     :     0.020706
      f-2     :     0.009802
      f+3     :     0.015140
      f-3     :     0.036505
      g0      :     0.001229  g :     0.011536
      g+1     :     0.001019
      g-1     :     0.000508
      g+2     :     0.000991
      g-2     :     0.000909
      g+3     :     0.001603
      g-3     :     0.001241
      g+4     :     0.002000
      g-4     :     0.002036

 25 C s       :     2.580258  s :     2.580258
      pz      :     0.817390  p :     2.685483
      px      :     0.976420
      py      :     0.891673
      dz2     :     0.065385  d :     0.509562
      dxz     :     0.111328
      dyz     :     0.057721
      dx2y2   :     0.123026
      dxy     :     0.152103
      f0      :     0.011356  f :     0.117139
      f+1     :     0.011582
      f-1     :     0.010083
      f+2     :     0.023896
      f-2     :     0.011073
      f+3     :     0.017873
      f-3     :     0.031275
      g0      :     0.000932  g :     0.011678
      g+1     :     0.001240
      g-1     :     0.000887
      g+2     :     0.000901
      g-2     :     0.000885
      g+3     :     0.001734
      g-3     :     0.001736
      g+4     :     0.001368
      g-4     :     0.001995

 26 H s       :     0.781172  s :     0.781172
      pz      :     0.065757  p :     0.191838
      px      :     0.059213
      py      :     0.066869
      dz2     :     0.013862  d :     0.065635
      dxz     :     0.010737
      dyz     :     0.012682
      dx2y2   :     0.016717
      dxy     :     0.011637
      f0      :     0.000690  f :     0.009594
      f+1     :     0.000880
      f-1     :     0.001616
      f+2     :     0.002108
      f-2     :     0.001688
      f+3     :     0.001058
      f-3     :     0.001554

 27 H s       :     0.791009  s :     0.791009
      pz      :     0.056150  p :     0.187258
      px      :     0.054257
      py      :     0.076851
      dz2     :     0.009712  d :     0.064705
      dxz     :     0.007128
      dyz     :     0.014333
      dx2y2   :     0.018404
      dxy     :     0.015127
      f0      :     0.000591  f :     0.009616
      f+1     :     0.000619
      f-1     :     0.001622
      f+2     :     0.001310
      f-2     :     0.001518
      f+3     :     0.001510
      f-3     :     0.002445

 28 H s       :     0.791300  s :     0.791300
      pz      :     0.048813  p :     0.185842
      px      :     0.091144
      py      :     0.045884
      dz2     :     0.006057  d :     0.064181
      dxz     :     0.020075
      dyz     :     0.001441
      dx2y2   :     0.014220
      dxy     :     0.022388
      f0      :     0.000949  f :     0.009534
      f+1     :     0.001403
      f-1     :     0.000187
      f+2     :     0.001716
      f-2     :     0.000430
      f+3     :     0.001971
      f-3     :     0.002878

 29 H s       :     0.791530  s :     0.791530
      pz      :     0.064685  p :     0.187134
      px      :     0.055555
      py      :     0.066894
      dz2     :     0.013519  d :     0.064640
      dxz     :     0.010531
      dyz     :     0.012330
      dx2y2   :     0.016586
      dxy     :     0.011673
      f0      :     0.000664  f :     0.009602
      f+1     :     0.000941
      f-1     :     0.001564
      f+2     :     0.002068
      f-2     :     0.001668
      f+3     :     0.001127
      f-3     :     0.001569

 30 H s       :     0.784810  s :     0.784810
      pz      :     0.054348  p :     0.188306
      px      :     0.057044
      py      :     0.076915
      dz2     :     0.009179  d :     0.065171
      dxz     :     0.007189
      dyz     :     0.014607
      dx2y2   :     0.018802
      dxy     :     0.015392
      f0      :     0.000607  f :     0.009597
      f+1     :     0.000601
      f-1     :     0.001577
      f+2     :     0.001318
      f-2     :     0.001482
      f+3     :     0.001534
      f-3     :     0.002478


SPIN
  0 N s       :     0.000005  s :     0.000005
      pz      :     0.000006  p :     0.000192
      px      :     0.000012
      py      :     0.000175
      dz2     :    -0.000001  d :    -0.000014
      dxz     :    -0.000001
      dyz     :    -0.000009
      dx2y2   :    -0.000001
      dxy     :    -0.000003
      f0      :    -0.000000  f :     0.000001
      f+1     :     0.000000
      f-1     :     0.000001
      f+2     :    -0.000000
      f-2     :    -0.000001
      f+3     :     0.000000
      f-3     :     0.000000
      g0      :    -0.000000  g :     0.000000
      g+1     :    -0.000000
      g-1     :     0.000000
      g+2     :    -0.000000
      g-2     :     0.000000
      g+3     :     0.000000
      g-3     :     0.000000
      g+4     :    -0.000000
      g-4     :    -0.000000

  1 C s       :    -0.000003  s :    -0.000003
      pz      :    -0.000003  p :     0.000037
      px      :     0.000002
      py      :     0.000038
      dz2     :    -0.000001  d :     0.000034
      dxz     :     0.000002
      dyz     :     0.000035
      dx2y2   :    -0.000001
      dxy     :    -0.000002
      f0      :     0.000000  f :     0.000008
      f+1     :     0.000000
      f-1     :     0.000008
      f+2     :     0.000000
      f-2     :     0.000001
      f+3     :    -0.000000
      f-3     :    -0.000001
      g0      :     0.000000  g :     0.000002
      g+1     :     0.000000
      g-1     :     0.000001
      g+2     :    -0.000000
      g-2     :     0.000000
      g+3     :    -0.000000
      g-3     :     0.000000
      g+4     :     0.000000
      g-4     :     0.000000

  2 C s       :     0.000001  s :     0.000001
      pz      :    -0.000001  p :     0.000021
      px      :    -0.000007
      py      :     0.000029
      dz2     :     0.000001  d :     0.000090
      dxz     :     0.000003
      dyz     :    -0.000002
      dx2y2   :     0.000012
      dxy     :     0.000075
      f0      :    -0.000000  f :     0.000014
      f+1     :     0.000001
      f-1     :     0.000000
      f+2     :     0.000002
      f-2     :     0.000007
      f+3     :     0.000001
      f-3     :     0.000003
      g0      :     0.000000  g :     0.000002
      g+1     :     0.000000
      g-1     :     0.000000
      g+2     :     0.000000
      g-2     :    -0.000000
      g+3     :     0.000000
      g-3     :     0.000000
      g+4     :     0.000001
      g-4     :     0.000001

  3 C s       :     0.000020  s :     0.000020
      pz      :     0.000022  p :     0.000455
      px      :     0.000047
      py      :     0.000385
      dz2     :     0.000007  d :    -0.000076
      dxz     :    -0.000003
      dyz     :    -0.000013
      dx2y2   :    -0.000015
      dxy     :    -0.000052
      f0      :    -0.000001  f :    -0.000031
      f+1     :     0.000003
      f-1     :     0.000006
      f+2     :    -0.000004
      f-2     :    -0.000024
      f+3     :    -0.000003
      f-3     :    -0.000007
      g0      :    -0.000000  g :    -0.000006
      g+1     :    -0.000000
      g-1     :     0.000001
      g+2     :    -0.000000
      g-2     :    -0.000001
      g+3     :    -0.000001
      g-3     :    -0.000003
      g+4     :    -0.000001
      g-4     :    -0.000001

  4 C s       :     0.000006  s :     0.000006
      pz      :    -0.000005  p :     0.000133
      px      :     0.000008
      py      :     0.000130
      dz2     :     0.000005  d :     0.000066
      dxz     :     0.000006
      dyz     :     0.000062
      dx2y2   :    -0.000003
      dxy     :    -0.000004
      f0      :     0.000001  f :     0.000012
      f+1     :     0.000002
      f-1     :     0.000014
      f+2     :    -0.000001
      f-2     :    -0.000002
      f+3     :    -0.000001
      f-3     :    -0.000002
      g0      :     0.000000  g :     0.000001
      g+1     :     0.000000
      g-1     :     0.000001
      g+2     :    -0.000000
      g-2     :     0.000000
      g+3     :    -0.000000
      g-3     :    -0.000000
      g+4     :    -0.000000
      g-4     :    -0.000000

  5 C s       :    -0.000005  s :    -0.000005
      pz      :    -0.000000  p :    -0.000051
      px      :    -0.000010
      py      :    -0.000040
      dz2     :     0.000000  d :     0.000058
      dxz     :     0.000001
      dyz     :     0.000003
      dx2y2   :     0.000007
      dxy     :     0.000048
      f0      :     0.000000  f :     0.000012
      f+1     :     0.000000
      f-1     :    -0.000000
      f+2     :     0.000001
      f-2     :     0.000006
      f+3     :     0.000001
      f-3     :     0.000004
      g0      :     0.000000  g :     0.000002
      g+1     :     0.000000
      g-1     :     0.000000
      g+2     :     0.000000
      g-2     :    -0.000000
      g+3     :     0.000000
      g-3     :     0.000001
      g+4     :     0.000001
      g-4     :     0.000001

  6 H s       :    -0.000004  s :    -0.000004
      pz      :    -0.000000  p :     0.000006
      px      :     0.000001
      py      :     0.000006
      dz2     :    -0.000000  d :     0.000001
      dxz     :    -0.000000
      dyz     :    -0.000001
      dx2y2   :     0.000000
      dxy     :     0.000002
      f0      :     0.000000  f :     0.000000
      f+1     :    -0.000000
      f-1     :     0.000000
      f+2     :    -0.000000
      f-2     :    -0.000000
      f+3     :     0.000000
      f-3     :     0.000000

  7 H s       :    -0.000006  s :    -0.000006
      pz      :     0.000001  p :     0.000008
      px      :    -0.000001
      py      :     0.000008
      dz2     :     0.000000  d :     0.000002
      dxz     :    -0.000001
      dyz     :     0.000002
      dx2y2   :     0.000000
      dxy     :     0.000000
      f0      :     0.000000  f :     0.000000
      f+1     :    -0.000000
      f-1     :     0.000000
      f+2     :     0.000000
      f-2     :     0.000000
      f+3     :     0.000000
      f-3     :     0.000000

  8 N s       :    -0.000020  s :    -0.000020
      pz      :     0.000036  p :    -0.000692
      px      :    -0.000035
      py      :    -0.000693
      dz2     :     0.000000  d :     0.000021
      dxz     :    -0.000004
      dyz     :    -0.000006
      dx2y2   :    -0.000002
      dxy     :     0.000033
      f0      :     0.000000  f :    -0.000006
      f+1     :    -0.000004
      f-1     :     0.000000
      f+2     :     0.000000
      f-2     :     0.000005
      f+3     :    -0.000002
      f-3     :    -0.000007
      g0      :    -0.000000  g :    -0.000000
      g+1     :     0.000000
      g-1     :    -0.000000
      g+2     :    -0.000000
      g-2     :     0.000000
      g+3     :    -0.000000
      g-3     :    -0.000000
      g+4     :    -0.000000
      g-4     :     0.000000

  9 H s       :    -0.000009  s :    -0.000009
      pz      :     0.000000  p :     0.000024
      px      :     0.000003
      py      :     0.000021
      dz2     :     0.000000  d :     0.000007
      dxz     :     0.000000
      dyz     :     0.000001
      dx2y2   :     0.000001
      dxy     :     0.000005
      f0      :     0.000000  f :     0.000001
      f+1     :     0.000000
      f-1     :    -0.000000
      f+2     :     0.000000
      f-2     :     0.000000
      f+3     :     0.000000
      f-3     :     0.000000

 10 H s       :    -0.000002  s :    -0.000002
      pz      :    -0.000000  p :    -0.000005
      px      :    -0.000001
      py      :    -0.000004
      dz2     :    -0.000000  d :    -0.000002
      dxz     :    -0.000001
      dyz     :    -0.000002
      dx2y2   :     0.000000
      dxy     :     0.000000
      f0      :     0.000000  f :    -0.000000
      f+1     :    -0.000000
      f-1     :    -0.000000
      f+2     :     0.000000
      f-2     :     0.000000
      f+3     :    -0.000000
      f-3     :     0.000000

 11 C s       :    -0.000000  s :    -0.000000
      pz      :     0.000001  p :     0.000001
      px      :    -0.000000
      py      :     0.000000
      dz2     :     0.000000  d :     0.000023
      dxz     :     0.000000
      dyz     :     0.000002
      dx2y2   :     0.000007
      dxy     :     0.000014
      f0      :     0.000000  f :     0.000008
      f+1     :     0.000000
      f-1     :    -0.000000
      f+2     :     0.000001
      f-2     :     0.000003
      f+3     :     0.000001
      f-3     :     0.000003
      g0      :     0.000000  g :     0.000001
      g+1     :     0.000000
      g-1     :     0.000000
      g+2     :     0.000000
      g-2     :     0.000000
      g+3     :     0.000000
      g-3     :     0.000000
      g+4     :     0.000000
      g-4     :     0.000000

 12 H s       :     0.000001  s :     0.000001
      pz      :     0.000000  p :     0.000001
      px      :     0.000000
      py      :     0.000000
      dz2     :     0.000000  d :     0.000000
      dxz     :     0.000000
      dyz     :     0.000000
      dx2y2   :    -0.000000
      dxy     :     0.000000
      f0      :     0.000000  f :     0.000000
      f+1     :     0.000000
      f-1     :     0.000000
      f+2     :     0.000000
      f-2     :     0.000000
      f+3     :    -0.000000
      f-3     :     0.000000

 13 H s       :    -0.000002  s :    -0.000002
      pz      :     0.000000  p :     0.000000
      px      :    -0.000000
      py      :    -0.000000
      dz2     :     0.000000  d :     0.000000
      dxz     :     0.000000
      dyz     :     0.000000
      dx2y2   :     0.000000
      dxy     :     0.000000
[truncated: 27,716 more chars]
