# Supplementary material for: Photovermellogens: Minimalistic Pyridinium-Based Acylhydrazones with Photoswitchable Basicity for Operation in Aqueous Media
Source: J Org Chem. 2026 May 4;91(19):6559–65. doi: 10.1021/acs.joc.5c02962 (PMC13185115; doi:10.1021/acs.joc.5c02962)
Supplement: Supplementary file 3 [file jo5c02962_si_003.zip › ts/pa/ts_guess.xyz]

31
Coordinates from ORCA-job orca E -778.990309475454
  N          -4.98082932371200     -0.43573036289563     -0.13171791258801
  C          -4.95224999687766     -0.47837751471050      1.23940417548711
  C          -3.81980558714796     -0.30672557889960      1.94580055227104
  C          -2.55910803814464     -0.07582746850736      1.27997812482380
  C          -2.63115648315487     -0.04765791856033     -0.16596463039685
  C          -3.81053233369001     -0.23098965979031     -0.79681225644050
  H          -5.90235430198629     -0.65424301956065      1.72423679412815
  H          -3.86114439592332     -0.33984224829635      3.02576920085956
  N          -1.48510110351542      0.09997677896577      1.98004195326006
  H          -1.74552831888808      0.12407574887304     -0.76208245902800
  H          -3.87838976392689     -0.21646469218123     -1.87609635296638
  C          -6.21118383075613     -0.72473430600203     -0.84268467332032
  H          -7.05104961889556     -0.25009571473201     -0.33932883761387
  H          -6.15192415630901     -0.32638367304988     -1.85224563757834
  H          -6.39830639516037     -1.79790413802588     -0.90066845811869
  N          -0.33467094984488      0.29501643129221      1.47138107583872
  C           0.84915944752421      0.48459323203611      1.14873669263478
  C           1.73138613323603     -0.68654367992505      0.78716949436556
  H           1.27644320694758      1.49168777282645      1.06927085351749
  O           1.25526678118075     -1.79852195283024      0.70411504487782
  C           3.16666473950054     -0.43243599612744      0.50969415114832
  C           3.83515966467908      0.67532593511084      1.03268055809867
  C           5.18665909421403      0.86145143146104      0.77978520595796
  C           5.87787377601246     -0.04695435259346     -0.00890923843859
  C           5.21934411253535     -1.15307422854434     -0.53484513208344
  C           3.87564557219497     -1.34997980186647     -0.26900291624916
  H           3.31882618867665      1.39003466331017      1.65949147399341
  H           5.69830087799139      1.71751758623474      1.19907128854951
  H           6.92979529776476      0.10439204889412     -0.21344675833447
  H           5.75704010001397     -1.86260036084195     -1.14986693701581
  H           3.36780959706287     -2.21378653886463     -0.67735294034074
