# Supplementary material for: Photovermellogens: Minimalistic Pyridinium-Based Acylhydrazones with Photoswitchable Basicity for Operation in Aqueous Media
Source: J Org Chem. 2026 May 4;91(19):6559–65. doi: 10.1021/acs.joc.5c02962 (PMC13185115; doi:10.1021/acs.joc.5c02962)
Supplement: Supplementary file 3 [file jo5c02962_si_003.zip › ts/pa/ts.out]

                                 *****************
                                 * O   R   C   A *
                                 *****************

                                            #,                                       
                                            ###                                      
                                            ####                                     
                                            #####                                    
                                            ######                                   
                                           ########,                                 
                                     ,,################,,,,,                         
                               ,,#################################,,                 
                          ,,##########################################,,             
                       ,#########################################, ''#####,          
                    ,#############################################,,   '####,        
                  ,##################################################,,,,####,       
                ,###########''''           ''''###############################       
              ,#####''   ,,,,##########,,,,          '''####'''          '####       
            ,##' ,,,,###########################,,,                        '##       
           ' ,,###''''                  '''############,,,                           
         ,,##''                                '''############,,,,        ,,,,,,###''
      ,#''                                            '''#######################'''  
     '                                                          ''''####''''         
             ,#######,   #######,   ,#######,      ##                                
            ,#'     '#,  ##    ##  ,#'     '#,    #''#        ,####,   ,####,        
            ##       ##  ##   ,#'  ##            #'  '#       #'       #'  '#        
            ##       ##  #######   ##           ,######,      #####,   #    #        
            '#,     ,#'  ##    ##  '#,     ,#' ,#      #,     #,   #   #,  ,#        
             '#######'   ##     ##  '#######'  #'      '#     '####' # '####'        


                #########################################################
                #                        -***-                          #
                #          Department of theory and spectroscopy        #
                #                                                       #
                #                      Frank Neese                      #
                #                                                       #
                #     Directorship, Architecture, Infrastructure        #
                #                    SHARK, DRIVERS                     #
                #        Core code/Algorithms in most modules           #
                #                                                       #
                #        Max Planck Institute fuer Kohlenforschung      #
                #                Kaiser Wilhelm Platz 1                 #
                #                 D-45470 Muelheim/Ruhr                 #
                #                      Germany                          #
                #                                                       #
                #                  All rights reserved                  #
                #                        -***-                          #
                #########################################################


                         Program Version 6.0.1  -  RELEASE   -


 With contributions from (in alphabetic order):
[Max-Planck-Institut fuer Kohlenforschung]                               
  Daniel Aravena         : Magnetic Suceptibility                        
  Michael Atanasov       : Ab Initio Ligand Field Theory (pilot matlab implementation)
  Alexander A. Auer      : GIAO ZORA, VPT2 properties, NMR spectrum      
  Ute Becker             : All parallelization in ORCA, NUMFREQ, NUMCALC 
  Giovanni Bistoni       : ED, misc. LED, open-shell LED, HFLD           
  Martin Brehm           : Molecular dynamics                            
  Dmytro Bykov           : pre 5.0 version of the SCF Hessian            
  Marcos Casanova-Páez   : Triplet and SCS-CIS(D). UHF-(DLPNO)-IP/EA/STEOM-CCSD. UHF-CVS-IP/STEOM-CCSD   
  Vijay G. Chilkuri      : MRCI spin determinant printing, contributions to CSF-ICE 
  Pauline Colinet        : FMM embedding                                 
  Dipayan Datta          : RHF DLPNO-CCSD density                        
  Achintya Kumar Dutta   : EOM-CC, STEOM-CC                              
  Nicolas Foglia         : Exact transition moments, OPA infrastructure, MCD improvements    
  Dmitry Ganyushin       : Spin-Orbit,Spin-Spin,Magnetic field MRCI      
  Miquel Garcia-Rates    : C-PCM and meta-GGA Hessian, CCSD/C-PCM, Gaussian charge scheme 
  Tiago L. C. Gouveia    : GS-ROHF, GS-ROCIS                             
  Yang Guo               : DLPNO-NEVPT2, F12-NEVPT2, CIM, IAO-localization        
  Andreas Hansen         : Spin unrestricted coupled pair/coupled cluster methods 
  Ingolf Harden          : AUTO-CI MPn and infrastructure                
  Benjamin Helmich-Paris : MC-RPA, TRAH-(SCF,CASSCF), AVAS, COSX integrals, SCF dyn. polar. 
  Lee Huntington         : MR-EOM, pCC                                   
  Robert Izsak           : Overlap fitted RIJCOSX, COSX-SCS-MP3, EOM     
  Riya Kayal             : Wick's Theorem for AUTO-CI, AUTO-CI UHF-CCSDT 
  Emily Kempfer          : AUTO-CI, RHF CISDT and CCSDT                  
  Christian Kollmar      : KDIIS, OOCD, Brueckner-CCSD(T), CCSD density, CASPT2, CASPT2-K, improved NEVPT2 
  Axel Koslowski         : Symmetry handling                             
  Simone Kossmann        : meta-GGA functionals, TD-DFT gradient, OOMP2, (MP2 Hessian; deprecated post 5.0) 
  Lucas Lang             : DCDCAS                                        
  Marvin Lechner         : AUTO-CI (C++ implementation), FIC-MRCC        
  Spencer Leger          : CASSCF response                               
  Dagmar Lenk            : GEPOL surface, SMD, ORCA-2-JSON               
  Dimitrios Liakos       : Extrapolation schemes; Compound Job, initial MDCI parallelization 
  Dimitrios Manganas     : Further ROCIS development; embedding schemes. LFT, Crystal Embedding 
  Dimitrios Pantazis     : SARC Basis sets                               
  Anastasios Papadopoulos: AUTO-CI, single reference methods and gradients 
  Taras Petrenko         : pre 6.0 DFT Hessian and TD-DFT gradient, (ASA, deprecated), ECA, 1-Electron XAS/XES, NRVS 
  Peter Pinski           : DLPNO-MP2, DLPNO-MP2 Gradient                 
  Christoph Reimann      : Effective Core Potentials                     
  Marius Retegan         : Local ZFS, SOC                                
  Christoph Riplinger    : Optimizer, TS searches, QM/MM, DLPNO-CCSD(T), (RO)-DLPNO pert. Triples 
  Michael Roemelt        : Original ROCIS implementation                 
  Masaaki Saitow         : Open-shell DLPNO-CCSD energy and density      
  Barbara Sandhoefer     : DKH picture change effects                    
  Kantharuban Sivalingam : CASSCF convergence/infrastructure, NEVPT2 and variants, FIC-MRCI 
  Bernardo de Souza      : ESD, SOC TD-DFT                               
  Georgi L. Stoychev     : AutoAux, RI-MP2 NMR, DLPNO-MP2 response, X2C  
  Van Anh Tran           : RI-MP2 g-tensors                              
  Willem Van den Heuvel  : Paramagnetic NMR                              
  Zikuan Wang            : NOTCH, Electric field optimization            
  Frank Wennmohs         : Technical directorship and infrastructure     
  Hang Xu                : AUTO-CI-Response properties                   
                                                                         
[FACCTs GmbH]                                                            
  Markus Bursch, Miquel Garcia-Rates, Christoph Riplinger, Bernardo de Souza, Georgi L. Stoychev 
                                                                 
  APM, Basis sets (HGBS, AHGBS, def-TZVP (Ac-Lr), def2-XVPD (La-Lu)), CI-OPT, improved COSX, DLPNO-Multilevel,           
  DOCKER, DRACO, updates on ESD, GOAT, IRC, LR-CPCM, MBIS, meta-GGA TD-DFT gradient, ML-optimized integration grids, 
  MM, NACMEs, nearIR, NEB, NEB-TS, NL-DFT gradient (VV10), 2- and 3-layer-ONIOM, interface openCOSMO-RS, QMMM,   
  Crystal-QMMM, SF, symmetry and pop. for TD-DFT, r2SCAN hybrids, SOLVATOR                                   
                                                                         
[Other institutions]                                                     
  V. Asgeirsson          : NEB                                           
  Christoph Bannwarth    : sTDA-DFT, sTD-DFT, PBEh-3c, B97-3c, D3        
  Sebastian Ehlert       : rSCAN, r2SCAN, r2SCAN-3c, D4, dhf basis sets  
  Marvin Friede          : D4 for Fr, Ra, Ac-Lr                          
  Lars Goerigk           : TD-DFT with DH, B97 family of functionals     
  Stefan Grimme          : VdW corrections, initial TS optimization, DFT functionals, gCP, sTDA/sTD-DF 
  Waldemar Hujo          : DFT-NL                                        
  H. Jonsson             : NEB                                           
  Holger Kruse           : gCP                                           
  Marcel Mueller         : wB97X-3c, vDZP basis set                      
  Hagen Neugebauer       : wr2SCAN                                       
  Tobias Risthaus        : range-separated hybrid DFT                    
  Lukas Wittmann         : regularized MP2, r2SCAN double-hybrids, wr2SCAN        
                                                                         
We gratefully acknowledge several colleagues who have allowed us to      
interface, adapt or use parts of their codes:                            
  Ed Valeev, F. Pavosevic, A. Kumar             : LibInt (2-el integral package), F12 methods 
  Garnet Chan, S. Sharma, J. Yang, R. Olivares  : DMRG                   
  Ulf Ekstrom                                   : XCFun DFT Library      
  Mihaly Kallay                                 : mrcc  (arbitrary order and MRCC methods)
  Frank Weinhold                                : gennbo (NPA and NBO analysis)           
  Simon Mueller                                 : openCOSMO-RS                            
  Christopher J. Cramer and Donald G. Truhlar   : smd solvation model                     
  S Lehtola, MJT Oliveira, MAL Marques          : LibXC Library                           
  Liviu Ungur et al                             : ANISO software                          


 Your calculation uses the libint2 library for the computation of 2-el integrals
 For citations please refer to: http://libint.valeyev.net

 Your ORCA version has been built with support for libXC version: 6.2.2
 For citations please refer to: https://libxc.gitlab.io

 This ORCA versions uses:
   CBLAS   interface :  Fast vector & matrix operations
   LAPACKE interface :  Fast linear algebra routines
   SCALAPACK package :  Parallel linear algebra routines
   Shared memory     :  Shared parallel matrices
   BLAS/LAPACK       :  OpenBLAS 0.3.27  USE64BITINT DYNAMIC_ARCH NO_AFFINITY SkylakeX SINGLE_THREADED
        Core in use  :  SkylakeX
   Copyright (c) 2011-2014, The OpenBLAS Project


NOTE: MaxCore=700 MB was set to SCF,MP2,MDCI,CIPSI,MRCI and CIS
      => If you want to overwrite this, your respective input block should be placed after the MaxCore statement


***************************************
The coordinates will be read from file: coord.xyz
***************************************


Your calculation utilizes the geometrical counterpoise correction gCP
Please cite in your paper:
H.Kruse, S. Grimme J.Chem.Phys., 136, (2012), 154101 
   

Your calculation utilizes the atom-pairwise dispersion correction
with the Becke-Johnson damping scheme (D3BJ)


Your calculation employs the composite approach PBEh-3c.
Please cite in your paper:
S. Grimme, J. G. Brandenburg, C. Bannwarth, A. Hansen J.Chem.Phys., 143, (2015), 054107 
   

================================================================================

----- Orbital basis set information -----
Your calculation utilizes the basis: def2-mSVP

----- AuxJ basis set information -----
Your calculation utilizes the auxiliary basis: def2/J
   F. Weigend, Phys. Chem. Chem. Phys. 8, 1057 (2006).

================================================================================
                                        WARNINGS
                       Please study these warnings very carefully!
================================================================================


WARNING: Geometry Optimization
  ===> : Switching off AutoStart
         For restart on a previous wavefunction, please use MOREAD

WARNING: Broken symmetry calculations need fully converged wavefunctions
  ===> : Setting SCFConvForced true
         You can overwrite this default with %scf ConvForced false 


================================================================================
                                       INPUT FILE
================================================================================
NAME = orca.inp
|  1> !UKS PBEH-3c verytightscf tightopt slowconv OPTTS FREQ CPCM(water)
|  2> %scf brokensym 1,1
|  3> end
|  4> %geom
|  5> inhess read
|  6> inhessname "inp.hess"
|  7> end
|  8> %pal nprocs 12 end
|  9> %maxcore 700
| 10> * XYZFILE 0 3 coord.xyz
| 11> 
| 12>                          ****END OF INPUT****
================================================================================

                       *****************************
                       * Geometry Optimization Run *
                       *****************************

Geometry optimization settings:
Update method            Update   .... Bofill
Choice of coordinates    CoordSys .... (2022) Redundant Internals
Initial Hessian          InHess   .... Read
Max. no of cycles        MaxIter  .... 93

Convergence Tolerances:
Energy Change            TolE     ....  1.0000e-06 Eh
Max. Gradient            TolMAXG  ....  1.0000e-04 Eh/bohr
RMS Gradient             TolRMSG  ....  3.0000e-05 Eh/bohr
Max. Displacement        TolMAXD  ....  1.0000e-03 bohr
RMS Displacement         TolRMSD  ....  6.0000e-04 bohr
Strict Convergence                .... False

------------------------------------------------------------------------------
                        ORCA OPTIMIZATION COORDINATE SETUP
------------------------------------------------------------------------------

The optimization will be done in redundant internal coordinates (2022)
Making redundant internal coordinates   ...  (2022 redundants) done
Following TS mode number                ...     0
Evaluating the initial hessian          ... (Reading Exact Hessian)...  
InHessName: inp.hess	The file <inp.hess> is opened as a .hess file
done
done
Evaluating the coordinates              ...  done
Calculating the B-matrix                .... done
Calculating the G-matrix                .... done
Diagonalizing the G-matrix              .... done
Small eigenvalue found = 1.769e-03
Small eigenvalue found = 4.559e-03
Small eigenvalue found = 8.325e-03
Small eigenvalue found = 1.866e-02
The first mode is                       ....   61
The number of degrees of freedom        ....   87

    -----------------------------------------------------------------
                    Redundant Internal Coordinates


    -----------------------------------------------------------------
         Definition                    Initial Value    d2E/dq (diagonal element)
    -----------------------------------------------------------------
      1. B(C   1,N   0)                  1.3721         0.397627   
      2. B(C   2,C   1)                  1.3457         0.531569   
      3. B(C   3,C   2)                  1.4443         0.338847   
      4. B(C   4,C   3)                  1.4480         0.331343   
      5. B(C   5,C   4)                  1.3500         0.517761   
      6. B(C   5,N   0)                  1.3616         0.416995   
      7. B(H   6,C   1)                  1.0811         0.382749   
      8. B(H   7,C   2)                  1.0813         0.381606   
      9. B(N   8,C   3)                  1.2940         0.670490   
     10. B(H   9,C   4)                  1.0813         0.381552   
     11. B(H  10,C   5)                  1.0815         0.380902   
     12. B(C  11,N   0)                  1.4501         0.366915   
     13. B(H  12,C  11)                  1.0881         0.361926   
     14. B(H  13,C  11)                  1.0869         0.365500   
     15. B(H  14,C  11)                  1.0909         0.353159   
     16. B(N  15,N   8)                  1.2729         0.564225   
     17. B(C  16,N  15)                  1.2416         0.833726   
     18. B(C  17,C  16)                  1.5102         0.270305   
     19. B(H  18,C  16)                  1.0969         0.335704   
     20. B(O  19,C  17)                  1.2125         0.875977   
     21. B(C  20,C  17)                  1.4838         0.324854   
     22. B(C  21,C  20)                  1.3955         0.411186   
     23. B(C  22,C  21)                  1.3875         0.426027   
     24. B(C  23,C  22)                  1.3875         0.427173   
     25. B(C  24,C  23)                  1.3906         0.420499   
     26. B(C  25,C  24)                  1.3838         0.434159   
     27. B(C  25,C  20)                  1.3967         0.408933   
     28. B(H  26,C  21)                  1.0818         0.379999   
     29. B(H  27,C  22)                  1.0819         0.379861   
     30. B(H  28,C  23)                  1.0823         0.379294   
     31. B(H  29,C  24)                  1.0820         0.379377   
     32. B(H  30,C  25)                  1.0820         0.380316   
     33. A(C   1,N   0,C   5)          118.3532         0.092873   
     34. A(C   1,N   0,C  11)          120.0943         0.133676   
     35. A(C   5,N   0,C  11)          121.3154         0.136766   
     36. A(C   2,C   1,H   6)          121.6630         0.088495   
     37. A(N   0,C   1,C   2)          122.5562         0.091095   
     38. A(N   0,C   1,H   6)          115.7799         0.097065   
     39. A(C   1,C   2,H   7)          119.2237         0.082692   
     40. A(C   3,C   2,H   7)          119.9151         0.081589   
     41. A(C   1,C   2,C   3)          120.8609         0.087218   
     42. A(C   2,C   3,N   8)          119.7878         0.139606   
     43. A(C   2,C   3,C   4)          114.8359         0.083256   
     44. A(C   4,C   3,N   8)          125.3719         0.142111   
     45. A(C   5,C   4,H   9)          118.6512         0.085219   
     46. A(C   3,C   4,H   9)          120.8540         0.083864   
     47. A(C   3,C   4,C   5)          120.4943         0.085720   
     48. A(N   0,C   5,H  10)          115.8210         0.097903   
     49. A(N   0,C   5,C   4)          122.8912         0.091689   
     50. A(C   4,C   5,H  10)          121.2866         0.088987   
     51. A(C   3,N   8,N  15)          123.6937         0.248629   
     52. A(H  13,C  11,H  14)          108.6943         0.068768   
     53. A(H  12,C  11,H  14)          108.7415         0.069547   
     54. A(N   0,C  11,H  14)          111.5712         0.132680   
     55. A(N   0,C  11,H  13)          109.6389         0.139022   
     56. A(N   0,C  11,H  12)          109.9468         0.138461   
     57. A(H  12,C  11,H  13)          108.1726         0.060111   
     58. A(N   8,N  15,C  16)          171.4942         0.113586   
     59. A(C  17,C  16,H  18)          117.8469         0.103793   
     60. A(N  15,C  16,H  18)          122.0361         0.121395   
     61. A(N  15,C  16,C  17)          120.0548         0.146911   
     62. A(C  16,C  17,C  20)          118.4935         0.185789   
     63. A(C  16,C  17,O  19)          119.8825         0.187871   
     64. A(O  19,C  17,C  20)          121.6080         0.188404   
     65. A(C  21,C  20,C  25)          119.1586         0.090900   
     66. A(C  17,C  20,C  25)          118.8657         0.141854   
     67. A(C  17,C  20,C  21)          121.9531         0.143426   
     68. A(C  22,C  21,H  26)          118.8089         0.089204   
     69. A(C  20,C  21,H  26)          120.8593         0.087272   
     70. A(C  20,C  21,C  22)          120.3161         0.086069   
     71. A(C  23,C  22,H  27)          120.1842         0.084977   
     72. A(C  21,C  22,H  27)          119.7466         0.085197   
     73. A(C  21,C  22,C  23)          120.0692         0.084908   
     74. A(C  24,C  23,H  28)          120.0027         0.085009   
     75. A(C  22,C  23,H  28)          120.0065         0.084944   
     76. A(C  22,C  23,C  24)          119.9907         0.084788   
     77. A(C  25,C  24,H  29)          119.8948         0.085067   
     78. A(C  23,C  24,H  29)          120.0816         0.085041   
     79. A(C  23,C  24,C  25)          120.0233         0.084854   
     80. A(C  24,C  25,H  30)          119.7896         0.085926   
     81. A(C  20,C  25,H  30)          119.7747         0.085583   
     82. A(C  20,C  25,C  24)          120.4312         0.085987   
     83. D(C   2,C   1,N   0,C  11)    175.4734         0.006003   
     84. D(H   6,C   1,N   0,C  11)     -4.8484         0.005637   
     85. D(H   6,C   1,N   0,C   5)   -179.3292         0.006082   
     86. D(C   2,C   1,N   0,C   5)      0.9926         0.007063   
     87. D(H   7,C   2,C   1,N   0)    179.3103         0.009304   
     88. D(H   7,C   2,C   1,H   6)     -0.3492         0.009659   
     89. D(C   3,C   2,C   1,N   0)     -0.4827         0.008894   
     90. D(C   3,C   2,C   1,H   6)    179.8577         0.009017   
     91. D(N   8,C   3,C   2,H   7)     -0.4874         0.007996   
     92. D(C   4,C   3,C   2,H   7)   -179.7620         0.006335   
     93. D(N   8,C   3,C   2,C   1)    179.3042         0.006625   
     94. D(C   4,C   3,C   2,C   1)      0.0296         0.006246   
     95. D(H   9,C   4,C   3,C   2)    179.6379         0.006223   
     96. D(C   5,C   4,C   3,N   8)   -179.3384         0.006891   
     97. D(C   5,C   4,C   3,C   2)     -0.1104         0.006199   
     98. D(H   9,C   4,C   3,N   8)      0.4100         0.007808   
     99. D(H  10,C   5,C   4,H   9)      0.4968         0.009548   
    100. D(N   0,C   5,C   4,H   9)   -179.0972         0.009294   
    101. D(N   0,C   5,C   4,C   3)      0.6566         0.009128   
    102. D(H  10,C   5,N   0,C  11)      4.8925         0.005932   
    103. D(H  10,C   5,N   0,C   1)    179.3028         0.006403   
    104. D(H  10,C   5,C   4,C   3)   -179.7494         0.008814   
    105. D(C   4,C   5,N   0,C  11)   -175.4929         0.006378   
    106. D(C   4,C   5,N   0,C   1)     -1.0826         0.007334   
    107. D(N  15,N   8,C   3,C   4)     -1.5551         0.027590   
    108. D(N  15,N   8,C   3,C   2)    179.2523         0.029868   
    109. D(H  13,C  11,N   0,C   5)    -24.8094         0.010437   
    110. D(H  13,C  11,N   0,C   1)    160.8765         0.013133   
    111. D(H  12,C  11,N   0,C   5)   -143.6113         0.011556   
    112. D(H  14,C  11,N   0,C   1)    -78.6577         0.031361   
    113. D(H  12,C  11,N   0,C   1)     42.0745         0.013442   
    114. D(C  16,N  15,N   8,C   3)   -176.9051         0.015461   
    115. D(H  18,C  16,N  15,N   8)    -88.6681         0.009350   
    116. D(C  17,C  16,N  15,N   8)     94.2617         0.009807   
    117. D(C  20,C  17,C  16,H  18)      7.5024         0.012771   
    118. D(C  20,C  17,C  16,N  15)   -175.3064         0.011804   
    119. D(O  19,C  17,C  16,H  18)   -171.0628         0.012853   
    120. D(O  19,C  17,C  16,N  15)      6.1284         0.014636   
    121. D(C  25,C  20,C  17,O  19)     21.4146         0.009530   
    122. D(C  25,C  20,C  17,C  16)   -157.1246         0.008523   
    123. D(C  21,C  20,C  17,O  19)   -156.8450         0.009038   
    124. D(C  21,C  20,C  17,C  16)     24.6157         0.009331   
    125. D(H  26,C  21,C  20,C  25)   -178.4746         0.008229   
    126. D(H  26,C  21,C  20,C  17)     -0.2199         0.007653   
    127. D(C  22,C  21,C  20,C  25)      0.0662         0.008354   
    128. D(C  22,C  21,C  20,C  17)    178.3210         0.007481   
    129. D(H  27,C  22,C  21,H  26)     -0.7400         0.009870   
    130. D(H  27,C  22,C  21,C  20)   -179.3105         0.009013   
    131. D(C  23,C  22,C  21,H  26)    179.3150         0.008748   
    132. D(C  23,C  22,C  21,C  20)      0.7445         0.009583   
    133. D(H  28,C  23,C  22,H  27)     -0.5398         0.010049   
    134. D(H  28,C  23,C  22,C  21)    179.4049         0.009091   
    135. D(C  24,C  23,C  22,H  27)    179.3595         0.009022   
    136. D(C  24,C  23,C  22,C  21)     -0.6958         0.009651   
    137. D(H  29,C  24,C  23,H  28)     -0.0823         0.010003   
    138. D(H  29,C  24,C  23,C  22)   -179.9816         0.008945   
    139. D(C  25,C  24,C  23,H  28)    179.7312         0.009048   
    140. D(C  25,C  24,C  23,C  22)     -0.1681         0.009681   
    141. D(C  20,C  25,C  24,C  23)      0.9868         0.009567   
    142. D(H  30,C  25,C  20,C  21)    179.8426         0.007861   
    143. D(H  30,C  25,C  20,C  17)      1.5335         0.007912   
    144. D(C  24,C  25,C  20,C  21)     -0.9327         0.008319   
    145. D(C  24,C  25,C  20,C  17)   -179.2418         0.007153   
    146. D(H  30,C  25,C  24,H  29)      0.0254         0.010017   
    147. D(H  30,C  25,C  24,C  23)   -179.7885         0.008922   
    148. D(C  20,C  25,C  24,H  29)   -179.1993         0.009096   
    -----------------------------------------------------------------

Number of atoms                         .... 31
Number of degrees of freedom            .... 148


         *************************************************************
         *                GEOMETRY OPTIMIZATION CYCLE   1            *
         *************************************************************
---------------------------------
CARTESIAN COORDINATES (ANGSTROEM)
---------------------------------
  N     -4.980829   -0.435730   -0.131718
  C     -4.952250   -0.478378    1.239404
  C     -3.819806   -0.306726    1.945801
  C     -2.559108   -0.075827    1.279978
  C     -2.631156   -0.047658   -0.165965
  C     -3.810532   -0.230990   -0.796812
  H     -5.902354   -0.654243    1.724237
  H     -3.861144   -0.339842    3.025769
  N     -1.485101    0.099977    1.980042
  H     -1.745528    0.124076   -0.762082
  H     -3.878390   -0.216465   -1.876096
  C     -6.211184   -0.724734   -0.842685
  H     -7.051050   -0.250096   -0.339329
  H     -6.151924   -0.326384   -1.852246
  H     -6.398306   -1.797904   -0.900668
  N     -0.334671    0.295016    1.471381
  C      0.849159    0.484593    1.148737
  C      1.731386   -0.686544    0.787169
  H      1.276443    1.491688    1.069271
  O      1.255267   -1.798522    0.704115
  C      3.166665   -0.432436    0.509694
  C      3.835160    0.675326    1.032681
  C      5.186659    0.861451    0.779785
  C      5.877874   -0.046954   -0.008909
  C      5.219344   -1.153074   -0.534845
  C      3.875646   -1.349980   -0.269003
  H      3.318826    1.390035    1.659491
  H      5.698301    1.717518    1.199071
  H      6.929795    0.104392   -0.213447
  H      5.757040   -1.862600   -1.149867
  H      3.367810   -2.213787   -0.677353

----------------------------
CARTESIAN COORDINATES (A.U.)
----------------------------
  NO LB      ZA    FRAG     MASS         X           Y           Z
   0 N     7.0000    0    14.007   -9.412403   -0.823411   -0.248911
   1 C     6.0000    0    12.011   -9.358396   -0.904002    2.342134
   2 C     6.0000    0    12.011   -7.218386   -0.579627    3.677030
   3 C     6.0000    0    12.011   -4.836013   -0.143293    2.418808
   4 C     6.0000    0    12.011   -4.972165   -0.090060   -0.313628
   5 C     6.0000    0    12.011   -7.200863   -0.436507   -1.505757
   6 H     1.0000    0     1.008  -11.153833   -1.236340    3.258335
   7 H     1.0000    0     1.008   -7.296505   -0.642209    5.717875
   8 N     7.0000    0    14.007   -2.806434    0.188929    3.741737
   9 H     1.0000    0     1.008   -3.298570    0.234469   -1.440127
  10 H     1.0000    0     1.008   -7.329094   -0.409059   -3.545308
  11 C     6.0000    0    12.011  -11.737436   -1.369549   -1.592443
  12 H     1.0000    0     1.008  -13.324553   -0.472612   -0.641239
  13 H     1.0000    0     1.008  -11.625452   -0.616776   -3.500237
  14 H     1.0000    0     1.008  -12.091047   -3.397546   -1.702017
  15 N     7.0000    0    14.007   -0.632436    0.557500    2.780507
  16 C     6.0000    0    12.011    1.604679    0.915748    2.170798
  17 C     6.0000    0    12.011    3.271846   -1.297380    1.487535
  18 H     1.0000    0     1.008    2.412128    2.818881    2.020629
  19 O     8.0000    0    15.999    2.372110   -3.398714    1.330585
  20 C     6.0000    0    12.011    5.984129   -0.817186    0.963182
  21 C     6.0000    0    12.011    7.247401    1.276181    1.951483
  22 C     6.0000    0    12.011    9.801365    1.627907    1.473580
  23 C     6.0000    0    12.011   11.107572   -0.088731   -0.016836
  24 C     6.0000    0    12.011    9.863131   -2.178995   -1.010711
  25 C     6.0000    0    12.011    7.323909   -2.551092   -0.508342
  26 H     1.0000    0     1.008    6.271673    2.626785    3.135984
  27 H     1.0000    0     1.008   10.768228    3.245638    2.265916
  28 H     1.0000    0     1.008   13.095415    0.197272   -0.403356
  29 H     1.0000    0     1.008   10.879229   -3.519805   -2.172934
  30 H     1.0000    0     1.008    6.364238   -4.183450   -1.280012

--------------------------------
INTERNAL COORDINATES (ANGSTROEM)
--------------------------------
 N      0   0   0     0.000000000000     0.00000000     0.00000000
 C      1   0   0     1.372082846583     0.00000000     0.00000000
 C      2   1   0     1.345693341489   122.55624611     0.00000000
 C      3   2   1     1.444296282740   120.86087668   359.51727177
 C      4   3   2     1.448010688271   114.83592792     0.02958409
 C      5   4   3     1.350002463499   120.49429389   359.88957507
 H      2   1   3     1.081059450021   115.77991767   179.67817123
 H      3   2   1     1.081266800025   119.22371124   179.31027638
 N      4   3   2     1.294019858018   119.78777910   179.30419727
 H      5   4   3     1.081289121135   120.85399048   179.63789954
 H      6   5   4     1.081512721394   121.28664268   180.25059832
 C      1   2   3     1.450092833925   120.09434669   175.47344512
 H     12   1   2     1.088128407749   109.94675077    42.07452222
 H     12   1   2     1.086926067561   109.63894355   160.87650066
 H     12   1   2     1.090903507087   111.57123608   281.34234779
 N      9   4   3     1.272896654357   123.69371663   179.25227451
 C     16   9   4     1.241568834632   171.49415098   183.09487420
 C     17  16   9     1.510170993763   120.05482694    94.26171300
 H     17  16   9     1.096870842325   122.03606783   271.33193802
 O     18  17  16     1.212469941233   119.88245545     6.12839684
 C     18  17  16     1.483774901614   118.49350802   184.69362061
 C     21  18  17     1.395541738231   121.95314601    24.61567873
 C     22  21  18     1.387497555875   120.31611444   178.32095893
 C     23  22  21     1.387450082511   120.06924393     0.74445731
 C     24  23  22     1.390600971478   119.99068452   359.30423718
 C     25  24  23     1.383824286475   120.02327311   359.83189469
 H     22  21  18     1.081804394930   120.85929714   359.78011291
 H     23  22  21     1.081862928153   119.74657393   180.68945639
 H     24  23  22     1.082257001924   120.00654205   179.40491718
 H     25  24  23     1.082033330312   120.08163795   180.01835245
 H     26  25  24     1.082039370216   119.78963853   180.21146217

---------------------------
INTERNAL COORDINATES (A.U.)
---------------------------
 N      0   0   0     0.000000000000     0.00000000     0.00000000
 C      1   0   0     2.592860813093     0.00000000     0.00000000
 C      2   1   0     2.542991875656   122.55624611     0.00000000
 C      3   2   1     2.729324430620   120.86087668   359.51727177
 C      4   3   2     2.736343639823   114.83592792     0.02958409
 C      5   4   3     2.551134936132   120.49429389   359.88957507
 H      2   1   3     2.042906295028   115.77991767   179.67817123
 H      3   2   1     2.043298129749   119.22371124   179.31027638
 N      4   3   2     2.445343143511   119.78777910   179.30419727
 H      5   4   3     2.043340310533   120.85399048   179.63789954
 H      6   5   4     2.043762853786   121.28664268   180.25059832
 C      1   2   3     2.740278324880   120.09434669   175.47344512
 H     12   1   2     2.056264689185   109.94675077    42.07452222
 H     12   1   2     2.053992595509   109.63894355   160.87650066
 H     12   1   2     2.061508866929   111.57123608   281.34234779
 N      9   4   3     2.405426073519   123.69371663   179.25227451
 C     16   9   4     2.346225073865   171.49415098   183.09487420
 C     17  16   9     2.853809593604   120.05482694    94.26171300
 H     17  16   9     2.072785496278   122.03606783   271.33193802
 O     18  17  16     2.291236134543   119.88245545     6.12839684
 C     18  17  16     2.803928208436   118.49350802   184.69362061
 C     21  18  17     2.637191693713   121.95314601    24.61567873
 C     22  21  18     2.621990392089   120.31611444   178.32095893
 C     23  22  21     2.621900680432   120.06924393     0.74445731
 C     24  23  22     2.627854997659   119.99068452   359.30423718
 C     25  24  23     2.615048918907   120.02327311   359.83189469
 H     22  21  18     2.044314036890   120.85929714   359.78011291
 H     23  22  21     2.044424648651   119.74657393   180.68945639
 H     24  23  22     2.045169340156   120.00654205   179.40491718
 H     25  24  23     2.044746662064   120.08163795   180.01835245
 H     26  25  24     2.044758075829   119.78963853   180.21146217

---------------------
BASIS SET INFORMATION
---------------------
There are 4 groups of distinct atoms

 Group   1 Type N   : 8s4p1d contracted to 4s2p1d pattern {5111/31/1}
 Group   2 Type C   : 8s4p1d contracted to 4s2p1d pattern {5111/31/1}
 Group   3 Type H   : 4s contracted to 2s pattern {31}
 Group   4 Type O   : 8s4p1d contracted to 4s2p1d pattern {5111/31/1}

Atom   0N    basis set group =>   1
Atom   1C    basis set group =>   2
Atom   2C    basis set group =>   2
Atom   3C    basis set group =>   2
Atom   4C    basis set group =>   2
Atom   5C    basis set group =>   2
Atom   6H    basis set group =>   3
Atom   7H    basis set group =>   3
Atom   8N    basis set group =>   1
Atom   9H    basis set group =>   3
Atom  10H    basis set group =>   3
Atom  11C    basis set group =>   2
Atom  12H    basis set group =>   3
Atom  13H    basis set group =>   3
Atom  14H    basis set group =>   3
Atom  15N    basis set group =>   1
Atom  16C    basis set group =>   2
Atom  17C    basis set group =>   2
Atom  18H    basis set group =>   3
Atom  19O    basis set group =>   4
Atom  20C    basis set group =>   2
Atom  21C    basis set group =>   2
Atom  22C    basis set group =>   2
Atom  23C    basis set group =>   2
Atom  24C    basis set group =>   2
Atom  25C    basis set group =>   2
Atom  26H    basis set group =>   3
Atom  27H    basis set group =>   3
Atom  28H    basis set group =>   3
Atom  29H    basis set group =>   3
Atom  30H    basis set group =>   3
---------------------------------
AUXILIARY/J BASIS SET INFORMATION
---------------------------------
There are 4 groups of distinct atoms

 Group   1 Type N   : 12s5p4d2f1g contracted to 6s4p3d1f1g pattern {711111/2111/211/2/1}
 Group   2 Type C   : 12s5p4d2f1g contracted to 6s4p3d1f1g pattern {711111/2111/211/2/1}
 Group   3 Type H   : 5s2p1d contracted to 3s1p1d pattern {311/2/1}
 Group   4 Type O   : 12s5p4d2f1g contracted to 6s4p3d1f1g pattern {711111/2111/211/2/1}

Atom   0N    basis set group =>   1
Atom   1C    basis set group =>   2
Atom   2C    basis set group =>   2
Atom   3C    basis set group =>   2
Atom   4C    basis set group =>   2
Atom   5C    basis set group =>   2
Atom   6H    basis set group =>   3
Atom   7H    basis set group =>   3
Atom   8N    basis set group =>   1
Atom   9H    basis set group =>   3
Atom  10H    basis set group =>   3
Atom  11C    basis set group =>   2
Atom  12H    basis set group =>   3
Atom  13H    basis set group =>   3
Atom  14H    basis set group =>   3
Atom  15N    basis set group =>   1
Atom  16C    basis set group =>   2
Atom  17C    basis set group =>   2
Atom  18H    basis set group =>   3
Atom  19O    basis set group =>   4
Atom  20C    basis set group =>   2
Atom  21C    basis set group =>   2
Atom  22C    basis set group =>   2
Atom  23C    basis set group =>   2
Atom  24C    basis set group =>   2
Atom  25C    basis set group =>   2
Atom  26H    basis set group =>   3
Atom  27H    basis set group =>   3
Atom  28H    basis set group =>   3
Atom  29H    basis set group =>   3
Atom  30H    basis set group =>   3


           ************************************************************
           *        Program running with 12 parallel MPI-processes    *
           *              working on a common directory               *
           ************************************************************
------------------------------------------------------------------------------
                             ORCA STARTUP CALCULATIONS
                           -- RI-GTO INTEGRALS CHOSEN --
------------------------------------------------------------------------------
------------------------------------------------------------------------------
                   ___                                                        
                  /   \      - P O W E R E D   B Y -                         
                 /     \                                                     
                 |  |  |   _    _      __       _____    __    __             
                 |  |  |  | |  | |    /  \     |  _  \  |  |  /  |          
                  \  \/   | |  | |   /    \    | | | |  |  | /  /          
                 / \  \   | |__| |  /  /\  \   | |_| |  |  |/  /          
                |  |  |   |  __  | /  /__\  \  |    /   |      \           
                |  |  |   | |  | | |   __   |  |    \   |  |\   \          
                \     /   | |  | | |  |  |  |  | |\  \  |  | \   \       
                 \___/    |_|  |_| |__|  |__|  |_| \__\ |__|  \__/        
                                                                              
                      - O R C A' S   B I G   F R I E N D -                    
                                      &                                       
                       - I N T E G R A L  F E E D E R -                       
                                                                              
 v1 FN, 2020, v2 2021, v3 2022-2024                                           
------------------------------------------------------------------------------


----------------------
SHARK INTEGRAL PACKAGE
----------------------

Number of atoms                             ...     31
Number of basis functions                   ...    296
Number of shells                            ...    152
Maximum angular momentum                    ...      2
Integral batch strategy                     ... SHARK/LIBINT Hybrid
RI-J (if used) integral strategy            ... SPLIT-RIJ (Revised 2003 algorithm where possible)
Printlevel                                  ...      1
Contraction scheme used                     ... SEGMENTED contraction
Prescreening option                         ... SCHWARTZ
   Thresh                                   ... 1.000e-12
   Tcut                                     ... 1.000e-14
   Tpresel                                  ... 1.000e-14 
Coulomb Range Separation                    ... NOT USED
Exchange Range Separation                   ... NOT USED
Multipole approximations                    ... NOT USED
Finite Nucleus Model                        ... NOT USED
CABS basis                                  ... NOT available
Auxiliary Coulomb fitting basis             ... AVAILABLE
   # of basis functions in Aux-J            ...   1025
   # of shells in Aux-J                     ...    335
   Maximum angular momentum in Aux-J        ...      4
Auxiliary J/K fitting basis                 ... NOT available
Auxiliary Correlation fitting basis         ... NOT available
Auxiliary 'external' fitting basis          ... NOT available

Checking pre-screening integrals            ... done (  0.0 sec) Dimension = 152
Check shell pair data                       ... done (  0.0 sec)
Shell pair information
Shell pair cut-off parameter TPreSel        ...   1.0e-14
Total number of shell pairs                 ...     11628
Shell pairs after pre-screening             ...      7476
Total number of primitive shell pairs       ...     41314
Primitive shell pairs kept                  ...     17523
          la=0 lb=0:   2736 shell pairs
          la=1 lb=0:   2551 shell pairs
          la=1 lb=1:    564 shell pairs
          la=2 lb=0:   1038 shell pairs
          la=2 lb=1:    481 shell pairs
          la=2 lb=2:    106 shell pairs

Calculating one electron integrals          ... done (  0.0 sec)
Calculating RI/J V-Matrix + Cholesky decomp.... done (  0.1 sec)
Calculating Nuclear repulsion               ... done (  0.0 sec) ENN=   1132.536716889397 Eh

Diagonalization of the overlap matrix:
Smallest eigenvalue                        ... 4.297e-04
Time for diagonalization                   ...    0.012 sec
Threshold for overlap eigenvalues          ... 1.000e-07
Number of eigenvalues below threshold      ... 0
Time for construction of square roots      ...    0.005 sec
Total time needed                          ...    0.019 sec

-------------------
DFT GRID GENERATION
-------------------

General Integration Accuracy     IntAcc      ... 4.159
Radial Grid Type                 RadialGrid  ... OptM3 with GC (2021)
Angular Grid (max. ang.)         AngularGrid ... 3 (Lebedev-194)
Angular grid pruning method      GridPruning ... 4 (adaptive)
Weight generation scheme         WeightScheme... mBecke (2022)
Basis function cutoff            BFCut       ... 1.0000e-12
Integration weight cutoff        WCut        ... 1.0000e-14
Partially contracted basis set               ... off
Rotationally invariant grid construction     ... off
Angular grids for H and He will be reduced by one unit

Total number of grid points                  ...    76938
Total number of batches                      ...     1216
Average number of points per batch           ...       63
Average number of grid points per atom       ...     2482
Initializing property integral containers    ... done (  0.0 sec)

SHARK setup successfully completed in   0.7 seconds

Maximum memory used throughout the entire STARTUP-calculation: 27.1 MB


           ************************************************************
           *        Program running with 12 parallel MPI-processes    *
           *              working on a common directory               *
           ************************************************************
-------------------------------------------------------------------------------
                                 ORCA GUESS
                   Start orbitals & Density for SCF / CASSCF
-------------------------------------------------------------------------------

------------
SCF SETTINGS
------------
Hamiltonian:
 Density Functional     Method          .... DFT(GTOs)
 Exchange Functional    Exchange        .... PBE
   PBE kappa parameter   XKappa         ....  1.024500
   PBE mue parameter    XMuePBE         ....  0.123457
 Correlation Functional Correlation     .... PBE
   PBE beta parameter  CBetaPBE         ....  0.030000
 LDA part of GGA corr.  LDAOpt          .... PW91-LDA
 Gradients option       PostSCFGGA      .... off
 Hybrid DFT is turned on
   Fraction HF Exchange ScalHFX         ....  0.420000
   Scaling of DF-GGA-X  ScalDFX         ....  0.580000
   Scaling of DF-GGA-C  ScalDFC         ....  1.000000
   Scaling of DF-LDA-C  ScalLDAC        ....  1.000000
   Perturbative correction              ....  0.000000
 RI-approximation to the Coulomb term is turned on
   Number of AuxJ basis functions       .... 1025
   RIJ-ON(X) (HFX calculated with O(N)) .... on


General Settings:
 Integral files         IntName         .... orca
 Hartree-Fock type      HFTyp           .... UHF
 Total Charge           Charge          ....    0
 Multiplicity           Mult            ....    3
 Number of Electrons    NEL             ....  126
 Basis Dimension        Dim             ....  296
 Nuclear Repulsion      ENuc            ....   1132.5367168894 Eh

Convergence Acceleration:
 AO-DIIS                CNVDIIS         .... on
   Start iteration      DIISMaxIt       ....     0
   Startup error        DIISStart       ....  0.200000
   # of expansion vecs  DIISMaxEq       ....     5
   Bias factor          DIISBfac        ....   1.050
   Max. coefficient     DIISMaxC        ....  10.000
 MO-DIIS                CNVKDIIS        .... off
 Trust-Rad. Augm. Hess. CNVTRAH         .... auto
   Auto Start mean grad. ratio tolernc. ....  1.125000
   Auto Start start iteration           ....    50
   Auto Start num. interpolation iter.  ....    10
   Max. Number of Micro iterations      ....    24
   Max. Number of Macro iterations      .... Maxiter - #DIIS iter
   Number of Davidson start vectors     ....     2
   Converg. threshold    (grad. norm)   ....   2.000e-06
   Grad. Scal. Fac. for Micro threshold ....   0.100
   Minimum threshold for Micro iter.    ....   1.000e-02
   NR start threshold (gradient norm)   ....   1.000e-04
   Initial trust radius                 ....   0.400
   Minimum AH scaling param. (alpha)    ....   1.000
   Maximum AH scaling param. (alpha)    .... 1000.000
   Quad. conv. algorithm                .... NR
   White noise on init. David. guess    .... on
   Maximum white noise                  ....   0.010
   Pseudo random numbers                .... off
   Inactive MOs                         .... canonical
   Orbital update algorithm             .... Taylor
   Preconditioner                       .... Diag
   Full preconditioner red. dimension   ....   250
   COSX micro iterations for RIJONX calc.... off
 SOSCF                  CNVSOSCF        .... on
   Start iteration      SOSCFMaxIt      ....   150
   Startup grad/error   SOSCFStart      ....  0.001000
   Hessian update       SOSCFHessUp     .... L-BFGS
 Level Shifting         CNVShift        .... on
   Level shift para.    LevelShift      ....    0.2500
   Turn off err/grad.   ShiftErr        ....    0.0000
 Zerner damping         CNVZerner       .... off
 Static damping         CNVDamp         .... on
   Fraction old density DampFac         ....    0.8500
   Max. Damping (<1)    DampMax         ....    0.9800
   Min. Damping (>=0)   DampMin         ....    0.0000
   Turn off err/grad.   DampErr         ....    0.0300

SCF Procedure:
 Maximum # iterations   MaxIter         ....   125
 SCF integral mode      SCFMode         .... Direct
   Integral package                     .... SHARK and LIBINT hybrid scheme
 Reset frequency        DirectResetFreq ....    20
 Integral Threshold     Thresh          ....  1.000e-12 Eh
 Primitive CutOff       TCut            ....  1.000e-14 Eh

Convergence Tolerance:
 Convergence Check Mode ConvCheckMode   .... Total+1el-Energy
 Convergence forced     ConvForced      .... 1
 Energy Change          TolE            ....  1.000e-09 Eh
 1-El. energy change                    ....  1.000e-06 Eh
 Orbital Gradient       TolG            ....  2.000e-06
 Orbital Rotation angle TolX            ....  2.000e-06
 DIIS Error             TolErr          ....  1.000e-08


The Broken Symmetry feature is operative
   Number of electrons in the 'A' domain  ... 1
   Number of electrons in the 'B' domain  ... 1
We will first do a calculation with S=  1.0
and then try to converge to the broken symmetry state with Ms=  0.0

--------------------------------
INITIAL GUESS: MINIMAL BASIS EHT
--------------------------------
The minimal basis has 103 functions
EHT matrix was diagonalized
Basis set overlap was calculated now projecting the orbitals
Using GuessMode=FMatrix for the initial guess
C*T matrix was formed
Effective Fockian was calculated
Effective Fockian was diagonalized
Initial density was built
                      ------------------
                      INITIAL GUESS DONE
                      ------------------
             **** ENERGY FILE WAS UPDATED (orca.en.tmp) ****
Finished Guess after   0.4 sec
Maximum memory used throughout the entire GUESS-calculation: 17.5 MB


           ************************************************************
           *        Program running with 12 parallel MPI-processes    *
           *              working on a common directory               *
           ************************************************************

-------------------------------------------------------------------------------------------
                                      ORCA LEAN-SCF
                              memory conserving SCF solver
-------------------------------------------------------------------------------------------

--------------------
CPCM SOLVATION MODEL
--------------------
CPCM parameters:
  Epsilon                                         ...      80.1510
  Refrac                                          ...       1.3328
  Rsolv                                           ...       1.3000
  Surface type                                    ... GAUSSIAN VDW
  Discretization scheme                           ... Constant charge density
    Threshold for H atoms                         ...       5.0000 (charges/Ang^2)
    Threshold for non-H atoms                     ...       5.0000 (charges/Ang^2)
  Epsilon function type                           ...         CPCM
Solvent:                                          ... WATER
Radii:
  Scheme                                          ... Element-dependent radii
  Radius for N  used is    3.5149 Bohr (=   1.8600 Ang.)
  Radius for C  used is    3.8550 Bohr (=   2.0400 Ang.)
  Radius for H  used is    2.4944 Bohr (=   1.3200 Ang.)
  Radius for O  used is    3.4469 Bohr (=   1.8240 Ang.)
Calculating surface                               ...        done! (  0.0s)
Cavity surface points                             ...         2928
Cavity Volume                                     ...    1988.6732
Cavity Surface-area                               ...    1064.6966
Calculating surface distance matrix               ...        done! (  0.1s)
Performing Cholesky decomposition & store         ...        done! (  0.3s)
Overall time for CPCM initialization              ...                 0.4s

                     ******************************************
                           B R O K E N   S Y M M E T R Y
                           -----------------------------
                            High-Spin SCF calculation
                                S(HS) =   1.0
                      ******************************************
 --------------------
CPCM SOLVATION MODEL
--------------------
CPCM parameters:
  Epsilon                                         ...      80.1510
  Refrac                                          ...       1.3328
  Rsolv                                           ...       1.3000
  Surface type                                    ... GAUSSIAN VDW
  Discretization scheme                           ... Constant charge density
    Threshold for H atoms                         ...       5.0000 (charges/Ang^2)
    Threshold for non-H atoms                     ...       5.0000 (charges/Ang^2)
  Epsilon function type                           ...         CPCM
Solvent:                                          ... WATER
Radii:
  Scheme                                          ... Element-dependent radii
  Radius for N  used is    3.5149 Bohr (=   1.8600 Ang.)
  Radius for C  used is    3.8550 Bohr (=   2.0400 Ang.)
  Radius for H  used is    2.4944 Bohr (=   1.3200 Ang.)
  Radius for O  used is    3.4469 Bohr (=   1.8240 Ang.)
Calculating surface                               ...        done! (  0.0s)
Cavity surface points                             ...         2928
Cavity Volume                                     ...    1988.6732
Cavity Surface-area                               ...    1064.6966
Calculating surface distance matrix               ...        done! (  0.1s)
Performing Cholesky decomposition & store         ...        done! (  0.4s)
Overall time for CPCM initialization              ...                 0.5s

----------------------------------------D-I-I-S--------------------------------------------
Iteration    Energy (Eh)           Delta-E    RMSDP     MaxDP     DIISErr   Damp  Time(sec)
-------------------------------------------------------------------------------------------
               ***  Starting incremental Fock matrix formation  ***
    1    -776.7156722783265650     0.00e+00  1.35e-03  4.70e-02  2.77e-01  0.850   2.3
Warning: op=0 Small HOMO/LUMO gap (   0.035) - skipping pre-diagonalization
         Will do a full diagonalization
    2    -777.1034046509130349    -3.88e-01  1.39e-03  4.96e-02  2.03e-01  0.850   2.3
                               ***Turning on AO-DIIS***
    3    -777.4039902427498419    -3.01e-01  9.97e-04  3.01e-02  1.52e-01  0.850   2.3
    4    -777.6292260869465736    -2.25e-01  8.47e-04  2.20e-02  1.29e-01  0.850   2.2
    5    -777.8188855845585294    -1.90e-01  7.44e-04  2.05e-02  1.20e-01  0.850   2.2
    6    -777.9881846197040431    -1.69e-01  6.68e-04  2.03e-02  1.07e-01  0.850   2.2
    7    -778.1380526341961286    -1.50e-01  5.88e-04  1.87e-02  8.86e-02  0.850   2.2
    8    -778.2657585250408374    -1.28e-01  4.91e-04  1.53e-02  7.14e-02  0.850   2.2
    9    -778.3728721257532470    -1.07e-01  4.13e-04  1.24e-02  6.01e-02  0.850   2.2
   10    -778.4634347078522296    -9.06e-02  3.54e-04  1.06e-02  5.21e-02  0.850   2.1
   11    -778.5407827686644850    -7.73e-02  3.06e-04  9.36e-03  4.50e-02  0.850   2.1
   12    -778.6069880789511899    -6.62e-02  2.65e-04  8.21e-03  3.81e-02  0.850   2.2
   13    -778.6634646996608353    -5.65e-02  2.26e-04  6.99e-03  3.18e-02  0.850   2.1
   14    -778.7115207879037371    -4.81e-02  1.93e-04  5.89e-03  2.68e-02  0.850   2.1
   15    -778.7524178041180676    -4.09e-02  1.10e-03  3.34e-02  2.28e-02  0.000   2.1
   16    -778.9866535677776938    -2.34e-01  4.48e-05  2.26e-03  1.23e-03  0.000   2.2
   17    -778.9867654385327569    -1.12e-04  3.95e-05  2.05e-03  1.02e-03  0.000   2.0
                              *** Initializing SOSCF ***
---------------------------------------S-O-S-C-F--------------------------------------
Iteration    Energy (Eh)           Delta-E    RMSDP     MaxDP     MaxGrad    Time(sec)
--------------------------------------------------------------------------------------
   18    -778.9868373532835903    -7.19e-05  3.88e-05  2.15e-03  6.97e-04     2.0
               *** Restarting incremental Fock matrix formation ***
   19    -778.9868891809342131    -5.18e-05  4.67e-05  2.76e-03  1.48e-03     2.3
   20    -778.9869252652895284    -3.61e-05  7.41e-05  4.65e-03  7.21e-04     1.9
   21    -778.9869416982885468    -1.64e-05  1.38e-05  4.87e-04  3.27e-04     2.0
   22    -778.9869468974052324    -5.20e-06  7.93e-06  2.73e-04  1.70e-04     1.9
   23    -778.9869478120660915    -9.15e-07  3.13e-06  1.81e-04  7.97e-05     1.8
   24    -778.9869482737424278    -4.62e-07  3.19e-06  1.86e-04  3.86e-05     1.7
   25    -778.9869483792667779    -1.06e-07  2.27e-06  1.08e-04  2.78e-05     1.7
   26    -778.9869484219036622    -4.26e-08  9.80e-07  4.40e-05  1.59e-05     1.7
   27    -778.9869484414728049    -1.96e-08  7.73e-07  4.05e-05  1.05e-05     1.6
   28    -778.9869484476382695    -6.17e-09  3.31e-07  1.12e-05  4.23e-06     1.6
   29    -778.9869484492685388    -1.63e-09  1.39e-07  5.76e-06  1.90e-06     1.6
   30    -778.9869484500461567    -7.78e-10  9.44e-08  4.60e-06  1.76e-06     1.5
                 **** Energy Check signals convergence ****

               *****************************************************
               *                     SUCCESS                       *
               *           SCF CONVERGED AFTER  30 CYCLES          *
               *****************************************************

             **** ENERGY FILE WAS UPDATED (orca.en.tmp) ****

----------------
TOTAL SCF ENERGY
----------------

Total Energy       :       -778.98694845004616 Eh          -21197.31252 eV

Components:
Nuclear Repulsion  :       1132.53671688939676 Eh           30817.89082 eV
Electronic Energy  :      -1911.47367199118389 Eh          -52013.84295 eV
One Electron Energy:      -3305.25323133388429 Eh          -89940.51291 eV
Two Electron Energy:       1393.77955934270040 Eh           37926.66996 eV
CPCM Dielectric    :         -0.04999334825902 Eh              -1.36039 eV

Virial components:
Potential Energy   :      -1552.26194542982898 Eh          -42239.19493 eV
Kinetic Energy     :        773.27499697978283 Eh           21041.88242 eV
Virial Ratio       :          2.00738670135796

DFT components:
N(Alpha)           :       64.000088410997 electrons
N(Beta)            :       62.000068090853 electrons
N(Total)           :      126.000156501849 electrons
E(X)               :      -58.780775720562 Eh       
E(C)               :       -5.526116529431 Eh       
E(XC)              :      -64.306892249993 Eh       

CPCM Solvation Model Properties:
Surface-charge          :         -0.02185698906758
Corrected charge        :          0.00000000000000
Outlying charge corr.   :          0.00002591910489 Eh               0.00071 eV
Free-energy (cav+disp)  :  This term is not implemented in the current solvation scheme

---------------
SCF CONVERGENCE
---------------

  Last Energy change         ...    7.7762e-10  Tolerance :   1.0000e-09
  Last MAX-Density change    ...    4.6007e-06  Tolerance :   1.0000e-08
  Last RMS-Density change    ...    9.4437e-08  Tolerance :   1.0000e-09
  Last DIIS Error            ...    6.9690e-04  Tolerance :   1.0000e-08
  Last Orbital Gradient      ...    1.7558e-06  Tolerance :   2.0000e-06
  Last Orbital Rotation      ...    8.7143e-06  Tolerance :   2.0000e-06


----------------------
UHF SPIN CONTAMINATION
----------------------

Warning: in a DFT calculation there is little theoretical justification to 
         calculate <S**2> as in Hartree-Fock theory. We will do it anyways
         but you should keep in mind that the values have only limited relevance

Expectation value of <S**2>     :     2.042948
Ideal value S*(S+1) for S=1.0   :     2.000000
Deviation                       :     0.042948


                    ********************************
                    * MULLIKEN POPULATION ANALYSIS *
                    ********************************

--------------------------------------------
MULLIKEN ATOMIC CHARGES AND SPIN POPULATIONS
--------------------------------------------
   0 N :   -0.455037    0.149682
   1 C :    0.063082    0.025934
   2 C :   -0.390418    0.048999
   3 C :    0.321708    0.090228
   4 C :   -0.405067    0.110257
   5 C :    0.063486   -0.021315
   6 H :    0.322690   -0.002110
   7 H :    0.291667   -0.002562
   8 N :   -0.305098    0.082469
   9 H :    0.296806   -0.007259
  10 H :    0.322493    0.000820
  11 C :   -0.530058   -0.013440
  12 H :    0.274883    0.004397
  13 H :    0.274578    0.001561
  14 H :    0.274649    0.011186
  15 N :   -0.054937    0.818676
  16 C :   -0.216202    0.040804
  17 C :    0.170032    0.257971
  18 H :    0.275179    0.059636
  19 O :   -0.473331    0.249608
  20 C :    0.011012   -0.065063
  21 C :   -0.313640    0.087575
  22 C :   -0.240532   -0.056248
  23 C :   -0.273299    0.100858
  24 C :   -0.241675   -0.061540
  25 C :   -0.295872    0.098739
  26 H :    0.242699   -0.003839
  27 H :    0.249874    0.002629
  28 H :    0.247580   -0.005949
  29 H :    0.248694    0.003260
  30 H :    0.244057   -0.005963
Sum of atomic charges         :    0.0000000
Sum of atomic spin populations:    2.0000000

-----------------------------------------------------
MULLIKEN REDUCED ORBITAL CHARGES AND SPIN POPULATIONS
-----------------------------------------------------
CHARGE
  0 N s       :     3.548762  s :     3.548762
      pz      :     1.176874  p :     3.857972
      px      :     1.203660
      py      :     1.477438
      dz2     :     0.012342  d :     0.048303
      dxz     :     0.013982
      dyz     :     0.007932
      dx2y2   :     0.006793
      dxy     :     0.007253

  1 C s       :     3.135752  s :     3.135752
      pz      :     0.759810  p :     2.744492
      px      :     1.041996
      py      :     0.942686
      dz2     :     0.019070  d :     0.056674
      dxz     :     0.014625
      dyz     :     0.011508
      dx2y2   :     0.006401
      dxy     :     0.005070

  2 C s       :     3.316022  s :     3.316022
      pz      :     1.152619  p :     3.037191
      px      :     0.861276
      py      :     1.023295
      dz2     :     0.011110  d :     0.037205
      dxz     :     0.010803
      dyz     :     0.002942
      dx2y2   :     0.005983
      dxy     :     0.006367

  3 C s       :     3.048886  s :     3.048886
      pz      :     0.851569  p :     2.559628
      px      :     0.785310
      py      :     0.922750
      dz2     :     0.016255  d :     0.069778
      dxz     :     0.022193
      dyz     :     0.008841
      dx2y2   :     0.009827
      dxy     :     0.012662

  4 C s       :     3.300442  s :     3.300442
      pz      :     0.923426  p :     3.068006
      px      :     1.092532
      py      :     1.052048
      dz2     :     0.009563  d :     0.036619
      dxz     :     0.012423
      dyz     :     0.004259
      dx2y2   :     0.005795
      dxy     :     0.004578

  5 C s       :     3.135641  s :     3.135641
      pz      :     1.015835  p :     2.742809
      px      :     0.810125
      py      :     0.916849
      dz2     :     0.014789  d :     0.058064
      dxz     :     0.016909
      dyz     :     0.003496
      dx2y2   :     0.009573
      dxy     :     0.013297

  6 H s       :     0.677310  s :     0.677310

  7 H s       :     0.708333  s :     0.708333

  8 N s       :     3.578136  s :     3.578136
      pz      :     1.525439  p :     3.660227
      px      :     0.913073
      py      :     1.221715
      dz2     :     0.008794  d :     0.066736
      dxz     :     0.023627
      dyz     :     0.006851
      dx2y2   :     0.011489
      dxy     :     0.015976

  9 H s       :     0.703194  s :     0.703194

 10 H s       :     0.677507  s :     0.677507

 11 C s       :     3.364776  s :     3.364776
      pz      :     1.086570  p :     3.116248
      px      :     0.863416
      py      :     1.166262
      dz2     :     0.009089  d :     0.049034
      dxz     :     0.011771
      dyz     :     0.005828
      dx2y2   :     0.013221
      dxy     :     0.009126

 12 H s       :     0.725117  s :     0.725117

 13 H s       :     0.725422  s :     0.725422

 14 H s       :     0.725351  s :     0.725351

 15 N s       :     3.412970  s :     3.412970
      pz      :     1.329353  p :     3.586604
      px      :     0.978502
      py      :     1.278749
      dz2     :     0.007732  d :     0.055363
      dxz     :     0.018912
      dyz     :     0.002660
      dx2y2   :     0.010748
      dxy     :     0.015310

 16 C s       :     3.176460  s :     3.176460
      pz      :     1.062912  p :     2.972385
      px      :     0.843580
      py      :     1.065893
      dz2     :     0.007742  d :     0.067357
      dxz     :     0.016516
      dyz     :     0.003296
      dx2y2   :     0.018665
      dxy     :     0.021138

 17 C s       :     3.116105  s :     3.116105
      pz      :     0.938170  p :     2.613935
      px      :     0.838319
      py      :     0.837445
      dz2     :     0.006528  d :     0.099929
      dxz     :     0.006912
      dyz     :     0.021905
      dx2y2   :     0.031351
      dxy     :     0.033232

 18 H s       :     0.724821  s :     0.724821

 19 O s       :     3.727901  s :     3.727901
      pz      :     1.516052  p :     4.717812
      px      :     1.734061
      py      :     1.467698
      dz2     :     0.002666  d :     0.027618
      dxz     :     0.001672
      dyz     :     0.008348
      dx2y2   :     0.007542
      dxy     :     0.007390

 20 C s       :     3.220335  s :     3.220335
      pz      :     0.963856  p :     2.723546
      px      :     0.883410
      py      :     0.876280
      dz2     :     0.006655  d :     0.045108
      dxz     :     0.008836
      dyz     :     0.006603
      dx2y2   :     0.012249
      dxy     :     0.010766

 21 C s       :     3.291051  s :     3.291051
      pz      :     1.024965  p :     2.983006
      px      :     0.961645
      py      :     0.996395
      dz2     :     0.003565  d :     0.039583
      dxz     :     0.008431
      dyz     :     0.006851
      dx2y2   :     0.009497
      dxy     :     0.011237

 22 C s       :     3.250285  s :     3.250285
      pz      :     0.986270  p :     2.949808
      px      :     0.940549
      py      :     1.022989
      dz2     :     0.005338  d :     0.040438
      dxz     :     0.008248
      dyz     :     0.005644
      dx2y2   :     0.009492
      dxy     :     0.011716

 23 C s       :     3.256816  s :     3.256816
      pz      :     0.976419  p :     2.976636
      px      :     1.066638
      py      :     0.933579
      dz2     :     0.006471  d :     0.039847
      dxz     :     0.005624
      dyz     :     0.006476
      dx2y2   :     0.012407
      dxy     :     0.008868

 24 C s       :     3.253031  s :     3.253031
      pz      :     1.012829  p :     2.948062
      px      :     0.943659
      py      :     0.991573
      dz2     :     0.003668  d :     0.040582
      dxz     :     0.008660
      dyz     :     0.006795
      dx2y2   :     0.009927
      dxy     :     0.011533

 25 C s       :     3.276045  s :     3.276045
      pz      :     0.992870  p :     2.980441
      px      :     0.949351
      py      :     1.038220
      dz2     :     0.004955  d :     0.039386
      dxz     :     0.007837
      dyz     :     0.005584
      dx2y2   :     0.009335
      dxy     :     0.011675

 26 H s       :     0.757301  s :     0.757301

 27 H s       :     0.750126  s :     0.750126

 28 H s       :     0.752420  s :     0.752420

 29 H s       :     0.751306  s :     0.751306

 30 H s       :     0.755943  s :     0.755943


SPIN
  0 N s       :     0.009426  s :     0.009426
      pz      :     0.005287  p :     0.141206
      px      :     0.010985
      py      :     0.124935
      dz2     :    -0.000109  d :    -0.000950
      dxz     :    -0.000035
      dyz     :    -0.000269
      dx2y2   :    -0.000294
      dxy     :    -0.000244

  1 C s       :     0.000531  s :     0.000531
      pz      :    -0.004487  p :     0.023192
      px      :    -0.000372
      py      :     0.028051
      dz2     :     0.000049  d :     0.002211
      dxz     :     0.000131
      dyz     :     0.001644
      dx2y2   :    -0.000092
      dxy     :     0.000480

  2 C s       :     0.004278  s :     0.004278
      pz      :     0.002109  p :     0.043519
      px      :    -0.003727
      py      :     0.045136
      dz2     :    -0.000038  d :     0.001202
      dxz     :    -0.000011
      dyz     :    -0.000046
      dx2y2   :     0.000039
      dxy     :     0.001258

  3 C s       :     0.007146  s :     0.007146
      pz      :     0.000746  p :     0.079639
      px      :     0.012665
      py      :     0.066228
      dz2     :     0.000042  d :     0.003443
      dxz     :     0.000131
      dyz     :     0.001575
      dx2y2   :    -0.000139
      dxy     :     0.001834

  4 C s       :     0.010508  s :     0.010508
      pz      :     0.007065  p :     0.099291
      px      :     0.005915
      py      :     0.086311
      dz2     :    -0.000008  d :     0.000458
      dxz     :     0.000042
      dyz     :     0.000436
      dx2y2   :    -0.000227
      dxy     :     0.000215

  5 C s       :    -0.004429  s :    -0.004429
      pz      :    -0.001998  p :    -0.019619
      px      :    -0.006946
      py      :    -0.010675
      dz2     :     0.000082  d :     0.002734
      dxz     :     0.000060
      dyz     :     0.000035
      dx2y2   :     0.000317
      dxy     :     0.002239

  6 H s       :    -0.002110  s :    -0.002110

  7 H s       :    -0.002562  s :    -0.002562

  8 N s       :     0.000160  s :     0.000160
      pz      :     0.028260  p :     0.071781
      px      :    -0.022445
      py      :     0.065966
      dz2     :     0.000315  d :     0.010528
      dxz     :     0.002322
      dyz     :    -0.000059
      dx2y2   :     0.001801
      dxy     :     0.006150

  9 H s       :    -0.007259  s :    -0.007259

 10 H s       :     0.000820  s :     0.000820

 11 C s       :    -0.002852  s :    -0.002852
      pz      :    -0.002320  p :    -0.011998
      px      :    -0.005310
      py      :    -0.004368
      dz2     :     0.000062  d :     0.001410
      dxz     :     0.000026
      dyz     :     0.000172
      dx2y2   :     0.000407
      dxy     :     0.000742

 12 H s       :     0.004397  s :     0.004397

 13 H s       :     0.001561  s :     0.001561

 14 H s       :     0.011186  s :     0.011186

 15 N s       :     0.052067  s :     0.052067
      pz      :     0.260307  p :     0.770585
      px      :     0.063419
      py      :     0.446859
      dz2     :    -0.000501  d :    -0.003976
      dxz     :    -0.000954
      dyz     :    -0.000210
      dx2y2   :    -0.001892
      dxy     :    -0.000421

 16 C s       :    -0.014069  s :    -0.014069
      pz      :     0.105024  p :     0.037272
      px      :    -0.029014
      py      :    -0.038738
      dz2     :     0.001399  d :     0.017601
      dxz     :     0.004452
      dyz     :     0.000922
      dx2y2   :     0.001075
      dxy     :     0.009753

 17 C s       :     0.038420  s :     0.038420
      pz      :     0.159857  p :     0.213927
      px      :     0.030390
      py      :     0.023680
      dz2     :    -0.000033  d :     0.005624
      dxz     :    -0.000128
      dyz     :     0.005494
      dx2y2   :     0.000052
      dxy     :     0.000240

 18 H s       :     0.059636  s :     0.059636

 19 O s       :     0.009912  s :     0.009912
      pz      :     0.218146  p :     0.241226
      px      :     0.016240
      py      :     0.006840
      dz2     :     0.000082  d :    -0.001530
      dxz     :    -0.000231
      dyz     :    -0.001150
      dx2y2   :    -0.000140
      dxy     :    -0.000092

 20 C s       :    -0.013539  s :    -0.013539
      pz      :    -0.028455  p :    -0.054465
      px      :    -0.008612
      py      :    -0.017397
      dz2     :     0.000489  d :     0.002940
      dxz     :     0.001970
      dyz     :     0.000152
      dx2y2   :     0.000105
      dxy     :     0.000224

 21 C s       :     0.010658  s :     0.010658
      pz      :     0.048433  p :     0.077493
      px      :     0.010831
      py      :     0.018229
      dz2     :    -0.000131  d :    -0.000576
      dxz     :    -0.000140
      dyz     :    -0.000130
      dx2y2   :    -0.000125
      dxy     :    -0.000050

 22 C s       :    -0.007396  s :    -0.007396
      pz      :    -0.029996  p :    -0.050168
      px      :    -0.005108
      py      :    -0.015063
      dz2     :     0.000474  d :     0.001315
      dxz     :     0.000428
      dyz     :     0.000089
      dx2y2   :     0.000054
      dxy     :     0.000270

 23 C s       :     0.010973  s :     0.010973
      pz      :     0.053356  p :     0.090611
      px      :     0.010988
      py      :     0.026267
      dz2     :    -0.000288  d :    -0.000726
      dxz     :    -0.000087
      dyz     :    -0.000182
      dx2y2   :    -0.000104
      dxy     :    -0.000065

 24 C s       :    -0.008007  s :    -0.008007
      pz      :    -0.030891  p :    -0.054930
      px      :    -0.007387
      py      :    -0.016652
      dz2     :     0.000094  d :     0.001397
      dxz     :     0.000530
      dyz     :     0.000251
      dx2y2   :     0.000317
      dxy     :     0.000205

 25 C s       :     0.011431  s :     0.011431
      pz      :     0.045080  p :     0.088082
      px      :     0.008433
      py      :     0.034569
      dz2     :    -0.000246  d :    -0.000774
      dxz     :    -0.000164
      dyz     :    -0.000141
      dx2y2   :    -0.000041
      dxy     :    -0.000182

 26 H s       :    -0.003839  s :    -0.003839

 27 H s       :     0.002629  s :     0.002629

 28 H s       :    -0.005949  s :    -0.005949

 29 H s       :     0.003260  s :     0.003260

 30 H s       :    -0.005963  s :    -0.005963


                     *******************************
                     * LOEWDIN POPULATION ANALYSIS *
                     *******************************

-------------------------------------------
LOEWDIN ATOMIC CHARGES AND SPIN POPULATIONS
-------------------------------------------
   0 N :   -0.008533    0.141081
   1 C :   -0.020402    0.028004
   2 C :   -0.157229    0.043791
   3 C :    0.002231    0.096485
   4 C :   -0.183831    0.085494
   5 C :   -0.010961   -0.006854
   6 H :    0.173846   -0.000926
   7 H :    0.173157   -0.001389
   8 N :   -0.103647    0.130826
   9 H :    0.172215   -0.002983
  10 H :    0.172417    0.000686
  11 C :   -0.239641   -0.005742
  12 H :    0.155849    0.003415
  13 H :    0.156963    0.001185
  14 H :    0.151832    0.008539
  15 N :    0.074490    0.742066
  16 C :   -0.186878    0.101966
  17 C :   -0.030871    0.229564
  18 H :    0.155161    0.047563
  19 O :   -0.340565    0.247802
  20 C :   -0.090336   -0.030956
  21 C :   -0.148853    0.065086
  22 C :   -0.147745   -0.035333
  23 C :   -0.160198    0.077555
  24 C :   -0.145707   -0.039225
  25 C :   -0.142333    0.076072
  26 H :    0.145874   -0.001369
  27 H :    0.146187    0.001192
  28 H :    0.144712   -0.002645
  29 H :    0.145873    0.001626
  30 H :    0.146924   -0.002575

----------------------------------------------------
LOEWDIN REDUCED ORBITAL CHARGES AND SPIN POPULATIONS
----------------------------------------------------
CHARGE
  0 N s       :     3.045091  s :     3.045091
      pz      :     1.209668  p :     3.846388
      px      :     1.215612
      py      :     1.421109
      dz2     :     0.032354  d :     0.117054
      dxz     :     0.038860
      dyz     :     0.016961
      dx2y2   :     0.014326
      dxy     :     0.014553

  1 C s       :     2.879242  s :     2.879242
      pz      :     0.949317  p :     3.015374
      px      :     1.116885
      py      :     0.949173
      dz2     :     0.045301  d :     0.125786
      dxz     :     0.035696
      dyz     :     0.024482
      dx2y2   :     0.011575
      dxy     :     0.008732

  2 C s       :     2.897843  s :     2.897843
      pz      :     1.100323  p :     3.174743
      px      :     1.058584
      py      :     1.015836
      dz2     :     0.023730  d :     0.084644
      dxz     :     0.028608
      dyz     :     0.004515
      dx2y2   :     0.014507
      dxy     :     0.013285

  3 C s       :     2.829578  s :     2.829578
      pz      :     1.065894  p :     3.002604
      px      :     1.017912
      py      :     0.918797
      dz2     :     0.043996  d :     0.165587
      dxz     :     0.055679
      dyz     :     0.017494
      dx2y2   :     0.023253
      dxy     :     0.025165

  4 C s       :     2.899718  s :     2.899718
      pz      :     1.062810  p :     3.200301
      px      :     1.099634
      py      :     1.037858
      dz2     :     0.024851  d :     0.083812
      dxz     :     0.030698
      dyz     :     0.008955
      dx2y2   :     0.011540
      dxy     :     0.007767

  5 C s       :     2.878402  s :     2.878402
      pz      :     1.075843  p :     3.003484
      px      :     1.000353
      py      :     0.927289
      dz2     :     0.030827  d :     0.129075
      dxz     :     0.039682
      dyz     :     0.005723
      dx2y2   :     0.024308
      dxy     :     0.028535

  6 H s       :     0.826154  s :     0.826154

  7 H s       :     0.826843  s :     0.826843

  8 N s       :     3.150304  s :     3.150304
      pz      :     1.541283  p :     3.804882
      px      :     1.058506
      py      :     1.205094
      dz2     :     0.019809  d :     0.148461
      dxz     :     0.053884
      dyz     :     0.008543
      dx2y2   :     0.030828
      dxy     :     0.035396

  9 H s       :     0.827785  s :     0.827785

 10 H s       :     0.827583  s :     0.827583

 11 C s       :     2.942693  s :     2.942693
      pz      :     1.094977  p :     3.202693
      px      :     0.952482
      py      :     1.155233
      dz2     :     0.016687  d :     0.094256
      dxz     :     0.024084
      dyz     :     0.009741
      dx2y2   :     0.025545
      dxy     :     0.018199

 12 H s       :     0.844151  s :     0.844151

 13 H s       :     0.843037  s :     0.843037

 14 H s       :     0.848168  s :     0.848168

 15 N s       :     3.032513  s :     3.032513
      pz      :     1.333369  p :     3.763886
      px      :     1.172925
      py      :     1.257592
      dz2     :     0.017949  d :     0.129111
      dxz     :     0.046399
      dyz     :     0.005852
      dx2y2   :     0.023817
      dxy     :     0.035095

 16 C s       :     2.897822  s :     2.897822
      pz      :     1.052893  p :     3.137806
      px      :     1.001881
      py      :     1.083032
      dz2     :     0.015285  d :     0.151250
      dxz     :     0.035071
      dyz     :     0.006983
      dx2y2   :     0.041636
      dxy     :     0.052275

 17 C s       :     2.847889  s :     2.847889
      pz      :     0.932337  p :     2.947774
      px      :     1.002729
      py      :     1.012708
      dz2     :     0.014512  d :     0.235208
      dxz     :     0.014238
      dyz     :     0.047079
      dx2y2   :     0.077582
      dxy     :     0.081797

 18 H s       :     0.844839  s :     0.844839

 19 O s       :     3.499496  s :     3.499496
      pz      :     1.512168  p :     4.783020
      px      :     1.736708
      py      :     1.534144
      dz2     :     0.006377  d :     0.058049
      dxz     :     0.002765
      dyz     :     0.014791
      dx2y2   :     0.017082
      dxy     :     0.017034

 20 C s       :     2.856803  s :     2.856803
      pz      :     1.012262  p :     3.123067
      px      :     1.055830
      py      :     1.054975
      dz2     :     0.014091  d :     0.110465
      dxz     :     0.020390
      dyz     :     0.016652
      dx2y2   :     0.031620
      dxy     :     0.027713

 21 C s       :     2.889931  s :     2.889931
      pz      :     1.029891  p :     3.168341
      px      :     1.084088
      py      :     1.054362
      dz2     :     0.007808  d :     0.090582
      dxz     :     0.018278
      dyz     :     0.012562
      dx2y2   :     0.024093
      dxy     :     0.027840

 22 C s       :     2.892868  s :     2.892868
      pz      :     1.019365  p :     3.162600
      px      :     1.085580
      py      :     1.057654
      dz2     :     0.010796  d :     0.092277
      dxz     :     0.019641
      dyz     :     0.011001
      dx2y2   :     0.023818
      dxy     :     0.027019

 23 C s       :     2.893744  s :     2.893744
      pz      :     1.029359  p :     3.175724
      px      :     1.080534
      py      :     1.065831
      dz2     :     0.012708  d :     0.090730
      dxz     :     0.012143
      dyz     :     0.016306
      dx2y2   :     0.027710
      dxy     :     0.021863

 24 C s       :     2.893155  s :     2.893155
      pz      :     1.016028  p :     3.160101
      px      :     1.085595
      py      :     1.058478
      dz2     :     0.007705  d :     0.092450
      dxz     :     0.018708
      dyz     :     0.012809
      dx2y2   :     0.024911
      dxy     :     0.028318

 25 C s       :     2.888957  s :     2.888957
      pz      :     1.021689  p :     3.163330
      px      :     1.079148
      py      :     1.062493
      dz2     :     0.010079  d :     0.090047
      dxz     :     0.018527
      dyz     :     0.010687
      dx2y2   :     0.023372
      dxy     :     0.027382

 26 H s       :     0.854126  s :     0.854126

 27 H s       :     0.853813  s :     0.853813

 28 H s       :     0.855288  s :     0.855288

 29 H s       :     0.854127  s :     0.854127

 30 H s       :     0.853076  s :     0.853076


SPIN
  0 N s       :     0.006064  s :     0.006064
      pz      :     0.003536  p :     0.136438
      px      :     0.008906
      py      :     0.123995
      dz2     :    -0.000221  d :    -0.001421
      dxz     :    -0.000246
      dyz     :    -0.000352
      dx2y2   :    -0.000320
      dxy     :    -0.000282

  1 C s       :    -0.000103  s :    -0.000103
      pz      :    -0.002678  p :     0.022686
      px      :     0.000074
      py      :     0.025291
      dz2     :     0.000304  d :     0.005421
      dxz     :     0.000316
      dyz     :     0.004252
      dx2y2   :    -0.000118
      dxy     :     0.000666

  2 C s       :     0.000704  s :     0.000704
      pz      :     0.000748  p :     0.040496
      px      :    -0.000429
      py      :     0.040177
      dz2     :    -0.000017  d :     0.002591
      dxz     :    -0.000030
      dyz     :    -0.000076
      dx2y2   :     0.000224
      dxy     :     0.002491

  3 C s       :     0.007800  s :     0.007800
      pz      :     0.001885  p :     0.082082
      px      :     0.011537
      py      :     0.068660
      dz2     :     0.000639  d :     0.006603
      dxz     :     0.000251
      dyz     :     0.002788
      dx2y2   :    -0.000227
      dxy     :     0.003152

  4 C s       :     0.002482  s :     0.002482
      pz      :     0.003108  p :     0.081825
      px      :     0.003853
      py      :     0.074864
      dz2     :     0.000141  d :     0.001187
      dxz     :     0.000005
      dyz     :     0.001337
      dx2y2   :    -0.000323
      dxy     :     0.000028

  5 C s       :    -0.001518  s :    -0.001518
      pz      :    -0.001237  p :    -0.012110
      px      :    -0.003336
      py      :    -0.007537
      dz2     :     0.000202  d :     0.006774
      dxz     :     0.000328
      dyz     :     0.000221
      dx2y2   :     0.000844
      dxy     :     0.005178

  6 H s       :    -0.000926  s :    -0.000926

  7 H s       :    -0.001389  s :    -0.001389

  8 N s       :     0.005409  s :     0.005409
      pz      :     0.033700  p :     0.092833
      px      :    -0.010036
      py      :     0.069169
      dz2     :     0.003535  d :     0.032584
      dxz     :     0.007400
      dyz     :     0.000429
      dx2y2   :     0.005665
      dxy     :     0.015556

  9 H s       :    -0.002983  s :    -0.002983

 10 H s       :     0.000686  s :     0.000686

 11 C s       :    -0.001186  s :    -0.001186
      pz      :    -0.001657  p :    -0.008067
      px      :    -0.003837
      py      :    -0.002574
      dz2     :     0.000147  d :     0.003511
      dxz     :     0.000170
      dyz     :     0.000443
      dx2y2   :     0.000962
      dxy     :     0.001789

 12 H s       :     0.003415  s :     0.003415

 13 H s       :     0.001185  s :     0.001185

 14 H s       :     0.008539  s :     0.008539

 15 N s       :     0.027522  s :     0.027522
      pz      :     0.253153  p :     0.720246
      px      :     0.049357
      py      :     0.417737
      dz2     :    -0.000959  d :    -0.005703
      dxz     :    -0.001601
      dyz     :    -0.000248
      dx2y2   :    -0.002129
      dxy     :    -0.000766

 16 C s       :    -0.006407  s :    -0.006407
      pz      :     0.088134  p :     0.062143
      px      :    -0.009523
      py      :    -0.016468
      dz2     :     0.003940  d :     0.046230
      dxz     :     0.013580
      dyz     :     0.001842
      dx2y2   :     0.003173
      dxy     :     0.023695

 17 C s       :     0.014552  s :     0.014552
      pz      :     0.156630  p :     0.199155
      px      :     0.022004
      py      :     0.020521
      dz2     :     0.000705  d :     0.015856
      dxz     :     0.000174
      dyz     :     0.014166
      dx2y2   :     0.000605
      dxy     :     0.000207

 18 H s       :     0.047563  s :     0.047563

 19 O s       :     0.005284  s :     0.005284
      pz      :     0.216132  p :     0.239413
      px      :     0.015428
      py      :     0.007853
      dz2     :     0.000229  d :     0.003105
      dxz     :     0.000226
      dyz     :     0.001869
      dx2y2   :     0.000687
      dxy     :     0.000095

 20 C s       :    -0.002165  s :    -0.002165
      pz      :    -0.023555  p :    -0.035717
      px      :    -0.002416
      py      :    -0.009746
      dz2     :     0.001024  d :     0.006926
      dxz     :     0.004543
      dyz     :     0.000378
      dx2y2   :     0.000426
      dxy     :     0.000555

 21 C s       :     0.004038  s :     0.004038
      pz      :     0.041277  p :     0.062233
      px      :     0.005465
      py      :     0.015491
      dz2     :    -0.000157  d :    -0.001185
      dxz     :    -0.000313
      dyz     :    -0.000205
      dx2y2   :    -0.000306
      dxy     :    -0.000205

 22 C s       :    -0.001735  s :    -0.001735
      pz      :    -0.023341  p :    -0.036739
      px      :    -0.002693
      py      :    -0.010704
      dz2     :     0.000995  d :     0.003141
      dxz     :     0.001123
      dyz     :     0.000168
      dx2y2   :     0.000167
      dxy     :     0.000688

 23 C s       :     0.003232  s :     0.003232
      pz      :     0.047537  p :     0.075875
      px      :     0.006189
      py      :     0.022149
      dz2     :    -0.000577  d :    -0.001552
      dxz     :    -0.000203
      dyz     :    -0.000321
      dx2y2   :    -0.000277
      dxy     :    -0.000173

 24 C s       :    -0.002176  s :    -0.002176
      pz      :    -0.024926  p :    -0.040489
      px      :    -0.003848
      py      :    -0.011714
      dz2     :     0.000231  d :     0.003440
      dxz     :     0.001227
      dyz     :     0.000516
      dx2y2   :     0.000857
      dxy     :     0.000607

 25 C s       :     0.003299  s :     0.003299
      pz      :     0.042427  p :     0.074477
      px      :     0.006944
      py      :     0.025107
      dz2     :    -0.000501  d :    -0.001704
      dxz     :    -0.000414
      dyz     :    -0.000209
      dx2y2   :    -0.000146
      dxy     :    -0.000434

 26 H s       :    -0.001369  s :    -0.001369

 27 H s       :     0.001192  s :     0.001192

 28 H s       :    -0.002645  s :    -0.002645

 29 H s       :     0.001626  s :     0.001626

 30 H s       :    -0.002575  s :    -0.002575


                      *****************************
                      * MAYER POPULATION ANALYSIS *
                      *****************************

  NA   - Mulliken gross atomic population
  ZA   - Total nuclear charge
  QA   - Mulliken gross atomic charge
  VA   - Mayer's total valence
  BVA  - Mayer's bonded valence
  FA   - Mayer's free valence

  ATOM       NA         ZA         QA         VA         BVA        FA
  0 N      7.4550     7.0000    -0.4550     3.3831     3.3641     0.0190
  1 C      5.9369     6.0000     0.0631     3.6082     3.6069     0.0014
  2 C      6.3904     6.0000    -0.3904     3.7940     3.7912     0.0028
  3 C      5.6783     6.0000     0.3217     3.8269     3.8189     0.0081
  4 C      6.4051     6.0000    -0.4051     3.7549     3.7465     0.0084
  5 C      5.9365     6.0000     0.0635     3.6234     3.6229     0.0005
  6 H      0.6773     1.0000     0.3227     0.8601     0.8601     0.0000
  7 H      0.7083     1.0000     0.2917     0.8958     0.8958     0.0000
  8 N      7.3051     7.0000    -0.3051     3.0808     3.0653     0.0154
  9 H      0.7032     1.0000     0.2968     0.8946     0.8946     0.0001
 10 H      0.6775     1.0000     0.3225     0.8604     0.8604     0.0000
 11 C      6.5301     6.0000    -0.5301     3.6068     3.6068     0.0001
 12 H      0.7251     1.0000     0.2749     0.8914     0.8914     0.0000
 13 H      0.7254     1.0000     0.2746     0.8960     0.8960     0.0000
 14 H      0.7254     1.0000     0.2746     0.8845     0.8844     0.0001
 15 N      7.0549     7.0000    -0.0549     3.4853     3.1640     0.3212
 16 C      6.2162     6.0000    -0.2162     3.7005     3.6772     0.0232
 17 C      5.8300     6.0000     0.1700     4.1013     4.0600     0.0413
 18 H      0.7248     1.0000     0.2752     0.8888     0.8852     0.0035
 19 O      8.4733     8.0000    -0.4733     2.1569     2.0970     0.0598
 20 C      5.9890     6.0000     0.0110     3.5887     3.5864     0.0023
 21 C      6.3136     6.0000    -0.3136     3.7773     3.7727     0.0046
 22 C      6.2405     6.0000    -0.2405     3.8021     3.8004     0.0017
 23 C      6.2733     6.0000    -0.2733     3.7969     3.7903     0.0066
 24 C      6.2417     6.0000    -0.2417     3.7901     3.7881     0.0020
 25 C      6.2959     6.0000    -0.2959     3.8049     3.7986     0.0063
 26 H      0.7573     1.0000     0.2427     0.9101     0.9100     0.0000
 27 H      0.7501     1.0000     0.2499     0.8998     0.8998     0.0000
 28 H      0.7524     1.0000     0.2476     0.9015     0.9015     0.0000
 29 H      0.7513     1.0000     0.2487     0.9006     0.9006     0.0000
 30 H      0.7559     1.0000     0.2441     0.9132     0.9132     0.0000

  Mayer bond orders larger than 0.100000
B(  0-N ,  1-C ) :   1.1287 B(  0-N ,  5-C ) :   1.1548 B(  0-N , 11-C ) :   0.9184 
B(  1-C ,  2-C ) :   1.5793 B(  1-C ,  6-H ) :   0.8720 B(  2-C ,  3-C ) :   1.1930 
B(  2-C ,  7-H ) :   0.8905 B(  3-C ,  4-C ) :   1.1452 B(  3-C ,  8-N ) :   1.4599 
B(  4-C ,  5-C ) :   1.5622 B(  4-C ,  9-H ) :   0.8868 B(  5-C , 10-H ) :   0.8709 
B(  8-N , 15-N ) :   1.3979 B( 11-C , 12-H ) :   0.8999 B( 11-C , 13-H ) :   0.9026 
B( 11-C , 14-H ) :   0.8919 B( 15-N , 16-C ) :   1.5223 B( 16-C , 17-C ) :   1.1243 
B( 16-C , 18-H ) :   0.8486 B( 17-C , 19-O ) :   1.9366 B( 17-C , 20-C ) :   0.9392 
B( 20-C , 21-C ) :   1.3429 B( 20-C , 25-C ) :   1.3371 B( 21-C , 22-C ) :   1.4396 
B( 21-C , 26-H ) :   0.9096 B( 22-C , 23-C ) :   1.4112 B( 22-C , 27-H ) :   0.9094 
B( 23-C , 24-C ) :   1.4058 B( 23-C , 28-H ) :   0.9097 B( 24-C , 25-C ) :   1.4374 
B( 24-C , 29-H ) :   0.9102 B( 25-C , 30-H ) :   0.9089 

             ***UHF Natural Spin-Orbitals were saved in orca.unso***
                ***UHF Natural Orbitals were saved in orca.uno***
QR-MO GENERATION
 Dim     =  296
 Mult    =    3
 NEl     =  126
 N(DOMO) =   62
 N(SOMO) =    2
 N(VMO)  =  232

                ***Quasi-Restricted Orbitals were saved in orca.qro***

Orbital Energies of Quasi-Restricted MO's
   0( 2) :   -19.434343 a.u.  -528.835 eV
   1( 2) :   -14.733770 a.u.  -400.926 eV
   2( 2) :   -14.698940 a.u.  -399.978 eV
   3( 2) :   -14.692919 a.u.  -399.815 eV
   4( 2) :   -10.518177 a.u.  -286.214 eV
   5( 2) :   -10.516567 a.u.  -286.170 eV
   6( 2) :   -10.513960 a.u.  -286.099 eV
   7( 2) :   -10.492323 a.u.  -285.511 eV
   8( 2) :   -10.489035 a.u.  -285.421 eV
   9( 2) :   -10.482659 a.u.  -285.248 eV
  10( 2) :   -10.470681 a.u.  -284.922 eV
  11( 2) :   -10.467665 a.u.  -284.840 eV
  12( 2) :   -10.451656 a.u.  -284.404 eV
  13( 2) :   -10.445773 a.u.  -284.244 eV
  14( 2) :   -10.445723 a.u.  -284.243 eV
  15( 2) :   -10.444409 a.u.  -284.207 eV
  16( 2) :   -10.441899 a.u.  -284.139 eV
  17( 2) :   -10.441308 a.u.  -284.122 eV
  18( 2) :    -1.142225 a.u.   -31.082 eV
  19( 2) :    -1.119270 a.u.   -30.457 eV
  20( 2) :    -1.109691 a.u.   -30.196 eV
  21( 2) :    -0.976045 a.u.   -26.560 eV
  22( 2) :    -0.955570 a.u.   -26.002 eV
  23( 2) :    -0.913088 a.u.   -24.846 eV
  24( 2) :    -0.891879 a.u.   -24.269 eV
  25( 2) :    -0.847065 a.u.   -23.050 eV
  26( 2) :    -0.835844 a.u.   -22.744 eV
  27( 2) :    -0.822711 a.u.   -22.387 eV
  28( 2) :    -0.764085 a.u.   -20.792 eV
  29( 2) :    -0.744336 a.u.   -20.254 eV
  30( 2) :    -0.713217 a.u.   -19.408 eV
  31( 2) :    -0.681493 a.u.   -18.544 eV
  32( 2) :    -0.667075 a.u.   -18.152 eV
  33( 2) :    -0.638751 a.u.   -17.381 eV
  34( 2) :    -0.604336 a.u.   -16.445 eV
  35( 2) :    -0.594312 a.u.   -16.172 eV
  36( 2) :    -0.582600 a.u.   -15.853 eV
  37( 2) :    -0.564801 a.u.   -15.369 eV
  38( 2) :    -0.542242 a.u.   -14.755 eV
  39( 2) :    -0.538663 a.u.   -14.658 eV
  40( 2) :    -0.533781 a.u.   -14.525 eV
  41( 2) :    -0.523356 a.u.   -14.241 eV
  42( 2) :    -0.510367 a.u.   -13.888 eV
  43( 2) :    -0.492166 a.u.   -13.393 eV
  44( 2) :    -0.489867 a.u.   -13.330 eV
  45( 2) :    -0.480494 a.u.   -13.075 eV
  46( 2) :    -0.478595 a.u.   -13.023 eV
  47( 2) :    -0.475678 a.u.   -12.944 eV
  48( 2) :    -0.463063 a.u.   -12.601 eV
  49( 2) :    -0.456852 a.u.   -12.432 eV
  50( 2) :    -0.441145 a.u.   -12.004 eV
  51( 2) :    -0.424275 a.u.   -11.545 eV
  52( 2) :    -0.422283 a.u.   -11.491 eV
  53( 2) :    -0.404635 a.u.   -11.011 eV
  54( 2) :    -0.393086 a.u.   -10.696 eV
  55( 2) :    -0.387945 a.u.   -10.557 eV
  56( 2) :    -0.334388 a.u.    -9.099 eV
  57( 2) :    -0.315093 a.u.    -8.574 eV
  58( 2) :    -0.304441 a.u.    -8.284 eV
  59( 2) :    -0.294563 a.u.    -8.015 eV
  60( 2) :    -0.287873 a.u.    -7.833 eV
  61( 2) :    -0.278992 a.u.    -7.592 eV
  62( 1) :    -0.158375 a.u.    -4.310 eV alpha=   -6.557 beta=   -2.062
  63( 1) :    -0.088256 a.u.    -2.402 eV alpha=   -4.503 beta=   -0.301
  64( 0) :    -0.009354 a.u.    -0.255 eV
  65( 0) :    -0.003835 a.u.    -0.104 eV
  66( 0) :     0.002407 a.u.     0.066 eV
  67( 0) :     0.018062 a.u.     0.491 eV
  68( 0) :     0.106141 a.u.     2.888 eV
  69( 0) :     0.125005 a.u.     3.402 eV
  70( 0) :     0.152657 a.u.     4.154 eV
  71( 0) :     0.155562 a.u.     4.233 eV
  72( 0) :     0.168798 a.u.     4.593 eV
  73( 0) :     0.173074 a.u.     4.710 eV
  74( 0) :     0.183944 a.u.     5.005 eV
  75( 0) :     0.192542 a.u.     5.239 eV
  76( 0) :     0.206021 a.u.     5.606 eV
  77( 0) :     0.207831 a.u.     5.655 eV
  78( 0) :     0.214438 a.u.     5.835 eV
  79( 0) :     0.215952 a.u.     5.876 eV
  80( 0) :     0.220145 a.u.     5.990 eV
  81( 0) :     0.226217 a.u.     6.156 eV
  82( 0) :     0.230913 a.u.     6.283 eV
  83( 0) :     0.240245 a.u.     6.537 eV
  84( 0) :     0.248979 a.u.     6.775 eV
  85( 0) :     0.264788 a.u.     7.205 eV
  86( 0) :     0.275984 a.u.     7.510 eV
  87( 0) :     0.286880 a.u.     7.806 eV
  88( 0) :     0.294106 a.u.     8.003 eV
  89( 0) :     0.302581 a.u.     8.234 eV
  90( 0) :     0.321582 a.u.     8.751 eV
  91( 0) :     0.332211 a.u.     9.040 eV
  92( 0) :     0.343705 a.u.     9.353 eV
  93( 0) :     0.350826 a.u.     9.546 eV
  94( 0) :     0.378677 a.u.    10.304 eV
  95( 0) :     0.392580 a.u.    10.683 eV
  96( 0) :     0.396056 a.u.    10.777 eV
  97( 0) :     0.418791 a.u.    11.396 eV
  98( 0) :     0.447620 a.u.    12.180 eV
  99( 0) :     0.448418 a.u.    12.202 eV
 100( 0) :     0.463208 a.u.    12.605 eV
 101( 0) :     0.467993 a.u.    12.735 eV
 102( 0) :     0.482835 a.u.    13.139 eV
 103( 0) :     0.498901 a.u.    13.576 eV
 104( 0) :     0.512656 a.u.    13.950 eV
 105( 0) :     0.517868 a.u.    14.092 eV
 106( 0) :     0.525489 a.u.    14.299 eV
 107( 0) :     0.546613 a.u.    14.874 eV
 108( 0) :     0.549034 a.u.    14.940 eV
 109( 0) :     0.556817 a.u.    15.152 eV
 110( 0) :     0.566320 a.u.    15.410 eV
 111( 0) :     0.579654 a.u.    15.773 eV
 112( 0) :     0.581623 a.u.    15.827 eV
 113( 0) :     0.592515 a.u.    16.123 eV
 114( 0) :     0.600800 a.u.    16.349 eV
 115( 0) :     0.607513 a.u.    16.531 eV
 116( 0) :     0.610207 a.u.    16.605 eV
 117( 0) :     0.615308 a.u.    16.743 eV
 118( 0) :     0.621843 a.u.    16.921 eV
 119( 0) :     0.622982 a.u.    16.952 eV
 120( 0) :     0.628249 a.u.    17.096 eV
 121( 0) :     0.637260 a.u.    17.341 eV
 122( 0) :     0.643030 a.u.    17.498 eV
 123( 0) :     0.651785 a.u.    17.736 eV
 124( 0) :     0.660408 a.u.    17.971 eV
 125( 0) :     0.669305 a.u.    18.213 eV
 126( 0) :     0.677275 a.u.    18.430 eV
 127( 0) :     0.691030 a.u.    18.804 eV
 128( 0) :     0.692328 a.u.    18.839 eV
 129( 0) :     0.699429 a.u.    19.032 eV
 130( 0) :     0.709436 a.u.    19.305 eV
 131( 0) :     0.714311 a.u.    19.437 eV
 132( 0) :     0.723510 a.u.    19.688 eV
 133( 0) :     0.734284 a.u.    19.981 eV
 134( 0) :     0.753046 a.u.    20.491 eV
 135( 0) :     0.759357 a.u.    20.663 eV
 136( 0) :     0.770022 a.u.    20.953 eV
 137( 0) :     0.809042 a.u.    22.015 eV
 138( 0) :     0.859127 a.u.    23.378 eV
 139( 0) :     0.872049 a.u.    23.730 eV
 140( 0) :     0.884981 a.u.    24.082 eV
 141( 0) :     0.914540 a.u.    24.886 eV
 142( 0) :     0.925252 a.u.    25.177 eV
 143( 0) :     0.934904 a.u.    25.440 eV
 144( 0) :     0.943456 a.u.    25.673 eV
 145( 0) :     0.947449 a.u.    25.781 eV
 146( 0) :     0.951428 a.u.    25.890 eV
 147( 0) :     0.955500 a.u.    26.000 eV
 148( 0) :     0.966519 a.u.    26.300 eV
 149( 0) :     0.976218 a.u.    26.564 eV
 150( 0) :     0.982817 a.u.    26.744 eV
 151( 0) :     0.991569 a.u.    26.982 eV
 152( 0) :     0.995279 a.u.    27.083 eV
 153( 0) :     1.014272 a.u.    27.600 eV
 154( 0) :     1.017829 a.u.    27.697 eV
 155( 0) :     1.019279 a.u.    27.736 eV
 156( 0) :     1.027817 a.u.    27.968 eV
 157( 0) :     1.028175 a.u.    27.978 eV
 158( 0) :     1.048261 a.u.    28.525 eV
 159( 0) :     1.057779 a.u.    28.784 eV
 160( 0) :     1.064426 a.u.    28.965 eV
 161( 0) :     1.069062 a.u.    29.091 eV
 162( 0) :     1.074604 a.u.    29.241 eV
 163( 0) :     1.087574 a.u.    29.594 eV
 164( 0) :     1.111040 a.u.    30.233 eV
 165( 0) :     1.119299 a.u.    30.458 eV
 166( 0) :     1.123585 a.u.    30.574 eV
 167( 0) :     1.143503 a.u.    31.116 eV
 168( 0) :     1.152205 a.u.    31.353 eV
 169( 0) :     1.159700 a.u.    31.557 eV
 170( 0) :     1.169502 a.u.    31.824 eV
 171( 0) :     1.196729 a.u.    32.565 eV
 172( 0) :     1.221764 a.u.    33.246 eV
 173( 0) :     1.227947 a.u.    33.414 eV
 174( 0) :     1.252996 a.u.    34.096 eV
 175( 0) :     1.267378 a.u.    34.487 eV
 176( 0) :     1.269664 a.u.    34.549 eV
 177( 0) :     1.279819 a.u.    34.826 eV
 178( 0) :     1.307318 a.u.    35.574 eV
 179( 0) :     1.325071 a.u.    36.057 eV
 180( 0) :     1.337195 a.u.    36.387 eV
 181( 0) :     1.339066 a.u.    36.438 eV
 182( 0) :     1.362995 a.u.    37.089 eV
 183( 0) :     1.376160 a.u.    37.447 eV
 184( 0) :     1.401652 a.u.    38.141 eV
 185( 0) :     1.446638 a.u.    39.365 eV
 186( 0) :     1.463874 a.u.    39.834 eV
 187( 0) :     1.477616 a.u.    40.208 eV
 188( 0) :     1.491507 a.u.    40.586 eV
 189( 0) :     1.495598 a.u.    40.697 eV
 190( 0) :     1.514216 a.u.    41.204 eV
 191( 0) :     1.522705 a.u.    41.435 eV
 192( 0) :     1.530125 a.u.    41.637 eV
 193( 0) :     1.544064 a.u.    42.016 eV
 194( 0) :     1.547855 a.u.    42.119 eV
 195( 0) :     1.562312 a.u.    42.513 eV
 196( 0) :     1.583538 a.u.    43.090 eV
 197( 0) :     1.600603 a.u.    43.555 eV
 198( 0) :     1.636840 a.u.    44.541 eV
 199( 0) :     1.662964 a.u.    45.252 eV
 200( 0) :     1.681878 a.u.    45.766 eV
 201( 0) :     1.716420 a.u.    46.706 eV
 202( 0) :     1.739365 a.u.    47.331 eV
 203( 0) :     1.752876 a.u.    47.698 eV
 204( 0) :     1.786177 a.u.    48.604 eV
 205( 0) :     1.815981 a.u.    49.415 eV
 206( 0) :     1.831192 a.u.    49.829 eV
 207( 0) :     1.862077 a.u.    50.670 eV
 208( 0) :     1.880068 a.u.    51.159 eV
 209( 0) :     1.885201 a.u.    51.299 eV
 210( 0) :     1.906769 a.u.    51.886 eV
 211( 0) :     1.924041 a.u.    52.356 eV
 212( 0) :     1.932134 a.u.    52.576 eV
 213( 0) :     1.939766 a.u.    52.784 eV
 214( 0) :     1.964015 a.u.    53.444 eV
 215( 0) :     1.989424 a.u.    54.135 eV
 216( 0) :     2.021824 a.u.    55.017 eV
 217( 0) :     2.023182 a.u.    55.054 eV
 218( 0) :     2.030925 a.u.    55.264 eV
 219( 0) :     2.044627 a.u.    55.637 eV
 220( 0) :     2.069214 a.u.    56.306 eV
 221( 0) :     2.072487 a.u.    56.395 eV
 222( 0) :     2.093242 a.u.    56.960 eV
 223( 0) :     2.108708 a.u.    57.381 eV
 224( 0) :     2.135033 a.u.    58.097 eV
 225( 0) :     2.142531 a.u.    58.301 eV
 226( 0) :     2.157291 a.u.    58.703 eV
 227( 0) :     2.166562 a.u.    58.955 eV
 228( 0) :     2.177231 a.u.    59.245 eV
 229( 0) :     2.194449 a.u.    59.714 eV
 230( 0) :     2.200184 a.u.    59.870 eV
 231( 0) :     2.208180 a.u.    60.088 eV
 232( 0) :     2.214030 a.u.    60.247 eV
 233( 0) :     2.228641 a.u.    60.644 eV
 234( 0) :     2.238053 a.u.    60.901 eV
 235( 0) :     2.245761 a.u.    61.110 eV
 236( 0) :     2.280079 a.u.    62.044 eV
 237( 0) :     2.297742 a.u.    62.525 eV
 238( 0) :     2.318492 a.u.    63.089 eV
 239( 0) :     2.340066 a.u.    63.676 eV
 240( 0) :     2.364492 a.u.    64.341 eV
 241( 0) :     2.368374 a.u.    64.447 eV
 242( 0) :     2.381402 a.u.    64.801 eV
 243( 0) :     2.383046 a.u.    64.846 eV
 244( 0) :     2.389953 a.u.    65.034 eV
 245( 0) :     2.441097 a.u.    66.426 eV
 246( 0) :     2.472896 a.u.    67.291 eV
 247( 0) :     2.483905 a.u.    67.590 eV
 248( 0) :     2.503491 a.u.    68.123 eV
 249( 0) :     2.527512 a.u.    68.777 eV
 250( 0) :     2.561057 a.u.    69.690 eV
 251( 0) :     2.632092 a.u.    71.623 eV
 252( 0) :     2.640740 a.u.    71.858 eV
 253( 0) :     2.649442 a.u.    72.095 eV
 254( 0) :     2.660438 a.u.    72.394 eV
 255( 0) :     2.697050 a.u.    73.390 eV
 256( 0) :     2.701439 a.u.    73.510 eV
 257( 0) :     2.723433 a.u.    74.108 eV
 258( 0) :     2.737183 a.u.    74.483 eV
 259( 0) :     2.772923 a.u.    75.455 eV
 260( 0) :     2.779532 a.u.    75.635 eV
 261( 0) :     2.785376 a.u.    75.794 eV
 262( 0) :     2.809395 a.u.    76.448 eV
 263( 0) :     2.813986 a.u.    76.572 eV
 264( 0) :     2.836827 a.u.    77.194 eV
 265( 0) :     2.848232 a.u.    77.504 eV
 266( 0) :     2.859797 a.u.    77.819 eV
 267( 0) :     2.916149 a.u.    79.352 eV
 268( 0) :     2.942441 a.u.    80.068 eV
 269( 0) :     2.966128 a.u.    80.712 eV
 270( 0) :     3.033045 a.u.    82.533 eV
 271( 0) :     3.075835 a.u.    83.698 eV
 272( 0) :     3.217868 a.u.    87.563 eV
 273( 0) :     3.274167 a.u.    89.095 eV
 274( 0) :     3.351472 a.u.    91.198 eV
 275( 0) :     3.477478 a.u.    94.627 eV
 276( 0) :     3.516609 a.u.    95.692 eV
 277( 0) :     3.607856 a.u.    98.175 eV
 278( 0) :    13.238577 a.u.   360.240 eV
 279( 0) :    13.352198 a.u.   363.332 eV
 280( 0) :    13.614348 a.u.   370.465 eV
 281( 0) :    13.620384 a.u.   370.629 eV
 282( 0) :    13.661594 a.u.   371.751 eV
 283( 0) :    13.766855 a.u.   374.615 eV
 284( 0) :    13.859239 a.u.   377.129 eV
 285( 0) :    13.919446 a.u.   378.767 eV
 286( 0) :    14.055998 a.u.   382.483 eV
 287( 0) :    14.149792 a.u.   385.035 eV
 288( 0) :    14.172223 a.u.   385.646 eV
 289( 0) :    14.185976 a.u.   386.020 eV
 290( 0) :    14.299633 a.u.   389.113 eV
 291( 0) :    14.565523 a.u.   396.348 eV
 292( 0) :    19.262651 a.u.   524.163 eV
 293( 0) :    19.357239 a.u.   526.737 eV
 294( 0) :    19.624948 a.u.   534.022 eV
 295( 0) :    25.792287 a.u.   701.844 eV
------------------------------------------------------------------------------
                           ORCA ORBITAL LOCALIZATION
------------------------------------------------------------------------------

Input orbitals are from                  ... orca.uno
Output orbitals are to                   ... orca.unoloc
Max. number of iterations                ... 64
Localizations seeded randomly            ... on
Convergence tolerance                    ... 1.000e-05
Using relative localization threshhold   ... 1.000e-05
Threshold for strong local MOs           ... 0.000e+00
Threshold for bond MOs                   ... 1.000e-01
Operator                                 ... 0
Orbital range for localization           ... 62 to 63
Localization criterion                   ... PIPEK-MEZEY
Entering Jacobi type localization:
Using Cholesky decomposition as initial guess.
Initial value of the localization sum :     0.389918
ITERATION   0 : L=    0.3900473075 DL=  1.29e-04 (MAX-T)=   1.154 
ITERATION   1 : L=    0.3900473075 DL=  0.00e+00 (MAX-T)=   0.000 
ITERATION   2 : L=    0.3900473075 DL=  0.00e+00 (MAX-T)=   0.000 
LOCALIZATION SUM CONVERGED


--------------------------------------------------------------------------------
                    LOCALIZED MOLECULAR ORBITAL COMPOSITIONS
--------------------------------------------------------------------------------

The Mulliken populations for each LMO on each atom are computed
The LMO`s will be ordered according to atom index and type
  (A) Strongly localized MO`s have populations of >=0.000 on one atom
  (B) Two center bond orbitals have populations of >=0.100 on two atoms
  (C) Other MO`s are considered to be `delocalized`

FOUND  -   2 strongly local MO`s
       -   0 two center bond MO`s
       -   0 significantly delocalized MO`s

Rather strongly localized orbitals:
MO  63:  15N  -   0.235586
MO  62:  15N  -   0.411608
Localized MO's were stored in: orca.unoloc

                      ******************************************
                           B R O K E N   S Y M M E T R Y
                           -----------------------------
                           Broken Symmetry SCF calculation
                                   MS(BS) =   0.0
                      ******************************************
 
----------------------------
 BROKEN SYMMETRY INFORMATION
----------------------------

first open orbital = 62
last open orbital  = 63
HOMO(alpha)        = 62
HOMO(beta)         = 62
The new occupation numbers
   0:    1.000    1.000
   1:    1.000    1.000
   2:    1.000    1.000
   3:    1.000    1.000
   4:    1.000    1.000
   5:    1.000    1.000
   6:    1.000    1.000
   7:    1.000    1.000
   8:    1.000    1.000
   9:    1.000    1.000
  10:    1.000    1.000
  11:    1.000    1.000
  12:    1.000    1.000
  13:    1.000    1.000
  14:    1.000    1.000
  15:    1.000    1.000
  16:    1.000    1.000
  17:    1.000    1.000
  18:    1.000    1.000
  19:    1.000    1.000
  20:    1.000    1.000
  21:    1.000    1.000
  22:    1.000    1.000
  23:    1.000    1.000
  24:    1.000    1.000
  25:    1.000    1.000
  26:    1.000    1.000
  27:    1.000    1.000
  28:    1.000    1.000
  29:    1.000    1.000
  30:    1.000    1.000
  31:    1.000    1.000
  32:    1.000    1.000
  33:    1.000    1.000
  34:    1.000    1.000
  35:    1.000    1.000
  36:    1.000    1.000
  37:    1.000    1.000
  38:    1.000    1.000
  39:    1.000    1.000
  40:    1.000    1.000
  41:    1.000    1.000
  42:    1.000    1.000
  43:    1.000    1.000
  44:    1.000    1.000
  45:    1.000    1.000
  46:    1.000    1.000
  47:    1.000    1.000
  48:    1.000    1.000
  49:    1.000    1.000
  50:    1.000    1.000
  51:    1.000    1.000
  52:    1.000    1.000
  53:    1.000    1.000
  54:    1.000    1.000
  55:    1.000    1.000
  56:    1.000    1.000
  57:    1.000    1.000
  58:    1.000    1.000
  59:    1.000    1.000
  60:    1.000    1.000
  61:    1.000    1.000
  62:    1.000    1.000
  63:    0.000    0.000
  64:    0.000    0.000
  65:    0.000    0.000
  66:    0.000    0.000
  67:    0.000    0.000
  68:    0.000    0.000
  69:    0.000    0.000
  70:    0.000    0.000
  71:    0.000    0.000
  72:    0.000    0.000
  73:    0.000    0.000

--------------------
CPCM SOLVATION MODEL
--------------------
CPCM parameters:
  Epsilon                                         ...      80.1510
  Refrac                                          ...       1.3328
  Rsolv                                           ...       1.3000
  Surface type                                    ... GAUSSIAN VDW
  Discretization scheme                           ... Constant charge density
    Threshold for H atoms                         ...       5.0000 (charges/Ang^2)
    Threshold for non-H atoms                     ...       5.0000 (charges/Ang^2)
  Epsilon function type                           ...         CPCM
Solvent:                                          ... WATER
Radii:
  Scheme                                          ... Element-dependent radii
  Radius for N  used is    3.5149 Bohr (=   1.8600 Ang.)
  Radius for C  used is    3.8550 Bohr (=   2.0400 Ang.)
  Radius for H  used is    2.4944 Bohr (=   1.3200 Ang.)
  Radius for O  used is    3.4469 Bohr (=   1.8240 Ang.)
Calculating surface                               ...        done! (  0.0s)
Cavity surface points                             ...         2928
Cavity Volume                                     ...    1988.6732
Cavity Surface-area                               ...    1064.6966
Calculating surface distance matrix               ...        done! (  0.1s)
Performing Cholesky decomposition & store         ...        done! (  0.4s)
Overall time for CPCM initialization              ...                 0.5s

----------------------------------------D-I-I-S--------------------------------------------
Iteration    Energy (Eh)           Delta-E    RMSDP     MaxDP     DIISErr   Damp  Time(sec)
-------------------------------------------------------------------------------------------
               ***  Starting incremental Fock matrix formation  ***
    1    -778.9764287583041096     0.00e+00  5.23e-05  1.74e-03  1.17e-02  0.850   2.4
Warning: op=1 Small HOMO/LUMO gap (   0.060) - skipping pre-diagonalization
         Will do a full diagonalization
    2    -778.9769756462458190    -5.47e-04  4.71e-05  1.53e-03  1.01e-02  0.850   2.1
                               ***Turning on AO-DIIS***
    3    -778.9774806182365410    -5.05e-04  5.16e-05  1.72e-03  8.78e-03  0.850   2.0
    4    -778.9779373842238783    -4.57e-04  3.50e-04  1.18e-02  7.58e-03  0.000   2.0
    5    -778.9817814305488355    -3.84e-03  1.19e-04  4.69e-03  1.54e-03  0.000   2.1
    6    -778.9821190189936715    -3.38e-04  1.42e-04  6.21e-03  1.41e-03  0.000   2.1
    7    -778.9824977433727327    -3.79e-04  1.07e-04  4.54e-03  1.76e-03  0.000   2.1
    8    -778.9828081846915211    -3.10e-04  3.35e-05  2.02e-03  2.08e-03  0.000   2.1
    9    -778.9826976545743946     1.11e-04  2.20e-06  9.23e-05  2.10e-03  0.000   2.0
   10    -778.9826966127693595     1.04e-06  1.70e-05  8.06e-04  2.07e-03  0.000   1.8
   11    -778.9827417088454240    -4.51e-05  1.34e-04  6.34e-03  2.10e-03  0.000   1.9
   12    -778.9831892703343783    -4.48e-04  1.33e-05  7.99e-04  2.37e-03  0.000   2.1
   13    -778.9831718168813950     1.75e-05  3.81e-05  1.83e-03  2.51e-03  0.000   1.9
   14    -778.9830413895272159     1.30e-04  8.10e-06  5.41e-04  2.44e-03  0.000   2.0
   15    -778.9830707527671620    -2.94e-05  8.07e-05  3.90e-03  2.41e-03  0.000   1.8
   16    -778.9833616215637448    -2.91e-04  1.29e-04  5.66e-03  2.55e-03  0.000   2.0
   17    -778.9838626572623070    -5.01e-04  8.63e-05  4.75e-03  2.86e-03  0.000   2.1
   18    -778.9834882317545635     3.74e-04  2.49e-05  9.43e-04  2.88e-03  0.000   2.0
   19    -778.9833998807359876     8.84e-05  1.11e-05  3.98e-04  2.80e-03  0.000   1.9
   20    -778.9833655540880955     3.43e-05  1.13e-04  5.56e-03  2.76e-03  0.000   1.9
               *** Restarting incremental Fock matrix formation ***
                             ****Resetting DIIS****
Warning: op=1 Small HOMO/LUMO gap (   0.071) - skipping pre-diagonalization
         Will do a full diagonalization
   21    -778.9838247337645498    -4.59e-04  3.10e-04  1.26e-02  2.90e-03  0.000   2.4
   22    -778.9852345146155130    -1.41e-03  1.66e-04  7.44e-03  3.65e-03  0.000   2.1
   23    -778.9844020679456662     8.32e-04  2.45e-04  1.07e-02  3.39e-03  0.000   2.1
   24    -778.9833902065176972     1.01e-03  3.16e-04  1.45e-02  2.88e-03  0.000   2.1
   25    -778.9823984617689803     9.92e-04  2.32e-04  1.05e-02  2.18e-03  0.000   2.1
   26    -778.9819306748927374     4.68e-04  1.58e-04  6.78e-03  1.61e-03  0.000   2.0
   27    -778.9817711475104716     1.60e-04  1.45e-04  6.29e-03  1.14e-03  0.000   2.0
                              *** Initializing SOSCF ***
---------------------------------------S-O-S-C-F--------------------------------------
Iteration    Energy (Eh)           Delta-E    RMSDP     MaxDP     MaxGrad    Time(sec)
--------------------------------------------------------------------------------------
   28    -778.9816801052431856     9.10e-05  1.34e-04  5.42e-03  7.24e-04     2.1
               *** Restarting incremental Fock matrix formation ***
   29    -778.9816869050027890    -6.80e-06  2.20e-05  7.92e-04  4.03e-04     2.3
   30    -778.9816972796518257    -1.04e-05  4.36e-05  1.54e-03  4.19e-04     1.9
   31    -778.9817088462657466    -1.16e-05  6.72e-05  1.94e-03  4.59e-04     1.9
               *** Scaled step length from 7.575174 to 0.200000 ***
   32    -778.9817254061324547    -1.66e-05  7.24e-04  2.31e-02  7.18e-04     2.0
               *** Scaled step length from 0.271492 to 0.200000 ***
Curvature condition for BFGS not met. Restarting diagonal Hessian.
   33    -778.9820131963142558    -2.88e-04  7.67e-04  2.14e-02  4.77e-03     2.2
   34    -778.9825917012979062    -5.79e-04  5.10e-04  2.12e-02  9.39e-03     2.2
   35    -778.9859312251217034    -3.34e-03  6.35e-04  2.33e-02  1.30e-02     2.1
               *** Scaled step length from 3.043770 to 0.200000 ***
   36    -778.9916664395332191    -5.74e-03  7.60e-04  3.37e-02  1.60e-02     2.1
               *** Scaled step length from 2.239204 to 0.200000 ***
   37    -778.9978212351372804    -6.15e-03  7.52e-04  3.36e-02  1.71e-02     2.1
               *** Scaled step length from 0.663863 to 0.200000 ***
   38    -779.0032030443931035    -5.38e-03  7.35e-04  3.02e-02  1.54e-02     2.1
               *** Scaled step length from 0.280907 to 0.200000 ***
   39    -779.0076029470333197    -4.40e-03  7.28e-04  3.10e-02  1.02e-02     2.1
   40    -779.0114206753150938    -3.82e-03  5.33e-04  3.00e-02  6.89e-03     2.2
   41    -779.0146872141665426    -3.27e-03  3.74e-04  2.18e-02  4.77e-03     2.1
   42    -779.0167478549644784    -2.06e-03  2.44e-04  1.07e-02  4.25e-03     2.1
   43    -779.0178026204503112    -1.05e-03  1.37e-04  3.76e-03  2.94e-03     2.1
   44    -779.0182560386037949    -4.53e-04  1.08e-04  2.71e-03  1.90e-03     2.1
   45    -779.0183469700223213    -9.09e-05  4.58e-05  1.75e-03  1.47e-03     2.0
   46    -779.0184187500706230    -7.18e-05  4.74e-05  1.83e-03  8.67e-04     2.0
   47    -779.0184458919591179    -2.71e-05  5.84e-05  2.37e-03  4.44e-04     2.0
   48    -779.0184604999783460    -1.46e-05  1.31e-05  4.84e-04  3.25e-04     2.0
               *** Restarting incremental Fock matrix formation ***
   49    -779.0184654731174305    -4.97e-06  8.11e-06  3.75e-04  1.70e-04     2.3
   50    -779.0184664300193162    -9.57e-07  4.38e-06  1.85e-04  8.16e-05     1.8
   51    -779.0184668652261735    -4.35e-07  3.38e-06  1.35e-04  5.45e-05     1.8
   52    -779.0184670360279142    -1.71e-07  2.41e-06  1.06e-04  3.37e-05     1.7
   53    -779.0184671294730379    -9.34e-08  1.46e-06  7.90e-05  2.09e-05     1.7
   54    -779.0184671596443877    -3.02e-08  6.72e-07  3.60e-05  1.01e-05     1.7
   55    -779.0184671673030152    -7.66e-09  3.19e-07  1.42e-05  7.95e-06     1.6
   56    -779.0184671698473267    -2.54e-09  2.53e-07  1.12e-05  4.78e-06     1.6
   57    -779.0184671709014310    -1.05e-09  1.66e-07  7.22e-06  1.94e-06     1.6
   58    -779.0184671713973330    -4.96e-10  1.76e-07  7.81e-06  1.38e-06     1.5
                 **** Energy Check signals convergence ****

               *****************************************************
               *                     SUCCESS                       *
               *           SCF CONVERGED AFTER  58 CYCLES          *
               *****************************************************

             **** ENERGY FILE WAS UPDATED (orca.en.tmp) ****

----------------
TOTAL SCF ENERGY
----------------

Total Energy       :       -779.01846717139733 Eh          -21198.17019 eV

Components:
Nuclear Repulsion  :       1132.53671688939676 Eh           30817.89082 eV
Electronic Energy  :      -1911.52534246651385 Eh          -52015.24897 eV
One Electron Energy:      -3305.17567072604561 Eh          -89938.40238 eV
Two Electron Energy:       1393.65032825953176 Eh           37923.15341 eV
CPCM Dielectric    :         -0.02984159428024 Eh              -0.81203 eV

Virial components:
Potential Energy   :      -1552.22718605739215 Eh          -42238.24908 eV
Kinetic Energy     :        773.20871888599481 Eh           21040.07890 eV
Virial Ratio       :          2.00751381631311

DFT components:
N(Alpha)           :       63.000070721745 electrons
N(Beta)            :       63.000070721724 electrons
N(Total)           :      126.000141443469 electrons
E(X)               :      -58.772457156733 Eh       
E(C)               :       -5.529369106576 Eh       
E(XC)              :      -64.301826263310 Eh       

CPCM Solvation Model Properties:
Surface-charge          :         -0.02210213837758
Corrected charge        :         -0.00000000000000
Outlying charge corr.   :          0.00002650378601 Eh               0.00072 eV
Free-energy (cav+disp)  :  This term is not implemented in the current solvation scheme

---------------
SCF CONVERGENCE
---------------

  Last Energy change         ...    4.9590e-10  Tolerance :   1.0000e-09
  Last MAX-Density change    ...    7.8136e-06  Tolerance :   1.0000e-08
  Last RMS-Density change    ...    1.7596e-07  Tolerance :   1.0000e-09
  Last DIIS Error            ...    7.2383e-04  Tolerance :   1.0000e-08
  Last Orbital Gradient      ...    1.3755e-06  Tolerance :   2.0000e-06
  Last Orbital Rotation      ...    2.3673e-05  Tolerance :   2.0000e-06


----------------------
UHF SPIN CONTAMINATION
----------------------

Warning: in a DFT calculation there is little theoretical justification to 
         calculate <S**2> as in Hartree-Fock theory. We will do it anyways
         but you should keep in mind that the values have only limited relevance

Expectation value of <S**2>     :     0.000000
Ideal value S*(S+1) for S=0.0   :     0.000000
Deviation                       :     0.000000


                    ********************************
                    * MULLIKEN POPULATION ANALYSIS *
                    ********************************

--------------------------------------------
MULLIKEN ATOMIC CHARGES AND SPIN POPULATIONS
--------------------------------------------
   0 N :   -0.480931   -0.000027
   1 C :    0.026449    0.000000
   2 C :   -0.413274    0.000001
   3 C :    0.287059   -0.000030
   4 C :   -0.447278   -0.000006
   5 C :    0.040949    0.000010
   6 H :    0.294565   -0.000001
   7 H :    0.264454    0.000001
   8 N :   -0.320804    0.000042
   9 H :    0.269870    0.000001
  10 H :    0.297108   -0.000002
  11 C :   -0.521548    0.000006
  12 H :    0.258051   -0.000001
  13 H :    0.260206   -0.000001
  14 H :    0.251820   -0.000002
  15 N :   -0.102115    0.000037
  16 C :   -0.144533   -0.000035
  17 C :    0.283132    0.000008
  18 H :    0.232497    0.000004
  19 O :   -0.380743   -0.000007
  20 C :   -0.008402    0.000005
  21 C :   -0.285326   -0.000006
  22 C :   -0.236711    0.000007
  23 C :   -0.244914   -0.000007
  24 C :   -0.239983    0.000004
  25 C :   -0.260471   -0.000002
  26 H :    0.262915    0.000000
  27 H :    0.264845   -0.000001
  28 H :    0.265973    0.000001
  29 H :    0.263193    0.000000
  30 H :    0.263946    0.000000
Sum of atomic charges         :    0.0000000
Sum of atomic spin populations:    0.0000000

-----------------------------------------------------
MULLIKEN REDUCED ORBITAL CHARGES AND SPIN POPULATIONS
-----------------------------------------------------
CHARGE
  0 N s       :     3.531644  s :     3.531644
      pz      :     1.159476  p :     3.902614
      px      :     1.185082
      py      :     1.558056
      dz2     :     0.011979  d :     0.046672
      dxz     :     0.013653
      dyz     :     0.007534
      dx2y2   :     0.006627
      dxy     :     0.006879

  1 C s       :     3.128767  s :     3.128767
      pz      :     0.764384  p :     2.786881
      px      :     1.034482
      py      :     0.988015
      dz2     :     0.018845  d :     0.057903
      dxz     :     0.014503
      dyz     :     0.013018
      dx2y2   :     0.006357
      dxy     :     0.005180

  2 C s       :     3.300830  s :     3.300830
      pz      :     1.133378  p :     3.074442
      px      :     0.871706
      py      :     1.069358
      dz2     :     0.011176  d :     0.038001
      dxz     :     0.010477
      dyz     :     0.002707
      dx2y2   :     0.006075
      dxy     :     0.007566

  3 C s       :     3.038935  s :     3.038935
      pz      :     0.841421  p :     2.603414
      px      :     0.771735
      py      :     0.990258
      dz2     :     0.015438  d :     0.070592
      dxz     :     0.021491
      dyz     :     0.009863
      dx2y2   :     0.009915
      dxy     :     0.013885

  4 C s       :     3.282285  s :     3.282285
      pz      :     0.914668  p :     3.128117
      px      :     1.086561
      py      :     1.126888
      dz2     :     0.009490  d :     0.036876
      dxz     :     0.012289
      dyz     :     0.004796
      dx2y2   :     0.005721
      dxy     :     0.004580

  5 C s       :     3.131193  s :     3.131193
      pz      :     1.004784  p :     2.768140
      px      :     0.822551
      py      :     0.940806
      dz2     :     0.014845  d :     0.059718
      dxz     :     0.016441
      dyz     :     0.003278
      dx2y2   :     0.009733
      dxy     :     0.015421

  6 H s       :     0.705435  s :     0.705435

  7 H s       :     0.735546  s :     0.735546

  8 N s       :     3.565890  s :     3.565890
      pz      :     1.464557  p :     3.687844
      px      :     0.918726
      py      :     1.304560
      dz2     :     0.007932  d :     0.067071
      dxz     :     0.019899
      dyz     :     0.006134
      dx2y2   :     0.010805
      dxy     :     0.022300

  9 H s       :     0.730130  s :     0.730130

 10 H s       :     0.702892  s :     0.702892

 11 C s       :     3.355617  s :     3.355617
      pz      :     1.083051  p :     3.115474
      px      :     0.877149
      py      :     1.155274
      dz2     :     0.009338  d :     0.050456
      dxz     :     0.011487
      dyz     :     0.005997
      dx2y2   :     0.013557
      dxy     :     0.010077

 12 H s       :     0.741949  s :     0.741949

 13 H s       :     0.739794  s :     0.739794

 14 H s       :     0.748180  s :     0.748180

 15 N s       :     3.399677  s :     3.399677
      pz      :     1.057641  p :     3.647228
      px      :     0.932299
      py      :     1.657289
      dz2     :     0.007890  d :     0.055210
      dxz     :     0.019408
      dyz     :     0.002543
      dx2y2   :     0.010942
      dxy     :     0.014427

 16 C s       :     3.188288  s :     3.188288
      pz      :     0.987832  p :     2.884365
      px      :     0.860779
      py      :     1.035754
      dz2     :     0.005330  d :     0.071881
      dxz     :     0.010277
      dyz     :     0.004183
      dx2y2   :     0.017835
      dxy     :     0.034255

 17 C s       :     3.168381  s :     3.168381
      pz      :     0.747749  p :     2.450136
      px      :     0.844313
      py      :     0.858074
      dz2     :     0.006268  d :     0.098352
      dxz     :     0.007582
      dyz     :     0.017779
      dx2y2   :     0.032794
      dxy     :     0.033928

 18 H s       :     0.767503  s :     0.767503

 19 O s       :     3.753192  s :     3.753192
      pz      :     1.391930  p :     4.598398
      px      :     1.743919
      py      :     1.462550
      dz2     :     0.002610  d :     0.029153
      dxz     :     0.001923
      dyz     :     0.009177
      dx2y2   :     0.007826
      dxy     :     0.007617

 20 C s       :     3.219618  s :     3.219618
      pz      :     0.995462  p :     2.745943
      px      :     0.859864
      py      :     0.890616
      dz2     :     0.006539  d :     0.042841
      dxz     :     0.006294
      dyz     :     0.006739
      dx2y2   :     0.012739
      dxy     :     0.010530

 21 C s       :     3.300353  s :     3.300353
      pz      :     1.000923  p :     2.945027
      px      :     0.961637
      py      :     0.982467
      dz2     :     0.003650  d :     0.039946
      dxz     :     0.008574
      dyz     :     0.006881
      dx2y2   :     0.009560
      dxy     :     0.011282

 22 C s       :     3.254045  s :     3.254045
      pz      :     0.983723  p :     2.943009
      px      :     0.932822
      py      :     1.026464
      dz2     :     0.004998  d :     0.039657
      dxz     :     0.007879
      dyz     :     0.005720
      dx2y2   :     0.009661
      dxy     :     0.011400

 23 C s       :     3.269220  s :     3.269220
      pz      :     0.941083  p :     2.935452
      px      :     1.074869
      py      :     0.919500
      dz2     :     0.006518  d :     0.040242
      dxz     :     0.005744
      dyz     :     0.006510
      dx2y2   :     0.012480
      dxy     :     0.008990

 24 C s       :     3.256757  s :     3.256757
      pz      :     1.012523  p :     2.943440
      px      :     0.938175
      py      :     0.992742
      dz2     :     0.003760  d :     0.039786
      dxz     :     0.008233
      dyz     :     0.006646
      dx2y2   :     0.009813
      dxy     :     0.011334

 25 C s       :     3.285721  s :     3.285721
      pz      :     0.967423  p :     2.934922
      px      :     0.948439
      py      :     1.019059
      dz2     :     0.005121  d :     0.039828
      dxz     :     0.007964
      dyz     :     0.005605
      dx2y2   :     0.009217
      dxy     :     0.011920

 26 H s       :     0.737085  s :     0.737085

 27 H s       :     0.735155  s :     0.735155

 28 H s       :     0.734027  s :     0.734027

 29 H s       :     0.736807  s :     0.736807

 30 H s       :     0.736054  s :     0.736054


SPIN
  0 N s       :    -0.000003  s :    -0.000003
      pz      :    -0.000003  p :    -0.000024
      px      :    -0.000004
      py      :    -0.000018
      dz2     :     0.000000  d :     0.000000
      dxz     :     0.000000
      dyz     :     0.000000
      dx2y2   :     0.000000
      dxy     :     0.000000

  1 C s       :     0.000001  s :     0.000001
      pz      :     0.000002  p :    -0.000001
      px      :     0.000001
      py      :    -0.000003
      dz2     :    -0.000000  d :    -0.000000
      dxz     :    -0.000000
      dyz     :    -0.000000
      dx2y2   :     0.000000
      dxy     :    -0.000000

  2 C s       :     0.000000  s :     0.000000
      pz      :    -0.000000  p :     0.000001
      px      :     0.000001
      py      :     0.000001
      dz2     :     0.000000  d :    -0.000000
      dxz     :    -0.000000
      dyz     :     0.000000
      dx2y2   :    -0.000000
      dxy     :    -0.000000

  3 C s       :    -0.000003  s :    -0.000003
      pz      :    -0.000001  p :    -0.000027
      px      :    -0.000001
      py      :    -0.000025
      dz2     :     0.000000  d :     0.000000
      dxz     :    -0.000000
      dyz     :     0.000000
      dx2y2   :     0.000000
      dxy     :     0.000000

  4 C s       :    -0.000001  s :    -0.000001
      pz      :     0.000001  p :    -0.000005
      px      :    -0.000001
      py      :    -0.000004
      dz2     :     0.000000  d :    -0.000000
      dxz     :    -0.000000
      dyz     :    -0.000000
      dx2y2   :     0.000000
      dxy     :    -0.000000

  5 C s       :     0.000002  s :     0.000002
      pz      :     0.000002  p :     0.000008
      px      :     0.000002
      py      :     0.000004
      dz2     :    -0.000000  d :    -0.000000
      dxz     :    -0.000000
      dyz     :    -0.000000
      dx2y2   :    -0.000000
      dxy     :    -0.000000

  6 H s       :    -0.000001  s :    -0.000001

  7 H s       :     0.000001  s :     0.000001

  8 N s       :     0.000004  s :     0.000004
      pz      :     0.000004  p :     0.000038
      px      :     0.000002
      py      :     0.000032
      dz2     :    -0.000000  d :    -0.000000
      dxz     :     0.000000
      dyz     :    -0.000000
      dx2y2   :    -0.000000
      dxy     :    -0.000000

  9 H s       :     0.000001  s :     0.000001

 10 H s       :    -0.000002  s :    -0.000002

 11 C s       :     0.000001  s :     0.000001
      pz      :     0.000001  p :     0.000005
      px      :     0.000002
      py      :     0.000001
      dz2     :    -0.000000  d :    -0.000000
      dxz     :    -0.000000
      dyz     :    -0.000000
      dx2y2   :    -0.000000
      dxy     :    -0.000000

 12 H s       :    -0.000001  s :    -0.000001

 13 H s       :    -0.000001  s :    -0.000001

 14 H s       :    -0.000002  s :    -0.000002

 15 N s       :     0.000003  s :     0.000003
      pz      :     0.000020  p :     0.000034
      px      :     0.000003
      py      :     0.000011
      dz2     :    -0.000000  d :     0.000000
      dxz     :    -0.000000
      dyz     :     0.000000
      dx2y2   :    -0.000000
      dxy     :     0.000000

 16 C s       :    -0.000006  s :    -0.000006
      pz      :    -0.000023  p :    -0.000030
      px      :    -0.000004
      py      :    -0.000003
      dz2     :     0.000000  d :     0.000001
      dxz     :     0.000000
      dyz     :     0.000000
      dx2y2   :     0.000000
      dxy     :     0.000000

 17 C s       :     0.000002  s :     0.000002
      pz      :     0.000004  p :     0.000006
      px      :     0.000001
      py      :     0.000001
      dz2     :    -0.000000  d :    -0.000000
      dxz     :    -0.000000
      dyz     :    -0.000000
      dx2y2   :     0.000000
      dxy     :    -0.000000

 18 H s       :     0.000004  s :     0.000004

 19 O s       :    -0.000000  s :    -0.000000
      pz      :    -0.000006  p :    -0.000007
      px      :    -0.000000
      py      :    -0.000000
      dz2     :    -0.000000  d :     0.000000
      dxz     :     0.000000
      dyz     :     0.000000
      dx2y2   :     0.000000
      dxy     :     0.000000

 20 C s       :     0.000001  s :     0.000001
      pz      :     0.000002  p :     0.000004
      px      :     0.000001
      py      :     0.000001
      dz2     :    -0.000000  d :     0.000000
      dxz     :     0.000000
      dyz     :    -0.000000
      dx2y2   :    -0.000000
      dxy     :     0.000000

 21 C s       :    -0.000001  s :    -0.000001
      pz      :    -0.000003  p :    -0.000005
      px      :    -0.000001
      py      :    -0.000002
      dz2     :     0.000000  d :     0.000000
      dxz     :     0.000000
      dyz     :     0.000000
      dx2y2   :     0.000000
      dxy     :     0.000000

 22 C s       :     0.000001  s :     0.000001
      pz      :     0.000003  p :     0.000006
      px      :     0.000001
      py      :     0.000002
      dz2     :    -0.000000  d :    -0.000000
      dxz     :    -0.000000
      dyz     :    -0.000000
      dx2y2   :    -0.000000
      dxy     :    -0.000000

 23 C s       :    -0.000001  s :    -0.000001
      pz      :    -0.000003  p :    -0.000006
      px      :    -0.000001
      py      :    -0.000002
      dz2     :     0.000000  d :     0.000000
      dxz     :     0.000000
      dyz     :     0.000000
      dx2y2   :     0.000000
      dxy     :     0.000000

 24 C s       :     0.000001  s :     0.000001
      pz      :     0.000002  p :     0.000003
      px      :     0.000000
      py      :     0.000001
      dz2     :    -0.000000  d :    -0.000000
      dxz     :    -0.000000
      dyz     :    -0.000000
      dx2y2   :    -0.000000
      dxy     :    -0.000000

 25 C s       :    -0.000000  s :    -0.000000
      pz      :    -0.000001  p :    -0.000002
      px      :    -0.000000
      py      :    -0.000001
      dz2     :     0.000000  d :     0.000000
      dxz     :     0.000000
      dyz     :     0.000000
      dx2y2   :     0.000000
      dxy     :     0.000000

 26 H s       :     0.000000  s :     0.000000

 27 H s       :    -0.000001  s :    -0.000001

 28 H s       :     0.000001  s :     0.000001

 29 H s       :     0.000000  s :     0.000000

 30 H s       :     0.000000  s :     0.000000


                     *******************************
                     * LOEWDIN POPULATION ANALYSIS *
                     *******************************

-------------------------------------------
LOEWDIN ATOMIC CHARGES AND SPIN POPULATIONS
-------------------------------------------
   0 N :   -0.067956   -0.000023
   1 C :   -0.056675   -0.000002
   2 C :   -0.190025   -0.000000
   3 C :   -0.042018   -0.000022
   4 C :   -0.234134   -0.000004
   5 C :   -0.032097    0.000006
   6 H :    0.159822   -0.000000
   7 H :    0.159133    0.000000
   8 N :   -0.118233    0.000037
   9 H :    0.157907    0.000001
  10 H :    0.160126   -0.000001
  11 C :   -0.241432    0.000003
  12 H :    0.145461   -0.000001
  13 H :    0.148559   -0.000000
  14 H :    0.136812   -0.000001
  15 N :    0.010373    0.000031
  16 C :   -0.127276   -0.000024
  17 C :    0.091273    0.000005
  18 H :    0.120827    0.000002
  19 O :   -0.225684   -0.000007
  20 C :   -0.106858    0.000003
  21 C :   -0.117956   -0.000004
  22 C :   -0.140467    0.000004
  23 C :   -0.118599   -0.000005
  24 C :   -0.140161    0.000003
  25 C :   -0.104859   -0.000001
  26 H :    0.156059    0.000000
  27 H :    0.153930   -0.000000
  28 H :    0.154182    0.000000
  29 H :    0.153306    0.000000
  30 H :    0.156660    0.000000

----------------------------------------------------
LOEWDIN REDUCED ORBITAL CHARGES AND SPIN POPULATIONS
----------------------------------------------------
CHARGE
  0 N s       :     3.036060  s :     3.036060
      pz      :     1.200789  p :     3.916262
      px      :     1.206765
      py      :     1.508707
      dz2     :     0.031834  d :     0.115634
      dxz     :     0.038659
      dyz     :     0.016710
      dx2y2   :     0.014156
      dxy     :     0.014275

  1 C s       :     2.875534  s :     2.875534
      pz      :     0.951741  p :     3.052154
      px      :     1.111203
      py      :     0.989210
      dz2     :     0.044486  d :     0.128987
      dxz     :     0.035497
      dyz     :     0.028390
      dx2y2   :     0.011542
      dxy     :     0.009072

  2 C s       :     2.893772  s :     2.893772
      pz      :     1.090879  p :     3.209506
      px      :     1.062633
      py      :     1.055995
      dz2     :     0.023893  d :     0.086746
      dxz     :     0.027952
      dyz     :     0.004271
      dx2y2   :     0.014626
      dxy     :     0.016005

  3 C s       :     2.818900  s :     2.818900
      pz      :     1.059179  p :     3.056104
      px      :     1.006784
      py      :     0.990142
      dz2     :     0.041594  d :     0.167014
      dxz     :     0.054400
      dyz     :     0.019662
      dx2y2   :     0.023536
      dxy     :     0.027823

  4 C s       :     2.894812  s :     2.894812
      pz      :     1.056571  p :     3.254478
      px      :     1.095129
      py      :     1.102779
      dz2     :     0.024343  d :     0.084845
      dxz     :     0.030601
      dyz     :     0.010624
      dx2y2   :     0.011468
      dxy     :     0.007809

  5 C s       :     2.875864  s :     2.875864
      pz      :     1.068613  p :     3.023357
      px      :     1.006029
      py      :     0.948716
      dz2     :     0.030865  d :     0.132876
      dxz     :     0.038613
      dyz     :     0.005519
      dx2y2   :     0.024333
      dxy     :     0.033546

  6 H s       :     0.840178  s :     0.840178

  7 H s       :     0.840867  s :     0.840867

  8 N s       :     3.141371  s :     3.141371
      pz      :     1.476442  p :     3.828848
      px      :     1.064395
      py      :     1.288011
      dz2     :     0.015889  d :     0.148013
      dxz     :     0.045605
      dyz     :     0.007850
      dx2y2   :     0.028066
      dxy     :     0.050603

  9 H s       :     0.842093  s :     0.842093

 10 H s       :     0.839874  s :     0.839874

 11 C s       :     2.940360  s :     2.940360
      pz      :     1.093270  p :     3.204101
      px      :     0.962254
      py      :     1.148578
      dz2     :     0.017154  d :     0.096971
      dxz     :     0.023347
      dyz     :     0.010160
      dx2y2   :     0.026172
      dxy     :     0.020139

 12 H s       :     0.854539  s :     0.854539

 13 H s       :     0.851441  s :     0.851441

 14 H s       :     0.863188  s :     0.863188

 15 N s       :     3.025861  s :     3.025861
      pz      :     1.069808  p :     3.833787
      px      :     1.141635
      py      :     1.622345
      dz2     :     0.018427  d :     0.129979
      dxz     :     0.047835
      dyz     :     0.005891
      dx2y2   :     0.023572
      dxy     :     0.034255

 16 C s       :     2.896944  s :     2.896944
      pz      :     0.993522  p :     3.070050
      px      :     1.006414
      py      :     1.070114
      dz2     :     0.010356  d :     0.160283
      dxz     :     0.019961
      dyz     :     0.009113
      dx2y2   :     0.039833
      dxy     :     0.081020

 17 C s       :     2.872303  s :     2.872303
      pz      :     0.753093  p :     2.810161
      px      :     1.020674
      py      :     1.036394
      dz2     :     0.014520  d :     0.226264
      dxz     :     0.014983
      dyz     :     0.036051
      dx2y2   :     0.078984
      dxy     :     0.081725

 18 H s       :     0.879173  s :     0.879173

 19 O s       :     3.510442  s :     3.510442
      pz      :     1.383075  p :     4.658276
      px      :     1.742994
      py      :     1.532207
      dz2     :     0.006360  d :     0.056966
      dxz     :     0.002501
      dyz     :     0.012382
      dx2y2   :     0.018163
      dxy     :     0.017560

 20 C s       :     2.854822  s :     2.854822
      pz      :     1.034288  p :     3.145423
      px      :     1.047537
      py      :     1.063598
      dz2     :     0.013834  d :     0.106614
      dxz     :     0.015128
      dyz     :     0.017000
      dx2y2   :     0.033014
      dxy     :     0.027638

 21 C s       :     2.891925  s :     2.891925
      pz      :     1.004516  p :     3.135225
      px      :     1.086297
      py      :     1.044412
      dz2     :     0.007921  d :     0.090805
      dxz     :     0.018372
      dyz     :     0.012561
      dx2y2   :     0.024051
      dxy     :     0.027902

 22 C s       :     2.893029  s :     2.893029
      pz      :     1.016464  p :     3.156928
      px      :     1.081452
      py      :     1.059012
      dz2     :     0.010060  d :     0.090510
      dxz     :     0.018760
      dyz     :     0.011121
      dx2y2   :     0.024228
      dxy     :     0.026341

 23 C s       :     2.897972  s :     2.897972
      pz      :     0.993960  p :     3.129820
      px      :     1.084142
      py      :     1.051718
      dz2     :     0.012621  d :     0.090807
      dxz     :     0.012247
      dyz     :     0.016328
      dx2y2   :     0.027678
      dxy     :     0.021932

 24 C s       :     2.893468  s :     2.893468
      pz      :     1.015080  p :     3.156099
      px      :     1.082619
      py      :     1.058400
      dz2     :     0.007824  d :     0.090594
      dxz     :     0.017759
      dyz     :     0.012445
      dx2y2   :     0.024651
      dxy     :     0.027914

 25 C s       :     2.891890  s :     2.891890
      pz      :     0.996263  p :     3.122442
      px      :     1.078811
      py      :     1.047368
      dz2     :     0.010376  d :     0.090527
      dxz     :     0.018753
      dyz     :     0.010644
      dx2y2   :     0.023024
      dxy     :     0.027730

 26 H s       :     0.843941  s :     0.843941

 27 H s       :     0.846070  s :     0.846070

 28 H s       :     0.845818  s :     0.845818

 29 H s       :     0.846694  s :     0.846694

 30 H s       :     0.843340  s :     0.843340


SPIN
  0 N s       :    -0.000002  s :    -0.000002
      pz      :    -0.000002  p :    -0.000021
      px      :    -0.000003
      py      :    -0.000017
      dz2     :     0.000000  d :     0.000000
      dxz     :     0.000000
      dyz     :     0.000000
      dx2y2   :     0.000000
      dxy     :     0.000000

  1 C s       :     0.000000  s :     0.000000
      pz      :     0.000001  p :    -0.000001
      px      :     0.000000
      py      :    -0.000003
      dz2     :    -0.000000  d :    -0.000001
      dxz     :    -0.000000
      dyz     :    -0.000000
      dx2y2   :     0.000000
      dxy     :     0.000000

  2 C s       :    -0.000000  s :    -0.000000
      pz      :    -0.000000  p :     0.000001
      px      :     0.000000
      py      :     0.000001
      dz2     :     0.000000  d :    -0.000001
      dxz     :    -0.000000
      dyz     :    -0.000000
      dx2y2   :    -0.000000
      dxy     :    -0.000001

  3 C s       :    -0.000001  s :    -0.000001
      pz      :    -0.000000  p :    -0.000023
      px      :    -0.000001
      py      :    -0.000021
      dz2     :     0.000000  d :     0.000001
      dxz     :     0.000000
      dyz     :     0.000000
      dx2y2   :     0.000000
      dxy     :     0.000001

  4 C s       :    -0.000000  s :    -0.000000
      pz      :     0.000000  p :    -0.000004
      px      :    -0.000001
      py      :    -0.000003
      dz2     :    -0.000000  d :    -0.000000
      dxz     :     0.000000
      dyz     :    -0.000000
      dx2y2   :     0.000000
      dxy     :     0.000000

  5 C s       :     0.000001  s :     0.000001
      pz      :     0.000001  p :     0.000006
      px      :     0.000001
      py      :     0.000003
      dz2     :    -0.000000  d :    -0.000001
      dxz     :    -0.000000
      dyz     :    -0.000000
      dx2y2   :    -0.000000
      dxy     :    -0.000000

  6 H s       :    -0.000000  s :    -0.000000

  7 H s       :     0.000000  s :     0.000000

  8 N s       :     0.000002  s :     0.000002
      pz      :     0.000005  p :     0.000035
      px      :     0.000001
      py      :     0.000029
      dz2     :     0.000000  d :    -0.000000
      dxz     :     0.000000
      dyz     :    -0.000000
      dx2y2   :     0.000000
      dxy     :    -0.000000

  9 H s       :     0.000001  s :     0.000001

 10 H s       :    -0.000001  s :    -0.000001

 11 C s       :     0.000000  s :     0.000000
      pz      :     0.000001  p :     0.000003
      px      :     0.000002
      py      :     0.000001
      dz2     :    -0.000000  d :    -0.000001
      dxz     :    -0.000000
      dyz     :    -0.000000
      dx2y2   :    -0.000000
      dxy     :    -0.000000

 12 H s       :    -0.000001  s :    -0.000001

 13 H s       :    -0.000000  s :    -0.000000

 14 H s       :    -0.000001  s :    -0.000001

 15 N s       :     0.000001  s :     0.000001
      pz      :     0.000017  p :     0.000029
      px      :     0.000002
      py      :     0.000011
      dz2     :    -0.000000  d :     0.000000
      dxz     :    -0.000000
      dyz     :     0.000000
      dx2y2   :    -0.000000
      dxy     :     0.000001

 16 C s       :    -0.000002  s :    -0.000002
      pz      :    -0.000020  p :    -0.000025
      px      :    -0.000003
      py      :    -0.000002
      dz2     :     0.000000  d :     0.000002
      dxz     :     0.000001
      dyz     :     0.000000
      dx2y2   :     0.000000
      dxy     :     0.000001

 17 C s       :     0.000001  s :     0.000001
      pz      :     0.000003  p :     0.000004
      px      :     0.000000
      py      :     0.000001
      dz2     :    -0.000000  d :    -0.000001
      dxz     :    -0.000000
      dyz     :    -0.000000
      dx2y2   :     0.000000
      dxy     :    -0.000000

 18 H s       :     0.000002  s :     0.000002

 19 O s       :    -0.000000  s :    -0.000000
      pz      :    -0.000006  p :    -0.000007
      px      :    -0.000000
      py      :    -0.000000
      dz2     :    -0.000000  d :     0.000000
      dxz     :     0.000000
      dyz     :     0.000000
      dx2y2   :     0.000000
      dxy     :     0.000000

 20 C s       :     0.000000  s :     0.000000
      pz      :     0.000002  p :     0.000003
      px      :     0.000000
      py      :     0.000001
      dz2     :    -0.000000  d :    -0.000000
      dxz     :     0.000000
      dyz     :    -0.000000
      dx2y2   :    -0.000000
      dxy     :     0.000000

 21 C s       :    -0.000000  s :    -0.000000
      pz      :    -0.000003  p :    -0.000004
      px      :    -0.000000
      py      :    -0.000001
      dz2     :     0.000000  d :     0.000000
      dxz     :     0.000000
      dyz     :     0.000000
      dx2y2   :     0.000000
      dxy     :     0.000000

 22 C s       :     0.000000  s :     0.000000
      pz      :     0.000002  p :     0.000004
      px      :     0.000000
      py      :     0.000001
      dz2     :    -0.000000  d :    -0.000000
      dxz     :    -0.000000
      dyz     :    -0.000000
      dx2y2   :    -0.000000
      dxy     :    -0.000000

 23 C s       :    -0.000000  s :    -0.000000
      pz      :    -0.000003  p :    -0.000004
      px      :    -0.000000
      py      :    -0.000001
      dz2     :     0.000000  d :     0.000000
      dxz     :     0.000000
      dyz     :     0.000000
      dx2y2   :     0.000000
      dxy     :     0.000000

 24 C s       :     0.000000  s :     0.000000
      pz      :     0.000002  p :     0.000003
      px      :     0.000000
      py      :     0.000001
      dz2     :    -0.000000  d :    -0.000000
      dxz     :    -0.000000
      dyz     :    -0.000000
      dx2y2   :    -0.000000
      dxy     :    -0.000000

 25 C s       :     0.000000  s :     0.000000
      pz      :    -0.000001  p :    -0.000001
      px      :    -0.000000
      py      :    -0.000000
      dz2     :     0.000000  d :     0.000000
      dxz     :     0.000000
      dyz     :     0.000000
      dx2y2   :     0.000000
      dxy     :     0.000000

 26 H s       :     0.000000  s :     0.000000

 27 H s       :    -0.000000  s :    -0.000000

 28 H s       :     0.000000  s :     0.000000

 29 H s       :     0.000000  s :     0.000000

 30 H s       :     0.000000  s :     0.000000


                      *****************************
                      * MAYER POPULATION ANALYSIS *
                      *****************************

  NA   - Mulliken gross atomic population
  ZA   - Total nuclear charge
  QA   - Mulliken gross atomic charge
  VA   - Mayer's total valence
  BVA  - Mayer's bonded valence
  FA   - Mayer's free valence

  ATOM       NA         ZA         QA         VA         BVA        FA
  0 N      7.4809     7.0000    -0.4809     3.2928     3.2928     0.0000
  1 C      5.9736     6.0000     0.0264     3.6503     3.6503     0.0000
  2 C      6.4133     6.0000    -0.4133     3.8103     3.8103     0.0000
  3 C      5.7129     6.0000     0.2871     3.8049     3.8049     0.0000
  4 C      6.4473     6.0000    -0.4473     3.7669     3.7669     0.0000
  5 C      5.9591     6.0000     0.0409     3.6685     3.6685     0.0000
  6 H      0.7054     1.0000     0.2946     0.8755     0.8755     0.0000
  7 H      0.7355     1.0000     0.2645     0.9071     0.9071     0.0000
  8 N      7.3208     7.0000    -0.3208     3.1366     3.1366     0.0000
  9 H      0.7301     1.0000     0.2699     0.9054     0.9054     0.0000
 10 H      0.7029     1.0000     0.2971     0.8743     0.8743     0.0000
 11 C      6.5215     6.0000    -0.5215     3.6494     3.6494     0.0000
 12 H      0.7419     1.0000     0.2581     0.8979     0.8979     0.0000
 13 H      0.7398     1.0000     0.2602     0.9020     0.9020     0.0000
 14 H      0.7482     1.0000     0.2518     0.8921     0.8921     0.0000
 15 N      7.1021     7.0000    -0.1021     3.2892     3.2892     0.0000
 16 C      6.1445     6.0000    -0.1445     3.7405     3.7405     0.0000
 17 C      5.7169     6.0000     0.2831     3.9138     3.9138     0.0000
 18 H      0.7675     1.0000     0.2325     0.8967     0.8967     0.0000
 19 O      8.3807     8.0000    -0.3807     2.2186     2.2186     0.0000
 20 C      6.0084     6.0000    -0.0084     3.5519     3.5519     0.0000
 21 C      6.2853     6.0000    -0.2853     3.7591     3.7591     0.0000
 22 C      6.2367     6.0000    -0.2367     3.7911     3.7911     0.0000
 23 C      6.2449     6.0000    -0.2449     3.7838     3.7838     0.0000
 24 C      6.2400     6.0000    -0.2400     3.7795     3.7795     0.0000
 25 C      6.2605     6.0000    -0.2605     3.7912     3.7912     0.0000
 26 H      0.7371     1.0000     0.2629     0.9011     0.9011     0.0000
 27 H      0.7352     1.0000     0.2648     0.8940     0.8940     0.0000
 28 H      0.7340     1.0000     0.2660     0.8938     0.8938     0.0000
 29 H      0.7368     1.0000     0.2632     0.8950     0.8950     0.0000
 30 H      0.7361     1.0000     0.2639     0.9033     0.9033     0.0000

  Mayer bond orders larger than 0.100000
B(  0-N ,  1-C ) :   1.0637 B(  0-N ,  5-C ) :   1.1144 B(  0-N , 11-C ) :   0.9386 
B(  1-C ,  2-C ) :   1.6843 B(  1-C ,  6-H ) :   0.8862 B(  2-C ,  3-C ) :   1.1016 
B(  2-C ,  7-H ) :   0.9032 B(  3-C ,  4-C ) :   1.0560 B(  3-C ,  8-N ) :   1.6151 
B(  4-C ,  5-C ) :   1.6524 B(  4-C ,  9-H ) :   0.8985 B(  5-C , 10-H ) :   0.8835 
B(  8-N , 15-N ) :   1.2258 B( 11-C , 12-H ) :   0.9073 B( 11-C , 13-H ) :   0.9097 
B( 11-C , 14-H ) :   0.9005 B( 15-N , 16-C ) :   1.8565 B( 16-C , 17-C ) :   0.8975 
B( 16-C , 18-H ) :   0.8603 B( 17-C , 19-O ) :   2.0868 B( 17-C , 20-C ) :   0.9057 
B( 20-C , 21-C ) :   1.3490 B( 20-C , 25-C ) :   1.3451 B( 21-C , 22-C ) :   1.4282 
B( 21-C , 26-H ) :   0.9033 B( 22-C , 23-C ) :   1.4201 B( 22-C , 27-H ) :   0.9039 
B( 23-C , 24-C ) :   1.3989 B( 23-C , 28-H ) :   0.9028 B( 24-C , 25-C ) :   1.4411 
B( 24-C , 29-H ) :   0.9047 B( 25-C , 30-H ) :   0.9028 


--------------------------
UHF CORRESPONDING ORBITALS
--------------------------
Transforming orbitals                         ... done
Choosing virtual orbitals in the orth. comp.  ... done
                ***UHF Corresponding Orbitals were saved in orca.uco***


Now the overlap between the corresponding orbitals will be plotted
Since there are an equal number of alpha and beta orbitals each orbital in the
alpha set is matched by an orbital in the beta set. If all overlaps are close to
one you have a normal UHF solution with some spin polarization
If you have a broken symmetry solution there will be overlaps that are
significantly smaller than one. These orbitals are the non-orthogonal magnetic
orbitals of the broken symmetry UHF solution.

----------------------
 Orbital    Overlap(*)
----------------------
   0:      1.00000
   1:      1.00000
   2:      1.00000
   3:      1.00000
   4:      1.00000
   5:      1.00000
   6:      1.00000
   7:      1.00000
   8:      1.00000
   9:      1.00000
  10:      1.00000
  11:      1.00000
  12:      1.00000
  13:      1.00000
  14:      1.00000
  15:      1.00000
  16:      1.00000
  17:      1.00000
  18:      1.00000
  19:      1.00000
  20:      1.00000
  21:      1.00000
  22:      1.00000
  23:      1.00000
  24:      1.00000
  25:      1.00000
  26:      1.00000
  27:      1.00000
  28:      1.00000
  29:      1.00000
  30:      1.00000
  31:      1.00000
  32:      1.00000
  33:      1.00000
  34:      1.00000
  35:      1.00000
  36:      1.00000
  37:      1.00000
  38:      1.00000
  39:      1.00000
  40:      1.00000
  41:      1.00000
  42:      1.00000
  43:      1.00000
  44:      1.00000
  45:      1.00000
  46:      1.00000
  47:      1.00000
  48:      1.00000
  49:      1.00000
  50:      1.00000
  51:      1.00000
  52:      1.00000
  53:      1.00000
  54:      1.00000
  55:      1.00000
  56:      1.00000
  57:      1.00000
  58:      1.00000
  59:      1.00000
  60:      1.00000
  61:      1.00000
  62:      1.00000
(*)  the overlap is weighted by the product of occupation numbers
     NOTE: the whole analysis is not valid for fractional occupations

------------------------------------------
BROKEN SYMMETRY MAGNETIC COUPLING ANALYSIS
------------------------------------------

S(High-Spin)      =   1.0    
<S**2>(High-Spin) =   2.0429    
<S**2>(BrokenSym) =   0.0000    
E(High-Spin)      =  -778.986948 Eh
E(BrokenSym)      =  -779.018467 Eh
E(High-Spin)-E(BrokenSym)= 0.8576 eV   6916.919 cm**-1 (ANTIFERROMAGNETIC coupling)

          ---------------------------------------------------------
          | Spin-Hamiltonian Analysis based on H(HDvV)= -2J*SA*SB |
    -------                                                       -----------
    | J(1) =   -6916.92 cm**-1    (from -(E[HS]-E[BS])/Smax**2)             |
    | J(2) =   -3458.46 cm**-1    (from -(E[HS]-E[BS])/(Smax*(Smax+1))      |
    | J(3) =   -3385.75 cm**-1    (from -(E[HS]-E[BS])/(<S**2>HS-<S**2>BS)) |
    -------------------------------------------------------------------------

  J(1): (a) A.P. Ginsberg J. Am. Chem. Soc. 102 (1980), 111
        (b) L. Noodleman J. Chem. Phys. 74 (1981), 5737
        (c) L. Noodleman E.R. Davidson Chem. Phys. 109 (1986), 131
  J(2)  (d) A. Bencini D. Gatteschi J. Am. Chem. Soc. 108 (1980), 5763
  J(3)  (e) K. Yamaguchi Y. Takahara T. Fueno in: V.H. Smith (Ed.)
            Applied Quantum Chemistry. Reidel, Dordrecht (1986), pp 155
        (f) T.Soda et al. Chem. Phys. Lett., 319, (2000), 223


----------------
TOTAL SCF ENERGY
----------------

Total Energy       :       -779.01846717139733 Eh          -21198.17019 eV

Components:
Nuclear Repulsion  :       1132.53671688939676 Eh           30817.89082 eV
Electronic Energy  :      -1911.52534246651385 Eh          -52015.24897 eV
One Electron Energy:      -3305.17567072604561 Eh          -89938.40238 eV
Two Electron Energy:       1393.65032825953176 Eh           37923.15341 eV
CPCM Dielectric    :         -0.02984159428024 Eh              -0.81203 eV

Virial components:
Potential Energy   :      -1552.22718605739215 Eh          -42238.24908 eV
Kinetic Energy     :        773.20871888599481 Eh           21040.07890 eV
Virial Ratio       :          2.00751381631311

DFT components:
N(Alpha)           :       63.000070721745 electrons
N(Beta)            :       63.000070721724 electrons
N(Total)           :      126.000141443469 electrons
E(X)               :      -58.772457156733 Eh       
E(C)               :       -5.529369106576 Eh       
E(XC)              :      -64.301826263310 Eh       

CPCM Solvation Model Properties:
Surface-charge          :         -0.02210213837758
Corrected charge        :         -0.00000000000000
Outlying charge corr.   :          0.00002650378601 Eh               0.00072 eV
Free-energy (cav+disp)  :  This term is not implemented in the current solvation scheme

---------------
SCF CONVERGENCE
---------------

  Last Energy change         ...    4.9590e-10  Tolerance :   1.0000e-09
  Last MAX-Density change    ...    7.8136e-06  Tolerance :   1.0000e-08
  Last RMS-Density change    ...    1.7596e-07  Tolerance :   1.0000e-09
  Last DIIS Error            ...    7.2383e-04  Tolerance :   1.0000e-08
  Last Orbital Gradient      ...    1.3755e-06  Tolerance :   2.0000e-06
  Last Orbital Rotation      ...    2.3673e-05  Tolerance :   2.0000e-06


----------------------
UHF SPIN CONTAMINATION
----------------------

Warning: in a DFT calculation there is little theoretical justification to 
         calculate <S**2> as in Hartree-Fock theory. We will do it anyways
         but you should keep in mind that the values have only limited relevance

Expectation value of <S**2>     :     0.000000
Ideal value S*(S+1) for S=0.0   :     0.000000
Deviation                       :     0.000000

----------------
ORBITAL ENERGIES
----------------
                 SPIN UP ORBITALS
  NO   OCC          E(Eh)            E(eV) 
   0   1.0000     -19.496354      -530.5228 
   1   1.0000     -14.697344      -399.9351 
   2   1.0000     -14.685822      -399.6215 
   3   1.0000     -14.683750      -399.5651 
   4   1.0000     -10.542856      -286.8857 
   5   1.0000     -10.503699      -285.8202 
   6   1.0000     -10.495014      -285.5839 
   7   1.0000     -10.490185      -285.4524 
   8   1.0000     -10.489354      -285.4298 
   9   1.0000     -10.471572      -284.9459 
  10   1.0000     -10.466780      -284.8156 
  11   1.0000     -10.464107      -284.7428 
  12   1.0000     -10.460738      -284.6511 
  13   1.0000     -10.460276      -284.6386 
  14   1.0000     -10.456398      -284.5331 
  15   1.0000     -10.456071      -284.5242 
  16   1.0000     -10.446493      -284.2635 
  17   1.0000     -10.443657      -284.1864 
  18   1.0000      -1.167259       -31.7627 
  19   1.0000      -1.135034       -30.8858 
  20   1.0000      -1.096000       -29.8237 
  21   1.0000      -0.974773       -26.5249 
  22   1.0000      -0.970813       -26.4172 
  23   1.0000      -0.898904       -24.4604 
  24   1.0000      -0.870472       -23.6867 
  25   1.0000      -0.866628       -23.5821 
  26   1.0000      -0.850311       -23.1381 
  27   1.0000      -0.810794       -22.0628 
  28   1.0000      -0.759714       -20.6729 
  29   1.0000      -0.733037       -19.9469 
  30   1.0000      -0.722155       -19.6508 
  31   1.0000      -0.696127       -18.9426 
  32   1.0000      -0.666593       -18.1389 
  33   1.0000      -0.642410       -17.4809 
  34   1.0000      -0.604545       -16.4505 
  35   1.0000      -0.589239       -16.0340 
  36   1.0000      -0.582902       -15.8616 
  37   1.0000      -0.573906       -15.6168 
  38   1.0000      -0.556709       -15.1488 
  39   1.0000      -0.529991       -14.4218 
  40   1.0000      -0.528769       -14.3885 
  41   1.0000      -0.521481       -14.1902 
  42   1.0000      -0.513168       -13.9640 
  43   1.0000      -0.505492       -13.7551 
  44   1.0000      -0.499353       -13.5881 
  45   1.0000      -0.493955       -13.4412 
  46   1.0000      -0.489010       -13.3066 
  47   1.0000      -0.468725       -12.7547 
  48   1.0000      -0.466841       -12.7034 
  49   1.0000      -0.461571       -12.5600 
  50   1.0000      -0.449833       -12.2406 
  51   1.0000      -0.428136       -11.6502 
  52   1.0000      -0.423823       -11.5328 
  53   1.0000      -0.420746       -11.4491 
  54   1.0000      -0.408952       -11.1281 
  55   1.0000      -0.405303       -11.0289 
  56   1.0000      -0.340684        -9.2705 
  57   1.0000      -0.323551        -8.8043 
  58   1.0000      -0.314342        -8.5537 
  59   1.0000      -0.310123        -8.4389 
  60   1.0000      -0.306868        -8.3503 
  61   1.0000      -0.305504        -8.3132 
  62   1.0000      -0.193158        -5.2561 
  63   0.0000      -0.057253        -1.5579 
  64   0.0000       0.006366         0.1732 
  65   0.0000       0.013757         0.3743 
  66   0.0000       0.015950         0.4340 
  67   0.0000       0.021868         0.5950 
  68   0.0000       0.110157         2.9975 
  69   0.0000       0.136772         3.7218 
  70   0.0000       0.146836         3.9956 
  71   0.0000       0.175235         4.7684 
  72   0.0000       0.177288         4.8243 
  73   0.0000       0.183934         5.0051 

                 SPIN DOWN ORBITALS
  NO   OCC          E(Eh)            E(eV) 
   0   1.0000     -19.496354      -530.5228 
   1   1.0000     -14.697346      -399.9351 
   2   1.0000     -14.685820      -399.6215 
   3   1.0000     -14.683748      -399.5651 
   4   1.0000     -10.542856      -286.8857 
   5   1.0000     -10.503700      -285.8202 
   6   1.0000     -10.495014      -285.5839 
   7   1.0000     -10.490186      -285.4525 
   8   1.0000     -10.489354      -285.4298 
   9   1.0000     -10.471571      -284.9459 
  10   1.0000     -10.466780      -284.8156 
  11   1.0000     -10.464107      -284.7428 
  12   1.0000     -10.460738      -284.6511 
  13   1.0000     -10.460276      -284.6386 
  14   1.0000     -10.456398      -284.5331 
  15   1.0000     -10.456071      -284.5241 
  16   1.0000     -10.446492      -284.2635 
  17   1.0000     -10.443657      -284.1864 
  18   1.0000      -1.167259       -31.7627 
  19   1.0000      -1.135031       -30.8858 
  20   1.0000      -1.096002       -29.8237 
  21   1.0000      -0.974773       -26.5249 
  22   1.0000      -0.970813       -26.4172 
  23   1.0000      -0.898904       -24.4604 
  24   1.0000      -0.870472       -23.6868 
  25   1.0000      -0.866628       -23.5821 
  26   1.0000      -0.850311       -23.1381 
  27   1.0000      -0.810794       -22.0628 
  28   1.0000      -0.759714       -20.6729 
  29   1.0000      -0.733037       -19.9470 
  30   1.0000      -0.722154       -19.6508 
  31   1.0000      -0.696127       -18.9426 
  32   1.0000      -0.666593       -18.1389 
  33   1.0000      -0.642410       -17.4809 
  34   1.0000      -0.604545       -16.4505 
  35   1.0000      -0.589239       -16.0340 
  36   1.0000      -0.582902       -15.8616 
  37   1.0000      -0.573906       -15.6168 
  38   1.0000      -0.556708       -15.1488 
  39   1.0000      -0.529994       -14.4219 
  40   1.0000      -0.528769       -14.3885 
  41   1.0000      -0.521481       -14.1902 
  42   1.0000      -0.513167       -13.9640 
  43   1.0000      -0.505492       -13.7551 
  44   1.0000      -0.499353       -13.5881 
  45   1.0000      -0.493955       -13.4412 
  46   1.0000      -0.489009       -13.3066 
  47   1.0000      -0.468725       -12.7547 
  48   1.0000      -0.466839       -12.7033 
  49   1.0000      -0.461571       -12.5600 
  50   1.0000      -0.449833       -12.2406 
  51   1.0000      -0.428137       -11.6502 
  52   1.0000      -0.423823       -11.5328 
  53   1.0000      -0.420745       -11.4491 
  54   1.0000      -0.408951       -11.1281 
  55   1.0000      -0.405303       -11.0289 
  56   1.0000      -0.340685        -9.2705 
  57   1.0000      -0.323553        -8.8043 
  58   1.0000      -0.314342        -8.5537 
  59   1.0000      -0.310124        -8.4389 
  60   1.0000      -0.306868        -8.3503 
  61   1.0000      -0.305504        -8.3132 
  62   1.0000      -0.193154        -5.2560 
  63   0.0000      -0.057252        -1.5579 
  64   0.0000       0.006366         0.1732 
  65   0.0000       0.013757         0.3744 
  66   0.0000       0.015950         0.4340 
  67   0.0000       0.021867         0.5950 
  68   0.0000       0.110157         2.9975 
  69   0.0000       0.136772         3.7218 
  70   0.0000       0.146836         3.9956 
  71   0.0000       0.175234         4.7684 
  72   0.0000       0.177288         4.8242 
  73   0.0000       0.183934         5.0051 
*Only the first 10 virtual orbitals were printed.

                    ********************************
                    * MULLIKEN POPULATION ANALYSIS *
                    ********************************

--------------------------------------------
MULLIKEN ATOMIC CHARGES AND SPIN POPULATIONS
--------------------------------------------
   0 N :   -0.480931   -0.000027
   1 C :    0.026449    0.000000
   2 C :   -0.413274    0.000001
   3 C :    0.287059   -0.000030
   4 C :   -0.447278   -0.000006
   5 C :    0.040949    0.000010
   6 H :    0.294565   -0.000001
   7 H :    0.264454    0.000001
   8 N :   -0.320804    0.000042
   9 H :    0.269870    0.000001
  10 H :    0.297108   -0.000002
  11 C :   -0.521548    0.000006
  12 H :    0.258051   -0.000001
  13 H :    0.260206   -0.000001
  14 H :    0.251820   -0.000002
  15 N :   -0.102115    0.000037
  16 C :   -0.144533   -0.000035
  17 C :    0.283132    0.000008
  18 H :    0.232497    0.000004
  19 O :   -0.380743   -0.000007
  20 C :   -0.008402    0.000005
  21 C :   -0.285326   -0.000006
  22 C :   -0.236711    0.000007
  23 C :   -0.244914   -0.000007
  24 C :   -0.239983    0.000004
  25 C :   -0.260471   -0.000002
  26 H :    0.262915    0.000000
  27 H :    0.264845   -0.000001
  28 H :    0.265973    0.000001
  29 H :    0.263193    0.000000
  30 H :    0.263946    0.000000
Sum of atomic charges         :    0.0000000
Sum of atomic spin populations:    0.0000000

-----------------------------------------------------
MULLIKEN REDUCED ORBITAL CHARGES AND SPIN POPULATIONS
-----------------------------------------------------
CHARGE
  0 N s       :     3.531644  s :     3.531644
      pz      :     1.159476  p :     3.902614
      px      :     1.185082
      py      :     1.558056
      dz2     :     0.011979  d :     0.046672
      dxz     :     0.013653
      dyz     :     0.007534
      dx2y2   :     0.006627
      dxy     :     0.006879

  1 C s       :     3.128767  s :     3.128767
      pz      :     0.764384  p :     2.786881
      px      :     1.034482
      py      :     0.988015
      dz2     :     0.018845  d :     0.057903
      dxz     :     0.014503
      dyz     :     0.013018
      dx2y2   :     0.006357
      dxy     :     0.005180

  2 C s       :     3.300830  s :     3.300830
      pz      :     1.133378  p :     3.074442
      px      :     0.871706
      py      :     1.069358
      dz2     :     0.011176  d :     0.038001
      dxz     :     0.010477
      dyz     :     0.002707
      dx2y2   :     0.006075
      dxy     :     0.007566

  3 C s       :     3.038935  s :     3.038935
      pz      :     0.841421  p :     2.603414
      px      :     0.771735
      py      :     0.990258
      dz2     :     0.015438  d :     0.070592
      dxz     :     0.021491
      dyz     :     0.009863
      dx2y2   :     0.009915
      dxy     :     0.013885

  4 C s       :     3.282285  s :     3.282285
      pz      :     0.914668  p :     3.128117
      px      :     1.086561
      py      :     1.126888
      dz2     :     0.009490  d :     0.036876
      dxz     :     0.012289
      dyz     :     0.004796
      dx2y2   :     0.005721
      dxy     :     0.004580

  5 C s       :     3.131193  s :     3.131193
      pz      :     1.004784  p :     2.768140
      px      :     0.822551
      py      :     0.940806
      dz2     :     0.014845  d :     0.059718
      dxz     :     0.016441
      dyz     :     0.003278
      dx2y2   :     0.009733
      dxy     :     0.015421

  6 H s       :     0.705435  s :     0.705435

  7 H s       :     0.735546  s :     0.735546

  8 N s       :     3.565890  s :     3.565890
      pz      :     1.464557  p :     3.687844
      px      :     0.918726
      py      :     1.304560
      dz2     :     0.007932  d :     0.067071
      dxz     :     0.019899
      dyz     :     0.006134
      dx2y2   :     0.010805
      dxy     :     0.022300

  9 H s       :     0.730130  s :     0.730130

 10 H s       :     0.702892  s :     0.702892

 11 C s       :     3.355617  s :     3.355617
      pz      :     1.083051  p :     3.115474
      px      :     0.877149
      py      :     1.155274
      dz2     :     0.009338  d :     0.050456
      dxz     :     0.011487
      dyz     :     0.005997
      dx2y2   :     0.013557
      dxy     :     0.010077

 12 H s       :     0.741949  s :     0.741949

 13 H s       :     0.739794  s :     0.739794

 14 H s       :     0.748180  s :     0.748180

 15 N s       :     3.399677  s :     3.399677
      pz      :     1.057641  p :     3.647228
      px      :     0.932299
      py      :     1.657289
      dz2     :     0.007890  d :     0.055210
      dxz     :     0.019408
      dyz     :     0.002543
      dx2y2   :     0.010942
      dxy     :     0.014427

 16 C s       :     3.188288  s :     3.188288
      pz      :     0.987832  p :     2.884365
      px      :     0.860779
      py      :     1.035754
      dz2     :     0.005330  d :     0.071881
      dxz     :     0.010277
      dyz     :     0.004183
      dx2y2   :     0.017835
      dxy     :     0.034255

 17 C s       :     3.168381  s :     3.168381
      pz      :     0.747749  p :     2.450136
      px      :     0.844313
      py      :     0.858074
      dz2     :     0.006268  d :     0.098352
      dxz     :     0.007582
      dyz     :     0.017779
      dx2y2   :     0.032794
      dxy     :     0.033928

 18 H s       :     0.767503  s :     0.767503

 19 O s       :     3.753192  s :     3.753192
      pz      :     1.391930  p :     4.598398
      px      :     1.743919
      py      :     1.462550
      dz2     :     0.002610  d :     0.029153
      dxz     :     0.001923
      dyz     :     0.009177
      dx2y2   :     0.007826
      dxy     :     0.007617

 20 C s       :     3.219618  s :     3.219618
      pz      :     0.995462  p :     2.745943
      px      :     0.859864
      py      :     0.890616
      dz2     :     0.006539  d :     0.042841
      dxz     :     0.006294
      dyz     :     0.006739
      dx2y2   :     0.012739
      dxy     :     0.010530

 21 C s       :     3.300353  s :     3.300353
      pz      :     1.000923  p :     2.945027
      px      :     0.961637
      py      :     0.982467
      dz2     :     0.003650  d :     0.039946
      dxz     :     0.008574
      dyz     :     0.006881
      dx2y2   :     0.009560
      dxy     :     0.011282

 22 C s       :     3.254045  s :     3.254045
      pz      :     0.983723  p :     2.943009
      px      :     0.932822
      py      :     1.026464
      dz2     :     0.004998  d :     0.039657
      dxz     :     0.007879
      dyz     :     0.005720
      dx2y2   :     0.009661
      dxy     :     0.011400

 23 C s       :     3.269220  s :     3.269220
      pz      :     0.941083  p :     2.935452
      px      :     1.074869
      py      :     0.919500
      dz2     :     0.006518  d :     0.040242
      dxz     :     0.005744
      dyz     :     0.006510
      dx2y2   :     0.012480
      dxy     :     0.008990

 24 C s       :     3.256757  s :     3.256757
      pz      :     1.012523  p :     2.943440
      px      :     0.938175
      py      :     0.992742
      dz2     :     0.003760  d :     0.039786
      dxz     :     0.008233
      dyz     :     0.006646
      dx2y2   :     0.009813
      dxy     :     0.011334

 25 C s       :     3.285721  s :     3.285721
      pz      :     0.967423  p :     2.934922
      px      :     0.948439
      py      :     1.019059
      dz2     :     0.005121  d :     0.039828
      dxz     :     0.007964
      dyz     :     0.005605
      dx2y2   :     0.009217
      dxy     :     0.011920

 26 H s       :     0.737085  s :     0.737085

 27 H s       :     0.735155  s :     0.735155

 28 H s       :     0.734027  s :     0.734027

 29 H s       :     0.736807  s :     0.736807

 30 H s       :     0.736054  s :     0.736054


SPIN
  0 N s       :    -0.000003  s :    -0.000003
      pz      :    -0.000003  p :    -0.000024
      px      :    -0.000004
      py      :    -0.000018
      dz2     :     0.000000  d :     0.000000
      dxz     :     0.000000
      dyz     :     0.000000
      dx2y2   :     0.000000
      dxy     :     0.000000

  1 C s       :     0.000001  s :     0.000001
      pz      :     0.000002  p :    -0.000001
      px      :     0.000001
      py      :    -0.000003
      dz2     :    -0.000000  d :    -0.000000
      dxz     :    -0.000000
      dyz     :    -0.000000
      dx2y2   :     0.000000
      dxy     :    -0.000000

  2 C s       :     0.000000  s :     0.000000
      pz      :    -0.000000  p :     0.000001
      px      :     0.000001
      py      :     0.000001
      dz2     :     0.000000  d :    -0.000000
      dxz     :    -0.000000
      dyz     :     0.000000
      dx2y2   :    -0.000000
      dxy     :    -0.000000

  3 C s       :    -0.000003  s :    -0.000003
      pz      :    -0.000001  p :    -0.000027
      px      :    -0.000001
      py      :    -0.000025
      dz2     :     0.000000  d :     0.000000
      dxz     :    -0.000000
      dyz     :     0.000000
      dx2y2   :     0.000000
      dxy     :     0.000000

  4 C s       :    -0.000001  s :    -0.000001
      pz      :     0.000001  p :    -0.000005
      px      :    -0.000001
      py      :    -0.000004
      dz2     :     0.000000  d :    -0.000000
      dxz     :    -0.000000
      dyz     :    -0.000000
      dx2y2   :     0.000000
      dxy     :    -0.000000

  5 C s       :     0.000002  s :     0.000002
      pz      :     0.000002  p :     0.000008
      px      :     0.000002
      py      :     0.000004
      dz2     :    -0.000000  d :    -0.000000
      dxz     :    -0.000000
      dyz     :    -0.000000
      dx2y2   :    -0.000000
      dxy     :    -0.000000

  6 H s       :    -0.000001  s :    -0.000001

  7 H s       :     0.000001  s :     0.000001

  8 N s       :     0.000004  s :     0.000004
      pz      :     0.000004  p :     0.000038
      px      :     0.000002
      py      :     0.000032
      dz2     :    -0.000000  d :    -0.000000
      dxz     :     0.000000
      dyz     :    -0.000000
      dx2y2   :    -0.000000
      dxy     :    -0.000000

  9 H s       :     0.000001  s :     0.000001

 10 H s       :    -0.000002  s :    -0.000002

 11 C s       :     0.000001  s :     0.000001
      pz      :     0.000001  p :     0.000005
      px      :     0.000002
      py      :     0.000001
      dz2     :    -0.000000  d :    -0.000000
      dxz     :    -0.000000
      dyz     :    -0.000000
      dx2y2   :    -0.000000
      dxy     :    -0.000000

 12 H s       :    -0.000001  s :    -0.000001

 13 H s       :    -0.000001  s :    -0.000001

 14 H s       :    -0.000002  s :    -0.000002

 15 N s       :     0.000003  s :     0.000003
      pz      :     0.000020  p :     0.000034
      px      :     0.000003
      py      :     0.000011
      dz2     :    -0.000000  d :     0.000000
      dxz     :    -0.000000
      dyz     :     0.000000
      dx2y2   :    -0.000000
      dxy     :     0.000000

 16 C s       :    -0.000006  s :    -0.000006
      pz      :    -0.000023  p :    -0.000030
      px      :    -0.000004
      py      :    -0.000003
      dz2     :     0.000000  d :     0.000001
      dxz     :     0.000000
      dyz     :     0.000000
      dx2y2   :     0.000000
      dxy     :     0.000000

 17 C s       :     0.000002  s :     0.000002
      pz      :     0.000004  p :     0.000006
      px      :     0.000001
      py      :     0.000001
      dz2     :    -0.000000  d :    -0.000000
      dxz     :    -0.000000
      dyz     :    -0.000000
      dx2y2   :     0.000000
      dxy     :    -0.000000

 18 H s       :     0.000004  s :     0.000004

 19 O s       :    -0.000000  s :    -0.000000
      pz      :    -0.000006  p :    -0.000007
      px      :    -0.000000
      py      :    -0.000000
      dz2     :    -0.000000  d :     0.000000
      dxz     :     0.000000
      dyz     :     0.000000
      dx2y2   :     0.000000
      dxy     :     0.000000

 20 C s       :     0.000001  s :     0.000001
      pz      :     0.000002  p :     0.000004
      px      :     0.000001
      py      :     0.000001
      dz2     :    -0.000000  d :     0.000000
      dxz     :     0.000000
      dyz     :    -0.000000
      dx2y2   :    -0.000000
      dxy     :     0.000000

 21 C s       :    -0.000001  s :    -0.000001
      pz      :    -0.000003  p :    -0.000005
      px      :    -0.000001
      py      :    -0.000002
      dz2     :     0.000000  d :     0.000000
      dxz     :     0.000000
      dyz     :     0.000000
      dx2y2   :     0.000000
      dxy     :     0.000000

 22 C s       :     0.000001  s :     0.000001
      pz      :     0.000003  p :     0.000006
      px      :     0.000001
      py      :     0.000002
      dz2     :    -0.000000  d :    -0.000000
      dxz     :    -0.000000
      dyz     :    -0.000000
      dx2y2   :    -0.000000
      dxy     :    -0.000000

 23 C s       :    -0.000001  s :    -0.000001
      pz      :    -0.000003  p :    -0.000006
      px      :    -0.000001
      py      :    -0.000002
      dz2     :     0.000000  d :     0.000000
      dxz     :     0.000000
      dyz     :     0.000000
      dx2y2   :     0.000000
      dxy     :     0.000000

 24 C s       :     0.000001  s :     0.000001
      pz      :     0.000002  p :     0.000003
      px      :     0.000000
      py      :     0.000001
      dz2     :    -0.000000  d :    -0.000000
      dxz     :    -0.000000
      dyz     :    -0.000000
      dx2y2   :    -0.000000
      dxy     :    -0.000000

 25 C s       :    -0.000000  s :    -0.000000
      pz      :    -0.000001  p :    -0.000002
      px      :    -0.000000
      py      :    -0.000001
      dz2     :     0.000000  d :     0.000000
      dxz     :     0.000000
      dyz     :     0.000000
      dx2y2   :     0.000000
      dxy     :     0.000000

 26 H s       :     0.000000  s :     0.000000

 27 H s       :    -0.000001  s :    -0.000001

 28 H s       :     0.000001  s :     0.000001

 29 H s       :     0.000000  s :     0.000000

 30 H s       :     0.000000  s :     0.000000


                     *******************************
                     * LOEWDIN POPULATION ANALYSIS *
                     *******************************

-------------------------------------------
LOEWDIN ATOMIC CHARGES AND SPIN POPULATIONS
-------------------------------------------
   0 N :   -0.067956   -0.000023
   1 C :   -0.056675   -0.000002
   2 C :   -0.190025   -0.000000
   3 C :   -0.042018   -0.000022
   4 C :   -0.234134   -0.000004
   5 C :   -0.032097    0.000006
   6 H :    0.159822   -0.000000
   7 H :    0.159133    0.000000
   8 N :   -0.118233    0.000037
   9 H :    0.157907    0.000001
  10 H :    0.160126   -0.000001
  11 C :   -0.241432    0.000003
  12 H :    0.145461   -0.000001
  13 H :    0.148559   -0.000000
  14 H :    0.136812   -0.000001
  15 N :    0.010373    0.000031
  16 C :   -0.127276   -0.000024
  17 C :    0.091273    0.000005
  18 H :    0.120827    0.000002
  19 O :   -0.225684   -0.000007
  20 C :   -0.106858    0.000003
  21 C :   -0.117956   -0.000004
  22 C :   -0.140467    0.000004
  23 C :   -0.118599   -0.000005
  24 C :   -0.140161    0.000003
  25 C :   -0.104859   -0.000001
  26 H :    0.156059    0.000000
  27 H :    0.153930   -0.000000
  28 H :    0.154182    0.000000
  29 H :    0.153306    0.000000
  30 H :    0.156660    0.000000

----------------------------------------------------
LOEWDIN REDUCED ORBITAL CHARGES AND SPIN POPULATIONS
----------------------------------------------------
CHARGE
  0 N s       :     3.036060  s :     3.036060
      pz      :     1.200789  p :     3.916262
      px      :     1.206765
      py      :     1.508707
      dz2     :     0.031834  d :     0.115634
      dxz     :     0.038659
      dyz     :     0.016710
      dx2y2   :     0.014156
      dxy     :     0.014275

  1 C s       :     2.875534  s :     2.875534
      pz      :     0.951741  p :     3.052154
      px      :     1.111203
      py      :     0.989210
      dz2     :     0.044486  d :     0.128987
      dxz     :     0.035497
      dyz     :     0.028390
      dx2y2   :     0.011542
      dxy     :     0.009072

  2 C s       :     2.893772  s :     2.893772
      pz      :     1.090879  p :     3.209506
      px      :     1.062633
      py      :     1.055995
      dz2     :     0.023893  d :     0.086746
      dxz     :     0.027952
      dyz     :     0.004271
      dx2y2   :     0.014626
      dxy     :     0.016005

  3 C s       :     2.818900  s :     2.818900
      pz      :     1.059179  p :     3.056104
      px      :     1.006784
      py      :     0.990142
      dz2     :     0.041594  d :     0.167014
      dxz     :     0.054400
      dyz     :     0.019662
      dx2y2   :     0.023536
      dxy     :     0.027823

  4 C s       :     2.894812  s :     2.894812
      pz      :     1.056571  p :     3.254478
      px      :     1.095129
      py      :     1.102779
      dz2     :     0.024343  d :     0.084845
      dxz     :     0.030601
      dyz     :     0.010624
      dx2y2   :     0.011468
      dxy     :     0.007809

  5 C s       :     2.875864  s :     2.875864
      pz      :     1.068613  p :     3.023357
      px      :     1.006029
      py      :     0.948716
      dz2     :     0.030865  d :     0.132876
      dxz     :     0.038613
      dyz     :     0.005519
      dx2y2   :     0.024333
      dxy     :     0.033546

  6 H s       :     0.840178  s :     0.840178

  7 H s       :     0.840867  s :     0.840867

  8 N s       :     3.141371  s :     3.141371
      pz      :     1.476442  p :     3.828848
      px      :     1.064395
      py      :     1.288011
      dz2     :     0.015889  d :     0.148013
      dxz     :     0.045605
      dyz     :     0.007850
      dx2y2   :     0.028066
      dxy     :     0.050603

  9 H s       :     0.842093  s :     0.842093

 10 H s       :     0.839874  s :     0.839874

 11 C s       :     2.940360  s :     2.940360
      pz      :     1.093270  p :     3.204101
      px      :     0.962254
      py      :     1.148578
      dz2     :     0.017154  d :     0.096971
      dxz     :     0.023347
      dyz     :     0.010160
      dx2y2   :     0.026172
      dxy     :     0.020139

 12 H s       :     0.854539  s :     0.854539

 13 H s       :     0.851441  s :     0.851441

 14 H s       :     0.863188  s :     0.863188

 15 N s       :     3.025861  s :     3.025861
      pz      :     1.069808  p :     3.833787
      px      :     1.141635
      py      :     1.622345
      dz2     :     0.018427  d :     0.129979
      dxz     :     0.047835
      dyz     :     0.005891
      dx2y2   :     0.023572
      dxy     :     0.034255

 16 C s       :     2.896944  s :     2.896944
      pz      :     0.993522  p :     3.070050
      px      :     1.006414
      py      :     1.070114
      dz2     :     0.010356  d :     0.160283
      dxz     :     0.019961
      dyz     :     0.009113
      dx2y2   :     0.039833
      dxy     :     0.081020

 17 C s       :     2.872303  s :     2.872303
      pz      :     0.753093  p :     2.810161
      px      :     1.020674
      py      :     1.036394
      dz2     :     0.014520  d :     0.226264
      dxz     :     0.014983
      dyz     :     0.036051
      dx2y2   :     0.078984
      dxy     :     0.081725

 18 H s       :     0.879173  s :     0.879173

 19 O s       :     3.510442  s :     3.510442
      pz      :     1.383075  p :     4.658276
      px      :     1.742994
      py      :     1.532207
      dz2     :     0.006360  d :     0.056966
      dxz     :     0.002501
      dyz     :     0.012382
      dx2y2   :     0.018163
      dxy     :     0.017560

 20 C s       :     2.854822  s :     2.854822
      pz      :     1.034288  p :     3.145423
      px      :     1.047537
      py      :     1.063598
      dz2     :     0.013834  d :     0.106614
      dxz     :     0.015128
      dyz     :     0.017000
      dx2y2   :     0.033014
      dxy     :     0.027638

 21 C s       :     2.891925  s :     2.891925
      pz      :     1.004516  p :     3.135225
      px      :     1.086297
      py      :     1.044412
      dz2     :     0.007921  d :     0.090805
      dxz     :     0.018372
      dyz     :     0.012561
      dx2y2   :     0.024051
      dxy     :     0.027902

 22 C s       :     2.893029  s :     2.893029
      pz      :     1.016464  p :     3.156928
      px      :     1.081452
      py      :     1.059012
      dz2     :     0.010060  d :     0.090510
      dxz     :     0.018760
      dyz     :     0.011121
      dx2y2   :     0.024228
      dxy     :     0.026341

 23 C s       :     2.897972  s :     2.897972
      pz      :     0.993960  p :     3.129820
      px      :     1.084142
      py      :     1.051718
      dz2     :     0.012621  d :     0.090807
      dxz     :     0.012247
      dyz     :     0.016328
      dx2y2   :     0.027678
      dxy     :     0.021932

 24 C s       :     2.893468  s :     2.893468
      pz      :     1.015080  p :     3.156099
      px      :     1.082619
      py      :     1.058400
      dz2     :     0.007824  d :     0.090594
      dxz     :     0.017759
      dyz     :     0.012445
      dx2y2   :     0.024651
      dxy     :     0.027914

 25 C s       :     2.891890  s :     2.891890
      pz      :     0.996263  p :     3.122442
      px      :     1.078811
      py      :     1.047368
      dz2     :     0.010376  d :     0.090527
      dxz     :     0.018753
      dyz     :     0.010644
      dx2y2   :     0.023024
      dxy     :     0.027730

 26 H s       :     0.843941  s :     0.843941

 27 H s       :     0.846070  s :     0.846070

 28 H s       :     0.845818  s :     0.845818

 29 H s       :     0.846694  s :     0.846694

 30 H s       :     0.843340  s :     0.843340


SPIN
  0 N s       :    -0.000002  s :    -0.000002
      pz      :    -0.000002  p :    -0.000021
      px      :    -0.000003
      py      :    -0.000017
      dz2     :     0.000000  d :     0.000000
      dxz     :     0.000000
      dyz     :     0.000000
      dx2y2   :     0.000000
      dxy     :     0.000000

  1 C s       :     0.000000  s :     0.000000
      pz      :     0.000001  p :    -0.000001
      px      :     0.000000
      py      :    -0.000003
      dz2     :    -0.000000  d :    -0.000001
      dxz     :    -0.000000
      dyz     :    -0.000000
      dx2y2   :     0.000000
      dxy     :     0.000000

  2 C s       :    -0.000000  s :    -0.000000
      pz      :    -0.000000  p :     0.000001
      px      :     0.000000
      py      :     0.000001
      dz2     :     0.000000  d :    -0.000001
      dxz     :    -0.000000
      dyz     :    -0.000000
      dx2y2   :    -0.000000
      dxy     :    -0.000001

  3 C s       :    -0.000001  s :    -0.000001
      pz      :    -0.000000  p :    -0.000023
      px      :    -0.000001
      py      :    -0.000021
      dz2     :     0.000000  d :     0.000001
      dxz     :     0.000000
      dyz     :     0.000000
      dx2y2   :     0.000000
      dxy     :     0.000001

  4 C s       :    -0.000000  s :    -0.000000
      pz      :     0.000000  p :    -0.000004
      px      :    -0.000001
      py      :    -0.000003
      dz2     :    -0.000000  d :    -0.000000
      dxz     :     0.000000
      dyz     :    -0.000000
      dx2y2   :     0.000000
      dxy     :     0.000000

  5 C s       :     0.000001  s :     0.000001
      pz      :     0.000001  p :     0.000006
      px      :     0.000001
      py      :     0.000003
      dz2     :    -0.000000  d :    -0.000001
      dxz     :    -0.000000
      dyz     :    -0.000000
      dx2y2   :    -0.000000
      dxy     :    -0.000000

  6 H s       :    -0.000000  s :    -0.000000

  7 H s       :     0.000000  s :     0.000000

  8 N s       :     0.000002  s :     0.000002
      pz      :     0.000005  p :     0.000035
      px      :     0.000001
      py      :     0.000029
      dz2     :     0.000000  d :    -0.000000
      dxz     :     0.000000
      dyz     :    -0.000000
      dx2y2   :     0.000000
      dxy     :    -0.000000

  9 H s       :     0.000001  s :     0.000001

 10 H s       :    -0.000001  s :    -0.000001

 11 C s       :     0.000000  s :     0.000000
      pz      :     0.000001  p :     0.000003
      px      :     0.000002
      py      :     0.000001
      dz2     :    -0.000000  d :    -0.000001
      dxz     :    -0.000000
      dyz     :    -0.000000
      dx2y2   :    -0.000000
      dxy     :    -0.000000

 12 H s       :    -0.000001  s :    -0.000001

 13 H s       :    -0.000000  s :    -0.000000

 14 H s       :    -0.000001  s :    -0.000001

 15 N s       :     0.000001  s :     0.000001
      pz      :     0.000017  p :     0.000029
      px      :     0.000002
      py      :     0.000011
      dz2     :    -0.000000  d :     0.000000
      dxz     :    -0.000000
      dyz     :     0.000000
      dx2y2   :    -0.000000
      dxy     :     0.000001

 16 C s       :    -0.000002  s :    -0.000002
      pz      :    -0.000020  p :    -0.000025
      px      :    -0.000003
      py      :    -0.000002
      dz2     :     0.000000  d :     0.000002
      dxz     :     0.000001
      dyz     :     0.000000
      dx2y2   :     0.000000
      dxy     :     0.000001

 17 C s       :     0.000001  s :     0.000001
      pz      :     0.000003  p :     0.000004
      px      :     0.000000
      py      :     0.000001
      dz2     :    -0.000000  d :    -0.000001
      dxz     :    -0.000000
      dyz     :    -0.000000
      dx2y2   :     0.000000
      dxy     :    -0.000000

 18 H s       :     0.000002  s :     0.000002

 19 O s       :    -0.000000  s :    -0.000000
      pz      :    -0.000006  p :    -0.000007
      px      :    -0.000000
      py      :    -0.000000
      dz2     :    -0.000000  d :     0.000000
      dxz     :     0.000000
      dyz     :     0.000000
      dx2y2   :     0.000000
      dxy     :     0.000000

 20 C s       :     0.000000  s :     0.000000
      pz      :     0.000002  p :     0.000003
      px      :     0.000000
      py      :     0.000001
      dz2     :    -0.000000  d :    -0.000000
      dxz     :     0.000000
      dyz     :    -0.000000
      dx2y2   :    -0.000000
      dxy     :     0.000000

 21 C s       :    -0.000000  s :    -0.000000
      pz      :    -0.000003  p :    -0.000004
      px      :    -0.000000
      py      :    -0.000001
      dz2     :     0.000000  d :     0.000000
      dxz     :     0.000000
      dyz     :     0.000000
      dx2y2   :     0.000000
      dxy     :     0.000000

 22 C s       :     0.000000  s :     0.000000
      pz      :     0.000002  p :     0.000004
      px      :     0.000000
      py      :     0.000001
      dz2     :    -0.000000  d :    -0.000000
      dxz     :    -0.000000
      dyz     :    -0.000000
      dx2y2   :    -0.000000
      dxy     :    -0.000000

 23 C s       :    -0.000000  s :    -0.000000
      pz      :    -0.000003  p :    -0.000004
      px      :    -0.000000
      py      :    -0.000001
      dz2     :     0.000000  d :     0.000000
      dxz     :     0.000000
      dyz     :     0.000000
      dx2y2   :     0.000000
      dxy     :     0.000000

 24 C s       :     0.000000  s :     0.000000
      pz      :     0.000002  p :     0.000003
      px      :     0.000000
      py      :     0.000001
      dz2     :    -0.000000  d :    -0.000000
      dxz     :    -0.000000
      dyz     :    -0.000000
      dx2y2   :    -0.000000
      dxy     :    -0.000000

 25 C s       :     0.000000  s :     0.000000
      pz      :    -0.000001  p :    -0.000001
      px      :    -0.000000
      py      :    -0.000000
      dz2     :     0.000000  d :     0.000000
      dxz     :     0.000000
      dyz     :     0.000000
      dx2y2   :     0.000000
      dxy     :     0.000000

 26 H s       :     0.000000  s :     0.000000

 27 H s       :    -0.000000  s :    -0.000000

 28 H s       :     0.000000  s :     0.000000

 29 H s       :     0.000000  s :     0.000000

 30 H s       :     0.000000  s :     0.000000


                      *****************************
                      * MAYER POPULATION ANALYSIS *
                      *****************************

  NA   - Mulliken gross atomic population
  ZA   - Total nuclear charge
  QA   - Mulliken gross atomic charge
  VA   - Mayer's total valence
  BVA  - Mayer's bonded valence
  FA   - Mayer's free valence

  ATOM       NA         ZA         QA         VA         BVA        FA
  0 N      7.4809     7.0000    -0.4809     3.2928     3.2928     0.0000
  1 C      5.9736     6.0000     0.0264     3.6503     3.6503     0.0000
  2 C      6.4133     6.0000    -0.4133     3.8103     3.8103     0.0000
  3 C      5.7129     6.0000     0.2871     3.8049     3.8049     0.0000
  4 C      6.4473     6.0000    -0.4473     3.7669     3.7669     0.0000
  5 C      5.9591     6.0000     0.0409     3.6685     3.6685     0.0000
  6 H      0.7054     1.0000     0.2946     0.8755     0.8755     0.0000
  7 H      0.7355     1.0000     0.2645     0.9071     0.9071     0.0000
  8 N      7.3208     7.0000    -0.3208     3.1366     3.1366     0.0000
  9 H      0.7301     1.0000     0.2699     0.9054     0.9054     0.0000
 10 H      0.7029     1.0000     0.2971     0.8743     0.8743     0.0000
 11 C      6.5215     6.0000    -0.5215     3.6494     3.6494     0.0000
 12 H      0.7419     1.0000     0.2581     0.8979     0.8979     0.0000
 13 H      0.7398     1.0000     0.2602     0.9020     0.9020     0.0000
 14 H      0.7482     1.0000     0.2518     0.8921     0.8921     0.0000
 15 N      7.1021     7.0000    -0.1021     3.2892     3.2892     0.0000
 16 C      6.1445     6.0000    -0.1445     3.7405     3.7405     0.0000
 17 C      5.7169     6.0000     0.2831     3.9138     3.9138     0.0000
 18 H      0.7675     1.0000     0.2325     0.8967     0.8967     0.0000
 19 O      8.3807     8.0000    -0.3807     2.2186     2.2186     0.0000
 20 C      6.0084     6.0000    -0.0084     3.5519     3.5519     0.0000
 21 C      6.2853     6.0000    -0.2853     3.7591     3.7591     0.0000
 22 C      6.2367     6.0000    -0.2367     3.7911     3.7911     0.0000
 23 C      6.2449     6.0000    -0.2449     3.7838     3.7838     0.0000
 24 C      6.2400     6.0000    -0.2400     3.7795     3.7795     0.0000
 25 C      6.2605     6.0000    -0.2605     3.7912     3.7912     0.0000
 26 H      0.7371     1.0000     0.2629     0.9011     0.9011     0.0000
 27 H      0.7352     1.0000     0.2648     0.8940     0.8940     0.0000
 28 H      0.7340     1.0000     0.2660     0.8938     0.8938     0.0000
 29 H      0.7368     1.0000     0.2632     0.8950     0.8950     0.0000
 30 H      0.7361     1.0000     0.2639     0.9033     0.9033     0.0000

  Mayer bond orders larger than 0.100000
B(  0-N ,  1-C ) :   1.0637 B(  0-N ,  5-C ) :   1.1144 B(  0-N , 11-C ) :   0.9386 
B(  1-C ,  2-C ) :   1.6843 B(  1-C ,  6-H ) :   0.8862 B(  2-C ,  3-C ) :   1.1016 
B(  2-C ,  7-H ) :   0.9032 B(  3-C ,  4-C ) :   1.0560 B(  3-C ,  8-N ) :   1.6151 
B(  4-C ,  5-C ) :   1.6524 B(  4-C ,  9-H ) :   0.8985 B(  5-C , 10-H ) :   0.8835 
B(  8-N , 15-N ) :   1.2258 B( 11-C , 12-H ) :   0.9073 B( 11-C , 13-H ) :   0.9097 
B( 11-C , 14-H ) :   0.9005 B( 15-N , 16-C ) :   1.8565 B( 16-C , 17-C ) :   0.8975 
B( 16-C , 18-H ) :   0.8603 B( 17-C , 19-O ) :   2.0868 B( 17-C , 20-C ) :   0.9057 
B( 20-C , 21-C ) :   1.3490 B( 20-C , 25-C ) :   1.3451 B( 21-C , 22-C ) :   1.4282 
B( 21-C , 26-H ) :   0.9033 B( 22-C , 23-C ) :   1.4201 B( 22-C , 27-H ) :   0.9039 
B( 23-C , 24-C ) :   1.3989 B( 23-C , 28-H ) :   0.9028 B( 24-C , 25-C ) :   1.4411 
B( 24-C , 29-H ) :   0.9047 B( 25-C , 30-H ) :   0.9028 

-------
TIMINGS
-------

Total SCF time: 0 days 0 hours 1 min 56 sec 

Total time                  ....     116.138 sec
Sum of individual times     ....     115.946 sec  ( 99.8%)

Fock matrix formation       ....     110.793 sec  ( 95.4%)
  Startup                   ....       0.189 sec  (  0.2% of F)
  Exchange formation        ....      75.053 sec  ( 67.7% of F)
  Split-RI-J                ....       7.795 sec  (  7.0% of F)
  XC integration            ....       8.037 sec  (  7.3% of F)
    XC Preparation          ....       0.000 sec  (  0.0% of XC)
    Basis function eval.    ....       1.634 sec  ( 20.3% of XC)
    Density eval.           ....       2.225 sec  ( 27.7% of XC)
    XC-Functional eval.     ....       0.304 sec  (  3.8% of XC)
    XC-Potential eval.      ....       3.107 sec  ( 38.7% of XC)
  CPCM terms                ....      18.919 sec  ( 17.1% of F)
Diagonalization             ....       0.000 sec  (  0.0%)
Density matrix formation    ....       0.575 sec  (  0.5%)
Total Energy calculation    ....       0.360 sec  (  0.3%)
Population analysis         ....       0.083 sec  (  0.1%)
Orbital Transformation      ....       0.151 sec  (  0.1%)
Orbital Orthonormalization  ....       0.000 sec  (  0.0%)
DIIS solution               ....       2.374 sec  (  2.0%)
SOSCF solution              ....       1.611 sec  (  1.4%)
Finished LeanSCF after 179.6 sec

Maximum memory used throughout the entire LEANSCF-calculation: 26.5 MB


           ************************************************************
           *        Program running with 12 parallel MPI-processes    *
           *              working on a common directory               *
           ************************************************************

------------------------------------------------------------------------------
                         ORCA PROPERTY INTEGRAL CALCULATIONS
------------------------------------------------------------------------------

GBWName                                   ... orca.gbw
Number of atoms                           ...     31
Number of basis functions                 ...    296
Max core memory                           ...    700 MB

Dipole integrals                          ... YES
Quadrupole integrals                      ...  NO
Linear momentum integrals                 ...  NO
Angular momentum integrals                ...  NO
Higher moments length integrals           ...  NO
Higher moments velocity integrals         ...  NO
Kinetic energy integrals                  ...  NO
GIAO right hand sides                     ...  NO
GIAO dipole derivative integrals          ...  NO
SOC integrals                             ...  NO
EPR diamagnetic integrals (GIAO)          ...  NO
EPR gauge integrals                       ...  NO
Field gradient integrals                  ...  NO (   0 nuclei)
Spin-dipole/Fermi contact integrals       ...  NO (   0 nuclei)
Contact density integrals                 ...  NO (   0 nuclei)
Nucleus-orbit integrals                   ...  NO (   0 nuclei)
Geometric perturbations                   ...  NO (  31 nuclei)

Choice of electric origin   ... Center of mass
Position of electric origin ... ( -0.1163, -0.5875,  1.0425) 
Choice of magnetic origin   ... GIAO
Position of magnetic origin ... (  0.0000,  0.0000,  0.0000) 

Calculating integrals                     ... Electric Dipole (Length)     done (  0.0 sec)

Property integrals calculated in   0.0 sec

Maximum memory used throughout the entire PROPINT-calculation: 17.7 MB


-------------------------------------------------------------------------------
                          DFT DISPERSION CORRECTION                            
                                                                               
                              DFTD3 V3.1  Rev 1                                
                          USING Becke-Johnson damping                          
-------------------------------------------------------------------------------
The PBEh-3c composite method is recognized
Using three-body term ABC
Active option DFTDOPT                   ...         4   

molecular C6(AA) [au] = 11778.901363 


            DFT-D V3
 parameters
 s6 scaling factor         :     1.0000 
 a1 scaling factor         :     0.4860 
 s8 scaling factor         :     0.0000 
 a2 scaling factor         :     4.5000 
 Damping factor alpha9(ATM):    16.0000 
 ad hoc parameters k1-k3   :    16.0000     1.3333    -4.0000 

 Edisp/kcal,au: -12.661546160165  -0.020177456011 
 E6   /kcal   : -12.618990783 
 E8   /kcal   :  -0.000000000 
 E6(ABC)      :  -0.042555377 
 % E8         :   0.000000000 
 % E6(ABC)    :   0.336099372 

-------------------------   ----------------
Dispersion correction           -0.020177456
-------------------------   ----------------

------------------   -----------------
gCP correction             0.048335152
------------------   -----------------

-------------------------   --------------------
FINAL SINGLE POINT ENERGY      -778.990309475809
-------------------------   --------------------


           ************************************************************
           *        Program running with 12 parallel MPI-processes    *
           *              working on a common directory               *
           ************************************************************
------------------------------------------------------------------------------
                         ORCA SCF GRADIENT CALCULATION
------------------------------------------------------------------------------

Nuc. rep. gradient        (SHARK) ... done (  0.0 sec)
HCore & Overlap gradient  (SHARK) ... done (  0.1 sec)
Split-RIJ-J gradient      (SHARK) ... done (  0.5 sec)
O(N)X-gradient            (SHARK) ... done (  4.8 sec)
XC gradient                       ... done (  1.2 sec)
CPCM gradient                     ... done (  1.0 sec)
Dispersion correction             ... done (  0.0 sec)

-------------------
DISPERSION GRADIENT
-------------------

   1   N   :   -0.000107543   -0.000013954   -0.000050759
   2   C   :   -0.000110586   -0.000017195    0.000102506
   3   C   :   -0.000058055   -0.000007934    0.000176859
   4   C   :   -0.000008232    0.000022814    0.000081617
   5   C   :    0.000009709    0.000030466   -0.000103651
   6   C   :   -0.000007369    0.000011566   -0.000160712
   7   H   :   -0.000087624   -0.000015266    0.000086204
   8   H   :   -0.000031622   -0.000008514    0.000119407
   9   N   :    0.000010300    0.000043747    0.000164883
  10   H   :    0.000006790    0.000026161   -0.000124354
  11   H   :    0.000022182    0.000009780   -0.000121738
  12   C   :   -0.000144498   -0.000029142   -0.000085197
  13   H   :   -0.000102243    0.000007478   -0.000022067
  14   H   :   -0.000069068    0.000001571   -0.000075863
  15   H   :   -0.000081613   -0.000062209   -0.000046883
  16   N   :    0.000019193    0.000063080    0.000093257
  17   C   :    0.000001972    0.000073564    0.000062437
  18   C   :   -0.000034461   -0.000071199    0.000026996
  19   H   :   -0.000019349    0.000107042    0.000013998
  20   O   :   -0.000011111   -0.000178739    0.000007149
  21   C   :    0.000012320   -0.000041301   -0.000004073
  22   C   :    0.000075071    0.000109843    0.000066944
  23   C   :    0.000149410    0.000106875    0.000035944
  24   C   :    0.000152939    0.000017475   -0.000030885
  25   C   :    0.000131147   -0.000079035   -0.000088686
  26   C   :    0.000044421   -0.000134201   -0.000087541
  27   H   :    0.000020136    0.000102075    0.000072689
  28   H   :    0.000061681    0.000084994    0.000039539
  29   H   :    0.000104933    0.000015266   -0.000021021
  30   H   :    0.000058586   -0.000068804   -0.000062773
  31   H   :   -0.000007416   -0.000106302   -0.000064225

Difference to translation invariance:
           :   -0.0000000000   -0.0000000000    0.0000000000

Difference to rotation invariance:
           :    0.0000000000    0.0000000000    0.0000000000

Norm of the Dispersion gradient    ...    0.0007456569
RMS gradient                       ...    0.0000773210
MAX gradient                       ...    0.0001787388
gCP correction                   ... done

------------------
CARTESIAN GRADIENT
------------------

   1   N   :    0.000008066   -0.000012629    0.000003841
   2   C   :   -0.000004954   -0.000002301   -0.000001102
   3   C   :   -0.000003335   -0.000000134   -0.000000808
   4   C   :   -0.000003979   -0.000002965    0.000001862
   5   C   :    0.000006539   -0.000001649    0.000000736
   6   C   :   -0.000002903   -0.000002890    0.000003976
   7   H   :    0.000001340   -0.000005181    0.000002647
   8   H   :    0.000007021    0.000000514    0.000002176
   9   N   :   -0.000007166    0.000019690    0.000006203
  10   H   :   -0.000001616   -0.000003435   -0.000000518
  11   H   :   -0.000003244   -0.000006683    0.000001649
  12   C   :   -0.000002526    0.000003086    0.000003732
  13   H   :   -0.000000961   -0.000008740    0.000002959
  14   H   :   -0.000000240   -0.000011596    0.000001962
  15   H   :    0.000001163   -0.000007943    0.000005078
  16   N   :    0.000009363   -0.000039269   -0.000008803
  17   C   :   -0.000003202    0.000031360    0.000005211
  18   C   :   -0.000006117    0.000000375   -0.000008287
  19   H   :    0.000003425   -0.000000085   -0.000002901
  20   O   :    0.000005204    0.000001088    0.000004879
  21   C   :   -0.000006164   -0.000004330   -0.000002523
  22   C   :    0.000005634    0.000008172   -0.000003047
  23   C   :   -0.000005232    0.000001987   -0.000005063
  24   C   :    0.000003933    0.000007380   -0.000002537
  25   C   :    0.000000930    0.000004664   -0.000001723
  26   C   :    0.000003038    0.000008831    0.000001402
  27   H   :   -0.000000439    0.000005532   -0.000002697
  28   H   :   -0.000003957    0.000007872   -0.000003632
  29   H   :   -0.000000725    0.000004061   -0.000005521
  30   H   :    0.000000505    0.000003011   -0.000000159
  31   H   :    0.000000602    0.000002207    0.000001010

Difference to translation invariance:
           :    0.0000000000    0.0000000000    0.0000000000

Difference to rotation invariance:
           :   -0.0002088747    0.0005644356    0.0011266354

Norm of the Cartesian gradient     ...    0.0000699353
RMS gradient                       ...    0.0000072520
MAX gradient                       ...    0.0000392692

-------
TIMINGS
-------

Total SCF gradient time     ....        7.617 sec

Densities                   ....       0.002 sec  (  0.0%)
One electron gradient       ....       0.099 sec  (  1.3%)
Two electron gradient       ....       4.765 sec  ( 62.6%)
RI-J Coulomb gradient       ....       0.516 sec  (  6.8%)
XC gradient                 ....       1.192 sec  ( 15.6%)
CPCM gradient               ....       0.970 sec  ( 12.7%)
   A-Matrix (El+Nuc)        ....       0.355 sec  (  4.7%)
   Potential                ....       0.615 sec  (  8.1%)

Maximum memory used throughout the entire SCFGRAD-calculation: 41.2 MB

         !!!!!!!!!!!!!!!!!!!!!!!!!! INFORMATION !!!!!!!!!!!!!!!!!!!!!!!!!
         !! Will now try to change to the broken symmetry surface only !!
         !! by removing the broken symmetry flag and using the previous!!
         !! wavefunction as initial guess                              !!
         !!!!!!!!!!!!!!!!!!!!!!!!!! INFORMATION !!!!!!!!!!!!!!!!!!!!!!!!!

------------------------------------------------------------------------------
                         ORCA GEOMETRY RELAXATION STEP
------------------------------------------------------------------------------

Reading the OPT-File                    .... done
Getting information on internals        .... done
Copying old internal coords+grads       .... done
Making the new internal coordinates     .... (2022 redundants) done
Validating the new internal coordinates .... (2022 redundants) done
Calculating the B-matrix                .... done
Calculating the G,G- and P matrices     .... done
Transforming gradient to internals      .... done
Projecting the internal gradient        .... done
Number of atoms                         ....  31
Number of internal coordinates          .... 148
Current Energy                          ....  -778.990309476 Eh
Current gradient norm                   ....     0.000069935 Eh/bohr
Maximum allowed component of the step   ....  0.300
Current trust radius                    ....  0.300
Evaluating the initial hessian          ....  (read) 
(Reading Exact Hessian)...  
InHessName: inp.hess	The file <inp.hess> is opened as a .hess file
done
done
Projecting the Hessian                  .... done
Diagonalizing the Hessian               .... done
Dimension of the hessian                .... 148
Lowest eigenvalues of the Hessian:
 -0.001523707  0.000455948  0.003415392  0.004437172  0.006036944
Hessian has   1 negative eigenvalues
Taking P-RFO step
Searching for lambda that maximizes along the lowest mode
TS mode is mode number   0 with eigenvalue  -0.00152371 and components:
   1.   -0.00078040
   2.    0.00052069
   3.   -0.00137477
   4.   -0.00138871
   5.    0.00062481
   6.   -0.00089988
   7.   -0.00008820
   8.   -0.00001914
   9.    0.00184232
  10.   -0.00006668
  11.   -0.00005398
  12.    0.00048423
  13.   -0.00006120
  14.   -0.00011632
  15.   -0.00014292
  16.    0.00236857
  17.   -0.00019667
  18.   -0.00056041
  19.    0.00250804
  20.   -0.00037937
  21.    0.00051178
  22.    0.00006942
  23.    0.00006382
  24.   -0.00008506
  25.   -0.00005642
  26.   -0.00001866
  27.    0.00008972
  28.   -0.00007712
  29.    0.00002454
  30.   -0.00000169
  31.   -0.00000371
  32.   -0.00004532
  33.    0.00039243
  34.   -0.00020977
  35.    0.00031490
  36.    0.00006399
  37.   -0.00033084
  38.    0.00027234
  39.    0.00000813
  40.    0.00007343
  41.   -0.00008329
  42.   -0.00045028
  43.    0.00044879
  44.   -0.00010381
  45.    0.00010402
  46.   -0.00005046
  47.   -0.00005932
  48.    0.00037227
  49.   -0.00038205
  50.    0.00001572
  51.   -0.00663848
  52.    0.00035332
  53.    0.00016194
  54.   -0.00090740
  55.    0.00020112
  56.   -0.00003662
  57.    0.00026571
  58.   -0.01101055
  59.   -0.00418826
  60.    0.01300927
  61.   -0.00886251
  62.   -0.00291018
  63.    0.00405424
  64.   -0.00104549
  65.   -0.00043501
  66.   -0.00062026
  67.    0.00105029
  68.   -0.00012916
  69.   -0.00001649
  70.    0.00014346
  71.   -0.00003039
  72.   -0.00013218
  73.    0.00016263
  74.    0.00008740
  75.    0.00011129
  76.   -0.00019891
  77.   -0.00004825
  78.    0.00003311
  79.    0.00001527
  80.   -0.00029807
  81.   -0.00001476
  82.    0.00031514
  83.    0.00613051
  84.    0.00722708
  85.    0.00143223
  86.    0.00033566
  87.   -0.00034089
  88.   -0.00150155
  89.    0.00021670
  90.   -0.00094396
  91.   -0.00799798
  92.    0.00061242
  93.   -0.00855954
  94.    0.00005086
  95.   -0.00243672
  96.    0.00828539
  97.   -0.00088154
  98.    0.00673021
  99.    0.00408452
 100.    0.00303210
 101.    0.00151036
 102.   -0.00805772
 103.   -0.00221901
 104.    0.00256278
 105.   -0.00705974
 106.   -0.00122103
 107.   -0.04714829
 108.   -0.03756911
 109.    0.00513033
 110.   -0.00084267
 111.    0.00470439
 112.   -0.00085158
 113.   -0.00126862
 114.   -0.50051971
 115.    0.60933283
 116.    0.61044444
 117.    0.01673464
 118.    0.01617696
 119.    0.01235326
 120.    0.01179558
 121.    0.00013735
 122.   -0.00439910
 123.    0.00033860
 124.   -0.00419785
 125.    0.00058365
 126.    0.00037880
 127.    0.00047991
 128.    0.00027507
 129.   -0.00041149
 130.   -0.00031139
 131.   -0.00048623
 132.   -0.00038613
 133.    0.00006464
 134.    0.00013965
 135.   -0.00007884
 136.   -0.00000383
 137.    0.00010718
 138.    0.00025063
 139.    0.00015360
 140.    0.00029705
 141.   -0.00019579
 142.   -0.00038425
 143.   -0.00021522
 144.   -0.00018825
 145.   -0.00001922
 146.    0.00004891
 147.    0.00000243
 148.   -0.00014931

Lambda that maximizes along the TS mode:       0.00000001
Searching for lambda that minimizes along all other modes
In cycle   1: lambdaN =  -0.00000002   step =   0.00000002
In cycle   2: lambdaN =  -0.00000002   step =   0.00000000
Lambda that minimizes along all other modes:  -0.00000002
The final length of the internal step   ....       0.0062
Converting the step to Cartesian space:
 Initial RMS(Int)=    0.0005116256
Transforming coordinates:
 Iter   0:  RMS(Cart)=    0.0009927155 RMS(Int)=    0.0005115790
done
Storing new coordinates                 .... done

                                .--------------------.
          ----------------------|Geometry convergence|-------------------------
          Item                value                   Tolerance       Converged
          ---------------------------------------------------------------------
          RMS gradient        0.0000020890            0.0000300000      YES
          MAX gradient        0.0000081386            0.0001000000      YES
          RMS step            0.0005116256            0.0006000000      YES
          MAX step            0.0027980513            0.0010000000      NO
          ........................................................
          Max(Bonds)      0.0000      Max(Angles)    0.01
          Max(Dihed)        0.16      Max(Improp)    0.00
          ---------------------------------------------------------------------

       The gradient convergence is overachieved with 
       reasonable convergence on the displacements
       Convergence will therefore be signaled now


                    ***********************HURRAY********************
                    ***        THE OPTIMIZATION HAS CONVERGED     ***
                    *************************************************


    ---------------------------------------------------------------------------
                         Redundant Internal Coordinates

                          --- Optimized Parameters ---  
                            (Angstroem and degrees)

        Definition                    OldVal   dE/dq     Step     FinalVal  comp.(TS mode)
    ----------------------------------------------------------------------------
     1. B(C   1,N   0)                1.3721 -0.000003  0.0000    1.3721   
     2. B(C   2,C   1)                1.3457  0.000002  0.0000    1.3457   
     3. B(C   3,C   2)                1.4443 -0.000001  0.0000    1.4443   
     4. B(C   4,C   3)                1.4480 -0.000000  0.0000    1.4480   
     5. B(C   5,C   4)                1.3500  0.000002 -0.0000    1.3500   
     6. B(C   5,N   0)                1.3616 -0.000003  0.0000    1.3616   
     7. B(H   6,C   1)                1.0811 -0.000000 -0.0000    1.0811   
     8. B(H   7,C   2)                1.0813  0.000000 -0.0000    1.0813   
     9. B(N   8,C   3)                1.2940  0.000001 -0.0000    1.2940   
    10. B(H   9,C   4)                1.0813 -0.000000  0.0000    1.0813   
    11. B(H  10,C   5)                1.0815  0.000000  0.0000    1.0815   
    12. B(C  11,N   0)                1.4501  0.000001 -0.0000    1.4501   
    13. B(H  12,C  11)                1.0881 -0.000000 -0.0000    1.0881   
    14. B(H  13,C  11)                1.0869 -0.000000  0.0000    1.0869   
    15. B(H  14,C  11)                1.0909  0.000000  0.0000    1.0909   
    16. B(N  15,N   8)                1.2729  0.000006 -0.0000    1.2729   
    17. B(C  16,N  15)                1.2416  0.000001  0.0000    1.2416   
    18. B(C  17,C  16)                1.5102  0.000001 -0.0000    1.5102   
    19. B(H  18,C  16)                1.0969 -0.000000  0.0000    1.0969   
    20. B(O  19,C  17)                1.2125 -0.000001  0.0000    1.2125   
    21. B(C  20,C  17)                1.4838 -0.000001  0.0000    1.4838   
    22. B(C  21,C  20)                1.3955  0.000004 -0.0000    1.3955   
    23. B(C  22,C  21)                1.3875 -0.000003  0.0000    1.3875   
    24. B(C  23,C  22)                1.3875  0.000002 -0.0000    1.3874   
    25. B(C  24,C  23)                1.3906 -0.000000  0.0000    1.3906   
    26. B(C  25,C  24)                1.3838  0.000001 -0.0000    1.3838   
    27. B(C  25,C  20)                1.3967 -0.000003  0.0000    1.3968   
    28. B(H  26,C  21)                1.0818  0.000001 -0.0000    1.0818   
    29. B(H  27,C  22)                1.0819  0.000000 -0.0000    1.0819   
    30. B(H  28,C  23)                1.0823 -0.000000  0.0000    1.0823   
    31. B(H  29,C  24)                1.0820  0.000000 -0.0000    1.0820   
    32. B(H  30,C  25)                1.0820  0.000000 -0.0000    1.0820   
    33. A(C   1,N   0,C   5)          118.35  0.000003   -0.00    118.35   
    34. A(C   1,N   0,C  11)          120.09 -0.000002    0.01    120.10   
    35. A(C   5,N   0,C  11)          121.32 -0.000001   -0.01    121.31   
    36. A(C   2,C   1,H   6)          121.66  0.000002   -0.00    121.66   
    37. A(N   0,C   1,C   2)          122.56 -0.000003    0.00    122.56   
    38. A(N   0,C   1,H   6)          115.78  0.000001   -0.00    115.78   
    39. A(C   1,C   2,H   7)          119.22  0.000005   -0.00    119.22   
    40. A(C   3,C   2,H   7)          119.92 -0.000006    0.00    119.92   
    41. A(C   1,C   2,C   3)          120.86  0.000001   -0.00    120.86   
    42. A(C   2,C   3,N   8)          119.79  0.000001    0.00    119.79   
    43. A(C   2,C   3,C   4)          114.84  0.000002   -0.00    114.84   
    44. A(C   4,C   3,N   8)          125.37 -0.000002   -0.00    125.37   
    45. A(C   5,C   4,H   9)          118.65  0.000001    0.00    118.65   
    46. A(C   3,C   4,H   9)          120.85  0.000003   -0.00    120.85   
    47. A(C   3,C   4,C   5)          120.49 -0.000004    0.00    120.50   
    48. A(N   0,C   5,H  10)          115.82 -0.000003    0.00    115.82   
    49. A(N   0,C   5,C   4)          122.89  0.000002   -0.00    122.89   
    50. A(C   4,C   5,H  10)          121.29  0.000001    0.00    121.29   
    51. A(C   3,N   8,N  15)          123.69 -0.000005    0.00    123.70   
    52. A(H  13,C  11,H  14)          108.69 -0.000001    0.00    108.70   
    53. A(H  12,C  11,H  14)          108.74 -0.000001    0.00    108.74   
    54. A(N   0,C  11,H  14)          111.57 -0.000002    0.00    111.57   
    55. A(N   0,C  11,H  13)          109.64  0.000001    0.00    109.64   
    56. A(N   0,C  11,H  12)          109.95  0.000002   -0.01    109.94   
    57. A(H  12,C  11,H  13)          108.17  0.000001   -0.00    108.17   
    58. A(N   8,N  15,C  16)          171.49  0.000002   -0.00    171.49   
    59. A(C  17,C  16,H  18)          117.85 -0.000003    0.00    117.85   
    60. A(N  15,C  16,H  18)          122.04  0.000008   -0.00    122.03   
    61. A(N  15,C  16,C  17)          120.05 -0.000006   -0.00    120.05   
    62. A(C  16,C  17,C  20)          118.49 -0.000004    0.00    118.49   
    63. A(C  16,C  17,O  19)          119.88  0.000005   -0.00    119.88   
    64. A(O  19,C  17,C  20)          121.61 -0.000001   -0.00    121.61   
    65. A(C  21,C  20,C  25)          119.16 -0.000004    0.00    119.16   
    66. A(C  17,C  20,C  25)          118.87  0.000004   -0.00    118.86   
    67. A(C  17,C  20,C  21)          121.95  0.000000    0.00    121.95   
    68. A(C  22,C  21,H  26)          118.81 -0.000001    0.00    118.81   
    69. A(C  20,C  21,H  26)          120.86  0.000000   -0.00    120.86   
    70. A(C  20,C  21,C  22)          120.32  0.000001   -0.00    120.32   
    71. A(C  23,C  22,H  27)          120.18  0.000002   -0.00    120.18   
    72. A(C  21,C  22,H  27)          119.75 -0.000004    0.00    119.75   
    73. A(C  21,C  22,C  23)          120.07  0.000002   -0.00    120.07   
    74. A(C  24,C  23,H  28)          120.00 -0.000001    0.00    120.00   
    75. A(C  22,C  23,H  28)          120.01  0.000004   -0.00    120.00   
    76. A(C  22,C  23,C  24)          119.99 -0.000003    0.00    119.99   
    77. A(C  25,C  24,H  29)          119.89 -0.000001    0.00    119.90   
    78. A(C  23,C  24,H  29)          120.08  0.000000   -0.00    120.08   
    79. A(C  23,C  24,C  25)          120.02  0.000001   -0.00    120.02   
    80. A(C  24,C  25,H  30)          119.79 -0.000001    0.00    119.79   
    81. A(C  20,C  25,H  30)          119.77 -0.000002    0.00    119.78   
    82. A(C  20,C  25,C  24)          120.43  0.000003   -0.00    120.43   
    83. D(C   2,C   1,N   0,C  11)    175.47  0.000002   -0.03    175.44   
    84. D(H   6,C   1,N   0,C  11)     -4.85  0.000002   -0.04     -4.88   
    85. D(H   6,C   1,N   0,C   5)   -179.33  0.000000   -0.00   -179.33   
    86. D(C   2,C   1,N   0,C   5)      0.99  0.000000    0.00      1.00   
    87. D(H   7,C   2,C   1,N   0)    179.31  0.000000   -0.00    179.31   
    88. D(H   7,C   2,C   1,H   6)     -0.35 -0.000000   -0.00     -0.35   
    89. D(C   3,C   2,C   1,N   0)     -0.48 -0.000000   -0.00     -0.48   
    90. D(C   3,C   2,C   1,H   6)    179.86 -0.000001    0.00    179.86   
    91. D(N   8,C   3,C   2,H   7)     -0.49 -0.000000    0.01     -0.48   
    92. D(C   4,C   3,C   2,H   7)   -179.76 -0.000000    0.00   -179.76   
    93. D(N   8,C   3,C   2,C   1)    179.30 -0.000000    0.00    179.31   
    94. D(C   4,C   3,C   2,C   1)      0.03  0.000000    0.00      0.03   
    95. D(H   9,C   4,C   3,C   2)    179.64  0.000000   -0.00    179.63   
    96. D(C   5,C   4,C   3,N   8)   -179.34  0.000000   -0.01   -179.34   
    97. D(C   5,C   4,C   3,C   2)     -0.11  0.000000   -0.00     -0.11   
    98. D(H   9,C   4,C   3,N   8)      0.41  0.000000   -0.01      0.40   
    99. D(H  10,C   5,C   4,H   9)      0.50 -0.000000    0.00      0.50   
   100. D(N   0,C   5,C   4,H   9)   -179.10 -0.000000    0.01   -179.09   
   101. D(N   0,C   5,C   4,C   3)      0.66 -0.000000    0.00      0.66   
   102. D(H  10,C   5,N   0,C  11)      4.89 -0.000001    0.03      4.93   
   103. D(H  10,C   5,N   0,C   1)    179.30  0.000000   -0.00    179.30   
   104. D(H  10,C   5,C   4,C   3)   -179.75 -0.000001    0.00   -179.75   
   105. D(C   4,C   5,N   0,C  11)   -175.49 -0.000001    0.03   -175.46   
   106. D(C   4,C   5,N   0,C   1)     -1.08  0.000000   -0.00     -1.09   
   107. D(N  15,N   8,C   3,C   4)     -1.56 -0.000000    0.00     -1.55   
   108. D(N  15,N   8,C   3,C   2)    179.25 -0.000000   -0.00    179.25   
   109. D(H  13,C  11,N   0,C   5)    -24.81  0.000003   -0.16    -24.97   
   110. D(H  13,C  11,N   0,C   1)    160.88  0.000002   -0.12    160.75   
   111. D(H  12,C  11,N   0,C   5)   -143.61  0.000000   -0.15   -143.77   
   112. D(H  14,C  11,N   0,C   1)    -78.66  0.000000   -0.12    -78.78   
   113. D(H  12,C  11,N   0,C   1)     42.07 -0.000001   -0.12     41.96   
   114. D(C  16,N  15,N   8,C   3)   -176.91  0.000002   -0.10   -177.01          0.50
   115. D(H  18,C  16,N  15,N   8)    -88.67  0.000003    0.09    -88.58          0.61
   116. D(C  17,C  16,N  15,N   8)     94.26  0.000005    0.09     94.35          0.61
   117. D(C  20,C  17,C  16,H  18)      7.50  0.000001    0.01      7.52   
   118. D(C  20,C  17,C  16,N  15)   -175.31 -0.000001    0.02   -175.29   
   119. D(O  19,C  17,C  16,H  18)   -171.06 -0.000001    0.01   -171.05   
   120. D(O  19,C  17,C  16,N  15)      6.13 -0.000003    0.02      6.14   
   121. D(C  25,C  20,C  17,O  19)     21.41  0.000002   -0.02     21.40   
   122. D(C  25,C  20,C  17,C  16)   -157.12  0.000000   -0.02   -157.14   
   123. D(C  21,C  20,C  17,O  19)   -156.85  0.000002   -0.02   -156.86   
   124. D(C  21,C  20,C  17,C  16)     24.62 -0.000000   -0.02     24.60   
   125. D(H  26,C  21,C  20,C  25)   -178.47  0.000000   -0.00   -178.48   
   126. D(H  26,C  21,C  20,C  17)     -0.22  0.000001   -0.00     -0.22   
   127. D(C  22,C  21,C  20,C  25)      0.07 -0.000000    0.00      0.07   
   128. D(C  22,C  21,C  20,C  17)    178.32  0.000000   -0.00    178.32   
   129. D(H  27,C  22,C  21,H  26)     -0.74 -0.000000    0.00     -0.74   
   130. D(H  27,C  22,C  21,C  20)   -179.31  0.000000   -0.00   -179.31   
   131. D(C  23,C  22,C  21,H  26)    179.31 -0.000000    0.00    179.32   
   132. D(C  23,C  22,C  21,C  20)      0.74  0.000000   -0.00      0.74   
   133. D(H  28,C  23,C  22,H  27)     -0.54 -0.000000    0.00     -0.54   
   134. D(H  28,C  23,C  22,C  21)    179.40 -0.000000    0.00    179.41   
   135. D(C  24,C  23,C  22,H  27)    179.36 -0.000000    0.00    179.36   
   136. D(C  24,C  23,C  22,C  21)     -0.70 -0.000000    0.00     -0.70   
   137. D(H  29,C  24,C  23,H  28)     -0.08  0.000000   -0.00     -0.08   
   138. D(H  29,C  24,C  23,C  22)   -179.98  0.000000   -0.00   -179.98   
   139. D(C  25,C  24,C  23,H  28)    179.73  0.000000   -0.00    179.73   
   140. D(C  25,C  24,C  23,C  22)     -0.17  0.000000   -0.00     -0.17   
   141. D(C  20,C  25,C  24,C  23)      0.99 -0.000000   -0.00      0.99   
   142. D(H  30,C  25,C  20,C  21)    179.84  0.000000   -0.00    179.84   
   143. D(H  30,C  25,C  20,C  17)      1.53 -0.000000    0.00      1.53   
   144. D(C  24,C  25,C  20,C  21)     -0.93  0.000000    0.00     -0.93   
   145. D(C  24,C  25,C  20,C  17)   -179.24 -0.000000    0.00   -179.24   
   146. D(H  30,C  25,C  24,H  29)      0.03 -0.000000    0.00      0.03   
   147. D(H  30,C  25,C  24,C  23)   -179.79 -0.000000    0.00   -179.79   
   148. D(C  20,C  25,C  24,H  29)   -179.20 -0.000000    0.00   -179.20   
    ----------------------------------------------------------------------------

Geometry step timings:
Preparation and reading OPT file:      0.001 s ( 0.580 %)
Internal coordinates            :      0.000 s ( 0.065 %)
B/P matrices and projection     :      0.003 s ( 2.981 %)
Hessian update/contruction      :      0.098 s (91.884 %)
Making the step                 :      0.003 s ( 2.531 %)
Converting the step to Cartesian:      0.000 s ( 0.245 %)
Storing new data                :      0.000 s ( 0.064 %)
Checking convergence            :      0.000 s ( 0.013 %)
Final printing                  :      0.002 s ( 1.632 %)
Total time                      :      0.107 s
                 *******************************************************
                 *** FINAL ENERGY EVALUATION AT THE STATIONARY POINT ***
                 ***               (AFTER    1 CYCLES)               ***
                 *******************************************************
---------------------------------
CARTESIAN COORDINATES (ANGSTROEM)
---------------------------------
  N     -4.981162   -0.435326   -0.131555
  C     -4.952370   -0.478035    1.239561
  C     -3.819809   -0.306542    1.945811
  C     -2.559169   -0.075800    1.279818
  C     -2.631439   -0.047560   -0.166118
  C     -3.810910   -0.230751   -0.796811
  H     -5.902430   -0.653748    1.724534
  H     -3.861072   -0.339637    3.025783
  N     -1.485021    0.099772    1.979713
  H     -1.745873    0.124127   -0.762343
  H     -3.878906   -0.216203   -1.876088
  C     -6.211412   -0.724826   -0.842496
  H     -7.051671   -0.252309   -0.337822
  H     -6.153246   -0.324456   -1.851330
  H     -6.397059   -1.798149   -0.902386
  N     -0.334625    0.294630    1.470941
  C      0.849173    0.484338    1.148250
  C      1.731536   -0.686708    0.786747
  H      1.276313    1.491493    1.068745
  O      1.255477   -1.798699    0.703511
  C      3.166856   -0.432519    0.509547
  C      3.835137    0.675401    1.032459
  C      5.186685    0.861581    0.779832
  C      5.878137   -0.046947   -0.008510
  C      5.219819   -1.153228   -0.534373
  C      3.876076   -1.350181   -0.268804
  H      3.318596    1.390205    1.658987
  H      5.698192    1.717767    1.199035
  H      6.930096    0.104449   -0.212818
  H      5.757719   -1.862830   -1.149129
  H      3.368401   -2.214111   -0.677089

----------------------------
CARTESIAN COORDINATES (A.U.)
----------------------------
  NO LB      ZA    FRAG     MASS         X           Y           Z
   0 N     7.0000    0    14.007   -9.413032   -0.822646   -0.248603
   1 C     6.0000    0    12.011   -9.358623   -0.903354    2.342430
   2 C     6.0000    0    12.011   -7.218394   -0.579281    3.677050
   3 C     6.0000    0    12.011   -4.836128   -0.143241    2.418506
   4 C     6.0000    0    12.011   -4.972700   -0.089876   -0.313917
   5 C     6.0000    0    12.011   -7.201576   -0.436057   -1.505755
   6 H     1.0000    0     1.008  -11.153977   -1.235405    3.258897
   7 H     1.0000    0     1.008   -7.296369   -0.641821    5.717900
   8 N     7.0000    0    14.007   -2.806284    0.188542    3.741116
   9 H     1.0000    0     1.008   -3.299221    0.234566   -1.440620
  10 H     1.0000    0     1.008   -7.330070   -0.408564   -3.545293
  11 C     6.0000    0    12.011  -11.737868   -1.369722   -1.592086
  12 H     1.0000    0     1.008  -13.325728   -0.476796   -0.638392
  13 H     1.0000    0     1.008  -11.627950   -0.613132   -3.498506
  14 H     1.0000    0     1.008  -12.088689   -3.398009   -1.705263
  15 N     7.0000    0    14.007   -0.632349    0.556771    2.779676
  16 C     6.0000    0    12.011    1.604705    0.915266    2.169878
  17 C     6.0000    0    12.011    3.272129   -1.297690    1.486737
  18 H     1.0000    0     1.008    2.411883    2.818513    2.019635
  19 O     8.0000    0    15.999    2.372507   -3.399049    1.329444
  20 C     6.0000    0    12.011    5.984491   -0.817342    0.962904
  21 C     6.0000    0    12.011    7.247359    1.276322    1.951064
  22 C     6.0000    0    12.011    9.801414    1.628151    1.473668
  23 C     6.0000    0    12.011   11.108069   -0.088716   -0.016081
  24 C     6.0000    0    12.011    9.864029   -2.179285   -1.009819
  25 C     6.0000    0    12.011    7.324723   -2.551472   -0.507966
  26 H     1.0000    0     1.008    6.271239    2.627106    3.135031
  27 H     1.0000    0     1.008   10.768021    3.246108    2.265849
  28 H     1.0000    0     1.008   13.095984    0.197381   -0.402168
  29 H     1.0000    0     1.008   10.880512   -3.520238   -2.171540
  30 H     1.0000    0     1.008    6.365356   -4.184063   -1.279513

--------------------------------
INTERNAL COORDINATES (ANGSTROEM)
--------------------------------
 N      0   0   0     0.000000000000     0.00000000     0.00000000
 C      1   0   0     1.372082892856     0.00000000     0.00000000
 C      2   1   0     1.345694261105   122.55756062     0.00000000
 C      3   2   1     1.444300343732   120.86058456   359.51512053
 C      4   3   2     1.448016200884   114.83507649     0.03151123
 C      5   4   3     1.349993920726   120.49549696   359.88647741
 H      2   1   3     1.081059408315   115.77961931   179.67417037
 H      3   2   1     1.081265958027   119.22078609   179.30554720
 N      4   3   2     1.294013482486   119.78883182   179.30847536
 H      5   4   3     1.081290800742   120.85252525   179.63431512
 H      6   5   4     1.081514827751   121.28665365   180.25271415
 C      1   2   3     1.450090023114   120.10037710   175.44104609
 H     12   1   2     1.088118670029   109.94126010    41.95589613
 H     12   1   2     1.086933996739   109.63984157   160.75255101
 H     12   1   2     1.090905472119   111.57496405   281.22481935
 N      9   4   3     1.272883003376   123.69667127   179.25055462
 C     16   9   4     1.241570139523   171.49145672   182.99141615
 C     17  16   9     1.510164284304   120.05469997    94.35134178
 H     17  16   9     1.096873519562   122.03473633   271.42414958
 O     18  17  16     1.212471210007   119.88120249     6.14434798
 C     18  17  16     1.483777464882   118.49483292   184.70906221
 C     21  18  17     1.395536301307   121.95373779    24.59940369
 C     22  21  18     1.387502566388   120.31585587   178.32033567
 C     23  22  21     1.387447367206   120.06854422     0.74390798
 C     24  23  22     1.390601724621   119.99170238   359.30487136
 C     25  24  23     1.383821812738   120.02302063   359.83163172
 H     22  21  18     1.081802632568   120.85926209   359.77823010
 H     23  22  21     1.081861954614   119.74843327   180.68891834
 H     24  23  22     1.082257468520   120.00483742   179.40570430
 H     25  24  23     1.082033230327   120.08134971   180.01753704
 H     26  25  24     1.082037785862   119.78975941   180.21167198

---------------------------
INTERNAL COORDINATES (A.U.)
---------------------------
 N      0   0   0     0.000000000000     0.00000000     0.00000000
 C      1   0   0     2.592860900536     0.00000000     0.00000000
 C      2   1   0     2.542993613479   122.55756062     0.00000000
 C      3   2   1     2.729332104781   120.86058456   359.51512053
 C      4   3   2     2.736354057153   114.83507649     0.03151123
 C      5   4   3     2.551118792631   120.49549696   359.88647741
 H      2   1   3     2.042906216214   115.77961931   179.67417037
 H      3   2   1     2.043296538604   119.22078609   179.30554720
 N      4   3   2     2.445331095501   119.78883182   179.30847536
 H      5   4   3     2.043343484531   120.85252525   179.63431512
 H      6   5   4     2.043766834224   121.28665365   180.25271415
 C      1   2   3     2.740273013217   120.10037710   175.44104609
 H     12   1   2     2.056246287562   109.94126010    41.95589613
 H     12   1   2     2.054007579485   109.63984157   160.75255101
 H     12   1   2     2.061512580301   111.57496405   281.22481935
 N      9   4   3     2.405400276904   123.69667127   179.25055462
 C     16   9   4     2.346227539752   171.49145672   182.99141615
 C     17  16   9     2.853796914564   120.05469997    94.35134178
 H     17  16   9     2.072790555523   122.03473633   271.42414958
 O     18  17  16     2.291238532178   119.88120249     6.14434798
 C     18  17  16     2.803933052311   118.49483292   184.70906221
 C     21  18  17     2.637181419416   121.95373779    24.59940369
 C     22  21  18     2.621999860586   120.31585587   178.32033567
 C     23  22  21     2.621895549250   120.06854422     0.74390798
 C     24  23  22     2.627856420891   119.99170238   359.30487136
 C     25  24  23     2.615044244221   120.02302063   359.83163172
 H     22  21  18     2.044310706509   120.85926209   359.77823010
 H     23  22  21     2.044422808928   119.74843327   180.68891834
 H     24  23  22     2.045170221894   120.00483742   179.40570430
 H     25  24  23     2.044746473119   120.08134971   180.01753704
 H     26  25  24     2.044755081833   119.78975941   180.21167198

---------------------
BASIS SET INFORMATION
---------------------
There are 4 groups of distinct atoms

 Group   1 Type N   : 8s4p1d contracted to 4s2p1d pattern {5111/31/1}
 Group   2 Type C   : 8s4p1d contracted to 4s2p1d pattern {5111/31/1}
 Group   3 Type H   : 4s contracted to 2s pattern {31}
 Group   4 Type O   : 8s4p1d contracted to 4s2p1d pattern {5111/31/1}

Atom   0N    basis set group =>   1
Atom   1C    basis set group =>   2
Atom   2C    basis set group =>   2
Atom   3C    basis set group =>   2
Atom   4C    basis set group =>   2
Atom   5C    basis set group =>   2
Atom   6H    basis set group =>   3
Atom   7H    basis set group =>   3
Atom   8N    basis set group =>   1
Atom   9H    basis set group =>   3
Atom  10H    basis set group =>   3
Atom  11C    basis set group =>   2
Atom  12H    basis set group =>   3
Atom  13H    basis set group =>   3
Atom  14H    basis set group =>   3
Atom  15N    basis set group =>   1
Atom  16C    basis set group =>   2
Atom  17C    basis set group =>   2
Atom  18H    basis set group =>   3
Atom  19O    basis set group =>   4
Atom  20C    basis set group =>   2
Atom  21C    basis set group =>   2
Atom  22C    basis set group =>   2
Atom  23C    basis set group =>   2
Atom  24C    basis set group =>   2
Atom  25C    basis set group =>   2
Atom  26H    basis set group =>   3
Atom  27H    basis set group =>   3
Atom  28H    basis set group =>   3
Atom  29H    basis set group =>   3
Atom  30H    basis set group =>   3
---------------------------------
AUXILIARY/J BASIS SET INFORMATION
---------------------------------
There are 4 groups of distinct atoms

 Group   1 Type N   : 12s5p4d2f1g contracted to 6s4p3d1f1g pattern {711111/2111/211/2/1}
 Group   2 Type C   : 12s5p4d2f1g contracted to 6s4p3d1f1g pattern {711111/2111/211/2/1}
 Group   3 Type H   : 5s2p1d contracted to 3s1p1d pattern {311/2/1}
 Group   4 Type O   : 12s5p4d2f1g contracted to 6s4p3d1f1g pattern {711111/2111/211/2/1}

Atom   0N    basis set group =>   1
Atom   1C    basis set group =>   2
Atom   2C    basis set group =>   2
Atom   3C    basis set group =>   2
Atom   4C    basis set group =>   2
Atom   5C    basis set group =>   2
Atom   6H    basis set group =>   3
Atom   7H    basis set group =>   3
Atom   8N    basis set group =>   1
Atom   9H    basis set group =>   3
Atom  10H    basis set group =>   3
Atom  11C    basis set group =>   2
Atom  12H    basis set group =>   3
Atom  13H    basis set group =>   3
Atom  14H    basis set group =>   3
Atom  15N    basis set group =>   1
Atom  16C    basis set group =>   2
Atom  17C    basis set group =>   2
Atom  18H    basis set group =>   3
Atom  19O    basis set group =>   4
Atom  20C    basis set group =>   2
Atom  21C    basis set group =>   2
Atom  22C    basis set group =>   2
Atom  23C    basis set group =>   2
Atom  24C    basis set group =>   2
Atom  25C    basis set group =>   2
Atom  26H    basis set group =>   3
Atom  27H    basis set group =>   3
Atom  28H    basis set group =>   3
Atom  29H    basis set group =>   3
Atom  30H    basis set group =>   3


           ************************************************************
           *        Program running with 12 parallel MPI-processes    *
           *              working on a common directory               *
           ************************************************************
------------------------------------------------------------------------------
                             ORCA STARTUP CALCULATIONS
                           -- RI-GTO INTEGRALS CHOSEN --
------------------------------------------------------------------------------
------------------------------------------------------------------------------
                   ___                                                        
                  /   \      - P O W E R E D   B Y -                         
                 /     \                                                     
                 |  |  |   _    _      __       _____    __    __             
                 |  |  |  | |  | |    /  \     |  _  \  |  |  /  |          
                  \  \/   | |  | |   /    \    | | | |  |  | /  /          
                 / \  \   | |__| |  /  /\  \   | |_| |  |  |/  /          
                |  |  |   |  __  | /  /__\  \  |    /   |      \           
                |  |  |   | |  | | |   __   |  |    \   |  |\   \          
                \     /   | |  | | |  |  |  |  | |\  \  |  | \   \       
                 \___/    |_|  |_| |__|  |__|  |_| \__\ |__|  \__/        
                                                                              
                      - O R C A' S   B I G   F R I E N D -                    
                                      &                                       
                       - I N T E G R A L  F E E D E R -                       
                                                                              
 v1 FN, 2020, v2 2021, v3 2022-2024                                           
------------------------------------------------------------------------------


----------------------
SHARK INTEGRAL PACKAGE
----------------------

Number of atoms                             ...     31
Number of basis functions                   ...    296
Number of shells                            ...    152
Maximum angular momentum                    ...      2
Integral batch strategy                     ... SHARK/LIBINT Hybrid
RI-J (if used) integral strategy            ... SPLIT-RIJ (Revised 2003 algorithm where possible)
Printlevel                                  ...      1
Contraction scheme used                     ... SEGMENTED contraction
Prescreening option                         ... SCHWARTZ
   Thresh                                   ... 1.000e-12
   Tcut                                     ... 1.000e-14
   Tpresel                                  ... 1.000e-14 
Coulomb Range Separation                    ... NOT USED
Exchange Range Separation                   ... NOT USED
Multipole approximations                    ... NOT USED
Finite Nucleus Model                        ... NOT USED
CABS basis                                  ... NOT available
Auxiliary Coulomb fitting basis             ... AVAILABLE
   # of basis functions in Aux-J            ...   1025
   # of shells in Aux-J                     ...    335
   Maximum angular momentum in Aux-J        ...      4
Auxiliary J/K fitting basis                 ... NOT available
Auxiliary Correlation fitting basis         ... NOT available
Auxiliary 'external' fitting basis          ... NOT available

Checking pre-screening integrals            ... done (  0.0 sec) Dimension = 152
Check shell pair data                       ... done (  0.0 sec)
Shell pair information
Shell pair cut-off parameter TPreSel        ...   1.0e-14
Total number of shell pairs                 ...     11628
Shell pairs after pre-screening             ...      7476
Total number of primitive shell pairs       ...     41314
Primitive shell pairs kept                  ...     17522
          la=0 lb=0:   2736 shell pairs
          la=1 lb=0:   2551 shell pairs
          la=1 lb=1:    564 shell pairs
          la=2 lb=0:   1038 shell pairs
          la=2 lb=1:    481 shell pairs
          la=2 lb=2:    106 shell pairs

Calculating one electron integrals          ... done (  0.0 sec)
Calculating RI/J V-Matrix + Cholesky decomp.... done (  0.1 sec)
Calculating Nuclear repulsion               ... done (  0.0 sec) ENN=   1132.525096417740 Eh

Diagonalization of the overlap matrix:
Smallest eigenvalue                        ... 4.297e-04
Time for diagonalization                   ...    0.012 sec
Threshold for overlap eigenvalues          ... 1.000e-07
Number of eigenvalues below threshold      ... 0
Time for construction of square roots      ...    0.006 sec
Total time needed                          ...    0.020 sec

-------------------
DFT GRID GENERATION
-------------------

General Integration Accuracy     IntAcc      ... 4.159
Radial Grid Type                 RadialGrid  ... OptM3 with GC (2021)
Angular Grid (max. ang.)         AngularGrid ... 3 (Lebedev-194)
Angular grid pruning method      GridPruning ... 4 (adaptive)
Weight generation scheme         WeightScheme... mBecke (2022)
Basis function cutoff            BFCut       ... 1.0000e-12
Integration weight cutoff        WCut        ... 1.0000e-14
Partially contracted basis set               ... off
Rotationally invariant grid construction     ... off
Angular grids for H and He will be reduced by one unit

Total number of grid points                  ...    76937
Total number of batches                      ...     1216
Average number of points per batch           ...       63
Average number of grid points per atom       ...     2482
Initializing property integral containers    ... done (  0.0 sec)

SHARK setup successfully completed in   0.7 seconds

Maximum memory used throughout the entire STARTUP-calculation: 28.5 MB


           ************************************************************
           *        Program running with 12 parallel MPI-processes    *
           *              working on a common directory               *
           ************************************************************
-------------------------------------------------------------------------------
                                 ORCA GUESS
                   Start orbitals & Density for SCF / CASSCF
-------------------------------------------------------------------------------

------------
SCF SETTINGS
------------
Hamiltonian:
 Density Functional     Method          .... DFT(GTOs)
 Exchange Functional    Exchange        .... PBE
   PBE kappa parameter   XKappa         ....  1.024500
   PBE mue parameter    XMuePBE         ....  0.123457
 Correlation Functional Correlation     .... PBE
   PBE beta parameter  CBetaPBE         ....  0.030000
 LDA part of GGA corr.  LDAOpt          .... PW91-LDA
 Gradients option       PostSCFGGA      .... off
 Hybrid DFT is turned on
   Fraction HF Exchange ScalHFX         ....  0.420000
   Scaling of DF-GGA-X  ScalDFX         ....  0.580000
   Scaling of DF-GGA-C  ScalDFC         ....  1.000000
   Scaling of DF-LDA-C  ScalLDAC        ....  1.000000
   Perturbative correction              ....  0.000000
 RI-approximation to the Coulomb term is turned on
   Number of AuxJ basis functions       .... 1025
   RIJ-ON(X) (HFX calculated with O(N)) .... on


General Settings:
 Integral files         IntName         .... orca
 Hartree-Fock type      HFTyp           .... UHF
 Total Charge           Charge          ....    0
 Multiplicity           Mult            ....    1
 Number of Electrons    NEL             ....  126
 Basis Dimension        Dim             ....  296
 Nuclear Repulsion      ENuc            ....   1132.5250964177 Eh

Convergence Acceleration:
 AO-DIIS                CNVDIIS         .... on
   Start iteration      DIISMaxIt       ....     0
   Startup error        DIISStart       ....  0.200000
   # of expansion vecs  DIISMaxEq       ....     5
   Bias factor          DIISBfac        ....   1.050
   Max. coefficient     DIISMaxC        ....  10.000
 MO-DIIS                CNVKDIIS        .... off
 Trust-Rad. Augm. Hess. CNVTRAH         .... auto
   Auto Start mean grad. ratio tolernc. ....  1.125000
   Auto Start start iteration           ....     1
   Auto Start num. interpolation iter.  ....    10
   Max. Number of Micro iterations      ....    24
   Max. Number of Macro iterations      .... Maxiter - #DIIS iter
   Number of Davidson start vectors     ....     2
   Converg. threshold    (grad. norm)   ....   2.000e-06
   Grad. Scal. Fac. for Micro threshold ....   0.100
   Minimum threshold for Micro iter.    ....   1.000e-02
   NR start threshold (gradient norm)   ....   1.000e-04
   Initial trust radius                 ....   0.400
   Minimum AH scaling param. (alpha)    ....   1.000
   Maximum AH scaling param. (alpha)    .... 1000.000
   Quad. conv. algorithm                .... NR
   White noise on init. David. guess    .... on
   Maximum white noise                  ....   0.010
   Pseudo random numbers                .... off
   Inactive MOs                         .... canonical
   Orbital update algorithm             .... Taylor
   Preconditioner                       .... Diag
   Full preconditioner red. dimension   ....   250
   COSX micro iterations for RIJONX calc.... off
 SOSCF                  CNVSOSCF        .... on
   Start iteration      SOSCFMaxIt      ....   150
   Startup grad/error   SOSCFStart      ....  0.001000
   Hessian update       SOSCFHessUp     .... L-BFGS
 Level Shifting         CNVShift        .... on
   Level shift para.    LevelShift      ....    0.2500
   Turn off err/grad.   ShiftErr        ....    0.0000
 Zerner damping         CNVZerner       .... off
 Static damping         CNVDamp         .... on
   Fraction old density DampFac         ....    0.8500
   Max. Damping (<1)    DampMax         ....    0.9800
   Min. Damping (>=0)   DampMin         ....    0.0000
   Turn off err/grad.   DampErr         ....    0.0300

SCF Procedure:
 Maximum # iterations   MaxIter         ....   125
 SCF integral mode      SCFMode         .... Direct
   Integral package                     .... SHARK and LIBINT hybrid scheme
 Reset frequency        DirectResetFreq ....    20
 Integral Threshold     Thresh          ....  1.000e-12 Eh
 Primitive CutOff       TCut            ....  1.000e-14 Eh

Convergence Tolerance:
 Convergence Check Mode ConvCheckMode   .... Total+1el-Energy
 Convergence forced     ConvForced      .... 1
 Energy Change          TolE            ....  1.000e-09 Eh
 1-El. energy change                    ....  1.000e-06 Eh
 Orbital Gradient       TolG            ....  2.000e-06
 Orbital Rotation angle TolX            ....  2.000e-06
 DIIS Error             TolErr          ....  1.000e-08

---------------------
INITIAL GUESS: MOREAD
---------------------
Guess MOs are being read from file: orca.gbw
Input Geometry matches current geometry (good)
Input basis set matches current basis set (good)
MOs were renormalized
MOs were reorthogonalized (Cholesky)
                      ------------------
                      INITIAL GUESS DONE (   0.1 sec)
                      ------------------
             **** ENERGY FILE WAS UPDATED (orca.en.tmp) ****
Finished Guess after   0.3 sec
Maximum memory used throughout the entire GUESS-calculation: 17.5 MB


           ************************************************************
           *        Program running with 12 parallel MPI-processes    *
           *              working on a common directory               *
           ************************************************************

-------------------------------------------------------------------------------------------
                                      ORCA LEAN-SCF
                              memory conserving SCF solver
-------------------------------------------------------------------------------------------

--------------------
CPCM SOLVATION MODEL
--------------------
CPCM parameters:
  Epsilon                                         ...      80.1510
  Refrac                                          ...       1.3328
  Rsolv                                           ...       1.3000
  Surface type                                    ... GAUSSIAN VDW
  Discretization scheme                           ... Constant charge density
    Threshold for H atoms                         ...       5.0000 (charges/Ang^2)
    Threshold for non-H atoms                     ...       5.0000 (charges/Ang^2)
  Epsilon function type                           ...         CPCM
Solvent:                                          ... WATER
Radii:
  Scheme                                          ... Element-dependent radii
  Radius for N  used is    3.5149 Bohr (=   1.8600 Ang.)
  Radius for C  used is    3.8550 Bohr (=   2.0400 Ang.)
  Radius for H  used is    2.4944 Bohr (=   1.3200 Ang.)
  Radius for O  used is    3.4469 Bohr (=   1.8240 Ang.)
Calculating surface                               ...        done! (  0.0s)
Cavity surface points                             ...         2927
Cavity Volume                                     ...    1988.6952
Cavity Surface-area                               ...    1064.7015
Calculating surface distance matrix               ...        done! (  0.1s)
Performing Cholesky decomposition & store         ...        done! (  0.3s)
Overall time for CPCM initialization              ...                 0.4s

----------------------------------------D-I-I-S--------------------------------------------
Iteration    Energy (Eh)           Delta-E    RMSDP     MaxDP     DIISErr   Damp  Time(sec)
-------------------------------------------------------------------------------------------
               ***  Starting incremental Fock matrix formation  ***
                              *** Initializing SOSCF ***
---------------------------------------S-O-S-C-F--------------------------------------
Iteration    Energy (Eh)           Delta-E    RMSDP     MaxDP     MaxGrad    Time(sec)
--------------------------------------------------------------------------------------
    1    -779.0184660248355613     0.00e+00  3.03e-06  1.85e-04  3.05e-05     2.4
               *** Restarting incremental Fock matrix formation ***
    2    -779.0184674572360564    -1.43e-06  2.01e-06  9.47e-05  5.58e-05     2.3
    3    -779.0184676529668195    -1.96e-07  7.69e-07  3.48e-05  8.74e-06     1.6
    4    -779.0184676593485165    -6.38e-09  3.70e-07  2.05e-05  1.17e-05     1.6
    5    -779.0184676621418021    -2.79e-09  2.02e-07  8.87e-06  5.68e-06     1.5
    6    -779.0184676630431113    -9.01e-10  4.42e-08  1.83e-06  8.01e-07     1.4
                 **** Energy Check signals convergence ****

               *****************************************************
               *                     SUCCESS                       *
               *           SCF CONVERGED AFTER   6 CYCLES          *
               *****************************************************

             **** ENERGY FILE WAS UPDATED (orca.en.tmp) ****

----------------
TOTAL SCF ENERGY
----------------

Total Energy       :       -779.01846766304311 Eh          -21198.17020 eV

Components:
Nuclear Repulsion  :       1132.52509641774009 Eh           30817.57461 eV
Electronic Energy  :      -1911.51372420980215 Eh          -52014.93282 eV
One Electron Energy:      -3305.15230138576999 Eh          -89937.76647 eV
Two Electron Energy:       1393.63857717596784 Eh           37922.83364 eV
CPCM Dielectric    :         -0.02983987098114 Eh              -0.81198 eV

Virial components:
Potential Energy   :      -1552.22720445088407 Eh          -42238.24958 eV
Kinetic Energy     :        773.20873678784096 Eh           21040.07938 eV
Virial Ratio       :          2.00751379362232

DFT components:
N(Alpha)           :       63.000069350271 electrons
N(Beta)            :       63.000069350246 electrons
N(Total)           :      126.000138700517 electrons
E(X)               :      -58.772459125495 Eh       
E(C)               :       -5.529369449155 Eh       
E(XC)              :      -64.301828574651 Eh       

CPCM Solvation Model Properties:
Surface-charge          :         -0.02210299775801
Corrected charge        :         -0.00000000000000
Outlying charge corr.   :          0.00002650563237 Eh               0.00072 eV
Free-energy (cav+disp)  :  This term is not implemented in the current solvation scheme

---------------
SCF CONVERGENCE
---------------

  Last Energy change         ...    9.0131e-10  Tolerance :   1.0000e-09
  Last MAX-Density change    ...    1.8258e-06  Tolerance :   1.0000e-08
  Last RMS-Density change    ...    4.4218e-08  Tolerance :   1.0000e-09
  Last DIIS Error            ...    2.8166e-04  Tolerance :   1.0000e-08
  Last Orbital Gradient      ...    8.0053e-07  Tolerance :   2.0000e-06
  Last Orbital Rotation      ...    2.0543e-06  Tolerance :   2.0000e-06


----------------------
UHF SPIN CONTAMINATION
----------------------

Warning: in a DFT calculation there is little theoretical justification to 
         calculate <S**2> as in Hartree-Fock theory. We will do it anyways
         but you should keep in mind that the values have only limited relevance

Expectation value of <S**2>     :     0.000000
Ideal value S*(S+1) for S=0.0   :     0.000000
Deviation                       :     0.000000

----------------
ORBITAL ENERGIES
----------------
                 SPIN UP ORBITALS
  NO   OCC          E(Eh)            E(eV) 
   0   1.0000     -19.496353      -530.5227 
   1   1.0000     -14.697340      -399.9349 
   2   1.0000     -14.685823      -399.6216 
   3   1.0000     -14.683754      -399.5652 
   4   1.0000     -10.542862      -286.8859 
   5   1.0000     -10.503701      -285.8202 
   6   1.0000     -10.495010      -285.5837 
   7   1.0000     -10.490181      -285.4523 
   8   1.0000     -10.489353      -285.4298 
   9   1.0000     -10.471570      -284.9459 
  10   1.0000     -10.466784      -284.8157 
  11   1.0000     -10.464108      -284.7429 
  12   1.0000     -10.460737      -284.6511 
  13   1.0000     -10.460278      -284.6386 
  14   1.0000     -10.456396      -284.5330 
  15   1.0000     -10.456073      -284.5242 
  16   1.0000     -10.446480      -284.2632 
  17   1.0000     -10.443665      -284.1866 
  18   1.0000      -1.167260       -31.7628 
  19   1.0000      -1.135039       -30.8860 
  20   1.0000      -1.095995       -29.8235 
  21   1.0000      -0.974774       -26.5250 
  22   1.0000      -0.970814       -26.4172 
  23   1.0000      -0.898904       -24.4604 
  24   1.0000      -0.870469       -23.6867 
  25   1.0000      -0.866629       -23.5822 
  26   1.0000      -0.850312       -23.1382 
  27   1.0000      -0.810795       -22.0629 
  28   1.0000      -0.759714       -20.6729 
  29   1.0000      -0.733036       -19.9469 
  30   1.0000      -0.722152       -19.6508 
  31   1.0000      -0.696130       -18.9427 
  32   1.0000      -0.666593       -18.1389 
  33   1.0000      -0.642412       -17.4809 
  34   1.0000      -0.604547       -16.4506 
  35   1.0000      -0.589239       -16.0340 
  36   1.0000      -0.582905       -15.8617 
  37   1.0000      -0.573900       -15.6166 
  38   1.0000      -0.556710       -15.1488 
  39   1.0000      -0.529993       -14.4218 
  40   1.0000      -0.528769       -14.3885 
  41   1.0000      -0.521477       -14.1901 
  42   1.0000      -0.513165       -13.9639 
  43   1.0000      -0.505489       -13.7551 
  44   1.0000      -0.499355       -13.5881 
  45   1.0000      -0.493958       -13.4413 
  46   1.0000      -0.489012       -13.3067 
  47   1.0000      -0.468728       -12.7547 
  48   1.0000      -0.466845       -12.7035 
  49   1.0000      -0.461565       -12.5598 
  50   1.0000      -0.449833       -12.2406 
  51   1.0000      -0.428135       -11.6502 
  52   1.0000      -0.423821       -11.5328 
  53   1.0000      -0.420744       -11.4490 
  54   1.0000      -0.408952       -11.1282 
  55   1.0000      -0.405306       -11.0289 
  56   1.0000      -0.340680        -9.2704 
  57   1.0000      -0.323550        -8.8042 
  58   1.0000      -0.314338        -8.5536 
  59   1.0000      -0.310126        -8.4390 
  60   1.0000      -0.306871        -8.3504 
  61   1.0000      -0.305508        -8.3133 
  62   1.0000      -0.193157        -5.2561 
  63   0.0000      -0.057254        -1.5580 
  64   0.0000       0.006363         0.1732 
  65   0.0000       0.013746         0.3741 
  66   0.0000       0.015953         0.4341 
  67   0.0000       0.021873         0.5952 
  68   0.0000       0.110157         2.9975 
  69   0.0000       0.136779         3.7219 
  70   0.0000       0.146835         3.9956 
  71   0.0000       0.175230         4.7683 
  72   0.0000       0.177298         4.8245 
  73   0.0000       0.183932         5.0050 

                 SPIN DOWN ORBITALS
  NO   OCC          E(Eh)            E(eV) 
   0   1.0000     -19.496353      -530.5227 
   1   1.0000     -14.697340      -399.9349 
   2   1.0000     -14.685822      -399.6215 
   3   1.0000     -14.683753      -399.5652 
   4   1.0000     -10.542862      -286.8859 
   5   1.0000     -10.503701      -285.8202 
   6   1.0000     -10.495010      -285.5837 
   7   1.0000     -10.490181      -285.4523 
   8   1.0000     -10.489353      -285.4298 
   9   1.0000     -10.471570      -284.9459 
  10   1.0000     -10.466784      -284.8157 
  11   1.0000     -10.464108      -284.7429 
  12   1.0000     -10.460737      -284.6511 
  13   1.0000     -10.460278      -284.6386 
  14   1.0000     -10.456396      -284.5330 
  15   1.0000     -10.456073      -284.5242 
  16   1.0000     -10.446480      -284.2632 
  17   1.0000     -10.443665      -284.1866 
  18   1.0000      -1.167260       -31.7628 
  19   1.0000      -1.135039       -30.8860 
  20   1.0000      -1.095995       -29.8236 
  21   1.0000      -0.974774       -26.5249 
  22   1.0000      -0.970814       -26.4172 
  23   1.0000      -0.898904       -24.4604 
  24   1.0000      -0.870469       -23.6867 
  25   1.0000      -0.866629       -23.5822 
  26   1.0000      -0.850312       -23.1382 
  27   1.0000      -0.810795       -22.0629 
  28   1.0000      -0.759714       -20.6729 
  29   1.0000      -0.733036       -19.9469 
  30   1.0000      -0.722152       -19.6508 
  31   1.0000      -0.696130       -18.9427 
  32   1.0000      -0.666593       -18.1389 
  33   1.0000      -0.642412       -17.4809 
  34   1.0000      -0.604547       -16.4506 
  35   1.0000      -0.589239       -16.0340 
  36   1.0000      -0.582905       -15.8617 
  37   1.0000      -0.573900       -15.6166 
  38   1.0000      -0.556710       -15.1488 
  39   1.0000      -0.529993       -14.4218 
  40   1.0000      -0.528769       -14.3885 
  41   1.0000      -0.521477       -14.1901 
  42   1.0000      -0.513165       -13.9639 
  43   1.0000      -0.505489       -13.7551 
  44   1.0000      -0.499354       -13.5881 
  45   1.0000      -0.493958       -13.4413 
  46   1.0000      -0.489012       -13.3067 
  47   1.0000      -0.468727       -12.7547 
  48   1.0000      -0.466844       -12.7035 
  49   1.0000      -0.461565       -12.5598 
  50   1.0000      -0.449833       -12.2406 
  51   1.0000      -0.428135       -11.6502 
  52   1.0000      -0.423821       -11.5328 
  53   1.0000      -0.420744       -11.4490 
  54   1.0000      -0.408952       -11.1281 
  55   1.0000      -0.405306       -11.0289 
  56   1.0000      -0.340680        -9.2704 
  57   1.0000      -0.323550        -8.8042 
  58   1.0000      -0.314337        -8.5536 
  59   1.0000      -0.310127        -8.4390 
  60   1.0000      -0.306871        -8.3504 
  61   1.0000      -0.305508        -8.3133 
  62   1.0000      -0.193156        -5.2560 
  63   0.0000      -0.057254        -1.5580 
  64   0.0000       0.006363         0.1732 
  65   0.0000       0.013746         0.3741 
  66   0.0000       0.015953         0.4341 
  67   0.0000       0.021873         0.5952 
  68   0.0000       0.110157         2.9975 
  69   0.0000       0.136779         3.7219 
  70   0.0000       0.146835         3.9956 
  71   0.0000       0.175230         4.7683 
  72   0.0000       0.177298         4.8245 
  73   0.0000       0.183932         5.0050 
*Only the first 10 virtual orbitals were printed.

                    ********************************
                    * MULLIKEN POPULATION ANALYSIS *
                    ********************************

--------------------------------------------
MULLIKEN ATOMIC CHARGES AND SPIN POPULATIONS
--------------------------------------------
   0 N :   -0.480937   -0.000006
   1 C :    0.026404   -0.000006
   2 C :   -0.413269    0.000005
   3 C :    0.287054   -0.000014
   4 C :   -0.447271    0.000003
   5 C :    0.040986   -0.000003
   6 H :    0.294559    0.000000
   7 H :    0.264450   -0.000000
   8 N :   -0.320797    0.000018
   9 H :    0.269871   -0.000000
  10 H :    0.297099    0.000000
  11 C :   -0.521542    0.000001
  12 H :    0.258064   -0.000000
  13 H :    0.260193   -0.000000
  14 H :    0.251805   -0.000001
  15 N :   -0.102100    0.000013
  16 C :   -0.144525   -0.000012
  17 C :    0.283140    0.000004
  18 H :    0.232495    0.000002
  19 O :   -0.380749   -0.000003
  20 C :   -0.008410    0.000001
  21 C :   -0.285333   -0.000001
  22 C :   -0.236704    0.000001
  23 C :   -0.244910   -0.000001
  24 C :   -0.239986    0.000001
  25 C :   -0.260458   -0.000001
  26 H :    0.262910    0.000000
  27 H :    0.264847   -0.000000
  28 H :    0.265974    0.000000
  29 H :    0.263194   -0.000000
  30 H :    0.263948    0.000000
Sum of atomic charges         :   -0.0000000
Sum of atomic spin populations:   -0.0000000

-----------------------------------------------------
MULLIKEN REDUCED ORBITAL CHARGES AND SPIN POPULATIONS
-----------------------------------------------------
CHARGE
  0 N s       :     3.531649  s :     3.531649
      pz      :     1.159459  p :     3.902616
      px      :     1.185117
      py      :     1.558040
      dz2     :     0.011977  d :     0.046672
      dxz     :     0.013653
      dyz     :     0.007536
      dx2y2   :     0.006629
      dxy     :     0.006877

  1 C s       :     3.128758  s :     3.128758
      pz      :     0.764406  p :     2.786934
      px      :     1.034528
      py      :     0.988000
      dz2     :     0.018844  d :     0.057904
      dxz     :     0.014505
      dyz     :     0.013017
      dx2y2   :     0.006356
      dxy     :     0.005181

  2 C s       :     3.300801  s :     3.300801
      pz      :     1.133365  p :     3.074467
      px      :     0.871687
      py      :     1.069415
      dz2     :     0.011176  d :     0.038001
      dxz     :     0.010478
      dyz     :     0.002706
      dx2y2   :     0.006074
      dxy     :     0.007567

  3 C s       :     3.038934  s :     3.038934
      pz      :     0.841427  p :     2.603420
      px      :     0.771701
      py      :     0.990291
      dz2     :     0.015437  d :     0.070592
      dxz     :     0.021492
      dyz     :     0.009860
      dx2y2   :     0.009915
      dxy     :     0.013888

  4 C s       :     3.282305  s :     3.282305
      pz      :     0.914706  p :     3.128088
      px      :     1.086546
      py      :     1.126835
      dz2     :     0.009490  d :     0.036877
      dxz     :     0.012290
      dyz     :     0.004796
      dx2y2   :     0.005721
      dxy     :     0.004581

  5 C s       :     3.131204  s :     3.131204
      pz      :     1.004736  p :     2.768096
      px      :     0.822533
      py      :     0.940827
      dz2     :     0.014843  d :     0.059715
      dxz     :     0.016443
      dyz     :     0.003278
      dx2y2   :     0.009731
      dxy     :     0.015420

  6 H s       :     0.705441  s :     0.705441

  7 H s       :     0.735550  s :     0.735550

  8 N s       :     3.565882  s :     3.565882
      pz      :     1.464545  p :     3.687843
      px      :     0.918728
      py      :     1.304571
      dz2     :     0.007932  d :     0.067073
      dxz     :     0.019901
      dyz     :     0.006133
      dx2y2   :     0.010802
      dxy     :     0.022304

  9 H s       :     0.730129  s :     0.730129

 10 H s       :     0.702901  s :     0.702901

 11 C s       :     3.355610  s :     3.355610
      pz      :     1.083056  p :     3.115475
      px      :     0.877186
      py      :     1.155233
      dz2     :     0.009308  d :     0.050457
      dxz     :     0.011502
      dyz     :     0.006029
      dx2y2   :     0.013579
      dxy     :     0.010038

 12 H s       :     0.741936  s :     0.741936

 13 H s       :     0.739807  s :     0.739807

 14 H s       :     0.748195  s :     0.748195

 15 N s       :     3.399673  s :     3.399673
      pz      :     1.057624  p :     3.647216
      px      :     0.932298
      py      :     1.657294
      dz2     :     0.007893  d :     0.055211
      dxz     :     0.019407
      dyz     :     0.002543
      dx2y2   :     0.010941
      dxy     :     0.014427

 16 C s       :     3.188283  s :     3.188283
      pz      :     0.987840  p :     2.884362
      px      :     0.860755
      py      :     1.035767
      dz2     :     0.005330  d :     0.071880
      dxz     :     0.010276
      dyz     :     0.004184
      dx2y2   :     0.017838
      dxy     :     0.034251

 17 C s       :     3.168375  s :     3.168375
      pz      :     0.747745  p :     2.450134
      px      :     0.844320
      py      :     0.858069
      dz2     :     0.006268  d :     0.098352
      dxz     :     0.007583
      dyz     :     0.017778
      dx2y2   :     0.032791
      dxy     :     0.033932

 18 H s       :     0.767505  s :     0.767505

 19 O s       :     3.753193  s :     3.753193
      pz      :     1.391905  p :     4.598403
      px      :     1.743969
      py      :     1.462529
      dz2     :     0.002610  d :     0.029153
      dxz     :     0.001922
      dyz     :     0.009177
      dx2y2   :     0.007826
      dxy     :     0.007617

 20 C s       :     3.219631  s :     3.219631
      pz      :     0.995499  p :     2.745938
      px      :     0.859858
      py      :     0.890581
      dz2     :     0.006537  d :     0.042841
      dxz     :     0.006291
      dyz     :     0.006739
      dx2y2   :     0.012742
      dxy     :     0.010532

 21 C s       :     3.300369  s :     3.300369
      pz      :     1.000873  p :     2.945017
      px      :     0.961673
      py      :     0.982472
      dz2     :     0.003649  d :     0.039946
      dxz     :     0.008572
      dyz     :     0.006879
      dx2y2   :     0.009561
      dxy     :     0.011285

 22 C s       :     3.254044  s :     3.254044
      pz      :     0.983740  p :     2.943003
      px      :     0.932786
      py      :     1.026478
      dz2     :     0.004996  d :     0.039657
      dxz     :     0.007877
      dyz     :     0.005719
      dx2y2   :     0.009664
      dxy     :     0.011401

 23 C s       :     3.269216  s :     3.269216
      pz      :     0.941080  p :     2.935452
      px      :     1.074883
      py      :     0.919489
      dz2     :     0.006517  d :     0.040242
      dxz     :     0.005741
      dyz     :     0.006510
      dx2y2   :     0.012482
      dxy     :     0.008993

 24 C s       :     3.256761  s :     3.256761
      pz      :     1.012497  p :     2.943439
      px      :     0.938201
      py      :     0.992742
      dz2     :     0.003759  d :     0.039786
      dxz     :     0.008231
      dyz     :     0.006644
      dx2y2   :     0.009814
      dxy     :     0.011337

 25 C s       :     3.285723  s :     3.285723
      pz      :     0.967413  p :     2.934908
      px      :     0.948411
      py      :     1.019083
      dz2     :     0.005119  d :     0.039828
      dxz     :     0.007963
      dyz     :     0.005604
      dx2y2   :     0.009220
      dxy     :     0.011921

 26 H s       :     0.737090  s :     0.737090

 27 H s       :     0.735153  s :     0.735153

 28 H s       :     0.734026  s :     0.734026

 29 H s       :     0.736806  s :     0.736806

 30 H s       :     0.736052  s :     0.736052


SPIN
  0 N s       :    -0.000001  s :    -0.000001
      pz      :    -0.000000  p :    -0.000006
      px      :    -0.000001
      py      :    -0.000005
      dz2     :     0.000000  d :     0.000000
      dxz     :     0.000000
      dyz     :    -0.000000
      dx2y2   :     0.000000
      dxy     :     0.000000

  1 C s       :    -0.000001  s :    -0.000001
      pz      :     0.000000  p :    -0.000005
      px      :    -0.000000
      py      :    -0.000005
      dz2     :     0.000000  d :    -0.000000
      dxz     :    -0.000000
      dyz     :    -0.000000
      dx2y2   :     0.000000
      dxy     :     0.000000

  2 C s       :     0.000001  s :     0.000001
      pz      :     0.000000  p :     0.000005
      px      :     0.000001
      py      :     0.000003
      dz2     :    -0.000000  d :    -0.000000
      dxz     :    -0.000000
      dyz     :    -0.000000
      dx2y2   :    -0.000000
      dxy     :    -0.000000

  3 C s       :    -0.000002  s :    -0.000002
      pz      :    -0.000001  p :    -0.000013
      px      :    -0.000001
      py      :    -0.000011
      dz2     :     0.000000  d :     0.000000
      dxz     :     0.000000
      dyz     :     0.000000
      dx2y2   :     0.000000
      dxy     :     0.000000

  4 C s       :     0.000000  s :     0.000000
      pz      :     0.000001  p :     0.000003
      px      :     0.000000
      py      :     0.000002
      dz2     :    -0.000000  d :    -0.000000
      dxz     :    -0.000000
      dyz     :    -0.000000
      dx2y2   :    -0.000000
      dxy     :    -0.000000

  5 C s       :    -0.000000  s :    -0.000000
      pz      :    -0.000000  p :    -0.000002
      px      :     0.000000
      py      :    -0.000003
      dz2     :     0.000000  d :    -0.000000
      dxz     :     0.000000
      dyz     :     0.000000
      dx2y2   :    -0.000000
      dxy     :    -0.000000

  6 H s       :     0.000000  s :     0.000000

  7 H s       :    -0.000000  s :    -0.000000

  8 N s       :     0.000002  s :     0.000002
      pz      :     0.000002  p :     0.000016
      px      :     0.000001
      py      :     0.000013
      dz2     :     0.000000  d :    -0.000000
      dxz     :     0.000000
      dyz     :    -0.000000
      dx2y2   :    -0.000000
      dxy     :    -0.000000

  9 H s       :    -0.000000  s :    -0.000000

 10 H s       :     0.000000  s :     0.000000

 11 C s       :     0.000000  s :     0.000000
      pz      :     0.000000  p :     0.000001
      px      :     0.000000
      py      :     0.000000
      dz2     :    -0.000000  d :    -0.000000
      dxz     :    -0.000000
      dyz     :    -0.000000
      dx2y2   :    -0.000000
      dxy     :    -0.000000

 12 H s       :    -0.000000  s :    -0.000000

 13 H s       :    -0.000000  s :    -0.000000

 14 H s       :    -0.000001  s :    -0.000001

 15 N s       :     0.000001  s :     0.000001
      pz      :     0.000007  p :     0.000012
      px      :     0.000001
      py      :     0.000004
      dz2     :    -0.000000  d :     0.000000
      dxz     :    -0.000000
      dyz     :     0.000000
      dx2y2   :    -0.000000
      dxy     :     0.000000

 16 C s       :    -0.000002  s :    -0.000002
      pz      :    -0.000008  p :    -0.000010
      px      :    -0.000001
      py      :    -0.000001
      dz2     :     0.000000  d :     0.000000
      dxz     :     0.000000
      dyz     :     0.000000
      dx2y2   :     0.000000
      dxy     :     0.000000

 17 C s       :     0.000001  s :     0.000001
      pz      :     0.000002  p :     0.000003
      px      :     0.000001
      py      :     0.000001
      dz2     :    -0.000000  d :    -0.000000
      dxz     :    -0.000000
      dyz     :    -0.000000
      dx2y2   :     0.000000
      dxy     :    -0.000000

 18 H s       :     0.000002  s :     0.000002

 19 O s       :    -0.000000  s :    -0.000000
      pz      :    -0.000003  p :    -0.000003
      px      :    -0.000000
      py      :    -0.000000
      dz2     :    -0.000000  d :     0.000000
      dxz     :     0.000000
      dyz     :     0.000000
      dx2y2   :     0.000000
      dxy     :     0.000000

 20 C s       :     0.000000  s :     0.000000
      pz      :     0.000001  p :     0.000001
      px      :     0.000000
      py      :     0.000000
      dz2     :    -0.000000  d :    -0.000000
      dxz     :     0.000000
      dyz     :    -0.000000
      dx2y2   :    -0.000000
      dxy     :     0.000000

 21 C s       :    -0.000000  s :    -0.000000
      pz      :    -0.000001  p :    -0.000001
      px      :    -0.000000
      py      :    -0.000000
      dz2     :     0.000000  d :     0.000000
      dxz     :     0.000000
      dyz     :     0.000000
      dx2y2   :     0.000000
      dxy     :     0.000000

 22 C s       :     0.000000  s :     0.000000
      pz      :     0.000001  p :     0.000001
      px      :     0.000000
      py      :     0.000000
      dz2     :    -0.000000  d :    -0.000000
      dxz     :    -0.000000
      dyz     :    -0.000000
      dx2y2   :    -0.000000
      dxy     :    -0.000000

 23 C s       :    -0.000000  s :    -0.000000
      pz      :    -0.000001  p :    -0.000001
      px      :    -0.000000
      py      :    -0.000000
      dz2     :     0.000000  d :     0.000000
      dxz     :     0.000000
      dyz     :     0.000000
      dx2y2   :     0.000000
      dxy     :     0.000000

 24 C s       :     0.000000  s :     0.000000
      pz      :     0.000001  p :     0.000001
      px      :     0.000000
      py      :     0.000000
      dz2     :    -0.000000  d :    -0.000000
      dxz     :    -0.000000
      dyz     :    -0.000000
      dx2y2   :    -0.000000
      dxy     :    -0.000000

 25 C s       :    -0.000000  s :    -0.000000
      pz      :    -0.000000  p :    -0.000001
      px      :    -0.000000
      py      :    -0.000000
      dz2     :     0.000000  d :     0.000000
      dxz     :     0.000000
      dyz     :     0.000000
      dx2y2   :     0.000000
      dxy     :     0.000000

 26 H s       :     0.000000  s :     0.000000

 27 H s       :    -0.000000  s :    -0.000000

 28 H s       :     0.000000  s :     0.000000

 29 H s       :    -0.000000  s :    -0.000000

 30 H s       :     0.000000  s :     0.000000


                     *******************************
                     * LOEWDIN POPULATION ANALYSIS *
                     *******************************

-------------------------------------------
LOEWDIN ATOMIC CHARGES AND SPIN POPULATIONS
-------------------------------------------
   0 N :   -0.067971   -0.000006
   1 C :   -0.056676   -0.000005
   2 C :   -0.190054    0.000003
   3 C :   -0.042021   -0.000010
   4 C :   -0.234096    0.000002
   5 C :   -0.032105   -0.000002
   6 H :    0.159816    0.000000
   7 H :    0.159130   -0.000000
   8 N :   -0.118216    0.000015
   9 H :    0.157907   -0.000000
  10 H :    0.160129    0.000000
  11 C :   -0.241436    0.000001
  12 H :    0.145487   -0.000000
  13 H :    0.148541   -0.000000
  14 H :    0.136796   -0.000000
  15 N :    0.010381    0.000011
  16 C :   -0.127272   -0.000008
  17 C :    0.091276    0.000002
  18 H :    0.120822    0.000001
  19 O :   -0.225689   -0.000003
  20 C :   -0.106863    0.000001
  21 C :   -0.117950   -0.000001
  22 C :   -0.140463    0.000001
  23 C :   -0.118596   -0.000001
  24 C :   -0.140162    0.000001
  25 C :   -0.104853   -0.000001
  26 H :    0.156059    0.000000
  27 H :    0.153930   -0.000000
  28 H :    0.154182    0.000000
  29 H :    0.153307   -0.000000
  30 H :    0.156662    0.000000

----------------------------------------------------
LOEWDIN REDUCED ORBITAL CHARGES AND SPIN POPULATIONS
----------------------------------------------------
CHARGE
  0 N s       :     3.036068  s :     3.036068
      pz      :     1.200781  p :     3.916269
      px      :     1.206785
      py      :     1.508703
      dz2     :     0.031831  d :     0.115634
      dxz     :     0.038659
      dyz     :     0.016713
      dx2y2   :     0.014159
      dxy     :     0.014272

  1 C s       :     2.875538  s :     2.875538
      pz      :     0.951739  p :     3.052148
      px      :     1.111216
      py      :     0.989193
      dz2     :     0.044482  d :     0.128990
      dxz     :     0.035502
      dyz     :     0.028388
      dx2y2   :     0.011543
      dxy     :     0.009075

  2 C s       :     2.893770  s :     2.893770
      pz      :     1.090871  p :     3.209539
      px      :     1.062630
      py      :     1.056038
      dz2     :     0.023892  d :     0.086745
      dxz     :     0.027954
      dyz     :     0.004269
      dx2y2   :     0.014625
      dxy     :     0.016005

  3 C s       :     2.818897  s :     2.818897
      pz      :     1.059181  p :     3.056109
      px      :     1.006768
      py      :     0.990160
      dz2     :     0.041590  d :     0.167014
      dxz     :     0.054406
      dyz     :     0.019654
      dx2y2   :     0.023537
      dxy     :     0.027829

  4 C s       :     2.894815  s :     2.894815
      pz      :     1.056576  p :     3.254435
      px      :     1.095131
      py      :     1.102728
      dz2     :     0.024342  d :     0.084846
      dxz     :     0.030602
      dyz     :     0.010623
      dx2y2   :     0.011469
      dxy     :     0.007810

  5 C s       :     2.875863  s :     2.875863
      pz      :     1.068595  p :     3.023372
      px      :     1.006047
      py      :     0.948731
      dz2     :     0.030862  d :     0.132870
      dxz     :     0.038618
      dyz     :     0.005519
      dx2y2   :     0.024329
      dxy     :     0.033541

  6 H s       :     0.840184  s :     0.840184

  7 H s       :     0.840870  s :     0.840870

  8 N s       :     3.141356  s :     3.141356
      pz      :     1.476434  p :     3.828843
      px      :     1.064400
      py      :     1.288009
      dz2     :     0.015887  d :     0.148017
      dxz     :     0.045611
      dyz     :     0.007848
      dx2y2   :     0.028062
      dxy     :     0.050609

  9 H s       :     0.842093  s :     0.842093

 10 H s       :     0.839871  s :     0.839871

 11 C s       :     2.940361  s :     2.940361
      pz      :     1.093303  p :     3.204102
      px      :     0.962253
      py      :     1.148546
      dz2     :     0.017102  d :     0.096973
      dxz     :     0.023374
      dyz     :     0.010219
      dx2y2   :     0.026211
      dxy     :     0.020068

 12 H s       :     0.854513  s :     0.854513

 13 H s       :     0.851459  s :     0.851459

 14 H s       :     0.863204  s :     0.863204

 15 N s       :     3.025857  s :     3.025857
      pz      :     1.069808  p :     3.833779
      px      :     1.141624
      py      :     1.622346
      dz2     :     0.018433  d :     0.129984
      dxz     :     0.047833
      dyz     :     0.005892
      dx2y2   :     0.023571
      dxy     :     0.034255

 16 C s       :     2.896942  s :     2.896942
      pz      :     0.993529  p :     3.070050
      px      :     1.006402
      py      :     1.070119
      dz2     :     0.010357  d :     0.160280
      dxz     :     0.019960
      dyz     :     0.009113
      dx2y2   :     0.039838
      dxy     :     0.081013

 17 C s       :     2.872299  s :     2.872299
      pz      :     0.753083  p :     2.810161
      px      :     1.020700
      py      :     1.036379
      dz2     :     0.014520  d :     0.226263
      dxz     :     0.014983
      dyz     :     0.036049
      dx2y2   :     0.078977
      dxy     :     0.081735

 18 H s       :     0.879178  s :     0.879178

 19 O s       :     3.510442  s :     3.510442
      pz      :     1.383054  p :     4.658281
      px      :     1.743036
      py      :     1.532191
      dz2     :     0.006360  d :     0.056966
      dxz     :     0.002501
      dyz     :     0.012383
      dx2y2   :     0.018163
      dxy     :     0.017559

 20 C s       :     2.854822  s :     2.854822
      pz      :     1.034268  p :     3.145427
      px      :     1.047539
      py      :     1.063621
      dz2     :     0.013830  d :     0.106614
      dxz     :     0.015120
      dyz     :     0.016998
      dx2y2   :     0.033021
      dxy     :     0.027645

 21 C s       :     2.891925  s :     2.891925
      pz      :     1.004473  p :     3.135220
      px      :     1.086308
      py      :     1.044439
      dz2     :     0.007917  d :     0.090805
      dxz     :     0.018367
      dyz     :     0.012558
      dx2y2   :     0.024054
      dxy     :     0.027908

 22 C s       :     2.893029  s :     2.893029
      pz      :     1.016434  p :     3.156925
      px      :     1.081455
      py      :     1.059035
      dz2     :     0.010055  d :     0.090509
      dxz     :     0.018755
      dyz     :     0.011117
      dx2y2   :     0.024236
      dxy     :     0.026346

 23 C s       :     2.897973  s :     2.897973
      pz      :     0.993917  p :     3.129816
      px      :     1.084153
      py      :     1.051746
      dz2     :     0.012617  d :     0.090807
      dxz     :     0.012240
      dyz     :     0.016327
      dx2y2   :     0.027686
      dxy     :     0.021938

 24 C s       :     2.893468  s :     2.893468
      pz      :     1.015050  p :     3.156100
      px      :     1.082629
      py      :     1.058421
      dz2     :     0.007821  d :     0.090594
      dxz     :     0.017755
      dyz     :     0.012443
      dx2y2   :     0.024655
      dxy     :     0.027921

 25 C s       :     2.891891  s :     2.891891
      pz      :     0.996218  p :     3.122436
      px      :     1.078819
      py      :     1.047399
      dz2     :     0.010371  d :     0.090526
      dxz     :     0.018749
      dyz     :     0.010640
      dx2y2   :     0.023031
      dxy     :     0.027736

 26 H s       :     0.843941  s :     0.843941

 27 H s       :     0.846070  s :     0.846070

 28 H s       :     0.845818  s :     0.845818

 29 H s       :     0.846693  s :     0.846693

 30 H s       :     0.843338  s :     0.843338


SPIN
  0 N s       :    -0.000000  s :    -0.000000
      pz      :    -0.000000  p :    -0.000006
      px      :    -0.000000
      py      :    -0.000005
      dz2     :     0.000000  d :    -0.000000
      dxz     :     0.000000
      dyz     :    -0.000000
      dx2y2   :     0.000000
      dxy     :    -0.000000

  1 C s       :    -0.000000  s :    -0.000000
      pz      :     0.000000  p :    -0.000004
      px      :    -0.000000
      py      :    -0.000004
      dz2     :    -0.000000  d :    -0.000000
      dxz     :    -0.000000
      dyz     :    -0.000000
      dx2y2   :     0.000000
      dxy     :     0.000000

  2 C s       :     0.000000  s :     0.000000
      pz      :     0.000000  p :     0.000003
      px      :     0.000000
      py      :     0.000003
      dz2     :    -0.000000  d :    -0.000000
      dxz     :    -0.000000
      dyz     :    -0.000000
      dx2y2   :    -0.000000
      dxy     :    -0.000000

  3 C s       :    -0.000001  s :    -0.000001
      pz      :    -0.000000  p :    -0.000010
      px      :    -0.000001
      py      :    -0.000009
      dz2     :     0.000000  d :     0.000001
      dxz     :     0.000000
      dyz     :     0.000000
      dx2y2   :     0.000000
      dxy     :     0.000000

  4 C s       :     0.000000  s :     0.000000
      pz      :     0.000000  p :     0.000002
      px      :     0.000000
      py      :     0.000001
      dz2     :    -0.000000  d :    -0.000000
      dxz     :    -0.000000
      dyz     :    -0.000000
      dx2y2   :    -0.000000
      dxy     :    -0.000000

  5 C s       :    -0.000000  s :    -0.000000
      pz      :     0.000000  p :    -0.000002
      px      :     0.000000
      py      :    -0.000002
      dz2     :     0.000000  d :    -0.000000
      dxz     :    -0.000000
      dyz     :    -0.000000
      dx2y2   :    -0.000000
      dxy     :    -0.000000

  6 H s       :     0.000000  s :     0.000000

  7 H s       :    -0.000000  s :    -0.000000

  8 N s       :     0.000001  s :     0.000001
      pz      :     0.000002  p :     0.000014
      px      :     0.000001
      py      :     0.000012
      dz2     :     0.000000  d :    -0.000000
      dxz     :     0.000000
      dyz     :    -0.000000
      dx2y2   :     0.000000
      dxy     :    -0.000000

  9 H s       :    -0.000000  s :    -0.000000

 10 H s       :     0.000000  s :     0.000000

 11 C s       :     0.000000  s :     0.000000
      pz      :     0.000000  p :     0.000001
      px      :     0.000000
      py      :     0.000000
      dz2     :    -0.000000  d :    -0.000000
      dxz     :    -0.000000
      dyz     :    -0.000000
      dx2y2   :    -0.000000
      dxy     :    -0.000000

 12 H s       :    -0.000000  s :    -0.000000

 13 H s       :    -0.000000  s :    -0.000000

 14 H s       :    -0.000000  s :    -0.000000

 15 N s       :     0.000000  s :     0.000000
      pz      :     0.000005  p :     0.000010
      px      :     0.000000
      py      :     0.000004
      dz2     :    -0.000000  d :     0.000000
      dxz     :    -0.000000
      dyz     :     0.000000
      dx2y2   :     0.000000
      dxy     :     0.000000

 16 C s       :    -0.000001  s :    -0.000001
      pz      :    -0.000006  p :    -0.000008
      px      :    -0.000001
      py      :    -0.000001
      dz2     :     0.000000  d :     0.000001
      dxz     :     0.000000
      dyz     :     0.000000
      dx2y2   :     0.000000
      dxy     :     0.000000

 17 C s       :     0.000000  s :     0.000000
      pz      :     0.000001  p :     0.000002
      px      :     0.000000
      py      :     0.000001
      dz2     :    -0.000000  d :    -0.000000
      dxz     :    -0.000000
      dyz     :    -0.000000
      dx2y2   :     0.000000
      dxy     :    -0.000000

 18 H s       :     0.000001  s :     0.000001

 19 O s       :    -0.000000  s :    -0.000000
      pz      :    -0.000002  p :    -0.000003
      px      :    -0.000000
      py      :    -0.000000
      dz2     :    -0.000000  d :     0.000000
      dxz     :     0.000000
      dyz     :     0.000000
      dx2y2   :     0.000000
      dxy     :     0.000000

 20 C s       :     0.000000  s :     0.000000
      pz      :     0.000000  p :     0.000001
      px      :     0.000000
      py      :     0.000000
      dz2     :    -0.000000  d :    -0.000000
      dxz     :     0.000000
      dyz     :    -0.000000
      dx2y2   :    -0.000000
      dxy     :     0.000000

 21 C s       :    -0.000000  s :    -0.000000
      pz      :    -0.000000  p :    -0.000001
      px      :    -0.000000
      py      :    -0.000000
      dz2     :     0.000000  d :     0.000000
      dxz     :     0.000000
      dyz     :     0.000000
      dx2y2   :     0.000000
      dxy     :     0.000000

 22 C s       :     0.000000  s :     0.000000
      pz      :     0.000001  p :     0.000001
      px      :     0.000000
      py      :     0.000000
      dz2     :    -0.000000  d :    -0.000000
      dxz     :    -0.000000
      dyz     :    -0.000000
      dx2y2   :    -0.000000
      dxy     :    -0.000000

 23 C s       :    -0.000000  s :    -0.000000
      pz      :    -0.000001  p :    -0.000001
      px      :    -0.000000
      py      :    -0.000000
      dz2     :     0.000000  d :     0.000000
      dxz     :     0.000000
      dyz     :     0.000000
      dx2y2   :     0.000000
      dxy     :     0.000000

 24 C s       :     0.000000  s :     0.000000
      pz      :     0.000001  p :     0.000001
      px      :     0.000000
      py      :     0.000000
      dz2     :    -0.000000  d :    -0.000000
      dxz     :    -0.000000
      dyz     :    -0.000000
      dx2y2   :    -0.000000
      dxy     :    -0.000000

 25 C s       :    -0.000000  s :    -0.000000
      pz      :    -0.000000  p :    -0.000001
      px      :    -0.000000
      py      :    -0.000000
      dz2     :     0.000000  d :     0.000000
      dxz     :     0.000000
      dyz     :     0.000000
      dx2y2   :     0.000000
      dxy     :     0.000000

 26 H s       :     0.000000  s :     0.000000

 27 H s       :    -0.000000  s :    -0.000000

 28 H s       :     0.000000  s :     0.000000

 29 H s       :    -0.000000  s :    -0.000000

 30 H s       :     0.000000  s :     0.000000


                      *****************************
                      * MAYER POPULATION ANALYSIS *
                      *****************************

  NA   - Mulliken gross atomic population
  ZA   - Total nuclear charge
  QA   - Mulliken gross atomic charge
  VA   - Mayer's total valence
  BVA  - Mayer's bonded valence
  FA   - Mayer's free valence

  ATOM       NA         ZA         QA         VA         BVA        FA
  0 N      7.4809     7.0000    -0.4809     3.2927     3.2927     0.0000
  1 C      5.9736     6.0000     0.0264     3.6504     3.6504     0.0000
  2 C      6.4133     6.0000    -0.4133     3.8104     3.8104     0.0000
  3 C      5.7129     6.0000     0.2871     3.8049     3.8049     0.0000
  4 C      6.4473     6.0000    -0.4473     3.7669     3.7669     0.0000
  5 C      5.9590     6.0000     0.0410     3.6685     3.6685     0.0000
  6 H      0.7054     1.0000     0.2946     0.8755     0.8755     0.0000
  7 H      0.7356     1.0000     0.2644     0.9071     0.9071     0.0000
  8 N      7.3208     7.0000    -0.3208     3.1366     3.1366     0.0000
  9 H      0.7301     1.0000     0.2699     0.9054     0.9054     0.0000
 10 H      0.7029     1.0000     0.2971     0.8743     0.8743     0.0000
 11 C      6.5215     6.0000    -0.5215     3.6494     3.6494     0.0000
 12 H      0.7419     1.0000     0.2581     0.8979     0.8979     0.0000
 13 H      0.7398     1.0000     0.2602     0.9019     0.9019     0.0000
 14 H      0.7482     1.0000     0.2518     0.8921     0.8921     0.0000
 15 N      7.1021     7.0000    -0.1021     3.2892     3.2892     0.0000
 16 C      6.1445     6.0000    -0.1445     3.7405     3.7405     0.0000
 17 C      5.7169     6.0000     0.2831     3.9138     3.9138     0.0000
 18 H      0.7675     1.0000     0.2325     0.8968     0.8968     0.0000
 19 O      8.3807     8.0000    -0.3807     2.2186     2.2186     0.0000
 20 C      6.0084     6.0000    -0.0084     3.5519     3.5519     0.0000
 21 C      6.2853     6.0000    -0.2853     3.7590     3.7590     0.0000
 22 C      6.2367     6.0000    -0.2367     3.7911     3.7911     0.0000
 23 C      6.2449     6.0000    -0.2449     3.7838     3.7838     0.0000
 24 C      6.2400     6.0000    -0.2400     3.7795     3.7795     0.0000
 25 C      6.2605     6.0000    -0.2605     3.7912     3.7912     0.0000
 26 H      0.7371     1.0000     0.2629     0.9011     0.9011     0.0000
 27 H      0.7352     1.0000     0.2648     0.8940     0.8940     0.0000
 28 H      0.7340     1.0000     0.2660     0.8938     0.8938     0.0000
 29 H      0.7368     1.0000     0.2632     0.8950     0.8950    -0.0000
 30 H      0.7361     1.0000     0.2639     0.9033     0.9033    -0.0000

  Mayer bond orders larger than 0.100000
B(  0-N ,  1-C ) :   1.0637 B(  0-N ,  5-C ) :   1.1144 B(  0-N , 11-C ) :   0.9386 
B(  1-C ,  2-C ) :   1.6843 B(  1-C ,  6-H ) :   0.8862 B(  2-C ,  3-C ) :   1.1016 
B(  2-C ,  7-H ) :   0.9032 B(  3-C ,  4-C ) :   1.0559 B(  3-C ,  8-N ) :   1.6151 
B(  4-C ,  5-C ) :   1.6525 B(  4-C ,  9-H ) :   0.8985 B(  5-C , 10-H ) :   0.8835 
B(  8-N , 15-N ) :   1.2258 B( 11-C , 12-H ) :   0.9073 B( 11-C , 13-H ) :   0.9097 
B( 11-C , 14-H ) :   0.9005 B( 15-N , 16-C ) :   1.8564 B( 16-C , 17-C ) :   0.8975 
B( 16-C , 18-H ) :   0.8603 B( 17-C , 19-O ) :   2.0868 B( 17-C , 20-C ) :   0.9058 
B( 20-C , 21-C ) :   1.3490 B( 20-C , 25-C ) :   1.3451 B( 21-C , 22-C ) :   1.4282 
B( 21-C , 26-H ) :   0.9033 B( 22-C , 23-C ) :   1.4201 B( 22-C , 27-H ) :   0.9038 
B( 23-C , 24-C ) :   1.3989 B( 23-C , 28-H ) :   0.9028 B( 24-C , 25-C ) :   1.4411 
B( 24-C , 29-H ) :   0.9047 B( 25-C , 30-H ) :   0.9028 

-------
TIMINGS
-------

Total SCF time: 0 days 0 hours 0 min 11 sec 

Total time                  ....      11.725 sec
Sum of individual times     ....      11.673 sec  ( 99.5%)

SCF preparation             ....       0.779 sec  (  6.6%)
Fock matrix formation       ....      10.299 sec  ( 87.8%)
  Startup                   ....       0.025 sec  (  0.2% of F)
  Exchange formation        ....       6.699 sec  ( 65.0% of F)
  Split-RI-J                ....       0.786 sec  (  7.6% of F)
  XC integration            ....       0.807 sec  (  7.8% of F)
    Basis function eval.    ....       0.164 sec  ( 20.4% of XC)
    Density eval.           ....       0.213 sec  ( 26.4% of XC)
    XC-Functional eval.     ....       0.031 sec  (  3.8% of XC)
    XC-Potential eval.      ....       0.275 sec  ( 34.1% of XC)
  CPCM terms                ....       1.898 sec  ( 18.4% of F)
Diagonalization             ....       0.000 sec  (  0.0%)
Density matrix formation    ....       0.058 sec  (  0.5%)
Total Energy calculation    ....       0.037 sec  (  0.3%)
Population analysis         ....       0.088 sec  (  0.7%)
Orbital Transformation      ....       0.057 sec  (  0.5%)
Orbital Orthonormalization  ....       0.000 sec  (  0.0%)
DIIS solution               ....       0.068 sec  (  0.6%)
SOSCF solution              ....       0.288 sec  (  2.5%)
Finished LeanSCF after  12.0 sec

Maximum memory used throughout the entire LEANSCF-calculation: 25.8 MB


           ************************************************************
           *        Program running with 12 parallel MPI-processes    *
           *              working on a common directory               *
           ************************************************************

------------------------------------------------------------------------------
                         ORCA PROPERTY INTEGRAL CALCULATIONS
------------------------------------------------------------------------------

GBWName                                   ... orca.gbw
Number of atoms                           ...     31
Number of basis functions                 ...    296
Max core memory                           ...    700 MB

Dipole integrals                          ... YES
Quadrupole integrals                      ...  NO
Linear momentum integrals                 ...  NO
Angular momentum integrals                ...  NO
Higher moments length integrals           ...  NO
Higher moments velocity integrals         ...  NO
Kinetic energy integrals                  ...  NO
GIAO right hand sides                     ...  NO
GIAO dipole derivative integrals          ...  NO
SOC integrals                             ...  NO
EPR diamagnetic integrals (GIAO)          ...  NO
EPR gauge integrals                       ...  NO
Field gradient integrals                  ...  NO (   0 nuclei)
Spin-dipole/Fermi contact integrals       ...  NO (   0 nuclei)
Contact density integrals                 ...  NO (   0 nuclei)
Nucleus-orbit integrals                   ...  NO (   0 nuclei)
Geometric perturbations                   ... YES (  31 nuclei)

Choice of electric origin   ... Center of mass
Position of electric origin ... ( -0.1162, -0.5875,  1.0424) 
Choice of magnetic origin   ... GIAO
Position of magnetic origin ... (  0.0000,  0.0000,  0.0000) 

Calculating integrals                     ... Electric Dipole (Length)     done (  0.0 sec)
Calculating integrals                     ... Geometrical perturbation right hand sides

-----------------------
GEOMETRIC PERTURBATIONS (31 nuclei)
-----------------------

MaxCore                            ...    700 MB
Number of batches                  ...      1

BATCH   0: Atoms    0 -   30 ( 93 perturbations)
   => H(core) and overlap derivative integrals     ... done (     0.3 sec)
   => Making and storing internal U-coefficients   ... done (     0.0 sec)
   => RI-J derivative integrals                    ... done (     4.9 sec)
   => RI-J response operators                      ... done (     0.8 sec)
   => Exact two-electron exchange derivatives      ... done (    14.2 sec)
   => Exact two-electron exchange response ops.    ... done (   127.6 sec)
   => XC derivative integrals                      ... done (    20.8 sec)
   => XC response operators                        ... done (     7.7 sec)
   => CPCM derivative integrals                    ... done (    13.8 sec)
   => CPCM response operators                      ... done (    25.4 sec)
   => Completing and storing right hand sides      ... done (     0.0 sec)
   => Total time for right hand sides = 202.9 sec

  geometrical perturbations done (202.9 sec)

Property integrals calculated in 202.9 sec

Maximum memory used throughout the entire PROPINT-calculation: 432.5 MB


-------------------------------------------------------------------------------
                          DFT DISPERSION CORRECTION                            
                                                                               
                              DFTD3 V3.1  Rev 1                                
                          USING Becke-Johnson damping                          
-------------------------------------------------------------------------------
The PBEh-3c composite method is recognized
Using three-body term ABC
Active option DFTDOPT                   ...         4   

molecular C6(AA) [au] = 11778.903543 


            DFT-D V3
 parameters
 s6 scaling factor         :     1.0000 
 a1 scaling factor         :     0.4860 
 s8 scaling factor         :     0.0000 
 a2 scaling factor         :     4.5000 
 Damping factor alpha9(ATM):    16.0000 
 ad hoc parameters k1-k3   :    16.0000     1.3333    -4.0000 

 Edisp/kcal,au: -12.661420895378  -0.020177256389 
 E6   /kcal   : -12.618850192 
 E8   /kcal   :  -0.000000000 
 E6(ABC)      :  -0.042570703 
 % E8         :   0.000000000 
 % E6(ABC)    :   0.336223743 

-------------------------   ----------------
Dispersion correction           -0.020177256
-------------------------   ----------------

------------------   -----------------
gCP correction             0.048335436
------------------   -----------------

-------------------------   --------------------
FINAL SINGLE POINT ENERGY      -778.990309483632
-------------------------   --------------------

                                *** OPTIMIZATION RUN DONE ***


           ************************************************************
           *        Program running with 12 parallel MPI-processes    *
           *              working on a common directory               *
           ************************************************************
------------------------------------------------------------------------------
                            ORCA SCF RESPONSE CALCULATION
------------------------------------------------------------------------------

GBWName                                 ... orca.gbw
Number of atoms                         ...     31
Number of basis functions               ...    296
Max core memory                         ...    700 MB

Electric field perturbation             ...  NO
Quadrupolar field perturbation          ...  NO
Magnetic field perturbation (no GIAO)   ...  NO
Magnetic field perturbation (with GIAO) ...  NO
Linear momentum (velocity) perturbation ...  NO
Spin-orbit coupling perturbation        ...  NO
Choice of electric origin               ... Center of mass
Position of electric origin             ...    -0.116249    -0.587477     1.042387
Choice of magnetic origin               ... GIAO
Position of magnetic origin             ...     0.000000     0.000000     0.000000
Nuclear geometric perturbations         ... YES (  93 perturbations)
Nucleus-orbit perturbations             ...  NO (   0 perturbations)
Spin-dipole/Fermi contact perturbations ...  NO (   0 perturbations)

Total number of real perturbations      ...     93
Total number of imaginary perturbations ...      0
Total number of triplet perturbations   ...      0
Total number of SOC perturbations       ...      0

Using XC Grid                  ... (orca.grid_cpscf.tmp) 
Recalculating density on grid  ... (orca.grho_cpscf0.tmp) done
Calculating the xc-kernel      ... (orca.fxc_cpscf0.tmp) done

                                **********************
                                * REAL PERTURBATIONS *
                                **********************


-------------------
SHARK CP-SCF DRIVER
-------------------

Dimension of the orbital basis          ...    296
Dimension of the CPSCF-problem          ...  29358
Number of operators                     ...      2
Max. number of iterations               ...    128
Max. DIIS space dimension               ...     20
Convergence Tolerance                   ... 3.0e-05
Number of perturbations                 ...     93
Perturbation type                       ... REAL

--------------------
DIIS EQUATION SOLVER
--------------------

  ITERATION   0:   ||err||_max =   4.3758e-01 ( 269.1 sec   0/ 93 done)
  ITERATION   1:   ||err||_max =   3.9204e-01 ( 274.2 sec   0/ 93 done)
  ITERATION   2:   ||err||_max =   3.2783e-02 ( 274.0 sec   0/ 93 done)
  ITERATION   3:   ||err||_max =   2.0900e-02 ( 276.8 sec   0/ 93 done)
  ITERATION   4:   ||err||_max =   8.5104e-03 ( 276.6 sec   0/ 93 done)
  ITERATION   5:   ||err||_max =   5.5786e-03 ( 251.9 sec   0/ 93 done)
  ITERATION   6:   ||err||_max =   3.4378e-03 ( 235.2 sec   0/ 93 done)
  ITERATION   7:   ||err||_max =   1.9226e-03 ( 235.3 sec   0/ 93 done)
  ITERATION   8:   ||err||_max =   8.6719e-04 ( 236.6 sec  12/ 93 done)
  ITERATION   9:   ||err||_max =   5.2308e-04 ( 192.7 sec  23/ 93 done)
  ITERATION  10:   ||err||_max =   2.5287e-04 ( 130.3 sec  40/ 93 done)
  ITERATION  11:   ||err||_max =   1.2929e-04 (  80.0 sec  51/ 93 done)
  ITERATION  12:   ||err||_max =   6.6156e-05 (  56.5 sec  71/ 93 done)
  ITERATION  13:   ||err||_max =   3.0640e-05 (  21.2 sec  92/ 93 done)
  ITERATION  14:   ||err||_max =   1.4011e-05 (   2.3 sec  93/ 93 done)

CP-SCF equations solved in 2813.0 sec
Response densities calculated in   0.0 sec

Maximum memory used throughout the entire SCFRESP-calculation: 416.6 MB


           ************************************************************
           *        Program running with 12 parallel MPI-processes    *
           *              working on a common directory               *
           ************************************************************

------------------------------------------------------------------------------
                              ORCA PROPERTY CALCULATIONS
------------------------------------------------------------------------------

GBWName                                 ... orca.gbw
Number of atoms                         ...     31
Number of basis functions               ...    296
Max core memory                         ...    700 MB

Electric properties:
Dipole moment                           ... YES
Quadrupole moment                       ...  NO
Static polarizability (Dipole/Dipole)   ...  NO
Static polarizability (Dipole/Quad.)    ...  NO
Static polarizability (Quad./Quad.)     ...  NO
Static polarizability (Velocity)        ...  NO

Atomic electric properties:
Dipole moment                           ...  NO
Quadrupole moment                       ...  NO
Static polarizability                   ...  NO

Choice of electric origin               ... Center of mass
Position of electric origin             ...    -0.116249    -0.587477     1.042387

General magnetic properties:
Magnetizability                         ...  NO

EPR properties:
g-Tensor (aka g-matrix)                 ...  NO
Zero-Field splitting spin-orbit         ...  NO
Zero-field splitting spin-spin          ...  NO
Hyperfine couplings                     ...  NO (   0 nuclei)
Quadrupole couplings                    ...  NO (   0 nuclei)
Contact density                         ...  NO (   0 nuclei)

NMR properties:
Chemical shifts                         ...  NO (   0 nuclei)
Spin-rotation constants                 ...  NO (   0 nuclei)
Spin-spin couplings                     ...  NO (   0 nuclei,    0 pairs)

Choice of magnetic origin               ... GIAO
Position of magnetic origin             ...     0.000000     0.000000     0.000000

Properties with geometric perturbations:
SCF Hessian                             ... YES
IR spectrum                             ... YES
VCD spectrum                            ...  NO
X-ray spectroscopy properties:
SCF XES/XAS/RIXS spectra                ...  NO


-------------
DIPOLE MOMENT
-------------

Method             : SCF
Type of density    : Electron Density
Multiplicity       :   1
Irrep              :   0
Energy             :  -779.0184676630431113 Eh
Relativity type    : 
Basis              : AO
                                X                 Y                 Z
Electronic contribution:      5.881828186      -0.207373481       4.252822821
Nuclear contribution   :     -7.373408329       1.116253735      -5.864220060
                        -----------------------------------------
Total Dipole Moment    :     -1.491580143       0.908880254      -1.611397238
                        -----------------------------------------
Magnitude (a.u.)       :      2.376441815
Magnitude (Debye)      :      6.040435052


--------------------
Rotational spectrum 
--------------------
 
Rotational constants in cm-1:             0.051835             0.004568             0.004399 
Rotational constants in MHz :          1553.961954           136.949019           131.883658 

Dipole components along the rotational axes: 
x,y,z [a.u.] :    -1.478280     0.953390     1.597877 
x,y,z [Debye]:    -3.757489     2.423325     4.061482 

 

Dipole moment calculation done in   0.0 sec 

-----------
SCF HESSIAN
-----------

Occupied/Occupied contributions to the Hessian:
   => Occupied/Occupied contributions              ... done (  0.0 sec)
Perturbed density contributions to the Hessian:
   => Perturbed density contributions              ... done (  0.1 sec)
Explicit contributions to the Hessian:
   => Nuclear repulsion Hessian                    ... done (  0.0 sec)
   => HCore and overlap Hessian                    ... done (  3.5 sec)
   => RI-J Hessian                                 ... done (  4.1 sec)
   => ON(X) Hessian                                ... done ( 29.5 sec)
   => XC-Hessian                                   ... done (  8.3 sec)
   => CPCM-Hessian                                 ... done (  8.6 sec)
   => Van der Waals-Hessian                        ... done (  0.6 sec)
   => GCP-Hessian                                  ... done (  0.3 sec)
   => Explicit contributions done
Dipole derivatives                                 ... done (  0.0 sec)
Mass weighting the Hessian           ... done
Calculating normal modes             ... done
Scaling frequencies                  ... done

-----------------------
VIBRATIONAL FREQUENCIES
-----------------------

Scaling factor for frequencies =  1.000000000  (already applied!)

     0:       0.00 cm**-1
     1:       0.00 cm**-1
     2:       0.00 cm**-1
     3:       0.00 cm**-1
     4:       0.00 cm**-1
     5:       0.00 cm**-1
     6:    -504.02 cm**-1  ***imaginary mode***
     7:      19.43 cm**-1
     8:      24.75 cm**-1
     9:      45.76 cm**-1
    10:      63.33 cm**-1
    11:      80.82 cm**-1
    12:      93.77 cm**-1
    13:     129.01 cm**-1
    14:     147.72 cm**-1
    15:     201.03 cm**-1
    16:     213.90 cm**-1
    17:     254.21 cm**-1
    18:     300.68 cm**-1
    19:     358.08 cm**-1
    20:     410.08 cm**-1
    21:     421.45 cm**-1
    22:     429.64 cm**-1
    23:     433.16 cm**-1
    24:     445.00 cm**-1
    25:     478.82 cm**-1
    26:     508.69 cm**-1
    27:     615.62 cm**-1
    28:     640.15 cm**-1
    29:     653.74 cm**-1
    30:     679.73 cm**-1
    31:     696.87 cm**-1
    32:     712.16 cm**-1
    33:     728.40 cm**-1
    34:     784.66 cm**-1
    35:     799.68 cm**-1
    36:     811.83 cm**-1
    37:     822.28 cm**-1
    38:     846.93 cm**-1
    39:     856.33 cm**-1
    40:     897.98 cm**-1
    41:     935.19 cm**-1
    42:     989.33 cm**-1
    43:    1007.31 cm**-1
    44:    1011.36 cm**-1
    45:    1013.05 cm**-1
    46:    1039.33 cm**-1
    47:    1043.63 cm**-1
    48:    1052.14 cm**-1
    49:    1068.01 cm**-1
    50:    1084.94 cm**-1
    51:    1104.31 cm**-1
    52:    1117.16 cm**-1
    53:    1145.94 cm**-1
    54:    1175.59 cm**-1
    55:    1205.19 cm**-1
    56:    1206.88 cm**-1
    57:    1233.83 cm**-1
    58:    1261.61 cm**-1
    59:    1297.37 cm**-1
    60:    1302.68 cm**-1
    61:    1346.25 cm**-1
    62:    1378.46 cm**-1
    63:    1401.42 cm**-1
    64:    1431.26 cm**-1
    65:    1462.42 cm**-1
    66:    1500.94 cm**-1
    67:    1519.77 cm**-1
    68:    1524.55 cm**-1
    69:    1526.77 cm**-1
    70:    1531.41 cm**-1
    71:    1557.21 cm**-1
    72:    1580.19 cm**-1
    73:    1669.44 cm**-1
    74:    1693.57 cm**-1
    75:    1705.32 cm**-1
    76:    1716.68 cm**-1
    77:    1793.05 cm**-1
    78:    1836.89 cm**-1
    79:    1974.53 cm**-1
    80:    3078.85 cm**-1
    81:    3122.66 cm**-1
    82:    3207.44 cm**-1
    83:    3240.46 cm**-1
    84:    3272.96 cm**-1
    85:    3279.57 cm**-1
    86:    3285.16 cm**-1
    87:    3285.56 cm**-1
    88:    3288.98 cm**-1
    89:    3291.29 cm**-1
    90:    3296.39 cm**-1
    91:    3299.27 cm**-1
    92:    3304.88 cm**-1


------------
NORMAL MODES
------------

These modes are the Cartesian displacements weighted by the diagonal matrix
M(i,i)=1/sqrt(m[i]) where m[i] is the mass of the displaced atom
Thus, these vectors are normalized but *not* orthogonal

                  0          1          2          3          4          5    
      0       0.000000   0.000000   0.000000   0.000000   0.000000   0.000000
      1       0.000000   0.000000   0.000000   0.000000   0.000000   0.000000
      2       0.000000   0.000000   0.000000   0.000000   0.000000   0.000000
      3       0.000000   0.000000   0.000000   0.000000   0.000000   0.000000
      4       0.000000   0.000000   0.000000   0.000000   0.000000   0.000000
      5       0.000000   0.000000   0.000000   0.000000   0.000000   0.000000
      6       0.000000   0.000000   0.000000   0.000000   0.000000   0.000000
      7       0.000000   0.000000   0.000000   0.000000   0.000000   0.000000
      8       0.000000   0.000000   0.000000   0.000000   0.000000   0.000000
      9       0.000000   0.000000   0.000000   0.000000   0.000000   0.000000
     10       0.000000   0.000000   0.000000   0.000000   0.000000   0.000000
     11       0.000000   0.000000   0.000000   0.000000   0.000000   0.000000
     12       0.000000   0.000000   0.000000   0.000000   0.000000   0.000000
     13       0.000000   0.000000   0.000000   0.000000   0.000000   0.000000
     14       0.000000   0.000000   0.000000   0.000000   0.000000   0.000000
     15       0.000000   0.000000   0.000000   0.000000   0.000000   0.000000
     16       0.000000   0.000000   0.000000   0.000000   0.000000   0.000000
     17       0.000000   0.000000   0.000000   0.000000   0.000000   0.000000
     18       0.000000   0.000000   0.000000   0.000000   0.000000   0.000000
     19       0.000000   0.000000   0.000000   0.000000   0.000000   0.000000
     20       0.000000   0.000000   0.000000   0.000000   0.000000   0.000000
     21       0.000000   0.000000   0.000000   0.000000   0.000000   0.000000
     22       0.000000   0.000000   0.000000   0.000000   0.000000   0.000000
     23       0.000000   0.000000   0.000000   0.000000   0.000000   0.000000
     24       0.000000   0.000000   0.000000   0.000000   0.000000   0.000000
     25       0.000000   0.000000   0.000000   0.000000   0.000000   0.000000
     26       0.000000   0.000000   0.000000   0.000000   0.000000   0.000000
     27       0.000000   0.000000   0.000000   0.000000   0.000000   0.000000
     28       0.000000   0.000000   0.000000   0.000000   0.000000   0.000000
     29       0.000000   0.000000   0.000000   0.000000   0.000000   0.000000
     30       0.000000   0.000000   0.000000   0.000000   0.000000   0.000000
     31       0.000000   0.000000   0.000000   0.000000   0.000000   0.000000
     32       0.000000   0.000000   0.000000   0.000000   0.000000   0.000000
     33       0.000000   0.000000   0.000000   0.000000   0.000000   0.000000
     34       0.000000   0.000000   0.000000   0.000000   0.000000   0.000000
     35       0.000000   0.000000   0.000000   0.000000   0.000000   0.000000
     36       0.000000   0.000000   0.000000   0.000000   0.000000   0.000000
     37       0.000000   0.000000   0.000000   0.000000   0.000000   0.000000
     38       0.000000   0.000000   0.000000   0.000000   0.000000   0.000000
     39       0.000000   0.000000   0.000000   0.000000   0.000000   0.000000
     40       0.000000   0.000000   0.000000   0.000000   0.000000   0.000000
     41       0.000000   0.000000   0.000000   0.000000   0.000000   0.000000
     42       0.000000   0.000000   0.000000   0.000000   0.000000   0.000000
     43       0.000000   0.000000   0.000000   0.000000   0.000000   0.000000
     44       0.000000   0.000000   0.000000   0.000000   0.000000   0.000000
     45       0.000000   0.000000   0.000000   0.000000   0.000000   0.000000
     46       0.000000   0.000000   0.000000   0.000000   0.000000   0.000000
     47       0.000000   0.000000   0.000000   0.000000   0.000000   0.000000
     48       0.000000   0.000000   0.000000   0.000000   0.000000   0.000000
     49       0.000000   0.000000   0.000000   0.000000   0.000000   0.000000
     50       0.000000   0.000000   0.000000   0.000000   0.000000   0.000000
     51       0.000000   0.000000   0.000000   0.000000   0.000000   0.000000
     52       0.000000   0.000000   0.000000   0.000000   0.000000   0.000000
     53       0.000000   0.000000   0.000000   0.000000   0.000000   0.000000
     54       0.000000   0.000000   0.000000   0.000000   0.000000   0.000000
     55       0.000000   0.000000   0.000000   0.000000   0.000000   0.000000
     56       0.000000   0.000000   0.000000   0.000000   0.000000   0.000000
     57       0.000000   0.000000   0.000000   0.000000   0.000000   0.000000
     58       0.000000   0.000000   0.000000   0.000000   0.000000   0.000000
     59       0.000000   0.000000   0.000000   0.000000   0.000000   0.000000
     60       0.000000   0.000000   0.000000   0.000000   0.000000   0.000000
     61       0.000000   0.000000   0.000000   0.000000   0.000000   0.000000
     62       0.000000   0.000000   0.000000   0.000000   0.000000   0.000000
     63       0.000000   0.000000   0.000000   0.000000   0.000000   0.000000
     64       0.000000   0.000000   0.000000   0.000000   0.000000   0.000000
     65       0.000000   0.000000   0.000000   0.000000   0.000000   0.000000
     66       0.000000   0.000000   0.000000   0.000000   0.000000   0.000000
     67       0.000000   0.000000   0.000000   0.000000   0.000000   0.000000
     68       0.000000   0.000000   0.000000   0.000000   0.000000   0.000000
     69       0.000000   0.000000   0.000000   0.000000   0.000000   0.000000
     70       0.000000   0.000000   0.000000   0.000000   0.000000   0.000000
     71       0.000000   0.000000   0.000000   0.000000   0.000000   0.000000
     72       0.000000   0.000000   0.000000   0.000000   0.000000   0.000000
     73       0.000000   0.000000   0.000000   0.000000   0.000000   0.000000
     74       0.000000   0.000000   0.000000   0.000000   0.000000   0.000000
     75       0.000000   0.000000   0.000000   0.000000   0.000000   0.000000
     76       0.000000   0.000000   0.000000   0.000000   0.000000   0.000000
     77       0.000000   0.000000   0.000000   0.000000   0.000000   0.000000
     78       0.000000   0.000000   0.000000   0.000000   0.000000   0.000000
     79       0.000000   0.000000   0.000000   0.000000   0.000000   0.000000
     80       0.000000   0.000000   0.000000   0.000000   0.000000   0.000000
     81       0.000000   0.000000   0.000000   0.000000   0.000000   0.000000
     82       0.000000   0.000000   0.000000   0.000000   0.000000   0.000000
     83       0.000000   0.000000   0.000000   0.000000   0.000000   0.000000
     84       0.000000   0.000000   0.000000   0.000000   0.000000   0.000000
     85       0.000000   0.000000   0.000000   0.000000   0.000000   0.000000
     86       0.000000   0.000000   0.000000   0.000000   0.000000   0.000000
     87       0.000000   0.000000   0.000000   0.000000   0.000000   0.000000
     88       0.000000   0.000000   0.000000   0.000000   0.000000   0.000000
     89       0.000000   0.000000   0.000000   0.000000   0.000000   0.000000
     90       0.000000   0.000000   0.000000   0.000000   0.000000   0.000000
     91       0.000000   0.000000   0.000000   0.000000   0.000000   0.000000
     92       0.000000   0.000000   0.000000   0.000000   0.000000   0.000000
                  6          7          8          9         10         11    
      0      -0.001741   0.023330  -0.106767  -0.037751  -0.025891   0.025156
      1       0.000121   0.072170   0.073591   0.008937   0.017042   0.050706
      2      -0.000788  -0.072719   0.061078   0.006233   0.010677   0.006109
      3       0.004806  -0.016607  -0.033352  -0.024170  -0.004587  -0.009713
      4      -0.004255   0.000421   0.016312   0.113579  -0.013033   0.111595
      5       0.001629  -0.073862   0.058234   0.009354   0.008596   0.007474
      6       0.010783  -0.033689   0.009355  -0.008700  -0.001130  -0.014082
      7      -0.045911  -0.059723  -0.043477   0.117094   0.014297   0.067693
      8      -0.001419  -0.032094   0.003450  -0.016952  -0.003221   0.027250
      9       0.023827  -0.009565  -0.019870  -0.006445  -0.013041   0.012652
     10      -0.079022  -0.049551  -0.046165   0.018155   0.048035  -0.032474
     11      -0.007950   0.016184  -0.055543  -0.048327  -0.015543   0.045178
     12      -0.005063   0.032738  -0.096627  -0.020401  -0.040314   0.054910
     13       0.033580   0.023134   0.007191  -0.096843   0.114430  -0.133397
     14      -0.008113   0.014863  -0.051539  -0.050223  -0.013951   0.041181
     15      -0.002157   0.047251  -0.136086  -0.035515  -0.042636   0.060660
     16       0.020374   0.081076   0.065792  -0.096534   0.090409  -0.090508
     17      -0.002227  -0.028515   0.005843  -0.022528  -0.000643   0.021971
     18      -0.003023  -0.034393  -0.012462  -0.026657   0.008625  -0.033336
     19       0.046133  -0.003534   0.024473   0.194053  -0.054673   0.205050
     20       0.005243  -0.110160   0.102320   0.033652   0.019123  -0.005623
     21       0.010453  -0.065931   0.067285   0.002181   0.013303  -0.044558
     22      -0.039248  -0.114700  -0.085849   0.202701  -0.003509   0.133090
     23      -0.001214  -0.034997   0.004359  -0.013920  -0.003280   0.028035
     24       0.072221  -0.024528   0.020790   0.004353   0.001362   0.005172
     25      -0.372429  -0.113242  -0.109361   0.031215  -0.000292  -0.003334
     26      -0.028217   0.054098  -0.105381  -0.069910  -0.027621   0.051127
     27      -0.001382   0.053531  -0.123410  -0.018526  -0.058388   0.084181
     28       0.003683   0.033927   0.003726  -0.186428   0.183560  -0.241319
     29      -0.011908   0.048834  -0.092479  -0.073328  -0.021135   0.053598
     30      -0.005731   0.078454  -0.194703  -0.045896  -0.064176   0.088456
     31       0.031443   0.139557   0.111697  -0.181209   0.131408  -0.165400
     32      -0.001913  -0.029661   0.010019  -0.023034   0.000873   0.018872
     33       0.000370   0.037936  -0.151201  -0.062601   0.020809   0.055416
     34      -0.002481   0.134102   0.131528   0.018883  -0.139571   0.045963
     35       0.000992  -0.122923   0.115343   0.045315  -0.006374  -0.044252
     36      -0.000740   0.033528  -0.113803  -0.027856  -0.091836  -0.013171
     37      -0.004132   0.128126   0.126047   0.124815  -0.605994  -0.339088
     38       0.002011  -0.124580   0.182862   0.004394   0.238386   0.196615
     39      -0.001958   0.076770  -0.197992  -0.044115  -0.196673  -0.098214
     40      -0.000030   0.182414   0.177299  -0.086502   0.256396   0.463390
     41       0.001481  -0.101580   0.130842   0.004699   0.136733   0.110937
     42      -0.002826   0.015560  -0.177824  -0.133801   0.370778   0.285860
     43      -0.002147   0.141209   0.138256   0.025112  -0.179589   0.028374
     44      -0.003321  -0.181483   0.075400   0.154561  -0.386170  -0.455099
     45      -0.073956  -0.009038   0.001885   0.008055   0.003090  -0.003474
     46       0.727121  -0.096766  -0.092400  -0.014259  -0.008013  -0.010181
     47       0.061635   0.097715  -0.137308  -0.075774  -0.022490   0.021984
     48       0.037104  -0.004805  -0.004550   0.015996   0.008173  -0.018017
     49      -0.109967  -0.074938  -0.066695  -0.055699  -0.005798  -0.036645
     50      -0.059850   0.126811  -0.147461  -0.071445  -0.004423  -0.040593
     51      -0.006962   0.033021   0.055125   0.041308   0.013490  -0.021990
     52      -0.080384  -0.060750  -0.050895  -0.078778  -0.009871  -0.038221
     53       0.055868   0.173487  -0.050636   0.072793   0.021233  -0.045460
     54       0.130427  -0.030605  -0.049324   0.018933   0.009792  -0.023854
     55      -0.189641  -0.065291  -0.053344  -0.064591  -0.006379  -0.039092
     56      -0.463887   0.117607  -0.214783  -0.185945  -0.003405  -0.103997
     57      -0.023358   0.083988   0.105794   0.085423   0.020607  -0.021826
     58      -0.066823  -0.091636  -0.076266  -0.105587  -0.014918  -0.036297
     59       0.010489   0.295933  -0.000614   0.190146   0.049699  -0.070616
     60      -0.008239   0.000820   0.056833   0.025868   0.011199  -0.021271
     61      -0.019749  -0.011156  -0.007408  -0.036617  -0.009280  -0.019857
     62       0.007155   0.050101  -0.005770   0.036369   0.009591  -0.021921
     63      -0.008484  -0.014408  -0.018329   0.026469   0.018522  -0.059855
     64      -0.011332   0.070744   0.067343  -0.098420  -0.017543   0.003806
     65       0.003684  -0.103337  -0.067332   0.164209   0.017066  -0.021402
     66      -0.009359  -0.045233  -0.013674   0.012628   0.017270  -0.062459
     67      -0.003390   0.120145   0.105641  -0.041183  -0.019408   0.042021
     68       0.000084  -0.231878  -0.013982   0.133668   0.008264  -0.002546
     69      -0.004713  -0.061617   0.067765  -0.011054   0.007147  -0.024056
     70      -0.000892   0.087032   0.067211   0.088109  -0.011078   0.052729
     71      -0.000637  -0.208036   0.101911  -0.037154  -0.010377   0.019137
     72      -0.002104  -0.045955   0.143687  -0.015672  -0.001076   0.016909
     73      -0.000909   0.004606  -0.007627   0.153216  -0.001944   0.025955
     74      -0.001027  -0.054125   0.164233  -0.167683  -0.019174   0.023868
     75      -0.003052  -0.013469   0.138320   0.001810   0.001067   0.017407
     76      -0.005919  -0.043142  -0.043296   0.083856  -0.002098  -0.009542
     77      -0.000653   0.074416   0.110617  -0.124289  -0.007946   0.001785
     78      -0.007350   0.000892  -0.080901   0.034191   0.024990  -0.088503
     79      -0.012078   0.100485   0.099385  -0.201932  -0.024132  -0.004527
     80       0.006977  -0.125078  -0.155563   0.290755   0.030230  -0.035981
     81      -0.014007  -0.056491  -0.073649   0.019336   0.024111  -0.094762
     82      -0.000293   0.184923   0.164996  -0.096003  -0.026908   0.062364
     83      -0.000653  -0.350501  -0.062066   0.237587   0.015266  -0.004776
     84      -0.005288  -0.086670   0.071844  -0.024424   0.005713  -0.025476
     85       0.002668   0.125286   0.095473   0.138442  -0.011534   0.081083
     86      -0.000994  -0.308683   0.143887  -0.068676  -0.018106   0.032898
     87      -0.001480  -0.059065   0.207050  -0.032810  -0.009157   0.048532
     88       0.000579  -0.021799  -0.038043   0.256080   0.004898   0.033492
     89      -0.001976  -0.035125   0.254788  -0.301405  -0.034150   0.042871
     90       0.003119  -0.001306   0.198291  -0.003560  -0.005371   0.048820
     91      -0.009827  -0.106075  -0.101578   0.133200   0.004406  -0.028464
     92      -0.001221   0.192548   0.159515  -0.223314  -0.013813   0.002569
                 12         13         14         15         16         17    
      0      -0.036969  -0.069013   0.064655   0.002968   0.010853  -0.100884
      1      -0.006394   0.014242  -0.086724  -0.283829   0.056136   0.205051
      2       0.008470  -0.003934   0.021699  -0.015144   0.003237  -0.007406
      3      -0.001245  -0.037919   0.103889  -0.038560   0.079616  -0.079953
      4      -0.070014   0.096611  -0.183186  -0.099664   0.018951  -0.075651
      5       0.004234  -0.002516   0.016828  -0.012479   0.000741  -0.015939
      6       0.021310  -0.011210   0.101031  -0.081552   0.115098  -0.074705
      7      -0.118642   0.077771  -0.088633   0.142121  -0.017365  -0.170201
      8      -0.019296  -0.043592  -0.004433   0.008645  -0.066763   0.021905
      9       0.004547  -0.009742   0.051458  -0.061110   0.075131  -0.067940
     10      -0.080954  -0.009772   0.074312   0.140830  -0.004888   0.025232
     11      -0.039340  -0.077445  -0.029841   0.032854  -0.119130   0.071971
     12      -0.012893  -0.049926   0.036308  -0.060760   0.032966  -0.039410
     13      -0.141598  -0.051177   0.054712   0.126899  -0.025577  -0.129013
     14      -0.040043  -0.078418  -0.028100   0.032978  -0.124471   0.074537
     15      -0.035419  -0.074084   0.030449  -0.017327  -0.013140  -0.046820
     16      -0.084238  -0.058479   0.014180  -0.100977   0.005909   0.046097
     17      -0.015511  -0.038945  -0.004902   0.011511  -0.061345   0.040192
     18       0.009360  -0.034563   0.138902  -0.033968   0.104111  -0.061375
     19      -0.073576   0.176394  -0.337467  -0.136913   0.012724  -0.249203
     20       0.023308   0.033011   0.028978  -0.017281   0.045751  -0.040591
     21       0.048547   0.011849   0.144269  -0.127327   0.189013  -0.088384
     22      -0.161680   0.151223  -0.182328   0.264725  -0.041649  -0.414695
     23      -0.019635  -0.040490  -0.005807   0.010799  -0.065051   0.014489
     24      -0.008932  -0.018048   0.039847  -0.047778   0.024696  -0.083798
     25       0.031295  -0.013272   0.192828   0.067849   0.048732   0.305506
     26      -0.046314  -0.064830  -0.045046   0.038383  -0.063424   0.049208
     27      -0.011981  -0.059065   0.015457  -0.079246   0.013264  -0.001459
     28      -0.206213  -0.105184   0.117612   0.240540  -0.061025  -0.279433
     29      -0.057640  -0.108281  -0.040709   0.038050  -0.164520   0.087215
     30      -0.055738  -0.097080  -0.002538   0.008935  -0.072155   0.003176
     31      -0.097406  -0.122795   0.056352  -0.134086  -0.012733   0.033144
     32      -0.014727  -0.038627  -0.002225   0.009601  -0.058476   0.037289
     33      -0.072618  -0.082883   0.007515  -0.071835  -0.032642   0.001214
     34       0.146877  -0.055714   0.121249   0.124934  -0.025745  -0.050936
     35       0.006804   0.046494   0.038107  -0.059571   0.116166  -0.093772
     36      -0.061592  -0.084311   0.068449   0.031861  -0.011133  -0.114303
     37      -0.118450  -0.094703   0.087692   0.142168  -0.067618  -0.065281
     38       0.269636   0.080006   0.170323   0.095694   0.191366  -0.273487
     39      -0.206743  -0.147661  -0.023847  -0.032608  -0.155458   0.081781
     40       0.544405  -0.061452   0.304754   0.401520  -0.039730  -0.218082
     41       0.155927   0.040242   0.109330   0.052322   0.103550  -0.154995
     42       0.011846  -0.030907  -0.070523  -0.274482   0.023083   0.143803
     43       0.153889  -0.066026   0.145572   0.178154  -0.038271  -0.084984
     44      -0.386022   0.065864  -0.149018  -0.354875   0.155110   0.065387
     45      -0.002691   0.024131   0.040061  -0.017479   0.074778  -0.040170
     46       0.048980   0.020494   0.062763   0.048880   0.019143   0.147267
     47      -0.019592   0.059196  -0.082926   0.072584   0.099932   0.029891
     48       0.007674   0.093219   0.039142   0.018216   0.112602   0.007239
     49       0.093602  -0.043282   0.022363  -0.079972  -0.030930  -0.034223
     50       0.036556   0.253811  -0.092285   0.103337   0.226378   0.046310
     51       0.013707   0.040361  -0.039334   0.026628  -0.018090   0.011409
     52       0.098995  -0.025463  -0.067263  -0.060429  -0.046732  -0.071816
     53       0.041280   0.075022   0.006414   0.001062   0.025431  -0.009192
     54       0.001854   0.174762   0.092480   0.080168   0.181964   0.120495
     55       0.100752  -0.060706  -0.004609  -0.102808  -0.050553  -0.080044
     56       0.091617   0.509424  -0.136348   0.150165   0.426381   0.073654
     57       0.008093  -0.043180  -0.126207   0.081125  -0.054600   0.041647
     58       0.098681   0.031387  -0.029391  -0.081675  -0.037515  -0.084156
     59       0.073095  -0.227122  -0.009046  -0.025887   0.084495  -0.003727
     60       0.014618   0.069795  -0.019226   0.020584  -0.077584   0.042339
     61       0.063722  -0.054035  -0.132837   0.006046  -0.012411  -0.055443
     62       0.011986   0.158131   0.110653  -0.075254  -0.155222  -0.055320
     63       0.077442   0.084512  -0.076146   0.014868  -0.148276   0.036421
     64       0.025753  -0.026760  -0.094698   0.011614   0.016327  -0.051572
     65       0.010039   0.089621   0.101522  -0.073778  -0.131871  -0.047758
     66       0.088566   0.044464  -0.118440   0.029307  -0.129202   0.038929
     67      -0.053019   0.046459   0.039468   0.003524   0.025262  -0.002499
     68       0.002977  -0.073852  -0.001317  -0.012516   0.023906  -0.017782
     69       0.032262   0.006191  -0.103163   0.069946  -0.036822   0.096347
     70      -0.087305   0.076553   0.119778  -0.011968  -0.007866   0.030679
     71      -0.007559  -0.142598  -0.080213   0.043042   0.149151  -0.001763
     72      -0.036156   0.014649  -0.026331   0.073941   0.009648   0.124668
     73      -0.041125   0.011207   0.034263   0.006831   0.016995   0.019704
     74      -0.018655  -0.013513   0.003072  -0.002223   0.032079  -0.016424
     75      -0.043957   0.051456   0.011342   0.055184  -0.025026   0.113756
     76       0.033849  -0.047255  -0.097454   0.021483   0.015931  -0.021312
     77      -0.006891   0.130260   0.101365  -0.070153  -0.137650  -0.051482
     78       0.118652   0.123600  -0.097611   0.005589  -0.199132   0.023400
     79       0.050980  -0.032982  -0.148505   0.020801   0.009471  -0.064042
     80       0.016206   0.127224   0.143886  -0.093184  -0.172368  -0.045344
     81       0.142123   0.040604  -0.167472   0.009589  -0.180946  -0.009998
     82      -0.086835   0.089012   0.086986   0.004335   0.029755   0.015152
     83       0.006852  -0.156000  -0.038847   0.010039   0.076985   0.006236
     84       0.040723  -0.031605  -0.142641   0.087303   0.000864   0.097788
     85      -0.147930   0.145467   0.239943  -0.035526  -0.045751   0.059540
     86      -0.009022  -0.286335  -0.194190   0.114732   0.315944   0.026345
     87      -0.083144  -0.014603   0.000781   0.093229   0.087290   0.151959
     88      -0.065243   0.017662   0.083117  -0.001032   0.021802   0.030637
     89      -0.031976  -0.046555  -0.029498   0.023489   0.094541  -0.005830
     90      -0.096307   0.053935   0.056591   0.076627   0.016690   0.168443
     91       0.065496  -0.077654  -0.139707   0.020715   0.015391  -0.042157
     92      -0.008345   0.192652   0.133545  -0.095757  -0.190190  -0.077832
                 18         19         20         21         22         23    
      0       0.042469   0.039683   0.149039  -0.005495   0.067181   0.038795
      1       0.064180   0.026820   0.031949  -0.008122  -0.119949   0.087234
      2       0.006786  -0.103650   0.005620  -0.012611  -0.042955  -0.033781
      3       0.059178   0.044902   0.018503  -0.001833  -0.012089  -0.014780
      4      -0.044572  -0.012772   0.001340   0.003127   0.056479   0.027585
      5       0.001967  -0.117578  -0.001031  -0.013609  -0.047643  -0.040573
      6       0.051300   0.000097  -0.054524  -0.004511  -0.051108  -0.050680
      7      -0.022140  -0.001886  -0.021213   0.000846   0.007422  -0.087433
      8      -0.011469  -0.082793   0.072040  -0.004450   0.024456   0.037625
      9       0.003687   0.005943  -0.122829   0.007892  -0.003114  -0.079332
     10       0.064741   0.037740   0.006468  -0.013143  -0.235752   0.123324
     11      -0.037284  -0.013946  -0.001048   0.010915   0.038634   0.048717
     12       0.045772   0.051968   0.055370  -0.001473   0.026871  -0.009949
     13      -0.022429   0.007842   0.033338  -0.006230  -0.078047   0.124184
     14      -0.041545  -0.041511   0.007887   0.010218   0.048492   0.054181
     15       0.033230   0.055386   0.122583  -0.001431   0.028636   0.087575
     16       0.011645   0.009787  -0.012753   0.011105   0.162414  -0.152929
     17      -0.027184  -0.100305  -0.053485  -0.001053  -0.022572  -0.029339
     18       0.077675   0.046151  -0.034651  -0.003490  -0.079136  -0.037073
     19      -0.157900  -0.066119  -0.021579   0.016718   0.293990  -0.036789
     20      -0.004077  -0.136717  -0.116332  -0.011809  -0.093907  -0.108091
     21       0.101740  -0.034164  -0.031058  -0.024676  -0.160026  -0.071629
     22      -0.117299  -0.052285  -0.049969   0.015234   0.297254  -0.307318
     23      -0.013113  -0.086316   0.070051  -0.004644   0.028766   0.029588
     24      -0.034929  -0.079975  -0.100799   0.009655  -0.023961  -0.000169
     25       0.134739   0.008650  -0.023197   0.003054   0.095828  -0.070169
     26      -0.009366   0.144374  -0.081198   0.009715  -0.010172  -0.041642
     27       0.061196   0.071882   0.142057  -0.004842   0.015939   0.070406
     28      -0.087563  -0.017671   0.023170   0.012160   0.232943  -0.040303
     29      -0.036862  -0.020294   0.136406   0.010186   0.122093   0.126298
     30       0.010035   0.077659   0.106724   0.006693  -0.001138   0.180482
     31      -0.018672   0.000285  -0.079939   0.040121   0.562962  -0.505067
     32      -0.026334  -0.103917  -0.053215  -0.001316  -0.015593  -0.040115
     33       0.023858  -0.121340   0.104877  -0.018351  -0.017001   0.005717
     34       0.002508  -0.023383   0.025711  -0.004784  -0.016282   0.010256
     35       0.076558   0.192535   0.156523   0.001087   0.068232   0.072956
     36       0.034172   0.013128   0.170172  -0.008591   0.071332   0.042509
     37      -0.023266  -0.078924   0.008898  -0.004870   0.002758  -0.019311
     38       0.117672   0.469057   0.281128   0.017505   0.198891   0.160630
     39      -0.053783  -0.456904  -0.058220  -0.034159  -0.126239  -0.130615
     40      -0.015229  -0.004451   0.029736  -0.002976   0.017321  -0.005002
     41       0.065378   0.180806   0.149483   0.000831   0.075278   0.059363
     42       0.064525  -0.086887   0.104341  -0.020280  -0.078966   0.045580
     43      -0.007080  -0.033094   0.022857  -0.004393  -0.003754  -0.000596
     44       0.111101   0.251379   0.187373   0.003473   0.056333   0.127143
     45      -0.030453  -0.039376  -0.169783   0.011187  -0.041589  -0.041233
     46       0.027176  -0.009241  -0.013289  -0.002214   0.056966   0.021758
     47      -0.008727   0.200584  -0.242511   0.005911  -0.100632  -0.125209
     48      -0.013246  -0.123041  -0.077359   0.004238   0.010636   0.018738
     49      -0.166392   0.007014  -0.082075   0.010070   0.019957   0.037098
     50      -0.029676  -0.081211   0.065433  -0.015269   0.047883   0.082544
     51       0.015645  -0.036062  -0.080496   0.005725   0.006404   0.040511
     52      -0.095101   0.010997  -0.089624   0.004687   0.024635   0.072449
     53       0.018719  -0.039767   0.104078   0.002643  -0.037600  -0.042562
     54       0.077880  -0.194283   0.018813   0.006536   0.098511   0.051472
     55      -0.208052   0.022427  -0.105685   0.008537   0.001263   0.042420
     56      -0.095355  -0.335872   0.297460  -0.047635   0.293237   0.345356
     57       0.284175  -0.005499  -0.203189   0.006531   0.087842   0.134587
     58      -0.203945  -0.002306  -0.036494   0.005252  -0.012779   0.034280
     59      -0.171408   0.007910   0.011828   0.006245   0.006459   0.007616
     60      -0.050686   0.007526  -0.001707   0.002340  -0.011119  -0.008691
     61       0.160849  -0.002178  -0.033616   0.002379   0.014231   0.024223
     62       0.113892  -0.013306   0.112516  -0.002913  -0.060952  -0.120941
     63      -0.008324   0.040565   0.069562   0.043297  -0.020693  -0.038932
     64       0.172942  -0.029420   0.038339  -0.107022  -0.023611  -0.058536
     65       0.048624   0.009166  -0.057935   0.168342   0.007723   0.035733
     66       0.002595   0.047889   0.082088  -0.047315  -0.020376  -0.051594
     67       0.020643  -0.024196   0.042158   0.104849  -0.025276  -0.033025
     68      -0.018252   0.007070  -0.094516  -0.160975   0.038564   0.059271
     69      -0.102864   0.050781   0.156139  -0.004238  -0.037894  -0.085800
     70      -0.109019   0.024565  -0.046807  -0.000859   0.028291   0.052747
     71       0.028457  -0.047018   0.070808  -0.002356  -0.034746  -0.063556
     72      -0.205035   0.050560   0.051306   0.046545   0.000009   0.002983
     73      -0.040353   0.005354   0.069495  -0.110142  -0.019483  -0.056275
     74       0.028886  -0.005989  -0.029781   0.163655   0.013285   0.041709
     75      -0.195328   0.052264   0.023146  -0.049439   0.007003   0.005455
     76       0.121726  -0.014494   0.111095   0.102447  -0.042182  -0.077711
     77       0.070346   0.025803  -0.046669  -0.166764   0.017288   0.004011
     78       0.065347   0.042355   0.121307   0.098015  -0.025402  -0.062076
     79       0.236418  -0.029942   0.125619  -0.264757  -0.055355  -0.143321
     80       0.038287   0.014986  -0.113325   0.395840   0.037513   0.110456
     81       0.118409   0.039740   0.038183  -0.095261  -0.013284  -0.040420
     82      -0.014549  -0.030086   0.103443   0.225057  -0.054053  -0.073619
     83      -0.087295   0.029758  -0.163928  -0.347743   0.088092   0.126988
     84      -0.083605   0.037250   0.192605  -0.005785  -0.052460  -0.114300
     85      -0.232863   0.059678  -0.144251   0.002623   0.071361   0.138172
     86       0.037094  -0.091866   0.183907  -0.007611  -0.077166  -0.145580
     87      -0.291379   0.040059  -0.017103   0.104149   0.026801   0.070561
     88      -0.098383   0.000685   0.067999  -0.234922  -0.026179  -0.077170
     89       0.021678  -0.010309  -0.088590   0.357956   0.044360   0.124909
     90      -0.320348   0.079846   0.030126  -0.114149   0.025300   0.025402
     91       0.183741  -0.038452   0.163234   0.241102  -0.078361  -0.126643
     92       0.103808   0.040716  -0.170182  -0.380584   0.072206   0.084598
                 24         25         26         27         28         29    
      0       0.061428   0.007879  -0.043247  -0.085681  -0.005741  -0.018711
      1      -0.007041   0.072719   0.020347   0.019345  -0.006005  -0.054850
      2       0.145361  -0.008316  -0.043144  -0.009201  -0.000171  -0.004704
      3       0.015060   0.033770   0.027307   0.106346   0.007371   0.033197
      4      -0.019323  -0.235828  -0.036461  -0.010867   0.008518   0.068266
      5       0.156314  -0.019869  -0.045033  -0.008143   0.000727   0.004941
      6       0.063894  -0.072321   0.006418   0.168465   0.016793   0.079414
      7       0.037410   0.246280   0.047792   0.070154  -0.004837  -0.053910
      8       0.007554   0.027571  -0.000976  -0.128293  -0.012732  -0.046610
      9      -0.047854  -0.044090   0.046401   0.131344   0.009327   0.032074
     10      -0.015110   0.097920   0.026105   0.009685   0.008418   0.076556
     11      -0.166367   0.017789   0.060522   0.002477  -0.000618   0.004116
     12       0.034461   0.031880  -0.011810   0.061373   0.008890   0.042683
     13      -0.013253  -0.186628  -0.024192   0.015903  -0.002078  -0.032660
     14      -0.165606   0.009133   0.065386   0.022519   0.000466   0.007978
     15      -0.036679   0.001548  -0.000381  -0.018440  -0.000890  -0.001225
     16       0.013592   0.122272   0.006625  -0.013460   0.003269   0.037714
     17       0.005594  -0.011575   0.017050   0.096032   0.009857   0.042736
     18       0.021559   0.088009   0.055824   0.206045   0.014496   0.057866
     19      -0.024282  -0.648857  -0.126977  -0.056729   0.017123   0.139365
     20       0.165233  -0.062458  -0.021052   0.166038   0.017323   0.076896
     21       0.291560  -0.091417  -0.073471   0.210115   0.024490   0.113775
     22       0.117541   0.232866   0.007680   0.075764  -0.010813  -0.111091
     23       0.016921   0.026362  -0.004343  -0.127413  -0.012761  -0.047500
     24      -0.160952   0.009844   0.104871  -0.009208  -0.005531  -0.023293
     25      -0.008075  -0.098780  -0.009680  -0.047322   0.001949   0.015454
     26      -0.032946  -0.027722  -0.014879   0.227257   0.020955   0.078314
     27       0.010094   0.097398  -0.006038  -0.012579   0.000522   0.011548
     28      -0.003413  -0.437500  -0.095582  -0.059401   0.000529  -0.021700
     29      -0.194903   0.034521   0.051662  -0.110532  -0.011374  -0.036034
     30      -0.213769  -0.007323   0.074577   0.043991   0.000977   0.005626
     31       0.023632   0.231852  -0.006136  -0.066870   0.013407   0.130971
     32       0.018302  -0.009487   0.011908   0.091660   0.009901   0.043575
     33       0.188628   0.008400  -0.073708  -0.121574  -0.010912  -0.052335
     34       0.040312   0.007802  -0.014126  -0.023883  -0.003115  -0.018386
     35      -0.013098   0.031280  -0.029045  -0.077999  -0.006688  -0.032035
     36       0.097574  -0.002063  -0.067394  -0.146237  -0.010675  -0.041705
     37       0.061319  -0.013296  -0.022576  -0.037420  -0.002044  -0.005057
     38      -0.184489   0.034789  -0.010587  -0.107548  -0.007350  -0.026602
     39       0.388425  -0.032684  -0.099568  -0.068938  -0.005504  -0.028254
     40       0.046444  -0.026006  -0.025208  -0.026585  -0.000647   0.001890
     41       0.001608   0.016133  -0.035320  -0.076648  -0.005503  -0.023374
     42       0.166256   0.055947  -0.051829  -0.078568  -0.012332  -0.078877
     43       0.046776  -0.003203  -0.018620  -0.029050  -0.002498  -0.011709
     44      -0.076569   0.068094  -0.007960  -0.074806  -0.009492  -0.055625
     45      -0.131513  -0.010387   0.070216  -0.135965  -0.015341  -0.071274
     46       0.008461  -0.006673  -0.024134   0.033038  -0.005742  -0.025269
     47       0.082632  -0.045951  -0.047837  -0.187664  -0.018904  -0.115822
     48      -0.148595   0.013688   0.093139  -0.108504  -0.010725  -0.033320
     49      -0.018332   0.009964  -0.115257   0.043254  -0.017287  -0.056117
     50       0.036236   0.042554  -0.003466   0.043292  -0.003055   0.066334
     51      -0.076290   0.047262  -0.121423  -0.067172   0.000075   0.099837
     52       0.031471   0.036749  -0.086370   0.028719  -0.003059  -0.044962
     53      -0.069597   0.038779  -0.119328  -0.073720   0.039807   0.299662
     54      -0.134239  -0.049482   0.242674   0.073688  -0.009291  -0.216043
     55      -0.016158   0.031906  -0.163505   0.019351  -0.020973  -0.024560
     56       0.100877  -0.011625   0.228359   0.660883  -0.071142  -0.611692
     57       0.044273   0.029006  -0.185532   0.065612   0.007701  -0.048027
     58      -0.025386   0.053822  -0.092647  -0.031014  -0.004965   0.053981
     59       0.024160  -0.013784   0.072561   0.021592  -0.019430  -0.078332
     60      -0.050898   0.018105  -0.115710  -0.028368  -0.002700   0.018316
     61       0.067351  -0.011308   0.191159  -0.038777  -0.105729   0.048386
     62      -0.122700  -0.025024  -0.138783   0.050010  -0.091065  -0.070793
     63       0.031860  -0.019857   0.064125  -0.008353   0.228161  -0.032744
     64      -0.060050  -0.015365   0.070599  -0.045907  -0.150320   0.057638
     65       0.042793  -0.002126   0.027472   0.007044  -0.164370  -0.049413
     66       0.038854  -0.027511   0.114380  -0.019718   0.243690  -0.003090
     67      -0.049358  -0.000436  -0.052349  -0.012232   0.225289  -0.044884
     68       0.033211   0.014760   0.063716  -0.045508   0.093276   0.072615
     69       0.025883  -0.035769   0.049855   0.047664  -0.002146  -0.051842
     70       0.070096   0.005357   0.071656  -0.017989   0.129619   0.044677
     71      -0.113548   0.003388  -0.149080   0.028506   0.064354  -0.082458
     72       0.059072  -0.001172   0.001422   0.007771  -0.242381   0.053127
     73      -0.036380  -0.016626  -0.008894   0.031280   0.157668  -0.075429
     74       0.068929  -0.003301   0.116248  -0.019938   0.187996   0.027678
     75       0.037768   0.001387  -0.026035   0.014038  -0.224295   0.013406
     76      -0.006986  -0.035274   0.119854   0.001072  -0.210210   0.022409
     77       0.026852  -0.019287   0.086040   0.027237  -0.078208  -0.083334
     78       0.072305  -0.053557   0.221188   0.015626   0.073758  -0.047993
     79      -0.123131  -0.038982   0.043865   0.006845  -0.244162  -0.030728
     80       0.150828  -0.003503   0.190240  -0.036977  -0.184802   0.043902
     81       0.038536  -0.026444   0.185469  -0.079740   0.099496   0.084405
     82      -0.091267  -0.004609  -0.177555   0.054463   0.268061  -0.187585
     83       0.120068   0.020929   0.236071  -0.109081   0.187006   0.256436
     84      -0.007819  -0.038482   0.024393   0.047303   0.000299  -0.046677
     85       0.153844   0.022003   0.081195  -0.000969  -0.211327   0.069796
     86      -0.226463   0.002500  -0.275116   0.038914  -0.176236  -0.037765
     87       0.075693   0.031072  -0.047371  -0.041080  -0.095274   0.145229
     88      -0.118618  -0.002242  -0.194482   0.070786   0.242206  -0.195944
     89       0.177649   0.008272   0.288931  -0.108715   0.222153   0.246306
     90       0.090996  -0.000909   0.011082   0.032354  -0.074775   0.024175
     91      -0.071093  -0.039762   0.018386   0.031462  -0.264608  -0.060967
     92       0.095247  -0.006531   0.253690  -0.059474  -0.149059   0.077903
                 30         31         32         33         34         35    
      0       0.032580   0.015114   0.037934   0.004174  -0.034920  -0.001253
      1      -0.000424   0.022750  -0.178186  -0.013459   0.027873   0.018419
      2      -0.089628  -0.021799  -0.000986   0.000364  -0.025851   0.004673
      3       0.337623   0.136408  -0.027799  -0.004695   0.067253  -0.010008
      4       0.069633   0.009036   0.157627   0.010304  -0.000060   0.013185
      5      -0.023456  -0.004765   0.011241   0.000349   0.091124  -0.028544
      6       0.165459   0.073693   0.016338  -0.002540   0.051471  -0.001175
      7       0.012479   0.025276  -0.116890  -0.006824   0.011162  -0.011187
      8       0.291925   0.084611   0.009320   0.001754   0.144500  -0.049767
      9      -0.047117  -0.019072  -0.050204  -0.004319  -0.043843   0.006708
     10       0.004998  -0.040852   0.258307   0.017300  -0.022128   0.063608
     11       0.117514   0.029193   0.004148   0.000182  -0.031906   0.012566
     12      -0.293526  -0.128402   0.029992  -0.000634   0.164990  -0.027611
     13      -0.058783  -0.001903  -0.125228  -0.007755   0.026941  -0.086486
     14       0.042401  -0.017893  -0.006770  -0.001724   0.029208   0.002590
     15      -0.119155  -0.071570  -0.021984  -0.003470   0.157185  -0.027018
     16      -0.005415  -0.030764   0.181308   0.014985   0.002073  -0.067627
     17      -0.270556  -0.125598   0.001538  -0.002482   0.055288   0.000095
     18       0.329294   0.141961  -0.032157  -0.006115   0.083675   0.001792
     19       0.078217  -0.011492   0.160617   0.005813  -0.002873  -0.028183
     20      -0.046837  -0.007366   0.003794  -0.003939   0.128582  -0.023136
     21       0.030558   0.053483   0.078927   0.000805   0.183507  -0.034318
     22      -0.033448   0.033729  -0.443847  -0.033795   0.048829  -0.057628
     23       0.288182   0.084639   0.001757   0.001101   0.153310  -0.053580
     24       0.020394  -0.069980   0.005071   0.002141  -0.033809   0.009461
     25      -0.010684   0.025115  -0.055762  -0.005814   0.018811  -0.005127
     26      -0.023562   0.119580  -0.011317  -0.001397  -0.194346   0.040852
     27      -0.214871  -0.122156   0.128659   0.010742   0.233358  -0.169188
     28      -0.066195   0.049411  -0.647794  -0.067190   0.170873   0.543433
     29       0.160748   0.008274  -0.010665  -0.001901   0.168614  -0.024858
     30      -0.041682  -0.077578  -0.021629  -0.003514   0.240927  -0.097697
     31       0.014989  -0.047405   0.156987   0.000010   0.080127   0.288343
     32      -0.279813  -0.127692   0.001352  -0.002676   0.049522   0.009972
     33      -0.003675   0.026453  -0.007795   0.002999  -0.227039   0.055422
     34      -0.002637   0.008541  -0.025681  -0.001122  -0.049309   0.015298
     35      -0.072328  -0.015879  -0.006257   0.001501  -0.122259   0.030236
     36      -0.027897   0.002310   0.039947   0.006461  -0.216788   0.047750
     37       0.015565   0.007172   0.020581   0.002288  -0.050921   0.008770
     38      -0.131649  -0.056854   0.029815   0.004029  -0.098523   0.021350
     39       0.065153   0.065442   0.009679   0.003726  -0.240352   0.056117
     40      -0.005511   0.001114   0.031897   0.003110  -0.052136   0.005961
     41      -0.071322  -0.016641   0.018057   0.003347  -0.129070   0.026997
     42      -0.011398   0.043201  -0.109093  -0.004666  -0.218960   0.067665
     43       0.000617   0.006489  -0.004160   0.000469  -0.050571   0.012336
     44      -0.100922  -0.023171  -0.071087  -0.003305  -0.108374   0.035857
     45      -0.022476  -0.061896   0.002740   0.004335  -0.043796  -0.001212
     46      -0.008451   0.016131   0.000889   0.003532  -0.010439  -0.003332
     47       0.028678  -0.013998   0.007178   0.006576   0.059926  -0.036845
     48      -0.049343  -0.026393   0.005458   0.001215  -0.047285   0.029774
     49       0.061428  -0.158640  -0.013841   0.007038  -0.063710  -0.069429
     50       0.031267  -0.024696   0.004806  -0.004889   0.036752   0.039940
     51      -0.063452   0.108533  -0.018514  -0.007110  -0.026542   0.017809
     52       0.027083  -0.041152   0.016289   0.002904   0.025817   0.014805
     53       0.079831  -0.154781  -0.097290  -0.029063  -0.006112   0.006731
     54      -0.114533   0.063584   0.044294   0.012835  -0.155266  -0.023250
     55       0.075503  -0.169859  -0.017633   0.007809  -0.040814  -0.065473
     56      -0.134689   0.303135   0.178958   0.091939  -0.180236  -0.220671
     57       0.067683  -0.129734  -0.000019   0.005132  -0.002406  -0.008075
     58      -0.019073   0.043654  -0.000887  -0.006617   0.015255   0.033575
     59      -0.036556   0.072558   0.027978   0.009023   0.004361   0.003347
     60      -0.099277   0.237150   0.003340   0.022723  -0.001219  -0.035371
     61      -0.021508   0.041110   0.010664  -0.054563   0.041697   0.064368
     62       0.015368  -0.038862  -0.013348   0.087337  -0.062995  -0.098890
     63      -0.027029   0.073374   0.014557  -0.015199   0.021517   0.009334
     64      -0.088120   0.193362  -0.012199   0.035488  -0.015037  -0.050295
     65      -0.047364   0.117226   0.042817  -0.052821   0.057473   0.055958
     66      -0.019996   0.056772  -0.003861   0.027014   0.011200  -0.008389
     67      -0.075133   0.191667   0.030814  -0.069199   0.025982  -0.014307
     68      -0.040758   0.098083  -0.030507   0.104606   0.006697  -0.012246
     69       0.103574  -0.245895   0.001983  -0.015388  -0.008327   0.035500
     70       0.018779  -0.046094  -0.026512   0.031072  -0.034318  -0.041999
     71      -0.018546   0.053845   0.037675  -0.046455   0.052122   0.062576
     72       0.001329   0.021333  -0.014024   0.031267   0.013668  -0.011295
     73       0.058017  -0.148571   0.018250  -0.068178  -0.017984   0.016598
     74       0.038487  -0.110893  -0.033592   0.105700  -0.025843   0.004338
     75      -0.012103   0.047772   0.008564  -0.015328   0.023796   0.009916
     76       0.042886  -0.131646  -0.021353   0.033671  -0.044705  -0.018502
     77       0.033441  -0.093543   0.036114  -0.054733   0.025150   0.064850
     78       0.027872  -0.093029   0.017433  -0.105342  -0.046526  -0.025325
     79      -0.049852   0.109279  -0.014249   0.283274   0.057173   0.052124
     80      -0.046220   0.079651   0.047052  -0.413182  -0.078371  -0.089943
     81      -0.130622   0.316038  -0.008253  -0.046045  -0.028704  -0.124060
     82      -0.036137   0.119972   0.065071   0.101253   0.180507   0.216295
     83       0.012313  -0.065179  -0.094543  -0.154697  -0.258514  -0.343420
     84       0.102594  -0.248420   0.007360  -0.135285  -0.068801  -0.052807
     85       0.035697  -0.067478  -0.045328   0.304177   0.105454   0.157880
     86      -0.012869   0.027823   0.051755  -0.461308  -0.157068  -0.243830
     87      -0.080439   0.238556  -0.028404  -0.042988  -0.019142  -0.126596
     88       0.007971   0.006950   0.058347   0.101035   0.148885   0.203561
     89       0.024914  -0.102601  -0.092246  -0.154450  -0.248538  -0.311300
     90       0.077511  -0.159174  -0.000139  -0.117099  -0.013802  -0.008594
     91       0.016299  -0.063476  -0.018540   0.269434   0.013060   0.040390
     92      -0.019004   0.010334   0.041004  -0.427134  -0.052826  -0.034745
                 36         37         38         39         40         41    
      0       0.003632  -0.009617  -0.008598   0.017791   0.000109  -0.000429
      1      -0.014104   0.040654  -0.015980   0.006260   0.000006   0.000797
      2       0.002162  -0.001276  -0.007985   0.014875   0.000176   0.001068
      3       0.009367   0.017686   0.055277  -0.135987  -0.001885   0.002163
      4      -0.045998  -0.103517   0.035416  -0.018685  -0.000353  -0.001580
      5      -0.019973  -0.000622  -0.096999   0.137175   0.000697   0.001632
      6       0.004973   0.018836   0.045019  -0.114566  -0.001487   0.001982
      7      -0.010286  -0.118454   0.039317  -0.006501  -0.000397   0.004405
      8      -0.031166   0.003141  -0.137017   0.203307   0.001518  -0.003505
      9       0.020212  -0.018309   0.003631   0.043949   0.001531   0.001530
     10      -0.078778   0.115534  -0.004574  -0.014185   0.000358  -0.014993
     11       0.001365   0.004349  -0.009698   0.037858   0.000988   0.002124
     12      -0.042280   0.010055  -0.092932   0.127152   0.000855   0.000649
     13       0.107999  -0.040522  -0.028430   0.036783   0.000082   0.013969
     14       0.015153  -0.002746   0.157764  -0.260497  -0.002460  -0.004540
     15      -0.028945   0.003120  -0.023840   0.016515  -0.000348  -0.000472
     16       0.066901  -0.000363  -0.010336   0.009808   0.000042  -0.001691
     17       0.008683  -0.002179   0.128921  -0.213604  -0.001929  -0.002062
     18      -0.023697  -0.098372   0.128533  -0.216593  -0.003010   0.004096
     19       0.175598   0.573179  -0.099851  -0.103558  -0.000321   0.003174
     20      -0.006326   0.017620  -0.015266  -0.028426  -0.001238   0.006823
     21      -0.060212  -0.126776  -0.008569  -0.039089  -0.003120   0.008824
     22       0.252426   0.760183  -0.162677  -0.092968  -0.000232  -0.012472
     23      -0.026559   0.024845  -0.151864   0.215133   0.001588  -0.003904
     24      -0.002091   0.005110   0.024325   0.058962   0.002556  -0.010453
     25       0.033192  -0.022857  -0.040783  -0.025757   0.000611   0.005073
     26       0.012977  -0.003453  -0.150631   0.216892   0.001201   0.016726
     27       0.084551  -0.013027  -0.129514   0.153153   0.000066   0.008719
     28      -0.679495   0.095106  -0.002195  -0.001683   0.000343  -0.032060
     29      -0.022174   0.001708   0.124047  -0.255854  -0.003826  -0.006664
     30       0.051539  -0.002873   0.109315  -0.225204  -0.002973  -0.005494
     31      -0.391233   0.052792   0.054208  -0.057042  -0.000542  -0.009110
     32      -0.001496  -0.001250   0.129100  -0.211820  -0.001887  -0.002063
     33       0.027207  -0.004827   0.075404  -0.075794   0.000072  -0.000862
     34       0.004713   0.004427   0.015190  -0.017067   0.000031  -0.000295
     35       0.015947  -0.001734   0.045710  -0.046737   0.000042  -0.000371
     36       0.027388  -0.021776   0.089584  -0.091625  -0.000103  -0.001630
     37       0.008053  -0.011560   0.021116  -0.019072  -0.000027   0.000400
     38       0.014382  -0.012172   0.061435  -0.068461  -0.000186  -0.002223
     39       0.032080  -0.009480   0.072987  -0.078415  -0.000053   0.002126
     40       0.010771  -0.016871   0.021299  -0.019420  -0.000043   0.000753
     41       0.020160  -0.010315   0.049480  -0.049733   0.000008   0.000170
     42       0.019753   0.026282   0.062338  -0.076610   0.000108  -0.001850
     43       0.006456  -0.002090   0.016796  -0.016329   0.000023   0.000031
     44       0.011171   0.020615   0.043612  -0.054731   0.000023  -0.002353
     45      -0.003312   0.002031  -0.005897   0.051104   0.001051  -0.019278
     46      -0.007397  -0.001654  -0.008996   0.003924   0.000940  -0.003593
     47      -0.017175   0.001704   0.033643  -0.096692  -0.000533  -0.061374
     48       0.011244  -0.003892  -0.078215   0.056084   0.000748   0.058922
     49      -0.042803   0.031790   0.338537   0.252919  -0.001081   0.004134
     50       0.018942   0.005196   0.086921   0.040410   0.000669   0.208773
     51       0.014530  -0.013142  -0.174144  -0.031141  -0.001731  -0.025554
     52       0.003473  -0.009167  -0.093062  -0.103488   0.001275   0.016397
     53       0.036425  -0.012765   0.074969   0.063117  -0.008381  -0.183645
     54      -0.032116   0.000760  -0.190124   0.049777  -0.008285  -0.235042
     55      -0.039662   0.032395   0.369977   0.251624   0.002554   0.055233
     56      -0.193098   0.036094  -0.175869  -0.113081   0.009430  -0.802429
     57      -0.007760   0.000178  -0.002573  -0.019341   0.002106   0.005274
     58       0.019788  -0.020404  -0.219692  -0.137406   0.000333  -0.015171
     59      -0.005755   0.000186  -0.048670  -0.034451   0.002165   0.034035
     60      -0.022962   0.004746  -0.022890  -0.033007   0.004840   0.021945
     61       0.048249  -0.007372   0.037393   0.050740  -0.006044  -0.039878
     62      -0.074122   0.011165  -0.058493  -0.084315   0.008971   0.050441
     63       0.006957   0.002675   0.050797   0.020447   0.017744   0.001847
     64      -0.029413   0.011373   0.074047   0.025303  -0.046401  -0.000921
     65       0.035605  -0.000924   0.063654   0.037437   0.060981   0.025897
     66      -0.003219   0.006217   0.083772   0.032889   0.013414   0.003135
     67      -0.006503   0.009621   0.118313   0.035846  -0.037826   0.013195
     68      -0.003761   0.004084   0.061095   0.023230   0.053525  -0.018098
     69       0.018918  -0.009299  -0.082139  -0.015051  -0.002028  -0.003672
     70      -0.027637   0.002322  -0.034710  -0.034832   0.004776   0.019004
     71       0.042024  -0.004997   0.043156   0.041961  -0.004666  -0.045302
     72      -0.003227   0.003633   0.070090   0.013353  -0.018842  -0.017121
     73       0.005522  -0.006320  -0.093354  -0.026170   0.039587   0.014267
     74      -0.000233  -0.004839  -0.082926  -0.016289  -0.057301   0.003280
     75       0.008326   0.001498   0.048791   0.016871  -0.018734   0.001724
     76      -0.015197  -0.001104  -0.065760  -0.013148   0.044636   0.001094
     77       0.036027  -0.007423  -0.037338   0.013305  -0.062297   0.028004
     78      -0.018515   0.004137  -0.005421   0.031571  -0.114077  -0.064930
     79       0.025298   0.004175   0.079017   0.031432   0.278268   0.095495
     80      -0.047527   0.009102   0.023749   0.043747  -0.421447  -0.136498
     81      -0.073780   0.027675   0.197521   0.035005  -0.112130   0.061763
     82       0.142516  -0.015082   0.168911   0.144215   0.244661  -0.096372
     83      -0.222633   0.029277  -0.167949  -0.196204  -0.371072   0.135960
     84      -0.040785  -0.000460  -0.123275  -0.078114   0.008823   0.072112
     85       0.109222  -0.019980   0.050761   0.093413  -0.018595  -0.177440
     86      -0.164171   0.023659  -0.113894  -0.189994   0.034631   0.199155
     87      -0.069463   0.020791   0.175067  -0.011422   0.118810  -0.015072
     88       0.128735  -0.018727   0.054981   0.099570  -0.275302  -0.064534
     89      -0.200087   0.024118  -0.169992  -0.184293   0.426725   0.097713
     90      -0.000399  -0.001657   0.018854   0.010685   0.100588  -0.048925
     91       0.010205  -0.002398  -0.079805  -0.025782  -0.242030   0.123087
     92      -0.006159  -0.001558   0.016033   0.045239   0.396071  -0.164571
                 42         43         44         45         46         47    
      0       0.007363  -0.002867  -0.011953  -0.003146  -0.006763   0.002795
      1       0.002578   0.011660  -0.004312   0.005163  -0.001497   0.000619
      2      -0.001309   0.000163   0.002496   0.001133   0.000574  -0.000546
      3       0.019148   0.013938  -0.004457  -0.016339   0.012762  -0.008130
      4       0.002678  -0.094168  -0.019552   0.073596   0.003229  -0.001835
      5       0.010579   0.000246  -0.027599   0.001046  -0.022606   0.011707
      6       0.023015  -0.012514  -0.031991   0.008671  -0.012976   0.005841
      7       0.005728   0.075569   0.008707  -0.064222  -0.003012   0.001323
      8      -0.018821  -0.000248   0.029634   0.000763   0.019034  -0.009408
      9      -0.052995   0.000296   0.065616   0.007657   0.019139  -0.006260
     10      -0.008001   0.000422   0.008476   0.004978   0.002743  -0.000788
     11      -0.036021  -0.000262   0.047509   0.005610   0.013493  -0.004685
     12      -0.015602  -0.009458   0.029375  -0.011716   0.013689  -0.006771
     13      -0.002256   0.047084  -0.008159   0.073293   0.003598  -0.001758
     14       0.041131   0.002282  -0.058080  -0.003874  -0.024281   0.011240
     15       0.014000   0.015012  -0.024130   0.017534  -0.008754   0.004263
     16      -0.000483  -0.081016   0.019881  -0.109858  -0.002953   0.001429
     17       0.010032  -0.004979   0.005543  -0.005317   0.020654  -0.011661
     18       0.032638  -0.105067  -0.042907   0.070816   0.007014  -0.005489
     19       0.004107   0.620871   0.117137  -0.448489   0.001462  -0.001410
     20       0.034717   0.025801  -0.052483  -0.016290  -0.036565   0.018397
     21       0.136186   0.078759  -0.199270  -0.077073  -0.114099   0.052189
     22       0.020141  -0.466059  -0.130163   0.376497  -0.018669   0.008781
     23      -0.016308  -0.013487   0.021573   0.011389   0.015544  -0.007702
     24      -0.079113  -0.000066   0.093549   0.011734   0.024460  -0.007283
     25      -0.017201   0.003011   0.022544   0.002907   0.005325  -0.001850
     26       0.012298   0.000435  -0.020773  -0.001593  -0.013916   0.005195
     27       0.035907   0.048679  -0.066871   0.064168  -0.027286   0.011865
     28      -0.003306  -0.267001   0.076652  -0.400705  -0.007265   0.003022
     29       0.123340  -0.001751  -0.184737  -0.028582  -0.090722   0.041260
     30       0.057537  -0.081063  -0.062670  -0.114667  -0.034572   0.016440
     31       0.023892   0.520865  -0.153871   0.654636   0.000719   0.000153
     32       0.008872   0.008971   0.004934   0.012992   0.023174  -0.012996
     33      -0.011910   0.000358   0.013524   0.002065   0.004349  -0.001252
     34      -0.001979   0.004529   0.001691   0.002767   0.000207  -0.000055
     35      -0.008690   0.000805   0.011789   0.000955   0.005003  -0.001949
     36      -0.006771  -0.018264   0.005495  -0.004069   0.000934   0.000369
     37      -0.003929  -0.019268   0.006303  -0.005909   0.003103  -0.001162
     38       0.001348  -0.007360  -0.005409  -0.002910  -0.003508   0.001957
     39      -0.018236  -0.005667   0.033024  -0.001311   0.018169  -0.008582
     40      -0.005129  -0.019859   0.009780  -0.008285   0.005035  -0.002136
     41      -0.010556  -0.009443   0.016754  -0.004246   0.007974  -0.003351
     42      -0.006001   0.033845   0.006657   0.015350   0.002217  -0.001668
     43      -0.002913  -0.002124   0.003334  -0.000124   0.000924  -0.000225
     44       0.000087   0.016169  -0.003962   0.004888  -0.003989   0.001756
     45       0.003034   0.000422  -0.020832  -0.001849  -0.008363   0.003496
     46       0.005372  -0.000262  -0.006965  -0.001751   0.000677  -0.001116
     47      -0.004520   0.000743  -0.011030  -0.001408   0.003469  -0.001470
     48       0.034549  -0.001164  -0.026383  -0.003566  -0.021918   0.007674
     49       0.076305   0.000256  -0.111994  -0.013350  -0.005393  -0.000529
     50       0.030452  -0.003400   0.054104   0.005001   0.005076  -0.003104
     51       0.117786   0.000668  -0.170463  -0.021067  -0.002843  -0.001960
     52      -0.066115  -0.000554   0.112182   0.013562   0.003896   0.001869
     53      -0.088936   0.001111  -0.016325  -0.001159   0.005782   0.006697
     54      -0.037257   0.004970  -0.035707  -0.001813  -0.049811   0.032751
     55       0.103212  -0.000435  -0.135071  -0.016426   0.006733  -0.010837
     56      -0.121335   0.023097  -0.183894  -0.011487   0.032509  -0.015336
     57      -0.028427  -0.000203   0.051681   0.006258   0.002040   0.000095
     58      -0.018871  -0.000050   0.035500   0.004196  -0.004190   0.001740
     59       0.012998  -0.000200   0.007905   0.000824  -0.002766  -0.001061
     60       0.078765  -0.000144  -0.063807  -0.008509   0.011506  -0.013241
     61      -0.031099   0.000649  -0.047006  -0.005251   0.009272   0.004148
     62       0.019477  -0.000975   0.105497   0.012213  -0.005801  -0.005848
     63      -0.034928   0.000433  -0.009995  -0.000722  -0.162273   0.001990
     64       0.056076  -0.000708   0.035107   0.003411   0.258740   0.015105
     65      -0.075327   0.000981  -0.091038  -0.010214   0.170105  -0.087483
     66      -0.019098  -0.000311   0.040369   0.004931  -0.004803   0.027846
     67      -0.057072  -0.000214   0.054828   0.007068  -0.081311  -0.041809
     68       0.004111  -0.000300   0.044492   0.005277   0.002942   0.081032
     69       0.045225  -0.000485   0.004535  -0.000047   0.289794  -0.045684
     70      -0.051782   0.000556  -0.029713  -0.003069   0.047710   0.000324
     71       0.058426  -0.000711   0.071617   0.008008  -0.058194  -0.005232
     72      -0.051755  -0.000071   0.063600   0.007982  -0.031644  -0.017619
     73       0.048030   0.000235  -0.064801  -0.008112   0.071252   0.041036
     74       0.050274   0.000162  -0.070297  -0.008840   0.002728  -0.077831
     75      -0.031298   0.000297  -0.015119  -0.001471  -0.128447   0.045077
     76       0.073126  -0.000502   0.014063   0.001300  -0.310903  -0.018178
     77      -0.047968   0.000802  -0.080627  -0.008839  -0.107387   0.098172
     78       0.085862   0.000083   0.108571   0.012822  -0.023117   0.106615
     79      -0.309969   0.004228  -0.292299  -0.031566   0.213906  -0.261450
     80       0.440455  -0.005080   0.390094   0.041984   0.367170   0.313708
     81      -0.084540  -0.000159   0.017094   0.002414   0.002440  -0.103435
     82       0.054927  -0.000886   0.107382   0.012491   0.057731   0.277569
     83      -0.149932   0.000783  -0.024449  -0.001520  -0.264757  -0.414070
     84      -0.092308   0.001072  -0.112941  -0.012715   0.311707  -0.023448
     85       0.216895  -0.002790   0.285803   0.031917   0.032890  -0.059040
     86      -0.443281   0.004995  -0.317322  -0.033446  -0.028774   0.076387
     87      -0.133557   0.000081   0.145408   0.018263   0.103915   0.110354
     88       0.023118   0.000574  -0.061860  -0.007780  -0.031921  -0.257178
     89       0.015422  -0.000052  -0.013646  -0.001656   0.222686   0.380623
     90       0.067453  -0.000855   0.080498   0.008762  -0.092474  -0.077657
     91      -0.207197   0.002774  -0.239888  -0.026008  -0.225909   0.305550
     92       0.432011  -0.004648   0.321902   0.034274  -0.375984  -0.427591
                 48         49         50         51         52         53    
      0      -0.026034   0.000134   0.003033   0.049373   0.026094  -0.008248
      1      -0.005831   0.000017   0.000213   0.008345  -0.001639   0.002075
      2       0.011579   0.000052   0.001806  -0.088173   0.030346  -0.006056
      3       0.148514  -0.001871   0.025028  -0.034939   0.099412  -0.014367
      4       0.030686  -0.000381   0.004543  -0.009875   0.018258  -0.002677
      5      -0.166836   0.001634  -0.018431   0.041402  -0.068913   0.010921
      6      -0.065113   0.000542  -0.003238   0.009207  -0.005992   0.000829
      7      -0.014596   0.000059  -0.000704   0.000831  -0.001061   0.000332
      8       0.123869  -0.001314   0.012546   0.073568   0.021947  -0.003131
      9       0.010078   0.000673  -0.024027   0.025531  -0.149070   0.026926
     10      -0.001405   0.000336  -0.003563   0.005147  -0.021001   0.003603
     11       0.016651   0.000676  -0.015911  -0.049306  -0.085068   0.016414
     12       0.087828  -0.000548   0.006140  -0.044202   0.021330  -0.002337
     13       0.022694  -0.000183   0.001415  -0.007637   0.004536  -0.000435
     14      -0.130669   0.000761  -0.006228   0.001477  -0.008256   0.000164
     15      -0.053915   0.000379  -0.004980  -0.041051  -0.014723   0.003813
     16      -0.018540   0.000105  -0.002083  -0.006850  -0.007172   0.001370
     17       0.187921  -0.002402   0.028588   0.100773   0.085231  -0.013187
     18       0.118873  -0.001544   0.020760  -0.118710   0.087163  -0.007910
     19       0.028737  -0.000183   0.005670  -0.016133   0.020959  -0.002573
     20      -0.251533   0.002665  -0.031232  -0.114079  -0.114900   0.027454
     21      -0.596749   0.004188  -0.014661   0.272560   0.067923  -0.029099
     22      -0.102063   0.000848  -0.003150   0.041863   0.011082  -0.005198
     23       0.102030  -0.001148   0.011374   0.092705   0.019348  -0.003464
     24      -0.009172   0.001457  -0.035326  -0.008110  -0.186239   0.031468
     25       0.001466   0.000195  -0.006613  -0.001819  -0.043736   0.006463
     26      -0.030328   0.000136   0.012364   0.013856   0.093713  -0.019015
     27      -0.121737   0.001112   0.000791  -0.233108   0.102517  -0.022323
     28      -0.030542   0.000207  -0.000326  -0.039781   0.014854  -0.004021
     29      -0.463888   0.003263  -0.012962  -0.276320   0.123922  -0.032265
     30      -0.200361   0.000787  -0.014992   0.059895  -0.090998   0.023218
     31      -0.009437   0.000437  -0.000667   0.009703  -0.012267   0.004499
     32       0.207611  -0.002574   0.031341   0.102793   0.097629  -0.015755
     33      -0.001316   0.000077  -0.005662   0.052799  -0.047801   0.010388
     34      -0.000628   0.000063   0.000234   0.015941   0.007457  -0.005971
     35       0.015321  -0.000002  -0.003346  -0.102291  -0.008819   0.003447
     36      -0.021077  -0.000126  -0.004532   0.342048  -0.105925   0.029027
     37       0.008414  -0.000159  -0.002878   0.005021  -0.043057   0.019912
     38      -0.030225  -0.000096   0.000331   0.384687  -0.063916   0.011426
     39       0.106207  -0.000475  -0.000010  -0.545649   0.057613   0.000015
     40       0.021809  -0.000191  -0.002646  -0.088371  -0.028453   0.017717
     41       0.032859  -0.000150  -0.003818  -0.180048  -0.014956   0.011871
     42       0.030923   0.000051   0.008617  -0.028978   0.096923  -0.039922
     43      -0.001744   0.000041  -0.001712   0.009323  -0.012320   0.002355
     44      -0.020634   0.000100   0.004187   0.293240   0.003358  -0.014349
     45      -0.023402  -0.000663   0.011354   0.003614   0.088498  -0.020580
     46       0.003116  -0.000274   0.002535  -0.000421  -0.013660   0.000849
     47       0.011439  -0.000883  -0.001618  -0.004651  -0.031764   0.005735
     48      -0.035268   0.001071   0.024859   0.003932   0.200146  -0.039535
     49       0.029144  -0.003672   0.016479  -0.002042   0.020823   0.010039
     50       0.005679   0.003989  -0.013297   0.000779  -0.055270   0.019440
     51       0.071922  -0.006987   0.044495  -0.006011  -0.091354   0.024692
     52      -0.042918   0.005118  -0.020423   0.003422   0.052260  -0.020650
     53      -0.017326  -0.006486  -0.007018   0.001366   0.027629  -0.020887
     54      -0.102975   0.002924   0.020963   0.024356   0.567731  -0.101303
     55       0.063736  -0.006233   0.023218  -0.010498  -0.138162   0.035264
     56       0.066738  -0.017816   0.035717  -0.014501  -0.231941  -0.002793
     57      -0.021425   0.002884  -0.005462   0.001730   0.024202  -0.017351
     58      -0.012324   0.002238   0.000692   0.001690   0.011339  -0.021008
     59       0.001879   0.001184   0.000164   0.000021  -0.004133   0.001930
     60       0.051985  -0.001205  -0.006269  -0.005979  -0.105206   0.059500
     61       0.004812  -0.003552  -0.000415  -0.000046   0.008178   0.050428
     62      -0.026810   0.006022  -0.009238   0.002339   0.037184   0.007585
     63       0.014457  -0.010459  -0.056075   0.001779   0.042569   0.103957
     64      -0.015897   0.013288  -0.046458   0.001141   0.010005  -0.024320
     65      -0.019068  -0.026590  -0.006812   0.000124  -0.001305  -0.044810
     66      -0.012673   0.021396   0.013890   0.000690  -0.001979  -0.066823
     67      -0.039152  -0.033936   0.146683  -0.001153  -0.009963  -0.069889
     68      -0.006284   0.072660   0.086210  -0.001039  -0.009578  -0.025329
     69      -0.040749  -0.015931   0.155300  -0.002729  -0.022657   0.004892
     70      -0.009297   0.061116   0.021816   0.000861   0.030580   0.065910
     71      -0.006020  -0.090432  -0.026548   0.001271   0.026153   0.040896
     72      -0.033114   0.025182   0.009958   0.002846   0.059443   0.034578
     73       0.041090  -0.057629  -0.133783  -0.000236  -0.027566  -0.020945
     74       0.030919   0.065243  -0.102976  -0.000554  -0.032686  -0.028554
     75       0.026867  -0.014167  -0.051094  -0.000783  -0.041794  -0.092557
     76       0.036519   0.021542   0.027220  -0.002670  -0.052331  -0.040965
     77       0.033091  -0.031987   0.049823  -0.002161  -0.026710   0.010984
     78      -0.002263   0.025476  -0.330576   0.016123   0.332256   0.357612
     79      -0.053404  -0.124994  -0.175537   0.010014   0.214389   0.108361
     80       0.003494   0.162393  -0.085967   0.002113   0.006827  -0.001138
     81      -0.010977  -0.120012  -0.314126   0.006112  -0.001856  -0.295938
     82      -0.004955   0.266884   0.258087  -0.003234  -0.019270   0.005505
     83      -0.088084  -0.367113   0.293875  -0.003780   0.003562   0.073688
     84      -0.029550   0.156031   0.166823  -0.002884  -0.025765  -0.002094
     85      -0.078595  -0.320866   0.034295   0.006553   0.209449   0.462894
     86       0.024456   0.506003  -0.053412   0.005636   0.144647   0.303666
     87      -0.053196  -0.129267  -0.314430   0.014871   0.258864   0.216236
     88       0.018082   0.246383  -0.404697   0.008791   0.103257   0.076245
     89       0.050024  -0.422606  -0.096940  -0.000730  -0.020286   0.006516
     90       0.017581   0.024231  -0.376035   0.005933  -0.047726  -0.531738
     91       0.084656  -0.123924   0.182460  -0.007178  -0.073374   0.127504
     92      -0.042947   0.225975   0.119378  -0.001970   0.003018   0.183558
                 54         55         56         57         58         59    
      0      -0.035122   0.007080  -0.000093   0.004428  -0.033013   0.282730
      1       0.064400  -0.001130   0.000135   0.002280  -0.011761   0.069751
      2      -0.015964  -0.034300   0.001288   0.003505  -0.031392   0.184945
      3       0.006100  -0.035244   0.001676   0.001498   0.009763   0.014515
      4      -0.003468  -0.004360   0.000231   0.000175   0.001274  -0.001016
      5       0.000849  -0.027484   0.000506  -0.005753   0.064090   0.048347
      6      -0.002542  -0.002897  -0.000022   0.000548  -0.018888  -0.013179
      7       0.000454  -0.001863   0.000032   0.000113  -0.003654   0.000867
      8       0.007756   0.054183  -0.001606   0.000628  -0.006328  -0.098012
      9      -0.009529   0.030468  -0.001872  -0.006282  -0.005660   0.023561
     10      -0.001436   0.005811  -0.000215  -0.000655  -0.001301   0.004881
     11      -0.008196  -0.041751   0.000627  -0.002671  -0.022007  -0.022641
     12      -0.000198  -0.034991   0.001186   0.001484  -0.027235  -0.115928
     13       0.001042  -0.005932   0.000163   0.000204  -0.004503  -0.020212
     14      -0.004006   0.018368  -0.000552   0.000237  -0.009387   0.043912
     15       0.005466   0.030726  -0.001150  -0.004161   0.053807   0.059892
     16      -0.001205   0.003972  -0.000195  -0.001033   0.010971   0.008249
     17       0.007815   0.022710  -0.000234   0.002939  -0.013768  -0.013939
     18       0.009870  -0.222828   0.007487  -0.012761   0.218480  -0.133948
     19       0.022456  -0.023737   0.000968  -0.000003   0.016593  -0.009845
     20       0.018195  -0.394233   0.011761  -0.034868   0.483588  -0.261794
     21       0.026062   0.430614  -0.013471   0.036404  -0.419545  -0.507227
     22       0.001148   0.065648  -0.002046   0.006013  -0.068347  -0.075930
     23       0.009276   0.079678  -0.002430   0.002056  -0.025904  -0.131703
     24      -0.014894   0.001569  -0.000951  -0.003636  -0.034417  -0.002853
     25      -0.002654   0.000269  -0.000129  -0.000946  -0.005560  -0.003252
     26       0.010435   0.010447   0.000207   0.005336   0.010190   0.000360
     27      -0.007472  -0.253493   0.009769   0.018293  -0.242077  -0.384084
     28      -0.016968  -0.033671   0.001244   0.002302  -0.033175  -0.055421
     29      -0.019541  -0.305758   0.012294   0.025869  -0.330275  -0.338796
     30       0.046242   0.402614  -0.014620  -0.036928   0.570160  -0.078129
     31       0.043850   0.064188  -0.002094  -0.004691   0.088509  -0.004130
     32       0.005804   0.002890   0.000550   0.005366  -0.046782   0.003681
     33       0.042968  -0.036992   0.001062  -0.003143   0.020557  -0.160285
     34      -0.134329  -0.002431  -0.000102  -0.003454   0.016725  -0.062313
     35       0.008941   0.078135  -0.002663  -0.001965   0.016020  -0.093996
     36       0.379919  -0.220761   0.007485   0.004938  -0.018302  -0.096277
     37       0.360599  -0.010038   0.000696   0.007882  -0.038832   0.036022
     38       0.107026  -0.217444   0.007159   0.000373   0.005509  -0.074463
     39       0.122960   0.326495  -0.010545   0.002326   0.011540  -0.123011
     40       0.341859   0.029027  -0.000571   0.007507  -0.035597   0.035954
     41       0.202546   0.113220  -0.003567   0.002872  -0.006204  -0.058467
     42      -0.642560   0.076372  -0.003146  -0.010463   0.043554  -0.231834
     43      -0.002743  -0.008612   0.000213  -0.001474   0.009438  -0.041653
     44      -0.302354  -0.172753   0.005332  -0.005559   0.017278  -0.124833
     45       0.005536   0.000110   0.000967   0.006199   0.003883   0.003763
     46      -0.001013   0.000466   0.000602   0.000921  -0.001418  -0.004060
     47      -0.003425  -0.003792  -0.000144  -0.001910  -0.003342  -0.000109
     48       0.016548  -0.006483   0.001663   0.010154   0.025123  -0.006093
     49       0.002218  -0.002116   0.000352  -0.002208   0.006994  -0.000723
     50      -0.005350   0.003271  -0.000357  -0.004676  -0.007759   0.002426
     51      -0.002988   0.000626   0.004051  -0.013855   0.010714  -0.060901
     52       0.002140  -0.000550  -0.002038   0.003556  -0.003720   0.021891
     53       0.000953  -0.000567  -0.002564   0.005795  -0.003100   0.018354
     54       0.041618  -0.003838  -0.008742   0.003364   0.059211   0.115980
     55      -0.008768  -0.002469   0.005166   0.000730  -0.007901  -0.053440
     56      -0.006417  -0.000479   0.005670   0.020302  -0.010807  -0.038197
     57       0.002260   0.000202  -0.001963   0.002355   0.001950   0.000167
     58       0.002260   0.000958  -0.001165  -0.000500   0.004677  -0.010211
     59      -0.000104   0.000206   0.000558  -0.001167   0.000404  -0.002158
     60      -0.012087  -0.001648  -0.002023   0.011796  -0.026101   0.081144
     61      -0.002627  -0.000032  -0.001318  -0.003532  -0.006118   0.016041
     62       0.002234   0.000555   0.000172  -0.005764   0.003082  -0.011005
     63      -0.002634   0.000176  -0.001983  -0.054604  -0.008552   0.010029
     64       0.001256  -0.000392  -0.006760  -0.028541  -0.002937   0.004465
     65       0.001815  -0.000343  -0.004105  -0.003510   0.001106  -0.001375
     66       0.003274   0.001689   0.035643   0.042675   0.009488  -0.019085
     67       0.004494  -0.000276  -0.012012  -0.012567   0.005841  -0.016653
     68       0.001819  -0.000677  -0.018732  -0.020398   0.000957  -0.005549
     69      -0.001038  -0.000365  -0.002941   0.012644   0.000300   0.002144
     70      -0.001465   0.002158   0.053324   0.004130   0.000517  -0.000529
     71      -0.000675   0.001512   0.035861  -0.000883   0.000206  -0.000945
     72       0.001770  -0.001156  -0.040356   0.030939   0.008362  -0.019350
     73      -0.001990  -0.001412  -0.026762   0.026842  -0.002358   0.011916
     74      -0.001521  -0.000527  -0.004947   0.006474  -0.003836   0.012750
     75       0.001901   0.000145   0.008119  -0.036481  -0.006692   0.018648
     76      -0.000173  -0.000354  -0.005525   0.014274   0.001895  -0.004227
     77      -0.001491  -0.000420  -0.007918   0.023897   0.002888  -0.007089
     78       0.009899  -0.000559  -0.100050  -0.444608  -0.002714  -0.093820
     79       0.011343  -0.001292  -0.066460  -0.259426   0.005205  -0.062386
     80       0.001653   0.000128  -0.017434  -0.063936  -0.001862  -0.015938
     81       0.008185   0.014141   0.389289   0.457215   0.062752  -0.082652
     82       0.002818  -0.004673  -0.138212  -0.157109  -0.012245   0.003118
     83       0.000514  -0.006984  -0.194829  -0.227085  -0.024677   0.026055
     84      -0.000672  -0.000708  -0.012454   0.012139   0.000742   0.001213
     85      -0.011749   0.021930   0.566475   0.020119   0.002190  -0.014983
     86      -0.007217   0.014419   0.368070   0.009451   0.001582  -0.010434
     87      -0.000233  -0.014502  -0.431995   0.348360   0.048100  -0.094782
     88      -0.002604  -0.009851  -0.278188   0.225487   0.022698  -0.035878
     89      -0.002802  -0.002575  -0.058298   0.053776   0.000691   0.005925
     90       0.028229   0.008168   0.176837  -0.431939  -0.015848  -0.032443
     91      -0.011374  -0.003499  -0.067308   0.161384   0.003753   0.018245
     92      -0.010986  -0.003802  -0.084291   0.200923   0.008415   0.014060
                 60         61         62         63         64         65    
      0       0.072235   0.018533  -0.002768   0.001025  -0.100494   0.035180
      1       0.016601   0.003354  -0.000530   0.000278  -0.022190   0.007477
      2       0.048374   0.023182  -0.001039   0.001024   0.179148  -0.006502
      3       0.002030   0.006957  -0.004314   0.002226   0.028961   0.015713
      4      -0.000349   0.001937  -0.000735   0.000340   0.006330   0.002603
      5       0.006443  -0.049591   0.001065   0.000114  -0.048522  -0.005923
      6       0.000810  -0.013840   0.003944  -0.001744   0.046278  -0.036027
      7       0.000217  -0.000173   0.000790  -0.000459   0.009116  -0.007289
      8      -0.020337  -0.069791   0.000967   0.000099  -0.030764  -0.001468
      9       0.026337  -0.138138   0.010782  -0.004974  -0.048498  -0.038423
     10       0.003600  -0.029231   0.001206  -0.000665  -0.009907  -0.005073
     11      -0.007356   0.205464   0.005864  -0.006010   0.067818  -0.038284
     12      -0.027557   0.030247   0.002745  -0.002074  -0.011343  -0.024037
     13      -0.004433   0.006805   0.000533  -0.000232  -0.000348  -0.002982
     14       0.017759  -0.036935   0.002640  -0.002647  -0.086954  -0.029440
     15       0.007714   0.051802  -0.000980  -0.001295   0.014951  -0.015923
     16       0.000910   0.009289  -0.000025  -0.000294   0.003816  -0.003603
     17      -0.000901  -0.011189  -0.004074   0.002330  -0.036211   0.031886
     18      -0.082011   0.193989  -0.012558   0.003641  -0.172595   0.081508
     19      -0.006885   0.026294  -0.002254   0.000909  -0.014537   0.013175
     20      -0.164122   0.312910  -0.013993   0.002289  -0.461020   0.117807
     21      -0.113816   0.572741  -0.006715  -0.002520   0.023029   0.065181
     22      -0.016442   0.096586  -0.001369  -0.000182   0.002285   0.013019
     23      -0.026975  -0.053525   0.000985  -0.000160  -0.039349   0.001702
     24       0.007750   0.012414   0.004387  -0.002410   0.008113   0.007012
     25       0.009187   0.003460  -0.000122   0.000632   0.001877   0.009341
     26      -0.012923  -0.030629  -0.007721   0.006415   0.001291   0.041454
     27      -0.045261  -0.296220  -0.000912   0.006973   0.109992   0.064821
     28      -0.005308  -0.039910  -0.000148   0.001215   0.020418   0.010733
     29      -0.003152  -0.544272  -0.003978   0.011725   0.085463   0.111738
     30      -0.121541  -0.231854  -0.014627   0.023103   0.657117   0.115199
     31      -0.020203  -0.040051  -0.002977   0.003794   0.108676   0.018704
     32       0.009291   0.004814  -0.003917   0.001245  -0.078136   0.029262
     33      -0.039708  -0.008553   0.001682  -0.001033   0.037378  -0.023668
     34      -0.013762  -0.001853   0.000295  -0.000305   0.009840  -0.005090
     35      -0.023855  -0.011231   0.000814  -0.000843  -0.072606  -0.003510
     36      -0.032972  -0.001494   0.000906   0.001876   0.101467   0.017344
     37       0.002548  -0.003765   0.000500   0.000534  -0.144121   0.030393
     38      -0.025291   0.001807  -0.000629   0.002986   0.188690   0.026844
     39      -0.042665  -0.033131  -0.001004   0.002639  -0.138514   0.063198
     40       0.003005  -0.007516   0.000476   0.001200   0.069247  -0.001382
     41      -0.019215  -0.016025   0.000768   0.000095  -0.051774   0.003216
     42      -0.057887  -0.017661   0.000697   0.001031  -0.138293   0.044090
     43      -0.009374  -0.000887   0.000458  -0.000628   0.017532  -0.013749
     44      -0.030487   0.005051   0.000840   0.001722   0.312089  -0.021335
     45      -0.009121  -0.004057  -0.010527   0.005751  -0.000586   0.039992
     46       0.017457  -0.000301  -0.005716   0.002903   0.000941   0.023943
     47       0.005860   0.012203   0.003996  -0.002325   0.001593  -0.016296
     48      -0.027068   0.025951  -0.021890   0.015086   0.008878   0.093115
     49      -0.003045   0.004667   0.001958  -0.007437  -0.002189  -0.059641
     50       0.006816  -0.008625   0.001666  -0.005589  -0.002997  -0.029128
     51       0.241336   0.008436  -0.026787  -0.010479  -0.001393  -0.061351
     52      -0.086141  -0.000827   0.011288   0.003606   0.001975   0.034360
     53      -0.071317  -0.001628   0.020674   0.004524   0.001055   0.024141
     54      -0.449264  -0.032213   0.156908  -0.097446  -0.048709  -0.829569
     55       0.189896   0.026036  -0.077129   0.042187   0.021547   0.329251
     56       0.130816   0.015284  -0.045851   0.040986   0.014313   0.231376
     57      -0.003696  -0.000955   0.020550   0.004259  -0.000354   0.000911
     58       0.039466  -0.001833   0.021664  -0.001000  -0.001972  -0.024591
     59       0.008663  -0.000273  -0.003356  -0.001709  -0.000332  -0.005023
     60      -0.302477  -0.008737   0.007949   0.003240   0.000024   0.013420
     61      -0.063010  -0.004413  -0.191374  -0.064531  -0.000461  -0.001336
     62       0.037711  -0.000524  -0.117980  -0.042260  -0.000270  -0.003685
     63      -0.034784  -0.000280   0.017444   0.170669  -0.000577   0.017705
     64      -0.014789   0.000585   0.040150   0.093493  -0.000316   0.006587
     65       0.005583   0.000626   0.020710   0.014107  -0.000095  -0.001490
     66       0.068242   0.000236  -0.084391  -0.109074  -0.000084  -0.015788
     67       0.062233   0.002694   0.049842   0.031718  -0.000283  -0.009675
     68       0.021803   0.001749   0.055982   0.051468  -0.000143  -0.001794
     69      -0.007814  -0.000011  -0.000553   0.008968  -0.000460  -0.010128
     70       0.001466  -0.001247  -0.032887  -0.161973   0.001493   0.012299
     71       0.003179  -0.000794  -0.020750  -0.107693   0.001122   0.011257
     72       0.070249   0.003233   0.079998   0.106801   0.000162   0.016816
     73      -0.044597  -0.000347   0.075634   0.056070   0.000397   0.018315
     74      -0.046995  -0.001142   0.024111   0.005950   0.000189   0.006542
     75      -0.070663  -0.003441  -0.010973  -0.182083   0.001895   0.020437
     76       0.016896   0.001288   0.026956   0.045576  -0.000734  -0.015733
     77       0.028083   0.001654   0.022017   0.080128  -0.001008  -0.015961
     78       0.377258   0.015074   0.416339  -0.482327   0.008936   0.042235
     79       0.248872   0.010517   0.290189  -0.305866   0.004616   0.003745
     80       0.063635   0.002727   0.077037  -0.077150   0.002400   0.023747
     81       0.291232   0.011552   0.352151  -0.109277   0.002176   0.001372
     82      -0.006278  -0.000841  -0.098347   0.034023  -0.001050  -0.017097
     83      -0.089306  -0.003970  -0.164585   0.045782  -0.001478  -0.014808
     84      -0.004398   0.000066   0.000797   0.001731  -0.000433  -0.010992
     85       0.061010   0.002635  -0.112305   0.346413  -0.005632  -0.079389
     86       0.041803   0.001561  -0.071985   0.226442  -0.003607  -0.048521
     87       0.338895   0.005227  -0.388312   0.143188  -0.006845  -0.131575
     88       0.126132   0.000619  -0.227905   0.079383  -0.004207  -0.078169
     89      -0.024057  -0.000954  -0.029028   0.007052  -0.000543  -0.010082
     90       0.128735   0.005167  -0.404087   0.447835  -0.007499  -0.105685
     91      -0.068827  -0.002126   0.170503  -0.179386   0.002539   0.026694
     92      -0.057531  -0.002167   0.210513  -0.231619   0.003692   0.047010
                 66         67         68         69         70         71    
      0      -0.053381  -0.041039  -0.019958  -0.008838   0.064373   0.069801
      1      -0.011231  -0.015102  -0.016093   0.004167   0.004658   0.016056
      2      -0.020811   0.092227  -0.033266   0.009592   0.004866  -0.096103
      3       0.005285   0.006991  -0.011586  -0.001951   0.013541  -0.000475
      4      -0.000515   0.004664  -0.002982  -0.000031   0.002595  -0.001788
      5       0.048917  -0.120694   0.046007  -0.009383  -0.022157   0.064255
      6       0.069258  -0.109060   0.061735  -0.004500  -0.054363   0.017422
      7       0.011633  -0.019855   0.010796  -0.000727  -0.008927   0.003740
      8      -0.011116   0.066809  -0.012012   0.005934  -0.009781  -0.029945
      9      -0.011701   0.080830  -0.011653   0.012292  -0.019972  -0.036025
     10      -0.002674   0.016739  -0.002830   0.002552  -0.003947  -0.007203
     11       0.015767  -0.127979   0.032360  -0.006899   0.008653   0.044499
     12       0.032183  -0.010829   0.032056   0.002612  -0.049880  -0.004272
     13       0.004343  -0.004735   0.005000   0.000001  -0.006503   0.000611
     14       0.047740   0.096387   0.022650   0.013968  -0.092573  -0.051075
     15       0.035356   0.081799  -0.004877   0.009094  -0.038838  -0.056995
     16       0.006421   0.014829  -0.000604   0.001963  -0.008392  -0.011284
     17      -0.023095  -0.055896  -0.016917  -0.010322   0.060964   0.051372
     18      -0.160248   0.214558  -0.111626   0.005142   0.113690  -0.035529
     19      -0.019998   0.028145  -0.014875   0.000295   0.015355  -0.009188
     20      -0.277695   0.282145  -0.141469   0.006352   0.159662  -0.005984
     21      -0.193412   0.228742  -0.154191   0.010298   0.156581  -0.049549
     22      -0.030981   0.034547  -0.025396   0.000754   0.028245  -0.005983
     23      -0.025165   0.089375  -0.022486   0.007453  -0.001867  -0.035627
     24      -0.050588   0.000153  -0.030682  -0.002474   0.056322   0.017211
     25      -0.005885   0.000012  -0.004467  -0.001703   0.007580   0.002568
     26      -0.005975   0.020055  -0.014018  -0.003364   0.012435  -0.003785
     27      -0.117112  -0.133879  -0.055163  -0.020990   0.168920   0.086507
     28      -0.015124  -0.017889  -0.007178  -0.004241   0.026149   0.011176
     29      -0.179756  -0.080126  -0.114870  -0.022052   0.243707   0.086201
     30      -0.215196  -0.215801  -0.062678  -0.045692   0.286104   0.056104
     31      -0.038143  -0.033832  -0.006908  -0.008189   0.047419   0.013353
     32      -0.011187  -0.040470  -0.019605  -0.008680   0.054662   0.049228
     33       0.108416   0.047162  -0.023500  -0.008758   0.034222   0.013225
     34       0.025625  -0.009092  -0.047227   0.018682  -0.021110   0.006234
     35       0.057832  -0.042088  -0.016984  -0.007401   0.039412  -0.017777
     36      -0.271775  -0.196700   0.060127   0.052683  -0.177504  -0.313817
     37      -0.180971  -0.229726   0.364396  -0.142887   0.204148  -0.502575
     38      -0.355685  -0.206467  -0.252586   0.236408  -0.508873  -0.050233
     39      -0.474254  -0.138853  -0.086984   0.198573  -0.558274   0.314112
     40      -0.154968   0.404142   0.524675  -0.185800   0.087125   0.301175
     41      -0.057242   0.120046   0.207113  -0.073138   0.034689   0.133453
     42      -0.370337  -0.243123   0.432339  -0.102133   0.010505  -0.430133
     43       0.106181   0.014816  -0.121166   0.029610   0.000938   0.049524
     44      -0.202622   0.505062   0.382127  -0.081302  -0.146422   0.436262
     45       0.002278   0.013658  -0.003420  -0.003823  -0.001954  -0.005650
     46       0.003123   0.003462   0.000065  -0.002344  -0.002420  -0.001667
     47      -0.001497  -0.009849   0.002601   0.000919   0.001200   0.004019
     48       0.058833  -0.019179   0.027148  -0.010720  -0.044653  -0.002389
     49      -0.009184  -0.007325  -0.000101   0.010563   0.008200   0.003851
     50      -0.018134   0.006291  -0.007924   0.006709   0.014549   0.000764
     51      -0.018258  -0.004049   0.001312   0.033517   0.017370   0.003253
     52       0.010546  -0.000296   0.003640  -0.006580  -0.008995  -0.001465
     53       0.006405   0.000750  -0.000999  -0.018932  -0.007957  -0.001243
     54      -0.182128  -0.041847  -0.051458   0.088644   0.141449   0.039780
     55       0.090295   0.005758   0.033347  -0.027633  -0.070256  -0.015959
     56       0.053412   0.009213   0.012654  -0.030843  -0.041073  -0.010260
     57       0.000091   0.000581  -0.003177  -0.014700  -0.002604  -0.000371
     58      -0.007716   0.000695  -0.006327  -0.014724   0.002550   0.000502
     59      -0.001418   0.000064  -0.000204   0.002360   0.001428   0.000196
     60       0.001777  -0.000276  -0.002030  -0.007403   0.000302   0.003056
     61       0.006355   0.002698   0.023502   0.128078   0.022483   0.001030
     62       0.003535   0.001676   0.014368   0.077669   0.013187  -0.000184
     63       0.008575   0.004451   0.015108   0.074788   0.009019  -0.002484
     64       0.001202   0.000776  -0.006777  -0.044114  -0.011305  -0.003147
     65      -0.001687  -0.000747  -0.008324  -0.047741  -0.009476  -0.001336
     66      -0.007745  -0.003239  -0.024744  -0.137510  -0.025396  -0.002959
     67      -0.003896  -0.001801  -0.003972  -0.015218   0.000372   0.002233
     68      -0.000413  -0.000283   0.004404   0.028943   0.007447   0.002306
     69      -0.002998  -0.001359   0.000041   0.007448   0.004729   0.002891
     70       0.005530   0.002297   0.018546   0.099519   0.017292   0.000848
     71       0.004518   0.001911   0.012108   0.062833   0.009892  -0.000292
     72       0.009746   0.004617   0.023870   0.124009   0.018477  -0.002185
     73       0.005646   0.002381   0.002750   0.006477  -0.003203  -0.003240
     74       0.000714   0.000213  -0.005120  -0.031440  -0.007313  -0.001459
     75       0.001993  -0.000116  -0.013375  -0.084224  -0.019513  -0.003178
     76      -0.006793  -0.002829  -0.011203  -0.053413  -0.005830   0.002157
     77      -0.005020  -0.001691  -0.003218  -0.009109   0.002093   0.002273
     78      -0.010208  -0.006625  -0.014841  -0.067469  -0.000999   0.011084
     79      -0.014241  -0.007415  -0.028510  -0.144838  -0.017992   0.005496
     80      -0.000408  -0.001192  -0.014122  -0.084148  -0.016789  -0.000663
     81       0.005376   0.001168   0.054150   0.322013   0.069989   0.013845
     82      -0.009581  -0.003893  -0.034116  -0.189249  -0.034930  -0.003380
     83      -0.008485  -0.003093  -0.038035  -0.215915  -0.042422  -0.005993
     84      -0.003078  -0.001416   0.001849   0.018712   0.007417   0.003591
     85      -0.034133  -0.013703  -0.090645  -0.479826  -0.078865  -0.001110
     86      -0.021241  -0.008466  -0.059768  -0.318881  -0.053759  -0.001812
     87      -0.040063  -0.016018  -0.050892  -0.231479  -0.019474   0.012531
     88      -0.027239  -0.011065  -0.048315  -0.238381  -0.030587   0.005884
     89      -0.005346  -0.002654  -0.016777  -0.089813  -0.015009   0.000135
     90      -0.020025  -0.007408   0.012809   0.111740   0.039316   0.014173
     91      -0.000469  -0.000861  -0.023521  -0.138128  -0.028697  -0.003576
     92       0.006003   0.001540  -0.017758  -0.115545  -0.028948  -0.006295
                 72         73         74         75         76         77    
      0      -0.006069   0.031174   0.000005  -0.128398   0.002066  -0.109230
[truncated: 47,978 more chars]
