# Supplementary material for: Photovermellogens: Minimalistic Pyridinium-Based Acylhydrazones with Photoswitchable Basicity for Operation in Aqueous Media
Source: J Org Chem. 2026 May 4;91(19):6559–65. doi: 10.1021/acs.joc.5c02962 (PMC13185115; doi:10.1021/acs.joc.5c02962)
Supplement: Supplementary file 3 [file jo5c02962_si_003.zip › ts/pa/irc.out]

                                 *****************
                                 * O   R   C   A *
                                 *****************

                                            #,                                       
                                            ###                                      
                                            ####                                     
                                            #####                                    
                                            ######                                   
                                           ########,                                 
                                     ,,################,,,,,                         
                               ,,#################################,,                 
                          ,,##########################################,,             
                       ,#########################################, ''#####,          
                    ,#############################################,,   '####,        
                  ,##################################################,,,,####,       
                ,###########''''           ''''###############################       
              ,#####''   ,,,,##########,,,,          '''####'''          '####       
            ,##' ,,,,###########################,,,                        '##       
           ' ,,###''''                  '''############,,,                           
         ,,##''                                '''############,,,,        ,,,,,,###''
      ,#''                                            '''#######################'''  
     '                                                          ''''####''''         
             ,#######,   #######,   ,#######,      ##                                
            ,#'     '#,  ##    ##  ,#'     '#,    #''#        ,####,   ,####,        
            ##       ##  ##   ,#'  ##            #'  '#       #'       #'  '#        
            ##       ##  #######   ##           ,######,      #####,   #    #        
            '#,     ,#'  ##    ##  '#,     ,#' ,#      #,     #,   #   #,  ,#        
             '#######'   ##     ##  '#######'  #'      '#     '####' # '####'        


                #########################################################
                #                        -***-                          #
                #          Department of theory and spectroscopy        #
                #                                                       #
                #                      Frank Neese                      #
                #                                                       #
                #     Directorship, Architecture, Infrastructure        #
                #                    SHARK, DRIVERS                     #
                #        Core code/Algorithms in most modules           #
                #                                                       #
                #        Max Planck Institute fuer Kohlenforschung      #
                #                Kaiser Wilhelm Platz 1                 #
                #                 D-45470 Muelheim/Ruhr                 #
                #                      Germany                          #
                #                                                       #
                #                  All rights reserved                  #
                #                        -***-                          #
                #########################################################


                         Program Version 6.0.1  -  RELEASE   -


 With contributions from (in alphabetic order):
[Max-Planck-Institut fuer Kohlenforschung]                               
  Daniel Aravena         : Magnetic Suceptibility                        
  Michael Atanasov       : Ab Initio Ligand Field Theory (pilot matlab implementation)
  Alexander A. Auer      : GIAO ZORA, VPT2 properties, NMR spectrum      
  Ute Becker             : All parallelization in ORCA, NUMFREQ, NUMCALC 
  Giovanni Bistoni       : ED, misc. LED, open-shell LED, HFLD           
  Martin Brehm           : Molecular dynamics                            
  Dmytro Bykov           : pre 5.0 version of the SCF Hessian            
  Marcos Casanova-Páez   : Triplet and SCS-CIS(D). UHF-(DLPNO)-IP/EA/STEOM-CCSD. UHF-CVS-IP/STEOM-CCSD   
  Vijay G. Chilkuri      : MRCI spin determinant printing, contributions to CSF-ICE 
  Pauline Colinet        : FMM embedding                                 
  Dipayan Datta          : RHF DLPNO-CCSD density                        
  Achintya Kumar Dutta   : EOM-CC, STEOM-CC                              
  Nicolas Foglia         : Exact transition moments, OPA infrastructure, MCD improvements    
  Dmitry Ganyushin       : Spin-Orbit,Spin-Spin,Magnetic field MRCI      
  Miquel Garcia-Rates    : C-PCM and meta-GGA Hessian, CCSD/C-PCM, Gaussian charge scheme 
  Tiago L. C. Gouveia    : GS-ROHF, GS-ROCIS                             
  Yang Guo               : DLPNO-NEVPT2, F12-NEVPT2, CIM, IAO-localization        
  Andreas Hansen         : Spin unrestricted coupled pair/coupled cluster methods 
  Ingolf Harden          : AUTO-CI MPn and infrastructure                
  Benjamin Helmich-Paris : MC-RPA, TRAH-(SCF,CASSCF), AVAS, COSX integrals, SCF dyn. polar. 
  Lee Huntington         : MR-EOM, pCC                                   
  Robert Izsak           : Overlap fitted RIJCOSX, COSX-SCS-MP3, EOM     
  Riya Kayal             : Wick's Theorem for AUTO-CI, AUTO-CI UHF-CCSDT 
  Emily Kempfer          : AUTO-CI, RHF CISDT and CCSDT                  
  Christian Kollmar      : KDIIS, OOCD, Brueckner-CCSD(T), CCSD density, CASPT2, CASPT2-K, improved NEVPT2 
  Axel Koslowski         : Symmetry handling                             
  Simone Kossmann        : meta-GGA functionals, TD-DFT gradient, OOMP2, (MP2 Hessian; deprecated post 5.0) 
  Lucas Lang             : DCDCAS                                        
  Marvin Lechner         : AUTO-CI (C++ implementation), FIC-MRCC        
  Spencer Leger          : CASSCF response                               
  Dagmar Lenk            : GEPOL surface, SMD, ORCA-2-JSON               
  Dimitrios Liakos       : Extrapolation schemes; Compound Job, initial MDCI parallelization 
  Dimitrios Manganas     : Further ROCIS development; embedding schemes. LFT, Crystal Embedding 
  Dimitrios Pantazis     : SARC Basis sets                               
  Anastasios Papadopoulos: AUTO-CI, single reference methods and gradients 
  Taras Petrenko         : pre 6.0 DFT Hessian and TD-DFT gradient, (ASA, deprecated), ECA, 1-Electron XAS/XES, NRVS 
  Peter Pinski           : DLPNO-MP2, DLPNO-MP2 Gradient                 
  Christoph Reimann      : Effective Core Potentials                     
  Marius Retegan         : Local ZFS, SOC                                
  Christoph Riplinger    : Optimizer, TS searches, QM/MM, DLPNO-CCSD(T), (RO)-DLPNO pert. Triples 
  Michael Roemelt        : Original ROCIS implementation                 
  Masaaki Saitow         : Open-shell DLPNO-CCSD energy and density      
  Barbara Sandhoefer     : DKH picture change effects                    
  Kantharuban Sivalingam : CASSCF convergence/infrastructure, NEVPT2 and variants, FIC-MRCI 
  Bernardo de Souza      : ESD, SOC TD-DFT                               
  Georgi L. Stoychev     : AutoAux, RI-MP2 NMR, DLPNO-MP2 response, X2C  
  Van Anh Tran           : RI-MP2 g-tensors                              
  Willem Van den Heuvel  : Paramagnetic NMR                              
  Zikuan Wang            : NOTCH, Electric field optimization            
  Frank Wennmohs         : Technical directorship and infrastructure     
  Hang Xu                : AUTO-CI-Response properties                   
                                                                         
[FACCTs GmbH]                                                            
  Markus Bursch, Miquel Garcia-Rates, Christoph Riplinger, Bernardo de Souza, Georgi L. Stoychev 
                                                                 
  APM, Basis sets (HGBS, AHGBS, def-TZVP (Ac-Lr), def2-XVPD (La-Lu)), CI-OPT, improved COSX, DLPNO-Multilevel,           
  DOCKER, DRACO, updates on ESD, GOAT, IRC, LR-CPCM, MBIS, meta-GGA TD-DFT gradient, ML-optimized integration grids, 
  MM, NACMEs, nearIR, NEB, NEB-TS, NL-DFT gradient (VV10), 2- and 3-layer-ONIOM, interface openCOSMO-RS, QMMM,   
  Crystal-QMMM, SF, symmetry and pop. for TD-DFT, r2SCAN hybrids, SOLVATOR                                   
                                                                         
[Other institutions]                                                     
  V. Asgeirsson          : NEB                                           
  Christoph Bannwarth    : sTDA-DFT, sTD-DFT, PBEh-3c, B97-3c, D3        
  Sebastian Ehlert       : rSCAN, r2SCAN, r2SCAN-3c, D4, dhf basis sets  
  Marvin Friede          : D4 for Fr, Ra, Ac-Lr                          
  Lars Goerigk           : TD-DFT with DH, B97 family of functionals     
  Stefan Grimme          : VdW corrections, initial TS optimization, DFT functionals, gCP, sTDA/sTD-DF 
  Waldemar Hujo          : DFT-NL                                        
  H. Jonsson             : NEB                                           
  Holger Kruse           : gCP                                           
  Marcel Mueller         : wB97X-3c, vDZP basis set                      
  Hagen Neugebauer       : wr2SCAN                                       
  Tobias Risthaus        : range-separated hybrid DFT                    
  Lukas Wittmann         : regularized MP2, r2SCAN double-hybrids, wr2SCAN        
                                                                         
We gratefully acknowledge several colleagues who have allowed us to      
interface, adapt or use parts of their codes:                            
  Ed Valeev, F. Pavosevic, A. Kumar             : LibInt (2-el integral package), F12 methods 
  Garnet Chan, S. Sharma, J. Yang, R. Olivares  : DMRG                   
  Ulf Ekstrom                                   : XCFun DFT Library      
  Mihaly Kallay                                 : mrcc  (arbitrary order and MRCC methods)
  Frank Weinhold                                : gennbo (NPA and NBO analysis)           
  Simon Mueller                                 : openCOSMO-RS                            
  Christopher J. Cramer and Donald G. Truhlar   : smd solvation model                     
  S Lehtola, MJT Oliveira, MAL Marques          : LibXC Library                           
  Liviu Ungur et al                             : ANISO software                          


 Your calculation uses the libint2 library for the computation of 2-el integrals
 For citations please refer to: http://libint.valeyev.net

 Your ORCA version has been built with support for libXC version: 6.2.2
 For citations please refer to: https://libxc.gitlab.io

 This ORCA versions uses:
   CBLAS   interface :  Fast vector & matrix operations
   LAPACKE interface :  Fast linear algebra routines
   SCALAPACK package :  Parallel linear algebra routines
   Shared memory     :  Shared parallel matrices
   BLAS/LAPACK       :  OpenBLAS 0.3.27  USE64BITINT DYNAMIC_ARCH NO_AFFINITY SkylakeX SINGLE_THREADED
        Core in use  :  SkylakeX
   Copyright (c) 2011-2014, The OpenBLAS Project


NOTE: MaxCore=700 MB was set to SCF,MP2,MDCI,CIPSI,MRCI and CIS
      => If you want to overwrite this, your respective input block should be placed after the MaxCore statement


***************************************
The coordinates will be read from file: coord.xyz
***************************************


Your calculation utilizes the geometrical counterpoise correction gCP
Please cite in your paper:
H.Kruse, S. Grimme J.Chem.Phys., 136, (2012), 154101 
   

Your calculation utilizes the atom-pairwise dispersion correction
with the Becke-Johnson damping scheme (D3BJ)


Your calculation employs the composite approach PBEh-3c.
Please cite in your paper:
S. Grimme, J. G. Brandenburg, C. Bannwarth, A. Hansen J.Chem.Phys., 143, (2015), 054107 
   

================================================================================

----- Orbital basis set information -----
Your calculation utilizes the basis: def2-mSVP

----- AuxJ basis set information -----
Your calculation utilizes the auxiliary basis: def2/J
   F. Weigend, Phys. Chem. Chem. Phys. 8, 1057 (2006).

================================================================================
                                        WARNINGS
                       Please study these warnings very carefully!
================================================================================

WARNING: SinglePoint found together with IRC
         Switching on EnGrad - energy plus gradient calculation
WARNING: Old DensityContainer found on disk!
         Will remove this file - 
         If you want to keep old densities, please start your calculation with a different basename. 


WARNING: Broken symmetry calculations need fully converged wavefunctions
  ===> : Setting SCFConvForced true
         You can overwrite this default with %scf ConvForced false 


================================================================================
                                       INPUT FILE
================================================================================
NAME = orca.inp
|  1> !UKS PBEH-3c verytightscf slowconv IRC CPCM(water)
|  2> %scf brokensym 1,1
|  3> end
|  4> %irc
|  5> inithess read
|  6> hess_filename "in.hess"
|  7> end
|  8> %pal nprocs 12 end
|  9> %maxcore 700
| 10> * XYZFILE 0 3 coord.xyz
| 11> 
| 12>                          ****END OF INPUT****
================================================================================

                     *******************************
                     * Energy+Gradient Calculation *
                     *******************************

---------------------------------
CARTESIAN COORDINATES (ANGSTROEM)
---------------------------------
  N     -4.981162   -0.435326   -0.131555
  C     -4.952370   -0.478035    1.239561
  C     -3.819809   -0.306542    1.945811
  C     -2.559169   -0.075800    1.279818
  C     -2.631439   -0.047560   -0.166118
  C     -3.810910   -0.230751   -0.796811
  H     -5.902430   -0.653748    1.724534
  H     -3.861072   -0.339637    3.025783
  N     -1.485021    0.099772    1.979713
  H     -1.745873    0.124127   -0.762343
  H     -3.878906   -0.216203   -1.876088
  C     -6.211412   -0.724826   -0.842496
  H     -7.051671   -0.252309   -0.337822
  H     -6.153246   -0.324456   -1.851330
  H     -6.397059   -1.798149   -0.902386
  N     -0.334625    0.294630    1.470941
  C      0.849173    0.484338    1.148250
  C      1.731536   -0.686708    0.786747
  H      1.276313    1.491493    1.068745
  O      1.255477   -1.798699    0.703511
  C      3.166856   -0.432519    0.509547
  C      3.835137    0.675401    1.032459
  C      5.186685    0.861581    0.779832
  C      5.878137   -0.046947   -0.008510
  C      5.219819   -1.153228   -0.534373
  C      3.876076   -1.350181   -0.268804
  H      3.318596    1.390205    1.658987
  H      5.698192    1.717767    1.199035
  H      6.930096    0.104449   -0.212818
  H      5.757719   -1.862830   -1.149129
  H      3.368401   -2.214111   -0.677089

----------------------------
CARTESIAN COORDINATES (A.U.)
----------------------------
  NO LB      ZA    FRAG     MASS         X           Y           Z
   0 N     7.0000    0    14.007   -9.413032   -0.822646   -0.248603
   1 C     6.0000    0    12.011   -9.358623   -0.903354    2.342430
   2 C     6.0000    0    12.011   -7.218394   -0.579281    3.677050
   3 C     6.0000    0    12.011   -4.836128   -0.143241    2.418506
   4 C     6.0000    0    12.011   -4.972700   -0.089876   -0.313917
   5 C     6.0000    0    12.011   -7.201576   -0.436057   -1.505755
   6 H     1.0000    0     1.008  -11.153977   -1.235405    3.258897
   7 H     1.0000    0     1.008   -7.296369   -0.641821    5.717900
   8 N     7.0000    0    14.007   -2.806284    0.188542    3.741116
   9 H     1.0000    0     1.008   -3.299221    0.234566   -1.440620
  10 H     1.0000    0     1.008   -7.330070   -0.408564   -3.545293
  11 C     6.0000    0    12.011  -11.737868   -1.369722   -1.592086
  12 H     1.0000    0     1.008  -13.325728   -0.476796   -0.638392
  13 H     1.0000    0     1.008  -11.627950   -0.613132   -3.498506
  14 H     1.0000    0     1.008  -12.088689   -3.398009   -1.705263
  15 N     7.0000    0    14.007   -0.632349    0.556771    2.779676
  16 C     6.0000    0    12.011    1.604705    0.915266    2.169878
  17 C     6.0000    0    12.011    3.272129   -1.297690    1.486737
  18 H     1.0000    0     1.008    2.411883    2.818513    2.019635
  19 O     8.0000    0    15.999    2.372507   -3.399049    1.329444
  20 C     6.0000    0    12.011    5.984491   -0.817342    0.962904
  21 C     6.0000    0    12.011    7.247359    1.276322    1.951064
  22 C     6.0000    0    12.011    9.801414    1.628151    1.473668
  23 C     6.0000    0    12.011   11.108069   -0.088716   -0.016081
  24 C     6.0000    0    12.011    9.864029   -2.179285   -1.009819
  25 C     6.0000    0    12.011    7.324723   -2.551472   -0.507966
  26 H     1.0000    0     1.008    6.271239    2.627106    3.135031
  27 H     1.0000    0     1.008   10.768021    3.246108    2.265849
  28 H     1.0000    0     1.008   13.095984    0.197381   -0.402168
  29 H     1.0000    0     1.008   10.880512   -3.520238   -2.171540
  30 H     1.0000    0     1.008    6.365356   -4.184063   -1.279513

--------------------------------
INTERNAL COORDINATES (ANGSTROEM)
--------------------------------
 N      0   0   0     0.000000000000     0.00000000     0.00000000
 C      1   0   0     1.372082892856     0.00000000     0.00000000
 C      2   1   0     1.345694261105   122.55756062     0.00000000
 C      3   2   1     1.444300343732   120.86058456   359.51512053
 C      4   3   2     1.448016200884   114.83507649     0.03151123
 C      5   4   3     1.349993920726   120.49549696   359.88647741
 H      2   1   3     1.081059408315   115.77961931   179.67417037
 H      3   2   1     1.081265958027   119.22078609   179.30554720
 N      4   3   2     1.294013482486   119.78883182   179.30847536
 H      5   4   3     1.081290800742   120.85252525   179.63431512
 H      6   5   4     1.081514827751   121.28665365   180.25271415
 C      1   2   3     1.450090023114   120.10037710   175.44104609
 H     12   1   2     1.088118670029   109.94126010    41.95589613
 H     12   1   2     1.086933996739   109.63984157   160.75255101
 H     12   1   2     1.090905472119   111.57496405   281.22481935
 N      9   4   3     1.272883003376   123.69667127   179.25055462
 C     16   9   4     1.241570139523   171.49145672   182.99141615
 C     17  16   9     1.510164284304   120.05469997    94.35134178
 H     17  16   9     1.096873519562   122.03473633   271.42414958
 O     18  17  16     1.212471210007   119.88120249     6.14434798
 C     18  17  16     1.483777464882   118.49483292   184.70906221
 C     21  18  17     1.395536301307   121.95373779    24.59940369
 C     22  21  18     1.387502566388   120.31585587   178.32033567
 C     23  22  21     1.387447367206   120.06854422     0.74390798
 C     24  23  22     1.390601724621   119.99170238   359.30487136
 C     25  24  23     1.383821812738   120.02302063   359.83163172
 H     22  21  18     1.081802632568   120.85926209   359.77823010
 H     23  22  21     1.081861954614   119.74843327   180.68891834
 H     24  23  22     1.082257468520   120.00483742   179.40570430
 H     25  24  23     1.082033230327   120.08134971   180.01753704
 H     26  25  24     1.082037785862   119.78975941   180.21167198

---------------------------
INTERNAL COORDINATES (A.U.)
---------------------------
 N      0   0   0     0.000000000000     0.00000000     0.00000000
 C      1   0   0     2.592860900536     0.00000000     0.00000000
 C      2   1   0     2.542993613479   122.55756062     0.00000000
 C      3   2   1     2.729332104781   120.86058456   359.51512053
 C      4   3   2     2.736354057153   114.83507649     0.03151123
 C      5   4   3     2.551118792631   120.49549696   359.88647741
 H      2   1   3     2.042906216214   115.77961931   179.67417037
 H      3   2   1     2.043296538604   119.22078609   179.30554720
 N      4   3   2     2.445331095501   119.78883182   179.30847536
 H      5   4   3     2.043343484531   120.85252525   179.63431512
 H      6   5   4     2.043766834224   121.28665365   180.25271415
 C      1   2   3     2.740273013217   120.10037710   175.44104609
 H     12   1   2     2.056246287562   109.94126010    41.95589613
 H     12   1   2     2.054007579485   109.63984157   160.75255101
 H     12   1   2     2.061512580301   111.57496405   281.22481935
 N      9   4   3     2.405400276904   123.69667127   179.25055462
 C     16   9   4     2.346227539752   171.49145672   182.99141615
 C     17  16   9     2.853796914564   120.05469997    94.35134178
 H     17  16   9     2.072790555523   122.03473633   271.42414958
 O     18  17  16     2.291238532178   119.88120249     6.14434798
 C     18  17  16     2.803933052311   118.49483292   184.70906221
 C     21  18  17     2.637181419416   121.95373779    24.59940369
 C     22  21  18     2.621999860586   120.31585587   178.32033567
 C     23  22  21     2.621895549250   120.06854422     0.74390798
 C     24  23  22     2.627856420891   119.99170238   359.30487136
 C     25  24  23     2.615044244221   120.02302063   359.83163172
 H     22  21  18     2.044310706509   120.85926209   359.77823010
 H     23  22  21     2.044422808928   119.74843327   180.68891834
 H     24  23  22     2.045170221894   120.00483742   179.40570430
 H     25  24  23     2.044746473119   120.08134971   180.01753704
 H     26  25  24     2.044755081833   119.78975941   180.21167198

---------------------
BASIS SET INFORMATION
---------------------
There are 4 groups of distinct atoms

 Group   1 Type N   : 8s4p1d contracted to 4s2p1d pattern {5111/31/1}
 Group   2 Type C   : 8s4p1d contracted to 4s2p1d pattern {5111/31/1}
 Group   3 Type H   : 4s contracted to 2s pattern {31}
 Group   4 Type O   : 8s4p1d contracted to 4s2p1d pattern {5111/31/1}

Atom   0N    basis set group =>   1
Atom   1C    basis set group =>   2
Atom   2C    basis set group =>   2
Atom   3C    basis set group =>   2
Atom   4C    basis set group =>   2
Atom   5C    basis set group =>   2
Atom   6H    basis set group =>   3
Atom   7H    basis set group =>   3
Atom   8N    basis set group =>   1
Atom   9H    basis set group =>   3
Atom  10H    basis set group =>   3
Atom  11C    basis set group =>   2
Atom  12H    basis set group =>   3
Atom  13H    basis set group =>   3
Atom  14H    basis set group =>   3
Atom  15N    basis set group =>   1
Atom  16C    basis set group =>   2
Atom  17C    basis set group =>   2
Atom  18H    basis set group =>   3
Atom  19O    basis set group =>   4
Atom  20C    basis set group =>   2
Atom  21C    basis set group =>   2
Atom  22C    basis set group =>   2
Atom  23C    basis set group =>   2
Atom  24C    basis set group =>   2
Atom  25C    basis set group =>   2
Atom  26H    basis set group =>   3
Atom  27H    basis set group =>   3
Atom  28H    basis set group =>   3
Atom  29H    basis set group =>   3
Atom  30H    basis set group =>   3
---------------------------------
AUXILIARY/J BASIS SET INFORMATION
---------------------------------
There are 4 groups of distinct atoms

 Group   1 Type N   : 12s5p4d2f1g contracted to 6s4p3d1f1g pattern {711111/2111/211/2/1}
 Group   2 Type C   : 12s5p4d2f1g contracted to 6s4p3d1f1g pattern {711111/2111/211/2/1}
 Group   3 Type H   : 5s2p1d contracted to 3s1p1d pattern {311/2/1}
 Group   4 Type O   : 12s5p4d2f1g contracted to 6s4p3d1f1g pattern {711111/2111/211/2/1}

Atom   0N    basis set group =>   1
Atom   1C    basis set group =>   2
Atom   2C    basis set group =>   2
Atom   3C    basis set group =>   2
Atom   4C    basis set group =>   2
Atom   5C    basis set group =>   2
Atom   6H    basis set group =>   3
Atom   7H    basis set group =>   3
Atom   8N    basis set group =>   1
Atom   9H    basis set group =>   3
Atom  10H    basis set group =>   3
Atom  11C    basis set group =>   2
Atom  12H    basis set group =>   3
Atom  13H    basis set group =>   3
Atom  14H    basis set group =>   3
Atom  15N    basis set group =>   1
Atom  16C    basis set group =>   2
Atom  17C    basis set group =>   2
Atom  18H    basis set group =>   3
Atom  19O    basis set group =>   4
Atom  20C    basis set group =>   2
Atom  21C    basis set group =>   2
Atom  22C    basis set group =>   2
Atom  23C    basis set group =>   2
Atom  24C    basis set group =>   2
Atom  25C    basis set group =>   2
Atom  26H    basis set group =>   3
Atom  27H    basis set group =>   3
Atom  28H    basis set group =>   3
Atom  29H    basis set group =>   3
Atom  30H    basis set group =>   3

Checking for AutoStart:
The File: orca.gbw exists
Trying to determine its content:
     ... Fine, the file contains calculation information
     ... Fine, the calculation information was read
     ... Fine, the file contains a basis set
     ... Fine, the basis set was read
     ... Fine, the file contains a geometry
     ... Fine, the geometry was read
     ... Fine, the file contains a set of orbitals
     ... Fine, the orbitals can be read
     => possible old guess file was deleted
     => GBW file was renamed to GES file
     => GES file is set as startup file
     => Guess is set to MORead
     ... now leaving AutoStart


           ************************************************************
           *        Program running with 12 parallel MPI-processes    *
           *              working on a common directory               *
           ************************************************************
------------------------------------------------------------------------------
                             ORCA STARTUP CALCULATIONS
                           -- RI-GTO INTEGRALS CHOSEN --
------------------------------------------------------------------------------
------------------------------------------------------------------------------
                   ___                                                        
                  /   \      - P O W E R E D   B Y -                         
                 /     \                                                     
                 |  |  |   _    _      __       _____    __    __             
                 |  |  |  | |  | |    /  \     |  _  \  |  |  /  |          
                  \  \/   | |  | |   /    \    | | | |  |  | /  /          
                 / \  \   | |__| |  /  /\  \   | |_| |  |  |/  /          
                |  |  |   |  __  | /  /__\  \  |    /   |      \           
                |  |  |   | |  | | |   __   |  |    \   |  |\   \          
                \     /   | |  | | |  |  |  |  | |\  \  |  | \   \       
                 \___/    |_|  |_| |__|  |__|  |_| \__\ |__|  \__/        
                                                                              
                      - O R C A' S   B I G   F R I E N D -                    
                                      &                                       
                       - I N T E G R A L  F E E D E R -                       
                                                                              
 v1 FN, 2020, v2 2021, v3 2022-2024                                           
------------------------------------------------------------------------------


----------------------
SHARK INTEGRAL PACKAGE
----------------------

Number of atoms                             ...     31
Number of basis functions                   ...    296
Number of shells                            ...    152
Maximum angular momentum                    ...      2
Integral batch strategy                     ... SHARK/LIBINT Hybrid
RI-J (if used) integral strategy            ... SPLIT-RIJ (Revised 2003 algorithm where possible)
Printlevel                                  ...      1
Contraction scheme used                     ... SEGMENTED contraction
Prescreening option                         ... SCHWARTZ
   Thresh                                   ... 1.000e-12
   Tcut                                     ... 1.000e-14
   Tpresel                                  ... 1.000e-14 
Coulomb Range Separation                    ... NOT USED
Exchange Range Separation                   ... NOT USED
Multipole approximations                    ... NOT USED
Finite Nucleus Model                        ... NOT USED
CABS basis                                  ... NOT available
Auxiliary Coulomb fitting basis             ... AVAILABLE
   # of basis functions in Aux-J            ...   1025
   # of shells in Aux-J                     ...    335
   Maximum angular momentum in Aux-J        ...      4
Auxiliary J/K fitting basis                 ... NOT available
Auxiliary Correlation fitting basis         ... NOT available
Auxiliary 'external' fitting basis          ... NOT available

Checking pre-screening integrals            ... done (  0.0 sec) Dimension = 152
Check shell pair data                       ... done (  0.0 sec)
Shell pair information
Shell pair cut-off parameter TPreSel        ...   1.0e-14
Total number of shell pairs                 ...     11628
Shell pairs after pre-screening             ...      7476
Total number of primitive shell pairs       ...     41314
Primitive shell pairs kept                  ...     17522
          la=0 lb=0:   2736 shell pairs
          la=1 lb=0:   2551 shell pairs
          la=1 lb=1:    564 shell pairs
          la=2 lb=0:   1038 shell pairs
          la=2 lb=1:    481 shell pairs
          la=2 lb=2:    106 shell pairs

Calculating one electron integrals          ... done (  0.0 sec)
Calculating RI/J V-Matrix + Cholesky decomp.... done (  0.1 sec)
Calculating Nuclear repulsion               ... done (  0.0 sec) ENN=   1132.525096417740 Eh

Diagonalization of the overlap matrix:
Smallest eigenvalue                        ... 4.297e-04
Time for diagonalization                   ...    0.012 sec
Threshold for overlap eigenvalues          ... 1.000e-07
Number of eigenvalues below threshold      ... 0
Time for construction of square roots      ...    0.006 sec
Total time needed                          ...    0.020 sec

-------------------
DFT GRID GENERATION
-------------------

General Integration Accuracy     IntAcc      ... 4.159
Radial Grid Type                 RadialGrid  ... OptM3 with GC (2021)
Angular Grid (max. ang.)         AngularGrid ... 3 (Lebedev-194)
Angular grid pruning method      GridPruning ... 4 (adaptive)
Weight generation scheme         WeightScheme... mBecke (2022)
Basis function cutoff            BFCut       ... 1.0000e-12
Integration weight cutoff        WCut        ... 1.0000e-14
Partially contracted basis set               ... off
Rotationally invariant grid construction     ... off
Angular grids for H and He will be reduced by one unit

Total number of grid points                  ...    76937
Total number of batches                      ...     1216
Average number of points per batch           ...       63
Average number of grid points per atom       ...     2482
Initializing property integral containers    ... done (  0.0 sec)

SHARK setup successfully completed in   0.7 seconds

Maximum memory used throughout the entire STARTUP-calculation: 27.1 MB


           ************************************************************
           *        Program running with 12 parallel MPI-processes    *
           *              working on a common directory               *
           ************************************************************
-------------------------------------------------------------------------------
                                 ORCA GUESS
                   Start orbitals & Density for SCF / CASSCF
-------------------------------------------------------------------------------

------------
SCF SETTINGS
------------
Hamiltonian:
 Density Functional     Method          .... DFT(GTOs)
 Exchange Functional    Exchange        .... PBE
   PBE kappa parameter   XKappa         ....  1.024500
   PBE mue parameter    XMuePBE         ....  0.123457
 Correlation Functional Correlation     .... PBE
   PBE beta parameter  CBetaPBE         ....  0.030000
 LDA part of GGA corr.  LDAOpt          .... PW91-LDA
 Gradients option       PostSCFGGA      .... off
 Hybrid DFT is turned on
   Fraction HF Exchange ScalHFX         ....  0.420000
   Scaling of DF-GGA-X  ScalDFX         ....  0.580000
   Scaling of DF-GGA-C  ScalDFC         ....  1.000000
   Scaling of DF-LDA-C  ScalLDAC        ....  1.000000
   Perturbative correction              ....  0.000000
 RI-approximation to the Coulomb term is turned on
   Number of AuxJ basis functions       .... 1025
   RIJ-ON(X) (HFX calculated with O(N)) .... on


General Settings:
 Integral files         IntName         .... orca
 Hartree-Fock type      HFTyp           .... UHF
 Total Charge           Charge          ....    0
 Multiplicity           Mult            ....    3
 Number of Electrons    NEL             ....  126
 Basis Dimension        Dim             ....  296
 Nuclear Repulsion      ENuc            ....   1132.5250964177 Eh

Convergence Acceleration:
 AO-DIIS                CNVDIIS         .... on
   Start iteration      DIISMaxIt       ....     0
   Startup error        DIISStart       ....  0.200000
   # of expansion vecs  DIISMaxEq       ....     5
   Bias factor          DIISBfac        ....   1.050
   Max. coefficient     DIISMaxC        ....  10.000
 MO-DIIS                CNVKDIIS        .... off
 Trust-Rad. Augm. Hess. CNVTRAH         .... auto
   Auto Start mean grad. ratio tolernc. ....  1.125000
   Auto Start start iteration           ....     1
   Auto Start num. interpolation iter.  ....    10
   Max. Number of Micro iterations      ....    24
   Max. Number of Macro iterations      .... Maxiter - #DIIS iter
   Number of Davidson start vectors     ....     2
   Converg. threshold    (grad. norm)   ....   2.000e-06
   Grad. Scal. Fac. for Micro threshold ....   0.100
   Minimum threshold for Micro iter.    ....   1.000e-02
   NR start threshold (gradient norm)   ....   1.000e-04
   Initial trust radius                 ....   0.400
   Minimum AH scaling param. (alpha)    ....   1.000
   Maximum AH scaling param. (alpha)    .... 1000.000
   Quad. conv. algorithm                .... NR
   White noise on init. David. guess    .... on
   Maximum white noise                  ....   0.010
   Pseudo random numbers                .... off
   Inactive MOs                         .... canonical
   Orbital update algorithm             .... Taylor
   Preconditioner                       .... Diag
   Full preconditioner red. dimension   ....   250
   COSX micro iterations for RIJONX calc.... off
 SOSCF                  CNVSOSCF        .... on
   Start iteration      SOSCFMaxIt      ....   150
   Startup grad/error   SOSCFStart      ....  0.001000
   Hessian update       SOSCFHessUp     .... L-BFGS
 Level Shifting         CNVShift        .... on
   Level shift para.    LevelShift      ....    0.2500
   Turn off err/grad.   ShiftErr        ....    0.0000
 Zerner damping         CNVZerner       .... off
 Static damping         CNVDamp         .... on
   Fraction old density DampFac         ....    0.8500
   Max. Damping (<1)    DampMax         ....    0.9800
   Min. Damping (>=0)   DampMin         ....    0.0000
   Turn off err/grad.   DampErr         ....    0.0300

SCF Procedure:
 Maximum # iterations   MaxIter         ....   125
 SCF integral mode      SCFMode         .... Direct
   Integral package                     .... SHARK and LIBINT hybrid scheme
 Reset frequency        DirectResetFreq ....    20
 Integral Threshold     Thresh          ....  1.000e-12 Eh
 Primitive CutOff       TCut            ....  1.000e-14 Eh

Convergence Tolerance:
 Convergence Check Mode ConvCheckMode   .... Total+1el-Energy
 Convergence forced     ConvForced      .... 1
 Energy Change          TolE            ....  1.000e-09 Eh
 1-El. energy change                    ....  1.000e-06 Eh
 Orbital Gradient       TolG            ....  2.000e-06
 Orbital Rotation angle TolX            ....  2.000e-06
 DIIS Error             TolErr          ....  1.000e-08


The Broken Symmetry feature is operative
   Number of electrons in the 'A' domain  ... 1
   Number of electrons in the 'B' domain  ... 1
We will first do a calculation with S=  1.0
and then try to converge to the broken symmetry state with Ms=  0.0

---------------------
INITIAL GUESS: MOREAD
---------------------
Guess MOs are being read from file: orca.ges
Input Geometry matches current geometry (good)
Input basis set matches current basis set (good)
MOs were renormalized
MOs were reorthogonalized (Cholesky)
                      ------------------
                      INITIAL GUESS DONE (   0.1 sec)
                      ------------------
             **** ENERGY FILE WAS UPDATED (orca.en.tmp) ****
Finished Guess after   0.5 sec
Maximum memory used throughout the entire GUESS-calculation: 17.5 MB


           ************************************************************
           *        Program running with 12 parallel MPI-processes    *
           *              working on a common directory               *
           ************************************************************

-------------------------------------------------------------------------------------------
                                      ORCA LEAN-SCF
                              memory conserving SCF solver
-------------------------------------------------------------------------------------------

--------------------
CPCM SOLVATION MODEL
--------------------
CPCM parameters:
  Epsilon                                         ...      80.1510
  Refrac                                          ...       1.3328
  Rsolv                                           ...       1.3000
  Surface type                                    ... GAUSSIAN VDW
  Discretization scheme                           ... Constant charge density
    Threshold for H atoms                         ...       5.0000 (charges/Ang^2)
    Threshold for non-H atoms                     ...       5.0000 (charges/Ang^2)
  Epsilon function type                           ...         CPCM
Solvent:                                          ... WATER
Radii:
  Scheme                                          ... Element-dependent radii
  Radius for N  used is    3.5149 Bohr (=   1.8600 Ang.)
  Radius for C  used is    3.8550 Bohr (=   2.0400 Ang.)
  Radius for H  used is    2.4944 Bohr (=   1.3200 Ang.)
  Radius for O  used is    3.4469 Bohr (=   1.8240 Ang.)
Calculating surface                               ...        done! (  0.0s)
Cavity surface points                             ...         2927
Cavity Volume                                     ...    1988.6952
Cavity Surface-area                               ...    1064.7015
Calculating surface distance matrix               ...        done! (  0.1s)
Performing Cholesky decomposition & store         ...        done! (  0.3s)
Overall time for CPCM initialization              ...                 0.4s

                     ******************************************
                           B R O K E N   S Y M M E T R Y
                           -----------------------------
                            High-Spin SCF calculation
                                S(HS) =   1.0
                      ******************************************
 --------------------
CPCM SOLVATION MODEL
--------------------
CPCM parameters:
  Epsilon                                         ...      80.1510
  Refrac                                          ...       1.3328
  Rsolv                                           ...       1.3000
  Surface type                                    ... GAUSSIAN VDW
  Discretization scheme                           ... Constant charge density
    Threshold for H atoms                         ...       5.0000 (charges/Ang^2)
    Threshold for non-H atoms                     ...       5.0000 (charges/Ang^2)
  Epsilon function type                           ...         CPCM
Solvent:                                          ... WATER
Radii:
  Scheme                                          ... Element-dependent radii
  Radius for N  used is    3.5149 Bohr (=   1.8600 Ang.)
  Radius for C  used is    3.8550 Bohr (=   2.0400 Ang.)
  Radius for H  used is    2.4944 Bohr (=   1.3200 Ang.)
  Radius for O  used is    3.4469 Bohr (=   1.8240 Ang.)
Calculating surface                               ...        done! (  0.0s)
Cavity surface points                             ...         2927
Cavity Volume                                     ...    1988.6952
Cavity Surface-area                               ...    1064.7015
Calculating surface distance matrix               ...        done! (  0.1s)
Performing Cholesky decomposition & store         ...        done! (  0.4s)
Overall time for CPCM initialization              ...                 0.5s

----------------------------------------D-I-I-S--------------------------------------------
Iteration    Energy (Eh)           Delta-E    RMSDP     MaxDP     DIISErr   Damp  Time(sec)
-------------------------------------------------------------------------------------------
               ***  Starting incremental Fock matrix formation  ***
    1    -778.9440834245706355     0.00e+00  1.77e-04  7.63e-03  2.99e-02  0.850   2.5
Warning: op=0 Small HOMO/LUMO gap (   0.087) - skipping pre-diagonalization
         Will do a full diagonalization
    2    -778.9512577876887462    -7.17e-03  2.14e-04  9.57e-03  2.47e-02  0.850   2.2
                               ***Turning on AO-DIIS***
    3    -778.9569265203886061    -5.67e-03  1.53e-04  7.16e-03  1.91e-02  0.850   2.1
    4    -778.9610557132302802    -4.13e-03  8.27e-04  4.11e-02  1.63e-02  0.000   2.2
    5    -778.9828648539462392    -2.18e-02  1.62e-04  8.56e-03  6.13e-03  0.000   2.3
    6    -778.9845081318530902    -1.64e-03  1.44e-04  9.82e-03  5.69e-03  0.000   2.2
    7    -778.9855347994555359    -1.03e-03  1.18e-04  8.11e-03  3.82e-03  0.000   2.2
    8    -778.9861687831607924    -6.34e-04  9.67e-05  5.67e-03  2.99e-03  0.000   2.2
    9    -778.9865293798770836    -3.61e-04  6.76e-05  3.64e-03  1.60e-03  0.000   2.2
   10    -778.9867049229615077    -1.76e-04  5.43e-05  2.63e-03  1.29e-03  0.000   2.1
                              *** Initializing SOSCF ***
---------------------------------------S-O-S-C-F--------------------------------------
Iteration    Energy (Eh)           Delta-E    RMSDP     MaxDP     MaxGrad    Time(sec)
--------------------------------------------------------------------------------------
   11    -778.9868083170679256    -1.03e-04  4.44e-05  2.28e-03  5.84e-04     2.2
               *** Restarting incremental Fock matrix formation ***
   12    -778.9868684688030953    -6.02e-05  5.21e-05  3.00e-03  1.89e-03     2.5
   13    -778.9869122771533512    -4.38e-05  8.50e-05  5.09e-03  8.72e-04     2.0
   14    -778.9869373828171319    -2.51e-05  1.35e-05  7.63e-04  2.89e-04     2.1
   15    -778.9869431673655527    -5.78e-06  9.70e-06  3.01e-04  1.76e-04     2.0
   16    -778.9869446477016481    -1.48e-06  4.71e-06  2.94e-04  9.65e-05     1.9
   17    -778.9869454572981340    -8.10e-07  4.03e-06  1.76e-04  4.89e-05     1.9
   18    -778.9869456518963489    -1.95e-07  2.41e-06  9.60e-05  3.29e-05     1.9
   19    -778.9869457314002830    -7.95e-08  1.42e-06  7.13e-05  1.66e-05     1.8
   20    -778.9869457589438753    -2.75e-08  9.52e-07  6.12e-05  1.15e-05     1.7
   21    -778.9869457674051318    -8.46e-09  3.09e-07  1.15e-05  4.77e-06     1.7
   22    -778.9869457696884183    -2.28e-09  2.72e-07  1.34e-05  5.12e-06     1.6
   23    -778.9869457706804496    -9.92e-10  1.27e-07  4.78e-06  2.78e-06     1.6
                 **** Energy Check signals convergence ****

               *****************************************************
               *                     SUCCESS                       *
               *           SCF CONVERGED AFTER  23 CYCLES          *
               *****************************************************

             **** ENERGY FILE WAS UPDATED (orca.en.tmp) ****

----------------
TOTAL SCF ENERGY
----------------

Total Energy       :       -778.98694577068045 Eh          -21197.31244 eV

Components:
Nuclear Repulsion  :       1132.52509641774031 Eh           30817.57461 eV
Electronic Energy  :      -1911.46204897972984 Eh          -52013.52667 eV
One Electron Energy:      -3305.22976866584395 Eh          -89939.87446 eV
Two Electron Energy:       1393.76771968611411 Eh           37926.34779 eV
CPCM Dielectric    :         -0.04999320869097 Eh              -1.36038 eV

Virial components:
Potential Energy   :      -1552.26194971130508 Eh          -42239.19505 eV
Kinetic Energy     :        773.27500394062463 Eh           21041.88261 eV
Virial Ratio       :          2.00738668882474

DFT components:
N(Alpha)           :       64.000086916025 electrons
N(Beta)            :       62.000066759312 electrons
N(Total)           :      126.000153675337 electrons
E(X)               :      -58.780776817595 Eh       
E(C)               :       -5.526116822303 Eh       
E(XC)              :      -64.306893639898 Eh       

CPCM Solvation Model Properties:
Surface-charge          :         -0.02185818060752
Corrected charge        :         -0.00000000000000
Outlying charge corr.   :          0.00002592172094 Eh               0.00071 eV
Free-energy (cav+disp)  :  This term is not implemented in the current solvation scheme

---------------
SCF CONVERGENCE
---------------

  Last Energy change         ...    9.9203e-10  Tolerance :   1.0000e-09
  Last MAX-Density change    ...    4.7791e-06  Tolerance :   1.0000e-08
  Last RMS-Density change    ...    1.2727e-07  Tolerance :   1.0000e-09
  Last DIIS Error            ...    5.8430e-04  Tolerance :   1.0000e-08
  Last Orbital Gradient      ...    2.7848e-06  Tolerance :   2.0000e-06
  Last Orbital Rotation      ...    1.1851e-05  Tolerance :   2.0000e-06


----------------------
UHF SPIN CONTAMINATION
----------------------

Warning: in a DFT calculation there is little theoretical justification to 
         calculate <S**2> as in Hartree-Fock theory. We will do it anyways
         but you should keep in mind that the values have only limited relevance

Expectation value of <S**2>     :     2.042949
Ideal value S*(S+1) for S=1.0   :     2.000000
Deviation                       :     0.042949


                    ********************************
                    * MULLIKEN POPULATION ANALYSIS *
                    ********************************

--------------------------------------------
MULLIKEN ATOMIC CHARGES AND SPIN POPULATIONS
--------------------------------------------
   0 N :   -0.455043    0.149691
   1 C :    0.063038    0.025933
   2 C :   -0.390408    0.049025
   3 C :    0.321699    0.090240
   4 C :   -0.405075    0.110207
   5 C :    0.063533   -0.021288
   6 H :    0.322690   -0.002110
   7 H :    0.291670   -0.002563
   8 N :   -0.305083    0.082470
   9 H :    0.296806   -0.007255
  10 H :    0.322486    0.000819
  11 C :   -0.530052   -0.013440
  12 H :    0.274876    0.004371
  13 H :    0.274581    0.001576
  14 H :    0.274646    0.011196
  15 N :   -0.054920    0.818650
  16 C :   -0.216193    0.040790
  17 C :    0.170030    0.257959
  18 H :    0.275179    0.059648
  19 O :   -0.473335    0.249615
  20 C :    0.011000   -0.065071
  21 C :   -0.313649    0.087582
  22 C :   -0.240531   -0.056257
  23 C :   -0.273299    0.100869
  24 C :   -0.241675   -0.061550
  25 C :   -0.295867    0.098758
  26 H :    0.242693   -0.003839
  27 H :    0.249876    0.002630
  28 H :    0.247579   -0.005950
  29 H :    0.248693    0.003261
  30 H :    0.244056   -0.005964
Sum of atomic charges         :    0.0000000
Sum of atomic spin populations:    2.0000000

-----------------------------------------------------
MULLIKEN REDUCED ORBITAL CHARGES AND SPIN POPULATIONS
-----------------------------------------------------
CHARGE
  0 N s       :     3.548769  s :     3.548769
      pz      :     1.176859  p :     3.857971
      px      :     1.203692
      py      :     1.477420
      dz2     :     0.012340  d :     0.048303
      dxz     :     0.013983
      dyz     :     0.007935
      dx2y2   :     0.006795
      dxy     :     0.007251

  1 C s       :     3.135743  s :     3.135743
      pz      :     0.759835  p :     2.744544
      px      :     1.042043
      py      :     0.942665
      dz2     :     0.019069  d :     0.056676
      dxz     :     0.014628
      dyz     :     0.011508
      dx2y2   :     0.006401
      dxy     :     0.005071

  2 C s       :     3.316000  s :     3.316000
      pz      :     1.152613  p :     3.037203
      px      :     0.861262
      py      :     1.023328
      dz2     :     0.011110  d :     0.037205
      dxz     :     0.010804
      dyz     :     0.002941
      dx2y2   :     0.005983
      dxy     :     0.006367

  3 C s       :     3.048890  s :     3.048890
      pz      :     0.851580  p :     2.559633
      px      :     0.785290
      py      :     0.922763
      dz2     :     0.016254  d :     0.069779
      dxz     :     0.022195
      dyz     :     0.008838
      dx2y2   :     0.009827
      dxy     :     0.012664

  4 C s       :     3.300460  s :     3.300460
      pz      :     0.923463  p :     3.067995
      px      :     1.092516
      py      :     1.052016
      dz2     :     0.009563  d :     0.036620
      dxz     :     0.012424
      dyz     :     0.004259
      dx2y2   :     0.005795
      dxy     :     0.004579

  5 C s       :     3.135652  s :     3.135652
      pz      :     1.015787  p :     2.742754
      px      :     0.810104
      py      :     0.916862
      dz2     :     0.014788  d :     0.058061
      dxz     :     0.016911
      dyz     :     0.003496
      dx2y2   :     0.009571
      dxy     :     0.013295

  6 H s       :     0.677310  s :     0.677310

  7 H s       :     0.708330  s :     0.708330

  8 N s       :     3.578122  s :     3.578122
      pz      :     1.525434  p :     3.660224
      px      :     0.913069
      py      :     1.221721
      dz2     :     0.008794  d :     0.066737
      dxz     :     0.023628
      dyz     :     0.006850
      dx2y2   :     0.011487
      dxy     :     0.015978

  9 H s       :     0.703194  s :     0.703194

 10 H s       :     0.677514  s :     0.677514

 11 C s       :     3.364770  s :     3.364770
      pz      :     1.086574  p :     3.116247
      px      :     0.863457
      py      :     1.166217
      dz2     :     0.009060  d :     0.049035
      dxz     :     0.011786
      dyz     :     0.005858
      dx2y2   :     0.013241
      dxy     :     0.009092

 12 H s       :     0.725124  s :     0.725124

 13 H s       :     0.725419  s :     0.725419

 14 H s       :     0.725354  s :     0.725354

 15 N s       :     3.412962  s :     3.412962
      pz      :     1.329322  p :     3.586594
      px      :     0.978520
      py      :     1.278752
      dz2     :     0.007735  d :     0.055364
      dxz     :     0.018911
      dyz     :     0.002661
      dx2y2   :     0.010748
      dxy     :     0.015310

 16 C s       :     3.176455  s :     3.176455
      pz      :     1.062917  p :     2.972381
      px      :     0.843566
      py      :     1.065898
      dz2     :     0.007742  d :     0.067356
      dxz     :     0.016516
      dyz     :     0.003296
      dx2y2   :     0.018666
      dxy     :     0.021136

 17 C s       :     3.116101  s :     3.116101
      pz      :     0.938186  p :     2.613940
      px      :     0.838306
      py      :     0.837449
      dz2     :     0.006529  d :     0.099929
      dxz     :     0.006912
      dyz     :     0.021904
      dx2y2   :     0.031349
      dxy     :     0.033236

 18 H s       :     0.724821  s :     0.724821

 19 O s       :     3.727900  s :     3.727900
      pz      :     1.516032  p :     4.717817
      px      :     1.734100
      py      :     1.467684
      dz2     :     0.002666  d :     0.027618
      dxz     :     0.001672
      dyz     :     0.008349
      dx2y2   :     0.007542
      dxy     :     0.007389

 20 C s       :     3.220347  s :     3.220347
      pz      :     0.963885  p :     2.723545
      px      :     0.883412
      py      :     0.876248
      dz2     :     0.006652  d :     0.045108
      dxz     :     0.008834
      dyz     :     0.006603
      dx2y2   :     0.012251
      dxy     :     0.010768

 21 C s       :     3.291065  s :     3.291065
      pz      :     1.024939  p :     2.983001
      px      :     0.961672
      py      :     0.996391
      dz2     :     0.003564  d :     0.039582
      dxz     :     0.008430
      dyz     :     0.006850
      dx2y2   :     0.009498
      dxy     :     0.011240

 22 C s       :     3.250285  s :     3.250285
      pz      :     0.986290  p :     2.949808
      px      :     0.940516
      py      :     1.023002
      dz2     :     0.005336  d :     0.040438
      dxz     :     0.008247
      dyz     :     0.005643
      dx2y2   :     0.009495
      dxy     :     0.011717

 23 C s       :     3.256812  s :     3.256812
      pz      :     0.976437  p :     2.976640
      px      :     1.066645
      py      :     0.933558
      dz2     :     0.006469  d :     0.039847
      dxz     :     0.005621
      dyz     :     0.006476
      dx2y2   :     0.012410
      dxy     :     0.008870

 24 C s       :     3.253033  s :     3.253033
      pz      :     1.012805  p :     2.948059
      px      :     0.943683
      py      :     0.991572
      dz2     :     0.003667  d :     0.040583
      dxz     :     0.008658
      dyz     :     0.006793
      dx2y2   :     0.009928
      dxy     :     0.011536

 25 C s       :     3.276045  s :     3.276045
      pz      :     0.992884  p :     2.980436
      px      :     0.949321
      py      :     1.038231
      dz2     :     0.004953  d :     0.039385
      dxz     :     0.007836
      dyz     :     0.005583
      dx2y2   :     0.009338
      dxy     :     0.011676

 26 H s       :     0.757307  s :     0.757307

 27 H s       :     0.750124  s :     0.750124

 28 H s       :     0.752421  s :     0.752421

 29 H s       :     0.751307  s :     0.751307

 30 H s       :     0.755944  s :     0.755944


SPIN
  0 N s       :     0.009428  s :     0.009428
      pz      :     0.005287  p :     0.141213
      px      :     0.010993
      py      :     0.124933
      dz2     :    -0.000109  d :    -0.000950
      dxz     :    -0.000035
      dyz     :    -0.000269
      dx2y2   :    -0.000293
      dxy     :    -0.000244

  1 C s       :     0.000530  s :     0.000530
      pz      :    -0.004487  p :     0.023191
      px      :    -0.000375
      py      :     0.028053
      dz2     :     0.000049  d :     0.002212
      dxz     :     0.000131
      dyz     :     0.001644
      dx2y2   :    -0.000092
      dxy     :     0.000481

  2 C s       :     0.004280  s :     0.004280
      pz      :     0.002110  p :     0.043542
      px      :    -0.003729
      py      :     0.045161
      dz2     :    -0.000038  d :     0.001202
      dxz     :    -0.000011
      dyz     :    -0.000046
      dx2y2   :     0.000039
      dxy     :     0.001258

  3 C s       :     0.007146  s :     0.007146
      pz      :     0.000745  p :     0.079650
      px      :     0.012657
      py      :     0.066248
      dz2     :     0.000043  d :     0.003443
      dxz     :     0.000131
      dyz     :     0.001574
      dx2y2   :    -0.000139
      dxy     :     0.001835

  4 C s       :     0.010502  s :     0.010502
      pz      :     0.007065  p :     0.099246
      px      :     0.005907
      py      :     0.086274
      dz2     :    -0.000008  d :     0.000458
      dxz     :     0.000042
      dyz     :     0.000436
      dx2y2   :    -0.000227
      dxy     :     0.000215

  5 C s       :    -0.004426  s :    -0.004426
      pz      :    -0.001997  p :    -0.019595
      px      :    -0.006943
      py      :    -0.010655
      dz2     :     0.000082  d :     0.002733
      dxz     :     0.000060
      dyz     :     0.000035
      dx2y2   :     0.000317
      dxy     :     0.002238

  6 H s       :    -0.002110  s :    -0.002110

  7 H s       :    -0.002563  s :    -0.002563

  8 N s       :     0.000159  s :     0.000159
      pz      :     0.028267  p :     0.071782
      px      :    -0.022448
      py      :     0.065963
      dz2     :     0.000315  d :     0.010529
      dxz     :     0.002321
      dyz     :    -0.000060
      dx2y2   :     0.001801
      dxy     :     0.006151

  9 H s       :    -0.007255  s :    -0.007255

 10 H s       :     0.000819  s :     0.000819

 11 C s       :    -0.002852  s :    -0.002852
      pz      :    -0.002323  p :    -0.011997
      px      :    -0.005306
      py      :    -0.004368
      dz2     :     0.000063  d :     0.001410
      dxz     :     0.000026
      dyz     :     0.000174
      dx2y2   :     0.000409
      dxy     :     0.000740

 12 H s       :     0.004371  s :     0.004371

 13 H s       :     0.001576  s :     0.001576

 14 H s       :     0.011196  s :     0.011196

 15 N s       :     0.052063  s :     0.052063
      pz      :     0.260277  p :     0.770563
      px      :     0.063430
      py      :     0.446857
      dz2     :    -0.000501  d :    -0.003976
      dxz     :    -0.000954
      dyz     :    -0.000210
      dx2y2   :    -0.001892
      dxy     :    -0.000421

 16 C s       :    -0.014069  s :    -0.014069
      pz      :     0.105023  p :     0.037258
      px      :    -0.029023
      py      :    -0.038742
      dz2     :     0.001399  d :     0.017600
      dxz     :     0.004452
      dyz     :     0.000922
      dx2y2   :     0.001076
      dxy     :     0.009752

 17 C s       :     0.038415  s :     0.038415
      pz      :     0.159869  p :     0.213921
      px      :     0.030380
      py      :     0.023672
      dz2     :    -0.000033  d :     0.005623
      dxz     :    -0.000128
      dyz     :     0.005494
      dx2y2   :     0.000051
      dxy     :     0.000240

 18 H s       :     0.059648  s :     0.059648

 19 O s       :     0.009913  s :     0.009913
      pz      :     0.218163  p :     0.241232
      px      :     0.016222
      py      :     0.006847
      dz2     :     0.000082  d :    -0.001530
      dxz     :    -0.000231
      dyz     :    -0.001150
      dx2y2   :    -0.000140
      dxy     :    -0.000091

 20 C s       :    -0.013541  s :    -0.013541
      pz      :    -0.028466  p :    -0.054471
      px      :    -0.008614
      py      :    -0.017391
      dz2     :     0.000488  d :     0.002940
      dxz     :     0.001971
      dyz     :     0.000152
      dx2y2   :     0.000104
      dxy     :     0.000224

 21 C s       :     0.010659  s :     0.010659
      pz      :     0.048454  p :     0.077500
      px      :     0.010825
      py      :     0.018220
      dz2     :    -0.000131  d :    -0.000576
      dxz     :    -0.000140
      dyz     :    -0.000130
      dx2y2   :    -0.000125
      dxy     :    -0.000050

 22 C s       :    -0.007397  s :    -0.007397
      pz      :    -0.030009  p :    -0.050175
      px      :    -0.005109
      py      :    -0.015058
      dz2     :     0.000473  d :     0.001315
      dxz     :     0.000429
      dyz     :     0.000089
      dx2y2   :     0.000054
      dxy     :     0.000270

 23 C s       :     0.010974  s :     0.010974
      pz      :     0.053384  p :     0.090621
      px      :     0.010983
      py      :     0.026255
      dz2     :    -0.000288  d :    -0.000726
      dxz     :    -0.000087
      dyz     :    -0.000182
      dx2y2   :    -0.000104
      dxy     :    -0.000065

 24 C s       :    -0.008008  s :    -0.008008
      pz      :    -0.030907  p :    -0.054939
      px      :    -0.007386
      py      :    -0.016647
      dz2     :     0.000094  d :     0.001397
      dxz     :     0.000530
      dyz     :     0.000251
      dx2y2   :     0.000316
      dxy     :     0.000205

 25 C s       :     0.011433  s :     0.011433
      pz      :     0.045112  p :     0.088099
      px      :     0.008431
      py      :     0.034557
      dz2     :    -0.000246  d :    -0.000774
      dxz     :    -0.000164
      dyz     :    -0.000141
      dx2y2   :    -0.000041
      dxy     :    -0.000181

 26 H s       :    -0.003839  s :    -0.003839

 27 H s       :     0.002630  s :     0.002630

 28 H s       :    -0.005950  s :    -0.005950

 29 H s       :     0.003261  s :     0.003261

 30 H s       :    -0.005964  s :    -0.005964


                     *******************************
                     * LOEWDIN POPULATION ANALYSIS *
                     *******************************

-------------------------------------------
LOEWDIN ATOMIC CHARGES AND SPIN POPULATIONS
-------------------------------------------
   0 N :   -0.008542    0.141089
   1 C :   -0.020401    0.028006
   2 C :   -0.157247    0.043813
   3 C :    0.002230    0.096494
   4 C :   -0.183811    0.085457
   5 C :   -0.010961   -0.006837
   6 H :    0.173842   -0.000926
   7 H :    0.173157   -0.001389
   8 N :   -0.103627    0.130825
   9 H :    0.172216   -0.002981
  10 H :    0.172420    0.000686
  11 C :   -0.239643   -0.005741
  12 H :    0.155858    0.003395
  13 H :    0.156957    0.001196
  14 H :    0.151825    0.008546
  15 N :    0.074498    0.742043
  16 C :   -0.186870    0.101952
  17 C :   -0.030876    0.229555
  18 H :    0.155159    0.047571
  19 O :   -0.340569    0.247808
  20 C :   -0.090344   -0.030962
  21 C :   -0.148851    0.065092
  22 C :   -0.147746   -0.035338
  23 C :   -0.160200    0.077563
  24 C :   -0.145706   -0.039232
  25 C :   -0.142335    0.076085
  26 H :    0.145873   -0.001369
  27 H :    0.146187    0.001193
  28 H :    0.144710   -0.002645
  29 H :    0.145873    0.001627
  30 H :    0.146925   -0.002575

----------------------------------------------------
LOEWDIN REDUCED ORBITAL CHARGES AND SPIN POPULATIONS
----------------------------------------------------
CHARGE
  0 N s       :     3.045099  s :     3.045099
      pz      :     1.209661  p :     3.846389
      px      :     1.215629
      py      :     1.421099
      dz2     :     0.032351  d :     0.117053
      dxz     :     0.038860
      dyz     :     0.016965
      dx2y2   :     0.014329
      dxy     :     0.014549

  1 C s       :     2.879247  s :     2.879247
      pz      :     0.949316  p :     3.015367
      px      :     1.116900
      py      :     0.949151
      dz2     :     0.045297  d :     0.125788
      dxz     :     0.035702
      dyz     :     0.024480
      dx2y2   :     0.011576
      dxy     :     0.008734

  2 C s       :     2.897844  s :     2.897844
      pz      :     1.100318  p :     3.174761
      px      :     1.058585
      py      :     1.015858
      dz2     :     0.023729  d :     0.084643
      dxz     :     0.028610
      dyz     :     0.004513
      dx2y2   :     0.014507
      dxy     :     0.013284

  3 C s       :     2.829578  s :     2.829578
      pz      :     1.065898  p :     3.002604
      px      :     1.017912
      py      :     0.918795
      dz2     :     0.043992  d :     0.165588
      dxz     :     0.055686
      dyz     :     0.017487
      dx2y2   :     0.023254
      dxy     :     0.025168

  4 C s       :     2.899719  s :     2.899719
      pz      :     1.062815  p :     3.200278
      px      :     1.099638
      py      :     1.037825
      dz2     :     0.024851  d :     0.083814
      dxz     :     0.030700
      dyz     :     0.008954
      dx2y2   :     0.011541
      dxy     :     0.007768

  5 C s       :     2.878401  s :     2.878401
      pz      :     1.075824  p :     3.003490
      px      :     1.000370
      py      :     0.927295
      dz2     :     0.030824  d :     0.129070
      dxz     :     0.039687
      dyz     :     0.005723
      dx2y2   :     0.024305
      dxy     :     0.028531

  6 H s       :     0.826158  s :     0.826158

  7 H s       :     0.826843  s :     0.826843

  8 N s       :     3.150286  s :     3.150286
      pz      :     1.541280  p :     3.804877
      px      :     1.058510
      py      :     1.205087
      dz2     :     0.019810  d :     0.148464
      dxz     :     0.053888
      dyz     :     0.008541
      dx2y2   :     0.030828
      dxy     :     0.035399

  9 H s       :     0.827784  s :     0.827784

 10 H s       :     0.827580  s :     0.827580

 11 C s       :     2.942694  s :     2.942694
      pz      :     1.095011  p :     3.202693
      px      :     0.952483
      py      :     1.155199
      dz2     :     0.016636  d :     0.094257
      dxz     :     0.024109
      dyz     :     0.009795
      dx2y2   :     0.025580
      dxy     :     0.018137

 12 H s       :     0.844142  s :     0.844142

 13 H s       :     0.843043  s :     0.843043

 14 H s       :     0.848175  s :     0.848175

 15 N s       :     3.032509  s :     3.032509
      pz      :     1.333356  p :     3.763877
      px      :     1.172929
      py      :     1.257593
      dz2     :     0.017955  d :     0.129116
      dxz     :     0.046397
      dyz     :     0.005853
      dx2y2   :     0.023817
      dxy     :     0.035093

 16 C s       :     2.897821  s :     2.897821
      pz      :     1.052895  p :     3.137801
      px      :     1.001874
      py      :     1.083032
      dz2     :     0.015285  d :     0.151248
      dxz     :     0.035071
      dyz     :     0.006983
      dx2y2   :     0.041637
      dxy     :     0.052271

 17 C s       :     2.847887  s :     2.847887
      pz      :     0.932346  p :     2.947781
      px      :     1.002735
      py      :     1.012701
      dz2     :     0.014513  d :     0.235208
      dxz     :     0.014238
      dyz     :     0.047076
      dx2y2   :     0.077575
      dxy     :     0.081806

 18 H s       :     0.844841  s :     0.844841

 19 O s       :     3.499496  s :     3.499496
      pz      :     1.512151  p :     4.783024
      px      :     1.736740
      py      :     1.534133
      dz2     :     0.006377  d :     0.058049
      dxz     :     0.002765
      dyz     :     0.014792
      dx2y2   :     0.017082
      dxy     :     0.017033

 20 C s       :     2.856804  s :     2.856804
      pz      :     1.012234  p :     3.123074
      px      :     1.055837
      py      :     1.055003
      dz2     :     0.014085  d :     0.110465
      dxz     :     0.020384
      dyz     :     0.016650
      dx2y2   :     0.031626
      dxy     :     0.027720

 21 C s       :     2.889930  s :     2.889930
      pz      :     1.029866  p :     3.168340
      px      :     1.084094
      py      :     1.054380
      dz2     :     0.007805  d :     0.090581
      dxz     :     0.018274
      dyz     :     0.012560
      dx2y2   :     0.024097
      dxy     :     0.027847

 22 C s       :     2.892868  s :     2.892868
      pz      :     1.019338  p :     3.162601
      px      :     1.085585
      py      :     1.057677
      dz2     :     0.010790  d :     0.092277
      dxz     :     0.019637
      dyz     :     0.010998
      dx2y2   :     0.023827
      dxy     :     0.027024

 23 C s       :     2.893744  s :     2.893744
      pz      :     1.029336  p :     3.175726
      px      :     1.080540
      py      :     1.065850
      dz2     :     0.012703  d :     0.090730
      dxz     :     0.012135
      dyz     :     0.016305
      dx2y2   :     0.027717
      dxy     :     0.021870

 24 C s       :     2.893154  s :     2.893154
      pz      :     1.015999  p :     3.160101
      px      :     1.085603
      py      :     1.058499
      dz2     :     0.007702  d :     0.092451
      dxz     :     0.018704
      dyz     :     0.012806
      dx2y2   :     0.024914
      dxy     :     0.028324

 25 C s       :     2.888957  s :     2.888957
      pz      :     1.021665  p :     3.163331
      px      :     1.079153
      py      :     1.062513
      dz2     :     0.010074  d :     0.090046
      dxz     :     0.018523
      dyz     :     0.010683
      dx2y2   :     0.023379
      dxy     :     0.027387

 26 H s       :     0.854127  s :     0.854127

 27 H s       :     0.853813  s :     0.853813

 28 H s       :     0.855290  s :     0.855290

 29 H s       :     0.854127  s :     0.854127

 30 H s       :     0.853075  s :     0.853075


SPIN
  0 N s       :     0.006065  s :     0.006065
      pz      :     0.003536  p :     0.136444
      px      :     0.008913
      py      :     0.123995
      dz2     :    -0.000221  d :    -0.001420
      dxz     :    -0.000246
      dyz     :    -0.000352
      dx2y2   :    -0.000319
      dxy     :    -0.000282

  1 C s       :    -0.000103  s :    -0.000103
      pz      :    -0.002678  p :     0.022686
      px      :     0.000073
      py      :     0.025292
      dz2     :     0.000304  d :     0.005423
      dxz     :     0.000316
      dyz     :     0.004252
      dx2y2   :    -0.000118
      dxy     :     0.000667

  2 C s       :     0.000705  s :     0.000705
      pz      :     0.000748  p :     0.040517
      px      :    -0.000431
      py      :     0.040199
      dz2     :    -0.000017  d :     0.002591
      dxz     :    -0.000030
      dyz     :    -0.000077
      dx2y2   :     0.000224
      dxy     :     0.002492

  3 C s       :     0.007800  s :     0.007800
      pz      :     0.001884  p :     0.082092
      px      :     0.011530
      py      :     0.068678
      dz2     :     0.000639  d :     0.006603
      dxz     :     0.000251
      dyz     :     0.002786
      dx2y2   :    -0.000227
      dxy     :     0.003154

  4 C s       :     0.002480  s :     0.002480
      pz      :     0.003108  p :     0.081789
      px      :     0.003848
      py      :     0.074832
      dz2     :     0.000141  d :     0.001188
      dxz     :     0.000005
      dyz     :     0.001337
      dx2y2   :    -0.000323
      dxy     :     0.000029

  5 C s       :    -0.001517  s :    -0.001517
      pz      :    -0.001237  p :    -0.012092
      px      :    -0.003334
      py      :    -0.007521
      dz2     :     0.000202  d :     0.006772
      dxz     :     0.000328
      dyz     :     0.000221
      dx2y2   :     0.000843
      dxy     :     0.005177

  6 H s       :    -0.000926  s :    -0.000926

  7 H s       :    -0.001389  s :    -0.001389

  8 N s       :     0.005408  s :     0.005408
      pz      :     0.033705  p :     0.092832
      px      :    -0.010039
      py      :     0.069166
      dz2     :     0.003537  d :     0.032586
      dxz     :     0.007397
      dyz     :     0.000428
      dx2y2   :     0.005664
      dxy     :     0.015559

  9 H s       :    -0.002981  s :    -0.002981

 10 H s       :     0.000686  s :     0.000686

 11 C s       :    -0.001186  s :    -0.001186
      pz      :    -0.001658  p :    -0.008066
      px      :    -0.003835
      py      :    -0.002574
      dz2     :     0.000147  d :     0.003511
      dxz     :     0.000170
      dyz     :     0.000446
      dx2y2   :     0.000964
      dxy     :     0.001784

 12 H s       :     0.003395  s :     0.003395

 13 H s       :     0.001196  s :     0.001196

 14 H s       :     0.008546  s :     0.008546

 15 N s       :     0.027521  s :     0.027521
      pz      :     0.253125  p :     0.720224
      px      :     0.049366
      py      :     0.417734
      dz2     :    -0.000959  d :    -0.005703
      dxz     :    -0.001601
      dyz     :    -0.000248
      dx2y2   :    -0.002129
      dxy     :    -0.000765

 16 C s       :    -0.006407  s :    -0.006407
      pz      :     0.088129  p :     0.062131
      px      :    -0.009529
      py      :    -0.016470
      dz2     :     0.003940  d :     0.046228
      dxz     :     0.013580
      dyz     :     0.001842
      dx2y2   :     0.003175
      dxy     :     0.023691

 17 C s       :     0.014550  s :     0.014550
      pz      :     0.156642  p :     0.199149
      px      :     0.021992
      py      :     0.020515
      dz2     :     0.000706  d :     0.015855
      dxz     :     0.000174
      dyz     :     0.014166
      dx2y2   :     0.000603
      dxy     :     0.000206

 18 H s       :     0.047571  s :     0.047571

 19 O s       :     0.005284  s :     0.005284
      pz      :     0.216149  p :     0.239419
      px      :     0.015410
      py      :     0.007860
      dz2     :     0.000229  d :     0.003105
      dxz     :     0.000226
      dyz     :     0.001869
      dx2y2   :     0.000687
      dxy     :     0.000095

 20 C s       :    -0.002166  s :    -0.002166
      pz      :    -0.023565  p :    -0.035722
      px      :    -0.002415
      py      :    -0.009742
      dz2     :     0.001023  d :     0.006926
      dxz     :     0.004544
      dyz     :     0.000378
      dx2y2   :     0.000426
      dxy     :     0.000555

 21 C s       :     0.004037  s :     0.004037
      pz      :     0.041296  p :     0.062240
      px      :     0.005462
      py      :     0.015481
      dz2     :    -0.000157  d :    -0.001185
      dxz     :    -0.000313
      dyz     :    -0.000205
      dx2y2   :    -0.000306
      dxy     :    -0.000205

 22 C s       :    -0.001735  s :    -0.001735
      pz      :    -0.023353  p :    -0.036745
      px      :    -0.002693
      py      :    -0.010699
      dz2     :     0.000994  d :     0.003142
      dxz     :     0.001125
      dyz     :     0.000169
      dx2y2   :     0.000167
      dxy     :     0.000688

 23 C s       :     0.003232  s :     0.003232
      pz      :     0.047561  p :     0.075883
      px      :     0.006184
      py      :     0.022138
      dz2     :    -0.000577  d :    -0.001552
      dxz     :    -0.000203
      dyz     :    -0.000321
      dx2y2   :    -0.000277
      dxy     :    -0.000173

 24 C s       :    -0.002176  s :    -0.002176
      pz      :    -0.024940  p :    -0.040496
      px      :    -0.003846
      py      :    -0.011710
      dz2     :     0.000232  d :     0.003440
      dxz     :     0.001228
      dyz     :     0.000517
      dx2y2   :     0.000857
      dxy     :     0.000607

 25 C s       :     0.003299  s :     0.003299
      pz      :     0.042455  p :     0.074491
      px      :     0.006941
      py      :     0.025096
      dz2     :    -0.000501  d :    -0.001705
      dxz     :    -0.000414
      dyz     :    -0.000209
      dx2y2   :    -0.000146
      dxy     :    -0.000434

 26 H s       :    -0.001369  s :    -0.001369

 27 H s       :     0.001193  s :     0.001193

 28 H s       :    -0.002645  s :    -0.002645

 29 H s       :     0.001627  s :     0.001627

 30 H s       :    -0.002575  s :    -0.002575


                      *****************************
                      * MAYER POPULATION ANALYSIS *
                      *****************************

  NA   - Mulliken gross atomic population
  ZA   - Total nuclear charge
  QA   - Mulliken gross atomic charge
  VA   - Mayer's total valence
  BVA  - Mayer's bonded valence
  FA   - Mayer's free valence

  ATOM       NA         ZA         QA         VA         BVA        FA
  0 N      7.4550     7.0000    -0.4550     3.3831     3.3641     0.0190
  1 C      5.9370     6.0000     0.0630     3.6083     3.6069     0.0014
  2 C      6.3904     6.0000    -0.3904     3.7941     3.7912     0.0028
  3 C      5.6783     6.0000     0.3217     3.8269     3.8189     0.0081
  4 C      6.4051     6.0000    -0.4051     3.7549     3.7465     0.0084
  5 C      5.9365     6.0000     0.0635     3.6233     3.6228     0.0005
  6 H      0.6773     1.0000     0.3227     0.8601     0.8601     0.0000
  7 H      0.7083     1.0000     0.2917     0.8958     0.8958     0.0000
  8 N      7.3051     7.0000    -0.3051     3.0808     3.0654     0.0154
  9 H      0.7032     1.0000     0.2968     0.8946     0.8946     0.0001
 10 H      0.6775     1.0000     0.3225     0.8604     0.8604     0.0000
 11 C      6.5301     6.0000    -0.5301     3.6068     3.6068     0.0001
 12 H      0.7251     1.0000     0.2749     0.8915     0.8914     0.0000
 13 H      0.7254     1.0000     0.2746     0.8959     0.8959     0.0000
 14 H      0.7254     1.0000     0.2746     0.8845     0.8844     0.0001
 15 N      7.0549     7.0000    -0.0549     3.4853     3.1641     0.3212
 16 C      6.2162     6.0000    -0.2162     3.7005     3.6772     0.0232
 17 C      5.8300     6.0000     0.1700     4.1013     4.0600     0.0413
 18 H      0.7248     1.0000     0.2752     0.8888     0.8852     0.0035
 19 O      8.4733     8.0000    -0.4733     2.1569     2.0970     0.0598
 20 C      5.9890     6.0000     0.0110     3.5887     3.5864     0.0023
 21 C      6.3136     6.0000    -0.3136     3.7773     3.7727     0.0046
 22 C      6.2405     6.0000    -0.2405     3.8021     3.8004     0.0017
 23 C      6.2733     6.0000    -0.2733     3.7969     3.7903     0.0066
 24 C      6.2417     6.0000    -0.2417     3.7901     3.7881     0.0020
 25 C      6.2959     6.0000    -0.2959     3.8048     3.7985     0.0063
 26 H      0.7573     1.0000     0.2427     0.9101     0.9100     0.0000
 27 H      0.7501     1.0000     0.2499     0.8998     0.8998     0.0000
 28 H      0.7524     1.0000     0.2476     0.9015     0.9015     0.0000
 29 H      0.7513     1.0000     0.2487     0.9006     0.9006     0.0000
 30 H      0.7559     1.0000     0.2441     0.9132     0.9132     0.0000

  Mayer bond orders larger than 0.100000
B(  0-N ,  1-C ) :   1.1287 B(  0-N ,  5-C ) :   1.1548 B(  0-N , 11-C ) :   0.9184 
B(  1-C ,  2-C ) :   1.5793 B(  1-C ,  6-H ) :   0.8720 B(  2-C ,  3-C ) :   1.1931 
B(  2-C ,  7-H ) :   0.8905 B(  3-C ,  4-C ) :   1.1452 B(  3-C ,  8-N ) :   1.4599 
B(  4-C ,  5-C ) :   1.5622 B(  4-C ,  9-H ) :   0.8868 B(  5-C , 10-H ) :   0.8709 
B(  8-N , 15-N ) :   1.3979 B( 11-C , 12-H ) :   0.8999 B( 11-C , 13-H ) :   0.9026 
B( 11-C , 14-H ) :   0.8919 B( 15-N , 16-C ) :   1.5223 B( 16-C , 17-C ) :   1.1243 
B( 16-C , 18-H ) :   0.8486 B( 17-C , 19-O ) :   1.9366 B( 17-C , 20-C ) :   0.9392 
B( 20-C , 21-C ) :   1.3429 B( 20-C , 25-C ) :   1.3371 B( 21-C , 22-C ) :   1.4395 
B( 21-C , 26-H ) :   0.9096 B( 22-C , 23-C ) :   1.4112 B( 22-C , 27-H ) :   0.9094 
B( 23-C , 24-C ) :   1.4058 B( 23-C , 28-H ) :   0.9097 B( 24-C , 25-C ) :   1.4374 
B( 24-C , 29-H ) :   0.9102 B( 25-C , 30-H ) :   0.9089 

             ***UHF Natural Spin-Orbitals were saved in orca.unso***
                ***UHF Natural Orbitals were saved in orca.uno***
QR-MO GENERATION
 Dim     =  296
 Mult    =    3
 NEl     =  126
 N(DOMO) =   62
 N(SOMO) =    2
 N(VMO)  =  232

                ***Quasi-Restricted Orbitals were saved in orca.qro***

Orbital Energies of Quasi-Restricted MO's
   0( 2) :   -19.434350 a.u.  -528.836 eV
   1( 2) :   -14.733758 a.u.  -400.926 eV
   2( 2) :   -14.698943 a.u.  -399.979 eV
   3( 2) :   -14.692918 a.u.  -399.815 eV
   4( 2) :   -10.518186 a.u.  -286.214 eV
   5( 2) :   -10.516559 a.u.  -286.170 eV
   6( 2) :   -10.513961 a.u.  -286.099 eV
   7( 2) :   -10.492326 a.u.  -285.511 eV
   8( 2) :   -10.489040 a.u.  -285.421 eV
   9( 2) :   -10.482653 a.u.  -285.247 eV
  10( 2) :   -10.470684 a.u.  -284.922 eV
  11( 2) :   -10.467677 a.u.  -284.840 eV
  12( 2) :   -10.451659 a.u.  -284.404 eV
  13( 2) :   -10.445771 a.u.  -284.244 eV
  14( 2) :   -10.445721 a.u.  -284.243 eV
  15( 2) :   -10.444407 a.u.  -284.207 eV
  16( 2) :   -10.441895 a.u.  -284.138 eV
  17( 2) :   -10.441307 a.u.  -284.122 eV
  18( 2) :    -1.142232 a.u.   -31.082 eV
  19( 2) :    -1.119263 a.u.   -30.457 eV
  20( 2) :    -1.109694 a.u.   -30.196 eV
  21( 2) :    -0.976049 a.u.   -26.560 eV
  22( 2) :    -0.955570 a.u.   -26.002 eV
  23( 2) :    -0.913089 a.u.   -24.846 eV
  24( 2) :    -0.891877 a.u.   -24.269 eV
  25( 2) :    -0.847064 a.u.   -23.050 eV
  26( 2) :    -0.835843 a.u.   -22.744 eV
  27( 2) :    -0.822712 a.u.   -22.387 eV
  28( 2) :    -0.764086 a.u.   -20.792 eV
  29( 2) :    -0.744334 a.u.   -20.254 eV
  30( 2) :    -0.713216 a.u.   -19.408 eV
  31( 2) :    -0.681494 a.u.   -18.544 eV
  32( 2) :    -0.667077 a.u.   -18.152 eV
  33( 2) :    -0.638751 a.u.   -17.381 eV
  34( 2) :    -0.604337 a.u.   -16.445 eV
  35( 2) :    -0.594308 a.u.   -16.172 eV
  36( 2) :    -0.582600 a.u.   -15.853 eV
  37( 2) :    -0.564806 a.u.   -15.369 eV
  38( 2) :    -0.542243 a.u.   -14.755 eV
  39( 2) :    -0.538660 a.u.   -14.658 eV
  40( 2) :    -0.533781 a.u.   -14.525 eV
  41( 2) :    -0.523353 a.u.   -14.241 eV
  42( 2) :    -0.510366 a.u.   -13.888 eV
  43( 2) :    -0.492165 a.u.   -13.392 eV
  44( 2) :    -0.489869 a.u.   -13.330 eV
  45( 2) :    -0.480491 a.u.   -13.075 eV
  46( 2) :    -0.478595 a.u.   -13.023 eV
  47( 2) :    -0.475681 a.u.   -12.944 eV
  48( 2) :    -0.463059 a.u.   -12.600 eV
  49( 2) :    -0.456854 a.u.   -12.432 eV
  50( 2) :    -0.441148 a.u.   -12.004 eV
  51( 2) :    -0.424273 a.u.   -11.545 eV
  52( 2) :    -0.422288 a.u.   -11.491 eV
  53( 2) :    -0.404632 a.u.   -11.011 eV
  54( 2) :    -0.393086 a.u.   -10.696 eV
  55( 2) :    -0.387948 a.u.   -10.557 eV
  56( 2) :    -0.334388 a.u.    -9.099 eV
  57( 2) :    -0.315093 a.u.    -8.574 eV
  58( 2) :    -0.304441 a.u.    -8.284 eV
  59( 2) :    -0.294563 a.u.    -8.015 eV
  60( 2) :    -0.287872 a.u.    -7.833 eV
  61( 2) :    -0.278994 a.u.    -7.592 eV
  62( 1) :    -0.158378 a.u.    -4.310 eV alpha=   -6.557 beta=   -2.062
  63( 1) :    -0.088257 a.u.    -2.402 eV alpha=   -4.503 beta=   -0.301
  64( 0) :    -0.009363 a.u.    -0.255 eV
  65( 0) :    -0.003832 a.u.    -0.104 eV
  66( 0) :     0.002402 a.u.     0.065 eV
  67( 0) :     0.018062 a.u.     0.491 eV
  68( 0) :     0.106144 a.u.     2.888 eV
  69( 0) :     0.125011 a.u.     3.402 eV
  70( 0) :     0.152656 a.u.     4.154 eV
  71( 0) :     0.155560 a.u.     4.233 eV
  72( 0) :     0.168803 a.u.     4.593 eV
  73( 0) :     0.173073 a.u.     4.710 eV
  74( 0) :     0.183947 a.u.     5.005 eV
  75( 0) :     0.192546 a.u.     5.239 eV
  76( 0) :     0.206066 a.u.     5.607 eV
  77( 0) :     0.207843 a.u.     5.656 eV
  78( 0) :     0.214410 a.u.     5.834 eV
  79( 0) :     0.215957 a.u.     5.876 eV
  80( 0) :     0.220128 a.u.     5.990 eV
  81( 0) :     0.226226 a.u.     6.156 eV
  82( 0) :     0.230911 a.u.     6.283 eV
  83( 0) :     0.240242 a.u.     6.537 eV
  84( 0) :     0.248977 a.u.     6.775 eV
  85( 0) :     0.264795 a.u.     7.205 eV
  86( 0) :     0.276005 a.u.     7.510 eV
  87( 0) :     0.286875 a.u.     7.806 eV
  88( 0) :     0.294093 a.u.     8.003 eV
  89( 0) :     0.302582 a.u.     8.234 eV
  90( 0) :     0.321584 a.u.     8.751 eV
  91( 0) :     0.332210 a.u.     9.040 eV
  92( 0) :     0.343704 a.u.     9.353 eV
  93( 0) :     0.350835 a.u.     9.547 eV
  94( 0) :     0.378645 a.u.    10.303 eV
  95( 0) :     0.392588 a.u.    10.683 eV
  96( 0) :     0.396078 a.u.    10.778 eV
  97( 0) :     0.418784 a.u.    11.396 eV
  98( 0) :     0.447629 a.u.    12.181 eV
  99( 0) :     0.448425 a.u.    12.202 eV
 100( 0) :     0.463201 a.u.    12.604 eV
 101( 0) :     0.468005 a.u.    12.735 eV
 102( 0) :     0.482829 a.u.    13.138 eV
 103( 0) :     0.498907 a.u.    13.576 eV
 104( 0) :     0.512655 a.u.    13.950 eV
 105( 0) :     0.517868 a.u.    14.092 eV
 106( 0) :     0.525502 a.u.    14.300 eV
 107( 0) :     0.546613 a.u.    14.874 eV
 108( 0) :     0.549005 a.u.    14.939 eV
 109( 0) :     0.556807 a.u.    15.151 eV
 110( 0) :     0.566319 a.u.    15.410 eV
 111( 0) :     0.579646 a.u.    15.773 eV
 112( 0) :     0.581617 a.u.    15.827 eV
 113( 0) :     0.592500 a.u.    16.123 eV
 114( 0) :     0.600788 a.u.    16.348 eV
 115( 0) :     0.607508 a.u.    16.531 eV
 116( 0) :     0.610193 a.u.    16.604 eV
 117( 0) :     0.615298 a.u.    16.743 eV
 118( 0) :     0.621833 a.u.    16.921 eV
 119( 0) :     0.622984 a.u.    16.952 eV
 120( 0) :     0.628244 a.u.    17.095 eV
 121( 0) :     0.637257 a.u.    17.341 eV
 122( 0) :     0.643036 a.u.    17.498 eV
 123( 0) :     0.651776 a.u.    17.736 eV
 124( 0) :     0.660403 a.u.    17.970 eV
 125( 0) :     0.669360 a.u.    18.214 eV
 126( 0) :     0.677292 a.u.    18.430 eV
 127( 0) :     0.691014 a.u.    18.803 eV
 128( 0) :     0.692327 a.u.    18.839 eV
 129( 0) :     0.699415 a.u.    19.032 eV
 130( 0) :     0.709446 a.u.    19.305 eV
 131( 0) :     0.714325 a.u.    19.438 eV
 132( 0) :     0.723545 a.u.    19.689 eV
 133( 0) :     0.734270 a.u.    19.981 eV
 134( 0) :     0.753046 a.u.    20.491 eV
 135( 0) :     0.759353 a.u.    20.663 eV
 136( 0) :     0.770017 a.u.    20.953 eV
 137( 0) :     0.809053 a.u.    22.015 eV
 138( 0) :     0.859117 a.u.    23.378 eV
 139( 0) :     0.872059 a.u.    23.730 eV
 140( 0) :     0.885000 a.u.    24.082 eV
 141( 0) :     0.914560 a.u.    24.886 eV
 142( 0) :     0.925225 a.u.    25.177 eV
 143( 0) :     0.934889 a.u.    25.440 eV
 144( 0) :     0.943447 a.u.    25.673 eV
 145( 0) :     0.947447 a.u.    25.781 eV
 146( 0) :     0.951429 a.u.    25.890 eV
 147( 0) :     0.955494 a.u.    26.000 eV
 148( 0) :     0.966516 a.u.    26.300 eV
 149( 0) :     0.976223 a.u.    26.564 eV
 150( 0) :     0.982802 a.u.    26.743 eV
 151( 0) :     0.991589 a.u.    26.983 eV
 152( 0) :     0.995271 a.u.    27.083 eV
 153( 0) :     1.014279 a.u.    27.600 eV
 154( 0) :     1.017838 a.u.    27.697 eV
 155( 0) :     1.019307 a.u.    27.737 eV
 156( 0) :     1.027827 a.u.    27.969 eV
 157( 0) :     1.028187 a.u.    27.978 eV
 158( 0) :     1.048263 a.u.    28.525 eV
 159( 0) :     1.057782 a.u.    28.784 eV
 160( 0) :     1.064431 a.u.    28.965 eV
 161( 0) :     1.069064 a.u.    29.091 eV
 162( 0) :     1.074625 a.u.    29.242 eV
 163( 0) :     1.087578 a.u.    29.595 eV
 164( 0) :     1.111049 a.u.    30.233 eV
 165( 0) :     1.119306 a.u.    30.458 eV
 166( 0) :     1.123575 a.u.    30.574 eV
 167( 0) :     1.143510 a.u.    31.116 eV
 168( 0) :     1.152196 a.u.    31.353 eV
 169( 0) :     1.159719 a.u.    31.558 eV
 170( 0) :     1.169497 a.u.    31.824 eV
 171( 0) :     1.196735 a.u.    32.565 eV
 172( 0) :     1.221742 a.u.    33.245 eV
 173( 0) :     1.227958 a.u.    33.414 eV
 174( 0) :     1.252985 a.u.    34.095 eV
 175( 0) :     1.267396 a.u.    34.488 eV
 176( 0) :     1.269666 a.u.    34.549 eV
 177( 0) :     1.279730 a.u.    34.823 eV
 178( 0) :     1.307337 a.u.    35.574 eV
 179( 0) :     1.325043 a.u.    36.056 eV
 180( 0) :     1.337195 a.u.    36.387 eV
 181( 0) :     1.339063 a.u.    36.438 eV
 182( 0) :     1.363018 a.u.    37.090 eV
 183( 0) :     1.376196 a.u.    37.448 eV
 184( 0) :     1.401620 a.u.    38.140 eV
 185( 0) :     1.446628 a.u.    39.365 eV
 186( 0) :     1.463939 a.u.    39.836 eV
 187( 0) :     1.477630 a.u.    40.208 eV
 188( 0) :     1.491501 a.u.    40.586 eV
 189( 0) :     1.495593 a.u.    40.697 eV
 190( 0) :     1.514223 a.u.    41.204 eV
 191( 0) :     1.522703 a.u.    41.435 eV
 192( 0) :     1.530125 a.u.    41.637 eV
 193( 0) :     1.544063 a.u.    42.016 eV
 194( 0) :     1.547864 a.u.    42.120 eV
 195( 0) :     1.562320 a.u.    42.513 eV
 196( 0) :     1.583560 a.u.    43.091 eV
 197( 0) :     1.600616 a.u.    43.555 eV
 198( 0) :     1.636848 a.u.    44.541 eV
 199( 0) :     1.662933 a.u.    45.251 eV
 200( 0) :     1.681866 a.u.    45.766 eV
 201( 0) :     1.716421 a.u.    46.706 eV
 202( 0) :     1.739338 a.u.    47.330 eV
 203( 0) :     1.752880 a.u.    47.698 eV
 204( 0) :     1.786159 a.u.    48.604 eV
 205( 0) :     1.815940 a.u.    49.414 eV
 206( 0) :     1.831195 a.u.    49.829 eV
 207( 0) :     1.862084 a.u.    50.670 eV
 208( 0) :     1.880075 a.u.    51.159 eV
 209( 0) :     1.885214 a.u.    51.299 eV
 210( 0) :     1.906782 a.u.    51.886 eV
 211( 0) :     1.924033 a.u.    52.356 eV
 212( 0) :     1.932071 a.u.    52.574 eV
 213( 0) :     1.939774 a.u.    52.784 eV
 214( 0) :     1.964067 a.u.    53.445 eV
 215( 0) :     1.989427 a.u.    54.135 eV
 216( 0) :     2.021828 a.u.    55.017 eV
 217( 0) :     2.023200 a.u.    55.054 eV
 218( 0) :     2.030911 a.u.    55.264 eV
 219( 0) :     2.044629 a.u.    55.637 eV
 220( 0) :     2.069212 a.u.    56.306 eV
 221( 0) :     2.072489 a.u.    56.395 eV
 222( 0) :     2.093235 a.u.    56.960 eV
 223( 0) :     2.108703 a.u.    57.381 eV
 224( 0) :     2.135007 a.u.    58.097 eV
 225( 0) :     2.142534 a.u.    58.301 eV
 226( 0) :     2.157283 a.u.    58.703 eV
 227( 0) :     2.166538 a.u.    58.955 eV
 228( 0) :     2.177214 a.u.    59.245 eV
 229( 0) :     2.194454 a.u.    59.714 eV
 230( 0) :     2.200169 a.u.    59.870 eV
 231( 0) :     2.208176 a.u.    60.088 eV
 232( 0) :     2.214016 a.u.    60.246 eV
 233( 0) :     2.228641 a.u.    60.644 eV
 234( 0) :     2.238069 a.u.    60.901 eV
 235( 0) :     2.245786 a.u.    61.111 eV
 236( 0) :     2.280019 a.u.    62.042 eV
 237( 0) :     2.297575 a.u.    62.520 eV
 238( 0) :     2.318490 a.u.    63.089 eV
 239( 0) :     2.340062 a.u.    63.676 eV
 240( 0) :     2.364481 a.u.    64.341 eV
 241( 0) :     2.368378 a.u.    64.447 eV
 242( 0) :     2.381430 a.u.    64.802 eV
 243( 0) :     2.383042 a.u.    64.846 eV
 244( 0) :     2.390095 a.u.    65.038 eV
 245( 0) :     2.441101 a.u.    66.426 eV
 246( 0) :     2.472975 a.u.    67.293 eV
 247( 0) :     2.483881 a.u.    67.590 eV
 248( 0) :     2.503529 a.u.    68.124 eV
 249( 0) :     2.527475 a.u.    68.776 eV
 250( 0) :     2.561060 a.u.    69.690 eV
 251( 0) :     2.632076 a.u.    71.622 eV
 252( 0) :     2.640722 a.u.    71.858 eV
 253( 0) :     2.649462 a.u.    72.096 eV
 254( 0) :     2.660449 a.u.    72.394 eV
 255( 0) :     2.697034 a.u.    73.390 eV
 256( 0) :     2.701446 a.u.    73.510 eV
 257( 0) :     2.723422 a.u.    74.108 eV
 258( 0) :     2.737190 a.u.    74.483 eV
 259( 0) :     2.772924 a.u.    75.455 eV
 260( 0) :     2.779544 a.u.    75.635 eV
 261( 0) :     2.785382 a.u.    75.794 eV
 262( 0) :     2.809389 a.u.    76.447 eV
 263( 0) :     2.813980 a.u.    76.572 eV
 264( 0) :     2.836809 a.u.    77.193 eV
 265( 0) :     2.848238 a.u.    77.505 eV
 266( 0) :     2.859790 a.u.    77.819 eV
 267( 0) :     2.916146 a.u.    79.352 eV
 268( 0) :     2.942448 a.u.    80.068 eV
 269( 0) :     2.966129 a.u.    80.712 eV
 270( 0) :     3.033057 a.u.    82.534 eV
 271( 0) :     3.075838 a.u.    83.698 eV
 272( 0) :     3.217908 a.u.    87.564 eV
 273( 0) :     3.274171 a.u.    89.095 eV
 274( 0) :     3.351475 a.u.    91.198 eV
 275( 0) :     3.477465 a.u.    94.627 eV
 276( 0) :     3.516618 a.u.    95.692 eV
 277( 0) :     3.607840 a.u.    98.174 eV
 278( 0) :    13.238580 a.u.   360.240 eV
 279( 0) :    13.352193 a.u.   363.332 eV
 280( 0) :    13.614344 a.u.   370.465 eV
 281( 0) :    13.620376 a.u.   370.629 eV
 282( 0) :    13.661598 a.u.   371.751 eV
 283( 0) :    13.766857 a.u.   374.615 eV
 284( 0) :    13.859230 a.u.   377.129 eV
 285( 0) :    13.919439 a.u.   378.767 eV
 286( 0) :    14.055994 a.u.   382.483 eV
 287( 0) :    14.149795 a.u.   385.036 eV
 288( 0) :    14.172222 a.u.   385.646 eV
 289( 0) :    14.185991 a.u.   386.020 eV
 290( 0) :    14.299616 a.u.   389.112 eV
 291( 0) :    14.565522 a.u.   396.348 eV
 292( 0) :    19.262637 a.u.   524.163 eV
 293( 0) :    19.357250 a.u.   526.738 eV
 294( 0) :    19.624963 a.u.   534.022 eV
 295( 0) :    25.792285 a.u.   701.844 eV
------------------------------------------------------------------------------
                           ORCA ORBITAL LOCALIZATION
------------------------------------------------------------------------------

Input orbitals are from                  ... orca.uno
Output orbitals are to                   ... orca.unoloc
Max. number of iterations                ... 64
Localizations seeded randomly            ... on
Convergence tolerance                    ... 1.000e-05
Using relative localization threshhold   ... 1.000e-05
Threshold for strong local MOs           ... 0.000e+00
Threshold for bond MOs                   ... 1.000e-01
Operator                                 ... 0
Orbital range for localization           ... 62 to 63
Localization criterion                   ... PIPEK-MEZEY
Entering Jacobi type localization:
Using Cholesky decomposition as initial guess.
Initial value of the localization sum :     0.389904
ITERATION   0 : L=    0.3900327747 DL=  1.29e-04 (MAX-T)=   1.152 
ITERATION   1 : L=    0.3900327747 DL=  0.00e+00 (MAX-T)=   0.000 
ITERATION   2 : L=    0.3900327747 DL=  0.00e+00 (MAX-T)=   0.000 
LOCALIZATION SUM CONVERGED


--------------------------------------------------------------------------------
                    LOCALIZED MOLECULAR ORBITAL COMPOSITIONS
--------------------------------------------------------------------------------

The Mulliken populations for each LMO on each atom are computed
The LMO`s will be ordered according to atom index and type
  (A) Strongly localized MO`s have populations of >=0.000 on one atom
  (B) Two center bond orbitals have populations of >=0.100 on two atoms
  (C) Other MO`s are considered to be `delocalized`

FOUND  -   2 strongly local MO`s
       -   0 two center bond MO`s
       -   0 significantly delocalized MO`s

Rather strongly localized orbitals:
MO  63:  15N  -   0.235573
MO  62:  15N  -   0.411594
Localized MO's were stored in: orca.unoloc

                      ******************************************
                           B R O K E N   S Y M M E T R Y
                           -----------------------------
                           Broken Symmetry SCF calculation
                                   MS(BS) =   0.0
                      ******************************************
 
----------------------------
 BROKEN SYMMETRY INFORMATION
----------------------------

first open orbital = 62
last open orbital  = 63
HOMO(alpha)        = 62
HOMO(beta)         = 62
The new occupation numbers
   0:    1.000    1.000
   1:    1.000    1.000
   2:    1.000    1.000
   3:    1.000    1.000
   4:    1.000    1.000
   5:    1.000    1.000
   6:    1.000    1.000
   7:    1.000    1.000
   8:    1.000    1.000
   9:    1.000    1.000
  10:    1.000    1.000
  11:    1.000    1.000
  12:    1.000    1.000
  13:    1.000    1.000
  14:    1.000    1.000
  15:    1.000    1.000
  16:    1.000    1.000
  17:    1.000    1.000
  18:    1.000    1.000
  19:    1.000    1.000
  20:    1.000    1.000
  21:    1.000    1.000
  22:    1.000    1.000
  23:    1.000    1.000
  24:    1.000    1.000
  25:    1.000    1.000
  26:    1.000    1.000
  27:    1.000    1.000
  28:    1.000    1.000
  29:    1.000    1.000
  30:    1.000    1.000
  31:    1.000    1.000
  32:    1.000    1.000
  33:    1.000    1.000
  34:    1.000    1.000
  35:    1.000    1.000
  36:    1.000    1.000
  37:    1.000    1.000
  38:    1.000    1.000
  39:    1.000    1.000
  40:    1.000    1.000
  41:    1.000    1.000
  42:    1.000    1.000
  43:    1.000    1.000
  44:    1.000    1.000
  45:    1.000    1.000
  46:    1.000    1.000
  47:    1.000    1.000
  48:    1.000    1.000
  49:    1.000    1.000
  50:    1.000    1.000
  51:    1.000    1.000
  52:    1.000    1.000
  53:    1.000    1.000
  54:    1.000    1.000
  55:    1.000    1.000
  56:    1.000    1.000
  57:    1.000    1.000
  58:    1.000    1.000
  59:    1.000    1.000
  60:    1.000    1.000
  61:    1.000    1.000
  62:    1.000    1.000
  63:    0.000    0.000
  64:    0.000    0.000
  65:    0.000    0.000
  66:    0.000    0.000
  67:    0.000    0.000
  68:    0.000    0.000
  69:    0.000    0.000
  70:    0.000    0.000
  71:    0.000    0.000
  72:    0.000    0.000
  73:    0.000    0.000

--------------------
CPCM SOLVATION MODEL
--------------------
CPCM parameters:
  Epsilon                                         ...      80.1510
  Refrac                                          ...       1.3328
  Rsolv                                           ...       1.3000
  Surface type                                    ... GAUSSIAN VDW
  Discretization scheme                           ... Constant charge density
    Threshold for H atoms                         ...       5.0000 (charges/Ang^2)
    Threshold for non-H atoms                     ...       5.0000 (charges/Ang^2)
  Epsilon function type                           ...         CPCM
Solvent:                                          ... WATER
Radii:
  Scheme                                          ... Element-dependent radii
  Radius for N  used is    3.5149 Bohr (=   1.8600 Ang.)
  Radius for C  used is    3.8550 Bohr (=   2.0400 Ang.)
  Radius for H  used is    2.4944 Bohr (=   1.3200 Ang.)
  Radius for O  used is    3.4469 Bohr (=   1.8240 Ang.)
Calculating surface                               ...        done! (  0.0s)
Cavity surface points                             ...         2927
Cavity Volume                                     ...    1988.6952
Cavity Surface-area                               ...    1064.7015
Calculating surface distance matrix               ...        done! (  0.1s)
Performing Cholesky decomposition & store         ...        done! (  0.4s)
Overall time for CPCM initialization              ...                 0.5s

----------------------------------------D-I-I-S--------------------------------------------
Iteration    Energy (Eh)           Delta-E    RMSDP     MaxDP     DIISErr   Damp  Time(sec)
-------------------------------------------------------------------------------------------
               ***  Starting incremental Fock matrix formation  ***
    1    -778.9764266491806666     0.00e+00  5.23e-05  1.74e-03  1.17e-02  0.850   2.4
Warning: op=1 Small HOMO/LUMO gap (   0.060) - skipping pre-diagonalization
         Will do a full diagonalization
    2    -778.9769735444231173    -5.47e-04  4.71e-05  1.53e-03  1.01e-02  0.850   2.1
                               ***Turning on AO-DIIS***
    3    -778.9774785241038444    -5.05e-04  5.16e-05  1.72e-03  8.78e-03  0.850   2.1
    4    -778.9779352975738220    -4.57e-04  3.51e-04  1.18e-02  7.58e-03  0.000   2.1
    5    -778.9817794913942635    -3.84e-03  1.19e-04  4.69e-03  1.54e-03  0.000   2.2
    6    -778.9821171420885548    -3.38e-04  1.42e-04  6.21e-03  1.41e-03  0.000   2.1
    7    -778.9824959142135867    -3.79e-04  1.07e-04  4.54e-03  1.76e-03  0.000   2.1
    8    -778.9828063930763165    -3.10e-04  3.35e-05  2.02e-03  2.08e-03  0.000   2.1
    9    -778.9826958148157701     1.11e-04  2.20e-06  9.23e-05  2.10e-03  0.000   2.0
   10    -778.9826947661110808     1.05e-06  1.70e-05  8.06e-04  2.07e-03  0.000   1.8
   11    -778.9827398575425832    -4.51e-05  1.34e-04  6.34e-03  2.10e-03  0.000   2.0
   12    -778.9831876464304514    -4.48e-04  1.33e-05  7.97e-04  2.37e-03  0.000   2.1
   13    -778.9831703677509722     1.73e-05  3.81e-05  1.83e-03  2.51e-03  0.000   1.9
   14    -778.9830398067138049     1.31e-04  8.04e-06  5.37e-04  2.44e-03  0.000   2.0
   15    -778.9830689376351529    -2.91e-05  8.06e-05  3.90e-03  2.41e-03  0.000   1.8
   16    -778.9833597107917740    -2.91e-04  1.29e-04  5.67e-03  2.55e-03  0.000   2.1
   17    -778.9838616204788195    -5.02e-04  8.66e-05  4.77e-03  2.86e-03  0.000   2.1
   18    -778.9834858096276093     3.76e-04  2.50e-05  9.46e-04  2.88e-03  0.000   2.1
   19    -778.9833972330529832     8.86e-05  1.13e-05  4.06e-04  2.80e-03  0.000   2.0
   20    -778.9833622361361449     3.50e-05  1.13e-04  5.55e-03  2.76e-03  0.000   2.0
               *** Restarting incremental Fock matrix formation ***
                             ****Resetting DIIS****
Warning: op=1 Small HOMO/LUMO gap (   0.071) - skipping pre-diagonalization
         Will do a full diagonalization
   21    -778.9838202550515689    -4.58e-04  3.10e-04  1.26e-02  2.90e-03  0.000   2.4
   22    -778.9852287544435967    -1.41e-03  1.66e-04  7.45e-03  3.65e-03  0.000   2.1
   23    -778.9843948447162347     8.34e-04  2.45e-04  1.07e-02  3.39e-03  0.000   2.1
   24    -778.9833832650465411     1.01e-03  3.16e-04  1.45e-02  2.87e-03  0.000   2.2
   25    -778.9823934279593232     9.90e-04  2.32e-04  1.05e-02  2.18e-03  0.000   2.2
   26    -778.9819274020012472     4.66e-04  1.58e-04  6.78e-03  1.60e-03  0.000   2.2
   27    -778.9817682783486816     1.59e-04  1.45e-04  6.28e-03  1.14e-03  0.000   2.2
                              *** Initializing SOSCF ***
---------------------------------------S-O-S-C-F--------------------------------------
Iteration    Energy (Eh)           Delta-E    RMSDP     MaxDP     MaxGrad    Time(sec)
--------------------------------------------------------------------------------------
   28    -778.9816779207769741     9.04e-05  1.33e-04  5.39e-03  7.21e-04     2.2
               *** Restarting incremental Fock matrix formation ***
   29    -778.9816850370980319    -7.12e-06  2.19e-05  7.89e-04  4.05e-04     2.4
   30    -778.9816953913314137    -1.04e-05  4.41e-05  1.55e-03  4.21e-04     2.0
   31    -778.9817070995593440    -1.17e-05  6.89e-05  1.99e-03  4.63e-04     2.1
               *** Scaled step length from 13.360197 to 0.200000 ***
   32    -778.9817242183194139    -1.71e-05  7.24e-04  2.32e-02  7.30e-04     2.1
               *** Scaled step length from 0.278726 to 0.200000 ***
Curvature condition for BFGS not met. Restarting diagonal Hessian.
   33    -778.9820074617578030    -2.83e-04  7.69e-04  2.11e-02  4.80e-03     2.3
   34    -778.9825788100417867    -5.71e-04  5.07e-04  2.10e-02  9.42e-03     2.2
   35    -778.9859511509419008    -3.37e-03  6.40e-04  2.34e-02  1.30e-02     2.2
               *** Scaled step length from 3.065391 to 0.200000 ***
   36    -778.9917125956446853    -5.76e-03  7.59e-04  3.38e-02  1.61e-02     2.2
               *** Scaled step length from 2.180385 to 0.200000 ***
   37    -778.9978441891726106    -6.13e-03  7.52e-04  3.36e-02  1.71e-02     2.2
               *** Scaled step length from 0.656237 to 0.200000 ***
   38    -779.0032044795445927    -5.36e-03  7.35e-04  3.02e-02  1.54e-02     2.2
               *** Scaled step length from 0.279469 to 0.200000 ***
   39    -779.0075954297390126    -4.39e-03  7.29e-04  3.11e-02  1.01e-02     2.2
   40    -779.0114334182751463    -3.84e-03  5.34e-04  3.00e-02  7.02e-03     2.2
   41    -779.0147226548781418    -3.29e-03  3.72e-04  2.16e-02  4.88e-03     2.1
   42    -779.0167694068998117    -2.05e-03  2.45e-04  1.06e-02  4.12e-03     2.2
   43    -779.0178130840347421    -1.04e-03  1.35e-04  3.71e-03  2.90e-03     2.1
   44    -779.0182576132831400    -4.45e-04  1.08e-04  2.70e-03  1.89e-03     2.0
   45    -779.0183480415039412    -9.04e-05  4.55e-05  1.74e-03  1.46e-03     2.0
   46    -779.0184194083460625    -7.14e-05  4.80e-05  1.87e-03  8.68e-04     2.0
   47    -779.0184467217848123    -2.73e-05  5.78e-05  2.35e-03  4.38e-04     1.9
   48    -779.0184610357987367    -1.43e-05  1.27e-05  4.71e-04  3.17e-04     1.9
               *** Restarting incremental Fock matrix formation ***
   49    -779.0184659550593551    -4.92e-06  7.96e-06  3.79e-04  1.70e-04     2.3
   50    -779.0184669052543995    -9.50e-07  4.38e-06  1.86e-04  8.20e-05     1.8
   51    -779.0184673460121303    -4.41e-07  3.54e-06  1.43e-04  5.44e-05     1.7
   52    -779.0184675234042970    -1.77e-07  2.44e-06  1.06e-04  3.38e-05     1.7
   53    -779.0184676190497157    -9.56e-08  1.50e-06  7.99e-05  2.23e-05     1.6
   54    -779.0184676505371044    -3.15e-08  6.81e-07  3.55e-05  1.03e-05     1.6
   55    -779.0184676583498913    -7.81e-09  3.25e-07  1.45e-05  8.10e-06     1.5
   56    -779.0184676610169845    -2.67e-09  2.71e-07  1.18e-05  4.88e-06     1.4
   57    -779.0184676622425286    -1.23e-09  1.79e-07  7.71e-06  1.99e-06     1.4
   58    -779.0184676627939098    -5.51e-10  1.87e-07  8.44e-06  1.39e-06     1.4
                 **** Energy Check signals convergence ****

               *****************************************************
               *                     SUCCESS                       *
               *           SCF CONVERGED AFTER  58 CYCLES          *
               *****************************************************

             **** ENERGY FILE WAS UPDATED (orca.en.tmp) ****

----------------
TOTAL SCF ENERGY
----------------

Total Energy       :       -779.01846766279391 Eh          -21198.17020 eV

Components:
Nuclear Repulsion  :       1132.52509641774031 Eh           30817.57461 eV
Electronic Energy  :      -1911.51372438154704 Eh          -52014.93283 eV
One Electron Energy:      -3305.15230603062082 Eh          -89937.76659 eV
Two Electron Energy:       1393.63858164907379 Eh           37922.83377 eV
CPCM Dielectric    :         -0.02983969898716 Eh              -0.81198 eV

Virial components:
Potential Energy   :      -1552.22719638904960 Eh          -42238.24936 eV
Kinetic Energy     :        773.20872872625569 Eh           21040.07917 eV
Virial Ratio       :          2.00751380412649

DFT components:
N(Alpha)           :       63.000069350396 electrons
N(Beta)            :       63.000069350210 electrons
N(Total)           :      126.000138700606 electrons
E(X)               :      -58.772459185161 Eh       
E(C)               :       -5.529369483331 Eh       
E(XC)              :      -64.301828668493 Eh       

CPCM Solvation Model Properties:
Surface-charge          :         -0.02210299479187
Corrected charge        :         -0.00000000000000
Outlying charge corr.   :          0.00002650562526 Eh               0.00072 eV
Free-energy (cav+disp)  :  This term is not implemented in the current solvation scheme

---------------
SCF CONVERGENCE
---------------

  Last Energy change         ...    5.5138e-10  Tolerance :   1.0000e-09
  Last MAX-Density change    ...    8.4377e-06  Tolerance :   1.0000e-08
  Last RMS-Density change    ...    1.8746e-07  Tolerance :   1.0000e-09
  Last DIIS Error            ...    7.2122e-04  Tolerance :   1.0000e-08
  Last Orbital Gradient      ...    1.3904e-06  Tolerance :   2.0000e-06
  Last Orbital Rotation      ...    2.5162e-05  Tolerance :   2.0000e-06


----------------------
UHF SPIN CONTAMINATION
----------------------

Warning: in a DFT calculation there is little theoretical justification to 
         calculate <S**2> as in Hartree-Fock theory. We will do it anyways
         but you should keep in mind that the values have only limited relevance

Expectation value of <S**2>     :     0.000000
Ideal value S*(S+1) for S=0.0   :     0.000000
Deviation                       :     0.000000


                    ********************************
                    * MULLIKEN POPULATION ANALYSIS *
                    ********************************

--------------------------------------------
MULLIKEN ATOMIC CHARGES AND SPIN POPULATIONS
--------------------------------------------
   0 N :   -0.480943   -0.000028
   1 C :    0.026407    0.000002
   2 C :   -0.413274   -0.000001
   3 C :    0.287049   -0.000030
   4 C :   -0.447270   -0.000008
   5 C :    0.040990    0.000013
   6 H :    0.294560   -0.000001
   7 H :    0.264452    0.000001
   8 N :   -0.320791    0.000043
   9 H :    0.269871    0.000001
  10 H :    0.297099   -0.000002
  11 C :   -0.521541    0.000006
  12 H :    0.258065   -0.000001
  13 H :    0.260194   -0.000001
  14 H :    0.251806   -0.000002
  15 N :   -0.102103    0.000039
  16 C :   -0.144526   -0.000037
  17 C :    0.283140    0.000008
  18 H :    0.232493    0.000004
  19 O :   -0.380747   -0.000008
  20 C :   -0.008408    0.000005
  21 C :   -0.285332   -0.000007
  22 C :   -0.236708    0.000007
  23 C :   -0.244909   -0.000007
  24 C :   -0.239984    0.000004
  25 C :   -0.260460   -0.000002
  26 H :    0.262910    0.000000
  27 H :    0.264847   -0.000001
  28 H :    0.265974    0.000001
  29 H :    0.263193    0.000000
  30 H :    0.263948    0.000000
Sum of atomic charges         :    0.0000000
Sum of atomic spin populations:    0.0000000

-----------------------------------------------------
MULLIKEN REDUCED ORBITAL CHARGES AND SPIN POPULATIONS
-----------------------------------------------------
CHARGE
  0 N s       :     3.531650  s :     3.531650
      pz      :     1.159461  p :     3.902620
      px      :     1.185120
      py      :     1.558039
      dz2     :     0.011977  d :     0.046673
      dxz     :     0.013653
      dyz     :     0.007536
      dx2y2   :     0.006629
      dxy     :     0.006877

  1 C s       :     3.128758  s :     3.128758
      pz      :     0.764405  p :     2.786931
      px      :     1.034527
      py      :     0.987998
      dz2     :     0.018844  d :     0.057904
      dxz     :     0.014505
      dyz     :     0.013017
      dx2y2   :     0.006356
      dxy     :     0.005181

  2 C s       :     3.300803  s :     3.300803
      pz      :     1.133367  p :     3.074470
      px      :     0.871687
      py      :     1.069416
      dz2     :     0.011176  d :     0.038001
      dxz     :     0.010478
      dyz     :     0.002706
      dx2y2   :     0.006074
      dxy     :     0.007567

  3 C s       :     3.038935  s :     3.038935
      pz      :     0.841428  p :     2.603424
      px      :     0.771702
      py      :     0.990294
      dz2     :     0.015437  d :     0.070592
      dxz     :     0.021492
      dyz     :     0.009860
      dx2y2   :     0.009915
      dxy     :     0.013888

  4 C s       :     3.282306  s :     3.282306
      pz      :     0.914706  p :     3.128087
      px      :     1.086547
      py      :     1.126834
      dz2     :     0.009490  d :     0.036877
      dxz     :     0.012290
      dyz     :     0.004796
      dx2y2   :     0.005721
      dxy     :     0.004581

  5 C s       :     3.131202  s :     3.131202
      pz      :     1.004735  p :     2.768092
      px      :     0.822531
      py      :     0.940827
      dz2     :     0.014843  d :     0.059715
      dxz     :     0.016443
      dyz     :     0.003278
      dx2y2   :     0.009731
      dxy     :     0.015419

  6 H s       :     0.705440  s :     0.705440

  7 H s       :     0.735548  s :     0.735548

  8 N s       :     3.565880  s :     3.565880
      pz      :     1.464542  p :     3.687839
      px      :     0.918726
      py      :     1.304570
      dz2     :     0.007932  d :     0.067072
      dxz     :     0.019901
      dyz     :     0.006133
      dx2y2   :     0.010802
      dxy     :     0.022304

  9 H s       :     0.730129  s :     0.730129

 10 H s       :     0.702901  s :     0.702901

 11 C s       :     3.355610  s :     3.355610
      pz      :     1.083055  p :     3.115474
      px      :     0.877185
      py      :     1.155234
      dz2     :     0.009308  d :     0.050457
      dxz     :     0.011502
      dyz     :     0.006029
      dx2y2   :     0.013579
      dxy     :     0.010038

 12 H s       :     0.741935  s :     0.741935

 13 H s       :     0.739806  s :     0.739806

 14 H s       :     0.748194  s :     0.748194

 15 N s       :     3.399674  s :     3.399674
      pz      :     1.057624  p :     3.647218
      px      :     0.932299
      py      :     1.657295
      dz2     :     0.007893  d :     0.055211
      dxz     :     0.019407
      dyz     :     0.002543
      dx2y2   :     0.010941
      dxy     :     0.014427

 16 C s       :     3.188283  s :     3.188283
      pz      :     0.987841  p :     2.884363
      px      :     0.860755
      py      :     1.035768
      dz2     :     0.005330  d :     0.071880
      dxz     :     0.010276
      dyz     :     0.004184
      dx2y2   :     0.017838
      dxy     :     0.034251

 17 C s       :     3.168374  s :     3.168374
      pz      :     0.747745  p :     2.450134
      px      :     0.844320
      py      :     0.858069
      dz2     :     0.006268  d :     0.098352
      dxz     :     0.007583
      dyz     :     0.017778
      dx2y2   :     0.032791
      dxy     :     0.033932

 18 H s       :     0.767507  s :     0.767507

 19 O s       :     3.753192  s :     3.753192
      pz      :     1.391904  p :     4.598402
      px      :     1.743969
      py      :     1.462529
      dz2     :     0.002610  d :     0.029153
      dxz     :     0.001922
      dyz     :     0.009177
      dx2y2   :     0.007826
      dxy     :     0.007617

 20 C s       :     3.219630  s :     3.219630
      pz      :     0.995498  p :     2.745937
      px      :     0.859858
      py      :     0.890581
      dz2     :     0.006537  d :     0.042841
      dxz     :     0.006291
      dyz     :     0.006739
      dx2y2   :     0.012742
      dxy     :     0.010532

 21 C s       :     3.300369  s :     3.300369
      pz      :     1.000872  p :     2.945017
      px      :     0.961672
      py      :     0.982473
      dz2     :     0.003649  d :     0.039946
      dxz     :     0.008572
      dyz     :     0.006879
      dx2y2   :     0.009561
      dxy     :     0.011285

 22 C s       :     3.254045  s :     3.254045
      pz      :     0.983741  p :     2.943007
      px      :     0.932787
      py      :     1.026479
      dz2     :     0.004996  d :     0.039657
      dxz     :     0.007877
      dyz     :     0.005719
      dx2y2   :     0.009664
      dxy     :     0.011401

 23 C s       :     3.269216  s :     3.269216
      pz      :     0.941079  p :     2.935451
      px      :     1.074883
      py      :     0.919489
      dz2     :     0.006517  d :     0.040242
      dxz     :     0.005741
      dyz     :     0.006510
      dx2y2   :     0.012482
      dxy     :     0.008993

 24 C s       :     3.256760  s :     3.256760
      pz      :     1.012497  p :     2.943438
      px      :     0.938200
      py      :     0.992741
      dz2     :     0.003759  d :     0.039786
      dxz     :     0.008231
      dyz     :     0.006644
      dx2y2   :     0.009814
      dxy     :     0.011337

 25 C s       :     3.285723  s :     3.285723
      pz      :     0.967413  p :     2.934909
      px      :     0.948412
      py      :     1.019084
      dz2     :     0.005119  d :     0.039828
      dxz     :     0.007963
      dyz     :     0.005604
      dx2y2   :     0.009220
      dxy     :     0.011921

 26 H s       :     0.737090  s :     0.737090

 27 H s       :     0.735153  s :     0.735153

 28 H s       :     0.734026  s :     0.734026

 29 H s       :     0.736807  s :     0.736807

 30 H s       :     0.736052  s :     0.736052


SPIN
  0 N s       :    -0.000003  s :    -0.000003
      pz      :    -0.000003  p :    -0.000025
      px      :    -0.000004
      py      :    -0.000018
      dz2     :     0.000000  d :     0.000000
      dxz     :     0.000000
      dyz     :     0.000000
      dx2y2   :     0.000000
      dxy     :     0.000000

  1 C s       :     0.000001  s :     0.000001
      pz      :     0.000002  p :     0.000001
      px      :     0.000001
      py      :    -0.000002
      dz2     :    -0.000000  d :    -0.000000
      dxz     :    -0.000000
      dyz     :    -0.000000
      dx2y2   :     0.000000
      dxy     :    -0.000000

  2 C s       :    -0.000000  s :    -0.000000
      pz      :    -0.000001  p :    -0.000000
      px      :     0.000001
      py      :    -0.000000
      dz2     :     0.000000  d :    -0.000000
      dxz     :    -0.000000
      dyz     :     0.000000
      dx2y2   :    -0.000000
      dxy     :    -0.000000

  3 C s       :    -0.000003  s :    -0.000003
      pz      :    -0.000001  p :    -0.000027
      px      :    -0.000001
      py      :    -0.000025
      dz2     :     0.000000  d :     0.000000
      dxz     :    -0.000000
      dyz     :     0.000000
      dx2y2   :     0.000000
      dxy     :     0.000000

  4 C s       :    -0.000001  s :    -0.000001
      pz      :     0.000001  p :    -0.000006
      px      :    -0.000002
      py      :    -0.000005
      dz2     :     0.000000  d :    -0.000000
      dxz     :    -0.000000
      dyz     :    -0.000000
      dx2y2   :     0.000000
      dxy     :    -0.000000

  5 C s       :     0.000003  s :     0.000003
      pz      :     0.000002  p :     0.000010
      px      :     0.000002
      py      :     0.000006
      dz2     :    -0.000000  d :    -0.000000
      dxz     :    -0.000000
      dyz     :    -0.000000
      dx2y2   :    -0.000000
      dxy     :    -0.000000

  6 H s       :    -0.000001  s :    -0.000001

  7 H s       :     0.000001  s :     0.000001

  8 N s       :     0.000005  s :     0.000005
      pz      :     0.000005  p :     0.000039
      px      :     0.000002
      py      :     0.000032
      dz2     :    -0.000000  d :    -0.000000
      dxz     :     0.000000
      dyz     :    -0.000000
      dx2y2   :    -0.000000
      dxy     :    -0.000000

  9 H s       :     0.000001  s :     0.000001

 10 H s       :    -0.000002  s :    -0.000002

 11 C s       :     0.000001  s :     0.000001
      pz      :     0.000001  p :     0.000005
      px      :     0.000002
      py      :     0.000001
      dz2     :    -0.000000  d :    -0.000000
      dxz     :    -0.000000
      dyz     :    -0.000000
      dx2y2   :    -0.000000
      dxy     :    -0.000000

 12 H s       :    -0.000001  s :    -0.000001

 13 H s       :    -0.000001  s :    -0.000001

 14 H s       :    -0.000002  s :    -0.000002

 15 N s       :     0.000003  s :     0.000003
      pz      :     0.000021  p :     0.000036
      px      :     0.000004
      py      :     0.000011
      dz2     :    -0.000000  d :     0.000000
      dxz     :    -0.000000
      dyz     :     0.000000
      dx2y2   :    -0.000000
      dxy     :     0.000000

 16 C s       :    -0.000006  s :    -0.000006
      pz      :    -0.000025  p :    -0.000032
      px      :    -0.000005
      py      :    -0.000003
      dz2     :     0.000000  d :     0.000001
      dxz     :     0.000000
      dyz     :     0.000000
      dx2y2   :     0.000000
      dxy     :     0.000000

 17 C s       :     0.000002  s :     0.000002
      pz      :     0.000004  p :     0.000006
      px      :     0.000001
      py      :     0.000001
      dz2     :    -0.000000  d :    -0.000000
      dxz     :    -0.000000
      dyz     :    -0.000000
      dx2y2   :     0.000000
      dxy     :    -0.000000

 18 H s       :     0.000004  s :     0.000004

 19 O s       :    -0.000000  s :    -0.000000
      pz      :    -0.000006  p :    -0.000007
      px      :    -0.000000
      py      :    -0.000000
      dz2     :    -0.000000  d :     0.000000
      dxz     :     0.000000
      dyz     :     0.000000
      dx2y2   :     0.000000
      dxy     :     0.000000

 20 C s       :     0.000001  s :     0.000001
      pz      :     0.000002  p :     0.000004
      px      :     0.000001
      py      :     0.000001
      dz2     :    -0.000000  d :     0.000000
      dxz     :     0.000000
      dyz     :    -0.000000
      dx2y2   :    -0.000000
      dxy     :     0.000000

 21 C s       :    -0.000001  s :    -0.000001
      pz      :    -0.000003  p :    -0.000006
      px      :    -0.000001
      py      :    -0.000002
      dz2     :     0.000000  d :     0.000000
      dxz     :     0.000000
      dyz     :     0.000000
      dx2y2   :     0.000000
      dxy     :     0.000000

 22 C s       :     0.000001  s :     0.000001
      pz      :     0.000003  p :     0.000006
      px      :     0.000001
      py      :     0.000002
      dz2     :    -0.000000  d :    -0.000000
      dxz     :    -0.000000
      dyz     :    -0.000000
      dx2y2   :    -0.000000
      dxy     :    -0.000000

 23 C s       :    -0.000001  s :    -0.000001
      pz      :    -0.000003  p :    -0.000006
      px      :    -0.000001
      py      :    -0.000002
      dz2     :     0.000000  d :     0.000000
      dxz     :     0.000000
      dyz     :     0.000000
      dx2y2   :     0.000000
      dxy     :     0.000000

 24 C s       :     0.000001  s :     0.000001
      pz      :     0.000002  p :     0.000003
      px      :     0.000000
      py      :     0.000001
      dz2     :    -0.000000  d :    -0.000000
      dxz     :    -0.000000
      dyz     :    -0.000000
      dx2y2   :    -0.000000
      dxy     :    -0.000000

 25 C s       :    -0.000000  s :    -0.000000
      pz      :    -0.000001  p :    -0.000002
      px      :    -0.000000
      py      :    -0.000000
      dz2     :     0.000000  d :     0.000000
      dxz     :     0.000000
      dyz     :     0.000000
      dx2y2   :     0.000000
      dxy     :     0.000000

 26 H s       :     0.000000  s :     0.000000

 27 H s       :    -0.000001  s :    -0.000001

 28 H s       :     0.000001  s :     0.000001

 29 H s       :     0.000000  s :     0.000000

 30 H s       :     0.000000  s :     0.000000


                     *******************************
                     * LOEWDIN POPULATION ANALYSIS *
                     *******************************

-------------------------------------------
LOEWDIN ATOMIC CHARGES AND SPIN POPULATIONS
-------------------------------------------
   0 N :   -0.067974   -0.000023
   1 C :   -0.056674   -0.000000
   2 C :   -0.190057   -0.000001
   3 C :   -0.042025   -0.000022
   4 C :   -0.234095   -0.000006
   5 C :   -0.032102    0.000008
   6 H :    0.159816   -0.000001
   7 H :    0.159131    0.000000
   8 N :   -0.118211    0.000038
   9 H :    0.157908    0.000001
  10 H :    0.160128   -0.000001
  11 C :   -0.241434    0.000003
  12 H :    0.145487   -0.000001
  13 H :    0.148541   -0.000000
  14 H :    0.136796   -0.000001
  15 N :    0.010378    0.000033
  16 C :   -0.127273   -0.000026
  17 C :    0.091277    0.000004
  18 H :    0.120822    0.000002
  19 O :   -0.225687   -0.000007
  20 C :   -0.106862    0.000003
  21 C :   -0.117950   -0.000004
  22 C :   -0.140466    0.000004
  23 C :   -0.118595   -0.000005
  24 C :   -0.140161    0.000003
  25 C :   -0.104854   -0.000001
  26 H :    0.156059    0.000000
  27 H :    0.153930   -0.000000
  28 H :    0.154181    0.000000
  29 H :    0.153307    0.000000
  30 H :    0.156661    0.000000

----------------------------------------------------
LOEWDIN REDUCED ORBITAL CHARGES AND SPIN POPULATIONS
----------------------------------------------------
CHARGE
  0 N s       :     3.036069  s :     3.036069
      pz      :     1.200782  p :     3.916271
      px      :     1.206787
      py      :     1.508702
      dz2     :     0.031831  d :     0.115634
      dxz     :     0.038659
      dyz     :     0.016713
      dx2y2   :     0.014159
      dxy     :     0.014272

  1 C s       :     2.875538  s :     2.875538
      pz      :     0.951738  p :     3.052146
      px      :     1.111216
      py      :     0.989192
      dz2     :     0.044483  d :     0.128991
      dxz     :     0.035503
      dyz     :     0.028388
      dx2y2   :     0.011543
      dxy     :     0.009075

  2 C s       :     2.893771  s :     2.893771
      pz      :     1.090872  p :     3.209542
      px      :     1.062630
      py      :     1.056039
      dz2     :     0.023892  d :     0.086745
      dxz     :     0.027954
      dyz     :     0.004269
      dx2y2   :     0.014625
      dxy     :     0.016006

  3 C s       :     2.818898  s :     2.818898
      pz      :     1.059182  p :     3.056113
      px      :     1.006769
      py      :     0.990162
      dz2     :     0.041590  d :     0.167015
      dxz     :     0.054406
      dyz     :     0.019654
      dx2y2   :     0.023537
      dxy     :     0.027829

  4 C s       :     2.894815  s :     2.894815
      pz      :     1.056576  p :     3.254434
      px      :     1.095131
      py      :     1.102727
      dz2     :     0.024342  d :     0.084846
      dxz     :     0.030602
      dyz     :     0.010623
      dx2y2   :     0.011469
      dxy     :     0.007810

  5 C s       :     2.875863  s :     2.875863
      pz      :     1.068594  p :     3.023370
      px      :     1.006046
      py      :     0.948730
      dz2     :     0.030862  d :     0.132870
      dxz     :     0.038618
      dyz     :     0.005519
      dx2y2   :     0.024329
      dxy     :     0.033541

  6 H s       :     0.840184  s :     0.840184

  7 H s       :     0.840869  s :     0.840869

  8 N s       :     3.141355  s :     3.141355
      pz      :     1.476431  p :     3.828839
      px      :     1.064399
      py      :     1.288009
      dz2     :     0.015887  d :     0.148017
      dxz     :     0.045611
      dyz     :     0.007848
      dx2y2   :     0.028062
      dxy     :     0.050609

  9 H s       :     0.842092  s :     0.842092

 10 H s       :     0.839872  s :     0.839872

 11 C s       :     2.940361  s :     2.940361
      pz      :     1.093302  p :     3.204101
      px      :     0.962252
      py      :     1.148547
      dz2     :     0.017102  d :     0.096973
      dxz     :     0.023374
      dyz     :     0.010219
      dx2y2   :     0.026211
      dxy     :     0.020068

 12 H s       :     0.854513  s :     0.854513

 13 H s       :     0.851459  s :     0.851459

 14 H s       :     0.863204  s :     0.863204

 15 N s       :     3.025857  s :     3.025857
      pz      :     1.069809  p :     3.833781
      px      :     1.141625
      py      :     1.622347
      dz2     :     0.018433  d :     0.129984
      dxz     :     0.047833
      dyz     :     0.005892
      dx2y2   :     0.023571
      dxy     :     0.034255

 16 C s       :     2.896942  s :     2.896942
      pz      :     0.993530  p :     3.070051
      px      :     1.006402
      py      :     1.070119
      dz2     :     0.010357  d :     0.160280
      dxz     :     0.019960
      dyz     :     0.009113
      dx2y2   :     0.039838
      dxy     :     0.081013

 17 C s       :     2.872298  s :     2.872298
      pz      :     0.753083  p :     2.810161
      px      :     1.020699
      py      :     1.036378
      dz2     :     0.014520  d :     0.226263
      dxz     :     0.014983
      dyz     :     0.036049
      dx2y2   :     0.078977
      dxy     :     0.081735

 18 H s       :     0.879178  s :     0.879178

 19 O s       :     3.510441  s :     3.510441
      pz      :     1.383053  p :     4.658280
      px      :     1.743036
      py      :     1.532191
      dz2     :     0.006360  d :     0.056966
      dxz     :     0.002501
      dyz     :     0.012383
      dx2y2   :     0.018163
      dxy     :     0.017559

 20 C s       :     2.854822  s :     2.854822
      pz      :     1.034267  p :     3.145427
      px      :     1.047539
      py      :     1.063621
      dz2     :     0.013830  d :     0.106614
      dxz     :     0.015120
      dyz     :     0.016998
      dx2y2   :     0.033021
      dxy     :     0.027645

 21 C s       :     2.891925  s :     2.891925
      pz      :     1.004473  p :     3.135219
      px      :     1.086307
      py      :     1.044439
      dz2     :     0.007917  d :     0.090805
      dxz     :     0.018367
      dyz     :     0.012558
      dx2y2   :     0.024054
      dxy     :     0.027908

 22 C s       :     2.893030  s :     2.893030
      pz      :     1.016435  p :     3.156927
      px      :     1.081456
      py      :     1.059036
      dz2     :     0.010055  d :     0.090509
      dxz     :     0.018755
      dyz     :     0.011117
      dx2y2   :     0.024236
      dxy     :     0.026346

 23 C s       :     2.897972  s :     2.897972
      pz      :     0.993917  p :     3.129815
      px      :     1.084153
      py      :     1.051746
      dz2     :     0.012617  d :     0.090807
      dxz     :     0.012240
      dyz     :     0.016327
      dx2y2   :     0.027686
      dxy     :     0.021938

 24 C s       :     2.893468  s :     2.893468
      pz      :     1.015049  p :     3.156099
      px      :     1.082629
      py      :     1.058421
      dz2     :     0.007821  d :     0.090594
      dxz     :     0.017754
      dyz     :     0.012442
      dx2y2   :     0.024655
      dxy     :     0.027921

 25 C s       :     2.891891  s :     2.891891
      pz      :     0.996218  p :     3.122437
      px      :     1.078819
      py      :     1.047400
      dz2     :     0.010371  d :     0.090526
      dxz     :     0.018749
      dyz     :     0.010640
      dx2y2   :     0.023031
      dxy     :     0.027735

 26 H s       :     0.843941  s :     0.843941

 27 H s       :     0.846070  s :     0.846070

 28 H s       :     0.845819  s :     0.845819

 29 H s       :     0.846693  s :     0.846693

 30 H s       :     0.843339  s :     0.843339


SPIN
  0 N s       :    -0.000002  s :    -0.000002
      pz      :    -0.000002  p :    -0.000022
      px      :    -0.000003
      py      :    -0.000017
      dz2     :     0.000000  d :     0.000001
      dxz     :     0.000000
      dyz     :     0.000000
      dx2y2   :     0.000000
      dxy     :     0.000000

  1 C s       :     0.000001  s :     0.000001
      pz      :     0.000001  p :    -0.000000
      px      :     0.000000
      py      :    -0.000002
      dz2     :    -0.000000  d :    -0.000001
      dxz     :    -0.000000
      dyz     :    -0.000000
      dx2y2   :     0.000000
      dxy     :    -0.000000

  2 C s       :    -0.000000  s :    -0.000000
      pz      :    -0.000000  p :    -0.000001
      px      :     0.000000
      py      :    -0.000000
      dz2     :     0.000000  d :    -0.000001
      dxz     :    -0.000000
      dyz     :    -0.000000
      dx2y2   :    -0.000000
      dxy     :    -0.000001

  3 C s       :    -0.000001  s :    -0.000001
      pz      :    -0.000000  p :    -0.000022
      px      :    -0.000001
      py      :    -0.000021
      dz2     :     0.000000  d :     0.000001
      dxz     :     0.000000
      dyz     :     0.000000
      dx2y2   :     0.000000
      dxy     :     0.000001

  4 C s       :    -0.000000  s :    -0.000000
      pz      :     0.000000  p :    -0.000005
      px      :    -0.000001
      py      :    -0.000005
      dz2     :     0.000000  d :    -0.000000
      dxz     :     0.000000
      dyz     :    -0.000000
      dx2y2   :     0.000000
      dxy     :     0.000000

  5 C s       :     0.000001  s :     0.000001
      pz      :     0.000001  p :     0.000007
      px      :     0.000001
      py      :     0.000005
      dz2     :    -0.000000  d :    -0.000001
      dxz     :    -0.000000
      dyz     :    -0.000000
      dx2y2   :    -0.000000
      dxy     :    -0.000000

  6 H s       :    -0.000001  s :    -0.000001

  7 H s       :     0.000000  s :     0.000000

  8 N s       :     0.000002  s :     0.000002
      pz      :     0.000005  p :     0.000035
      px      :     0.000001
      py      :     0.000029
      dz2     :     0.000000  d :     0.000000
      dxz     :     0.000000
      dyz     :    -0.000000
      dx2y2   :     0.000000
      dxy     :    -0.000000

  9 H s       :     0.000001  s :     0.000001

 10 H s       :    -0.000001  s :    -0.000001

 11 C s       :     0.000001  s :     0.000001
      pz      :     0.000001  p :     0.000003
      px      :     0.000002
      py      :     0.000001
      dz2     :    -0.000000  d :    -0.000001
      dxz     :    -0.000000
      dyz     :    -0.000000
      dx2y2   :    -0.000000
      dxy     :    -0.000000

 12 H s       :    -0.000001  s :    -0.000001

 13 H s       :    -0.000000  s :    -0.000000

 14 H s       :    -0.000001  s :    -0.000001

 15 N s       :     0.000002  s :     0.000002
      pz      :     0.000018  p :     0.000031
      px      :     0.000002
      py      :     0.000011
      dz2     :    -0.000000  d :     0.000000
      dxz     :    -0.000000
      dyz     :     0.000000
      dx2y2   :    -0.000000
      dxy     :     0.000001

 16 C s       :    -0.000002  s :    -0.000002
      pz      :    -0.000021  p :    -0.000026
      px      :    -0.000004
      py      :    -0.000002
      dz2     :     0.000000  d :     0.000002
      dxz     :     0.000001
      dyz     :     0.000000
      dx2y2   :     0.000000
      dxy     :     0.000001

 17 C s       :     0.000001  s :     0.000001
      pz      :     0.000003  p :     0.000004
      px      :     0.000000
      py      :     0.000001
      dz2     :    -0.000000  d :    -0.000001
      dxz     :    -0.000000
      dyz     :    -0.000000
      dx2y2   :    -0.000000
      dxy     :    -0.000000

 18 H s       :     0.000002  s :     0.000002

 19 O s       :    -0.000000  s :    -0.000000
      pz      :    -0.000006  p :    -0.000007
      px      :    -0.000000
      py      :    -0.000000
      dz2     :    -0.000000  d :     0.000000
      dxz     :     0.000000
      dyz     :     0.000000
      dx2y2   :     0.000000
      dxy     :     0.000000

 20 C s       :     0.000000  s :     0.000000
      pz      :     0.000002  p :     0.000003
      px      :     0.000000
      py      :     0.000001
      dz2     :    -0.000000  d :    -0.000000
      dxz     :     0.000000
      dyz     :    -0.000000
      dx2y2   :    -0.000000
      dxy     :     0.000000

 21 C s       :    -0.000000  s :    -0.000000
      pz      :    -0.000003  p :    -0.000004
      px      :    -0.000000
      py      :    -0.000001
      dz2     :     0.000000  d :     0.000000
      dxz     :     0.000000
      dyz     :     0.000000
      dx2y2   :     0.000000
      dxy     :     0.000000

 22 C s       :     0.000000  s :     0.000000
      pz      :     0.000002  p :     0.000004
      px      :     0.000000
      py      :     0.000001
      dz2     :    -0.000000  d :    -0.000000
      dxz     :    -0.000000
      dyz     :    -0.000000
      dx2y2   :    -0.000000
      dxy     :    -0.000000

 23 C s       :    -0.000000  s :    -0.000000
      pz      :    -0.000003  p :    -0.000004
      px      :    -0.000001
      py      :    -0.000001
      dz2     :     0.000000  d :     0.000000
      dxz     :     0.000000
      dyz     :     0.000000
      dx2y2   :     0.000000
      dxy     :     0.000000

 24 C s       :     0.000000  s :     0.000000
      pz      :     0.000002  p :     0.000003
      px      :     0.000000
      py      :     0.000001
      dz2     :    -0.000000  d :    -0.000000
      dxz     :    -0.000000
      dyz     :    -0.000000
      dx2y2   :    -0.000000
      dxy     :    -0.000000

 25 C s       :     0.000000  s :     0.000000
      pz      :    -0.000001  p :    -0.000001
      px      :    -0.000000
      py      :    -0.000000
      dz2     :     0.000000  d :     0.000000
      dxz     :     0.000000
      dyz     :     0.000000
      dx2y2   :     0.000000
      dxy     :     0.000000

 26 H s       :     0.000000  s :     0.000000

 27 H s       :    -0.000000  s :    -0.000000

 28 H s       :     0.000000  s :     0.000000

 29 H s       :     0.000000  s :     0.000000

 30 H s       :     0.000000  s :     0.000000


                      *****************************
                      * MAYER POPULATION ANALYSIS *
                      *****************************

  NA   - Mulliken gross atomic population
  ZA   - Total nuclear charge
  QA   - Mulliken gross atomic charge
  VA   - Mayer's total valence
  BVA  - Mayer's bonded valence
  FA   - Mayer's free valence

  ATOM       NA         ZA         QA         VA         BVA        FA
  0 N      7.4809     7.0000    -0.4809     3.2927     3.2927     0.0000
  1 C      5.9736     6.0000     0.0264     3.6504     3.6504     0.0000
  2 C      6.4133     6.0000    -0.4133     3.8103     3.8103     0.0000
  3 C      5.7130     6.0000     0.2870     3.8049     3.8049     0.0000
  4 C      6.4473     6.0000    -0.4473     3.7669     3.7669     0.0000
  5 C      5.9590     6.0000     0.0410     3.6685     3.6685     0.0000
  6 H      0.7054     1.0000     0.2946     0.8755     0.8755     0.0000
  7 H      0.7355     1.0000     0.2645     0.9071     0.9071     0.0000
  8 N      7.3208     7.0000    -0.3208     3.1366     3.1366     0.0000
  9 H      0.7301     1.0000     0.2699     0.9054     0.9054     0.0000
 10 H      0.7029     1.0000     0.2971     0.8743     0.8743     0.0000
 11 C      6.5215     6.0000    -0.5215     3.6494     3.6494     0.0000
 12 H      0.7419     1.0000     0.2581     0.8979     0.8979     0.0000
 13 H      0.7398     1.0000     0.2602     0.9019     0.9019     0.0000
 14 H      0.7482     1.0000     0.2518     0.8921     0.8921     0.0000
 15 N      7.1021     7.0000    -0.1021     3.2892     3.2892     0.0000
 16 C      6.1445     6.0000    -0.1445     3.7405     3.7405     0.0000
 17 C      5.7169     6.0000     0.2831     3.9138     3.9138     0.0000
 18 H      0.7675     1.0000     0.2325     0.8968     0.8968     0.0000
 19 O      8.3807     8.0000    -0.3807     2.2186     2.2186     0.0000
 20 C      6.0084     6.0000    -0.0084     3.5519     3.5519     0.0000
 21 C      6.2853     6.0000    -0.2853     3.7590     3.7590     0.0000
 22 C      6.2367     6.0000    -0.2367     3.7911     3.7911     0.0000
 23 C      6.2449     6.0000    -0.2449     3.7838     3.7838     0.0000
 24 C      6.2400     6.0000    -0.2400     3.7795     3.7795     0.0000
 25 C      6.2605     6.0000    -0.2605     3.7912     3.7912     0.0000
 26 H      0.7371     1.0000     0.2629     0.9011     0.9011     0.0000
 27 H      0.7352     1.0000     0.2648     0.8940     0.8940     0.0000
 28 H      0.7340     1.0000     0.2660     0.8938     0.8938     0.0000
 29 H      0.7368     1.0000     0.2632     0.8950     0.8950     0.0000
 30 H      0.7361     1.0000     0.2639     0.9033     0.9033     0.0000

  Mayer bond orders larger than 0.100000
B(  0-N ,  1-C ) :   1.0637 B(  0-N ,  5-C ) :   1.1144 B(  0-N , 11-C ) :   0.9386 
B(  1-C ,  2-C ) :   1.6843 B(  1-C ,  6-H ) :   0.8862 B(  2-C ,  3-C ) :   1.1016 
B(  2-C ,  7-H ) :   0.9032 B(  3-C ,  4-C ) :   1.0559 B(  3-C ,  8-N ) :   1.6151 
B(  4-C ,  5-C ) :   1.6525 B(  4-C ,  9-H ) :   0.8985 B(  5-C , 10-H ) :   0.8835 
B(  8-N , 15-N ) :   1.2258 B( 11-C , 12-H ) :   0.9073 B( 11-C , 13-H ) :   0.9097 
B( 11-C , 14-H ) :   0.9005 B( 15-N , 16-C ) :   1.8564 B( 16-C , 17-C ) :   0.8975 
B( 16-C , 18-H ) :   0.8603 B( 17-C , 19-O ) :   2.0868 B( 17-C , 20-C ) :   0.9058 
B( 20-C , 21-C ) :   1.3490 B( 20-C , 25-C ) :   1.3451 B( 21-C , 22-C ) :   1.4282 
B( 21-C , 26-H ) :   0.9033 B( 22-C , 23-C ) :   1.4201 B( 22-C , 27-H ) :   0.9038 
B( 23-C , 24-C ) :   1.3989 B( 23-C , 28-H ) :   0.9028 B( 24-C , 25-C ) :   1.4411 
B( 24-C , 29-H ) :   0.9047 B( 25-C , 30-H ) :   0.9028 


--------------------------
UHF CORRESPONDING ORBITALS
--------------------------
Transforming orbitals                         ... done
Choosing virtual orbitals in the orth. comp.  ... done
                ***UHF Corresponding Orbitals were saved in orca.uco***


Now the overlap between the corresponding orbitals will be plotted
Since there are an equal number of alpha and beta orbitals each orbital in the
alpha set is matched by an orbital in the beta set. If all overlaps are close to
one you have a normal UHF solution with some spin polarization
If you have a broken symmetry solution there will be overlaps that are
significantly smaller than one. These orbitals are the non-orthogonal magnetic
orbitals of the broken symmetry UHF solution.

----------------------
 Orbital    Overlap(*)
----------------------
   0:      1.00000
   1:      1.00000
   2:      1.00000
   3:      1.00000
   4:      1.00000
   5:      1.00000
   6:      1.00000
   7:      1.00000
   8:      1.00000
   9:      1.00000
  10:      1.00000
  11:      1.00000
  12:      1.00000
  13:      1.00000
  14:      1.00000
  15:      1.00000
  16:      1.00000
  17:      1.00000
  18:      1.00000
  19:      1.00000
  20:      1.00000
  21:      1.00000
  22:      1.00000
  23:      1.00000
  24:      1.00000
  25:      1.00000
  26:      1.00000
  27:      1.00000
  28:      1.00000
  29:      1.00000
  30:      1.00000
  31:      1.00000
  32:      1.00000
  33:      1.00000
  34:      1.00000
  35:      1.00000
  36:      1.00000
  37:      1.00000
  38:      1.00000
  39:      1.00000
  40:      1.00000
  41:      1.00000
  42:      1.00000
  43:      1.00000
  44:      1.00000
  45:      1.00000
  46:      1.00000
  47:      1.00000
  48:      1.00000
  49:      1.00000
  50:      1.00000
  51:      1.00000
  52:      1.00000
  53:      1.00000
  54:      1.00000
  55:      1.00000
  56:      1.00000
  57:      1.00000
  58:      1.00000
  59:      1.00000
  60:      1.00000
  61:      1.00000
  62:      1.00000
(*)  the overlap is weighted by the product of occupation numbers
     NOTE: the whole analysis is not valid for fractional occupations

------------------------------------------
BROKEN SYMMETRY MAGNETIC COUPLING ANALYSIS
------------------------------------------

S(High-Spin)      =   1.0    
<S**2>(High-Spin) =   2.0429    
<S**2>(BrokenSym) =   0.0000    
E(High-Spin)      =  -778.986946 Eh
E(BrokenSym)      =  -779.018468 Eh
E(High-Spin)-E(BrokenSym)= 0.8577 eV   6917.615 cm**-1 (ANTIFERROMAGNETIC coupling)

          ---------------------------------------------------------
          | Spin-Hamiltonian Analysis based on H(HDvV)= -2J*SA*SB |
    -------                                                       -----------
    | J(1) =   -6917.61 cm**-1    (from -(E[HS]-E[BS])/Smax**2)             |
    | J(2) =   -3458.81 cm**-1    (from -(E[HS]-E[BS])/(Smax*(Smax+1))      |
    | J(3) =   -3386.09 cm**-1    (from -(E[HS]-E[BS])/(<S**2>HS-<S**2>BS)) |
    -------------------------------------------------------------------------

  J(1): (a) A.P. Ginsberg J. Am. Chem. Soc. 102 (1980), 111
        (b) L. Noodleman J. Chem. Phys. 74 (1981), 5737
        (c) L. Noodleman E.R. Davidson Chem. Phys. 109 (1986), 131
  J(2)  (d) A. Bencini D. Gatteschi J. Am. Chem. Soc. 108 (1980), 5763
  J(3)  (e) K. Yamaguchi Y. Takahara T. Fueno in: V.H. Smith (Ed.)
            Applied Quantum Chemistry. Reidel, Dordrecht (1986), pp 155
        (f) T.Soda et al. Chem. Phys. Lett., 319, (2000), 223


----------------
TOTAL SCF ENERGY
----------------

Total Energy       :       -779.01846766279391 Eh          -21198.17020 eV

Components:
Nuclear Repulsion  :       1132.52509641774031 Eh           30817.57461 eV
Electronic Energy  :      -1911.51372438154704 Eh          -52014.93283 eV
One Electron Energy:      -3305.15230603062082 Eh          -89937.76659 eV
Two Electron Energy:       1393.63858164907379 Eh           37922.83377 eV
CPCM Dielectric    :         -0.02983969898716 Eh              -0.81198 eV

Virial components:
Potential Energy   :      -1552.22719638904960 Eh          -42238.24936 eV
Kinetic Energy     :        773.20872872625569 Eh           21040.07917 eV
Virial Ratio       :          2.00751380412649

DFT components:
N(Alpha)           :       63.000069350396 electrons
N(Beta)            :       63.000069350210 electrons
N(Total)           :      126.000138700606 electrons
E(X)               :      -58.772459185161 Eh       
E(C)               :       -5.529369483331 Eh       
E(XC)              :      -64.301828668493 Eh       

CPCM Solvation Model Properties:
Surface-charge          :         -0.02210299479187
Corrected charge        :         -0.00000000000000
Outlying charge corr.   :          0.00002650562526 Eh               0.00072 eV
Free-energy (cav+disp)  :  This term is not implemented in the current solvation scheme

---------------
SCF CONVERGENCE
---------------

  Last Energy change         ...    5.5138e-10  Tolerance :   1.0000e-09
  Last MAX-Density change    ...    8.4377e-06  Tolerance :   1.0000e-08
  Last RMS-Density change    ...    1.8746e-07  Tolerance :   1.0000e-09
  Last DIIS Error            ...    7.2122e-04  Tolerance :   1.0000e-08
  Last Orbital Gradient      ...    1.3904e-06  Tolerance :   2.0000e-06
  Last Orbital Rotation      ...    2.5162e-05  Tolerance :   2.0000e-06


----------------------
UHF SPIN CONTAMINATION
----------------------

Warning: in a DFT calculation there is little theoretical justification to 
         calculate <S**2> as in Hartree-Fock theory. We will do it anyways
         but you should keep in mind that the values have only limited relevance

Expectation value of <S**2>     :     0.000000
Ideal value S*(S+1) for S=0.0   :     0.000000
Deviation                       :     0.000000

----------------
ORBITAL ENERGIES
----------------
                 SPIN UP ORBITALS
  NO   OCC          E(Eh)            E(eV) 
   0   1.0000     -19.496352      -530.5227 
   1   1.0000     -14.697338      -399.9349 
   2   1.0000     -14.685826      -399.6216 
   3   1.0000     -14.683755      -399.5653 
   4   1.0000     -10.542858      -286.8857 
   5   1.0000     -10.503699      -285.8202 
   6   1.0000     -10.495007      -285.5837 
   7   1.0000     -10.490186      -285.4525 
   8   1.0000     -10.489354      -285.4298 
   9   1.0000     -10.471568      -284.9459 
  10   1.0000     -10.466782      -284.8156 
  11   1.0000     -10.464108      -284.7429 
  12   1.0000     -10.460739      -284.6512 
  13   1.0000     -10.460276      -284.6386 
  14   1.0000     -10.456398      -284.5331 
  15   1.0000     -10.456071      -284.5242 
  16   1.0000     -10.446485      -284.2633 
  17   1.0000     -10.443665      -284.1866 
  18   1.0000      -1.167258       -31.7627 
  19   1.0000      -1.135042       -30.8861 
  20   1.0000      -1.095994       -29.8235 
  21   1.0000      -0.974775       -26.5250 
  22   1.0000      -0.970815       -26.4172 
  23   1.0000      -0.898904       -24.4604 
  24   1.0000      -0.870468       -23.6867 
  25   1.0000      -0.866628       -23.5821 
  26   1.0000      -0.850312       -23.1382 
  27   1.0000      -0.810795       -22.0629 
  28   1.0000      -0.759714       -20.6729 
  29   1.0000      -0.733036       -19.9469 
  30   1.0000      -0.722152       -19.6508 
  31   1.0000      -0.696130       -18.9426 
  32   1.0000      -0.666593       -18.1389 
  33   1.0000      -0.642412       -17.4809 
  34   1.0000      -0.604546       -16.4505 
  35   1.0000      -0.589239       -16.0340 
  36   1.0000      -0.582905       -15.8617 
  37   1.0000      -0.573900       -15.6166 
  38   1.0000      -0.556710       -15.1488 
  39   1.0000      -0.529991       -14.4218 
  40   1.0000      -0.528769       -14.3885 
  41   1.0000      -0.521478       -14.1901 
  42   1.0000      -0.513164       -13.9639 
  43   1.0000      -0.505489       -13.7551 
  44   1.0000      -0.499354       -13.5881 
  45   1.0000      -0.493958       -13.4413 
  46   1.0000      -0.489013       -13.3067 
  47   1.0000      -0.468727       -12.7547 
  48   1.0000      -0.466846       -12.7035 
  49   1.0000      -0.461566       -12.5598 
  50   1.0000      -0.449833       -12.2406 
  51   1.0000      -0.428135       -11.6501 
  52   1.0000      -0.423821       -11.5328 
  53   1.0000      -0.420744       -11.4490 
  54   1.0000      -0.408953       -11.1282 
  55   1.0000      -0.405305       -11.0289 
  56   1.0000      -0.340679        -9.2704 
  57   1.0000      -0.323549        -8.8042 
  58   1.0000      -0.314338        -8.5536 
  59   1.0000      -0.310126        -8.4390 
  60   1.0000      -0.306871        -8.3504 
  61   1.0000      -0.305508        -8.3133 
  62   1.0000      -0.193159        -5.2561 
  63   0.0000      -0.057254        -1.5580 
  64   0.0000       0.006363         0.1732 
  65   0.0000       0.013746         0.3740 
  66   0.0000       0.015952         0.4341 
  67   0.0000       0.021873         0.5952 
  68   0.0000       0.110158         2.9976 
  69   0.0000       0.136779         3.7219 
  70   0.0000       0.146835         3.9956 
  71   0.0000       0.175230         4.7683 
  72   0.0000       0.177298         4.8245 
  73   0.0000       0.183932         5.0050 

                 SPIN DOWN ORBITALS
  NO   OCC          E(Eh)            E(eV) 
   0   1.0000     -19.496352      -530.5227 
   1   1.0000     -14.697339      -399.9349 
   2   1.0000     -14.685824      -399.6216 
   3   1.0000     -14.683753      -399.5652 
   4   1.0000     -10.542857      -286.8857 
   5   1.0000     -10.503699      -285.8202 
   6   1.0000     -10.495008      -285.5837 
   7   1.0000     -10.490187      -285.4525 
   8   1.0000     -10.489354      -285.4298 
   9   1.0000     -10.471568      -284.9459 
  10   1.0000     -10.466782      -284.8156 
  11   1.0000     -10.464109      -284.7429 
  12   1.0000     -10.460739      -284.6512 
  13   1.0000     -10.460276      -284.6386 
  14   1.0000     -10.456398      -284.5331 
  15   1.0000     -10.456071      -284.5242 
  16   1.0000     -10.446485      -284.2633 
  17   1.0000     -10.443665      -284.1866 
  18   1.0000      -1.167259       -31.7627 
  19   1.0000      -1.135038       -30.8860 
  20   1.0000      -1.095996       -29.8236 
  21   1.0000      -0.974774       -26.5250 
  22   1.0000      -0.970814       -26.4172 
  23   1.0000      -0.898904       -24.4604 
  24   1.0000      -0.870469       -23.6867 
  25   1.0000      -0.866628       -23.5821 
  26   1.0000      -0.850312       -23.1382 
  27   1.0000      -0.810796       -22.0629 
  28   1.0000      -0.759713       -20.6729 
  29   1.0000      -0.733036       -19.9469 
  30   1.0000      -0.722152       -19.6508 
  31   1.0000      -0.696130       -18.9426 
  32   1.0000      -0.666593       -18.1389 
  33   1.0000      -0.642412       -17.4809 
  34   1.0000      -0.604546       -16.4505 
  35   1.0000      -0.589238       -16.0340 
  36   1.0000      -0.582905       -15.8616 
  37   1.0000      -0.573900       -15.6166 
  38   1.0000      -0.556709       -15.1488 
  39   1.0000      -0.529994       -14.4219 
  40   1.0000      -0.528769       -14.3885 
  41   1.0000      -0.521478       -14.1901 
  42   1.0000      -0.513164       -13.9639 
  43   1.0000      -0.505489       -13.7551 
  44   1.0000      -0.499354       -13.5881 
  45   1.0000      -0.493957       -13.4413 
  46   1.0000      -0.489012       -13.3067 
  47   1.0000      -0.468727       -12.7547 
  48   1.0000      -0.466844       -12.7035 
  49   1.0000      -0.461566       -12.5598 
  50   1.0000      -0.449832       -12.2406 
  51   1.0000      -0.428135       -11.6502 
  52   1.0000      -0.423821       -11.5328 
  53   1.0000      -0.420743       -11.4490 
  54   1.0000      -0.408952       -11.1282 
  55   1.0000      -0.405305       -11.0289 
  56   1.0000      -0.340680        -9.2704 
  57   1.0000      -0.323551        -8.8043 
  58   1.0000      -0.314337        -8.5536 
  59   1.0000      -0.310127        -8.4390 
  60   1.0000      -0.306871        -8.3504 
  61   1.0000      -0.305508        -8.3133 
  62   1.0000      -0.193155        -5.2560 
  63   0.0000      -0.057253        -1.5579 
  64   0.0000       0.006363         0.1732 
  65   0.0000       0.013746         0.3741 
  66   0.0000       0.015953         0.4341 
  67   0.0000       0.021873         0.5952 
  68   0.0000       0.110158         2.9975 
  69   0.0000       0.136779         3.7219 
  70   0.0000       0.146835         3.9956 
  71   0.0000       0.175230         4.7682 
  72   0.0000       0.177297         4.8245 
  73   0.0000       0.183932         5.0050 
*Only the first 10 virtual orbitals were printed.

                    ********************************
                    * MULLIKEN POPULATION ANALYSIS *
                    ********************************

--------------------------------------------
MULLIKEN ATOMIC CHARGES AND SPIN POPULATIONS
--------------------------------------------
   0 N :   -0.480943   -0.000028
   1 C :    0.026407    0.000002
   2 C :   -0.413274   -0.000001
   3 C :    0.287049   -0.000030
   4 C :   -0.447270   -0.000008
   5 C :    0.040990    0.000013
   6 H :    0.294560   -0.000001
   7 H :    0.264452    0.000001
   8 N :   -0.320791    0.000043
   9 H :    0.269871    0.000001
  10 H :    0.297099   -0.000002
  11 C :   -0.521541    0.000006
  12 H :    0.258065   -0.000001
  13 H :    0.260194   -0.000001
  14 H :    0.251806   -0.000002
  15 N :   -0.102103    0.000039
  16 C :   -0.144526   -0.000037
  17 C :    0.283140    0.000008
  18 H :    0.232493    0.000004
  19 O :   -0.380747   -0.000008
  20 C :   -0.008408    0.000005
  21 C :   -0.285332   -0.000007
  22 C :   -0.236708    0.000007
  23 C :   -0.244909   -0.000007
  24 C :   -0.239984    0.000004
  25 C :   -0.260460   -0.000002
  26 H :    0.262910    0.000000
  27 H :    0.264847   -0.000001
  28 H :    0.265974    0.000001
  29 H :    0.263193    0.000000
  30 H :    0.263948    0.000000
Sum of atomic charges         :    0.0000000
Sum of atomic spin populations:    0.0000000

-----------------------------------------------------
MULLIKEN REDUCED ORBITAL CHARGES AND SPIN POPULATIONS
-----------------------------------------------------
CHARGE
  0 N s       :     3.531650  s :     3.531650
      pz      :     1.159461  p :     3.902620
      px      :     1.185120
      py      :     1.558039
      dz2     :     0.011977  d :     0.046673
      dxz     :     0.013653
      dyz     :     0.007536
      dx2y2   :     0.006629
      dxy     :     0.006877

  1 C s       :     3.128758  s :     3.128758
      pz      :     0.764405  p :     2.786931
      px      :     1.034527
      py      :     0.987998
      dz2     :     0.018844  d :     0.057904
      dxz     :     0.014505
      dyz     :     0.013017
      dx2y2   :     0.006356
      dxy     :     0.005181

  2 C s       :     3.300803  s :     3.300803
      pz      :     1.133367  p :     3.074470
      px      :     0.871687
      py      :     1.069416
      dz2     :     0.011176  d :     0.038001
      dxz     :     0.010478
      dyz     :     0.002706
      dx2y2   :     0.006074
      dxy     :     0.007567

  3 C s       :     3.038935  s :     3.038935
      pz      :     0.841428  p :     2.603424
      px      :     0.771702
      py      :     0.990294
      dz2     :     0.015437  d :     0.070592
      dxz     :     0.021492
      dyz     :     0.009860
      dx2y2   :     0.009915
      dxy     :     0.013888

  4 C s       :     3.282306  s :     3.282306
      pz      :     0.914706  p :     3.128087
      px      :     1.086547
      py      :     1.126834
      dz2     :     0.009490  d :     0.036877
      dxz     :     0.012290
      dyz     :     0.004796
      dx2y2   :     0.005721
      dxy     :     0.004581

  5 C s       :     3.131202  s :     3.131202
      pz      :     1.004735  p :     2.768092
      px      :     0.822531
      py      :     0.940827
      dz2     :     0.014843  d :     0.059715
      dxz     :     0.016443
      dyz     :     0.003278
      dx2y2   :     0.009731
      dxy     :     0.015419

  6 H s       :     0.705440  s :     0.705440

  7 H s       :     0.735548  s :     0.735548

  8 N s       :     3.565880  s :     3.565880
      pz      :     1.464542  p :     3.687839
      px      :     0.918726
      py      :     1.304570
      dz2     :     0.007932  d :     0.067072
      dxz     :     0.019901
      dyz     :     0.006133
      dx2y2   :     0.010802
      dxy     :     0.022304

  9 H s       :     0.730129  s :     0.730129

 10 H s       :     0.702901  s :     0.702901

 11 C s       :     3.355610  s :     3.355610
      pz      :     1.083055  p :     3.115474
      px      :     0.877185
      py      :     1.155234
      dz2     :     0.009308  d :     0.050457
      dxz     :     0.011502
      dyz     :     0.006029
      dx2y2   :     0.013579
      dxy     :     0.010038

 12 H s       :     0.741935  s :     0.741935

 13 H s       :     0.739806  s :     0.739806

 14 H s       :     0.748194  s :     0.748194

 15 N s       :     3.399674  s :     3.399674
      pz      :     1.057624  p :     3.647218
      px      :     0.932299
      py      :     1.657295
      dz2     :     0.007893  d :     0.055211
      dxz     :     0.019407
      dyz     :     0.002543
      dx2y2   :     0.010941
      dxy     :     0.014427

 16 C s       :     3.188283  s :     3.188283
      pz      :     0.987841  p :     2.884363
      px      :     0.860755
      py      :     1.035768
      dz2     :     0.005330  d :     0.071880
      dxz     :     0.010276
      dyz     :     0.004184
      dx2y2   :     0.017838
      dxy     :     0.034251

 17 C s       :     3.168374  s :     3.168374
      pz      :     0.747745  p :     2.450134
      px      :     0.844320
      py      :     0.858069
      dz2     :     0.006268  d :     0.098352
      dxz     :     0.007583
      dyz     :     0.017778
      dx2y2   :     0.032791
      dxy     :     0.033932

 18 H s       :     0.767507  s :     0.767507

 19 O s       :     3.753192  s :     3.753192
      pz      :     1.391904  p :     4.598402
      px      :     1.743969
      py      :     1.462529
      dz2     :     0.002610  d :     0.029153
      dxz     :     0.001922
      dyz     :     0.009177
      dx2y2   :     0.007826
      dxy     :     0.007617

 20 C s       :     3.219630  s :     3.219630
      pz      :     0.995498  p :     2.745937
      px      :     0.859858
      py      :     0.890581
      dz2     :     0.006537  d :     0.042841
      dxz     :     0.006291
      dyz     :     0.006739
      dx2y2   :     0.012742
      dxy     :     0.010532

 21 C s       :     3.300369  s :     3.300369
      pz      :     1.000872  p :     2.945017
      px      :     0.961672
      py      :     0.982473
      dz2     :     0.003649  d :     0.039946
      dxz     :     0.008572
      dyz     :     0.006879
      dx2y2   :     0.009561
      dxy     :     0.011285

 22 C s       :     3.254045  s :     3.254045
      pz      :     0.983741  p :     2.943007
      px      :     0.932787
      py      :     1.026479
      dz2     :     0.004996  d :     0.039657
      dxz     :     0.007877
      dyz     :     0.005719
      dx2y2   :     0.009664
      dxy     :     0.011401

 23 C s       :     3.269216  s :     3.269216
      pz      :     0.941079  p :     2.935451
      px      :     1.074883
      py      :     0.919489
      dz2     :     0.006517  d :     0.040242
      dxz     :     0.005741
      dyz     :     0.006510
      dx2y2   :     0.012482
      dxy     :     0.008993

 24 C s       :     3.256760  s :     3.256760
      pz      :     1.012497  p :     2.943438
      px      :     0.938200
      py      :     0.992741
      dz2     :     0.003759  d :     0.039786
      dxz     :     0.008231
      dyz     :     0.006644
      dx2y2   :     0.009814
      dxy     :     0.011337

 25 C s       :     3.285723  s :     3.285723
      pz      :     0.967413  p :     2.934909
      px      :     0.948412
      py      :     1.019084
      dz2     :     0.005119  d :     0.039828
      dxz     :     0.007963
      dyz     :     0.005604
      dx2y2   :     0.009220
      dxy     :     0.011921

 26 H s       :     0.737090  s :     0.737090

 27 H s       :     0.735153  s :     0.735153

 28 H s       :     0.734026  s :     0.734026

 29 H s       :     0.736807  s :     0.736807

 30 H s       :     0.736052  s :     0.736052


SPIN
  0 N s       :    -0.000003  s :    -0.000003
      pz      :    -0.000003  p :    -0.000025
      px      :    -0.000004
      py      :    -0.000018
      dz2     :     0.000000  d :     0.000000
      dxz     :     0.000000
      dyz     :     0.000000
      dx2y2   :     0.000000
      dxy     :     0.000000

  1 C s       :     0.000001  s :     0.000001
      pz      :     0.000002  p :     0.000001
      px      :     0.000001
      py      :    -0.000002
      dz2     :    -0.000000  d :    -0.000000
      dxz     :    -0.000000
      dyz     :    -0.000000
      dx2y2   :     0.000000
      dxy     :    -0.000000

  2 C s       :    -0.000000  s :    -0.000000
      pz      :    -0.000001  p :    -0.000000
      px      :     0.000001
      py      :    -0.000000
      dz2     :     0.000000  d :    -0.000000
      dxz     :    -0.000000
      dyz     :     0.000000
      dx2y2   :    -0.000000
      dxy     :    -0.000000

  3 C s       :    -0.000003  s :    -0.000003
      pz      :    -0.000001  p :    -0.000027
      px      :    -0.000001
      py      :    -0.000025
      dz2     :     0.000000  d :     0.000000
      dxz     :    -0.000000
      dyz     :     0.000000
      dx2y2   :     0.000000
      dxy     :     0.000000

  4 C s       :    -0.000001  s :    -0.000001
      pz      :     0.000001  p :    -0.000006
      px      :    -0.000002
      py      :    -0.000005
      dz2     :     0.000000  d :    -0.000000
      dxz     :    -0.000000
      dyz     :    -0.000000
      dx2y2   :     0.000000
      dxy     :    -0.000000

  5 C s       :     0.000003  s :     0.000003
      pz      :     0.000002  p :     0.000010
      px      :     0.000002
      py      :     0.000006
      dz2     :    -0.000000  d :    -0.000000
      dxz     :    -0.000000
      dyz     :    -0.000000
      dx2y2   :    -0.000000
      dxy     :    -0.000000

  6 H s       :    -0.000001  s :    -0.000001

  7 H s       :     0.000001  s :     0.000001

  8 N s       :     0.000005  s :     0.000005
      pz      :     0.000005  p :     0.000039
      px      :     0.000002
      py      :     0.000032
      dz2     :    -0.000000  d :    -0.000000
      dxz     :     0.000000
      dyz     :    -0.000000
      dx2y2   :    -0.000000
      dxy     :    -0.000000

  9 H s       :     0.000001  s :     0.000001

 10 H s       :    -0.000002  s :    -0.000002

 11 C s       :     0.000001  s :     0.000001
      pz      :     0.000001  p :     0.000005
      px      :     0.000002
      py      :     0.000001
      dz2     :    -0.000000  d :    -0.000000
      dxz     :    -0.000000
      dyz     :    -0.000000
      dx2y2   :    -0.000000
      dxy     :    -0.000000

 12 H s       :    -0.000001  s :    -0.000001

 13 H s       :    -0.000001  s :    -0.000001

 14 H s       :    -0.000002  s :    -0.000002

 15 N s       :     0.000003  s :     0.000003
      pz      :     0.000021  p :     0.000036
      px      :     0.000004
      py      :     0.000011
      dz2     :    -0.000000  d :     0.000000
      dxz     :    -0.000000
      dyz     :     0.000000
      dx2y2   :    -0.000000
      dxy     :     0.000000

 16 C s       :    -0.000006  s :    -0.000006
      pz      :    -0.000025  p :    -0.000032
      px      :    -0.000005
      py      :    -0.000003
      dz2     :     0.000000  d :     0.000001
      dxz     :     0.000000
      dyz     :     0.000000
      dx2y2   :     0.000000
      dxy     :     0.000000

 17 C s       :     0.000002  s :     0.000002
      pz      :     0.000004  p :     0.000006
      px      :     0.000001
      py      :     0.000001
      dz2     :    -0.000000  d :    -0.000000
      dxz     :    -0.000000
      dyz     :    -0.000000
      dx2y2   :     0.000000
      dxy     :    -0.000000

 18 H s       :     0.000004  s :     0.000004

 19 O s       :    -0.000000  s :    -0.000000
      pz      :    -0.000006  p :    -0.000007
      px      :    -0.000000
      py      :    -0.000000
      dz2     :    -0.000000  d :     0.000000
      dxz     :     0.000000
      dyz     :     0.000000
      dx2y2   :     0.000000
      dxy     :     0.000000

 20 C s       :     0.000001  s :     0.000001
      pz      :     0.000002  p :     0.000004
      px      :     0.000001
      py      :     0.000001
      dz2     :    -0.000000  d :     0.000000
      dxz     :     0.000000
      dyz     :    -0.000000
      dx2y2   :    -0.000000
      dxy     :     0.000000

 21 C s       :    -0.000001  s :    -0.000001
      pz      :    -0.000003  p :    -0.000006
      px      :    -0.000001
      py      :    -0.000002
      dz2     :     0.000000  d :     0.000000
      dxz     :     0.000000
      dyz     :     0.000000
      dx2y2   :     0.000000
      dxy     :     0.000000

 22 C s       :     0.000001  s :     0.000001
      pz      :     0.000003  p :     0.000006
      px      :     0.000001
      py      :     0.000002
      dz2     :    -0.000000  d :    -0.000000
      dxz     :    -0.000000
      dyz     :    -0.000000
      dx2y2   :    -0.000000
      dxy     :    -0.000000

 23 C s       :    -0.000001  s :    -0.000001
      pz      :    -0.000003  p :    -0.000006
      px      :    -0.000001
      py      :    -0.000002
      dz2     :     0.000000  d :     0.000000
      dxz     :     0.000000
      dyz     :     0.000000
      dx2y2   :     0.000000
      dxy     :     0.000000

 24 C s       :     0.000001  s :     0.000001
      pz      :     0.000002  p :     0.000003
      px      :     0.000000
      py      :     0.000001
      dz2     :    -0.000000  d :    -0.000000
      dxz     :    -0.000000
      dyz     :    -0.000000
      dx2y2   :    -0.000000
      dxy     :    -0.000000

 25 C s       :    -0.000000  s :    -0.000000
      pz      :    -0.000001  p :    -0.000002
      px      :    -0.000000
      py      :    -0.000000
      dz2     :     0.000000  d :     0.000000
      dxz     :     0.000000
      dyz     :     0.000000
      dx2y2   :     0.000000
      dxy     :     0.000000

 26 H s       :     0.000000  s :     0.000000

 27 H s       :    -0.000001  s :    -0.000001

 28 H s       :     0.000001  s :     0.000001

 29 H s       :     0.000000  s :     0.000000

 30 H s       :     0.000000  s :     0.000000


                     *******************************
                     * LOEWDIN POPULATION ANALYSIS *
                     *******************************

-------------------------------------------
LOEWDIN ATOMIC CHARGES AND SPIN POPULATIONS
-------------------------------------------
   0 N :   -0.067974   -0.000023
   1 C :   -0.056674   -0.000000
   2 C :   -0.190057   -0.000001
   3 C :   -0.042025   -0.000022
   4 C :   -0.234095   -0.000006
   5 C :   -0.032102    0.000008
   6 H :    0.159816   -0.000001
   7 H :    0.159131    0.000000
   8 N :   -0.118211    0.000038
   9 H :    0.157908    0.000001
  10 H :    0.160128   -0.000001
  11 C :   -0.241434    0.000003
  12 H :    0.145487   -0.000001
  13 H :    0.148541   -0.000000
  14 H :    0.136796   -0.000001
  15 N :    0.010378    0.000033
  16 C :   -0.127273   -0.000026
  17 C :    0.091277    0.000004
  18 H :    0.120822    0.000002
  19 O :   -0.225687   -0.000007
  20 C :   -0.106862    0.000003
  21 C :   -0.117950   -0.000004
  22 C :   -0.140466    0.000004
  23 C :   -0.118595   -0.000005
  24 C :   -0.140161    0.000003
  25 C :   -0.104854   -0.000001
  26 H :    0.156059    0.000000
  27 H :    0.153930   -0.000000
  28 H :    0.154181    0.000000
  29 H :    0.153307    0.000000
  30 H :    0.156661    0.000000

----------------------------------------------------
LOEWDIN REDUCED ORBITAL CHARGES AND SPIN POPULATIONS
----------------------------------------------------
CHARGE
  0 N s       :     3.036069  s :     3.036069
      pz      :     1.200782  p :     3.916271
      px      :     1.206787
      py      :     1.508702
      dz2     :     0.031831  d :     0.115634
      dxz     :     0.038659
      dyz     :     0.016713
      dx2y2   :     0.014159
      dxy     :     0.014272

  1 C s       :     2.875538  s :     2.875538
      pz      :     0.951738  p :     3.052146
      px      :     1.111216
      py      :     0.989192
      dz2     :     0.044483  d :     0.128991
      dxz     :     0.035503
      dyz     :     0.028388
      dx2y2   :     0.011543
      dxy     :     0.009075

  2 C s       :     2.893771  s :     2.893771
      pz      :     1.090872  p :     3.209542
      px      :     1.062630
      py      :     1.056039
      dz2     :     0.023892  d :     0.086745
      dxz     :     0.027954
      dyz     :     0.004269
      dx2y2   :     0.014625
      dxy     :     0.016006

  3 C s       :     2.818898  s :     2.818898
      pz      :     1.059182  p :     3.056113
      px      :     1.006769
      py      :     0.990162
      dz2     :     0.041590  d :     0.167015
      dxz     :     0.054406
      dyz     :     0.019654
      dx2y2   :     0.023537
      dxy     :     0.027829

  4 C s       :     2.894815  s :     2.894815
      pz      :     1.056576  p :     3.254434
      px      :     1.095131
      py      :     1.102727
      dz2     :     0.024342  d :     0.084846
      dxz     :     0.030602
      dyz     :     0.010623
      dx2y2   :     0.011469
      dxy     :     0.007810

  5 C s       :     2.875863  s :     2.875863
      pz      :     1.068594  p :     3.023370
      px      :     1.006046
      py      :     0.948730
      dz2     :     0.030862  d :     0.132870
      dxz     :     0.038618
      dyz     :     0.005519
      dx2y2   :     0.024329
      dxy     :     0.033541

  6 H s       :     0.840184  s :     0.840184

  7 H s       :     0.840869  s :     0.840869

  8 N s       :     3.141355  s :     3.141355
      pz      :     1.476431  p :     3.828839
      px      :     1.064399
      py      :     1.288009
      dz2     :     0.015887  d :     0.148017
      dxz     :     0.045611
      dyz     :     0.007848
      dx2y2   :     0.028062
      dxy     :     0.050609

  9 H s       :     0.842092  s :     0.842092

 10 H s       :     0.839872  s :     0.839872

 11 C s       :     2.940361  s :     2.940361
      pz      :     1.093302  p :     3.204101
      px      :     0.962252
      py      :     1.148547
      dz2     :     0.017102  d :     0.096973
      dxz     :     0.023374
      dyz     :     0.010219
      dx2y2   :     0.026211
      dxy     :     0.020068

 12 H s       :     0.854513  s :     0.854513

 13 H s       :     0.851459  s :     0.851459

 14 H s       :     0.863204  s :     0.863204

 15 N s       :     3.025857  s :     3.025857
      pz      :     1.069809  p :     3.833781
      px      :     1.141625
      py      :     1.622347
      dz2     :     0.018433  d :     0.129984
      dxz     :     0.047833
      dyz     :     0.005892
      dx2y2   :     0.023571
      dxy     :     0.034255

 16 C s       :     2.896942  s :     2.896942
      pz      :     0.993530  p :     3.070051
      px      :     1.006402
      py      :     1.070119
      dz2     :     0.010357  d :     0.160280
      dxz     :     0.019960
      dyz     :     0.009113
      dx2y2   :     0.039838
      dxy     :     0.081013

 17 C s       :     2.872298  s :     2.872298
      pz      :     0.753083  p :     2.810161
      px      :     1.020699
      py      :     1.036378
      dz2     :     0.014520  d :     0.226263
      dxz     :     0.014983
      dyz     :     0.036049
      dx2y2   :     0.078977
      dxy     :     0.081735

 18 H s       :     0.879178  s :     0.879178

 19 O s       :     3.510441  s :     3.510441
      pz      :     1.383053  p :     4.658280
      px      :     1.743036
      py      :     1.532191
      dz2     :     0.006360  d :     0.056966
      dxz     :     0.002501
      dyz     :     0.012383
      dx2y2   :     0.018163
      dxy     :     0.017559

 20 C s       :     2.854822  s :     2.854822
      pz      :     1.034267  p :     3.145427
      px      :     1.047539
      py      :     1.063621
      dz2     :     0.013830  d :     0.106614
      dxz     :     0.015120
      dyz     :     0.016998
      dx2y2   :     0.033021
      dxy     :     0.027645

 21 C s       :     2.891925  s :     2.891925
      pz      :     1.004473  p :     3.135219
      px      :     1.086307
      py      :     1.044439
      dz2     :     0.007917  d :     0.090805
      dxz     :     0.018367
      dyz     :     0.012558
      dx2y2   :     0.024054
      dxy     :     0.027908

 22 C s       :     2.893030  s :     2.893030
      pz      :     1.016435  p :     3.156927
      px      :     1.081456
      py      :     1.059036
      dz2     :     0.010055  d :     0.090509
      dxz     :     0.018755
      dyz     :     0.011117
      dx2y2   :     0.024236
      dxy     :     0.026346

 23 C s       :     2.897972  s :     2.897972
      pz      :     0.993917  p :     3.129815
      px      :     1.084153
      py      :     1.051746
      dz2     :     0.012617  d :     0.090807
      dxz     :     0.012240
      dyz     :     0.016327
      dx2y2   :     0.027686
      dxy     :     0.021938

 24 C s       :     2.893468  s :     2.893468
      pz      :     1.015049  p :     3.156099
      px      :     1.082629
      py      :     1.058421
      dz2     :     0.007821  d :     0.090594
      dxz     :     0.017754
      dyz     :     0.012442
      dx2y2   :     0.024655
      dxy     :     0.027921

 25 C s       :     2.891891  s :     2.891891
      pz      :     0.996218  p :     3.122437
      px      :     1.078819
      py      :     1.047400
      dz2     :     0.010371  d :     0.090526
      dxz     :     0.018749
      dyz     :     0.010640
      dx2y2   :     0.023031
      dxy     :     0.027735

 26 H s       :     0.843941  s :     0.843941

 27 H s       :     0.846070  s :     0.846070

 28 H s       :     0.845819  s :     0.845819

 29 H s       :     0.846693  s :     0.846693

 30 H s       :     0.843339  s :     0.843339


SPIN
  0 N s       :    -0.000002  s :    -0.000002
      pz      :    -0.000002  p :    -0.000022
      px      :    -0.000003
      py      :    -0.000017
      dz2     :     0.000000  d :     0.000001
      dxz     :     0.000000
      dyz     :     0.000000
      dx2y2   :     0.000000
      dxy     :     0.000000

  1 C s       :     0.000001  s :     0.000001
      pz      :     0.000001  p :    -0.000000
      px      :     0.000000
      py      :    -0.000002
      dz2     :    -0.000000  d :    -0.000001
      dxz     :    -0.000000
      dyz     :    -0.000000
      dx2y2   :     0.000000
      dxy     :    -0.000000

  2 C s       :    -0.000000  s :    -0.000000
      pz      :    -0.000000  p :    -0.000001
      px      :     0.000000
      py      :    -0.000000
      dz2     :     0.000000  d :    -0.000001
      dxz     :    -0.000000
      dyz     :    -0.000000
      dx2y2   :    -0.000000
      dxy     :    -0.000001

  3 C s       :    -0.000001  s :    -0.000001
      pz      :    -0.000000  p :    -0.000022
      px      :    -0.000001
      py      :    -0.000021
      dz2     :     0.000000  d :     0.000001
      dxz     :     0.000000
      dyz     :     0.000000
      dx2y2   :     0.000000
      dxy     :     0.000001

  4 C s       :    -0.000000  s :    -0.000000
      pz      :     0.000000  p :    -0.000005
      px      :    -0.000001
      py      :    -0.000005
      dz2     :     0.000000  d :    -0.000000
      dxz     :     0.000000
      dyz     :    -0.000000
      dx2y2   :     0.000000
      dxy     :     0.000000

  5 C s       :     0.000001  s :     0.000001
      pz      :     0.000001  p :     0.000007
      px      :     0.000001
      py      :     0.000005
      dz2     :    -0.000000  d :    -0.000001
      dxz     :    -0.000000
      dyz     :    -0.000000
      dx2y2   :    -0.000000
      dxy     :    -0.000000

  6 H s       :    -0.000001  s :    -0.000001

  7 H s       :     0.000000  s :     0.000000

  8 N s       :     0.000002  s :     0.000002
      pz      :     0.000005  p :     0.000035
      px      :     0.000001
      py      :     0.000029
      dz2     :     0.000000  d :     0.000000
      dxz     :     0.000000
      dyz     :    -0.000000
      dx2y2   :     0.000000
      dxy     :    -0.000000

  9 H s       :     0.000001  s :     0.000001

 10 H s       :    -0.000001  s :    -0.000001

 11 C s       :     0.000001  s :     0.000001
      pz      :     0.000001  p :     0.000003
      px      :     0.000002
      py      :     0.000001
      dz2     :    -0.000000  d :    -0.000001
      dxz     :    -0.000000
      dyz     :    -0.000000
      dx2y2   :    -0.000000
      dxy     :    -0.000000

 12 H s       :    -0.000001  s :    -0.000001

 13 H s       :    -0.000000  s :    -0.000000

 14 H s       :    -0.000001  s :    -0.000001

 15 N s       :     0.000002  s :     0.000002
      pz      :     0.000018  p :     0.000031
      px      :     0.000002
      py      :     0.000011
      dz2     :    -0.000000  d :     0.000000
      dxz     :    -0.000000
      dyz     :     0.000000
      dx2y2   :    -0.000000
      dxy     :     0.000001

 16 C s       :    -0.000002  s :    -0.000002
      pz      :    -0.000021  p :    -0.000026
      px      :    -0.000004
      py      :    -0.000002
      dz2     :     0.000000  d :     0.000002
      dxz     :     0.000001
      dyz     :     0.000000
      dx2y2   :     0.000000
      dxy     :     0.000001

 17 C s       :     0.000001  s :     0.000001
      pz      :     0.000003  p :     0.000004
      px      :     0.000000
      py      :     0.000001
      dz2     :    -0.000000  d :    -0.000001
      dxz     :    -0.000000
      dyz     :    -0.000000
      dx2y2   :    -0.000000
      dxy     :    -0.000000

 18 H s       :     0.000002  s :     0.000002

 19 O s       :    -0.000000  s :    -0.000000
      pz      :    -0.000006  p :    -0.000007
      px      :    -0.000000
      py      :    -0.000000
      dz2     :    -0.000000  d :     0.000000
      dxz     :     0.000000
      dyz     :     0.000000
      dx2y2   :     0.000000
      dxy     :     0.000000

 20 C s       :     0.000000  s :     0.000000
      pz      :     0.000002  p :     0.000003
      px      :     0.000000
      py      :     0.000001
      dz2     :    -0.000000  d :    -0.000000
      dxz     :     0.000000
      dyz     :    -0.000000
      dx2y2   :    -0.000000
      dxy     :     0.000000

 21 C s       :    -0.000000  s :    -0.000000
      pz      :    -0.000003  p :    -0.000004
      px      :    -0.000000
      py      :    -0.000001
      dz2     :     0.000000  d :     0.000000
      dxz     :     0.000000
      dyz     :     0.000000
      dx2y2   :     0.000000
      dxy     :     0.000000

 22 C s       :     0.000000  s :     0.000000
      pz      :     0.000002  p :     0.000004
      px      :     0.000000
      py      :     0.000001
      dz2     :    -0.000000  d :    -0.000000
      dxz     :    -0.000000
      dyz     :    -0.000000
      dx2y2   :    -0.000000
      dxy     :    -0.000000

 23 C s       :    -0.000000  s :    -0.000000
      pz      :    -0.000003  p :    -0.000004
      px      :    -0.000001
      py      :    -0.000001
      dz2     :     0.000000  d :     0.000000
      dxz     :     0.000000
      dyz     :     0.000000
      dx2y2   :     0.000000
      dxy     :     0.000000

 24 C s       :     0.000000  s :     0.000000
      pz      :     0.000002  p :     0.000003
      px      :     0.000000
      py      :     0.000001
      dz2     :    -0.000000  d :    -0.000000
      dxz     :    -0.000000
      dyz     :    -0.000000
      dx2y2   :    -0.000000
      dxy     :    -0.000000

 25 C s       :     0.000000  s :     0.000000
      pz      :    -0.000001  p :    -0.000001
      px      :    -0.000000
      py      :    -0.000000
      dz2     :     0.000000  d :     0.000000
      dxz     :     0.000000
      dyz     :     0.000000
      dx2y2   :     0.000000
      dxy     :     0.000000

 26 H s       :     0.000000  s :     0.000000

 27 H s       :    -0.000000  s :    -0.000000

 28 H s       :     0.000000  s :     0.000000

 29 H s       :     0.000000  s :     0.000000

 30 H s       :     0.000000  s :     0.000000


                      *****************************
                      * MAYER POPULATION ANALYSIS *
                      *****************************

  NA   - Mulliken gross atomic population
  ZA   - Total nuclear charge
  QA   - Mulliken gross atomic charge
  VA   - Mayer's total valence
  BVA  - Mayer's bonded valence
  FA   - Mayer's free valence

  ATOM       NA         ZA         QA         VA         BVA        FA
  0 N      7.4809     7.0000    -0.4809     3.2927     3.2927     0.0000
  1 C      5.9736     6.0000     0.0264     3.6504     3.6504     0.0000
  2 C      6.4133     6.0000    -0.4133     3.8103     3.8103     0.0000
  3 C      5.7130     6.0000     0.2870     3.8049     3.8049     0.0000
  4 C      6.4473     6.0000    -0.4473     3.7669     3.7669     0.0000
  5 C      5.9590     6.0000     0.0410     3.6685     3.6685     0.0000
  6 H      0.7054     1.0000     0.2946     0.8755     0.8755     0.0000
  7 H      0.7355     1.0000     0.2645     0.9071     0.9071     0.0000
  8 N      7.3208     7.0000    -0.3208     3.1366     3.1366     0.0000
  9 H      0.7301     1.0000     0.2699     0.9054     0.9054     0.0000
 10 H      0.7029     1.0000     0.2971     0.8743     0.8743     0.0000
 11 C      6.5215     6.0000    -0.5215     3.6494     3.6494     0.0000
 12 H      0.7419     1.0000     0.2581     0.8979     0.8979     0.0000
 13 H      0.7398     1.0000     0.2602     0.9019     0.9019     0.0000
 14 H      0.7482     1.0000     0.2518     0.8921     0.8921     0.0000
 15 N      7.1021     7.0000    -0.1021     3.2892     3.2892     0.0000
 16 C      6.1445     6.0000    -0.1445     3.7405     3.7405     0.0000
 17 C      5.7169     6.0000     0.2831     3.9138     3.9138     0.0000
 18 H      0.7675     1.0000     0.2325     0.8968     0.8968     0.0000
 19 O      8.3807     8.0000    -0.3807     2.2186     2.2186     0.0000
 20 C      6.0084     6.0000    -0.0084     3.5519     3.5519     0.0000
 21 C      6.2853     6.0000    -0.2853     3.7590     3.7590     0.0000
 22 C      6.2367     6.0000    -0.2367     3.7911     3.7911     0.0000
 23 C      6.2449     6.0000    -0.2449     3.7838     3.7838     0.0000
 24 C      6.2400     6.0000    -0.2400     3.7795     3.7795     0.0000
 25 C      6.2605     6.0000    -0.2605     3.7912     3.7912     0.0000
 26 H      0.7371     1.0000     0.2629     0.9011     0.9011     0.0000
 27 H      0.7352     1.0000     0.2648     0.8940     0.8940     0.0000
 28 H      0.7340     1.0000     0.2660     0.8938     0.8938     0.0000
 29 H      0.7368     1.0000     0.2632     0.8950     0.8950     0.0000
 30 H      0.7361     1.0000     0.2639     0.9033     0.9033     0.0000

  Mayer bond orders larger than 0.100000
B(  0-N ,  1-C ) :   1.0637 B(  0-N ,  5-C ) :   1.1144 B(  0-N , 11-C ) :   0.9386 
B(  1-C ,  2-C ) :   1.6843 B(  1-C ,  6-H ) :   0.8862 B(  2-C ,  3-C ) :   1.1016 
B(  2-C ,  7-H ) :   0.9032 B(  3-C ,  4-C ) :   1.0559 B(  3-C ,  8-N ) :   1.6151 
B(  4-C ,  5-C ) :   1.6525 B(  4-C ,  9-H ) :   0.8985 B(  5-C , 10-H ) :   0.8835 
B(  8-N , 15-N ) :   1.2258 B( 11-C , 12-H ) :   0.9073 B( 11-C , 13-H ) :   0.9097 
B( 11-C , 14-H ) :   0.9005 B( 15-N , 16-C ) :   1.8564 B( 16-C , 17-C ) :   0.8975 
B( 16-C , 18-H ) :   0.8603 B( 17-C , 19-O ) :   2.0868 B( 17-C , 20-C ) :   0.9058 
B( 20-C , 21-C ) :   1.3490 B( 20-C , 25-C ) :   1.3451 B( 21-C , 22-C ) :   1.4282 
B( 21-C , 26-H ) :   0.9033 B( 22-C , 23-C ) :   1.4201 B( 22-C , 27-H ) :   0.9038 
B( 23-C , 24-C ) :   1.3989 B( 23-C , 28-H ) :   0.9028 B( 24-C , 25-C ) :   1.4411 
B( 24-C , 29-H ) :   0.9047 B( 25-C , 30-H ) :   0.9028 

-------
TIMINGS
-------

Total SCF time: 0 days 0 hours 1 min 57 sec 

Total time                  ....     117.842 sec
Sum of individual times     ....     117.661 sec  ( 99.8%)

Fock matrix formation       ....     112.414 sec  ( 95.4%)
  Startup                   ....       0.195 sec  (  0.2% of F)
  Exchange formation        ....      76.224 sec  ( 67.8% of F)
  Split-RI-J                ....       7.879 sec  (  7.0% of F)
  XC integration            ....       8.441 sec  (  7.5% of F)
    XC Preparation          ....       0.000 sec  (  0.0% of XC)
    Basis function eval.    ....       1.650 sec  ( 19.6% of XC)
    Density eval.           ....       2.041 sec  ( 24.2% of XC)
    XC-Functional eval.     ....       0.298 sec  (  3.5% of XC)
    XC-Potential eval.      ....       2.811 sec  ( 33.3% of XC)
  CPCM terms                ....      18.859 sec  ( 16.8% of F)
Diagonalization             ....       0.000 sec  (  0.0%)
Density matrix formation    ....       0.593 sec  (  0.5%)
Total Energy calculation    ....       0.370 sec  (  0.3%)
Population analysis         ....       0.069 sec  (  0.1%)
Orbital Transformation      ....       0.153 sec  (  0.1%)
Orbital Orthonormalization  ....       0.000 sec  (  0.0%)
DIIS solution               ....       2.472 sec  (  2.1%)
SOSCF solution              ....       1.589 sec  (  1.3%)
Finished LeanSCF after 167.9 sec

Maximum memory used throughout the entire LEANSCF-calculation: 26.5 MB


-------------------------------------------------------------------------------
                          DFT DISPERSION CORRECTION                            
                                                                               
                              DFTD3 V3.1  Rev 1                                
                          USING Becke-Johnson damping                          
-------------------------------------------------------------------------------
The PBEh-3c composite method is recognized
Using three-body term ABC
Active option DFTDOPT                   ...         4   

molecular C6(AA) [au] = 11778.903543 


            DFT-D V3
 parameters
 s6 scaling factor         :     1.0000 
 a1 scaling factor         :     0.4860 
 s8 scaling factor         :     0.0000 
 a2 scaling factor         :     4.5000 
 Damping factor alpha9(ATM):    16.0000 
 ad hoc parameters k1-k3   :    16.0000     1.3333    -4.0000 

 Edisp/kcal,au: -12.661420895378  -0.020177256389 
 E6   /kcal   : -12.618850192 
 E8   /kcal   :  -0.000000000 
 E6(ABC)      :  -0.042570703 
 % E8         :   0.000000000 
 % E6(ABC)    :   0.336223743 

-------------------------   ----------------
Dispersion correction           -0.020177256
-------------------------   ----------------

------------------   -----------------
gCP correction             0.048335436
------------------   -----------------

-------------------------   --------------------
FINAL SINGLE POINT ENERGY      -778.990309483383
-------------------------   --------------------


           ************************************************************
           *        Program running with 12 parallel MPI-processes    *
           *              working on a common directory               *
           ************************************************************
------------------------------------------------------------------------------
                         ORCA SCF GRADIENT CALCULATION
------------------------------------------------------------------------------

Nuc. rep. gradient        (SHARK) ... done (  0.0 sec)
HCore & Overlap gradient  (SHARK) ... done (  0.1 sec)
Split-RIJ-J gradient      (SHARK) ... done (  0.5 sec)
O(N)X-gradient            (SHARK) ... done (  4.5 sec)
XC gradient                       ... done (  1.1 sec)
CPCM gradient                     ... done (  0.9 sec)
Dispersion correction             ... done (  0.0 sec)

-------------------
DISPERSION GRADIENT
-------------------

   1   N   :   -0.000107555   -0.000013923   -0.000050744
   2   C   :   -0.000110581   -0.000017160    0.000102528
   3   C   :   -0.000058032   -0.000007917    0.000176865
   4   C   :   -0.000008207    0.000022804    0.000081609
   5   C   :    0.000009724    0.000030472   -0.000103650
   6   C   :   -0.000007392    0.000011591   -0.000160701
   7   H   :   -0.000087623   -0.000015239    0.000086220
   8   H   :   -0.000031609   -0.000008508    0.000119410
   9   N   :    0.000010326    0.000043711    0.000164866
  10   H   :    0.000006792    0.000026156   -0.000124353
  11   H   :    0.000022167    0.000009796   -0.000121734
  12   C   :   -0.000144497   -0.000029160   -0.000085190
  13   H   :   -0.000102238    0.000007371   -0.000022005
  14   H   :   -0.000069107    0.000001642   -0.000075836
  15   H   :   -0.000081576   -0.000062239   -0.000046956
  16   N   :    0.000019201    0.000063025    0.000093227
  17   C   :    0.000001967    0.000073534    0.000062390
  18   C   :   -0.000034495   -0.000071207    0.000026945
  19   H   :   -0.000019350    0.000107033    0.000013977
  20   O   :   -0.000011142   -0.000178722    0.000007096
  21   C   :    0.000012313   -0.000041295   -0.000004084
  22   C   :    0.000075045    0.000109864    0.000066923
  23   C   :    0.000149393    0.000106898    0.000035952
  24   C   :    0.000152943    0.000017479   -0.000030855
  25   C   :    0.000131171   -0.000079041   -0.000088638
  26   C   :    0.000044439   -0.000134212   -0.000087511
  27   H   :    0.000020113    0.000102096    0.000072663
  28   H   :    0.000061666    0.000085005    0.000039533
  29   H   :    0.000104936    0.000015271   -0.000020998
  30   H   :    0.000058607   -0.000068813   -0.000062745
  31   H   :   -0.000007399   -0.000106311   -0.000064204

Difference to translation invariance:
           :    0.0000000000   -0.0000000000   -0.0000000000

Difference to rotation invariance:
           :    0.0000000000   -0.0000000000    0.0000000000

Norm of the Dispersion gradient    ...    0.0007456252
RMS gradient                       ...    0.0000773177
MAX gradient                       ...    0.0001787225
gCP correction                   ... done

------------------
CARTESIAN GRADIENT
------------------

   1   N   :   -0.000000060   -0.000004688    0.000002110
   2   C   :    0.000000795   -0.000003446    0.000002300
   3   C   :    0.000000812   -0.000001377    0.000001523
   4   C   :    0.000000292   -0.000001168    0.000000626
   5   C   :   -0.000000517   -0.000002968    0.000000797
   6   C   :   -0.000000914   -0.000004511    0.000001539
   7   H   :    0.000000889   -0.000003330    0.000003107
   8   H   :    0.000001264    0.000000154    0.000001714
   9   N   :    0.000000403    0.000001304    0.000000172
  10   H   :   -0.000000886   -0.000002801    0.000000069
  11   H   :   -0.000000302   -0.000006159    0.000001673
  12   C   :   -0.000000811   -0.000007852    0.000004362
  13   H   :    0.000000212   -0.000007501    0.000002789
  14   H   :   -0.000001623   -0.000008460    0.000002753
  15   H   :    0.000001413   -0.000007157    0.000004106
  16   N   :   -0.000000211    0.000001176   -0.000000710
  17   C   :   -0.000000538    0.000002202   -0.000001449
  18   C   :    0.000001151    0.000002425   -0.000000531
  19   H   :   -0.000001103    0.000002341   -0.000002993
  20   O   :    0.000001237    0.000001919    0.000001428
  21   C   :    0.000000233    0.000003497   -0.000001286
  22   C   :   -0.000000622    0.000004620   -0.000003173
  23   C   :   -0.000000847    0.000005701   -0.000003672
  24   C   :   -0.000000305    0.000005151   -0.000003148
  25   C   :    0.000000228    0.000004064   -0.000001450
  26   C   :    0.000000434    0.000003349   -0.000000603
  27   H   :   -0.000001036    0.000005118   -0.000003449
  28   H   :   -0.000001463    0.000006732   -0.000005287
  29   H   :   -0.000000551    0.000006043   -0.000003727
  30   H   :    0.000000840    0.000003723   -0.000000548
  31   H   :    0.000001584    0.000001899    0.000000956

Difference to translation invariance:
           :   -0.0000000000    0.0000000000   -0.0000000000

Difference to rotation invariance:
           :   -0.0002063817    0.0005676837    0.0011283351

Norm of the Cartesian gradient     ...    0.0000290712
RMS gradient                       ...    0.0000030145
MAX gradient                       ...    0.0000084604

-------
TIMINGS
-------

Total SCF gradient time     ....        7.186 sec

Densities                   ....       0.002 sec  (  0.0%)
One electron gradient       ....       0.100 sec  (  1.4%)
Two electron gradient       ....       4.536 sec  ( 63.1%)
RI-J Coulomb gradient       ....       0.484 sec  (  6.7%)
XC gradient                 ....       1.125 sec  ( 15.7%)
CPCM gradient               ....       0.872 sec  ( 12.1%)
   A-Matrix (El+Nuc)        ....       0.310 sec  (  4.3%)
   Potential                ....       0.562 sec  (  7.8%)

Maximum memory used throughout the entire SCFGRAD-calculation: 41.2 MB


           ************************************************************
           *        Program running with 12 parallel MPI-processes    *
           *              working on a common directory               *
           ************************************************************

------------------------------------------------------------------------------
                              ORCA PROPERTY CALCULATIONS
------------------------------------------------------------------------------

GBWName                                 ... orca.gbw
Number of atoms                         ...     31
Number of basis functions               ...    296
Max core memory                         ...    700 MB

Electric properties:
Dipole moment                           ... YES
Quadrupole moment                       ...  NO
Static polarizability (Dipole/Dipole)   ...  NO
Static polarizability (Dipole/Quad.)    ...  NO
Static polarizability (Quad./Quad.)     ...  NO
Static polarizability (Velocity)        ...  NO

Atomic electric properties:
Dipole moment                           ...  NO
Quadrupole moment                       ...  NO
Static polarizability                   ...  NO

Choice of electric origin               ... Center of mass
Position of electric origin             ...    -0.116249    -0.587477     1.042387

General magnetic properties:
Magnetizability                         ...  NO

EPR properties:
g-Tensor (aka g-matrix)                 ...  NO
Zero-Field splitting spin-orbit         ...  NO
Zero-field splitting spin-spin          ...  NO
Hyperfine couplings                     ...  NO (   0 nuclei)
Quadrupole couplings                    ...  NO (   0 nuclei)
Contact density                         ...  NO (   0 nuclei)

NMR properties:
Chemical shifts                         ...  NO (   0 nuclei)
Spin-rotation constants                 ...  NO (   0 nuclei)
Spin-spin couplings                     ...  NO (   0 nuclei,    0 pairs)

Choice of magnetic origin               ... GIAO
Position of magnetic origin             ...     0.000000     0.000000     0.000000

Properties with geometric perturbations:
SCF Hessian                             ...  NO
IR spectrum                             ...  NO
VCD spectrum                            ...  NO
X-ray spectroscopy properties:
SCF XES/XAS/RIXS spectra                ...  NO


-------------
DIPOLE MOMENT
-------------

Method             : SCF
Type of density    : Electron Density
Multiplicity       :   1
Irrep              :   0
Energy             :  -779.0184676627939098 Eh
Relativity type    : 
Basis              : AO
                                X                 Y                 Z
Electronic contribution:      5.881804273      -0.207384472       4.252813543
Nuclear contribution   :     -7.373408329       1.116253735      -5.864220060
                        -----------------------------------------
Total Dipole Moment    :     -1.491604056       0.908869263      -1.611406517
                        -----------------------------------------
Magnitude (a.u.)       :      2.376458912
Magnitude (Debye)      :      6.040478509


--------------------
Rotational spectrum 
--------------------
 
Rotational constants in cm-1:             0.051835             0.004568             0.004399 
Rotational constants in MHz :          1553.961954           136.949019           131.883658 

Dipole components along the rotational axes: 
x,y,z [a.u.] :    -1.478304     0.953403     1.597873 
x,y,z [Debye]:    -3.757550     2.423359     4.061469 

 

Dipole moment calculation done in   0.0 sec 

Maximum memory used throughout the entire PROP-calculation: 16.2 MB


--------------------------------------------------------------------------------
                   Intrinsic Reaction Coordinate Calculation
--------------------------------------------------------------------------------

System:
Nr. of atoms                        .... 31
Algorithm: SD (steepest descent step) plus correction
Settings:
Max. no of cycles        MaxIter    .... 20
Direction                           .... Forward and backward
Initial displacement Hessian type   .... Read
Hessian Filename                    .... in.hess
Following Hessian mode              .... 0
Initial displacement type           .... Energy
  Initial displacement energy change.... 2.000 mEh
Coordinate system following type    .... Cartesian
Length of steepest descent step     .... 0.150 bohr
Do parabolic fit 
  if SD step is uphill              .... YES
Do Correction to SD step            .... YES
Scaling for length of correction
  compared to SD step               .... 0.333
Do parabolic fit to SD correction   .... YES
Only interpolate for parabolic fit  .... YES
Do update to length of
  SD step and correction            .... YES
Convergence Tolerances:
  Max. Gradient            TolMAXG  ....  2.0000e-03 Eh/bohr
  RMS Gradient             TolRMSG  ....  5.0000e-04 Eh/bohr
Storing full IRC trajectory in      .... orca_IRC_Full_trj.xyz
Storing forward trajectory in       .... orca_IRC_F_trj.xyz
Storing backward trajectory in      .... orca_IRC_B_trj.xyz


 ...good, the file in.hess exists
Reading the hessian file           ...... done
Determining length of initial displacement:
  Requested energy change (quadratic behavior): 2.000 mEh
  Resulting scaling factor for initial displacement along normalized TS mode: 0.2002

         *************************************************************
         *                          FORWARD IRC                      *
         *************************************************************

Iteration    E(Eh)      dE(kcal/mol)  max(|G|)   RMS(G) 
Convergence thresholds                0.002000  0.000500            
    0      -778.992253   -1.219542    0.018512  0.002307
    1      -778.996857   -4.108846    0.028107  0.004017
    2      -779.002220   -7.473685    0.030972  0.004074
    3      -779.007649   -10.880642    0.025452  0.003576
    4      -779.011800   -13.485600    0.013410  0.002586
    5      -779.014440   -15.142085    0.005413  0.001643
    6      -779.016246   -16.275390    0.004754  0.001448
    7      -779.016607   -16.501916    0.006445  0.001511
    8      -779.016807   -16.627268    0.003622  0.001231
    9      -779.017190   -16.867999    0.003540  0.001110
   10      -779.017584   -17.114999    0.003256  0.001074
   11      -779.017965   -17.353802    0.003154  0.001048
   12      -779.018331   -17.583745    0.002842  0.001014
   13      -779.018690   -17.809018    0.002775  0.000991
   14      -779.019039   -18.027840    0.002728  0.000964
   15      -779.019381   -18.242533    0.002735  0.000945
   16      -779.019714   -18.451719    0.002707  0.000922
   17      -779.020042   -18.657339    0.002668  0.000905
   18      -779.020362   -18.858058    0.002654  0.000885
   19      -779.020676   -19.055531    0.002651  0.000870

         *************************************************************
         *  MAXIMUM NUMBER OF ITERATIONS REACHED - STOPPING IRC RUN  *
         *************************************************************


         *************************************************************
         *                          BACKWARD IRC                     *
         *************************************************************

Iteration    E(Eh)      dE(kcal/mol)  max(|G|)   RMS(G) 
Convergence thresholds                0.002000  0.000500            
    0      -778.992172   -1.168875    0.017227  0.002174
    1      -778.996158   -3.670243    0.026054  0.003393
    2      -779.000681   -6.508443    0.024084  0.003388
    3      -779.005161   -9.319179    0.018100  0.003026
    4      -779.009008   -11.733756    0.010695  0.002585
    5      -779.012275   -13.783519    0.008133  0.002217
    6      -779.015050   -15.525042    0.007401  0.001925
    7      -779.017362   -16.975407    0.007363  0.001869
    8      -779.018112   -17.446551    0.010139  0.002018
    9      -779.018421   -17.640367    0.006856  0.001573
   10      -779.018914   -17.949534    0.006770  0.001419
   11      -779.019416   -18.264599    0.006649  0.001367
   12      -779.019898   -18.567057    0.006556  0.001333
   13      -779.020357   -18.855246    0.006422  0.001272
   14      -779.020806   -19.136611    0.006329  0.001239
   15      -779.021236   -19.406505    0.006192  0.001189
   16      -779.021655   -19.669615    0.006100  0.001157
   17      -779.022059   -19.923389    0.005962  0.001116
   18      -779.022454   -20.170770    0.005873  0.001087
   19      -779.022835   -20.410323    0.005734  0.001053

         *************************************************************
         *  MAXIMUM NUMBER OF ITERATIONS REACHED - STOPPING IRC RUN  *
         *************************************************************


---------------------------------------------------------------
                       IRC PATH SUMMARY              
---------------------------------------------------------------
All gradients are in Eh/Bohr.

Step        E(Eh)      dE(kcal/mol)  max(|G|)   RMS(G) 
   1      -779.022835   -20.410323    0.005734  0.001053
   2      -779.022454   -20.170770    0.005873  0.001087
   3      -779.022059   -19.923389    0.005962  0.001116
   4      -779.021655   -19.669615    0.006100  0.001157
   5      -779.021236   -19.406505    0.006192  0.001189
   6      -779.020806   -19.136611    0.006329  0.001239
   7      -779.020357   -18.855246    0.006422  0.001272
   8      -779.019898   -18.567057    0.006556  0.001333
   9      -779.019416   -18.264599    0.006649  0.001367
  10      -779.018914   -17.949534    0.006770  0.001419
  11      -779.018421   -17.640367    0.006856  0.001573
  12      -779.018112   -17.446551    0.010139  0.002018
  13      -779.017362   -16.975407    0.007363  0.001869
  14      -779.015050   -15.525042    0.007401  0.001925
  15      -779.012275   -13.783519    0.008133  0.002217
  16      -779.009008   -11.733756    0.010695  0.002585
  17      -779.005161   -9.319179    0.018100  0.003026
  18      -779.000681   -6.508443    0.024084  0.003388
  19      -778.996158   -3.670243    0.026054  0.003393
  20      -778.992172   -1.168875    0.017227  0.002174
  21      -778.990309    0.000000    0.000008  0.000003 <= TS
  22      -778.992253   -1.219542    0.018512  0.002307
  23      -778.996857   -4.108846    0.028107  0.004017
  24      -779.002220   -7.473685    0.030972  0.004074
  25      -779.007649   -10.880642    0.025452  0.003576
  26      -779.011800   -13.485600    0.013410  0.002586
  27      -779.014440   -15.142085    0.005413  0.001643
  28      -779.016246   -16.275390    0.004754  0.001448
  29      -779.016607   -16.501916    0.006445  0.001511
  30      -779.016807   -16.627268    0.003622  0.001231
  31      -779.017190   -16.867999    0.003540  0.001110
  32      -779.017584   -17.114999    0.003256  0.001074
  33      -779.017965   -17.353802    0.003154  0.001048
  34      -779.018331   -17.583745    0.002842  0.001014
  35      -779.018690   -17.809018    0.002775  0.000991
  36      -779.019039   -18.027840    0.002728  0.000964
  37      -779.019381   -18.242533    0.002735  0.000945
  38      -779.019714   -18.451719    0.002707  0.000922
  39      -779.020042   -18.657339    0.002668  0.000905
  40      -779.020362   -18.858058    0.002654  0.000885
  41      -779.020676   -19.055531    0.002651  0.000870

--------------------------------
SUGGESTED CITATIONS FOR THIS RUN
--------------------------------

Below you find a list of papers that are relevant to this ORCA run
We neither can nor want to force you to cite these papers, but we appreciate if you do
You receive ORCA, which is the product of decades of hard work by many enthusiastic individuals, for free
The only thing we kindly ask in return is that you cite our papers,
We deeply appreciate it, if you show your appreciation for ORCA by not just citing the generic ORCA reference.

Please note that relegating all ORCA citations to the supporting information does *not* help us.
SI sections are not indexed - citations you put there will not count into any citation statistics
But we need these citations in order to attract the funding resources that allow us to do what we are doing

Therefore, if you are a happy ORCA user, please consider citing a few of the papers listed below in the main body of your paper

In addition to the list printed below, the program has created the file orca.bibtex that contains the list in bibtex format
You can import this file easily into all common literature databanks and citation aid programs


List of essential papers. We consider these as the minimum necessary citations

  1. Neese,F.
     Software update: the ORCA program system, version 5.0
     WIRES Comput. Molec. Sci., 2022 12(1)e1606
     doi.org/10.1002/wcms.1606

List of papers to cite with high priority. The work reported in these papers was absolutely
necessary for this run to complete.
Our perspective: the developers of density functionals and basis sets usually get cited in chemistry papers
Good! But without the algorithms to do something with them, the functionals or basis sets would not do anything.
Hence, in our opinion, the algorithm design and method developments papers are equally worthy of getting cited

  1. Neese,F.
     An improvement of the resolution of the identity approximation for the formation of the Coulomb matrix
     J. Comp. Chem., 2003 24(14)1740-1747
     doi.org/10.1002/jcc.10318
  2. Neese,F.
     Definition of corresponding orbitals and the diradical character in broken symmetry DFT calculations on spin coupled systems
     J. Phys. Chem. Solids, 2004 65(4)781-785
     doi.org/10.1016/j.jpcs.2003.11.015
  3. Garcia-Rates,M.; Neese,F.
     Effect of the Solute Cavity on the Solvation Energy and its Derivatives within the Framework of the Gaussian Charge Scheme
     J. Comput. Chem., 2020 41 922-939
     doi.org/10.1002/jcc.26139
  4. Neese,F.
     The SHARK Integral Generation and Digestion System
     J. Comp. Chem., 2022  1-16
     doi.org/10.1002/jcc.26942
  5. Grimme,S.; Antony,J.; Ehrlich,S.; Krieg,H.
     A consistent and accurate ab initio parametrization of density functional dispersion correction (DFT-D) for the 94 elements H-Pu
     J. Chem. Phys., 2010 132 154104
     doi.org/10.1063/1.3382344
  6. Grimme,S.; Ehrlich,S.; Goerigk,L.
     Effect of the damping function in dispersion corrected density functional theory
     J. Comput. Chem., 2011 32(7)1456-1465
     doi.org/10.1002/jcc.21759

List of suggested additional citations. These are papers that are important in the 'surrounding' of 
of this run, or papers that preceded the highly important papers. If you like your results we are grateful for a citation.

  1. Neese,F.
     The ORCA program system
     WIRES Comput. Molec. Sci., 2012 2(1)73-78
     doi.org/10.1002/wcms.81
  2. Neese,F.
     Software update: the ORCA program system, version 4.0
     WIRES Comput. Molec. Sci., 2018 8(1)1-6
     doi.org/10.1002/wcms.1327
  3. Neese,F.; Wennmohs,F.; Becker,U.; Riplinger,C.
     The ORCA quantum chemistry program package
     J. Chem. Phys., 2020 152 Art. No. L224108
     doi.org/10.1063/5.0004608

List of optional additional citations

  1. Neese,F.
     Approximate second-order SCF convergence for spin unrestricted wavefunctions
     Chem. Phys. Lett., 2000 325(1-3)93-98
     doi.org/10.1016/s0009-2614(00)00662-x

Timings for individual modules:

Sum of individual times          ...    15289.450 sec (= 254.824 min)
Startup calculation              ...      189.727 sec (=   3.162 min)   1.2 %
SCF iterations                   ...    14528.984 sec (= 242.150 min)  95.0 %
Property calculations            ...        0.705 sec (=   0.012 min)   0.0 %
SCF Gradient evaluation          ...      570.034 sec (=   9.501 min)   3.7 %
                             ****ORCA TERMINATED NORMALLY****
TOTAL RUN TIME: 0 days 4 hours 15 minutes 32 seconds 329 msec
