# Supplementary material for: Photovermellogens: Minimalistic Pyridinium-Based Acylhydrazones with Photoswitchable Basicity for Operation in Aqueous Media
Source: J Org Chem. 2026 May 4;91(19):6559–65. doi: 10.1021/acs.joc.5c02962 (PMC13185115; doi:10.1021/acs.joc.5c02962)
Supplement: Supplementary file 3 [file jo5c02962_si_003.zip › ts/pah/ts_guess.xyz]

32
Coordinates from ORCA-job orca E -779.452832819724
  N          -5.07653292507971      0.98569469560840     -0.14741921747248
  C          -4.19986310600652      1.56042915314984      0.69407599711504
  C          -2.91087038716757      1.12300035496740      0.80166549530083
  C          -2.49060351939999      0.05127548074771      0.00301701618021
  C          -3.41738360884772     -0.53632672534259     -0.86545034918989
  C          -4.69194236455196     -0.04686752035432     -0.91514175303533
  H          -4.56893663034385      2.38393648008524      1.28758186026939
  H          -2.24677219169727      1.60552874728359      1.50176217601002
  N          -1.20887103325278     -0.40661469795219      0.02468449457827
  H          -3.15037277171098     -1.37158416279947     -1.49770633797061
  H          -5.43660811207375     -0.47393461305951     -1.57011321331445
  C          -6.43783017858384      1.51880963706902     -0.24344030928672
  H          -6.81351015801279      1.72750120118053      0.75374483996601
  H          -6.42947545059490      2.43259572764993     -0.83256039679559
  H          -7.07767263388774      0.78408943432015     -0.72011219080885
  H          -0.98191797366732     -1.24710693066817     -0.50650253281126
  N          -0.32128635931192      0.12323945463630      0.82627761124087
  C           0.90409323384054     -0.36522262313974      0.82395742930263
  C           1.98869756566851      0.28888033467315      0.05183196947130
  H           0.97237741822074     -1.45067766766729      0.65302621006020
  O           1.76642835111549      1.26012319690850     -0.64110023992914
  C           3.30619832894933     -0.39115838423027      0.07401508724413
  C           4.22153561572790     -0.14336778357285     -0.94814949560730
  C           5.47038264961999     -0.74125025018677     -0.92140946921042
  C           5.81892080450087     -1.57934343007784      0.13137333488911
  C           4.91487251322367     -1.82162808442036      1.15725028354077
  C           3.66005755165434     -1.23351322406752      1.12558421310839
  H           3.95477770181478      0.51185122757972     -1.76693649984029
  H           6.17518418425003     -0.55314302996325     -1.72043565056436
  H           6.79632089619896     -2.04353842230688      0.15195198828138
  H           5.18667205514353     -2.46780417080284      1.98116698319666
  H           2.96194204086087     -1.42248339534780      1.93253449738026
