# Supplementary material for: Photovermellogens: Minimalistic Pyridinium-Based Acylhydrazones with Photoswitchable Basicity for Operation in Aqueous Media
Source: J Org Chem. 2026 May 4;91(19):6559–65. doi: 10.1021/acs.joc.5c02962 (PMC13185115; doi:10.1021/acs.joc.5c02962)
Supplement: Supplementary file 3 [file jo5c02962_si_003.zip › ts/pah/irc.out]

                                 *****************
                                 * O   R   C   A *
                                 *****************

                                            #,                                       
                                            ###                                      
                                            ####                                     
                                            #####                                    
                                            ######                                   
                                           ########,                                 
                                     ,,################,,,,,                         
                               ,,#################################,,                 
                          ,,##########################################,,             
                       ,#########################################, ''#####,          
                    ,#############################################,,   '####,        
                  ,##################################################,,,,####,       
                ,###########''''           ''''###############################       
              ,#####''   ,,,,##########,,,,          '''####'''          '####       
            ,##' ,,,,###########################,,,                        '##       
           ' ,,###''''                  '''############,,,                           
         ,,##''                                '''############,,,,        ,,,,,,###''
      ,#''                                            '''#######################'''  
     '                                                          ''''####''''         
             ,#######,   #######,   ,#######,      ##                                
            ,#'     '#,  ##    ##  ,#'     '#,    #''#        ,####,   ,####,        
            ##       ##  ##   ,#'  ##            #'  '#       #'       #'  '#        
            ##       ##  #######   ##           ,######,      #####,   #    #        
            '#,     ,#'  ##    ##  '#,     ,#' ,#      #,     #,   #   #,  ,#        
             '#######'   ##     ##  '#######'  #'      '#     '####' # '####'        


                #########################################################
                #                        -***-                          #
                #          Department of theory and spectroscopy        #
                #                                                       #
                #                      Frank Neese                      #
                #                                                       #
                #     Directorship, Architecture, Infrastructure        #
                #                    SHARK, DRIVERS                     #
                #        Core code/Algorithms in most modules           #
                #                                                       #
                #        Max Planck Institute fuer Kohlenforschung      #
                #                Kaiser Wilhelm Platz 1                 #
                #                 D-45470 Muelheim/Ruhr                 #
                #                      Germany                          #
                #                                                       #
                #                  All rights reserved                  #
                #                        -***-                          #
                #########################################################


                         Program Version 6.0.1  -  RELEASE   -


 With contributions from (in alphabetic order):
[Max-Planck-Institut fuer Kohlenforschung]                               
  Daniel Aravena         : Magnetic Suceptibility                        
  Michael Atanasov       : Ab Initio Ligand Field Theory (pilot matlab implementation)
  Alexander A. Auer      : GIAO ZORA, VPT2 properties, NMR spectrum      
  Ute Becker             : All parallelization in ORCA, NUMFREQ, NUMCALC 
  Giovanni Bistoni       : ED, misc. LED, open-shell LED, HFLD           
  Martin Brehm           : Molecular dynamics                            
  Dmytro Bykov           : pre 5.0 version of the SCF Hessian            
  Marcos Casanova-Páez   : Triplet and SCS-CIS(D). UHF-(DLPNO)-IP/EA/STEOM-CCSD. UHF-CVS-IP/STEOM-CCSD   
  Vijay G. Chilkuri      : MRCI spin determinant printing, contributions to CSF-ICE 
  Pauline Colinet        : FMM embedding                                 
  Dipayan Datta          : RHF DLPNO-CCSD density                        
  Achintya Kumar Dutta   : EOM-CC, STEOM-CC                              
  Nicolas Foglia         : Exact transition moments, OPA infrastructure, MCD improvements    
  Dmitry Ganyushin       : Spin-Orbit,Spin-Spin,Magnetic field MRCI      
  Miquel Garcia-Rates    : C-PCM and meta-GGA Hessian, CCSD/C-PCM, Gaussian charge scheme 
  Tiago L. C. Gouveia    : GS-ROHF, GS-ROCIS                             
  Yang Guo               : DLPNO-NEVPT2, F12-NEVPT2, CIM, IAO-localization        
  Andreas Hansen         : Spin unrestricted coupled pair/coupled cluster methods 
  Ingolf Harden          : AUTO-CI MPn and infrastructure                
  Benjamin Helmich-Paris : MC-RPA, TRAH-(SCF,CASSCF), AVAS, COSX integrals, SCF dyn. polar. 
  Lee Huntington         : MR-EOM, pCC                                   
  Robert Izsak           : Overlap fitted RIJCOSX, COSX-SCS-MP3, EOM     
  Riya Kayal             : Wick's Theorem for AUTO-CI, AUTO-CI UHF-CCSDT 
  Emily Kempfer          : AUTO-CI, RHF CISDT and CCSDT                  
  Christian Kollmar      : KDIIS, OOCD, Brueckner-CCSD(T), CCSD density, CASPT2, CASPT2-K, improved NEVPT2 
  Axel Koslowski         : Symmetry handling                             
  Simone Kossmann        : meta-GGA functionals, TD-DFT gradient, OOMP2, (MP2 Hessian; deprecated post 5.0) 
  Lucas Lang             : DCDCAS                                        
  Marvin Lechner         : AUTO-CI (C++ implementation), FIC-MRCC        
  Spencer Leger          : CASSCF response                               
  Dagmar Lenk            : GEPOL surface, SMD, ORCA-2-JSON               
  Dimitrios Liakos       : Extrapolation schemes; Compound Job, initial MDCI parallelization 
  Dimitrios Manganas     : Further ROCIS development; embedding schemes. LFT, Crystal Embedding 
  Dimitrios Pantazis     : SARC Basis sets                               
  Anastasios Papadopoulos: AUTO-CI, single reference methods and gradients 
  Taras Petrenko         : pre 6.0 DFT Hessian and TD-DFT gradient, (ASA, deprecated), ECA, 1-Electron XAS/XES, NRVS 
  Peter Pinski           : DLPNO-MP2, DLPNO-MP2 Gradient                 
  Christoph Reimann      : Effective Core Potentials                     
  Marius Retegan         : Local ZFS, SOC                                
  Christoph Riplinger    : Optimizer, TS searches, QM/MM, DLPNO-CCSD(T), (RO)-DLPNO pert. Triples 
  Michael Roemelt        : Original ROCIS implementation                 
  Masaaki Saitow         : Open-shell DLPNO-CCSD energy and density      
  Barbara Sandhoefer     : DKH picture change effects                    
  Kantharuban Sivalingam : CASSCF convergence/infrastructure, NEVPT2 and variants, FIC-MRCI 
  Bernardo de Souza      : ESD, SOC TD-DFT                               
  Georgi L. Stoychev     : AutoAux, RI-MP2 NMR, DLPNO-MP2 response, X2C  
  Van Anh Tran           : RI-MP2 g-tensors                              
  Willem Van den Heuvel  : Paramagnetic NMR                              
  Zikuan Wang            : NOTCH, Electric field optimization            
  Frank Wennmohs         : Technical directorship and infrastructure     
  Hang Xu                : AUTO-CI-Response properties                   
                                                                         
[FACCTs GmbH]                                                            
  Markus Bursch, Miquel Garcia-Rates, Christoph Riplinger, Bernardo de Souza, Georgi L. Stoychev 
                                                                 
  APM, Basis sets (HGBS, AHGBS, def-TZVP (Ac-Lr), def2-XVPD (La-Lu)), CI-OPT, improved COSX, DLPNO-Multilevel,           
  DOCKER, DRACO, updates on ESD, GOAT, IRC, LR-CPCM, MBIS, meta-GGA TD-DFT gradient, ML-optimized integration grids, 
  MM, NACMEs, nearIR, NEB, NEB-TS, NL-DFT gradient (VV10), 2- and 3-layer-ONIOM, interface openCOSMO-RS, QMMM,   
  Crystal-QMMM, SF, symmetry and pop. for TD-DFT, r2SCAN hybrids, SOLVATOR                                   
                                                                         
[Other institutions]                                                     
  V. Asgeirsson          : NEB                                           
  Christoph Bannwarth    : sTDA-DFT, sTD-DFT, PBEh-3c, B97-3c, D3        
  Sebastian Ehlert       : rSCAN, r2SCAN, r2SCAN-3c, D4, dhf basis sets  
  Marvin Friede          : D4 for Fr, Ra, Ac-Lr                          
  Lars Goerigk           : TD-DFT with DH, B97 family of functionals     
  Stefan Grimme          : VdW corrections, initial TS optimization, DFT functionals, gCP, sTDA/sTD-DF 
  Waldemar Hujo          : DFT-NL                                        
  H. Jonsson             : NEB                                           
  Holger Kruse           : gCP                                           
  Marcel Mueller         : wB97X-3c, vDZP basis set                      
  Hagen Neugebauer       : wr2SCAN                                       
  Tobias Risthaus        : range-separated hybrid DFT                    
  Lukas Wittmann         : regularized MP2, r2SCAN double-hybrids, wr2SCAN        
                                                                         
We gratefully acknowledge several colleagues who have allowed us to      
interface, adapt or use parts of their codes:                            
  Ed Valeev, F. Pavosevic, A. Kumar             : LibInt (2-el integral package), F12 methods 
  Garnet Chan, S. Sharma, J. Yang, R. Olivares  : DMRG                   
  Ulf Ekstrom                                   : XCFun DFT Library      
  Mihaly Kallay                                 : mrcc  (arbitrary order and MRCC methods)
  Frank Weinhold                                : gennbo (NPA and NBO analysis)           
  Simon Mueller                                 : openCOSMO-RS                            
  Christopher J. Cramer and Donald G. Truhlar   : smd solvation model                     
  S Lehtola, MJT Oliveira, MAL Marques          : LibXC Library                           
  Liviu Ungur et al                             : ANISO software                          


 Your calculation uses the libint2 library for the computation of 2-el integrals
 For citations please refer to: http://libint.valeyev.net

 Your ORCA version has been built with support for libXC version: 6.2.2
 For citations please refer to: https://libxc.gitlab.io

 This ORCA versions uses:
   CBLAS   interface :  Fast vector & matrix operations
   LAPACKE interface :  Fast linear algebra routines
   SCALAPACK package :  Parallel linear algebra routines
   Shared memory     :  Shared parallel matrices
   BLAS/LAPACK       :  OpenBLAS 0.3.27  USE64BITINT DYNAMIC_ARCH NO_AFFINITY SkylakeX SINGLE_THREADED
        Core in use  :  SkylakeX
   Copyright (c) 2011-2014, The OpenBLAS Project


NOTE: MaxCore=700 MB was set to SCF,MP2,MDCI,CIPSI,MRCI and CIS
      => If you want to overwrite this, your respective input block should be placed after the MaxCore statement


***************************************
The coordinates will be read from file: coord.xyz
***************************************


Your calculation utilizes the geometrical counterpoise correction gCP
Please cite in your paper:
H.Kruse, S. Grimme J.Chem.Phys., 136, (2012), 154101 
   

Your calculation utilizes the atom-pairwise dispersion correction
with the Becke-Johnson damping scheme (D3BJ)


Your calculation employs the composite approach PBEh-3c.
Please cite in your paper:
S. Grimme, J. G. Brandenburg, C. Bannwarth, A. Hansen J.Chem.Phys., 143, (2015), 054107 
   

================================================================================

----- Orbital basis set information -----
Your calculation utilizes the basis: def2-mSVP

----- AuxJ basis set information -----
Your calculation utilizes the auxiliary basis: def2/J
   F. Weigend, Phys. Chem. Chem. Phys. 8, 1057 (2006).

================================================================================
                                        WARNINGS
                       Please study these warnings very carefully!
================================================================================

WARNING: SinglePoint found together with IRC
         Switching on EnGrad - energy plus gradient calculation

WARNING: Broken symmetry calculations need fully converged wavefunctions
  ===> : Setting SCFConvForced true
         You can overwrite this default with %scf ConvForced false 


================================================================================
                                       INPUT FILE
================================================================================
NAME = orca.inp
|  1> !UKS PBEH-3c verytightscf slowconv IRC CPCM(water)
|  2> %scf brokensym 1,1
|  3> end
|  4> %irc
|  5> inithess read
|  6> hess_filename "in.hess"
|  7> end
|  8> %pal nprocs 12 end
|  9> %maxcore 700
| 10> * XYZFILE +1 3 coord.xyz
| 11> 
| 12>                          ****END OF INPUT****
================================================================================

                     *******************************
                     * Energy+Gradient Calculation *
                     *******************************

---------------------------------
CARTESIAN COORDINATES (ANGSTROEM)
---------------------------------
  N     -5.078470    1.059523   -0.171351
  C     -4.227861    1.480403    0.778969
  C     -2.946382    1.013213    0.858743
  C     -2.509743    0.066949   -0.078007
  C     -3.412160   -0.361185   -1.063015
  C     -4.675812    0.150678   -1.079322
  H     -4.606216    2.210268    1.478923
  H     -2.298534    1.384706    1.637565
  N     -1.249591   -0.434856   -0.056443
  H     -3.128024   -1.086635   -1.812712
  H     -5.401996   -0.151128   -1.819785
  C     -6.457488    1.551617   -0.210131
  H     -6.543038    2.427695    0.423565
  H     -6.715377    1.819810   -1.230500
  H     -7.130460    0.776417    0.147841
  H     -0.982223   -1.111797   -0.766903
  N     -0.384569   -0.044028    0.851290
  C      0.870123   -0.604524    0.790546
  C      1.907026    0.048996    0.027618
  H      1.045245   -1.499806    1.379049
  O      1.629630    1.007990   -0.687859
  C      3.286261   -0.501642    0.086390
  C      4.151671   -0.248024   -0.978429
  C      5.448090   -0.734427   -0.958689
  C      5.901978   -1.464937    0.132972
  C      5.052662   -1.708248    1.203294
  C      3.749539   -1.233642    1.179126
  H      3.805886    0.321546   -1.830967
  H      6.107311   -0.542837   -1.795045
  H      6.916434   -1.841423    0.149828
  H      5.404072   -2.266335    2.060895
  H      3.110029   -1.422945    2.031568

----------------------------
CARTESIAN COORDINATES (A.U.)
----------------------------
  NO LB      ZA    FRAG     MASS         X           Y           Z
   0 N     7.0000    0    14.007   -9.596918    2.002208   -0.323807
   1 C     6.0000    0    12.011   -7.989499    2.797556    1.472037
   2 C     6.0000    0    12.011   -5.567854    1.914695    1.622788
   3 C     6.0000    0    12.011   -4.742727    0.126515   -0.147411
   4 C     6.0000    0    12.011   -6.448049   -0.682541   -2.008806
   5 C     6.0000    0    12.011   -8.836005    0.284739   -2.039622
   6 H     1.0000    0     1.008   -8.704487    4.176801    2.794760
   7 H     1.0000    0     1.008   -4.343599    2.616716    3.094550
   8 N     7.0000    0    14.007   -2.361384   -0.821759   -0.106662
   9 H     1.0000    0     1.008   -5.911109   -2.053443   -3.425530
  10 H     1.0000    0     1.008  -10.208293   -0.285591   -3.438896
  11 C     6.0000    0    12.011  -12.202884    2.932131   -0.397090
  12 H     1.0000    0     1.008  -12.364550    4.587679    0.800421
  13 H     1.0000    0     1.008  -12.690223    3.438943   -2.325308
  14 H     1.0000    0     1.008  -13.474616    1.467216    0.279379
  15 H     1.0000    0     1.008   -1.856132   -2.100993   -1.449237
  16 N     7.0000    0    14.007   -0.726730   -0.083201    1.608705
  17 C     6.0000    0    12.011    1.644293   -1.142386    1.493916
  18 C     6.0000    0    12.011    3.603758    0.092588    0.052190
  19 H     1.0000    0     1.008    1.975227   -2.834223    2.606025
  20 O     8.0000    0    15.999    3.079554    1.904824   -1.299864
  21 C     6.0000    0    12.011    6.210133   -0.947966    0.163254
  22 C     6.0000    0    12.011    7.845522   -0.468698   -1.848963
  23 C     6.0000    0    12.011   10.295397   -1.387866   -1.811660
  24 C     6.0000    0    12.011   11.153121   -2.768329    0.251281
  25 C     6.0000    0    12.011    9.548147   -3.228120    2.273896
  26 C     6.0000    0    12.011    7.085601   -2.331246    2.228224
  27 H     1.0000    0     1.008    7.192082    0.607634   -3.460026
  28 H     1.0000    0     1.008   11.541145   -1.025812   -3.392143
  29 H     1.0000    0     1.008   13.070165   -3.479784    0.283133
  30 H     1.0000    0     1.008   10.212216   -4.282752    3.894527
  31 H     1.0000    0     1.008    5.877103   -2.688976    3.839107

--------------------------------
INTERNAL COORDINATES (ANGSTROEM)
--------------------------------
 N      0   0   0     0.000000000000     0.00000000     0.00000000
 C      1   0   0     1.343049922084     0.00000000     0.00000000
 C      2   1   0     1.366315986534   121.88226658     0.00000000
 C      3   2   1     1.401273662850   118.95525140   359.93551643
 C      4   3   2     1.402817354999   118.36202671     0.04411807
 C      1   2   3     1.346307596736   119.95584976     0.07270988
 H      2   1   3     1.079718731540   116.65439503   179.88759694
 H      3   2   1     1.079017695547   119.17925713   179.72572374
 N      4   3   2     1.356560809213   121.91265146   179.85119121
 H      5   4   3     1.081229916409   121.50574061   179.78602305
 H      6   1   2     1.080146072939   116.73557391   179.98661275
 C      1   2   3     1.464701824411   120.64660429   178.35568186
 H     12   1   2     1.084620643211   109.27868576    14.87348278
 H     12   1   2     1.086087849273   109.35338075   134.49080995
 H     12   1   2     1.087183832612   109.54322552   254.84280936
 H      9   4   3     1.017097799935   118.63875146   180.68342461
 N      9   4   3     1.313387883117   120.84536207   359.81811095
 C     17   9   4     1.375535208445   116.67849662   180.23433893
 C     18  17   9     1.443716769080   119.60435745    91.52683595
 H     18  17   9     1.085602441582   117.33822178   267.88359648
 O     19  18  17     1.228220169350   119.93824668   351.40850892
 C     19  18  17     1.486251469953   118.54831040   174.02946515
 C     22  19  18     1.395384301346   118.55644051   155.57856482
 C     23  22  19     1.384802301539   120.39068301   179.52529662
 C     24  23  22     1.389741824653   120.10460817   359.13215798
 C     25  24  23     1.387849649861   119.87312504     0.10144050
 C     26  25  24     1.387070291308   120.09958573     0.56584268
 H     23  22  19     1.082034440116   119.91583379   358.77231110
 H     24  23  22     1.082021513037   119.81179149   179.22528662
 H     25  24  23     1.082195353453   120.08320818   180.25093778
 H     26  25  24     1.081864410331   120.19880185   180.72012403
 H     27  26  25     1.082342810851   118.78536708   180.90215317

---------------------------
INTERNAL COORDINATES (A.U.)
---------------------------
 N      0   0   0     0.000000000000     0.00000000     0.00000000
 C      1   0   0     2.537996536923     0.00000000     0.00000000
 C      2   1   0     2.581963026947   121.88226658     0.00000000
 C      3   2   1     2.648023461463   118.95525140   359.93551643
 C      4   3   2     2.650940616860   118.36202671     0.04411807
 C      1   2   3     2.544152649848   119.95584976     0.07270988
 H      2   1   3     2.040372704276   116.65439503   179.88759694
 H      3   2   1     2.039047938239   119.17925713   179.72572374
 N      4   3   2     2.563528413424   121.91265146   179.85119121
 H      5   4   3     2.043228429815   121.50574061   179.78602305
 H      6   1   2     2.041180262486   116.73557391   179.98661275
 C      1   2   3     2.767885315991   120.64660429   178.35568186
 H     12   1   2     2.049635974867   109.27868576    14.87348278
 H     12   1   2     2.052408592505   109.35338075   134.49080995
 H     12   1   2     2.054479700863   109.54322552   254.84280936
 H      9   4   3     1.922036293291   118.63875146   180.68342461
 N      9   4   3     2.481943406701   120.84536207   359.81811095
 C     17   9   4     2.599384831528   116.67849662   180.23433893
 C     18  17   9     2.728229308511   119.60435745    91.52683595
 H     18  17   9     2.051491304906   117.33822178   267.88359648
 O     19  18  17     2.320999752229   119.93824668   351.40850892
 C     19  18  17     2.808608244348   118.54831040   174.02946515
 C     22  19  18     2.636894181117   118.55644051   155.57856482
 C     23  22  19     2.616897099533   120.39068301   179.52529662
 C     24  23  22     2.626231445450   120.10460817   359.13215798
 C     25  24  23     2.622655753295   119.87312504     0.10144050
 C     26  25  24     2.621182979071   120.09958573     0.56584268
 H     23  22  19     2.044748759290   119.91583379   358.77231110
 H     24  23  22     2.044724330651   119.81179149   179.22528662
 H     25  24  23     2.045052841428   120.08320818   180.25093778
 H     26  25  24     2.044427449562   120.19880185   180.72012403
 H     27  26  25     2.045331495527   118.78536708   180.90215317

---------------------
BASIS SET INFORMATION
---------------------
There are 4 groups of distinct atoms

 Group   1 Type N   : 8s4p1d contracted to 4s2p1d pattern {5111/31/1}
 Group   2 Type C   : 8s4p1d contracted to 4s2p1d pattern {5111/31/1}
 Group   3 Type H   : 4s contracted to 2s pattern {31}
 Group   4 Type O   : 8s4p1d contracted to 4s2p1d pattern {5111/31/1}

Atom   0N    basis set group =>   1
Atom   1C    basis set group =>   2
Atom   2C    basis set group =>   2
Atom   3C    basis set group =>   2
Atom   4C    basis set group =>   2
Atom   5C    basis set group =>   2
Atom   6H    basis set group =>   3
Atom   7H    basis set group =>   3
Atom   8N    basis set group =>   1
Atom   9H    basis set group =>   3
Atom  10H    basis set group =>   3
Atom  11C    basis set group =>   2
Atom  12H    basis set group =>   3
Atom  13H    basis set group =>   3
Atom  14H    basis set group =>   3
Atom  15H    basis set group =>   3
Atom  16N    basis set group =>   1
Atom  17C    basis set group =>   2
Atom  18C    basis set group =>   2
Atom  19H    basis set group =>   3
Atom  20O    basis set group =>   4
Atom  21C    basis set group =>   2
Atom  22C    basis set group =>   2
Atom  23C    basis set group =>   2
Atom  24C    basis set group =>   2
Atom  25C    basis set group =>   2
Atom  26C    basis set group =>   2
Atom  27H    basis set group =>   3
Atom  28H    basis set group =>   3
Atom  29H    basis set group =>   3
Atom  30H    basis set group =>   3
Atom  31H    basis set group =>   3
---------------------------------
AUXILIARY/J BASIS SET INFORMATION
---------------------------------
There are 4 groups of distinct atoms

 Group   1 Type N   : 12s5p4d2f1g contracted to 6s4p3d1f1g pattern {711111/2111/211/2/1}
 Group   2 Type C   : 12s5p4d2f1g contracted to 6s4p3d1f1g pattern {711111/2111/211/2/1}
 Group   3 Type H   : 5s2p1d contracted to 3s1p1d pattern {311/2/1}
 Group   4 Type O   : 12s5p4d2f1g contracted to 6s4p3d1f1g pattern {711111/2111/211/2/1}

Atom   0N    basis set group =>   1
Atom   1C    basis set group =>   2
Atom   2C    basis set group =>   2
Atom   3C    basis set group =>   2
Atom   4C    basis set group =>   2
Atom   5C    basis set group =>   2
Atom   6H    basis set group =>   3
Atom   7H    basis set group =>   3
Atom   8N    basis set group =>   1
Atom   9H    basis set group =>   3
Atom  10H    basis set group =>   3
Atom  11C    basis set group =>   2
Atom  12H    basis set group =>   3
Atom  13H    basis set group =>   3
Atom  14H    basis set group =>   3
Atom  15H    basis set group =>   3
Atom  16N    basis set group =>   1
Atom  17C    basis set group =>   2
Atom  18C    basis set group =>   2
Atom  19H    basis set group =>   3
Atom  20O    basis set group =>   4
Atom  21C    basis set group =>   2
Atom  22C    basis set group =>   2
Atom  23C    basis set group =>   2
Atom  24C    basis set group =>   2
Atom  25C    basis set group =>   2
Atom  26C    basis set group =>   2
Atom  27H    basis set group =>   3
Atom  28H    basis set group =>   3
Atom  29H    basis set group =>   3
Atom  30H    basis set group =>   3
Atom  31H    basis set group =>   3


           ************************************************************
           *        Program running with 12 parallel MPI-processes    *
           *              working on a common directory               *
           ************************************************************
------------------------------------------------------------------------------
                             ORCA STARTUP CALCULATIONS
                           -- RI-GTO INTEGRALS CHOSEN --
------------------------------------------------------------------------------
------------------------------------------------------------------------------
                   ___                                                        
                  /   \      - P O W E R E D   B Y -                         
                 /     \                                                     
                 |  |  |   _    _      __       _____    __    __             
                 |  |  |  | |  | |    /  \     |  _  \  |  |  /  |          
                  \  \/   | |  | |   /    \    | | | |  |  | /  /          
                 / \  \   | |__| |  /  /\  \   | |_| |  |  |/  /          
                |  |  |   |  __  | /  /__\  \  |    /   |      \           
                |  |  |   | |  | | |   __   |  |    \   |  |\   \          
                \     /   | |  | | |  |  |  |  | |\  \  |  | \   \       
                 \___/    |_|  |_| |__|  |__|  |_| \__\ |__|  \__/        
                                                                              
                      - O R C A' S   B I G   F R I E N D -                    
                                      &                                       
                       - I N T E G R A L  F E E D E R -                       
                                                                              
 v1 FN, 2020, v2 2021, v3 2022-2024                                           
------------------------------------------------------------------------------


----------------------
SHARK INTEGRAL PACKAGE
----------------------

Number of atoms                             ...     32
Number of basis functions                   ...    298
Number of shells                            ...    154
Maximum angular momentum                    ...      2
Integral batch strategy                     ... SHARK/LIBINT Hybrid
RI-J (if used) integral strategy            ... SPLIT-RIJ (Revised 2003 algorithm where possible)
Printlevel                                  ...      1
Contraction scheme used                     ... SEGMENTED contraction
Prescreening option                         ... SCHWARTZ
   Thresh                                   ... 1.000e-12
   Tcut                                     ... 1.000e-14
   Tpresel                                  ... 1.000e-14 
Coulomb Range Separation                    ... NOT USED
Exchange Range Separation                   ... NOT USED
Multipole approximations                    ... NOT USED
Finite Nucleus Model                        ... NOT USED
CABS basis                                  ... NOT available
Auxiliary Coulomb fitting basis             ... AVAILABLE
   # of basis functions in Aux-J            ...   1036
   # of shells in Aux-J                     ...    340
   Maximum angular momentum in Aux-J        ...      4
Auxiliary J/K fitting basis                 ... NOT available
Auxiliary Correlation fitting basis         ... NOT available
Auxiliary 'external' fitting basis          ... NOT available

Checking pre-screening integrals            ... done (  0.0 sec) Dimension = 154
Check shell pair data                       ... done (  0.0 sec)
Shell pair information
Shell pair cut-off parameter TPreSel        ...   1.0e-14
Total number of shell pairs                 ...     11935
Shell pairs after pre-screening             ...      7658
Total number of primitive shell pairs       ...     42471
Primitive shell pairs kept                  ...     18009
          la=0 lb=0:   2863 shell pairs
          la=1 lb=0:   2594 shell pairs
          la=1 lb=1:    562 shell pairs
          la=2 lb=0:   1050 shell pairs
          la=2 lb=1:    482 shell pairs
          la=2 lb=2:    107 shell pairs

Calculating one electron integrals          ... done (  0.0 sec)
Calculating RI/J V-Matrix + Cholesky decomp.... done (  0.0 sec)
Calculating Nuclear repulsion               ... done (  0.0 sec) ENN=   1148.089480953181 Eh

Diagonalization of the overlap matrix:
Smallest eigenvalue                        ... 4.295e-04
Time for diagonalization                   ...    0.007 sec
Threshold for overlap eigenvalues          ... 1.000e-07
Number of eigenvalues below threshold      ... 0
Time for construction of square roots      ...    0.003 sec
Total time needed                          ...    0.011 sec

-------------------
DFT GRID GENERATION
-------------------

General Integration Accuracy     IntAcc      ... 4.159
Radial Grid Type                 RadialGrid  ... OptM3 with GC (2021)
Angular Grid (max. ang.)         AngularGrid ... 3 (Lebedev-194)
Angular grid pruning method      GridPruning ... 4 (adaptive)
Weight generation scheme         WeightScheme... mBecke (2022)
Basis function cutoff            BFCut       ... 1.0000e-12
Integration weight cutoff        WCut        ... 1.0000e-14
Partially contracted basis set               ... off
Rotationally invariant grid construction     ... off
Angular grids for H and He will be reduced by one unit

Total number of grid points                  ...    78318
Total number of batches                      ...     1239
Average number of points per batch           ...       63
Average number of grid points per atom       ...     2447
Initializing property integral containers    ... done (  0.0 sec)

SHARK setup successfully completed in   0.5 seconds

Maximum memory used throughout the entire STARTUP-calculation: 27.8 MB


           ************************************************************
           *        Program running with 12 parallel MPI-processes    *
           *              working on a common directory               *
           ************************************************************
-------------------------------------------------------------------------------
                                 ORCA GUESS
                   Start orbitals & Density for SCF / CASSCF
-------------------------------------------------------------------------------

------------
SCF SETTINGS
------------
Hamiltonian:
 Density Functional     Method          .... DFT(GTOs)
 Exchange Functional    Exchange        .... PBE
   PBE kappa parameter   XKappa         ....  1.024500
   PBE mue parameter    XMuePBE         ....  0.123457
 Correlation Functional Correlation     .... PBE
   PBE beta parameter  CBetaPBE         ....  0.030000
 LDA part of GGA corr.  LDAOpt          .... PW91-LDA
 Gradients option       PostSCFGGA      .... off
 Hybrid DFT is turned on
   Fraction HF Exchange ScalHFX         ....  0.420000
   Scaling of DF-GGA-X  ScalDFX         ....  0.580000
   Scaling of DF-GGA-C  ScalDFC         ....  1.000000
   Scaling of DF-LDA-C  ScalLDAC        ....  1.000000
   Perturbative correction              ....  0.000000
 RI-approximation to the Coulomb term is turned on
   Number of AuxJ basis functions       .... 1036
   RIJ-ON(X) (HFX calculated with O(N)) .... on


General Settings:
 Integral files         IntName         .... orca
 Hartree-Fock type      HFTyp           .... UHF
 Total Charge           Charge          ....    1
 Multiplicity           Mult            ....    3
 Number of Electrons    NEL             ....  126
 Basis Dimension        Dim             ....  298
 Nuclear Repulsion      ENuc            ....   1148.0894809532 Eh

Convergence Acceleration:
 AO-DIIS                CNVDIIS         .... on
   Start iteration      DIISMaxIt       ....     0
   Startup error        DIISStart       ....  0.200000
   # of expansion vecs  DIISMaxEq       ....     5
   Bias factor          DIISBfac        ....   1.050
   Max. coefficient     DIISMaxC        ....  10.000
 MO-DIIS                CNVKDIIS        .... off
 Trust-Rad. Augm. Hess. CNVTRAH         .... auto
   Auto Start mean grad. ratio tolernc. ....  1.125000
   Auto Start start iteration           ....    50
   Auto Start num. interpolation iter.  ....    10
   Max. Number of Micro iterations      ....    24
   Max. Number of Macro iterations      .... Maxiter - #DIIS iter
   Number of Davidson start vectors     ....     2
   Converg. threshold    (grad. norm)   ....   2.000e-06
   Grad. Scal. Fac. for Micro threshold ....   0.100
   Minimum threshold for Micro iter.    ....   1.000e-02
   NR start threshold (gradient norm)   ....   1.000e-04
   Initial trust radius                 ....   0.400
   Minimum AH scaling param. (alpha)    ....   1.000
   Maximum AH scaling param. (alpha)    .... 1000.000
   Quad. conv. algorithm                .... NR
   White noise on init. David. guess    .... on
   Maximum white noise                  ....   0.010
   Pseudo random numbers                .... off
   Inactive MOs                         .... canonical
   Orbital update algorithm             .... Taylor
   Preconditioner                       .... Diag
   Full preconditioner red. dimension   ....   250
   COSX micro iterations for RIJONX calc.... off
 SOSCF                  CNVSOSCF        .... on
   Start iteration      SOSCFMaxIt      ....   150
   Startup grad/error   SOSCFStart      ....  0.001000
   Hessian update       SOSCFHessUp     .... L-BFGS
 Level Shifting         CNVShift        .... on
   Level shift para.    LevelShift      ....    0.2500
   Turn off err/grad.   ShiftErr        ....    0.0000
 Zerner damping         CNVZerner       .... off
 Static damping         CNVDamp         .... on
   Fraction old density DampFac         ....    0.8500
   Max. Damping (<1)    DampMax         ....    0.9800
   Min. Damping (>=0)   DampMin         ....    0.0000
   Turn off err/grad.   DampErr         ....    0.0300

SCF Procedure:
 Maximum # iterations   MaxIter         ....   125
 SCF integral mode      SCFMode         .... Direct
   Integral package                     .... SHARK and LIBINT hybrid scheme
 Reset frequency        DirectResetFreq ....    20
 Integral Threshold     Thresh          ....  1.000e-12 Eh
 Primitive CutOff       TCut            ....  1.000e-14 Eh

Convergence Tolerance:
 Convergence Check Mode ConvCheckMode   .... Total+1el-Energy
 Convergence forced     ConvForced      .... 1
 Energy Change          TolE            ....  1.000e-09 Eh
 1-El. energy change                    ....  1.000e-06 Eh
 Orbital Gradient       TolG            ....  2.000e-06
 Orbital Rotation angle TolX            ....  2.000e-06
 DIIS Error             TolErr          ....  1.000e-08


The Broken Symmetry feature is operative
   Number of electrons in the 'A' domain  ... 1
   Number of electrons in the 'B' domain  ... 1
We will first do a calculation with S=  1.0
and then try to converge to the broken symmetry state with Ms=  0.0

--------------------------------
INITIAL GUESS: MINIMAL BASIS EHT
--------------------------------
The minimal basis has 104 functions
EHT matrix was diagonalized
Basis set overlap was calculated now projecting the orbitals
Using GuessMode=FMatrix for the initial guess
C*T matrix was formed
Effective Fockian was calculated
Effective Fockian was diagonalized
Initial density was built
                      ------------------
                      INITIAL GUESS DONE
                      ------------------
             **** ENERGY FILE WAS UPDATED (orca.en.tmp) ****
Finished Guess after   0.2 sec
Maximum memory used throughout the entire GUESS-calculation: 17.8 MB


           ************************************************************
           *        Program running with 12 parallel MPI-processes    *
           *              working on a common directory               *
           ************************************************************

-------------------------------------------------------------------------------------------
                                      ORCA LEAN-SCF
                              memory conserving SCF solver
-------------------------------------------------------------------------------------------

--------------------
CPCM SOLVATION MODEL
--------------------
CPCM parameters:
  Epsilon                                         ...      80.1510
  Refrac                                          ...       1.3328
  Rsolv                                           ...       1.3000
  Surface type                                    ... GAUSSIAN VDW
  Discretization scheme                           ... Constant charge density
    Threshold for H atoms                         ...       5.0000 (charges/Ang^2)
    Threshold for non-H atoms                     ...       5.0000 (charges/Ang^2)
  Epsilon function type                           ...         CPCM
Solvent:                                          ... WATER
Radii:
  Scheme                                          ... Element-dependent radii
  Radius for N  used is    3.5149 Bohr (=   1.8600 Ang.)
  Radius for C  used is    3.8550 Bohr (=   2.0400 Ang.)
  Radius for H  used is    2.4944 Bohr (=   1.3200 Ang.)
  Radius for O  used is    3.4469 Bohr (=   1.8240 Ang.)
Calculating surface                               ...        done! (  0.0s)
Cavity surface points                             ...         2940
Cavity Volume                                     ...    1992.8352
Cavity Surface-area                               ...    1064.7042
Calculating surface distance matrix               ...        done! (  0.0s)
Performing Cholesky decomposition & store         ...        done! (  0.2s)
Overall time for CPCM initialization              ...                 0.2s

                     ******************************************
                           B R O K E N   S Y M M E T R Y
                           -----------------------------
                            High-Spin SCF calculation
                                S(HS) =   1.0
                      ******************************************
 --------------------
CPCM SOLVATION MODEL
--------------------
CPCM parameters:
  Epsilon                                         ...      80.1510
  Refrac                                          ...       1.3328
  Rsolv                                           ...       1.3000
  Surface type                                    ... GAUSSIAN VDW
  Discretization scheme                           ... Constant charge density
    Threshold for H atoms                         ...       5.0000 (charges/Ang^2)
    Threshold for non-H atoms                     ...       5.0000 (charges/Ang^2)
  Epsilon function type                           ...         CPCM
Solvent:                                          ... WATER
Radii:
  Scheme                                          ... Element-dependent radii
  Radius for N  used is    3.5149 Bohr (=   1.8600 Ang.)
  Radius for C  used is    3.8550 Bohr (=   2.0400 Ang.)
  Radius for H  used is    2.4944 Bohr (=   1.3200 Ang.)
  Radius for O  used is    3.4469 Bohr (=   1.8240 Ang.)
Calculating surface                               ...        done! (  0.0s)
Cavity surface points                             ...         2940
Cavity Volume                                     ...    1992.8352
Cavity Surface-area                               ...    1064.7042
Calculating surface distance matrix               ...        done! (  0.0s)
Performing Cholesky decomposition & store         ...        done! (  0.2s)
Overall time for CPCM initialization              ...                 0.3s

----------------------------------------D-I-I-S--------------------------------------------
Iteration    Energy (Eh)           Delta-E    RMSDP     MaxDP     DIISErr   Damp  Time(sec)
-------------------------------------------------------------------------------------------
               ***  Starting incremental Fock matrix formation  ***
    1    -777.2236331047145086     0.00e+00  1.30e-03  4.93e-02  2.64e-01  0.850   1.9
Warning: op=0 Small HOMO/LUMO gap (   0.079) - skipping pre-diagonalization
         Will do a full diagonalization
    2    -777.6186095775424292    -3.95e-01  1.33e-03  5.26e-02  1.90e-01  0.850   1.8
                               ***Turning on AO-DIIS***
    3    -777.9201588248492953    -3.02e-01  9.36e-04  3.28e-02  1.55e-01  0.850   1.8
    4    -778.1432219672853989    -2.23e-01  7.97e-04  2.41e-02  1.32e-01  0.850   1.7
    5    -778.3296682568341112    -1.86e-01  7.00e-04  2.20e-02  1.12e-01  0.850   1.7
    6    -778.4964972648431285    -1.67e-01  6.27e-04  2.16e-02  9.98e-02  0.850   1.7
    7    -778.6448472067761486    -1.48e-01  5.49e-04  1.98e-02  8.22e-02  0.850   1.7
    8    -778.7713024510612740    -1.26e-01  4.58e-04  1.60e-02  6.89e-02  0.850   1.7
    9    -778.8770559148886150    -1.06e-01  3.84e-04  1.29e-02  5.86e-02  0.850   1.7
   10    -778.9662830683323591    -8.92e-02  3.28e-04  1.09e-02  4.98e-02  0.850   1.7
   11    -779.0424435900454228    -7.62e-02  2.83e-04  9.59e-03  4.24e-02  0.850   1.7
   12    -779.1076293422208892    -6.52e-02  2.43e-04  8.35e-03  3.60e-02  0.850   1.7
   13    -779.1632151495100516    -5.56e-02  2.07e-04  7.04e-03  3.06e-02  0.850   1.7
   14    -779.2104758296802629    -4.73e-02  1.75e-04  5.86e-03  2.60e-02  0.850   1.7
   15    -779.2506637435394623    -4.02e-02  9.96e-04  3.29e-02  2.21e-02  0.000   1.6
                              *** Initializing SOSCF ***
---------------------------------------S-O-S-C-F--------------------------------------
Iteration    Energy (Eh)           Delta-E    RMSDP     MaxDP     MaxGrad    Time(sec)
--------------------------------------------------------------------------------------
   16    -779.4801859293579582    -2.30e-01  2.44e-05  8.19e-04  8.78e-04     1.8
               *** Restarting incremental Fock matrix formation ***
   17    -779.4802326307699332    -4.67e-05  2.72e-05  1.04e-03  1.01e-03     1.9
   18    -779.4802653801730230    -3.27e-05  4.01e-05  1.47e-03  5.53e-04     1.5
   19    -779.4802774780603158    -1.21e-05  1.28e-05  4.95e-04  3.89e-04     1.5
   20    -779.4802834815493497    -6.00e-06  7.12e-06  2.63e-04  1.55e-04     1.5
   21    -779.4802845633375910    -1.08e-06  5.59e-06  2.24e-04  1.10e-04     1.4
   22    -779.4802854947890864    -9.31e-07  5.23e-06  1.93e-04  5.93e-05     1.4
   23    -779.4802857757933907    -2.81e-07  1.83e-06  7.14e-05  3.50e-05     1.4
   24    -779.4802858536611438    -7.79e-08  1.04e-06  4.70e-05  1.92e-05     1.3
   25    -779.4802858849457152    -3.13e-08  8.03e-07  3.79e-05  1.02e-05     1.3
   26    -779.4802858943060073    -9.36e-09  2.78e-07  1.01e-05  5.67e-06     1.3
   27    -779.4802858964387724    -2.13e-09  2.08e-07  8.06e-06  3.88e-06     1.2
   28    -779.4802858970729176    -6.34e-10  7.34e-08  3.57e-06  1.64e-06     1.2
                 **** Energy Check signals convergence ****

               *****************************************************
               *                     SUCCESS                       *
               *           SCF CONVERGED AFTER  28 CYCLES          *
               *****************************************************

             **** ENERGY FILE WAS UPDATED (orca.en.tmp) ****

----------------
TOTAL SCF ENERGY
----------------

Total Energy       :       -779.48028589707292 Eh          -21210.73691 eV

Components:
Nuclear Repulsion  :       1148.08948095318124 Eh           31241.10304 eV
Electronic Energy  :      -1927.46928135446387 Eh          -52449.10561 eV
One Electron Energy:      -3318.41113123323339 Eh          -90298.55757 eV
Two Electron Energy:       1390.94184987876952 Eh           37849.45196 eV
CPCM Dielectric    :         -0.10048549579021 Eh              -2.73435 eV

Virial components:
Potential Energy   :      -1553.12930736153294 Eh          -42262.79705 eV
Kinetic Energy     :        773.64902146446002 Eh           21052.06014 eV
Virial Ratio       :          2.00753735126760

DFT components:
N(Alpha)           :       64.000075342070 electrons
N(Beta)            :       62.000099964843 electrons
N(Total)           :      126.000175306913 electrons
E(X)               :      -58.824908067174 Eh       
E(C)               :       -5.518978214475 Eh       
E(XC)              :      -64.343886281649 Eh       

CPCM Solvation Model Properties:
Surface-charge          :         -1.01937307650865
Corrected charge        :         -1.00000000000000
Outlying charge corr.   :          0.00002026158869 Eh               0.00055 eV
Free-energy (cav+disp)  :  This term is not implemented in the current solvation scheme

---------------
SCF CONVERGENCE
---------------

  Last Energy change         ...    6.3415e-10  Tolerance :   1.0000e-09
  Last MAX-Density change    ...    3.5674e-06  Tolerance :   1.0000e-08
  Last RMS-Density change    ...    7.3441e-08  Tolerance :   1.0000e-09
  Last DIIS Error            ...    8.7828e-04  Tolerance :   1.0000e-08
  Last Orbital Gradient      ...    1.6436e-06  Tolerance :   2.0000e-06
  Last Orbital Rotation      ...    8.1025e-06  Tolerance :   2.0000e-06


----------------------
UHF SPIN CONTAMINATION
----------------------

Warning: in a DFT calculation there is little theoretical justification to 
         calculate <S**2> as in Hartree-Fock theory. We will do it anyways
         but you should keep in mind that the values have only limited relevance

Expectation value of <S**2>     :     2.030378
Ideal value S*(S+1) for S=1.0   :     2.000000
Deviation                       :     0.030378


                    ********************************
                    * MULLIKEN POPULATION ANALYSIS *
                    ********************************

--------------------------------------------
MULLIKEN ATOMIC CHARGES AND SPIN POPULATIONS
--------------------------------------------
   0 N :   -0.437792    0.081678
   1 C :    0.081224   -0.042107
   2 C :   -0.398048    0.100681
   3 C :    0.537494   -0.034290
   4 C :   -0.411244    0.063457
   5 C :    0.093253   -0.010413
   6 H :    0.348722    0.001821
   7 H :    0.324606   -0.006373
   8 N :   -0.509989    0.144815
   9 H :    0.326682   -0.003688
  10 H :    0.347928    0.000308
  11 C :   -0.531600   -0.006653
  12 H :    0.285288    0.000453
  13 H :    0.288276    0.002935
  14 H :    0.291488    0.005065
  15 H :    0.440282   -0.000207
  16 N :   -0.171147    0.764298
  17 C :   -0.179042    0.746786
  18 C :    0.322844   -0.090116
  19 H :    0.308094   -0.003915
  20 O :   -0.389993    0.271065
  21 C :   -0.005278    0.009372
  22 C :   -0.266551   -0.000851
  23 C :   -0.239240    0.002064
  24 C :   -0.247892    0.002474
  25 C :   -0.236397   -0.000516
  26 C :   -0.289189    0.002601
  27 H :    0.263272   -0.000276
  28 H :    0.262878   -0.000128
  29 H :    0.265023   -0.000082
  30 H :    0.264574   -0.000032
  31 H :    0.261475   -0.000228
Sum of atomic charges         :    1.0000000
Sum of atomic spin populations:    2.0000000

-----------------------------------------------------
MULLIKEN REDUCED ORBITAL CHARGES AND SPIN POPULATIONS
-----------------------------------------------------
CHARGE
  0 N s       :     3.551214  s :     3.551214
      pz      :     1.266033  p :     3.835831
      px      :     1.244039
      py      :     1.325759
      dz2     :     0.010888  d :     0.050746
      dxz     :     0.011839
      dyz     :     0.007445
      dx2y2   :     0.010144
      dxy     :     0.010431

  1 C s       :     3.139339  s :     3.139339
      pz      :     0.874501  p :     2.721480
      px      :     0.890763
      py      :     0.956216
      dz2     :     0.009661  d :     0.057957
      dxz     :     0.016805
      dyz     :     0.009242
      dx2y2   :     0.009021
      dxy     :     0.013228

  2 C s       :     3.311455  s :     3.311455
      pz      :     1.059490  p :     3.049830
      px      :     1.021697
      py      :     0.968644
      dz2     :     0.005801  d :     0.036763
      dxz     :     0.009484
      dyz     :     0.006471
      dx2y2   :     0.007646
      dxy     :     0.007360

  3 C s       :     3.028769  s :     3.028769
      pz      :     0.841836  p :     2.367262
      px      :     0.688530
      py      :     0.836896
      dz2     :     0.011811  d :     0.066475
      dxz     :     0.014738
      dyz     :     0.007919
      dx2y2   :     0.016062
      dxy     :     0.015944

  4 C s       :     3.323146  s :     3.323146
      pz      :     1.036303  p :     3.050988
      px      :     0.923768
      py      :     1.090917
      dz2     :     0.005745  d :     0.037111
      dxz     :     0.009289
      dyz     :     0.006951
      dx2y2   :     0.007237
      dxy     :     0.007888

  5 C s       :     3.136144  s :     3.136144
      pz      :     0.894999  p :     2.713233
      px      :     0.983752
      py      :     0.834482
      dz2     :     0.008970  d :     0.057370
      dxz     :     0.015387
      dyz     :     0.010469
      dx2y2   :     0.012699
      dxy     :     0.009845

  6 H s       :     0.651278  s :     0.651278

  7 H s       :     0.675394  s :     0.675394

  8 N s       :     3.579129  s :     3.579129
      pz      :     1.305804  p :     3.869123
      px      :     1.144777
      py      :     1.418542
      dz2     :     0.011772  d :     0.061738
      dxz     :     0.013463
      dyz     :     0.011895
      dx2y2   :     0.012349
      dxy     :     0.012259

  9 H s       :     0.673318  s :     0.673318

 10 H s       :     0.652072  s :     0.652072

 11 C s       :     3.377425  s :     3.377425
      pz      :     1.200696  p :     3.106798
      px      :     0.761313
      py      :     1.144789
      dz2     :     0.010351  d :     0.047376
      dxz     :     0.005509
      dyz     :     0.008284
      dx2y2   :     0.011176
      dxy     :     0.012056

 12 H s       :     0.714712  s :     0.714712

 13 H s       :     0.711724  s :     0.711724

 14 H s       :     0.708512  s :     0.708512

 15 H s       :     0.559718  s :     0.559718

 16 N s       :     3.618234  s :     3.618234
      pz      :     1.203868  p :     3.498287
      px      :     1.001280
      py      :     1.293139
      dz2     :     0.011357  d :     0.054626
      dxz     :     0.014706
      dyz     :     0.007999
      dx2y2   :     0.007228
      dxy     :     0.013337

 17 C s       :     3.255932  s :     3.255932
      pz      :     1.020485  p :     2.872488
      px      :     0.820497
      py      :     1.031506
      dz2     :     0.004917  d :     0.050622
      dxz     :     0.010509
      dyz     :     0.007207
      dx2y2   :     0.013857
      dxy     :     0.014132

 18 C s       :     3.114444  s :     3.114444
      pz      :     0.820149  p :     2.463582
      px      :     0.822609
      py      :     0.820823
      dz2     :     0.017139  d :     0.099130
      dxz     :     0.017894
      dyz     :     0.016301
      dx2y2   :     0.019600
      dxy     :     0.028196

 19 H s       :     0.691906  s :     0.691906

 20 O s       :     3.763624  s :     3.763624
      pz      :     1.418573  p :     4.597959
      px      :     1.790199
      py      :     1.389187
      dz2     :     0.006890  d :     0.028410
      dxz     :     0.003067
      dyz     :     0.007666
      dx2y2   :     0.006197
      dxy     :     0.004591

 21 C s       :     3.216201  s :     3.216201
      pz      :     0.907529  p :     2.745730
      px      :     0.872246
      py      :     0.965955
      dz2     :     0.010933  d :     0.043348
      dxz     :     0.010490
      dyz     :     0.007202
      dx2y2   :     0.007504
      dxy     :     0.007218

 22 C s       :     3.284468  s :     3.284468
      pz      :     1.027375  p :     2.942363
      px      :     0.925195
      py      :     0.989793
      dz2     :     0.007765  d :     0.039720
      dxz     :     0.011023
      dyz     :     0.006840
      dx2y2   :     0.006516
      dxy     :     0.007576

 23 C s       :     3.256654  s :     3.256654
      pz      :     1.015271  p :     2.942723
      px      :     0.964348
      py      :     0.963105
      dz2     :     0.008006  d :     0.039862
      dxz     :     0.012982
      dyz     :     0.005168
      dx2y2   :     0.007142
      dxy     :     0.006565

 24 C s       :     3.268178  s :     3.268178
      pz      :     0.909778  p :     2.939530
      px      :     1.064288
      py      :     0.965465
      dz2     :     0.010785  d :     0.040184
      dxz     :     0.009405
      dyz     :     0.006754
      dx2y2   :     0.006974
      dxy     :     0.006266

 25 C s       :     3.253959  s :     3.253959
      pz      :     1.023094  p :     2.942668
      px      :     0.916618
      py      :     1.002956
      dz2     :     0.008206  d :     0.039770
      dxz     :     0.010919
      dyz     :     0.006916
      dx2y2   :     0.006512
      dxy     :     0.007217

 26 C s       :     3.297519  s :     3.297519
      pz      :     1.012734  p :     2.951805
      px      :     0.991263
      py      :     0.947808
      dz2     :     0.007912  d :     0.039865
      dxz     :     0.013031
      dyz     :     0.005131
      dx2y2   :     0.007271
      dxy     :     0.006520

 27 H s       :     0.736728  s :     0.736728

 28 H s       :     0.737122  s :     0.737122

 29 H s       :     0.734977  s :     0.734977

 30 H s       :     0.735426  s :     0.735426

 31 H s       :     0.738525  s :     0.738525


SPIN
  0 N s       :     0.005170  s :     0.005170
      pz      :     0.027946  p :     0.077320
      px      :     0.009006
      py      :     0.040368
      dz2     :    -0.000321  d :    -0.000812
      dxz     :    -0.000080
      dyz     :    -0.000146
      dx2y2   :    -0.000134
      dxy     :    -0.000131

  1 C s       :    -0.005689  s :    -0.005689
      pz      :    -0.012890  p :    -0.038092
      px      :    -0.007210
      py      :    -0.017992
      dz2     :     0.000292  d :     0.001674
      dxz     :     0.000308
      dyz     :     0.000246
      dx2y2   :     0.000186
      dxy     :     0.000642

  2 C s       :     0.010144  s :     0.010144
      pz      :     0.034391  p :     0.091044
      px      :     0.011201
      py      :     0.045452
      dz2     :    -0.000149  d :    -0.000507
      dxz     :    -0.000088
      dyz     :    -0.000109
      dx2y2   :    -0.000121
      dxy     :    -0.000040

  3 C s       :    -0.007561  s :    -0.007561
      pz      :    -0.009744  p :    -0.030470
      px      :    -0.007016
      py      :    -0.013710
      dz2     :     0.000128  d :     0.003741
      dxz     :     0.001148
      dyz     :     0.000229
      dx2y2   :     0.001335
      dxy     :     0.000901

  4 C s       :     0.007293  s :     0.007293
      pz      :     0.020898  p :     0.056256
      px      :     0.004624
      py      :     0.030734
      dz2     :    -0.000174  d :    -0.000092
      dxz     :     0.000086
      dyz     :    -0.000097
      dx2y2   :     0.000066
      dxy     :     0.000028

  5 C s       :    -0.002464  s :    -0.002464
      pz      :    -0.002796  p :    -0.009405
      px      :    -0.002918
      py      :    -0.003691
      dz2     :     0.000199  d :     0.001456
      dxz     :     0.000399
      dyz     :     0.000076
      dx2y2   :     0.000575
      dxy     :     0.000208

  6 H s       :     0.001821  s :     0.001821

  7 H s       :    -0.006373  s :    -0.006373

  8 N s       :     0.009483  s :     0.009483
      pz      :     0.045318  p :     0.129525
      px      :     0.015193
      py      :     0.069014
      dz2     :     0.002456  d :     0.005806
      dxz     :     0.000633
      dyz     :     0.000654
      dx2y2   :    -0.000266
      dxy     :     0.002328

  9 H s       :    -0.003688  s :    -0.003688

 10 H s       :     0.000308  s :     0.000308

 11 C s       :    -0.001370  s :    -0.001370
      pz      :    -0.001146  p :    -0.005955
      px      :    -0.003338
      py      :    -0.001471
      dz2     :     0.000056  d :     0.000672
      dxz     :     0.000206
      dyz     :     0.000015
      dx2y2   :     0.000092
      dxy     :     0.000302

 12 H s       :     0.000453  s :     0.000453

 13 H s       :     0.002935  s :     0.002935

 14 H s       :     0.005065  s :     0.005065

 15 H s       :    -0.000207  s :    -0.000207

 16 N s       :     0.066099  s :     0.066099
      pz      :     0.234953  p :     0.694866
      px      :     0.074192
      py      :     0.385722
      dz2     :    -0.000999  d :     0.003332
      dxz     :     0.003515
      dyz     :    -0.000115
      dx2y2   :     0.000558
      dxy     :     0.000372

 17 C s       :     0.058411  s :     0.058411
      pz      :     0.436280  p :     0.681332
      px      :     0.025905
      py      :     0.219147
      dz2     :    -0.000221  d :     0.007044
      dxz     :     0.002872
      dyz     :    -0.001205
      dx2y2   :     0.002843
      dxy     :     0.002753

 18 C s       :    -0.010096  s :    -0.010096
      pz      :    -0.046362  p :    -0.088689
      px      :    -0.009113
      py      :    -0.033215
      dz2     :     0.005792  d :     0.008669
      dxz     :     0.000157
      dyz     :     0.000273
      dx2y2   :     0.000815
      dxy     :     0.001633

 19 H s       :    -0.003915  s :    -0.003915

 20 O s       :     0.009144  s :     0.009144
      pz      :     0.137142  p :     0.263434
      px      :     0.019808
      py      :     0.106484
      dz2     :    -0.000908  d :    -0.001513
      dxz     :    -0.000139
      dyz     :    -0.000019
      dx2y2   :    -0.000460
      dxy     :     0.000012

 21 C s       :     0.001670  s :     0.001670
      pz      :     0.002000  p :     0.007897
      px      :     0.001614
      py      :     0.004284
      dz2     :     0.000011  d :    -0.000196
      dxz     :    -0.000124
      dyz     :    -0.000028
      dx2y2   :    -0.000134
      dxy     :     0.000079

 22 C s       :    -0.000421  s :    -0.000421
      pz      :    -0.001174  p :    -0.000504
      px      :     0.000089
      py      :     0.000581
      dz2     :     0.000021  d :     0.000073
      dxz     :    -0.000001
      dyz     :     0.000025
      dx2y2   :    -0.000006
      dxy     :     0.000034

 23 C s       :     0.000191  s :     0.000191
      pz      :     0.000278  p :     0.001883
      px      :     0.000429
      py      :     0.001177
      dz2     :    -0.000002  d :    -0.000011
      dxz     :    -0.000002
      dyz     :     0.000002
      dx2y2   :     0.000008
      dxy     :    -0.000017

 24 C s       :     0.000220  s :     0.000220
      pz      :    -0.000039  p :     0.002244
      px      :     0.001156
      py      :     0.001127
      dz2     :     0.000010  d :     0.000010
      dxz     :     0.000006
      dyz     :    -0.000003
      dx2y2   :     0.000003
      dxy     :    -0.000006

 25 C s       :    -0.000008  s :    -0.000008
      pz      :    -0.000318  p :    -0.000539
      px      :     0.000390
      py      :    -0.000612
      dz2     :     0.000008  d :     0.000032
      dxz     :     0.000016
      dyz     :     0.000008
      dx2y2   :     0.000012
      dxy     :    -0.000012

 26 C s       :     0.000819  s :     0.000819
      pz      :     0.002796  p :     0.001674
      px      :    -0.000228
      py      :    -0.000895
      dz2     :     0.000033  d :     0.000108
      dxz     :     0.000012
      dyz     :     0.000010
      dx2y2   :     0.000028
      dxy     :     0.000026

 27 H s       :    -0.000276  s :    -0.000276

 28 H s       :    -0.000128  s :    -0.000128

 29 H s       :    -0.000082  s :    -0.000082

 30 H s       :    -0.000032  s :    -0.000032

 31 H s       :    -0.000228  s :    -0.000228


                     *******************************
                     * LOEWDIN POPULATION ANALYSIS *
                     *******************************

-------------------------------------------
LOEWDIN ATOMIC CHARGES AND SPIN POPULATIONS
-------------------------------------------
   0 N :    0.032805    0.074187
   1 C :    0.017826   -0.026915
   2 C :   -0.153335    0.076031
   3 C :    0.073710   -0.012308
   4 C :   -0.142467    0.049208
   5 C :    0.013539   -0.003549
   6 H :    0.185544    0.000961
   7 H :    0.187493   -0.002327
   8 N :   -0.040963    0.180372
   9 H :    0.188208   -0.001793
  10 H :    0.186525    0.000236
  11 C :   -0.231169   -0.003015
  12 H :    0.163691    0.000333
  13 H :    0.163527    0.002300
  14 H :    0.162847    0.003964
  15 H :    0.298531    0.000244
  16 N :   -0.065405    0.743705
  17 C :   -0.076945    0.662943
  18 C :    0.061720   -0.021552
  19 H :    0.168326    0.009141
  20 O :   -0.236017    0.255217
  21 C :   -0.097351    0.006365
  22 C :   -0.110498    0.000089
  23 C :   -0.138823    0.001761
  24 C :   -0.123120    0.002172
  25 C :   -0.139010    0.000018
  26 C :   -0.121574    0.002102
  27 H :    0.156482   -0.000036
  28 H :    0.153164   -0.000036
  29 H :    0.153770   -0.000004
  30 H :    0.153786   -0.000029
  31 H :    0.155184    0.000215

----------------------------------------------------
LOEWDIN REDUCED ORBITAL CHARGES AND SPIN POPULATIONS
----------------------------------------------------
CHARGE
  0 N s       :     3.040065  s :     3.040065
      pz      :     1.272196  p :     3.804563
      px      :     1.230385
      py      :     1.301983
      dz2     :     0.026159  d :     0.122567
      dxz     :     0.029060
      dyz     :     0.019012
      dx2y2   :     0.024180
      dxy     :     0.024155

  1 C s       :     2.878672  s :     2.878672
      pz      :     0.957780  p :     2.975405
      px      :     1.035052
      py      :     0.982573
      dz2     :     0.021043  d :     0.128097
      dxz     :     0.039217
      dyz     :     0.017493
      dx2y2   :     0.022415
      dxy     :     0.027928

  2 C s       :     2.888434  s :     2.888434
      pz      :     1.062018  p :     3.180161
      px      :     1.084111
      py      :     1.034032
      dz2     :     0.013065  d :     0.084740
      dxz     :     0.021235
      dyz     :     0.013813
      dx2y2   :     0.018441
      dxy     :     0.018187

  3 C s       :     2.821018  s :     2.821018
      pz      :     1.024847  p :     2.950953
      px      :     0.960287
      py      :     0.965820
      dz2     :     0.026687  d :     0.154318
      dxz     :     0.035276
      dyz     :     0.018333
      dx2y2   :     0.036698
      dxy     :     0.037325

  4 C s       :     2.889366  s :     2.889366
      pz      :     1.053060  p :     3.167924
      px      :     1.062167
      py      :     1.052698
      dz2     :     0.013138  d :     0.085177
      dxz     :     0.023244
      dyz     :     0.012410
      dx2y2   :     0.017828
      dxy     :     0.018556

  5 C s       :     2.877649  s :     2.877649
      pz      :     0.970014  p :     2.981945
      px      :     1.083771
      py      :     0.928161
      dz2     :     0.019580  d :     0.126867
      dxz     :     0.032505
      dyz     :     0.023039
      dx2y2   :     0.027422
      dxy     :     0.024319

  6 H s       :     0.814456  s :     0.814456

  7 H s       :     0.812507  s :     0.812507

  8 N s       :     3.061574  s :     3.061574
      pz      :     1.286936  p :     3.839269
      px      :     1.180936
      py      :     1.371397
      dz2     :     0.027098  d :     0.140119
      dxz     :     0.032994
      dyz     :     0.023282
      dx2y2   :     0.028907
      dxy     :     0.027839

  9 H s       :     0.811792  s :     0.811792

 10 H s       :     0.813475  s :     0.813475

 11 C s       :     2.949193  s :     2.949193
      pz      :     1.173015  p :     3.191810
      px      :     0.884801
      py      :     1.133993
      dz2     :     0.018363  d :     0.090167
      dxz     :     0.011396
      dyz     :     0.013144
      dx2y2   :     0.022928
      dxy     :     0.024336

 12 H s       :     0.836309  s :     0.836309

 13 H s       :     0.836473  s :     0.836473

 14 H s       :     0.837153  s :     0.837153

 15 H s       :     0.701469  s :     0.701469

 16 N s       :     3.223116  s :     3.223116
      pz      :     1.282693  p :     3.722400
      px      :     1.118588
      py      :     1.321119
      dz2     :     0.023747  d :     0.119889
      dxz     :     0.034764
      dyz     :     0.014195
      dx2y2   :     0.017829
      dxy     :     0.029353

 17 C s       :     2.935054  s :     2.935054
      pz      :     0.994114  p :     3.028960
      px      :     0.993504
      py      :     1.041342
      dz2     :     0.010824  d :     0.112931
      dxz     :     0.025000
      dyz     :     0.012042
      dx2y2   :     0.031324
      dxy     :     0.033741

 18 C s       :     2.848075  s :     2.848075
      pz      :     0.890931  p :     2.860248
      px      :     1.027546
      py      :     0.941771
      dz2     :     0.037079  d :     0.229957
      dxz     :     0.041362
      dyz     :     0.039215
      dx2y2   :     0.042927
      dxy     :     0.069374

 19 H s       :     0.831674  s :     0.831674

 20 O s       :     3.521337  s :     3.521337
      pz      :     1.441889  p :     4.659160
      px      :     1.781075
      py      :     1.436196
      dz2     :     0.010061  d :     0.055519
      dxz     :     0.006283
      dyz     :     0.017573
      dx2y2   :     0.011358
      dxy     :     0.010244

 21 C s       :     2.852981  s :     2.852981
      pz      :     1.080502  p :     3.137361
      px      :     1.040423
      py      :     1.016436
      dz2     :     0.027576  d :     0.107009
      dxz     :     0.027538
      dyz     :     0.017347
      dx2y2   :     0.017688
      dxy     :     0.016860

 22 C s       :     2.891086  s :     2.891086
      pz      :     1.064381  p :     3.129152
      px      :     1.069702
      py      :     0.995068
      dz2     :     0.017556  d :     0.090260
      dxz     :     0.027685
      dyz     :     0.012422
      dx2y2   :     0.015922
      dxy     :     0.016675

 23 C s       :     2.893424  s :     2.893424
      pz      :     1.068044  p :     3.154661
      px      :     1.077800
      py      :     1.008817
      dz2     :     0.018335  d :     0.090738
      dxz     :     0.029255
      dyz     :     0.011427
      dx2y2   :     0.015988
      dxy     :     0.015733

 24 C s       :     2.897362  s :     2.897362
      pz      :     1.064650  p :     3.134988
      px      :     1.078617
      py      :     0.991721
      dz2     :     0.025694  d :     0.090770
      dxz     :     0.023713
      dyz     :     0.016223
      dx2y2   :     0.013177
      dxy     :     0.011963

 25 C s       :     2.892927  s :     2.892927
      pz      :     1.070040  p :     3.155398
      px      :     1.077266
      py      :     1.008092
      dz2     :     0.018666  d :     0.090685
      dxz     :     0.027480
      dyz     :     0.012430
      dx2y2   :     0.016116
      dxy     :     0.015994

 26 C s       :     2.891021  s :     2.891021
      pz      :     1.062433  p :     3.139873
      px      :     1.083137
      py      :     0.994303
      dz2     :     0.018073  d :     0.090680
      dxz     :     0.029552
      dyz     :     0.011244
      dx2y2   :     0.016142
      dxy     :     0.015669

 27 H s       :     0.843518  s :     0.843518

 28 H s       :     0.846836  s :     0.846836

 29 H s       :     0.846230  s :     0.846230

 30 H s       :     0.846214  s :     0.846214

 31 H s       :     0.844816  s :     0.844816


SPIN
  0 N s       :     0.003114  s :     0.003114
      pz      :     0.026117  p :     0.072623
      px      :     0.007850
      py      :     0.038657
      dz2     :    -0.000691  d :    -0.001550
      dxz     :    -0.000177
      dyz     :    -0.000202
      dx2y2   :    -0.000207
      dxy     :    -0.000273

  1 C s       :    -0.001670  s :    -0.001670
      pz      :    -0.010389  p :    -0.029327
      px      :    -0.004270
      py      :    -0.014668
      dz2     :     0.000879  d :     0.004083
      dxz     :     0.000748
      dyz     :     0.000509
      dx2y2   :     0.000423
      dxy     :     0.001523

  2 C s       :     0.002807  s :     0.002807
      pz      :     0.027042  p :     0.074228
      px      :     0.008516
      py      :     0.038670
      dz2     :    -0.000184  d :    -0.001004
      dxz     :    -0.000252
      dyz     :    -0.000146
      dx2y2   :    -0.000245
      dxy     :    -0.000177

  3 C s       :    -0.002573  s :    -0.002573
      pz      :    -0.005234  p :    -0.017757
      px      :    -0.005113
      py      :    -0.007409
      dz2     :     0.000440  d :     0.008023
      dxz     :     0.002365
      dyz     :     0.000475
      dx2y2   :     0.002738
      dxy     :     0.002005

  4 C s       :     0.001896  s :     0.001896
      pz      :     0.017063  p :     0.047544
      px      :     0.005091
      py      :     0.025390
      dz2     :    -0.000203  d :    -0.000232
      dxz     :     0.000027
      dyz     :    -0.000096
      dx2y2   :     0.000001
      dxy     :     0.000039

  5 C s       :    -0.000893  s :    -0.000893
      pz      :    -0.002120  p :    -0.006175
      px      :    -0.001455
      py      :    -0.002599
      dz2     :     0.000727  d :     0.003518
      dxz     :     0.000865
      dyz     :     0.000173
      dx2y2   :     0.001368
      dxy     :     0.000385

  6 H s       :     0.000961  s :     0.000961

  7 H s       :    -0.002327  s :    -0.002327

  8 N s       :     0.016011  s :     0.016011
      pz      :     0.051710  p :     0.147623
      px      :     0.022130
      py      :     0.073784
      dz2     :     0.007444  d :     0.016738
      dxz     :     0.001491
      dyz     :     0.002795
      dx2y2   :    -0.000803
      dxy     :     0.005811

  9 H s       :    -0.001793  s :    -0.001793

 10 H s       :     0.000236  s :     0.000236

 11 C s       :    -0.000584  s :    -0.000584
      pz      :    -0.000704  p :    -0.004088
      px      :    -0.002451
      py      :    -0.000933
      dz2     :     0.000148  d :     0.001657
      dxz     :     0.000478
      dyz     :     0.000040
      dx2y2   :     0.000286
      dxy     :     0.000705

 12 H s       :     0.000333  s :     0.000333

 13 H s       :     0.002300  s :     0.002300

 14 H s       :     0.003964  s :     0.003964

 15 H s       :     0.000244  s :     0.000244

 16 N s       :     0.040393  s :     0.040393
      pz      :     0.240285  p :     0.685952
      px      :     0.070355
      py      :     0.375312
      dz2     :     0.000529  d :     0.017359
      dxz     :     0.010413
      dyz     :     0.000523
      dx2y2   :     0.003775
      dxy     :     0.002120

 17 C s       :     0.020136  s :     0.020136
      pz      :     0.399032  p :     0.623665
      px      :     0.028650
      py      :     0.195984
      dz2     :    -0.000376  d :     0.019142
      dxz     :     0.007084
      dyz     :    -0.000841
      dx2y2   :     0.006776
      dxy     :     0.006500

 18 C s       :    -0.000846  s :    -0.000846
      pz      :    -0.025567  p :    -0.041752
      px      :     0.002221
      py      :    -0.018407
      dz2     :     0.013309  d :     0.021046
      dxz     :     0.000856
      dyz     :     0.000947
      dx2y2   :     0.002479
      dxy     :     0.003455

 19 H s       :     0.009141  s :     0.009141

 20 O s       :     0.004801  s :     0.004801
      pz      :     0.132409  p :     0.252643
      px      :     0.018344
      py      :     0.101891
      dz2     :    -0.001228  d :    -0.002227
      dxz     :    -0.000305
      dyz     :    -0.000044
      dx2y2   :    -0.000646
      dxy     :    -0.000005

 21 C s       :     0.000236  s :     0.000236
      pz      :     0.001517  p :     0.006734
      px      :     0.001417
      py      :     0.003800
      dz2     :    -0.000015  d :    -0.000605
      dxz     :    -0.000302
      dyz     :    -0.000060
      dx2y2   :    -0.000258
      dxy     :     0.000030

 22 C s       :    -0.000198  s :    -0.000198
      pz      :    -0.000409  p :     0.000080
      px      :    -0.000261
      py      :     0.000750
      dz2     :     0.000057  d :     0.000207
      dxz     :     0.000013
      dyz     :     0.000043
      dx2y2   :     0.000028
      dxy     :     0.000066

 23 C s       :     0.000066  s :     0.000066
      pz      :     0.000265  p :     0.001692
      px      :     0.000394
      py      :     0.001033
      dz2     :    -0.000010  d :     0.000003
      dxz     :    -0.000005
      dyz     :     0.000004
      dx2y2   :     0.000020
      dxy     :    -0.000006

 24 C s       :     0.000068  s :     0.000068
      pz      :     0.000125  p :     0.002078
      px      :     0.000580
      py      :     0.001372
      dz2     :     0.000020  d :     0.000026
      dxz     :     0.000010
      dyz     :     0.000000
      dx2y2   :     0.000005
      dxy     :    -0.000008

 25 C s       :     0.000105  s :     0.000105
      pz      :    -0.000149  p :    -0.000149
      px      :     0.000339
      py      :    -0.000340
      dz2     :     0.000021  d :     0.000062
      dxz     :     0.000048
      dyz     :     0.000013
      dx2y2   :    -0.000017
      dxy     :    -0.000003

 26 C s       :     0.000404  s :     0.000404
      pz      :     0.001844  p :     0.001439
      px      :    -0.000140
      py      :    -0.000266
      dz2     :     0.000080  d :     0.000260
      dxz     :     0.000016
      dyz     :     0.000026
      dx2y2   :     0.000092
      dxy     :     0.000045

 27 H s       :    -0.000036  s :    -0.000036

 28 H s       :    -0.000036  s :    -0.000036

 29 H s       :    -0.000004  s :    -0.000004

 30 H s       :    -0.000029  s :    -0.000029

 31 H s       :     0.000215  s :     0.000215


                      *****************************
                      * MAYER POPULATION ANALYSIS *
                      *****************************

  NA   - Mulliken gross atomic population
  ZA   - Total nuclear charge
  QA   - Mulliken gross atomic charge
  VA   - Mayer's total valence
  BVA  - Mayer's bonded valence
  FA   - Mayer's free valence

  ATOM       NA         ZA         QA         VA         BVA        FA
  0 N      7.4378     7.0000    -0.4378     3.4443     3.4389     0.0054
  1 C      5.9188     6.0000     0.0812     3.6052     3.6042     0.0010
  2 C      6.3980     6.0000    -0.3980     3.7889     3.7822     0.0067
  3 C      5.4625     6.0000     0.5375     3.5263     3.5251     0.0012
  4 C      6.4112     6.0000    -0.4112     3.7833     3.7803     0.0030
  5 C      5.9067     6.0000     0.0933     3.5936     3.5934     0.0002
  6 H      0.6513     1.0000     0.3487     0.8441     0.8441     0.0000
  7 H      0.6754     1.0000     0.3246     0.8834     0.8834     0.0000
  8 N      7.5100     7.0000    -0.5100     3.2491     3.2240     0.0251
  9 H      0.6733     1.0000     0.3267     0.8734     0.8734     0.0000
 10 H      0.6521     1.0000     0.3479     0.8444     0.8444     0.0000
 11 C      6.5316     6.0000    -0.5316     3.5666     3.5665     0.0000
 12 H      0.7147     1.0000     0.2853     0.8934     0.8934     0.0000
 13 H      0.7117     1.0000     0.2883     0.8846     0.8846     0.0000
 14 H      0.7085     1.0000     0.2915     0.8784     0.8784     0.0000
 15 H      0.5597     1.0000     0.4403     0.7882     0.7882     0.0000
 16 N      7.1711     7.0000    -0.1711     3.0385     2.5744     0.4641
 17 C      6.1790     6.0000    -0.1790     3.6613     3.1872     0.4742
 18 C      5.6772     6.0000     0.3228     4.0040     3.9979     0.0061
 19 H      0.6919     1.0000     0.3081     0.8777     0.8776     0.0001
 20 O      8.3900     8.0000    -0.3900     2.2130     2.1449     0.0681
 21 C      6.0053     6.0000    -0.0053     3.5799     3.5798     0.0001
 22 C      6.2666     6.0000    -0.2666     3.7936     3.7936     0.0000
 23 C      6.2392     6.0000    -0.2392     3.7802     3.7802     0.0000
 24 C      6.2479     6.0000    -0.2479     3.7847     3.7847     0.0000
 25 C      6.2364     6.0000    -0.2364     3.7940     3.7940     0.0000
 26 C      6.2892     6.0000    -0.2892     3.7653     3.7652     0.0000
 27 H      0.7367     1.0000     0.2633     0.9037     0.9037     0.0000
 28 H      0.7371     1.0000     0.2629     0.8952     0.8952     0.0000
 29 H      0.7350     1.0000     0.2650     0.8943     0.8943     0.0000
 30 H      0.7354     1.0000     0.2646     0.8941     0.8941     0.0000
 31 H      0.7385     1.0000     0.2615     0.9006     0.9006     0.0000

  Mayer bond orders larger than 0.100000
B(  0-N ,  1-C ) :   1.2072 B(  0-N ,  5-C ) :   1.1892 B(  0-N , 11-C ) :   0.8939 
B(  1-C ,  2-C ) :   1.4859 B(  1-C ,  6-H ) :   0.8567 B(  2-C ,  3-C ) :   1.2595 
B(  2-C ,  7-H ) :   0.8679 B(  3-C ,  4-C ) :   1.2540 B(  3-C ,  8-N ) :   1.0274 
B(  4-C ,  5-C ) :   1.5042 B(  4-C ,  9-H ) :   0.8738 B(  5-C , 10-H ) :   0.8569 
B(  8-N , 15-H ) :   0.7613 B(  8-N , 16-N ) :   1.2931 B( 11-C , 12-H ) :   0.8979 
B( 11-C , 13-H ) :   0.8929 B( 11-C , 14-H ) :   0.8870 B( 16-N , 17-C ) :   1.1478 
B( 17-C , 18-C ) :   1.0979 B( 17-C , 19-H ) :   0.8591 B( 18-C , 20-O ) :   1.9949 
B( 18-C , 21-C ) :   0.9259 B( 21-C , 22-C ) :   1.3537 B( 21-C , 26-C ) :   1.3512 
B( 22-C , 23-C ) :   1.4351 B( 22-C , 27-H ) :   0.9026 B( 23-C , 24-C ) :   1.4040 
B( 23-C , 28-H ) :   0.9048 B( 24-C , 25-C ) :   1.4177 B( 24-C , 29-H ) :   0.9032 
B( 25-C , 26-C ) :   1.4321 B( 25-C , 30-H ) :   0.9038 B( 26-C , 31-H ) :   0.9043 


             ***UHF Natural Spin-Orbitals were saved in orca.unso***
                ***UHF Natural Orbitals were saved in orca.uno***
QR-MO GENERATION
 Dim     =  298
 Mult    =    3
 NEl     =  126
 N(DOMO) =   62
 N(SOMO) =    2
 N(VMO)  =  234

                ***Quasi-Restricted Orbitals were saved in orca.qro***

Orbital Energies of Quasi-Restricted MO's
   0( 2) :   -19.494964 a.u.  -530.485 eV
   1( 2) :   -14.763386 a.u.  -401.732 eV
   2( 2) :   -14.753656 a.u.  -401.467 eV
   3( 2) :   -14.699810 a.u.  -400.002 eV
   4( 2) :   -10.554571 a.u.  -287.204 eV
   5( 2) :   -10.548096 a.u.  -287.028 eV
   6( 2) :   -10.538529 a.u.  -286.768 eV
   7( 2) :   -10.537053 a.u.  -286.728 eV
   8( 2) :   -10.503907 a.u.  -285.826 eV
   9( 2) :   -10.493351 a.u.  -285.539 eV
  10( 2) :   -10.492577 a.u.  -285.518 eV
  11( 2) :   -10.489450 a.u.  -285.432 eV
  12( 2) :   -10.469699 a.u.  -284.895 eV
  13( 2) :   -10.464036 a.u.  -284.741 eV
  14( 2) :   -10.460591 a.u.  -284.647 eV
  15( 2) :   -10.459582 a.u.  -284.620 eV
  16( 2) :   -10.457014 a.u.  -284.550 eV
  17( 2) :   -10.456521 a.u.  -284.536 eV
  18( 2) :    -1.174487 a.u.   -31.959 eV
  19( 2) :    -1.154562 a.u.   -31.417 eV
  20( 2) :    -1.150106 a.u.   -31.296 eV
  21( 2) :    -0.991758 a.u.   -26.987 eV
  22( 2) :    -0.972861 a.u.   -26.473 eV
  23( 2) :    -0.918616 a.u.   -24.997 eV
  24( 2) :    -0.914599 a.u.   -24.888 eV
  25( 2) :    -0.870069 a.u.   -23.676 eV
  26( 2) :    -0.850728 a.u.   -23.149 eV
  27( 2) :    -0.830348 a.u.   -22.595 eV
  28( 2) :    -0.795205 a.u.   -21.639 eV
  29( 2) :    -0.773649 a.u.   -21.052 eV
  30( 2) :    -0.736667 a.u.   -20.046 eV
  31( 2) :    -0.714024 a.u.   -19.430 eV
  32( 2) :    -0.694160 a.u.   -18.889 eV
  33( 2) :    -0.672395 a.u.   -18.297 eV
  34( 2) :    -0.649642 a.u.   -17.678 eV
  35( 2) :    -0.612970 a.u.   -16.680 eV
  36( 2) :    -0.603669 a.u.   -16.427 eV
  37( 2) :    -0.600266 a.u.   -16.334 eV
  38( 2) :    -0.572291 a.u.   -15.573 eV
  39( 2) :    -0.565003 a.u.   -15.375 eV
  40( 2) :    -0.562703 a.u.   -15.312 eV
  41( 2) :    -0.554422 a.u.   -15.087 eV
  42( 2) :    -0.541640 a.u.   -14.739 eV
  43( 2) :    -0.528246 a.u.   -14.374 eV
  44( 2) :    -0.513620 a.u.   -13.976 eV
  45( 2) :    -0.502970 a.u.   -13.687 eV
  46( 2) :    -0.494791 a.u.   -13.464 eV
  47( 2) :    -0.492814 a.u.   -13.410 eV
  48( 2) :    -0.487485 a.u.   -13.265 eV
  49( 2) :    -0.481905 a.u.   -13.113 eV
  50( 2) :    -0.465436 a.u.   -12.665 eV
  51( 2) :    -0.463005 a.u.   -12.599 eV
  52( 2) :    -0.449136 a.u.   -12.222 eV
  53( 2) :    -0.424396 a.u.   -11.548 eV
  54( 2) :    -0.421089 a.u.   -11.458 eV
  55( 2) :    -0.406354 a.u.   -11.057 eV
  56( 2) :    -0.385332 a.u.   -10.485 eV
  57( 2) :    -0.352299 a.u.    -9.587 eV
  58( 2) :    -0.343331 a.u.    -9.343 eV
  59( 2) :    -0.328838 a.u.    -8.948 eV
  60( 2) :    -0.308216 a.u.    -8.387 eV
  61( 2) :    -0.303514 a.u.    -8.259 eV
  62( 1) :    -0.190936 a.u.    -5.196 eV alpha=   -8.025 beta=   -2.366
  63( 1) :    -0.175929 a.u.    -4.787 eV alpha=   -7.864 beta=   -1.711
  64( 0) :    -0.043376 a.u.    -1.180 eV
  65( 0) :    -0.029590 a.u.    -0.805 eV
  66( 0) :    -0.028360 a.u.    -0.772 eV
  67( 0) :     0.007008 a.u.     0.191 eV
  68( 0) :     0.074894 a.u.     2.038 eV
  69( 0) :     0.110566 a.u.     3.009 eV
  70( 0) :     0.129707 a.u.     3.529 eV
  71( 0) :     0.139468 a.u.     3.795 eV
  72( 0) :     0.144239 a.u.     3.925 eV
  73( 0) :     0.160673 a.u.     4.372 eV
  74( 0) :     0.174298 a.u.     4.743 eV
  75( 0) :     0.177488 a.u.     4.830 eV
  76( 0) :     0.178368 a.u.     4.854 eV
  77( 0) :     0.188472 a.u.     5.129 eV
  78( 0) :     0.199301 a.u.     5.423 eV
  79( 0) :     0.202061 a.u.     5.498 eV
  80( 0) :     0.207546 a.u.     5.648 eV
  81( 0) :     0.209299 a.u.     5.695 eV
  82( 0) :     0.215416 a.u.     5.862 eV
  83( 0) :     0.220620 a.u.     6.003 eV
  84( 0) :     0.234251 a.u.     6.374 eV
  85( 0) :     0.250653 a.u.     6.821 eV
  86( 0) :     0.265334 a.u.     7.220 eV
  87( 0) :     0.268254 a.u.     7.300 eV
  88( 0) :     0.273458 a.u.     7.441 eV
  89( 0) :     0.286614 a.u.     7.799 eV
  90( 0) :     0.301538 a.u.     8.205 eV
  91( 0) :     0.308114 a.u.     8.384 eV
  92( 0) :     0.318849 a.u.     8.676 eV
  93( 0) :     0.323693 a.u.     8.808 eV
  94( 0) :     0.339577 a.u.     9.240 eV
  95( 0) :     0.357317 a.u.     9.723 eV
  96( 0) :     0.367930 a.u.    10.012 eV
  97( 0) :     0.380461 a.u.    10.353 eV
  98( 0) :     0.388989 a.u.    10.585 eV
  99( 0) :     0.429500 a.u.    11.687 eV
 100( 0) :     0.435836 a.u.    11.860 eV
 101( 0) :     0.441116 a.u.    12.003 eV
 102( 0) :     0.451034 a.u.    12.273 eV
 103( 0) :     0.473441 a.u.    12.883 eV
 104( 0) :     0.492263 a.u.    13.395 eV
 105( 0) :     0.497524 a.u.    13.538 eV
 106( 0) :     0.498692 a.u.    13.570 eV
 107( 0) :     0.512023 a.u.    13.933 eV
 108( 0) :     0.518299 a.u.    14.104 eV
 109( 0) :     0.528620 a.u.    14.384 eV
 110( 0) :     0.535162 a.u.    14.562 eV
 111( 0) :     0.541307 a.u.    14.730 eV
 112( 0) :     0.560298 a.u.    15.246 eV
 113( 0) :     0.569584 a.u.    15.499 eV
 114( 0) :     0.570631 a.u.    15.528 eV
 115( 0) :     0.576859 a.u.    15.697 eV
 116( 0) :     0.581107 a.u.    15.813 eV
 117( 0) :     0.594382 a.u.    16.174 eV
 118( 0) :     0.598926 a.u.    16.298 eV
 119( 0) :     0.604428 a.u.    16.447 eV
 120( 0) :     0.607668 a.u.    16.535 eV
 121( 0) :     0.613478 a.u.    16.694 eV
 122( 0) :     0.616936 a.u.    16.788 eV
 123( 0) :     0.623742 a.u.    16.973 eV
 124( 0) :     0.628240 a.u.    17.095 eV
 125( 0) :     0.629651 a.u.    17.134 eV
 126( 0) :     0.638978 a.u.    17.387 eV
 127( 0) :     0.647872 a.u.    17.629 eV
 128( 0) :     0.659544 a.u.    17.947 eV
 129( 0) :     0.674477 a.u.    18.353 eV
 130( 0) :     0.682608 a.u.    18.575 eV
 131( 0) :     0.687378 a.u.    18.705 eV
 132( 0) :     0.694496 a.u.    18.898 eV
 133( 0) :     0.705314 a.u.    19.193 eV
 134( 0) :     0.723728 a.u.    19.694 eV
 135( 0) :     0.728986 a.u.    19.837 eV
 136( 0) :     0.738706 a.u.    20.101 eV
 137( 0) :     0.748759 a.u.    20.375 eV
 138( 0) :     0.757646 a.u.    20.617 eV
 139( 0) :     0.822601 a.u.    22.384 eV
 140( 0) :     0.833114 a.u.    22.670 eV
 141( 0) :     0.867758 a.u.    23.613 eV
 142( 0) :     0.885541 a.u.    24.097 eV
 143( 0) :     0.892908 a.u.    24.297 eV
 144( 0) :     0.898348 a.u.    24.445 eV
 145( 0) :     0.916641 a.u.    24.943 eV
 146( 0) :     0.924836 a.u.    25.166 eV
 147( 0) :     0.933292 a.u.    25.396 eV
 148( 0) :     0.940966 a.u.    25.605 eV
 149( 0) :     0.945623 a.u.    25.732 eV
 150( 0) :     0.957944 a.u.    26.067 eV
 151( 0) :     0.970760 a.u.    26.416 eV
 152( 0) :     0.972739 a.u.    26.470 eV
 153( 0) :     0.980758 a.u.    26.688 eV
 154( 0) :     0.991158 a.u.    26.971 eV
 155( 0) :     0.997252 a.u.    27.137 eV
 156( 0) :     1.007622 a.u.    27.419 eV
 157( 0) :     1.010258 a.u.    27.491 eV
 158( 0) :     1.018438 a.u.    27.713 eV
 159( 0) :     1.024320 a.u.    27.873 eV
 160( 0) :     1.035199 a.u.    28.169 eV
 161( 0) :     1.043730 a.u.    28.401 eV
 162( 0) :     1.046799 a.u.    28.485 eV
 163( 0) :     1.059756 a.u.    28.837 eV
 164( 0) :     1.061840 a.u.    28.894 eV
 165( 0) :     1.078911 a.u.    29.359 eV
 166( 0) :     1.093324 a.u.    29.751 eV
 167( 0) :     1.101826 a.u.    29.982 eV
 168( 0) :     1.111430 a.u.    30.244 eV
 169( 0) :     1.126564 a.u.    30.655 eV
 170( 0) :     1.149796 a.u.    31.288 eV
 171( 0) :     1.155435 a.u.    31.441 eV
 172( 0) :     1.180329 a.u.    32.118 eV
 173( 0) :     1.189608 a.u.    32.371 eV
 174( 0) :     1.201177 a.u.    32.686 eV
 175( 0) :     1.217763 a.u.    33.137 eV
 176( 0) :     1.233426 a.u.    33.563 eV
 177( 0) :     1.248387 a.u.    33.970 eV
 178( 0) :     1.266404 a.u.    34.461 eV
 179( 0) :     1.285285 a.u.    34.974 eV
 180( 0) :     1.301981 a.u.    35.429 eV
 181( 0) :     1.309005 a.u.    35.620 eV
 182( 0) :     1.319647 a.u.    35.909 eV
 183( 0) :     1.325920 a.u.    36.080 eV
 184( 0) :     1.341046 a.u.    36.492 eV
 185( 0) :     1.360717 a.u.    37.027 eV
 186( 0) :     1.376306 a.u.    37.451 eV
 187( 0) :     1.429497 a.u.    38.899 eV
 188( 0) :     1.436381 a.u.    39.086 eV
 189( 0) :     1.453493 a.u.    39.552 eV
 190( 0) :     1.461082 a.u.    39.758 eV
 191( 0) :     1.475934 a.u.    40.162 eV
 192( 0) :     1.491898 a.u.    40.597 eV
 193( 0) :     1.504625 a.u.    40.943 eV
 194( 0) :     1.508488 a.u.    41.048 eV
 195( 0) :     1.522551 a.u.    41.431 eV
 196( 0) :     1.527067 a.u.    41.554 eV
 197( 0) :     1.537895 a.u.    41.848 eV
 198( 0) :     1.553332 a.u.    42.268 eV
 199( 0) :     1.565386 a.u.    42.596 eV
 200( 0) :     1.582086 a.u.    43.051 eV
 201( 0) :     1.653280 a.u.    44.988 eV
 202( 0) :     1.672311 a.u.    45.506 eV
 203( 0) :     1.726608 a.u.    46.983 eV
 204( 0) :     1.744738 a.u.    47.477 eV
 205( 0) :     1.761962 a.u.    47.945 eV
 206( 0) :     1.799310 a.u.    48.962 eV
 207( 0) :     1.819413 a.u.    49.509 eV
 208( 0) :     1.831907 a.u.    49.849 eV
 209( 0) :     1.844099 a.u.    50.180 eV
 210( 0) :     1.860753 a.u.    50.634 eV
 211( 0) :     1.881359 a.u.    51.194 eV
 212( 0) :     1.897012 a.u.    51.620 eV
 213( 0) :     1.903091 a.u.    51.786 eV
 214( 0) :     1.922517 a.u.    52.314 eV
 215( 0) :     1.951515 a.u.    53.103 eV
 216( 0) :     1.969220 a.u.    53.585 eV
 217( 0) :     1.978393 a.u.    53.835 eV
 218( 0) :     1.986186 a.u.    54.047 eV
 219( 0) :     2.008483 a.u.    54.654 eV
 220( 0) :     2.026284 a.u.    55.138 eV
 221( 0) :     2.038647 a.u.    55.474 eV
 222( 0) :     2.058645 a.u.    56.019 eV
 223( 0) :     2.078954 a.u.    56.571 eV
 224( 0) :     2.096831 a.u.    57.058 eV
 225( 0) :     2.114899 a.u.    57.549 eV
 226( 0) :     2.126084 a.u.    57.854 eV
 227( 0) :     2.142004 a.u.    58.287 eV
 228( 0) :     2.152658 a.u.    58.577 eV
 229( 0) :     2.158470 a.u.    58.735 eV
 230( 0) :     2.173836 a.u.    59.153 eV
 231( 0) :     2.180652 a.u.    59.339 eV
 232( 0) :     2.186572 a.u.    59.500 eV
 233( 0) :     2.195978 a.u.    59.756 eV
 234( 0) :     2.207217 a.u.    60.061 eV
 235( 0) :     2.219075 a.u.    60.384 eV
 236( 0) :     2.224975 a.u.    60.545 eV
 237( 0) :     2.233192 a.u.    60.768 eV
 238( 0) :     2.271848 a.u.    61.820 eV
 239( 0) :     2.294389 a.u.    62.433 eV
 240( 0) :     2.316636 a.u.    63.039 eV
 241( 0) :     2.325684 a.u.    63.285 eV
 242( 0) :     2.340731 a.u.    63.695 eV
 243( 0) :     2.347127 a.u.    63.869 eV
 244( 0) :     2.362237 a.u.    64.280 eV
 245( 0) :     2.369194 a.u.    64.469 eV
 246( 0) :     2.384616 a.u.    64.889 eV
 247( 0) :     2.394741 a.u.    65.164 eV
 248( 0) :     2.435051 a.u.    66.261 eV
 249( 0) :     2.454056 a.u.    66.778 eV
 250( 0) :     2.472035 a.u.    67.267 eV
 251( 0) :     2.508913 a.u.    68.271 eV
 252( 0) :     2.537441 a.u.    69.047 eV
 253( 0) :     2.576957 a.u.    70.123 eV
 254( 0) :     2.607427 a.u.    70.952 eV
 255( 0) :     2.614723 a.u.    71.150 eV
 256( 0) :     2.638154 a.u.    71.788 eV
 257( 0) :     2.638552 a.u.    71.799 eV
 258( 0) :     2.673275 a.u.    72.744 eV
 259( 0) :     2.684781 a.u.    73.057 eV
 260( 0) :     2.726621 a.u.    74.195 eV
 261( 0) :     2.732323 a.u.    74.350 eV
 262( 0) :     2.750964 a.u.    74.858 eV
 263( 0) :     2.766338 a.u.    75.276 eV
 264( 0) :     2.773965 a.u.    75.483 eV
 265( 0) :     2.791096 a.u.    75.950 eV
 266( 0) :     2.804934 a.u.    76.326 eV
 267( 0) :     2.816252 a.u.    76.634 eV
 268( 0) :     2.823882 a.u.    76.842 eV
 269( 0) :     2.859264 a.u.    77.805 eV
 270( 0) :     2.874595 a.u.    78.222 eV
 271( 0) :     2.927574 a.u.    79.663 eV
 272( 0) :     2.983596 a.u.    81.188 eV
 273( 0) :     3.002406 a.u.    81.700 eV
 274( 0) :     3.035903 a.u.    82.611 eV
 275( 0) :     3.156064 a.u.    85.881 eV
 276( 0) :     3.233631 a.u.    87.992 eV
 277( 0) :     3.307571 a.u.    90.004 eV
 278( 0) :     3.495024 a.u.    95.104 eV
 279( 0) :     3.499473 a.u.    95.226 eV
 280( 0) :    13.218278 a.u.   359.688 eV
 281( 0) :    13.320263 a.u.   362.463 eV
 282( 0) :    13.571077 a.u.   369.288 eV
 283( 0) :    13.639008 a.u.   371.136 eV
 284( 0) :    13.647377 a.u.   371.364 eV
 285( 0) :    13.753628 a.u.   374.255 eV
 286( 0) :    13.806599 a.u.   375.697 eV
 287( 0) :    13.896417 a.u.   378.141 eV
 288( 0) :    14.068871 a.u.   382.833 eV
 289( 0) :    14.134726 a.u.   384.625 eV
 290( 0) :    14.140655 a.u.   384.787 eV
 291( 0) :    14.177033 a.u.   385.777 eV
 292( 0) :    14.337231 a.u.   390.136 eV
 293( 0) :    14.551058 a.u.   395.954 eV
 294( 0) :    19.151335 a.u.   521.134 eV
 295( 0) :    19.349055 a.u.   526.515 eV
 296( 0) :    19.423630 a.u.   528.544 eV
 297( 0) :    25.733064 a.u.   700.232 eV
------------------------------------------------------------------------------
                           ORCA ORBITAL LOCALIZATION
------------------------------------------------------------------------------

Input orbitals are from                  ... orca.uno
Output orbitals are to                   ... orca.unoloc
Max. number of iterations                ... 64
Localizations seeded randomly            ... on
Convergence tolerance                    ... 1.000e-05
Using relative localization threshhold   ... 1.000e-05
Threshold for strong local MOs           ... 0.000e+00
Threshold for bond MOs                   ... 1.000e-01
Operator                                 ... 0
Orbital range for localization           ... 62 to 63
Localization criterion                   ... PIPEK-MEZEY
Entering Jacobi type localization:
Using Cholesky decomposition as initial guess.
Initial value of the localization sum :     0.790443
ITERATION   0 : L=    0.9029852495 DL=  1.13e-01 (MAX-T)=  16.354 
ITERATION   1 : L=    0.9029852495 DL=  0.00e+00 (MAX-T)=   0.000 
ITERATION   2 : L=    0.9029852495 DL=  0.00e+00 (MAX-T)=   0.000 
LOCALIZATION SUM CONVERGED


--------------------------------------------------------------------------------
                    LOCALIZED MOLECULAR ORBITAL COMPOSITIONS
--------------------------------------------------------------------------------

The Mulliken populations for each LMO on each atom are computed
The LMO`s will be ordered according to atom index and type
  (A) Strongly localized MO`s have populations of >=0.000 on one atom
  (B) Two center bond orbitals have populations of >=0.100 on two atoms
  (C) Other MO`s are considered to be `delocalized`

FOUND  -   2 strongly local MO`s
       -   0 two center bond MO`s
       -   0 significantly delocalized MO`s

Rather strongly localized orbitals:
MO  63:  17C  -   0.652217
MO  62:  16N  -   0.642166
Localized MO's were stored in: orca.unoloc

                      ******************************************
                           B R O K E N   S Y M M E T R Y
                           -----------------------------
                           Broken Symmetry SCF calculation
                                   MS(BS) =   0.0
                      ******************************************
 
----------------------------
 BROKEN SYMMETRY INFORMATION
----------------------------

first open orbital = 62
last open orbital  = 63
HOMO(alpha)        = 62
HOMO(beta)         = 62
The new occupation numbers
   0:    1.000    1.000
   1:    1.000    1.000
   2:    1.000    1.000
   3:    1.000    1.000
   4:    1.000    1.000
   5:    1.000    1.000
   6:    1.000    1.000
   7:    1.000    1.000
   8:    1.000    1.000
   9:    1.000    1.000
  10:    1.000    1.000
  11:    1.000    1.000
  12:    1.000    1.000
  13:    1.000    1.000
  14:    1.000    1.000
  15:    1.000    1.000
  16:    1.000    1.000
  17:    1.000    1.000
  18:    1.000    1.000
  19:    1.000    1.000
  20:    1.000    1.000
  21:    1.000    1.000
  22:    1.000    1.000
  23:    1.000    1.000
  24:    1.000    1.000
  25:    1.000    1.000
  26:    1.000    1.000
  27:    1.000    1.000
  28:    1.000    1.000
  29:    1.000    1.000
  30:    1.000    1.000
  31:    1.000    1.000
  32:    1.000    1.000
  33:    1.000    1.000
  34:    1.000    1.000
  35:    1.000    1.000
  36:    1.000    1.000
  37:    1.000    1.000
  38:    1.000    1.000
  39:    1.000    1.000
  40:    1.000    1.000
  41:    1.000    1.000
  42:    1.000    1.000
  43:    1.000    1.000
  44:    1.000    1.000
  45:    1.000    1.000
  46:    1.000    1.000
  47:    1.000    1.000
  48:    1.000    1.000
  49:    1.000    1.000
  50:    1.000    1.000
  51:    1.000    1.000
  52:    1.000    1.000
  53:    1.000    1.000
  54:    1.000    1.000
  55:    1.000    1.000
  56:    1.000    1.000
  57:    1.000    1.000
  58:    1.000    1.000
  59:    1.000    1.000
  60:    1.000    1.000
  61:    1.000    1.000
  62:    1.000    1.000
  63:    0.000    0.000
  64:    0.000    0.000
  65:    0.000    0.000
  66:    0.000    0.000
  67:    0.000    0.000
  68:    0.000    0.000
  69:    0.000    0.000
  70:    0.000    0.000
  71:    0.000    0.000
  72:    0.000    0.000
  73:    0.000    0.000

--------------------
CPCM SOLVATION MODEL
--------------------
CPCM parameters:
  Epsilon                                         ...      80.1510
  Refrac                                          ...       1.3328
  Rsolv                                           ...       1.3000
  Surface type                                    ... GAUSSIAN VDW
  Discretization scheme                           ... Constant charge density
    Threshold for H atoms                         ...       5.0000 (charges/Ang^2)
    Threshold for non-H atoms                     ...       5.0000 (charges/Ang^2)
  Epsilon function type                           ...         CPCM
Solvent:                                          ... WATER
Radii:
  Scheme                                          ... Element-dependent radii
  Radius for N  used is    3.5149 Bohr (=   1.8600 Ang.)
  Radius for C  used is    3.8550 Bohr (=   2.0400 Ang.)
  Radius for H  used is    2.4944 Bohr (=   1.3200 Ang.)
  Radius for O  used is    3.4469 Bohr (=   1.8240 Ang.)
Calculating surface                               ...        done! (  0.0s)
Cavity surface points                             ...         2940
Cavity Volume                                     ...    1992.8352
Cavity Surface-area                               ...    1064.7042
Calculating surface distance matrix               ...        done! (  0.0s)
Performing Cholesky decomposition & store         ...        done! (  0.2s)
Overall time for CPCM initialization              ...                 0.3s

----------------------------------------D-I-I-S--------------------------------------------
Iteration    Energy (Eh)           Delta-E    RMSDP     MaxDP     DIISErr   Damp  Time(sec)
-------------------------------------------------------------------------------------------
               ***  Starting incremental Fock matrix formation  ***
    1    -779.4714789327013023     0.00e+00  5.25e-05  3.92e-03  1.91e-02  0.850   1.9
    2    -779.4721518773126263    -6.73e-04  4.69e-05  3.52e-03  1.66e-02  0.850   1.6
                               ***Turning on AO-DIIS***
    3    -779.4727745196403248    -6.23e-04  5.08e-05  3.84e-03  1.45e-02  0.850   1.6
    4    -779.4733335527328109    -5.59e-04  3.26e-04  2.37e-02  1.24e-02  0.000   1.6
    5    -779.4780226294662953    -4.69e-03  6.21e-05  2.94e-03  1.71e-03  0.000   1.7
    6    -779.4782209078223332    -1.98e-04  5.33e-05  2.56e-03  1.02e-03  0.000   1.6
                              *** Initializing SOSCF ***
---------------------------------------S-O-S-C-F--------------------------------------
Iteration    Energy (Eh)           Delta-E    RMSDP     MaxDP     MaxGrad    Time(sec)
--------------------------------------------------------------------------------------
    7    -779.4783046818229195    -8.38e-05  2.15e-05  1.17e-03  5.49e-04     1.7
               *** Restarting incremental Fock matrix formation ***
    8    -779.4783200732615569    -1.54e-05  1.04e-05  4.93e-04  2.33e-04     2.0
    9    -779.4783229156200832    -2.84e-06  8.76e-06  4.87e-04  2.11e-04     1.5
   10    -779.4783267904986133    -3.87e-06  1.20e-05  5.61e-04  1.13e-04     1.5
   11    -779.4783279728194429    -1.18e-06  3.43e-06  1.73e-04  8.58e-05     1.5
   12    -779.4783282643775237    -2.92e-07  1.64e-06  1.28e-04  7.13e-05     1.5
   13    -779.4783283598912931    -9.55e-08  9.00e-07  3.78e-05  2.79e-05     1.4
   14    -779.4783283881135958    -2.82e-08  8.66e-07  3.32e-05  1.86e-05     1.4
   15    -779.4783284055770309    -1.75e-08  7.69e-07  3.34e-05  9.26e-06     1.4
   16    -779.4783284110319528    -5.45e-09  2.14e-07  1.03e-05  6.36e-06     1.3
   17    -779.4783284120208009    -9.89e-10  1.10e-07  4.82e-06  4.59e-06     1.3
                 **** Energy Check signals convergence ****

               *****************************************************
               *                     SUCCESS                       *
               *           SCF CONVERGED AFTER  17 CYCLES          *
               *****************************************************

             **** ENERGY FILE WAS UPDATED (orca.en.tmp) ****

----------------
TOTAL SCF ENERGY
----------------

Total Energy       :       -779.47832841202080 Eh          -21210.68365 eV

Components:
Nuclear Repulsion  :       1148.08948095318124 Eh           31241.10304 eV
Electronic Energy  :      -1927.46781882881055 Eh          -52449.06581 eV
One Electron Energy:      -3318.40328152361508 Eh          -90298.34397 eV
Two Electron Energy:       1390.93546269480453 Eh           37849.27816 eV
CPCM Dielectric    :         -0.09999053639159 Eh              -2.72088 eV

Virial components:
Potential Energy   :      -1553.13713584792890 Eh          -42263.01008 eV
Kinetic Energy     :        773.65880743590810 Eh           21052.32643 eV
Virial Ratio       :          2.00752207681239

DFT components:
N(Alpha)           :       63.000099071126 electrons
N(Beta)            :       63.000076566840 electrons
N(Total)           :      126.000175637966 electrons
E(X)               :      -58.825623905339 Eh       
E(C)               :       -5.518952403551 Eh       
E(XC)              :      -64.344576308890 Eh       

CPCM Solvation Model Properties:
Surface-charge          :         -1.01937824724953
Corrected charge        :         -1.00000000000000
Outlying charge corr.   :          0.00002027240591 Eh               0.00055 eV
Free-energy (cav+disp)  :  This term is not implemented in the current solvation scheme

---------------
SCF CONVERGENCE
---------------

  Last Energy change         ...    9.8885e-10  Tolerance :   1.0000e-09
  Last MAX-Density change    ...    4.8186e-06  Tolerance :   1.0000e-08
  Last RMS-Density change    ...    1.1007e-07  Tolerance :   1.0000e-09
  Last DIIS Error            ...    5.4892e-04  Tolerance :   1.0000e-08
  Last Orbital Gradient      ...    4.5869e-06  Tolerance :   2.0000e-06
  Last Orbital Rotation      ...    1.3005e-05  Tolerance :   2.0000e-06


----------------------
UHF SPIN CONTAMINATION
----------------------

Warning: in a DFT calculation there is little theoretical justification to 
         calculate <S**2> as in Hartree-Fock theory. We will do it anyways
         but you should keep in mind that the values have only limited relevance

Expectation value of <S**2>     :     1.034836
Ideal value S*(S+1) for S=0.0   :     0.000000
Deviation                       :     1.034836


                    ********************************
                    * MULLIKEN POPULATION ANALYSIS *
                    ********************************

--------------------------------------------
MULLIKEN ATOMIC CHARGES AND SPIN POPULATIONS
--------------------------------------------
   0 N :   -0.437950    0.084327
   1 C :    0.080690   -0.042274
   2 C :   -0.398387    0.095714
   3 C :    0.536188   -0.029567
   4 C :   -0.411480    0.063658
   5 C :    0.092495   -0.009938
   6 H :    0.348224    0.001859
   7 H :    0.323912   -0.006557
   8 N :   -0.508067    0.092643
   9 H :    0.326273   -0.003656
  10 H :    0.347485    0.000212
  11 C :   -0.531510   -0.007018
  12 H :    0.285082    0.000478
  13 H :    0.288019    0.003039
  14 H :    0.291183    0.005244
  15 H :    0.438632   -0.016539
  16 N :   -0.179453    0.700661
  17 C :   -0.168775   -0.889417
  18 C :    0.321520    0.161543
  19 H :    0.307765    0.084648
  20 O :   -0.385983   -0.283547
  21 C :   -0.004876   -0.003640
  22 C :   -0.266427    0.002156
  23 C :   -0.239162   -0.001633
  24 C :   -0.247801   -0.002546
  25 C :   -0.236345    0.001105
  26 C :   -0.289179   -0.001488
  27 H :    0.263449    0.000158
  28 H :    0.262998    0.000285
  29 H :    0.265144    0.000127
  30 H :    0.264713   -0.000029
  31 H :    0.261623   -0.000005
Sum of atomic charges         :    1.0000000
Sum of atomic spin populations:   -0.0000000

-----------------------------------------------------
MULLIKEN REDUCED ORBITAL CHARGES AND SPIN POPULATIONS
-----------------------------------------------------
CHARGE
  0 N s       :     3.550992  s :     3.550992
      pz      :     1.266257  p :     3.836232
      px      :     1.243802
      py      :     1.326173
      dz2     :     0.010884  d :     0.050726
      dxz     :     0.011831
      dyz     :     0.007444
      dx2y2   :     0.010142
      dxy     :     0.010424

  1 C s       :     3.139293  s :     3.139293
      pz      :     0.874630  p :     2.722040
      px      :     0.890842
      py      :     0.956569
      dz2     :     0.009664  d :     0.057977
      dxz     :     0.016814
      dyz     :     0.009245
      dx2y2   :     0.009017
      dxy     :     0.013237

  2 C s       :     3.311269  s :     3.311269
      pz      :     1.060015  p :     3.050341
      px      :     1.021282
      py      :     0.969043
      dz2     :     0.005808  d :     0.036777
      dxz     :     0.009479
      dyz     :     0.006476
      dx2y2   :     0.007655
      dxy     :     0.007359

  3 C s       :     3.028480  s :     3.028480
      pz      :     0.842489  p :     2.368874
      px      :     0.688447
      py      :     0.837938
      dz2     :     0.011807  d :     0.066458
      dxz     :     0.014725
      dyz     :     0.007913
      dx2y2   :     0.016064
      dxy     :     0.015949

  4 C s       :     3.322883  s :     3.322883
      pz      :     1.036434  p :     3.051464
      px      :     0.923939
      py      :     1.091091
      dz2     :     0.005745  d :     0.037132
      dxz     :     0.009295
      dyz     :     0.006954
      dx2y2   :     0.007234
      dxy     :     0.007904

  5 C s       :     3.136003  s :     3.136003
      pz      :     0.895301  p :     2.714119
      px      :     0.983763
      py      :     0.835056
      dz2     :     0.008972  d :     0.057383
      dxz     :     0.015394
      dyz     :     0.010467
      dx2y2   :     0.012708
      dxy     :     0.009844

  6 H s       :     0.651776  s :     0.651776

  7 H s       :     0.676088  s :     0.676088

  8 N s       :     3.579123  s :     3.579123
      pz      :     1.304347  p :     3.866901
      px      :     1.145586
      py      :     1.416968
      dz2     :     0.011828  d :     0.062044
      dxz     :     0.013492
      dyz     :     0.012002
      dx2y2   :     0.012375
      dxy     :     0.012346

  9 H s       :     0.673727  s :     0.673727

 10 H s       :     0.652515  s :     0.652515

 11 C s       :     3.377275  s :     3.377275
      pz      :     1.200515  p :     3.106843
      px      :     0.761662
      py      :     1.144666
      dz2     :     0.010349  d :     0.047392
      dxz     :     0.005517
      dyz     :     0.008286
      dx2y2   :     0.011176
      dxy     :     0.012064

 12 H s       :     0.714918  s :     0.714918

 13 H s       :     0.711981  s :     0.711981

 14 H s       :     0.708817  s :     0.708817

 15 H s       :     0.561368  s :     0.561368

 16 N s       :     3.622663  s :     3.622663
      pz      :     1.204717  p :     3.502554
      px      :     0.998279
      py      :     1.299558
      dz2     :     0.011335  d :     0.054236
      dxz     :     0.014220
      dyz     :     0.008179
      dx2y2   :     0.006890
      dxy     :     0.013612

 17 C s       :     3.257002  s :     3.257002
      pz      :     1.010867  p :     2.861050
      px      :     0.823472
      py      :     1.026711
      dz2     :     0.004924  d :     0.050723
      dxz     :     0.010500
      dyz     :     0.007259
      dx2y2   :     0.013849
      dxy     :     0.014192

 18 C s       :     3.114833  s :     3.114833
      pz      :     0.822775  p :     2.464802
      px      :     0.821889
      py      :     0.820138
      dz2     :     0.016901  d :     0.098845
      dxz     :     0.017909
      dyz     :     0.016308
      dx2y2   :     0.019602
      dxy     :     0.028125

 19 H s       :     0.692235  s :     0.692235

 20 O s       :     3.764605  s :     3.764605
      pz      :     1.416224  p :     4.592931
      px      :     1.790185
      py      :     1.386523
      dz2     :     0.006909  d :     0.028446
      dxz     :     0.003068
      dyz     :     0.007671
      dx2y2   :     0.006204
      dxy     :     0.004594

 21 C s       :     3.215970  s :     3.215970
      pz      :     0.907647  p :     2.745540
      px      :     0.871693
      py      :     0.966200
      dz2     :     0.010939  d :     0.043366
      dxz     :     0.010503
      dyz     :     0.007205
      dx2y2   :     0.007504
      dxy     :     0.007214

 22 C s       :     3.284499  s :     3.284499
      pz      :     1.027217  p :     2.942209
      px      :     0.925238
      py      :     0.989754
      dz2     :     0.007761  d :     0.039718
      dxz     :     0.011026
      dyz     :     0.006841
      dx2y2   :     0.006514
      dxy     :     0.007577

 23 C s       :     3.256694  s :     3.256694
      pz      :     1.015311  p :     2.942606
      px      :     0.964331
      py      :     0.962965
      dz2     :     0.008007  d :     0.039862
      dxz     :     0.012978
      dyz     :     0.005169
      dx2y2   :     0.007143
      dxy     :     0.006566

 24 C s       :     3.268230  s :     3.268230
      pz      :     0.909725  p :     2.939387
      px      :     1.064324
      py      :     0.965338
      dz2     :     0.010783  d :     0.040183
      dxz     :     0.009407
      dyz     :     0.006753
      dx2y2   :     0.006974
      dxy     :     0.006266

 25 C s       :     3.253992  s :     3.253992
      pz      :     1.023158  p :     2.942583
      px      :     0.916558
      py      :     1.002867
      dz2     :     0.008207  d :     0.039769
      dxz     :     0.010917
      dyz     :     0.006915
      dx2y2   :     0.006513
      dxy     :     0.007217

 26 C s       :     3.297563  s :     3.297563
      pz      :     1.012409  p :     2.951752
      px      :     0.991489
      py      :     0.947853
      dz2     :     0.007909  d :     0.039865
      dxz     :     0.013034
      dyz     :     0.005132
      dx2y2   :     0.007271
      dxy     :     0.006519

 27 H s       :     0.736551  s :     0.736551

 28 H s       :     0.737002  s :     0.737002

 29 H s       :     0.734856  s :     0.734856

 30 H s       :     0.735287  s :     0.735287

 31 H s       :     0.738377  s :     0.738377


SPIN
  0 N s       :     0.005324  s :     0.005324
      pz      :     0.028802  p :     0.079838
      px      :     0.009313
      py      :     0.041723
      dz2     :    -0.000328  d :    -0.000836
      dxz     :    -0.000081
      dyz     :    -0.000152
      dx2y2   :    -0.000139
      dxy     :    -0.000136

  1 C s       :    -0.006021  s :    -0.006021
      pz      :    -0.012798  p :    -0.037966
      px      :    -0.007057
      py      :    -0.018111
      dz2     :     0.000301  d :     0.001712
      dxz     :     0.000312
      dyz     :     0.000253
      dx2y2   :     0.000191
      dxy     :     0.000654

  2 C s       :     0.010575  s :     0.010575
      pz      :     0.033561  p :     0.085744
      px      :     0.008162
      py      :     0.044020
      dz2     :    -0.000184  d :    -0.000605
      dxz     :    -0.000085
      dyz     :    -0.000137
      dx2y2   :    -0.000138
      dxy     :    -0.000062

  3 C s       :    -0.004952  s :    -0.004952
      pz      :    -0.008859  p :    -0.028190
      px      :    -0.006990
      py      :    -0.012341
      dz2     :     0.000131  d :     0.003575
      dxz     :     0.001050
      dyz     :     0.000210
      dx2y2   :     0.001304
      dxy     :     0.000881

  4 C s       :     0.007169  s :     0.007169
      pz      :     0.021123  p :     0.056572
      px      :     0.004382
      py      :     0.031067
      dz2     :    -0.000181  d :    -0.000084
      dxz     :     0.000092
      dyz     :    -0.000093
      dx2y2   :     0.000062
      dxy     :     0.000037

  5 C s       :    -0.002502  s :    -0.002502
      pz      :    -0.002548  p :    -0.008936
      px      :    -0.003027
      py      :    -0.003361
      dz2     :     0.000206  d :     0.001501
      dxz     :     0.000413
      dyz     :     0.000077
      dx2y2   :     0.000594
      dxy     :     0.000211

  6 H s       :     0.001859  s :     0.001859

  7 H s       :    -0.006557  s :    -0.006557

  8 N s       :    -0.008037  s :    -0.008037
      pz      :     0.032996  p :     0.094327
      px      :    -0.005900
      py      :     0.067231
      dz2     :     0.002740  d :     0.006353
      dxz     :     0.000525
      dyz     :     0.000451
      dx2y2   :     0.000160
      dxy     :     0.002476

  9 H s       :    -0.003656  s :    -0.003656

 10 H s       :     0.000212  s :     0.000212

 11 C s       :    -0.001429  s :    -0.001429
      pz      :    -0.001197  p :    -0.006286
      px      :    -0.003550
      py      :    -0.001539
      dz2     :     0.000058  d :     0.000696
      dxz     :     0.000214
      dyz     :     0.000016
      dx2y2   :     0.000096
      dxy     :     0.000312

 12 H s       :     0.000478  s :     0.000478

 13 H s       :     0.003039  s :     0.003039

 14 H s       :     0.005244  s :     0.005244

 15 H s       :    -0.016539  s :    -0.016539

 16 N s       :     0.030050  s :     0.030050
      pz      :     0.237016  p :     0.676250
      px      :     0.083959
      py      :     0.355275
      dz2     :    -0.000941  d :    -0.005640
      dxz     :    -0.003276
      dyz     :     0.000469
      dx2y2   :    -0.001301
      dxy     :    -0.000591

 17 C s       :    -0.095374  s :    -0.095374
      pz      :    -0.469488  p :    -0.804296
      px      :    -0.069201
      py      :    -0.265607
      dz2     :     0.000343  d :     0.010252
      dxz     :     0.002318
      dyz     :     0.002093
      dx2y2   :     0.003196
      dxy     :     0.002302

 18 C s       :     0.027922  s :     0.027922
      pz      :     0.062943  p :     0.142423
      px      :     0.036689
      py      :     0.042791
      dz2     :    -0.005948  d :    -0.008801
      dxz     :    -0.000083
      dyz     :    -0.000378
      dx2y2   :    -0.001013
      dxy     :    -0.001379

 19 H s       :     0.084648  s :     0.084648

 20 O s       :    -0.009478  s :    -0.009478
      pz      :    -0.143534  p :    -0.275792
      px      :    -0.021671
      py      :    -0.110588
      dz2     :     0.000985  d :     0.001723
      dxz     :     0.000133
      dyz     :     0.000024
      dx2y2   :     0.000500
      dxy     :     0.000080

 21 C s       :    -0.000007  s :    -0.000007
      pz      :    -0.002013  p :    -0.004006
      px      :     0.001265
      py      :    -0.003258
      dz2     :     0.000006  d :     0.000372
      dxz     :     0.000221
      dyz     :     0.000022
      dx2y2   :     0.000130
      dxy     :    -0.000007

 22 C s       :     0.000761  s :     0.000761
      pz      :     0.001812  p :     0.001421
      px      :    -0.000037
      py      :    -0.000354
      dz2     :    -0.000006  d :    -0.000026
      dxz     :     0.000004
      dyz     :    -0.000014
      dx2y2   :     0.000009
      dxy     :    -0.000019

 23 C s       :    -0.000131  s :    -0.000131
      pz      :    -0.000393  p :    -0.001532
      px      :     0.000070
      py      :    -0.001208
      dz2     :     0.000001  d :     0.000029
      dxz     :     0.000016
      dyz     :    -0.000002
      dx2y2   :    -0.000006
      dxy     :     0.000019

 24 C s       :    -0.000244  s :    -0.000244
      pz      :     0.000036  p :    -0.002299
      px      :    -0.001148
      py      :    -0.001187
      dz2     :    -0.000012  d :    -0.000003
      dxz     :    -0.000006
      dyz     :     0.000007
      dx2y2   :    -0.000001
      dxy     :     0.000008

 25 C s       :     0.000100  s :     0.000100
      pz      :     0.000450  p :     0.001038
      px      :    -0.000407
      py      :     0.000995
      dz2     :    -0.000007  d :    -0.000033
      dxz     :    -0.000017
      dyz     :    -0.000010
      dx2y2   :    -0.000011
      dxy     :     0.000012

 26 C s       :    -0.000855  s :    -0.000855
      pz      :    -0.001665  p :    -0.000611
      px      :     0.000239
      py      :     0.000816
      dz2     :     0.000009  d :    -0.000022
      dxz     :     0.000024
      dyz     :    -0.000009
      dx2y2   :    -0.000019
      dxy     :    -0.000027

 27 H s       :     0.000158  s :     0.000158

 28 H s       :     0.000285  s :     0.000285

 29 H s       :     0.000127  s :     0.000127

 30 H s       :    -0.000029  s :    -0.000029

 31 H s       :    -0.000005  s :    -0.000005


                     *******************************
                     * LOEWDIN POPULATION ANALYSIS *
                     *******************************

-------------------------------------------
LOEWDIN ATOMIC CHARGES AND SPIN POPULATIONS
-------------------------------------------
   0 N :    0.032102    0.076654
   1 C :    0.017111   -0.027610
   2 C :   -0.153827    0.073079
   3 C :    0.072668   -0.008338
   4 C :   -0.142839    0.049282
   5 C :    0.012752   -0.003062
   6 H :    0.185279    0.000990
   7 H :    0.187277   -0.003139
   8 N :   -0.039537    0.110690
   9 H :    0.187992   -0.001887
  10 H :    0.186299    0.000208
  11 C :   -0.231225   -0.003231
  12 H :    0.163570    0.000348
  13 H :    0.163368    0.002371
  14 H :    0.162653    0.004098
  15 H :    0.297362   -0.011133
  16 N :   -0.075600    0.585326
  17 C :   -0.065663   -0.704327
  18 C :    0.060430    0.075549
  19 H :    0.168196    0.053121
  20 O :   -0.231196   -0.265145
  21 C :   -0.097409   -0.001750
  22 C :   -0.110483    0.001523
  23 C :   -0.138682   -0.001279
  24 C :   -0.122964   -0.002186
  25 C :   -0.138883    0.000636
  26 C :   -0.121473   -0.001119
  27 H :    0.156554    0.000048
  28 H :    0.153230    0.000199
  29 H :    0.153836    0.000043
  30 H :    0.153862   -0.000010
  31 H :    0.155238    0.000053

----------------------------------------------------
LOEWDIN REDUCED ORBITAL CHARGES AND SPIN POPULATIONS
----------------------------------------------------
CHARGE
  0 N s       :     3.039964  s :     3.039964
      pz      :     1.272538  p :     3.805377
      px      :     1.230306
      py      :     1.302534
      dz2     :     0.026160  d :     0.122557
      dxz     :     0.029051
      dyz     :     0.019009
      dx2y2   :     0.024187
      dxy     :     0.024150

  1 C s       :     2.878672  s :     2.878672
      pz      :     0.957969  p :     2.976056
      px      :     1.035221
      py      :     0.982865
      dz2     :     0.021056  d :     0.128162
      dxz     :     0.039242
      dyz     :     0.017501
      dx2y2   :     0.022410
      dxy     :     0.027952

  2 C s       :     2.888453  s :     2.888453
      pz      :     1.062281  p :     3.180572
      px      :     1.084194
      py      :     1.034097
      dz2     :     0.013095  d :     0.084802
      dxz     :     0.021227
      dyz     :     0.013826
      dx2y2   :     0.018471
      dxy     :     0.018183

  3 C s       :     2.820892  s :     2.820892
      pz      :     1.025482  p :     2.952179
      px      :     0.959902
      py      :     0.966796
      dz2     :     0.026685  d :     0.154261
      dxz     :     0.035231
      dyz     :     0.018320
      dx2y2   :     0.036690
      dxy     :     0.037335

  4 C s       :     2.889318  s :     2.889318
      pz      :     1.053175  p :     3.168298
      px      :     1.062261
      py      :     1.052862
      dz2     :     0.013145  d :     0.085223
      dxz     :     0.023249
      dyz     :     0.012421
      dx2y2   :     0.017817
      dxy     :     0.018591

  5 C s       :     2.877565  s :     2.877565
      pz      :     0.970306  p :     2.982773
      px      :     1.083784
      py      :     0.928683
      dz2     :     0.019593  d :     0.126910
      dxz     :     0.032521
      dyz     :     0.023033
      dx2y2   :     0.027445
      dxy     :     0.024318

  6 H s       :     0.814721  s :     0.814721

  7 H s       :     0.812723  s :     0.812723

  8 N s       :     3.061861  s :     3.061861
      pz      :     1.285730  p :     3.837106
      px      :     1.181360
      py      :     1.370016
      dz2     :     0.027115  d :     0.140570
      dxz     :     0.032989
      dyz     :     0.023570
      dx2y2   :     0.028943
      dxy     :     0.027954

  9 H s       :     0.812008  s :     0.812008

 10 H s       :     0.813701  s :     0.813701

 11 C s       :     2.949154  s :     2.949154
      pz      :     1.172902  p :     3.191874
      px      :     0.885051
      py      :     1.133921
      dz2     :     0.018361  d :     0.090197
      dxz     :     0.011413
      dyz     :     0.013148
      dx2y2   :     0.022925
      dxy     :     0.024351

 12 H s       :     0.836430  s :     0.836430

 13 H s       :     0.836632  s :     0.836632

 14 H s       :     0.837347  s :     0.837347

 15 H s       :     0.702638  s :     0.702638

 16 N s       :     3.226375  s :     3.226375
      pz      :     1.284330  p :     3.729808
      px      :     1.116911
      py      :     1.328567
      dz2     :     0.023689  d :     0.119416
      dxz     :     0.034208
      dyz     :     0.014375
      dx2y2   :     0.017498
      dxy     :     0.029647

 17 C s       :     2.935731  s :     2.935731
      pz      :     0.983749  p :     3.016420
      px      :     0.995579
      py      :     1.037092
      dz2     :     0.010821  d :     0.113512
      dxz     :     0.025130
      dyz     :     0.012138
      dx2y2   :     0.031450
      dxy     :     0.033972

 18 C s       :     2.848147  s :     2.848147
      pz      :     0.892762  p :     2.861874
      px      :     1.027416
      py      :     0.941695
      dz2     :     0.036715  d :     0.229550
      dxz     :     0.041384
      dyz     :     0.039250
      dx2y2   :     0.042948
      dxy     :     0.069251

 19 H s       :     0.831804  s :     0.831804

 20 O s       :     3.521739  s :     3.521739
      pz      :     1.439368  p :     4.653869
      px      :     1.780910
      py      :     1.433591
      dz2     :     0.010122  d :     0.055588
      dxz     :     0.006287
      dyz     :     0.017575
      dx2y2   :     0.011362
      dxy     :     0.010241

 21 C s       :     2.852901  s :     2.852901
      pz      :     1.080601  p :     3.137453
      px      :     1.040178
      py      :     1.016673
      dz2     :     0.027589  d :     0.107055
      dxz     :     0.027573
      dyz     :     0.017350
      dx2y2   :     0.017688
      dxy     :     0.016854

 22 C s       :     2.891079  s :     2.891079
      pz      :     1.064290  p :     3.129148
      px      :     1.069760
      py      :     0.995098
      dz2     :     0.017547  d :     0.090255
      dxz     :     0.027692
      dyz     :     0.012422
      dx2y2   :     0.015918
      dxy     :     0.016676

 23 C s       :     2.893428  s :     2.893428
      pz      :     1.068047  p :     3.154519
      px      :     1.077779
      py      :     1.008693
      dz2     :     0.018336  d :     0.090735
      dxz     :     0.029246
      dyz     :     0.011427
      dx2y2   :     0.015990
      dxy     :     0.015736

 24 C s       :     2.897372  s :     2.897372
      pz      :     1.064617  p :     3.134826
      px      :     1.078624
      py      :     0.991585
      dz2     :     0.025690  d :     0.090766
      dxz     :     0.023715
      dyz     :     0.016221
      dx2y2   :     0.013176
      dxy     :     0.011963

 25 C s       :     2.892921  s :     2.892921
      pz      :     1.070059  p :     3.155281
      px      :     1.077199
      py      :     1.008023
      dz2     :     0.018667  d :     0.090681
      dxz     :     0.027473
      dyz     :     0.012428
      dx2y2   :     0.016118
      dxy     :     0.015994

 26 C s       :     2.890999  s :     2.890999
      pz      :     1.062287  p :     3.139802
      px      :     1.083183
      py      :     0.994332
      dz2     :     0.018066  d :     0.090672
      dxz     :     0.029558
      dyz     :     0.011246
      dx2y2   :     0.016138
      dxy     :     0.015664

 27 H s       :     0.843446  s :     0.843446

 28 H s       :     0.846770  s :     0.846770

 29 H s       :     0.846164  s :     0.846164

 30 H s       :     0.846138  s :     0.846138

 31 H s       :     0.844762  s :     0.844762


SPIN
  0 N s       :     0.003209  s :     0.003209
      pz      :     0.026965  p :     0.075042
      px      :     0.008081
      py      :     0.039997
      dz2     :    -0.000706  d :    -0.001597
      dxz     :    -0.000179
      dyz     :    -0.000206
      dx2y2   :    -0.000223
      dxy     :    -0.000283

  1 C s       :    -0.002072  s :    -0.002072
      pz      :    -0.010388  p :    -0.029688
      px      :    -0.004620
      py      :    -0.014680
      dz2     :     0.000914  d :     0.004150
      dxz     :     0.000731
      dyz     :     0.000524
      dx2y2   :     0.000408
      dxy     :     0.001573

  2 C s       :     0.002426  s :     0.002426
      pz      :     0.026706  p :     0.072014
      px      :     0.006730
      py      :     0.038577
      dz2     :    -0.000297  d :    -0.001361
      dxz     :    -0.000219
      dyz     :    -0.000226
      dx2y2   :    -0.000372
      dxy     :    -0.000248

  3 C s       :    -0.001473  s :    -0.001473
      pz      :    -0.004291  p :    -0.014538
      px      :    -0.004265
      py      :    -0.005981
      dz2     :     0.000438  d :     0.007673
      dxz     :     0.002161
      dyz     :     0.000452
      dx2y2   :     0.002658
      dxy     :     0.001963

  4 C s       :     0.001754  s :     0.001754
      pz      :     0.017334  p :     0.047800
      px      :     0.004800
      py      :     0.025666
      dz2     :    -0.000231  d :    -0.000271
      dxz     :     0.000046
      dyz     :    -0.000095
      dx2y2   :    -0.000037
      dxy     :     0.000045

  5 C s       :    -0.000969  s :    -0.000969
      pz      :    -0.001887  p :    -0.005734
      px      :    -0.001552
      py      :    -0.002295
      dz2     :     0.000756  d :     0.003640
      dxz     :     0.000898
      dyz     :     0.000177
      dx2y2   :     0.001415
      dxy     :     0.000393

  6 H s       :     0.000990  s :     0.000990

  7 H s       :    -0.003139  s :    -0.003139

  8 N s       :    -0.009254  s :    -0.009254
      pz      :     0.037473  p :     0.103436
      px      :    -0.003596
      py      :     0.069559
      dz2     :     0.007625  d :     0.016509
      dxz     :     0.001641
      dyz     :     0.000860
      dx2y2   :     0.000271
      dxy     :     0.006112

  9 H s       :    -0.001887  s :    -0.001887

 10 H s       :     0.000208  s :     0.000208

 11 C s       :    -0.000629  s :    -0.000629
      pz      :    -0.000732  p :    -0.004319
      px      :    -0.002607
      py      :    -0.000980
      dz2     :     0.000153  d :     0.001717
      dxz     :     0.000494
      dyz     :     0.000042
      dx2y2   :     0.000298
      dxy     :     0.000731

 12 H s       :     0.000348  s :     0.000348

 13 H s       :     0.002371  s :     0.002371

 14 H s       :     0.004098  s :     0.004098

 15 H s       :    -0.011133  s :    -0.011133

 16 N s       :     0.006043  s :     0.006043
      pz      :     0.208056  p :     0.595221
      px      :     0.061351
      py      :     0.325813
      dz2     :     0.000063  d :    -0.015938
      dxz     :    -0.010333
      dyz     :     0.000368
      dx2y2   :    -0.004096
      dxy     :    -0.001939

 17 C s       :    -0.033137  s :    -0.033137
      pz      :    -0.421439  p :    -0.694186
      px      :    -0.056234
      py      :    -0.216513
      dz2     :     0.001091  d :     0.022996
      dxz     :     0.005577
      dyz     :     0.002408
      dx2y2   :     0.007216
      dxy     :     0.006704

 18 C s       :     0.013034  s :     0.013034
      pz      :     0.040165  p :     0.084156
      px      :     0.017569
      py      :     0.026423
      dz2     :    -0.013491  d :    -0.021641
      dxz     :    -0.001129
      dyz     :    -0.001122
      dx2y2   :    -0.002669
      dxy     :    -0.003230

 19 H s       :     0.053121  s :     0.053121

 20 O s       :    -0.004815  s :    -0.004815
      pz      :    -0.138284  p :    -0.263519
      px      :    -0.019519
      py      :    -0.105715
      dz2     :     0.001438  d :     0.003189
      dxz     :     0.000301
      dyz     :     0.000203
      dx2y2   :     0.001003
      dxy     :     0.000244

 21 C s       :     0.000476  s :     0.000476
      pz      :    -0.001507  p :    -0.003415
      px      :     0.001013
      py      :    -0.002920
      dz2     :     0.000032  d :     0.001188
      dxz     :     0.000646
      dyz     :     0.000048
      dx2y2   :     0.000384
      dxy     :     0.000079

 22 C s       :     0.000484  s :     0.000484
      pz      :     0.000988  p :     0.001064
      px      :     0.000710
      py      :    -0.000634
      dz2     :    -0.000013  d :    -0.000025
      dxz     :     0.000006
      dyz     :    -0.000019
      dx2y2   :     0.000026
      dxy     :    -0.000025

 23 C s       :     0.000018  s :     0.000018
      pz      :    -0.000269  p :    -0.001339
      px      :     0.000020
      py      :    -0.001090
      dz2     :     0.000007  d :     0.000042
      dxz     :     0.000048
      dyz     :    -0.000005
      dx2y2   :    -0.000016
      dxy     :     0.000008

 24 C s       :    -0.000081  s :    -0.000081
      pz      :    -0.000143  p :    -0.002095
      px      :    -0.000574
      py      :    -0.001378
      dz2     :    -0.000023  d :    -0.000010
      dxz     :    -0.000008
      dyz     :     0.000008
      dx2y2   :     0.000001
      dxy     :     0.000013

 25 C s       :    -0.000002  s :    -0.000002
      pz      :     0.000253  p :     0.000701
      px      :    -0.000222
      py      :     0.000670
      dz2     :    -0.000022  d :    -0.000063
      dxz     :    -0.000045
      dyz     :    -0.000017
      dx2y2   :     0.000020
      dxy     :     0.000001

 26 C s       :    -0.000386  s :    -0.000386
      pz      :    -0.001376  p :    -0.000724
      px      :     0.000418
      py      :     0.000234
      dz2     :     0.000042  d :    -0.000009
      dxz     :     0.000059
      dyz     :    -0.000021
      dx2y2   :    -0.000054
      dxy     :    -0.000035

 27 H s       :     0.000048  s :     0.000048

 28 H s       :     0.000199  s :     0.000199

 29 H s       :     0.000043  s :     0.000043

 30 H s       :    -0.000010  s :    -0.000010

 31 H s       :     0.000053  s :     0.000053


                      *****************************
                      * MAYER POPULATION ANALYSIS *
                      *****************************

  NA   - Mulliken gross atomic population
  ZA   - Total nuclear charge
  QA   - Mulliken gross atomic charge
  VA   - Mayer's total valence
  BVA  - Mayer's bonded valence
  FA   - Mayer's free valence

  ATOM       NA         ZA         QA         VA         BVA        FA
  0 N      7.4380     7.0000    -0.4380     3.4434     3.4377     0.0058
  1 C      5.9193     6.0000     0.0807     3.6050     3.6040     0.0010
  2 C      6.3984     6.0000    -0.3984     3.7905     3.7836     0.0069
  3 C      5.4638     6.0000     0.5362     3.5268     3.5256     0.0011
  4 C      6.4115     6.0000    -0.4115     3.7835     3.7805     0.0030
  5 C      5.9075     6.0000     0.0925     3.5944     3.5942     0.0002
  6 H      0.6518     1.0000     0.3482     0.8445     0.8445     0.0000
  7 H      0.6761     1.0000     0.3239     0.8844     0.8844     0.0000
  8 N      7.5081     7.0000    -0.5081     3.2546     3.2306     0.0240
  9 H      0.6737     1.0000     0.3263     0.8737     0.8736     0.0000
 10 H      0.6525     1.0000     0.3475     0.8447     0.8447     0.0000
 11 C      6.5315     6.0000    -0.5315     3.5672     3.5672     0.0000
 12 H      0.7149     1.0000     0.2851     0.8935     0.8935     0.0000
 13 H      0.7120     1.0000     0.2880     0.8847     0.8847     0.0000
 14 H      0.7088     1.0000     0.2912     0.8785     0.8785     0.0000
 15 H      0.5614     1.0000     0.4386     0.7898     0.7896     0.0003
 16 N      7.1795     7.0000    -0.1795     3.0030     2.5497     0.4533
 17 C      6.1688     6.0000    -0.1688     3.6636     3.1455     0.5181
 18 C      5.6785     6.0000     0.3215     3.9999     3.9886     0.0114
 19 H      0.6922     1.0000     0.3078     0.8771     0.8700     0.0071
 20 O      8.3860     8.0000    -0.3860     2.2150     2.1416     0.0734
 21 C      6.0049     6.0000    -0.0049     3.5800     3.5800     0.0000
 22 C      6.2664     6.0000    -0.2664     3.7933     3.7933     0.0000
 23 C      6.2392     6.0000    -0.2392     3.7804     3.7803     0.0000
 24 C      6.2478     6.0000    -0.2478     3.7846     3.7846     0.0000
 25 C      6.2363     6.0000    -0.2363     3.7942     3.7942     0.0000
 26 C      6.2892     6.0000    -0.2892     3.7652     3.7652     0.0000
 27 H      0.7366     1.0000     0.2634     0.9036     0.9036     0.0000
 28 H      0.7370     1.0000     0.2630     0.8951     0.8951     0.0000
 29 H      0.7349     1.0000     0.2651     0.8942     0.8942     0.0000
 30 H      0.7353     1.0000     0.2647     0.8941     0.8941     0.0000
 31 H      0.7384     1.0000     0.2616     0.9004     0.9004    -0.0000

  Mayer bond orders larger than 0.100000
B(  0-N ,  1-C ) :   1.2062 B(  0-N ,  5-C ) :   1.1883 B(  0-N , 11-C ) :   0.8942 
B(  1-C ,  2-C ) :   1.4869 B(  1-C ,  6-H ) :   0.8571 B(  2-C ,  3-C ) :   1.2580 
B(  2-C ,  7-H ) :   0.8681 B(  3-C ,  4-C ) :   1.2525 B(  3-C ,  8-N ) :   1.0311 
B(  4-C ,  5-C ) :   1.5057 B(  4-C ,  9-H ) :   0.8740 B(  5-C , 10-H ) :   0.8572 
B(  8-N , 15-H ) :   0.7611 B(  8-N , 16-N ) :   1.2962 B( 11-C , 12-H ) :   0.8980 
B( 11-C , 13-H ) :   0.8931 B( 11-C , 14-H ) :   0.8872 B( 16-N , 17-C ) :   1.1162 
B( 17-C , 18-C ) :   1.0920 B( 17-C , 19-H ) :   0.8546 B( 18-C , 20-O ) :   1.9916 
B( 18-C , 21-C ) :   0.9264 B( 21-C , 22-C ) :   1.3534 B( 21-C , 26-C ) :   1.3508 
B( 22-C , 23-C ) :   1.4353 B( 22-C , 27-H ) :   0.9026 B( 23-C , 24-C ) :   1.4040 
B( 23-C , 28-H ) :   0.9048 B( 24-C , 25-C ) :   1.4175 B( 24-C , 29-H ) :   0.9032 
B( 25-C , 26-C ) :   1.4324 B( 25-C , 30-H ) :   0.9038 B( 26-C , 31-H ) :   0.9043 


--------------------------
UHF CORRESPONDING ORBITALS
--------------------------
Transforming orbitals                         ... done
Choosing virtual orbitals in the orth. comp.  ... done
                ***UHF Corresponding Orbitals were saved in orca.uco***


Now the overlap between the corresponding orbitals will be plotted
Since there are an equal number of alpha and beta orbitals each orbital in the
alpha set is matched by an orbital in the beta set. If all overlaps are close to
one you have a normal UHF solution with some spin polarization
If you have a broken symmetry solution there will be overlaps that are
significantly smaller than one. These orbitals are the non-orthogonal magnetic
orbitals of the broken symmetry UHF solution.

----------------------
 Orbital    Overlap(*)
----------------------
   0:      1.00000
   1:      1.00000
   2:      1.00000
   3:      1.00000
   4:      1.00000
   5:      1.00000
   6:      1.00000
   7:      1.00000
   8:      1.00000
   9:      1.00000
  10:      1.00000
  11:      1.00000
  12:      1.00000
  13:      1.00000
  14:      1.00000
  15:      1.00000
  16:      1.00000
  17:      1.00000
  18:      1.00000
  19:      1.00000
  20:      1.00000
  21:      1.00000
  22:      1.00000
  23:      1.00000
  24:      1.00000
  25:      1.00000
  26:      1.00000
  27:      1.00000
  28:      1.00000
  29:      1.00000
  30:      1.00000
  31:      1.00000
  32:      1.00000
  33:      1.00000
  34:      1.00000
  35:      1.00000
  36:      1.00000
  37:      1.00000
  38:      1.00000
  39:      1.00000
  40:      1.00000
  41:      1.00000
  42:      0.99999
  43:      0.99999
  44:      0.99999
  45:      0.99999
  46:      0.99999
  47:      0.99998
  48:      0.99998
  49:      0.99997
  50:      0.99996
  51:      0.99993
  52:      0.99987
  53:      0.99982
  54:      0.99973
  55:      0.99957
  56:      0.99949
  57:      0.99932
  58:      0.99927
  59:      0.99871
  60:      0.99551
  61:      0.99134
  62:      0.01684
(*)  the overlap is weighted by the product of occupation numbers
     NOTE: the whole analysis is not valid for fractional occupations

------------------------------------------
BROKEN SYMMETRY MAGNETIC COUPLING ANALYSIS
------------------------------------------

S(High-Spin)      =   1.0    
<S**2>(High-Spin) =   2.0304    
<S**2>(BrokenSym) =   1.0348    
E(High-Spin)      =  -779.480286 Eh
E(BrokenSym)      =  -779.478328 Eh
E(High-Spin)-E(BrokenSym)= -0.0533 eV   -429.579 cm**-1 (FERROMAGNETIC coupling)

          ---------------------------------------------------------
          | Spin-Hamiltonian Analysis based on H(HDvV)= -2J*SA*SB |
    -------                                                       -----------
    | J(1) =     429.58 cm**-1    (from -(E[HS]-E[BS])/Smax**2)             |
    | J(2) =     214.79 cm**-1    (from -(E[HS]-E[BS])/(Smax*(Smax+1))      |
    | J(3) =     431.50 cm**-1    (from -(E[HS]-E[BS])/(<S**2>HS-<S**2>BS)) |
    -------------------------------------------------------------------------

  J(1): (a) A.P. Ginsberg J. Am. Chem. Soc. 102 (1980), 111
        (b) L. Noodleman J. Chem. Phys. 74 (1981), 5737
        (c) L. Noodleman E.R. Davidson Chem. Phys. 109 (1986), 131
  J(2)  (d) A. Bencini D. Gatteschi J. Am. Chem. Soc. 108 (1980), 5763
  J(3)  (e) K. Yamaguchi Y. Takahara T. Fueno in: V.H. Smith (Ed.)
            Applied Quantum Chemistry. Reidel, Dordrecht (1986), pp 155
        (f) T.Soda et al. Chem. Phys. Lett., 319, (2000), 223


----------------
TOTAL SCF ENERGY
----------------

Total Energy       :       -779.47832841202080 Eh          -21210.68365 eV

Components:
Nuclear Repulsion  :       1148.08948095318124 Eh           31241.10304 eV
Electronic Energy  :      -1927.46781882881055 Eh          -52449.06581 eV
One Electron Energy:      -3318.40328152361508 Eh          -90298.34397 eV
Two Electron Energy:       1390.93546269480453 Eh           37849.27816 eV
CPCM Dielectric    :         -0.09999053639159 Eh              -2.72088 eV

Virial components:
Potential Energy   :      -1553.13713584792890 Eh          -42263.01008 eV
Kinetic Energy     :        773.65880743590810 Eh           21052.32643 eV
Virial Ratio       :          2.00752207681239

DFT components:
N(Alpha)           :       63.000099071126 electrons
N(Beta)            :       63.000076566840 electrons
N(Total)           :      126.000175637966 electrons
E(X)               :      -58.825623905339 Eh       
E(C)               :       -5.518952403551 Eh       
E(XC)              :      -64.344576308890 Eh       

CPCM Solvation Model Properties:
Surface-charge          :         -1.01937824724953
Corrected charge        :         -1.00000000000000
Outlying charge corr.   :          0.00002027240591 Eh               0.00055 eV
Free-energy (cav+disp)  :  This term is not implemented in the current solvation scheme

---------------
SCF CONVERGENCE
---------------

  Last Energy change         ...    9.8885e-10  Tolerance :   1.0000e-09
  Last MAX-Density change    ...    4.8186e-06  Tolerance :   1.0000e-08
  Last RMS-Density change    ...    1.1007e-07  Tolerance :   1.0000e-09
  Last DIIS Error            ...    5.4892e-04  Tolerance :   1.0000e-08
  Last Orbital Gradient      ...    4.5869e-06  Tolerance :   2.0000e-06
  Last Orbital Rotation      ...    1.3005e-05  Tolerance :   2.0000e-06


----------------------
UHF SPIN CONTAMINATION
----------------------

Warning: in a DFT calculation there is little theoretical justification to 
         calculate <S**2> as in Hartree-Fock theory. We will do it anyways
         but you should keep in mind that the values have only limited relevance

Expectation value of <S**2>     :     1.034836
Ideal value S*(S+1) for S=0.0   :     0.000000
Deviation                       :     1.034836

----------------
ORBITAL ENERGIES
----------------
                 SPIN UP ORBITALS
  NO   OCC          E(Eh)            E(eV) 
   0   1.0000     -19.496702      -530.5322 
   1   1.0000     -14.765091      -401.7786 
   2   1.0000     -14.757686      -401.5771 
   3   1.0000     -14.714879      -400.4122 
   4   1.0000     -10.553470      -287.1745 
   5   1.0000     -10.549557      -287.0680 
   6   1.0000     -10.537324      -286.7352 
   7   1.0000     -10.536321      -286.7079 
   8   1.0000     -10.504702      -285.8475 
   9   1.0000     -10.493988      -285.5559 
  10   1.0000     -10.492284      -285.5096 
  11   1.0000     -10.490151      -285.4515 
  12   1.0000     -10.470059      -284.9048 
  13   1.0000     -10.464217      -284.7458 
  14   1.0000     -10.460752      -284.6515 
  15   1.0000     -10.459686      -284.6225 
  16   1.0000     -10.457136      -284.5531 
  17   1.0000     -10.456629      -284.5393 
  18   1.0000      -1.192882       -32.4600 
  19   1.0000      -1.156967       -31.4827 
  20   1.0000      -1.153912       -31.3995 
  21   1.0000      -1.005713       -27.3668 
  22   1.0000      -0.973144       -26.4806 
  23   1.0000      -0.927820       -25.2473 
  24   1.0000      -0.917055       -24.9543 
  25   1.0000      -0.871622       -23.7180 
  26   1.0000      -0.850964       -23.1559 
  27   1.0000      -0.831459       -22.6252 
  28   1.0000      -0.799714       -21.7613 
  29   1.0000      -0.776814       -21.1382 
  30   1.0000      -0.740509       -20.1503 
  31   1.0000      -0.717390       -19.5212 
  32   1.0000      -0.694985       -18.9115 
  33   1.0000      -0.673945       -18.3390 
  34   1.0000      -0.654001       -17.7963 
  35   1.0000      -0.614932       -16.7332 
  36   1.0000      -0.613770       -16.7015 
  37   1.0000      -0.604688       -16.4544 
  38   1.0000      -0.583551       -15.8792 
  39   1.0000      -0.571504       -15.5514 
  40   1.0000      -0.563887       -15.3441 
  41   1.0000      -0.562218       -15.2987 
  42   1.0000      -0.541670       -14.7396 
  43   1.0000      -0.529557       -14.4100 
  44   1.0000      -0.528820       -14.3899 
  45   1.0000      -0.508908       -13.8481 
  46   1.0000      -0.496565       -13.5122 
  47   1.0000      -0.494352       -13.4520 
  48   1.0000      -0.490284       -13.3413 
  49   1.0000      -0.481936       -13.1141 
  50   1.0000      -0.466051       -12.6819 
  51   1.0000      -0.464874       -12.6499 
  52   1.0000      -0.462160       -12.5760 
  53   1.0000      -0.427416       -11.6306 
  54   1.0000      -0.421930       -11.4813 
  55   1.0000      -0.407360       -11.0848 
  56   1.0000      -0.402403       -10.9500 
  57   1.0000      -0.380350       -10.3499 
  58   1.0000      -0.358130        -9.7452 
  59   1.0000      -0.331665        -9.0251 
  60   1.0000      -0.308389        -8.3917 
  61   1.0000      -0.304080        -8.2744 
  62   1.0000      -0.266545        -7.2531 
  63   0.0000      -0.099867        -2.7175 
  64   0.0000      -0.041904        -1.1403 
  65   0.0000      -0.027906        -0.7594 
  66   0.0000      -0.009178        -0.2498 
  67   0.0000       0.007560         0.2057 
  68   0.0000       0.094830         2.5805 
  69   0.0000       0.111112         3.0235 
  70   0.0000       0.136660         3.7187 
  71   0.0000       0.140106         3.8125 
  72   0.0000       0.145526         3.9600 
  73   0.0000       0.161025         4.3817 

                 SPIN DOWN ORBITALS
  NO   OCC          E(Eh)            E(eV) 
   0   1.0000     -19.505134      -530.7617 
   1   1.0000     -14.762746      -401.7147 
   2   1.0000     -14.755828      -401.5265 
   3   1.0000     -14.699170      -399.9847 
   4   1.0000     -10.553929      -287.1870 
   5   1.0000     -10.546356      -286.9809 
   6   1.0000     -10.538050      -286.7549 
   7   1.0000     -10.536606      -286.7156 
   8   1.0000     -10.518317      -286.2179 
   9   1.0000     -10.493008      -285.5293 
  10   1.0000     -10.492406      -285.5129 
  11   1.0000     -10.488877      -285.4169 
  12   1.0000     -10.470068      -284.9050 
  13   1.0000     -10.464285      -284.7477 
  14   1.0000     -10.460650      -284.6488 
  15   1.0000     -10.459723      -284.6235 
  16   1.0000     -10.457128      -284.5529 
  17   1.0000     -10.456643      -284.5397 
  18   1.0000      -1.182424       -32.1754 
  19   1.0000      -1.166549       -31.7434 
  20   1.0000      -1.151870       -31.3440 
  21   1.0000      -0.996829       -27.1251 
  22   1.0000      -0.973547       -26.4916 
  23   1.0000      -0.926421       -25.2092 
  24   1.0000      -0.915911       -24.9232 
  25   1.0000      -0.872743       -23.7485 
  26   1.0000      -0.850985       -23.1565 
  27   1.0000      -0.835813       -22.7436 
  28   1.0000      -0.802543       -21.8383 
  29   1.0000      -0.776981       -21.1427 
  30   1.0000      -0.738277       -20.0895 
  31   1.0000      -0.717427       -19.5222 
  32   1.0000      -0.694862       -18.9082 
  33   1.0000      -0.674305       -18.3488 
  34   1.0000      -0.653550       -17.7840 
  35   1.0000      -0.614361       -16.7176 
  36   1.0000      -0.607202       -16.5228 
  37   1.0000      -0.603250       -16.4153 
  38   1.0000      -0.581189       -15.8150 
  39   1.0000      -0.565200       -15.3799 
  40   1.0000      -0.563337       -15.3292 
  41   1.0000      -0.556789       -15.1510 
  42   1.0000      -0.541376       -14.7316 
  43   1.0000      -0.532225       -14.4826 
  44   1.0000      -0.518729       -14.1153 
  45   1.0000      -0.505252       -13.7486 
  46   1.0000      -0.498529       -13.5657 
  47   1.0000      -0.494883       -13.4665 
  48   1.0000      -0.492226       -13.3942 
  49   1.0000      -0.484213       -13.1761 
  50   1.0000      -0.481694       -13.1076 
  51   1.0000      -0.465429       -12.6650 
  52   1.0000      -0.449945       -12.2436 
  53   1.0000      -0.436567       -11.8796 
  54   1.0000      -0.422552       -11.4982 
  55   1.0000      -0.416049       -11.3213 
  56   1.0000      -0.406850       -11.0710 
  57   1.0000      -0.352196        -9.5837 
  58   1.0000      -0.346694        -9.4340 
  59   1.0000      -0.337465        -9.1829 
  60   1.0000      -0.318477        -8.6662 
  61   1.0000      -0.307618        -8.3707 
  62   1.0000      -0.282988        -7.7005 
  63   0.0000      -0.091086        -2.4786 
  64   0.0000      -0.029251        -0.7960 
  65   0.0000      -0.026757        -0.7281 
  66   0.0000      -0.004359        -0.1186 
  67   0.0000       0.007486         0.2037 
  68   0.0000       0.075997         2.0680 
  69   0.0000       0.111582         3.0363 
  70   0.0000       0.131907         3.5894 
  71   0.0000       0.144711         3.9378 
  72   0.0000       0.148433         4.0391 
  73   0.0000       0.161462         4.3936 
*Only the first 10 virtual orbitals were printed.

                    ********************************
                    * MULLIKEN POPULATION ANALYSIS *
                    ********************************

--------------------------------------------
MULLIKEN ATOMIC CHARGES AND SPIN POPULATIONS
--------------------------------------------
   0 N :   -0.437950    0.084327
   1 C :    0.080690   -0.042274
   2 C :   -0.398387    0.095714
   3 C :    0.536188   -0.029567
   4 C :   -0.411480    0.063658
   5 C :    0.092495   -0.009938
   6 H :    0.348224    0.001859
   7 H :    0.323912   -0.006557
   8 N :   -0.508067    0.092643
   9 H :    0.326273   -0.003656
  10 H :    0.347485    0.000212
  11 C :   -0.531510   -0.007018
  12 H :    0.285082    0.000478
  13 H :    0.288019    0.003039
  14 H :    0.291183    0.005244
  15 H :    0.438632   -0.016539
  16 N :   -0.179453    0.700661
  17 C :   -0.168775   -0.889417
  18 C :    0.321520    0.161543
  19 H :    0.307765    0.084648
  20 O :   -0.385983   -0.283547
  21 C :   -0.004876   -0.003640
  22 C :   -0.266427    0.002156
  23 C :   -0.239162   -0.001633
  24 C :   -0.247801   -0.002546
  25 C :   -0.236345    0.001105
  26 C :   -0.289179   -0.001488
  27 H :    0.263449    0.000158
  28 H :    0.262998    0.000285
  29 H :    0.265144    0.000127
  30 H :    0.264713   -0.000029
  31 H :    0.261623   -0.000005
Sum of atomic charges         :    1.0000000
Sum of atomic spin populations:   -0.0000000

-----------------------------------------------------
MULLIKEN REDUCED ORBITAL CHARGES AND SPIN POPULATIONS
-----------------------------------------------------
CHARGE
  0 N s       :     3.550992  s :     3.550992
      pz      :     1.266257  p :     3.836232
      px      :     1.243802
      py      :     1.326173
      dz2     :     0.010884  d :     0.050726
      dxz     :     0.011831
      dyz     :     0.007444
      dx2y2   :     0.010142
      dxy     :     0.010424

  1 C s       :     3.139293  s :     3.139293
      pz      :     0.874630  p :     2.722040
      px      :     0.890842
      py      :     0.956569
      dz2     :     0.009664  d :     0.057977
      dxz     :     0.016814
      dyz     :     0.009245
      dx2y2   :     0.009017
      dxy     :     0.013237

  2 C s       :     3.311269  s :     3.311269
      pz      :     1.060015  p :     3.050341
      px      :     1.021282
      py      :     0.969043
      dz2     :     0.005808  d :     0.036777
      dxz     :     0.009479
      dyz     :     0.006476
      dx2y2   :     0.007655
      dxy     :     0.007359

  3 C s       :     3.028480  s :     3.028480
      pz      :     0.842489  p :     2.368874
      px      :     0.688447
      py      :     0.837938
      dz2     :     0.011807  d :     0.066458
      dxz     :     0.014725
      dyz     :     0.007913
      dx2y2   :     0.016064
      dxy     :     0.015949

  4 C s       :     3.322883  s :     3.322883
      pz      :     1.036434  p :     3.051464
      px      :     0.923939
      py      :     1.091091
      dz2     :     0.005745  d :     0.037132
      dxz     :     0.009295
      dyz     :     0.006954
      dx2y2   :     0.007234
      dxy     :     0.007904

  5 C s       :     3.136003  s :     3.136003
      pz      :     0.895301  p :     2.714119
      px      :     0.983763
      py      :     0.835056
      dz2     :     0.008972  d :     0.057383
      dxz     :     0.015394
      dyz     :     0.010467
      dx2y2   :     0.012708
      dxy     :     0.009844

  6 H s       :     0.651776  s :     0.651776

  7 H s       :     0.676088  s :     0.676088

  8 N s       :     3.579123  s :     3.579123
      pz      :     1.304347  p :     3.866901
      px      :     1.145586
      py      :     1.416968
      dz2     :     0.011828  d :     0.062044
      dxz     :     0.013492
      dyz     :     0.012002
      dx2y2   :     0.012375
      dxy     :     0.012346

  9 H s       :     0.673727  s :     0.673727

 10 H s       :     0.652515  s :     0.652515

 11 C s       :     3.377275  s :     3.377275
      pz      :     1.200515  p :     3.106843
      px      :     0.761662
      py      :     1.144666
      dz2     :     0.010349  d :     0.047392
      dxz     :     0.005517
      dyz     :     0.008286
      dx2y2   :     0.011176
      dxy     :     0.012064

 12 H s       :     0.714918  s :     0.714918

 13 H s       :     0.711981  s :     0.711981

 14 H s       :     0.708817  s :     0.708817

 15 H s       :     0.561368  s :     0.561368

 16 N s       :     3.622663  s :     3.622663
      pz      :     1.204717  p :     3.502554
      px      :     0.998279
      py      :     1.299558
      dz2     :     0.011335  d :     0.054236
      dxz     :     0.014220
      dyz     :     0.008179
      dx2y2   :     0.006890
      dxy     :     0.013612

 17 C s       :     3.257002  s :     3.257002
      pz      :     1.010867  p :     2.861050
      px      :     0.823472
      py      :     1.026711
      dz2     :     0.004924  d :     0.050723
      dxz     :     0.010500
      dyz     :     0.007259
      dx2y2   :     0.013849
      dxy     :     0.014192

 18 C s       :     3.114833  s :     3.114833
      pz      :     0.822775  p :     2.464802
      px      :     0.821889
      py      :     0.820138
      dz2     :     0.016901  d :     0.098845
      dxz     :     0.017909
      dyz     :     0.016308
      dx2y2   :     0.019602
      dxy     :     0.028125

 19 H s       :     0.692235  s :     0.692235

 20 O s       :     3.764605  s :     3.764605
      pz      :     1.416224  p :     4.592931
      px      :     1.790185
      py      :     1.386523
      dz2     :     0.006909  d :     0.028446
      dxz     :     0.003068
      dyz     :     0.007671
      dx2y2   :     0.006204
      dxy     :     0.004594

 21 C s       :     3.215970  s :     3.215970
      pz      :     0.907647  p :     2.745540
      px      :     0.871693
      py      :     0.966200
      dz2     :     0.010939  d :     0.043366
      dxz     :     0.010503
      dyz     :     0.007205
      dx2y2   :     0.007504
      dxy     :     0.007214

 22 C s       :     3.284499  s :     3.284499
      pz      :     1.027217  p :     2.942209
      px      :     0.925238
      py      :     0.989754
      dz2     :     0.007761  d :     0.039718
      dxz     :     0.011026
      dyz     :     0.006841
      dx2y2   :     0.006514
      dxy     :     0.007577

 23 C s       :     3.256694  s :     3.256694
      pz      :     1.015311  p :     2.942606
      px      :     0.964331
      py      :     0.962965
      dz2     :     0.008007  d :     0.039862
      dxz     :     0.012978
      dyz     :     0.005169
      dx2y2   :     0.007143
      dxy     :     0.006566

 24 C s       :     3.268230  s :     3.268230
      pz      :     0.909725  p :     2.939387
      px      :     1.064324
      py      :     0.965338
      dz2     :     0.010783  d :     0.040183
      dxz     :     0.009407
      dyz     :     0.006753
      dx2y2   :     0.006974
      dxy     :     0.006266

 25 C s       :     3.253992  s :     3.253992
      pz      :     1.023158  p :     2.942583
      px      :     0.916558
      py      :     1.002867
      dz2     :     0.008207  d :     0.039769
      dxz     :     0.010917
      dyz     :     0.006915
      dx2y2   :     0.006513
      dxy     :     0.007217

 26 C s       :     3.297563  s :     3.297563
      pz      :     1.012409  p :     2.951752
      px      :     0.991489
      py      :     0.947853
      dz2     :     0.007909  d :     0.039865
      dxz     :     0.013034
      dyz     :     0.005132
      dx2y2   :     0.007271
      dxy     :     0.006519

 27 H s       :     0.736551  s :     0.736551

 28 H s       :     0.737002  s :     0.737002

 29 H s       :     0.734856  s :     0.734856

 30 H s       :     0.735287  s :     0.735287

 31 H s       :     0.738377  s :     0.738377


SPIN
  0 N s       :     0.005324  s :     0.005324
      pz      :     0.028802  p :     0.079838
      px      :     0.009313
      py      :     0.041723
      dz2     :    -0.000328  d :    -0.000836
      dxz     :    -0.000081
      dyz     :    -0.000152
      dx2y2   :    -0.000139
      dxy     :    -0.000136

  1 C s       :    -0.006021  s :    -0.006021
      pz      :    -0.012798  p :    -0.037966
      px      :    -0.007057
      py      :    -0.018111
      dz2     :     0.000301  d :     0.001712
      dxz     :     0.000312
      dyz     :     0.000253
      dx2y2   :     0.000191
      dxy     :     0.000654

  2 C s       :     0.010575  s :     0.010575
      pz      :     0.033561  p :     0.085744
      px      :     0.008162
      py      :     0.044020
      dz2     :    -0.000184  d :    -0.000605
      dxz     :    -0.000085
      dyz     :    -0.000137
      dx2y2   :    -0.000138
      dxy     :    -0.000062

  3 C s       :    -0.004952  s :    -0.004952
      pz      :    -0.008859  p :    -0.028190
      px      :    -0.006990
      py      :    -0.012341
      dz2     :     0.000131  d :     0.003575
      dxz     :     0.001050
      dyz     :     0.000210
      dx2y2   :     0.001304
      dxy     :     0.000881

  4 C s       :     0.007169  s :     0.007169
      pz      :     0.021123  p :     0.056572
      px      :     0.004382
      py      :     0.031067
      dz2     :    -0.000181  d :    -0.000084
      dxz     :     0.000092
      dyz     :    -0.000093
      dx2y2   :     0.000062
      dxy     :     0.000037

  5 C s       :    -0.002502  s :    -0.002502
      pz      :    -0.002548  p :    -0.008936
      px      :    -0.003027
      py      :    -0.003361
      dz2     :     0.000206  d :     0.001501
      dxz     :     0.000413
      dyz     :     0.000077
      dx2y2   :     0.000594
      dxy     :     0.000211

  6 H s       :     0.001859  s :     0.001859

  7 H s       :    -0.006557  s :    -0.006557

  8 N s       :    -0.008037  s :    -0.008037
      pz      :     0.032996  p :     0.094327
      px      :    -0.005900
      py      :     0.067231
      dz2     :     0.002740  d :     0.006353
      dxz     :     0.000525
      dyz     :     0.000451
      dx2y2   :     0.000160
      dxy     :     0.002476

  9 H s       :    -0.003656  s :    -0.003656

 10 H s       :     0.000212  s :     0.000212

 11 C s       :    -0.001429  s :    -0.001429
      pz      :    -0.001197  p :    -0.006286
      px      :    -0.003550
      py      :    -0.001539
      dz2     :     0.000058  d :     0.000696
      dxz     :     0.000214
      dyz     :     0.000016
      dx2y2   :     0.000096
      dxy     :     0.000312

 12 H s       :     0.000478  s :     0.000478

 13 H s       :     0.003039  s :     0.003039

 14 H s       :     0.005244  s :     0.005244

 15 H s       :    -0.016539  s :    -0.016539

 16 N s       :     0.030050  s :     0.030050
      pz      :     0.237016  p :     0.676250
      px      :     0.083959
      py      :     0.355275
      dz2     :    -0.000941  d :    -0.005640
      dxz     :    -0.003276
      dyz     :     0.000469
      dx2y2   :    -0.001301
      dxy     :    -0.000591

 17 C s       :    -0.095374  s :    -0.095374
      pz      :    -0.469488  p :    -0.804296
      px      :    -0.069201
      py      :    -0.265607
      dz2     :     0.000343  d :     0.010252
      dxz     :     0.002318
      dyz     :     0.002093
      dx2y2   :     0.003196
      dxy     :     0.002302

 18 C s       :     0.027922  s :     0.027922
      pz      :     0.062943  p :     0.142423
      px      :     0.036689
      py      :     0.042791
      dz2     :    -0.005948  d :    -0.008801
      dxz     :    -0.000083
      dyz     :    -0.000378
      dx2y2   :    -0.001013
      dxy     :    -0.001379

 19 H s       :     0.084648  s :     0.084648

 20 O s       :    -0.009478  s :    -0.009478
      pz      :    -0.143534  p :    -0.275792
      px      :    -0.021671
      py      :    -0.110588
      dz2     :     0.000985  d :     0.001723
      dxz     :     0.000133
      dyz     :     0.000024
      dx2y2   :     0.000500
      dxy     :     0.000080

 21 C s       :    -0.000007  s :    -0.000007
      pz      :    -0.002013  p :    -0.004006
      px      :     0.001265
      py      :    -0.003258
      dz2     :     0.000006  d :     0.000372
      dxz     :     0.000221
      dyz     :     0.000022
      dx2y2   :     0.000130
      dxy     :    -0.000007

 22 C s       :     0.000761  s :     0.000761
      pz      :     0.001812  p :     0.001421
      px      :    -0.000037
      py      :    -0.000354
      dz2     :    -0.000006  d :    -0.000026
      dxz     :     0.000004
      dyz     :    -0.000014
      dx2y2   :     0.000009
      dxy     :    -0.000019

 23 C s       :    -0.000131  s :    -0.000131
      pz      :    -0.000393  p :    -0.001532
      px      :     0.000070
      py      :    -0.001208
      dz2     :     0.000001  d :     0.000029
      dxz     :     0.000016
      dyz     :    -0.000002
      dx2y2   :    -0.000006
      dxy     :     0.000019

 24 C s       :    -0.000244  s :    -0.000244
      pz      :     0.000036  p :    -0.002299
      px      :    -0.001148
      py      :    -0.001187
      dz2     :    -0.000012  d :    -0.000003
      dxz     :    -0.000006
      dyz     :     0.000007
      dx2y2   :    -0.000001
      dxy     :     0.000008

 25 C s       :     0.000100  s :     0.000100
      pz      :     0.000450  p :     0.001038
      px      :    -0.000407
      py      :     0.000995
      dz2     :    -0.000007  d :    -0.000033
      dxz     :    -0.000017
      dyz     :    -0.000010
      dx2y2   :    -0.000011
      dxy     :     0.000012

 26 C s       :    -0.000855  s :    -0.000855
      pz      :    -0.001665  p :    -0.000611
      px      :     0.000239
      py      :     0.000816
      dz2     :     0.000009  d :    -0.000022
      dxz     :     0.000024
      dyz     :    -0.000009
      dx2y2   :    -0.000019
      dxy     :    -0.000027

 27 H s       :     0.000158  s :     0.000158

 28 H s       :     0.000285  s :     0.000285

 29 H s       :     0.000127  s :     0.000127

 30 H s       :    -0.000029  s :    -0.000029

 31 H s       :    -0.000005  s :    -0.000005


                     *******************************
                     * LOEWDIN POPULATION ANALYSIS *
                     *******************************

-------------------------------------------
LOEWDIN ATOMIC CHARGES AND SPIN POPULATIONS
-------------------------------------------
   0 N :    0.032102    0.076654
   1 C :    0.017111   -0.027610
   2 C :   -0.153827    0.073079
   3 C :    0.072668   -0.008338
   4 C :   -0.142839    0.049282
   5 C :    0.012752   -0.003062
   6 H :    0.185279    0.000990
   7 H :    0.187277   -0.003139
   8 N :   -0.039537    0.110690
   9 H :    0.187992   -0.001887
  10 H :    0.186299    0.000208
  11 C :   -0.231225   -0.003231
  12 H :    0.163570    0.000348
  13 H :    0.163368    0.002371
  14 H :    0.162653    0.004098
  15 H :    0.297362   -0.011133
  16 N :   -0.075600    0.585326
  17 C :   -0.065663   -0.704327
  18 C :    0.060430    0.075549
  19 H :    0.168196    0.053121
  20 O :   -0.231196   -0.265145
  21 C :   -0.097409   -0.001750
  22 C :   -0.110483    0.001523
  23 C :   -0.138682   -0.001279
  24 C :   -0.122964   -0.002186
  25 C :   -0.138883    0.000636
  26 C :   -0.121473   -0.001119
  27 H :    0.156554    0.000048
  28 H :    0.153230    0.000199
  29 H :    0.153836    0.000043
  30 H :    0.153862   -0.000010
  31 H :    0.155238    0.000053

----------------------------------------------------
LOEWDIN REDUCED ORBITAL CHARGES AND SPIN POPULATIONS
----------------------------------------------------
CHARGE
  0 N s       :     3.039964  s :     3.039964
      pz      :     1.272538  p :     3.805377
      px      :     1.230306
      py      :     1.302534
      dz2     :     0.026160  d :     0.122557
      dxz     :     0.029051
      dyz     :     0.019009
      dx2y2   :     0.024187
      dxy     :     0.024150

  1 C s       :     2.878672  s :     2.878672
      pz      :     0.957969  p :     2.976056
      px      :     1.035221
      py      :     0.982865
      dz2     :     0.021056  d :     0.128162
      dxz     :     0.039242
      dyz     :     0.017501
      dx2y2   :     0.022410
      dxy     :     0.027952

  2 C s       :     2.888453  s :     2.888453
      pz      :     1.062281  p :     3.180572
      px      :     1.084194
      py      :     1.034097
      dz2     :     0.013095  d :     0.084802
      dxz     :     0.021227
      dyz     :     0.013826
      dx2y2   :     0.018471
      dxy     :     0.018183

  3 C s       :     2.820892  s :     2.820892
      pz      :     1.025482  p :     2.952179
      px      :     0.959902
      py      :     0.966796
      dz2     :     0.026685  d :     0.154261
      dxz     :     0.035231
      dyz     :     0.018320
      dx2y2   :     0.036690
      dxy     :     0.037335

  4 C s       :     2.889318  s :     2.889318
      pz      :     1.053175  p :     3.168298
      px      :     1.062261
      py      :     1.052862
      dz2     :     0.013145  d :     0.085223
      dxz     :     0.023249
      dyz     :     0.012421
      dx2y2   :     0.017817
      dxy     :     0.018591

  5 C s       :     2.877565  s :     2.877565
      pz      :     0.970306  p :     2.982773
      px      :     1.083784
      py      :     0.928683
      dz2     :     0.019593  d :     0.126910
      dxz     :     0.032521
      dyz     :     0.023033
      dx2y2   :     0.027445
      dxy     :     0.024318

  6 H s       :     0.814721  s :     0.814721

  7 H s       :     0.812723  s :     0.812723

  8 N s       :     3.061861  s :     3.061861
      pz      :     1.285730  p :     3.837106
      px      :     1.181360
      py      :     1.370016
      dz2     :     0.027115  d :     0.140570
      dxz     :     0.032989
      dyz     :     0.023570
      dx2y2   :     0.028943
      dxy     :     0.027954

  9 H s       :     0.812008  s :     0.812008

 10 H s       :     0.813701  s :     0.813701

 11 C s       :     2.949154  s :     2.949154
      pz      :     1.172902  p :     3.191874
      px      :     0.885051
      py      :     1.133921
      dz2     :     0.018361  d :     0.090197
      dxz     :     0.011413
      dyz     :     0.013148
      dx2y2   :     0.022925
      dxy     :     0.024351

 12 H s       :     0.836430  s :     0.836430

 13 H s       :     0.836632  s :     0.836632

 14 H s       :     0.837347  s :     0.837347

 15 H s       :     0.702638  s :     0.702638

 16 N s       :     3.226375  s :     3.226375
      pz      :     1.284330  p :     3.729808
      px      :     1.116911
      py      :     1.328567
      dz2     :     0.023689  d :     0.119416
      dxz     :     0.034208
      dyz     :     0.014375
      dx2y2   :     0.017498
      dxy     :     0.029647

 17 C s       :     2.935731  s :     2.935731
      pz      :     0.983749  p :     3.016420
      px      :     0.995579
      py      :     1.037092
      dz2     :     0.010821  d :     0.113512
      dxz     :     0.025130
      dyz     :     0.012138
      dx2y2   :     0.031450
      dxy     :     0.033972

 18 C s       :     2.848147  s :     2.848147
      pz      :     0.892762  p :     2.861874
      px      :     1.027416
      py      :     0.941695
      dz2     :     0.036715  d :     0.229550
      dxz     :     0.041384
      dyz     :     0.039250
      dx2y2   :     0.042948
      dxy     :     0.069251

 19 H s       :     0.831804  s :     0.831804

 20 O s       :     3.521739  s :     3.521739
      pz      :     1.439368  p :     4.653869
      px      :     1.780910
      py      :     1.433591
      dz2     :     0.010122  d :     0.055588
      dxz     :     0.006287
      dyz     :     0.017575
      dx2y2   :     0.011362
      dxy     :     0.010241

 21 C s       :     2.852901  s :     2.852901
      pz      :     1.080601  p :     3.137453
      px      :     1.040178
      py      :     1.016673
      dz2     :     0.027589  d :     0.107055
      dxz     :     0.027573
      dyz     :     0.017350
      dx2y2   :     0.017688
      dxy     :     0.016854

 22 C s       :     2.891079  s :     2.891079
      pz      :     1.064290  p :     3.129148
      px      :     1.069760
      py      :     0.995098
      dz2     :     0.017547  d :     0.090255
      dxz     :     0.027692
      dyz     :     0.012422
      dx2y2   :     0.015918
      dxy     :     0.016676

 23 C s       :     2.893428  s :     2.893428
      pz      :     1.068047  p :     3.154519
      px      :     1.077779
      py      :     1.008693
      dz2     :     0.018336  d :     0.090735
      dxz     :     0.029246
      dyz     :     0.011427
      dx2y2   :     0.015990
      dxy     :     0.015736

 24 C s       :     2.897372  s :     2.897372
      pz      :     1.064617  p :     3.134826
      px      :     1.078624
      py      :     0.991585
      dz2     :     0.025690  d :     0.090766
      dxz     :     0.023715
      dyz     :     0.016221
      dx2y2   :     0.013176
      dxy     :     0.011963

 25 C s       :     2.892921  s :     2.892921
      pz      :     1.070059  p :     3.155281
      px      :     1.077199
      py      :     1.008023
      dz2     :     0.018667  d :     0.090681
      dxz     :     0.027473
      dyz     :     0.012428
      dx2y2   :     0.016118
      dxy     :     0.015994

 26 C s       :     2.890999  s :     2.890999
      pz      :     1.062287  p :     3.139802
      px      :     1.083183
      py      :     0.994332
      dz2     :     0.018066  d :     0.090672
      dxz     :     0.029558
      dyz     :     0.011246
      dx2y2   :     0.016138
      dxy     :     0.015664

 27 H s       :     0.843446  s :     0.843446

 28 H s       :     0.846770  s :     0.846770

 29 H s       :     0.846164  s :     0.846164

 30 H s       :     0.846138  s :     0.846138

 31 H s       :     0.844762  s :     0.844762


SPIN
  0 N s       :     0.003209  s :     0.003209
      pz      :     0.026965  p :     0.075042
      px      :     0.008081
      py      :     0.039997
      dz2     :    -0.000706  d :    -0.001597
      dxz     :    -0.000179
      dyz     :    -0.000206
      dx2y2   :    -0.000223
      dxy     :    -0.000283

  1 C s       :    -0.002072  s :    -0.002072
      pz      :    -0.010388  p :    -0.029688
      px      :    -0.004620
      py      :    -0.014680
      dz2     :     0.000914  d :     0.004150
      dxz     :     0.000731
      dyz     :     0.000524
      dx2y2   :     0.000408
      dxy     :     0.001573

  2 C s       :     0.002426  s :     0.002426
      pz      :     0.026706  p :     0.072014
      px      :     0.006730
      py      :     0.038577
      dz2     :    -0.000297  d :    -0.001361
      dxz     :    -0.000219
      dyz     :    -0.000226
      dx2y2   :    -0.000372
      dxy     :    -0.000248

  3 C s       :    -0.001473  s :    -0.001473
      pz      :    -0.004291  p :    -0.014538
      px      :    -0.004265
      py      :    -0.005981
      dz2     :     0.000438  d :     0.007673
      dxz     :     0.002161
      dyz     :     0.000452
      dx2y2   :     0.002658
      dxy     :     0.001963

  4 C s       :     0.001754  s :     0.001754
      pz      :     0.017334  p :     0.047800
      px      :     0.004800
      py      :     0.025666
      dz2     :    -0.000231  d :    -0.000271
      dxz     :     0.000046
      dyz     :    -0.000095
      dx2y2   :    -0.000037
      dxy     :     0.000045

  5 C s       :    -0.000969  s :    -0.000969
      pz      :    -0.001887  p :    -0.005734
      px      :    -0.001552
      py      :    -0.002295
      dz2     :     0.000756  d :     0.003640
      dxz     :     0.000898
      dyz     :     0.000177
      dx2y2   :     0.001415
      dxy     :     0.000393

  6 H s       :     0.000990  s :     0.000990

  7 H s       :    -0.003139  s :    -0.003139

  8 N s       :    -0.009254  s :    -0.009254
      pz      :     0.037473  p :     0.103436
      px      :    -0.003596
      py      :     0.069559
      dz2     :     0.007625  d :     0.016509
      dxz     :     0.001641
      dyz     :     0.000860
      dx2y2   :     0.000271
      dxy     :     0.006112

  9 H s       :    -0.001887  s :    -0.001887

 10 H s       :     0.000208  s :     0.000208

 11 C s       :    -0.000629  s :    -0.000629
      pz      :    -0.000732  p :    -0.004319
      px      :    -0.002607
      py      :    -0.000980
      dz2     :     0.000153  d :     0.001717
      dxz     :     0.000494
      dyz     :     0.000042
      dx2y2   :     0.000298
      dxy     :     0.000731

 12 H s       :     0.000348  s :     0.000348

 13 H s       :     0.002371  s :     0.002371

 14 H s       :     0.004098  s :     0.004098

 15 H s       :    -0.011133  s :    -0.011133

 16 N s       :     0.006043  s :     0.006043
      pz      :     0.208056  p :     0.595221
      px      :     0.061351
      py      :     0.325813
      dz2     :     0.000063  d :    -0.015938
      dxz     :    -0.010333
      dyz     :     0.000368
      dx2y2   :    -0.004096
      dxy     :    -0.001939

 17 C s       :    -0.033137  s :    -0.033137
      pz      :    -0.421439  p :    -0.694186
      px      :    -0.056234
      py      :    -0.216513
      dz2     :     0.001091  d :     0.022996
      dxz     :     0.005577
      dyz     :     0.002408
      dx2y2   :     0.007216
      dxy     :     0.006704

 18 C s       :     0.013034  s :     0.013034
      pz      :     0.040165  p :     0.084156
      px      :     0.017569
      py      :     0.026423
      dz2     :    -0.013491  d :    -0.021641
      dxz     :    -0.001129
      dyz     :    -0.001122
      dx2y2   :    -0.002669
      dxy     :    -0.003230

 19 H s       :     0.053121  s :     0.053121

 20 O s       :    -0.004815  s :    -0.004815
      pz      :    -0.138284  p :    -0.263519
      px      :    -0.019519
      py      :    -0.105715
      dz2     :     0.001438  d :     0.003189
      dxz     :     0.000301
      dyz     :     0.000203
      dx2y2   :     0.001003
      dxy     :     0.000244

 21 C s       :     0.000476  s :     0.000476
      pz      :    -0.001507  p :    -0.003415
      px      :     0.001013
      py      :    -0.002920
      dz2     :     0.000032  d :     0.001188
      dxz     :     0.000646
      dyz     :     0.000048
      dx2y2   :     0.000384
      dxy     :     0.000079

 22 C s       :     0.000484  s :     0.000484
      pz      :     0.000988  p :     0.001064
      px      :     0.000710
      py      :    -0.000634
      dz2     :    -0.000013  d :    -0.000025
      dxz     :     0.000006
      dyz     :    -0.000019
      dx2y2   :     0.000026
      dxy     :    -0.000025

 23 C s       :     0.000018  s :     0.000018
      pz      :    -0.000269  p :    -0.001339
      px      :     0.000020
      py      :    -0.001090
      dz2     :     0.000007  d :     0.000042
      dxz     :     0.000048
      dyz     :    -0.000005
      dx2y2   :    -0.000016
      dxy     :     0.000008

 24 C s       :    -0.000081  s :    -0.000081
      pz      :    -0.000143  p :    -0.002095
      px      :    -0.000574
      py      :    -0.001378
      dz2     :    -0.000023  d :    -0.000010
      dxz     :    -0.000008
      dyz     :     0.000008
      dx2y2   :     0.000001
      dxy     :     0.000013

 25 C s       :    -0.000002  s :    -0.000002
      pz      :     0.000253  p :     0.000701
      px      :    -0.000222
      py      :     0.000670
      dz2     :    -0.000022  d :    -0.000063
      dxz     :    -0.000045
      dyz     :    -0.000017
      dx2y2   :     0.000020
      dxy     :     0.000001

 26 C s       :    -0.000386  s :    -0.000386
      pz      :    -0.001376  p :    -0.000724
      px      :     0.000418
      py      :     0.000234
      dz2     :     0.000042  d :    -0.000009
      dxz     :     0.000059
      dyz     :    -0.000021
      dx2y2   :    -0.000054
      dxy     :    -0.000035

 27 H s       :     0.000048  s :     0.000048

 28 H s       :     0.000199  s :     0.000199

 29 H s       :     0.000043  s :     0.000043

 30 H s       :    -0.000010  s :    -0.000010

 31 H s       :     0.000053  s :     0.000053


                      *****************************
                      * MAYER POPULATION ANALYSIS *
                      *****************************

  NA   - Mulliken gross atomic population
  ZA   - Total nuclear charge
  QA   - Mulliken gross atomic charge
  VA   - Mayer's total valence
  BVA  - Mayer's bonded valence
  FA   - Mayer's free valence

  ATOM       NA         ZA         QA         VA         BVA        FA
  0 N      7.4380     7.0000    -0.4380     3.4434     3.4377     0.0058
  1 C      5.9193     6.0000     0.0807     3.6050     3.6040     0.0010
  2 C      6.3984     6.0000    -0.3984     3.7905     3.7836     0.0069
  3 C      5.4638     6.0000     0.5362     3.5268     3.5256     0.0011
  4 C      6.4115     6.0000    -0.4115     3.7835     3.7805     0.0030
  5 C      5.9075     6.0000     0.0925     3.5944     3.5942     0.0002
  6 H      0.6518     1.0000     0.3482     0.8445     0.8445     0.0000
  7 H      0.6761     1.0000     0.3239     0.8844     0.8844     0.0000
  8 N      7.5081     7.0000    -0.5081     3.2546     3.2306     0.0240
  9 H      0.6737     1.0000     0.3263     0.8737     0.8736     0.0000
 10 H      0.6525     1.0000     0.3475     0.8447     0.8447     0.0000
 11 C      6.5315     6.0000    -0.5315     3.5672     3.5672     0.0000
 12 H      0.7149     1.0000     0.2851     0.8935     0.8935     0.0000
 13 H      0.7120     1.0000     0.2880     0.8847     0.8847     0.0000
 14 H      0.7088     1.0000     0.2912     0.8785     0.8785     0.0000
 15 H      0.5614     1.0000     0.4386     0.7898     0.7896     0.0003
 16 N      7.1795     7.0000    -0.1795     3.0030     2.5497     0.4533
 17 C      6.1688     6.0000    -0.1688     3.6636     3.1455     0.5181
 18 C      5.6785     6.0000     0.3215     3.9999     3.9886     0.0114
 19 H      0.6922     1.0000     0.3078     0.8771     0.8700     0.0071
 20 O      8.3860     8.0000    -0.3860     2.2150     2.1416     0.0734
 21 C      6.0049     6.0000    -0.0049     3.5800     3.5800     0.0000
 22 C      6.2664     6.0000    -0.2664     3.7933     3.7933     0.0000
 23 C      6.2392     6.0000    -0.2392     3.7804     3.7803     0.0000
 24 C      6.2478     6.0000    -0.2478     3.7846     3.7846     0.0000
 25 C      6.2363     6.0000    -0.2363     3.7942     3.7942     0.0000
 26 C      6.2892     6.0000    -0.2892     3.7652     3.7652     0.0000
 27 H      0.7366     1.0000     0.2634     0.9036     0.9036     0.0000
 28 H      0.7370     1.0000     0.2630     0.8951     0.8951     0.0000
 29 H      0.7349     1.0000     0.2651     0.8942     0.8942     0.0000
 30 H      0.7353     1.0000     0.2647     0.8941     0.8941     0.0000
 31 H      0.7384     1.0000     0.2616     0.9004     0.9004    -0.0000

  Mayer bond orders larger than 0.100000
B(  0-N ,  1-C ) :   1.2062 B(  0-N ,  5-C ) :   1.1883 B(  0-N , 11-C ) :   0.8942 
B(  1-C ,  2-C ) :   1.4869 B(  1-C ,  6-H ) :   0.8571 B(  2-C ,  3-C ) :   1.2580 
B(  2-C ,  7-H ) :   0.8681 B(  3-C ,  4-C ) :   1.2525 B(  3-C ,  8-N ) :   1.0311 
B(  4-C ,  5-C ) :   1.5057 B(  4-C ,  9-H ) :   0.8740 B(  5-C , 10-H ) :   0.8572 
B(  8-N , 15-H ) :   0.7611 B(  8-N , 16-N ) :   1.2962 B( 11-C , 12-H ) :   0.8980 
B( 11-C , 13-H ) :   0.8931 B( 11-C , 14-H ) :   0.8872 B( 16-N , 17-C ) :   1.1162 
B( 17-C , 18-C ) :   1.0920 B( 17-C , 19-H ) :   0.8546 B( 18-C , 20-O ) :   1.9916 
B( 18-C , 21-C ) :   0.9264 B( 21-C , 22-C ) :   1.3534 B( 21-C , 26-C ) :   1.3508 
B( 22-C , 23-C ) :   1.4353 B( 22-C , 27-H ) :   0.9026 B( 23-C , 24-C ) :   1.4040 
B( 23-C , 28-H ) :   0.9048 B( 24-C , 25-C ) :   1.4175 B( 24-C , 29-H ) :   0.9032 
B( 25-C , 26-C ) :   1.4324 B( 25-C , 30-H ) :   0.9038 B( 26-C , 31-H ) :   0.9043 


-------
TIMINGS
-------

Total SCF time: 0 days 0 hours 0 min 26 sec 

Total time                  ....      26.623 sec
Sum of individual times     ....      26.594 sec  ( 99.9%)

Fock matrix formation       ....      25.614 sec  ( 96.2%)
  Startup                   ....       0.038 sec  (  0.1% of F)
  Exchange formation        ....      18.080 sec  ( 70.6% of F)
  Split-RI-J                ....       1.805 sec  (  7.0% of F)
  XC integration            ....       2.229 sec  (  8.7% of F)
    XC Preparation          ....       0.000 sec  (  0.0% of XC)
    Basis function eval.    ....       0.418 sec  ( 18.8% of XC)
    Density eval.           ....       0.625 sec  ( 28.0% of XC)
    XC-Functional eval.     ....       0.063 sec  (  2.8% of XC)
    XC-Potential eval.      ....       0.839 sec  ( 37.7% of XC)
  CPCM terms                ....       3.317 sec  ( 12.9% of F)
Diagonalization             ....       0.000 sec  (  0.0%)
Density matrix formation    ....       0.115 sec  (  0.4%)
Total Energy calculation    ....       0.069 sec  (  0.3%)
Population analysis         ....       0.054 sec  (  0.2%)
Orbital Transformation      ....       0.074 sec  (  0.3%)
Orbital Orthonormalization  ....       0.000 sec  (  0.0%)
DIIS solution               ....       0.329 sec  (  1.2%)
SOSCF solution              ....       0.339 sec  (  1.3%)
Finished LeanSCF after  72.8 sec

Maximum memory used throughout the entire LEANSCF-calculation: 26.9 MB


-------------------------------------------------------------------------------
                          DFT DISPERSION CORRECTION                            
                                                                               
                              DFTD3 V3.1  Rev 1                                
                          USING Becke-Johnson damping                          
-------------------------------------------------------------------------------
The PBEh-3c composite method is recognized
Using three-body term ABC
Active option DFTDOPT                   ...         4   

molecular C6(AA) [au] = 12040.099522 


            DFT-D V3
 parameters
 s6 scaling factor         :     1.0000 
 a1 scaling factor         :     0.4860 
 s8 scaling factor         :     0.0000 
 a2 scaling factor         :     4.5000 
 Damping factor alpha9(ATM):    16.0000 
 ad hoc parameters k1-k3   :    16.0000     1.3333    -4.0000 

 Edisp/kcal,au: -13.039303741495  -0.020779450972 
 E6   /kcal   : -12.993368676 
 E8   /kcal   :  -0.000000000 
 E6(ABC)      :  -0.045935065 
 % E8         :   0.000000000 
 % E6(ABC)    :   0.352281582 

-------------------------   ----------------
Dispersion correction           -0.020779451
-------------------------   ----------------

------------------   -----------------
gCP correction             0.053204978
------------------   -----------------

-------------------------   --------------------
FINAL SINGLE POINT ENERGY      -779.445902885293
-------------------------   --------------------


           ************************************************************
           *        Program running with 12 parallel MPI-processes    *
           *              working on a common directory               *
           ************************************************************
------------------------------------------------------------------------------
                         ORCA SCF GRADIENT CALCULATION
------------------------------------------------------------------------------

Nuc. rep. gradient        (SHARK) ... done (  0.0 sec)
HCore & Overlap gradient  (SHARK) ... done (  0.1 sec)
Split-RIJ-J gradient      (SHARK) ... done (  0.5 sec)
O(N)X-gradient            (SHARK) ... done (  4.8 sec)
XC gradient                       ... done (  1.2 sec)
CPCM gradient                     ... done (  0.8 sec)
Dispersion correction             ... done (  0.0 sec)

-------------------
DISPERSION GRADIENT
-------------------

   1   N   :   -0.000110073    0.000040805   -0.000007458
   2   C   :   -0.000048613    0.000108471    0.000108519
   3   C   :    0.000004433    0.000084060    0.000123058
   4   C   :   -0.000007990   -0.000036500   -0.000011861
   5   C   :   -0.000024075   -0.000110608   -0.000137930
   6   C   :   -0.000088734   -0.000057148   -0.000116221
   7   H   :   -0.000013050    0.000083744    0.000092442
   8   H   :    0.000007997    0.000076178    0.000107140
   9   N   :    0.000014991   -0.000082621   -0.000012691
  10   H   :   -0.000007730   -0.000080770   -0.000100099
  11   H   :   -0.000055360   -0.000053087   -0.000097165
  12   C   :   -0.000160416    0.000059932   -0.000005651
  13   H   :   -0.000080593    0.000060942    0.000019346
  14   H   :   -0.000087962    0.000042477   -0.000042759
  15   H   :   -0.000111371   -0.000003974    0.000015261
  16   H   :   -0.000004592   -0.000087406   -0.000060642
  17   N   :    0.000015540   -0.000008583    0.000092939
  18   C   :   -0.000021496   -0.000032768    0.000075700
  19   C   :   -0.000021715    0.000091577   -0.000013880
  20   H   :   -0.000035844   -0.000075195    0.000079743
  21   O   :    0.000016714    0.000166755   -0.000087657
  22   C   :    0.000033276    0.000033501   -0.000017340
  23   C   :    0.000074533    0.000060175   -0.000140361
  24   C   :    0.000145894    0.000000897   -0.000103259
  25   C   :    0.000149078   -0.000052097   -0.000000931
  26   C   :    0.000128659   -0.000091220    0.000104188
  27   C   :    0.000057096   -0.000064623    0.000126786
  28   H   :    0.000013844    0.000055641   -0.000111544
  29   H   :    0.000070668    0.000015946   -0.000083340
  30   H   :    0.000101381   -0.000038294    0.000001180
  31   H   :    0.000045241   -0.000058346    0.000084637
  32   H   :    0.000000268   -0.000047861    0.000119848

Difference to translation invariance:
           :   -0.0000000000    0.0000000000   -0.0000000000

Difference to rotation invariance:
           :    0.0000000000    0.0000000000   -0.0000000000

Norm of the Dispersion gradient    ...    0.0007472086
RMS gradient                       ...    0.0000762617
MAX gradient                       ...    0.0001667551
gCP correction                   ... done

------------------
CARTESIAN GRADIENT
------------------

   1   N   :   -0.000001020    0.000007880   -0.000003839
   2   C   :    0.000008422    0.000008476    0.000001269
   3   C   :    0.000004551    0.000008144   -0.000006016
   4   C   :   -0.000004290    0.000003157    0.000003601
   5   C   :    0.000003605   -0.000005691    0.000013435
   6   C   :   -0.000000524   -0.000005291    0.000001978
   7   H   :    0.000005132    0.000017940   -0.000011716
   8   H   :    0.000003453    0.000016631   -0.000010008
   9   N   :   -0.000001821   -0.000013629   -0.000005275
  10   H   :   -0.000005443   -0.000014075    0.000015944
  11   H   :   -0.000003039   -0.000013057    0.000011630
  12   C   :   -0.000004409    0.000006286    0.000004059
  13   H   :    0.000004770    0.000013970   -0.000013792
  14   H   :   -0.000002711   -0.000008517   -0.000004909
  15   H   :    0.000001199    0.000009533    0.000008652
  16   H   :   -0.000002932   -0.000007146    0.000014761
  17   N   :   -0.000011476    0.000030514    0.000017733
  18   C   :    0.000011913    0.000006033   -0.000013251
  19   C   :    0.000005941    0.000008289   -0.000009164
  20   H   :   -0.000001584    0.000007073    0.000017007
  21   O   :   -0.000000011   -0.000022639   -0.000008097
  22   C   :    0.000004113   -0.000003697   -0.000003975
  23   C   :   -0.000002937   -0.000011708   -0.000006371
  24   C   :   -0.000001605   -0.000016092   -0.000006391
  25   C   :   -0.000000588   -0.000005293   -0.000000494
  26   C   :    0.000000646    0.000005108    0.000003682
  27   C   :   -0.000002000    0.000005780   -0.000000709
  28   H   :   -0.000003584   -0.000021935   -0.000012636
  29   H   :   -0.000004710   -0.000024541   -0.000009676
  30   H   :   -0.000001922   -0.000006670    0.000000786
  31   H   :    0.000001770    0.000012711    0.000008051
  32   H   :    0.000001093    0.000012455    0.000003733

Difference to translation invariance:
           :    0.0000000000    0.0000000000   -0.0000000000

Difference to rotation invariance:
           :   -0.0010231900    0.0004654221   -0.0010433058

Norm of the Cartesian gradient     ...    0.0000941591
RMS gradient                       ...    0.0000096101
MAX gradient                       ...    0.0000305142

-------
TIMINGS
-------

Total SCF gradient time     ....        7.403 sec

Densities                   ....       0.002 sec  (  0.0%)
One electron gradient       ....       0.096 sec  (  1.3%)
Two electron gradient       ....       4.783 sec  ( 64.6%)
RI-J Coulomb gradient       ....       0.469 sec  (  6.3%)
XC gradient                 ....       1.164 sec  ( 15.7%)
CPCM gradient               ....       0.830 sec  ( 11.2%)
   A-Matrix (El+Nuc)        ....       0.360 sec  (  4.9%)
   Potential                ....       0.470 sec  (  6.3%)

Maximum memory used throughout the entire SCFGRAD-calculation: 41.7 MB


           ************************************************************
           *        Program running with 12 parallel MPI-processes    *
           *              working on a common directory               *
           ************************************************************

------------------------------------------------------------------------------
                              ORCA PROPERTY CALCULATIONS
------------------------------------------------------------------------------

GBWName                                 ... orca.gbw
Number of atoms                         ...     32
Number of basis functions               ...    298
Max core memory                         ...    700 MB

Electric properties:
Dipole moment                           ... YES
Quadrupole moment                       ...  NO
Static polarizability (Dipole/Dipole)   ...  NO
Static polarizability (Dipole/Quad.)    ...  NO
Static polarizability (Quad./Quad.)     ...  NO
Static polarizability (Velocity)        ...  NO

Atomic electric properties:
Dipole moment                           ...  NO
Quadrupole moment                       ...  NO
Static polarizability                   ...  NO

Choice of electric origin               ... Center of mass
Position of electric origin             ...    -0.037193    -0.057378     0.047740

General magnetic properties:
Magnetizability                         ...  NO

EPR properties:
g-Tensor (aka g-matrix)                 ...  NO
Zero-Field splitting spin-orbit         ...  NO
Zero-field splitting spin-spin          ...  NO
Hyperfine couplings                     ...  NO (   0 nuclei)
Quadrupole couplings                    ...  NO (   0 nuclei)
Contact density                         ...  NO (   0 nuclei)

NMR properties:
Chemical shifts                         ...  NO (   0 nuclei)
Spin-rotation constants                 ...  NO (   0 nuclei)
Spin-spin couplings                     ...  NO (   0 nuclei,    0 pairs)

Choice of magnetic origin               ... GIAO
Position of magnetic origin             ...     0.000000     0.000000     0.000000

Properties with geometric perturbations:
SCF Hessian                             ...  NO
IR spectrum                             ...  NO
VCD spectrum                            ...  NO
X-ray spectroscopy properties:
SCF XES/XAS/RIXS spectra                ...  NO


-------------
DIPOLE MOMENT
-------------

Method             : SCF
Type of density    : Electron Density
Multiplicity       :   1
Irrep              :   0
Energy             :  -779.4783284120208009 Eh
Relativity type    : 
Basis              : AO
                                X                 Y                 Z
Electronic contribution:      2.139549012      -0.059168698       0.075568317
Nuclear contribution   :     -9.526619000      -0.503866812      -0.289322656
                        -----------------------------------------
Total Dipole Moment    :     -7.387069988      -0.563035510      -0.213754339
                        -----------------------------------------
Magnitude (a.u.)       :      7.411578976
Magnitude (Debye)      :     18.838736618


--------------------
Rotational spectrum 
--------------------
 
Rotational constants in cm-1:             0.066699             0.004276             0.004208 
Rotational constants in MHz :          1999.577915           128.192253           126.141764 

Dipole components along the rotational axes: 
x,y,z [a.u.] :     7.152311     0.413055    -1.898773 
x,y,z [Debye]:    18.179729     1.049902    -4.826298 

 

Dipole moment calculation done in   0.0 sec 

Maximum memory used throughout the entire PROP-calculation: 16.5 MB


--------------------------------------------------------------------------------
                   Intrinsic Reaction Coordinate Calculation
--------------------------------------------------------------------------------

System:
Nr. of atoms                        .... 32
Algorithm: SD (steepest descent step) plus correction
Settings:
Max. no of cycles        MaxIter    .... 20
Direction                           .... Forward and backward
Initial displacement Hessian type   .... Read
Hessian Filename                    .... in.hess
Following Hessian mode              .... 0
Initial displacement type           .... Energy
  Initial displacement energy change.... 2.000 mEh
Coordinate system following type    .... Cartesian
Length of steepest descent step     .... 0.150 bohr
Do parabolic fit 
  if SD step is uphill              .... YES
Do Correction to SD step            .... YES
Scaling for length of correction
  compared to SD step               .... 0.333
Do parabolic fit to SD correction   .... YES
Only interpolate for parabolic fit  .... YES
Do update to length of
  SD step and correction            .... YES
Convergence Tolerances:
  Max. Gradient            TolMAXG  ....  2.0000e-03 Eh/bohr
  RMS Gradient             TolRMSG  ....  5.0000e-04 Eh/bohr
Storing full IRC trajectory in      .... orca_IRC_Full_trj.xyz
Storing forward trajectory in       .... orca_IRC_F_trj.xyz
Storing backward trajectory in      .... orca_IRC_B_trj.xyz


 ...good, the file in.hess exists
Reading the hessian file           ...... done
Determining length of initial displacement:
  Requested energy change (quadratic behavior): 2.000 mEh
  Resulting scaling factor for initial displacement along normalized TS mode: 0.4613

         *************************************************************
         *                          FORWARD IRC                      *
         *************************************************************

Iteration    E(Eh)      dE(kcal/mol)  max(|G|)   RMS(G) 
Convergence thresholds                0.002000  0.000500            
    0      -779.447606   -1.068738    0.014182  0.002737
    1      -779.448692   -1.750331    0.013618  0.002156
    2      -779.450197   -2.694542    0.014688  0.002270
    3      -779.451965   -3.803755    0.016812  0.002572
    4      -779.453983   -5.070503    0.019124  0.002922
    5      -779.456249   -6.492122    0.021632  0.003267
    6      -779.458798   -8.091754    0.024400  0.003673
    7      -779.461646   -9.878984    0.027606  0.004110
    8      -779.464869   -11.901210    0.031437  0.004672
    9      -779.468448   -14.146983    0.034180  0.004970
   10      -779.471699   -16.187228    0.029028  0.004389
   11      -779.474567   -17.986672    0.024970  0.003869
   12      -779.477114   -19.585384    0.020799  0.003418
   13      -779.479364   -20.997013    0.017144  0.003014
   14      -779.481355   -22.246758    0.013783  0.002653
   15      -779.483121   -23.354458    0.010848  0.002349
   16      -779.484687   -24.337422    0.009101  0.002078
   17      -779.486091   -25.218196    0.008101  0.001862
   18      -779.487349   -26.007511    0.007510  0.001669
   19      -779.488491   -26.724365    0.006649  0.001517

         *************************************************************
         *  MAXIMUM NUMBER OF ITERATIONS REACHED - STOPPING IRC RUN  *
         *************************************************************


         *************************************************************
         *                          BACKWARD IRC                     *
         *************************************************************

Iteration    E(Eh)      dE(kcal/mol)  max(|G|)   RMS(G) 
Convergence thresholds                0.002000  0.000500            
    0      -779.447414   -0.948269    0.010942  0.002499
    1      -779.448097   -1.376656    0.008842  0.001794
    2      -779.449171   -2.050543    0.009048  0.001721
    3      -779.450414   -2.830815    0.009197  0.001839
    4      -779.451822   -3.714037    0.010300  0.002026
    5      -779.453363   -4.681538    0.011026  0.002203
    6      -779.455057   -5.744251    0.012024  0.002408
    7      -779.456888   -6.893146    0.012956  0.002597
    8      -779.458877   -8.141188    0.014027  0.002818
    9      -779.461016   -9.483595    0.015129  0.003029
   10      -779.463332   -10.937120    0.016370  0.003279
   11      -779.465712   -12.430520    0.015924  0.003153
   12      -779.467821   -13.753641    0.013557  0.002851
   13      -779.469663   -14.909502    0.010512  0.002528
   14      -779.471419   -16.011621    0.009660  0.002374
   15      -779.473064   -17.043657    0.008851  0.002228
   16      -779.474640   -18.032504    0.008407  0.002130
   17      -779.476139   -18.973491    0.007904  0.002028
   18      -779.477583   -19.879376    0.007624  0.001951
   19      -779.478963   -20.745704    0.007263  0.001866

         *************************************************************
         *  MAXIMUM NUMBER OF ITERATIONS REACHED - STOPPING IRC RUN  *
         *************************************************************


---------------------------------------------------------------
                       IRC PATH SUMMARY              
---------------------------------------------------------------
All gradients are in Eh/Bohr.

Step        E(Eh)      dE(kcal/mol)  max(|G|)   RMS(G) 
   1      -779.478963   -20.745704    0.007263  0.001866
   2      -779.477583   -19.879376    0.007624  0.001951
   3      -779.476139   -18.973491    0.007904  0.002028
   4      -779.474640   -18.032504    0.008407  0.002130
   5      -779.473064   -17.043657    0.008851  0.002228
   6      -779.471419   -16.011621    0.009660  0.002374
   7      -779.469663   -14.909502    0.010512  0.002528
   8      -779.467821   -13.753641    0.013557  0.002851
   9      -779.465712   -12.430520    0.015924  0.003153
  10      -779.463332   -10.937120    0.016370  0.003279
  11      -779.461016   -9.483595    0.015129  0.003029
  12      -779.458877   -8.141188    0.014027  0.002818
  13      -779.456888   -6.893146    0.012956  0.002597
  14      -779.455057   -5.744251    0.012024  0.002408
  15      -779.453363   -4.681538    0.011026  0.002203
  16      -779.451822   -3.714037    0.010300  0.002026
  17      -779.450414   -2.830815    0.009197  0.001839
  18      -779.449171   -2.050543    0.009048  0.001721
  19      -779.448097   -1.376656    0.008842  0.001794
  20      -779.447414   -0.948269    0.010942  0.002499
  21      -779.445903    0.000000    0.000031  0.000010 <= TS
  22      -779.447606   -1.068738    0.014182  0.002737
  23      -779.448692   -1.750331    0.013618  0.002156
  24      -779.450197   -2.694542    0.014688  0.002270
  25      -779.451965   -3.803755    0.016812  0.002572
  26      -779.453983   -5.070503    0.019124  0.002922
  27      -779.456249   -6.492122    0.021632  0.003267
  28      -779.458798   -8.091754    0.024400  0.003673
  29      -779.461646   -9.878984    0.027606  0.004110
  30      -779.464869   -11.901210    0.031437  0.004672
  31      -779.468448   -14.146983    0.034180  0.004970
  32      -779.471699   -16.187228    0.029028  0.004389
  33      -779.474567   -17.986672    0.024970  0.003869
  34      -779.477114   -19.585384    0.020799  0.003418
  35      -779.479364   -20.997013    0.017144  0.003014
  36      -779.481355   -22.246758    0.013783  0.002653
  37      -779.483121   -23.354458    0.010848  0.002349
  38      -779.484687   -24.337422    0.009101  0.002078
  39      -779.486091   -25.218196    0.008101  0.001862
  40      -779.487349   -26.007511    0.007510  0.001669
  41      -779.488491   -26.724365    0.006649  0.001517

--------------------------------
SUGGESTED CITATIONS FOR THIS RUN
--------------------------------

Below you find a list of papers that are relevant to this ORCA run
We neither can nor want to force you to cite these papers, but we appreciate if you do
You receive ORCA, which is the product of decades of hard work by many enthusiastic individuals, for free
The only thing we kindly ask in return is that you cite our papers,
We deeply appreciate it, if you show your appreciation for ORCA by not just citing the generic ORCA reference.

Please note that relegating all ORCA citations to the supporting information does *not* help us.
SI sections are not indexed - citations you put there will not count into any citation statistics
But we need these citations in order to attract the funding resources that allow us to do what we are doing

Therefore, if you are a happy ORCA user, please consider citing a few of the papers listed below in the main body of your paper

In addition to the list printed below, the program has created the file orca.bibtex that contains the list in bibtex format
You can import this file easily into all common literature databanks and citation aid programs


List of essential papers. We consider these as the minimum necessary citations

  1. Neese,F.
     Software update: the ORCA program system, version 5.0
     WIRES Comput. Molec. Sci., 2022 12(1)e1606
     doi.org/10.1002/wcms.1606

List of papers to cite with high priority. The work reported in these papers was absolutely
necessary for this run to complete.
Our perspective: the developers of density functionals and basis sets usually get cited in chemistry papers
Good! But without the algorithms to do something with them, the functionals or basis sets would not do anything.
Hence, in our opinion, the algorithm design and method developments papers are equally worthy of getting cited

  1. Neese,F.
     An improvement of the resolution of the identity approximation for the formation of the Coulomb matrix
     J. Comp. Chem., 2003 24(14)1740-1747
     doi.org/10.1002/jcc.10318
  2. Neese,F.
     Definition of corresponding orbitals and the diradical character in broken symmetry DFT calculations on spin coupled systems
     J. Phys. Chem. Solids, 2004 65(4)781-785
     doi.org/10.1016/j.jpcs.2003.11.015
  3. Garcia-Rates,M.; Neese,F.
     Effect of the Solute Cavity on the Solvation Energy and its Derivatives within the Framework of the Gaussian Charge Scheme
     J. Comput. Chem., 2020 41 922-939
     doi.org/10.1002/jcc.26139
  4. Neese,F.
     The SHARK Integral Generation and Digestion System
     J. Comp. Chem., 2022  1-16
     doi.org/10.1002/jcc.26942
  5. Grimme,S.; Antony,J.; Ehrlich,S.; Krieg,H.
     A consistent and accurate ab initio parametrization of density functional dispersion correction (DFT-D) for the 94 elements H-Pu
     J. Chem. Phys., 2010 132 154104
     doi.org/10.1063/1.3382344
  6. Grimme,S.; Ehrlich,S.; Goerigk,L.
     Effect of the damping function in dispersion corrected density functional theory
     J. Comput. Chem., 2011 32(7)1456-1465
     doi.org/10.1002/jcc.21759

List of suggested additional citations. These are papers that are important in the 'surrounding' of 
of this run, or papers that preceded the highly important papers. If you like your results we are grateful for a citation.

  1. Neese,F.
     The ORCA program system
     WIRES Comput. Molec. Sci., 2012 2(1)73-78
     doi.org/10.1002/wcms.81
  2. Neese,F.
     Software update: the ORCA program system, version 4.0
     WIRES Comput. Molec. Sci., 2018 8(1)1-6
     doi.org/10.1002/wcms.1327
  3. Neese,F.; Wennmohs,F.; Becker,U.; Riplinger,C.
     The ORCA quantum chemistry program package
     J. Chem. Phys., 2020 152 Art. No. L224108
     doi.org/10.1063/5.0004608

List of optional additional citations

  1. Neese,F.
     Approximate second-order SCF convergence for spin unrestricted wavefunctions
     Chem. Phys. Lett., 2000 325(1-3)93-98
     doi.org/10.1016/s0009-2614(00)00662-x

Timings for individual modules:

Sum of individual times          ...    17518.625 sec (= 291.977 min)
Startup calculation              ...      375.354 sec (=   6.256 min)   2.1 %
SCF iterations                   ...    16266.698 sec (= 271.112 min)  92.9 %
Property calculations            ...        0.410 sec (=   0.007 min)   0.0 %
SCF Gradient evaluation          ...      876.163 sec (=  14.603 min)   5.0 %
                             ****ORCA TERMINATED NORMALLY****
TOTAL RUN TIME: 0 days 4 hours 52 minutes 23 seconds 562 msec
