# Supplementary material for: Photovermellogens: Minimalistic Pyridinium-Based Acylhydrazones with Photoswitchable Basicity for Operation in Aqueous Media
Source: J Org Chem. 2026 May 4;91(19):6559–65. doi: 10.1021/acs.joc.5c02962 (PMC13185115; doi:10.1021/acs.joc.5c02962)
Supplement: Supplementary file 3 [file jo5c02962_si_003.zip › ts/pah/ts.xyz]

32
Coordinates from ORCA-job orca E -779.445902884281
  N          -5.07847009388790      1.05952308236395     -0.17135104552434
  C          -4.22786080059707      1.48040272996926      0.77896850368445
  C          -2.94638155642668      1.01321281115461      0.85874256949695
  C          -2.50974296645255      0.06694888822307     -0.07800670757775
  C          -3.41216037470731     -0.36118525634900     -1.06301457912848
  C          -4.67581221219766      0.15067756022971     -1.07932163548704
  H          -4.60621628661468      2.21026773106192      1.47892332052590
  H          -2.29853370941946      1.38470642102214      1.63756530430837
  N          -1.24959068713408     -0.43485632570076     -0.05644309701327
  H          -3.12802414475020     -1.08663545836338     -1.81271234447138
  H          -5.40199587989777     -0.15112801680537     -1.81978514797248
  C          -6.45748826400319      1.55161700843657     -0.21013105128455
  H          -6.54303789119157      2.42769516716508      0.42356466494404
  H          -6.71537684091692      1.81981016670184     -1.23049996892888
  H          -7.13045952169640      0.77641731171762      0.14784073869063
  H          -0.98222284138908     -1.11179735818299     -0.76690295389195
  N          -0.38456919200368     -0.04402833103869      0.85128980592031
  C           0.87012258181063     -0.60452445003484      0.79054638663785
  C           1.90702644187382      0.04899558073297      0.02761777681017
  H           1.04524530371166     -1.49980611698907      1.37904908863523
  O           1.62962971318073      1.00798955582384     -0.68785856455052
  C           3.28626082203309     -0.50164202133976      0.08639011474675
  C           4.15167142097570     -0.24802415459297     -0.97842903484958
  C           5.44808952255299     -0.73442712596875     -0.95868898197973
  C           5.90197757160772     -1.46493676749393      0.13297197351568
  C           5.05266167602499     -1.70824755238129      1.20329389802552
  C           3.74953855964013     -1.23364242502800      1.17912553722198
  H           3.80588596598888      0.32154615595728     -1.83096678184764
  H           6.10731071772949     -0.54283651915410     -1.79504477342606
  H           6.91643361299201     -1.84142263205204      0.14982774171514
  H           5.40407192028415     -2.26633498201027      2.06089512438968
  H           3.11002893947913     -1.42294466717485      2.03156794996377
