# Supplementary material for: Photovermellogens: Minimalistic Pyridinium-Based Acylhydrazones with Photoswitchable Basicity for Operation in Aqueous Media
Source: J Org Chem. 2026 May 4;91(19):6559–65. doi: 10.1021/acs.joc.5c02962 (PMC13185115; doi:10.1021/acs.joc.5c02962)
Supplement: Supplementary file 3 [file jo5c02962_si_003.zip › ts/pah/ts.hess]

$orca_hessian_file

$act_atom
  0

$act_coord
  0

$act_energy
        0.000000

$multiplicity
  1

$hessian
96
                    0                  1                  2                  3                  4        
    0      7.0669233391E-01  -1.1738382448E-01   1.1382032271E-01  -2.2589297333E-01  -4.2796690539E-02
    1     -1.1738382448E-01   4.3852292074E-01   2.7323711357E-01   1.6198637116E-03  -1.3148858027E-01
    2      1.1382032271E-01   2.7323711357E-01   5.6299194709E-01  -7.3962570476E-02  -9.6790855908E-02
    3     -2.2589297333E-01   1.6198637116E-03  -7.3962570476E-02   7.5104153214E-01  -1.8530684614E-01
    4     -4.2796690539E-02  -1.3148858027E-01  -9.6790855908E-02  -1.8530684614E-01   4.7922128198E-01
    5     -1.3048413825E-01  -7.3404556055E-02  -2.2571501966E-01   7.0515770373E-02   2.9316044148E-01
    6     -5.5744272538E-02  -2.6689476365E-02  -6.8113402090E-02  -3.7523489536E-01   1.2863964328E-01
    7      6.0075356322E-03   3.5050349912E-02   3.4077503206E-02   8.9408036960E-02  -1.3807045547E-01
    8     -2.6551750762E-02   1.5570431166E-02   1.8229326299E-02  -4.6721266658E-02  -2.1201357212E-02
    9      1.6255078592E-02  -1.9775240964E-02  -9.4483298643E-03  -1.8810533889E-02   3.2295065083E-02
   10     -1.9633062522E-02  -3.0182334083E-02  -3.6112172209E-02   5.8990408761E-02  -1.0247380542E-02
   11     -1.0506916162E-02  -3.5555430741E-02  -5.8517157558E-02   6.1193995368E-02   9.1756191559E-04
   12     -1.1470956132E-02   6.5957895745E-02   6.7529714589E-02  -4.5914357936E-02  -7.8716233784E-03
   13      3.1949186562E-02  -1.5720671128E-02  -1.7475118580E-02   8.1060574868E-03  -2.2719490540E-03
   14      2.7632790228E-02   3.4843617921E-04   2.4434637521E-02  -1.1091512134E-02  -8.7916114800E-04
   15     -1.6463523866E-01   3.0955249858E-02  -5.7690391021E-03   4.7652973824E-02  -9.5481457111E-03
   16      7.5788001662E-02  -1.9628746377E-01  -1.1282182611E-01  -4.5220442919E-02  -1.5633888902E-02
   17      4.7405635213E-02  -1.3500280949E-01  -2.1604673917E-01  -3.5735314878E-02  -3.6558139404E-02
   18      9.3555243273E-03  -1.8191708554E-02  -1.9273252383E-02  -1.0370193233E-01   8.4604590666E-02
   19      3.8722416158E-03  -3.8522402638E-03  -6.4940446642E-03   7.8447428336E-02  -1.9602555647E-01
   20      7.1414280361E-03  -1.7723519966E-02  -1.4747405307E-02   6.6356797537E-02  -1.4102502412E-01
   21     -3.8607333065E-03   4.4370794182E-03  -7.9852095136E-04  -1.2248172575E-02  -1.1878727927E-02
   22      5.5281394093E-03   4.2131039491E-03  -2.8381988856E-03   7.0520687061E-03   7.2270272510E-03
   23      1.2011841713E-04  -3.2085638364E-03   4.9108362910E-03   1.5451342612E-03   9.1033442010E-04
   24     -1.0524948980E-02   4.1765044921E-03  -1.1625218771E-03   1.4947904160E-02  -3.1772163667E-03
   25      8.1992310844E-03  -2.3379416531E-03   3.3457708562E-03  -1.1294899634E-02   9.9299845625E-04
   26      4.5935402778E-03   8.2055722943E-04   2.5425189715E-03  -8.7995696148E-03  -8.2450703851E-03
   27     -4.9476373116E-03   4.1891182415E-03  -1.8450062028E-03  -1.3272454811E-03  -3.3117150045E-04
   28      3.5964470908E-03   5.5215553656E-03  -2.6872305277E-03  -4.9134804328E-04   1.1312583012E-06
   29     -2.9778608804E-03  -2.2794861015E-03   4.8357779334E-03  -9.7317116275E-04   4.2922064249E-04
   30      1.2384281194E-02   5.9530898395E-03   1.1948373109E-02  -3.3973818140E-04   3.5242426645E-03
   31     -1.6152869194E-02  -6.0518905093E-03  -1.9083457854E-02   4.7263266265E-03   6.1240676227E-04
   32     -1.5562786891E-02  -7.4922461069E-03  -1.4488134719E-02   2.7554579623E-03  -4.4293092947E-03
   33     -2.0523201590E-01   3.9131109342E-02  -1.0772066903E-02  -3.0355781182E-02   4.6400954341E-03
   34      4.0944239224E-02  -1.0118551069E-01  -1.6096684780E-02  -5.4887697075E-03   5.7448947017E-03
   35     -8.8533629996E-03  -1.6583521233E-02  -9.8348881018E-02  -2.4684481444E-02   1.1677919922E-02
   36     -8.9248331504E-03   3.2243933829E-02   2.3622390823E-02   3.3932752323E-04   1.9120605578E-03
   37      1.0105209085E-03  -8.0896449452E-03  -5.1982405611E-03  -1.8298593784E-03   6.4781135963E-04
   38     -1.1361517531E-03   3.8484919568E-03   1.1420685780E-04  -1.8600735793E-03   9.8083228271E-04
   39     -1.8899583070E-02   9.4846770679E-03  -3.5542417858E-02  -1.5996887140E-03   4.2247245639E-03
   40      6.0459901642E-03  -3.3252502218E-03   9.5402906436E-03  -6.8745367505E-04  -1.3336436639E-03
   41      1.0908610179E-03  -2.2106334582E-03   5.3219059944E-03   7.6469308879E-05   1.5293228236E-04
   42     -3.2713286064E-02  -1.8125121590E-02   8.3403732405E-03   3.6931750285E-04   7.0075774573E-04
   43      1.5353961253E-02   1.3252512331E-02  -5.6163805993E-03  -6.7711837532E-04  -1.6333542681E-04
   44     -2.4212212992E-03  -3.4761383338E-03   2.5850750369E-03  -1.7044394728E-03   5.3283920233E-05
   45      4.9270223123E-04  -7.3001225819E-04  -6.7754571222E-04   3.8056145603E-04   1.3626070249E-03
   46     -1.1248769040E-03   7.7392896750E-04   9.9670951042E-05   1.4000487100E-03   4.2750547532E-04
   47     -1.1523182186E-03   4.3152052123E-04  -1.0127594424E-04   1.1527070721E-03  -4.0056673663E-04
   48     -3.4542389407E-03   3.3360312585E-03   2.0882944241E-03   1.7080308123E-03  -1.3794581355E-03
   49     -5.8957833311E-04   7.5336737449E-04   8.2826944336E-04   4.7517809931E-04   1.8333343524E-04
   50     -2.0178619303E-03   2.5014307876E-03   1.8223627575E-03   1.8232056916E-03   1.3564884054E-03
   51      1.8082816104E-03  -1.0940340044E-03  -1.8836307088E-04  -1.7182030417E-03   5.8523716521E-04
   52     -1.2783878871E-03   8.9486292335E-04   2.0770789682E-04   1.3915738808E-03   5.5024320288E-05
   53      1.5722153417E-04   9.1908546116E-05   2.3758018871E-04  -2.2833326409E-04  -6.7979633130E-05
   54      1.1407133896E-03  -5.7317859451E-04  -8.6997757684E-06  -1.1640887645E-03   1.3044364934E-04
   55      1.5040738253E-03  -8.4678340240E-04  -1.1769502714E-04  -1.5803038851E-03   2.0887110373E-05
   56     -1.5444552714E-03   9.3848407501E-04   2.4566933272E-05   1.3975754079E-03  -6.8906140998E-04
   57     -7.0562006548E-04   4.3004852741E-04   9.5008613288E-05   7.0537557901E-04  -1.1581260358E-04
   58      1.9013258621E-04  -1.9095902341E-04  -5.2493302374E-05  -1.0220991424E-04   2.1985276833E-04
   59      1.5990491822E-04  -1.7514092200E-04  -2.8460888628E-05  -5.3841955593E-05   3.0373128230E-04
   60     -4.6929384545E-04   2.5688785192E-04   1.5354130832E-05   5.0121187102E-04  -7.7619286211E-05
   61     -9.6076717918E-04   5.4258731679E-04   4.9631324651E-05   9.7586531123E-04  -1.4639211196E-04
   62      8.2805202559E-04  -4.7022794032E-04  -2.2129391677E-05  -7.9980088791E-04   2.2944031780E-04
   63     -2.1334654748E-04   1.2318494921E-04   9.9177613657E-06   2.1183538946E-04  -3.7827422341E-05
   64     -2.1722293712E-04   1.2555561339E-04   1.9240201892E-05   2.2350916510E-04   2.6388519410E-07
   65      3.4651506560E-04  -2.3544750919E-04  -4.0822137951E-05  -3.3246216189E-04   1.2333829054E-04
   66     -1.1182412871E-04   7.2639894771E-05   1.5608854432E-05   1.1519004892E-04  -1.7059393437E-05
   67      1.6193247245E-04  -9.9289851583E-05  -1.1355345283E-05  -1.5808714264E-04   4.4002113910E-05
   68     -1.7057664835E-04   1.0135989031E-04   1.1276832790E-05   1.7033699469E-04  -3.6905547155E-05
   69     -7.3429104111E-05   4.3645601303E-05   3.8630954553E-06   7.0760172581E-05  -2.2187840984E-05
   70      3.5160279314E-05  -1.7495703943E-05   1.0191529562E-07  -3.5732462414E-05   2.7649273744E-06
   71      1.4881476705E-05  -1.2205876962E-05  -4.8675837054E-06  -1.7050215355E-05   5.1721038103E-07
   72     -9.2239761786E-05   5.1662757169E-05   3.5778708633E-06   9.1643704314E-05  -1.8459150015E-05
   73      2.6345283494E-05  -1.5339782376E-05  -2.2270504850E-06  -2.7201650179E-05   3.2589108966E-06
   74      2.4951340383E-05  -1.3957582119E-05   3.8762505968E-07  -2.2069462149E-05   1.1536689364E-05
   75     -2.6627414318E-05   1.6907840536E-05   3.6363850962E-06   3.0698357722E-05  -2.2064254065E-06
   76      1.3370823747E-05  -6.2727976738E-06  -5.7608892186E-07  -1.6652314095E-05  -5.5352411653E-06
   77      5.1801532227E-05  -2.8787418358E-05  -3.4010980302E-06  -5.4578494016E-05   2.5225534377E-06
   78     -1.1306183679E-04   6.2570488972E-05   4.9029044953E-06   1.1492188766E-04  -2.0630113854E-05
   79     -3.6806461511E-05   2.2833537721E-05   1.1680552061E-07   3.2656434973E-05  -1.7134592506E-05
   80      7.7191249216E-06  -2.2721090361E-07   6.9894825649E-06  -5.7132938455E-06   6.2742632084E-06
   81      2.9689245067E-05  -1.7467652276E-05  -1.8641481421E-06  -2.8422468020E-05   6.7936332682E-06
   82     -2.2681380092E-05   1.2552426045E-05   8.5092393258E-07   2.3204269258E-05  -2.6251591105E-06
   83     -2.0458025034E-05   1.0967735108E-05   6.5440708056E-07   2.0698244683E-05  -2.6674247548E-06
   84     -4.3794530140E-05   2.6088767579E-05   2.7728948165E-06   4.3371189908E-05  -1.0118916708E-05
   85      6.1674433679E-06  -3.5494679716E-06  -5.2342560304E-07  -6.5937605820E-06   2.2830073167E-07
   86      7.5632344036E-06  -4.0441232743E-06  -2.4552957544E-07  -7.9794168219E-06   5.7686407382E-07
   87     -1.9309249050E-05   1.1122934789E-05   1.1361373250E-06   1.9537327867E-05  -3.2389238230E-06
   88     -1.5520142831E-06   5.2974230123E-07   1.3290634931E-07   2.1631031422E-06   1.5153383207E-06
   89      2.3652414199E-07  -3.4048191658E-07  -1.4780320944E-07   1.8983941379E-07   7.3618218140E-07
   90     -2.8084005470E-05   1.6289399588E-05   1.6030082786E-06   2.7894959344E-05  -5.5367737212E-06
   91      1.5982221562E-05  -9.3340900536E-06  -9.4006362948E-07  -1.5921276876E-05   3.0830335160E-06
   92     -1.3521992207E-05   7.7335774929E-06   5.7325448801E-07   1.3476218661E-05  -2.6885826601E-06
   93      3.8743368967E-05  -2.2532221237E-05  -6.0346798405E-07  -3.6054658128E-05   1.3596869825E-05
   94     -4.3344839525E-05   2.3891453900E-05   2.5408086862E-06   4.5768924758E-05  -2.7944850066E-06
   95      6.7191738921E-05  -4.0071321842E-05  -5.9356677121E-06  -6.6550831051E-05   1.4045434230E-05
                    5                  6                  7                  8                  9        
    0     -1.3048413825E-01  -5.5744272538E-02   6.0075356322E-03  -2.6551750762E-02   1.6255078592E-02
    1     -7.3404556055E-02  -2.6689476365E-02   3.5050349912E-02   1.5570431166E-02  -1.9775240964E-02
    2     -2.2571501966E-01  -6.8113402090E-02   3.4077503206E-02   1.8229326299E-02  -9.4483298643E-03
    3      7.0515770373E-02  -3.7523489536E-01   8.9408036960E-02  -4.6721266658E-02  -1.8810533889E-02
    4      2.9316044148E-01   1.2863964328E-01  -1.3807045547E-01  -2.1201357212E-02   3.2295065083E-02
    5      5.5588010029E-01   2.0156329676E-03  -4.1714090256E-02  -1.1736856139E-01   2.8485999243E-02
    6      2.0156329676E-03   7.5034718360E-01  -1.2833138450E-01   1.5462258743E-01  -1.2993575497E-01
    7     -4.1714090256E-02  -1.2833138450E-01   4.0829157376E-01   2.6881361273E-01   5.1624961036E-02
    8     -1.1736856139E-01   1.5462258743E-01   2.6881361273E-01   5.4133396802E-01   3.3920493555E-02
    9      2.8485999243E-02  -1.2993575497E-01   5.1624961036E-02   3.3920493555E-02   7.2608785055E-01
   10      1.5187853777E-02   2.4552457577E-02  -1.8710326632E-01  -1.2763446108E-01  -1.3819185572E-01
   11      3.5426187757E-02   1.0176383810E-03  -1.1432002090E-01  -2.1175340629E-01   1.0853741797E-01
   12     -3.1162744825E-02   4.7694867048E-02  -2.5301897215E-02  -1.0234660556E-02  -1.8527011088E-01
   13      7.2899456572E-03  -1.8135768838E-02  -1.9362465813E-03  -1.9894395600E-02  -4.3334068385E-02
   14     -1.1453493787E-02  -1.6464871139E-03  -2.3657542001E-02  -2.2821109547E-02  -1.1177231740E-01
   15      7.9565868970E-03  -2.7846931044E-02   1.5546065662E-02   7.3560696167E-03  -5.3850338876E-02
   16     -5.4666951885E-02   3.1862054838E-02  -2.3132669255E-02  -6.1552452429E-03   9.3075438824E-03
   17     -5.2934236485E-02   2.6954065454E-02  -1.4201661017E-02  -8.7343006658E-03  -1.8299054847E-02
   18      7.3590665992E-02  -3.4887681596E-03   1.9350430537E-02   1.7979092382E-02  -4.2779041010E-03
   19     -1.4441696140E-01   2.4736518544E-03   1.5519295558E-03  -6.6441719978E-03   2.7108090387E-03
   20     -1.8391104778E-01  -2.8391538014E-03   2.0591941468E-03   8.9501161101E-03  -3.3965881530E-03
   21     -2.1438703291E-02  -1.6924774898E-01  -5.9058074127E-02  -1.3813909046E-01   1.3826036632E-02
   22      1.0425056856E-02  -6.0604513249E-02  -8.6752917108E-02  -8.9780312793E-02  -1.3956481901E-02
   23      3.4121890553E-03  -1.3991532113E-01  -8.8953025726E-02  -2.1702989475E-01  -1.2148742803E-02
   24      8.4903383639E-04  -3.2521698288E-02   2.8102369858E-02   1.3459796978E-02  -3.2035436363E-01
   25     -1.2474347499E-02   4.5971400548E-02  -1.6629104809E-02  -8.8159600312E-03   9.8253714911E-02
   26     -8.2009839438E-03   3.4632487655E-02  -1.7096315079E-02   6.1176541790E-03  -9.1285268875E-03
   27     -8.5445404144E-04  -2.5342160167E-03   1.1702244226E-04  -3.8753541970E-03   1.0502101462E-02
   28      3.2050891638E-04   1.6733218509E-04   2.9628137944E-03  -2.8822483797E-03   2.9956809286E-03
   29     -4.5204707018E-04  -3.8421855207E-03  -2.8542018035E-03  -9.9839932581E-05   6.9476564599E-03
   30      1.0944199728E-03  -2.2983135764E-04   1.8231636695E-05   4.0325061903E-04  -2.8707306702E-03
   31     -3.8086151216E-03  -4.1739061248E-04  -2.5505903066E-04   6.0999408287E-04   4.6398492820E-03
   32      1.6748456361E-03  -1.4762833642E-04   8.2770771970E-04   1.5989146822E-05  -2.0844966274E-04
   33     -8.8220456864E-03   4.7215028741E-03  -4.3561173695E-04  -1.5407633327E-03  -5.3721403566E-03
   34      6.0973005255E-03  -2.4612261940E-03   3.8332309839E-03  -3.9321307362E-03   2.5449930567E-03
   35      4.9706598224E-04  -3.6798857636E-03  -5.0592619624E-03  -1.9128169663E-04  -2.0625364659E-04
   36      2.3294091138E-03   1.3895732438E-04  -9.8908730898E-05   2.3440005184E-06   7.9920103717E-04
   37     -1.2003223566E-03   2.7330900592E-04   3.8239291121E-05   2.7904896680E-05  -3.8658055234E-04
   38      8.6086444974E-04   1.1049952498E-04   3.7072833725E-04   3.8527411150E-05  -1.8399762670E-05
   39      1.3987302564E-03  -1.9912892977E-03  -5.2060095561E-04  -3.5723852072E-05   1.0718122442E-03
   40     -1.0822029531E-03   5.0296548885E-04  -1.1101132900E-04  -2.1076626786E-05  -5.3736645446E-04
   41     -4.4184893870E-05   3.8310297450E-04  -9.3855475183E-06  -7.0441769157E-05   2.1162627489E-04
   42      3.9040011257E-03  -1.4022980342E-03   1.5209495929E-03  -6.4095958204E-04   1.6374238710E-03
   43     -1.6319050065E-03   8.2338030962E-04  -8.7763600946E-04   7.4238754122E-05  -2.6989835631E-04
   44     -4.6808541274E-04   7.0504616765E-04   3.1210927399E-05  -6.2642116306E-04   9.4473765797E-05
   45      1.1839142579E-03  -4.2488461427E-03   1.0810139881E-03  -2.8008868261E-03  -6.6199018514E-03
   46     -4.1277139672E-04  -5.0120391354E-05   4.0384343101E-03  -6.2560220714E-05   4.9169950851E-03
   47      1.4442014288E-03  -4.2784430066E-03   5.5272155962E-04   2.4663653351E-03   3.2157014113E-03
   48     -8.7123532424E-05   3.6977084032E-04   2.6868769153E-03   4.1663521864E-03  -3.8613688110E-02
   49      2.2673958406E-03   1.9155493308E-03  -1.6142548673E-03   1.2080654341E-03   4.1261271669E-03
   50      1.0857817055E-03   3.7723983546E-03   1.1554790192E-03   1.5667395923E-03  -1.5047841662E-02
   51     -4.7041938199E-04   1.6798912410E-03  -2.0636368266E-03  -1.4259548991E-03  -5.3612124205E-03
   52      3.0033494481E-04  -1.1825911619E-03   1.3031291095E-03   1.1672956361E-03   5.1301597356E-03
   53      2.3279418594E-04   5.0466555385E-04  -2.0270743934E-04  -2.8550359754E-04  -2.3329894408E-03
   54     -2.9449278057E-04   1.3562075582E-03  -1.4153596929E-03  -8.2868228234E-04  -4.3160200232E-03
   55     -2.3474374530E-04   1.6092769990E-03  -1.5167653317E-03  -1.1205727931E-03  -4.4006671493E-03
   56      7.4641316053E-04  -1.7378102532E-03   1.4879168541E-03   1.2406750275E-03   5.6294080307E-03
   57      1.0233636726E-04  -6.6294253602E-04   6.5509595398E-04   2.7742325216E-04   1.3295624415E-03
   58     -2.3145119025E-04   1.4268453126E-04  -1.3722689267E-04  -1.4351055838E-04  -8.1079720117E-04
   59     -3.0397916368E-04   2.3238840931E-04  -1.5398972693E-04  -1.2292021000E-04  -1.2167588830E-03
   60      1.1624466299E-04  -5.2619140498E-04   4.9141028233E-04   2.0198666040E-04   2.0249763197E-03
   61      2.5505648897E-04  -1.0142669593E-03   1.0398771222E-03   7.4533455926E-04   3.0867643176E-03
   62     -2.6827773974E-04   9.0798691130E-04  -8.4348289101E-04  -6.5412965631E-04  -2.8060724303E-03
   63      5.9929469385E-05  -2.1847363208E-04   1.9466193820E-04   1.3772910782E-04   5.9935123065E-04
   64      6.5711997421E-06  -2.1939626293E-04   1.6940250194E-04   1.2698962329E-04   5.7295875551E-04
   65     -1.4750654136E-04   3.5681870447E-04  -2.9421285149E-04  -2.1873983793E-04  -1.1977308627E-03
   66      2.4026806983E-05  -1.1515248955E-04   9.4959662554E-05   6.3774826943E-05   3.7241684763E-04
   67     -5.3109074080E-05   1.7186515215E-04  -1.4507406582E-04  -1.1189184080E-04  -5.6000576918E-04
   68      5.0243751743E-05  -1.9268226884E-04   1.7236707353E-04   1.0468295348E-04   6.1885664547E-04
   69      2.7268617025E-05  -7.9528658239E-05   7.0971194857E-05   5.4030366982E-05   2.4223954948E-04
   70     -5.2977772433E-06   4.1682157366E-05  -3.9888877500E-05  -2.3919056044E-05  -1.1451778688E-04
   71     -2.5626444650E-08   1.3671590666E-05  -7.0285993915E-06  -9.2263340269E-07  -5.0546665625E-05
   72      2.4937840190E-05  -1.0254869723E-04   9.7263452523E-05   6.5237052388E-05   3.1553800659E-04
   73     -4.9702710854E-06   2.8209165476E-05  -2.5892902662E-05  -1.7541274783E-05  -9.3681634757E-05
   74     -1.2544124610E-05   2.7832222879E-05  -2.6957923623E-05  -2.0666631237E-05  -8.1287269186E-05
   75      4.1164778397E-06  -2.5565548188E-05   2.3491912371E-05   1.1970118322E-05   9.6102790431E-05
   76      3.0493470470E-06   1.4836842963E-05  -1.5879422403E-05  -1.0335174676E-05  -4.3563801410E-05
   77     -7.1917812495E-06   5.5727433090E-05  -5.5482141328E-05  -3.2471704743E-05  -1.7076465727E-04
   78      3.0326529263E-05  -1.2700542547E-04   1.2057501358E-04   8.3303802836E-05   4.0290331818E-04
   79      2.2302430509E-05  -4.9275101962E-05   3.7504405757E-05   2.4345007930E-05   1.6055647775E-04
   80     -1.2448247271E-05   1.4390170376E-05  -1.0068212959E-05  -1.2287509117E-05  -3.9239579324E-05
   81     -8.9161003957E-06   3.1913356995E-05  -2.9285281895E-05  -2.1617841360E-05  -9.9884890051E-05
   82      4.4348894077E-06  -2.3081459445E-05   2.1074537629E-05   1.7041763829E-05   6.8080708790E-05
   83      4.1256694362E-06  -2.2917760171E-05   2.0173040606E-05   1.4537987385E-05   7.1559768679E-05
   84      1.2790908937E-05  -4.7801713625E-05   4.3111335187E-05   2.8612497522E-05   1.5429002560E-04
   85     -1.0420468716E-06   6.7031883264E-06  -5.6340577670E-06  -3.6391143471E-06  -1.8791207723E-05
   86     -1.6233673362E-06   8.4469777553E-06  -7.8884207172E-06  -5.2391833567E-06  -2.4481151131E-05
   87      4.6160860044E-06  -2.0781099916E-05   1.9265149177E-05   1.3027894779E-05   6.5918513081E-05
   88     -1.2394149380E-06  -1.7276194183E-06   2.0726556561E-06   1.3840710114E-06   3.8749864376E-06
   89     -5.7142929538E-07   7.9588266984E-08   2.3081701978E-07  -1.0614154463E-07   1.0534447799E-06
   90      7.4950969391E-06  -3.1342511413E-05   2.7990285341E-05   1.8896814041E-05   9.9093624427E-05
   91     -4.3699564489E-06   1.7904112130E-05  -1.6238272785E-05  -1.1190434556E-05  -5.7092953357E-05
   92      3.8637915878E-06  -1.4605974410E-05   1.3690412567E-05   9.2841289518E-06   4.6193171766E-05
   93     -1.6249883809E-05   4.3590061373E-05  -3.7828484523E-05  -2.7218302844E-05  -1.2931237708E-04
   94      5.7475049055E-06  -4.4390737276E-05   4.5588663692E-05   2.9529901671E-05   1.3582564764E-04
   95     -1.6848417815E-05   7.3006941689E-05  -6.4860802368E-05  -3.9621883774E-05  -2.1592139885E-04
                   10                 11                 12                 13                 14        
    0     -1.9633062522E-02  -1.0506916162E-02  -1.1470956132E-02   3.1949186562E-02   2.7632790228E-02
    1     -3.0182334083E-02  -3.5555430741E-02   6.5957895745E-02  -1.5720671128E-02   3.4843617921E-04
    2     -3.6112172209E-02  -5.8517157558E-02   6.7529714589E-02  -1.7475118580E-02   2.4434637521E-02
    3      5.8990408761E-02   6.1193995368E-02  -4.5914357936E-02   8.1060574868E-03  -1.1091512134E-02
    4     -1.0247380542E-02   9.1756191559E-04  -7.8716233784E-03  -2.2719490540E-03  -8.7916114800E-04
    5      1.5187853777E-02   3.5426187757E-02  -3.1162744825E-02   7.2899456572E-03  -1.1453493787E-02
    6      2.4552457577E-02   1.0176383810E-03   4.7694867048E-02  -1.8135768838E-02  -1.6464871139E-03
    7     -1.8710326632E-01  -1.1432002090E-01  -2.5301897215E-02  -1.9362465813E-03  -2.3657542001E-02
    8     -1.2763446108E-01  -2.1175340629E-01  -1.0234660556E-02  -1.9894395600E-02  -2.2821109547E-02
    9     -1.3819185572E-01   1.0853741797E-01  -1.8527011088E-01  -4.3334068385E-02  -1.1177231740E-01
   10      4.4626036086E-01   2.5983957169E-01  -1.5066654554E-02  -1.2657158665E-01  -7.6471215595E-02
   11      2.5983957169E-01   5.5140809152E-01  -7.6727185072E-02  -9.0719613338E-02  -2.2105070020E-01
   12     -1.5066654554E-02  -7.6727185072E-02   7.2719092269E-01  -1.8051549389E-01   7.8359911946E-02
   13     -1.2657158665E-01  -9.0719613338E-02  -1.8051549389E-01   4.4816505042E-01   2.9189417833E-01
   14     -7.6471215595E-02  -2.2105070020E-01   7.8359911946E-02   2.9189417833E-01   5.3506452180E-01
   15     -1.5888193660E-02  -4.8779477751E-02  -3.8499070282E-01   1.3145077913E-01  -3.5745825990E-04
   16      3.3652228575E-02   4.1853725084E-02   9.3445416588E-02  -1.3883522248E-01  -4.1044872409E-02
   17      2.8568510318E-02   2.9205726761E-02  -4.6379486912E-02  -2.1600980517E-02  -1.1686807710E-01
   18      3.1358499543E-03  -2.8650570212E-03  -2.4390313013E-04  -2.7392485619E-04   8.1840126601E-05
   19      4.9625675395E-03  -3.5410510851E-03   1.7619945198E-04  -4.3879915444E-04   7.8771792365E-04
   20     -3.3478768095E-03   3.1501864690E-03   6.1826402841E-04   5.6717953939E-04  -7.6135100410E-06
   21      3.3529932043E-03   8.8382539724E-03  -7.6051855896E-04   3.0580283247E-03   7.1299015922E-04
   22     -1.5374683575E-03  -1.4297802053E-02   3.2760249455E-03   3.4337448974E-04  -4.3436018523E-03
   23     -5.6455770056E-03  -8.6352605015E-03   9.4087341937E-04  -4.4862443778E-03   2.6514766008E-04
   24      1.0624443380E-01  -3.1248103611E-03  -5.1691321063E-02   1.0794929952E-02  -1.6502487172E-02
   25     -1.3290236352E-01  -4.2433749616E-02  -1.5362936828E-03   1.3792055949E-02   7.1963214378E-03
   26     -4.0218825116E-02  -1.1250015744E-01  -3.2204103288E-02   1.3616193139E-02   7.5022247887E-03
   27     -1.5166623618E-02  -1.5653825550E-02  -8.2657297337E-02   5.8886444223E-02   5.0017976406E-02
   28     -4.6251649566E-04  -4.5301669912E-03   6.0476364137E-02  -1.8734343820E-01  -1.5288123148E-01
   29     -1.3822000967E-02  -9.0361384303E-03   5.1924764285E-02  -1.5388973028E-01  -2.0178268961E-01
   30      4.4250090208E-03  -4.8665146638E-04  -1.1242651638E-02  -7.7111238320E-03  -1.8967332401E-02
   31      3.3209556090E-03  -4.3310821481E-03   9.6173455230E-03   1.0255995516E-02   7.9518173676E-03
   32     -4.4187564744E-03   3.2223545053E-03   2.0308725089E-03  -8.3763750252E-04   7.8045839240E-03
   33      1.2033552761E-03  -1.0297105123E-03   7.2547044238E-03  -1.5779362518E-03  -1.0934576515E-03
   34     -2.1268369026E-03   6.1797388474E-05  -1.1751072270E-03   7.3501068555E-04  -5.9131947353E-03
   35     -1.5441704638E-04  -1.3667785200E-03   3.6335328448E-04  -4.6151241082E-03  -2.1032253495E-03
   36      1.5914886005E-04   3.8853518122E-04  -9.0065061511E-04   1.0412661763E-03   1.1340272703E-03
   37      2.3078550545E-04   4.9536045590E-05   6.5942468747E-05   8.1789687064E-05  -3.9999215493E-04
   38      5.0578284745E-05  -1.5542178562E-04  -5.6107728093E-05  -2.0201606557E-04   3.8789767547E-04
   39     -6.0917045820E-04  -5.7429995614E-04  -5.7238405705E-04  -3.0168478974E-04   1.2480578130E-04
   40      1.1969165755E-04   2.3932284571E-04   1.0443625270E-04   4.4476424652E-05   1.7975772038E-04
   41      2.3679409107E-05   5.1263663209E-04  -6.9728973078E-04   4.2139710467E-05   2.9055218926E-04
   42     -9.2237506588E-04   3.7380626479E-05  -1.2358888126E-03   9.3271901269E-04  -9.1784549156E-04
   43      8.0636708622E-04   4.0913623529E-04  -4.5316552071E-04  -8.7004290738E-05   3.1580706448E-04
   44      4.3615507073E-04   5.3667682316E-04  -6.6350394439E-04  -9.8822939905E-06  -1.7688910182E-04
   45      2.2004504283E-02   2.5084084020E-02   4.3331352678E-04   3.9132284267E-04   2.4313128609E-03
   46     -7.4833643700E-03  -4.3356840369E-03  -2.4855317245E-03  -2.5917778103E-04   4.8782271177E-04
   47      4.6594616415E-03   5.5355518077E-03  -1.3846429948E-03   1.9678803357E-03   1.1236360035E-04
   48     -1.9167921111E-02  -4.1059329512E-02  -6.7130885370E-03   4.4430342786E-03   1.0866334771E-03
   49      7.9657172763E-03   1.3860155333E-02   2.4028375342E-03  -1.0480177346E-03  -2.6205392250E-03
   50      3.5907624952E-03  -5.6045682874E-03  -9.4292902830E-04  -1.6303648901E-03  -1.3618157136E-04
   51      2.3248290126E-03  -3.3210275312E-03   2.2198948256E-03   3.4362028915E-04   9.9418204321E-04
   52      6.3953140889E-04  -4.7294806976E-03  -2.2907740406E-03   1.2805626110E-03  -1.2030128043E-03
   53     -4.6999835849E-03   1.7715757765E-04  -9.7795127435E-04  -9.7655644423E-05   5.8511497410E-04
   54      2.8279450000E-03  -9.8957882713E-04   1.6517944316E-03  -1.0445818429E-04   5.7724762172E-04
   55      2.8996093048E-03   1.3428107898E-03   2.3537113504E-03  -6.2080750306E-04   8.9689955238E-04
   56     -1.1906387814E-03  -2.3225896412E-03  -2.5808220219E-03   1.7195954042E-05  -5.1973950902E-04
   57     -2.3845074621E-03   2.2607357182E-04  -1.1441600628E-03   1.6965772818E-04  -2.5716955581E-04
   58     -3.0244528425E-04   9.2419203925E-04   4.6792542017E-04   1.6774676647E-04  -5.7593538520E-05
   59     -3.1141729505E-04   6.7352321230E-04   4.4702311219E-04   2.1552174543E-04  -3.9166014916E-05
   60     -1.0904689789E-03   2.4747745436E-04  -6.4010207306E-04   1.5046957208E-04  -2.4816827429E-04
   61     -1.9231328997E-03  -5.6822379562E-04  -1.5073271562E-03   2.4493169156E-04  -4.7964606112E-04
   62      1.2169972999E-03   5.6509183901E-04   1.3020314616E-03  -1.0010008501E-04   3.4868230687E-04
   63     -3.2160751046E-04  -1.8549384022E-04  -3.2433793464E-04   5.5529215337E-05  -1.3421120114E-04
   64     -2.3634832695E-04  -2.2203038340E-04  -3.1580395832E-04   5.1072854490E-05  -1.4877657741E-04
   65      4.9776116261E-04   5.2017343647E-04   5.9395947488E-04  -1.0693437434E-04   1.8186397808E-04
   66     -1.8792203438E-04  -1.2076193268E-04  -1.7905662451E-04   4.5681734605E-05  -6.7100452161E-05
   67      2.1962920333E-04   1.3717025002E-04   2.5426520687E-04  -2.6045873313E-05   8.3402569278E-05
   68     -3.0443974459E-04  -1.1415038837E-04  -2.6414998280E-04   5.4602454731E-05  -7.9496773296E-05
   69     -1.1819005237E-04  -5.9487508575E-05  -1.1704285600E-04   1.4350979926E-05  -3.4155282438E-05
   70      6.3468574327E-05  -2.0734965748E-06   4.7658600213E-05  -9.0693189770E-06   1.7178920830E-05
   71      2.1802982255E-05   3.0882810755E-05   2.6033525828E-05  -1.1032413971E-05   1.0706216067E-05
   72     -1.6337005707E-04  -3.6771040289E-05  -1.3850781630E-04   2.1085358717E-05  -4.4651578021E-05
   73      4.8705325576E-05   5.9315032722E-06   3.9542325771E-05  -5.6801040645E-06   1.4859167591E-05
   74      3.6200043836E-05   2.1245150249E-05   3.9222076901E-05  -1.8299912714E-06   8.0443281362E-06
   75     -5.1388151951E-05  -4.4797659036E-06  -4.0821089330E-05   8.9112034170E-06  -1.5916692786E-05
   76      2.7809661731E-05   6.0066397692E-06   1.9246110551E-05  -9.1314658553E-06   1.0589901786E-05
   77      1.1631610631E-04   1.0947011501E-06   7.7219168526E-05  -1.5644554796E-05   2.8100642955E-05
   78     -2.2662840147E-04  -2.9265991674E-05  -1.6795032692E-04   2.4513731317E-05  -4.7656690732E-05
   79     -5.4416901488E-05  -4.9055325684E-05  -6.0797052242E-05   1.1743696630E-05  -1.3401898932E-05
   80     -2.3934636162E-05   6.4468369953E-05   1.5367857603E-05  -4.0513147550E-06  -3.1344642017E-06
   81      4.5378760685E-05   1.8439918451E-05   4.5789323484E-05  -5.6169774939E-06   1.6208752128E-05
   82     -3.1652587008E-05  -1.4201349458E-05  -3.4225479618E-05   3.0228687173E-06  -1.3470491366E-05
   83     -3.3036130641E-05  -4.8645819416E-06  -2.9269542201E-05   4.3008418856E-06  -1.0771945896E-05
   84     -7.3078773315E-05  -2.8012765986E-05  -6.7806202930E-05   1.1429815193E-05  -2.1803675399E-05
   85      1.3092727478E-05   7.5160205645E-06   9.9154329526E-06  -3.0866727590E-06   3.3520833920E-06
   86      1.7028752864E-05   2.9926356042E-06   1.1473927589E-05  -2.9040913990E-06   3.8959991095E-06
   87     -3.4883978353E-05  -8.6592660744E-06  -2.9311429601E-05   4.8586310813E-06  -9.7188155118E-06
   88     -4.8831379017E-06   1.8315594548E-06  -2.0810502696E-06   1.0245731121E-06  -1.5143570084E-06
   89      3.9871940749E-07   1.8478913298E-08   4.9337461777E-07   6.6881027645E-07  -1.0542119309E-07
   90     -4.9469467782E-05  -1.5460377013E-05  -4.3019354340E-05   7.2450414656E-06  -1.3452509294E-05
   91      2.7685896605E-05   8.8004668188E-06   2.4400745414E-05  -3.9881805740E-06   7.7074004423E-06
   92     -2.4085086887E-05  -6.8234512383E-06  -2.0856841766E-05   3.1467073105E-06  -6.7882042358E-06
   93      5.7707811823E-05   4.6823026457E-05   6.4661022510E-05  -6.9565023795E-06   1.4238253518E-05
   94     -8.8209847538E-05  -1.2933325232E-05  -6.6440688427E-05   1.2063931622E-05  -2.3251782762E-05
   95      1.4729329152E-04   1.3956591308E-05   1.0386312426E-04  -1.5523435968E-05   3.0844510748E-05
                   15                 16                 17                 18                 19        
    0     -1.6463523866E-01   7.5788001662E-02   4.7405635213E-02   9.3555243273E-03   3.8722416158E-03
    1      3.0955249858E-02  -1.9628746377E-01  -1.3500280949E-01  -1.8191708554E-02  -3.8522402638E-03
    2     -5.7690391021E-03  -1.1282182611E-01  -2.1604673917E-01  -1.9273252383E-02  -6.4940446642E-03
    3      4.7652973824E-02  -4.5220442919E-02  -3.5735314878E-02  -1.0370193233E-01   7.8447428336E-02
    4     -9.5481457111E-03  -1.5633888902E-02  -3.6558139404E-02   8.4604590666E-02  -1.9602555647E-01
    5      7.9565868970E-03  -5.4666951885E-02  -5.2934236485E-02   7.3590665992E-02  -1.4441696140E-01
    6     -2.7846931044E-02   3.1862054838E-02   2.6954065454E-02  -3.4887681596E-03   2.4736518544E-03
    7      1.5546065662E-02  -2.3132669255E-02  -1.4201661017E-02   1.9350430537E-02   1.5519295558E-03
    8      7.3560696167E-03  -6.1552452429E-03  -8.7343006658E-03   1.7979092382E-02  -6.6441719978E-03
    9     -5.3850338876E-02   9.3075438824E-03  -1.8299054847E-02  -4.2779041010E-03   2.7108090387E-03
   10     -1.5888193660E-02   3.3652228575E-02   2.8568510318E-02   3.1358499543E-03   4.9625675395E-03
   11     -4.8779477751E-02   4.1853725084E-02   2.9205726761E-02  -2.8650570212E-03  -3.5410510851E-03
   12     -3.8499070282E-01   9.3445416588E-02  -4.6379486912E-02  -2.4390313013E-04   1.7619945198E-04
   13      1.3145077913E-01  -1.3883522248E-01  -2.1600980517E-02  -2.7392485619E-04  -4.3879915444E-04
   14     -3.5745825990E-04  -4.1044872409E-02  -1.1686807710E-01   8.1840126601E-05   7.8771792365E-04
   15      8.0207266447E-01  -1.3199635257E-01   1.6217499969E-01  -3.2422991153E-03  -5.3824331115E-04
   16     -1.3199635257E-01   4.2463387874E-01   2.5654063563E-01   6.8201337068E-04   4.2994077118E-03
   17      1.6217499969E-01   2.5654063563E-01   5.5914982886E-01  -3.9270515592E-03  -2.1417886060E-03
   18     -3.2422991153E-03   6.8201337068E-04  -3.9270515592E-03   1.0575426300E-01  -8.5522723047E-02
   19     -5.3824331115E-04   4.2994077118E-03  -2.1417886060E-03  -8.5522723047E-02   1.9304641757E-01
   20     -5.2821028859E-03  -1.6375922060E-03   1.1818697838E-03  -6.5220058304E-02   1.5778485565E-01
   21     -1.7639711266E-04   4.8028055512E-04   7.3198875262E-04   5.8904392523E-04  -1.3680911496E-03
   22      6.1264234831E-04  -8.6075953001E-04  -1.8084773395E-04  -1.3740547126E-03  -2.4151858423E-03
   23      9.1266079042E-04  -3.0411530068E-04  -3.5330478702E-04   1.1192162371E-03   2.4233711060E-03
   24      1.2286598195E-02  -4.8678122109E-03  -2.3222070179E-03   1.0298970080E-04  -1.2698506789E-04
   25     -6.7646375350E-03   5.3986826809E-03  -3.7913596846E-03   8.3667015609E-04  -4.3135619979E-04
   26     -4.3512067772E-03  -3.2134044161E-03  -6.7946018325E-04   1.3337743357E-03   4.8543400420E-05
   27     -2.1959355395E-03   1.9913534131E-02   2.2576322909E-02   2.6505100075E-05  -1.4170331808E-04
   28      7.3296617245E-04  -4.1622369563E-03  -6.8517833621E-03  -1.6163222299E-04  -4.3964775507E-04
   29     -1.1761891824E-03   2.9503259453E-03   4.8108186257E-03   2.1658515534E-04   3.3153282855E-04
   30     -2.0706110616E-01  -5.5566259979E-02  -1.5079797211E-01   7.8774696715E-04   3.0517922248E-04
   31     -4.9890896875E-02  -7.5729681420E-02  -6.3233867857E-02  -5.8104675518E-04   4.4829666089E-04
   32     -1.4361224182E-01  -6.6699332076E-02  -1.9902686343E-01  -7.8810112001E-04  -5.2991052538E-04
   33     -1.5311894231E-02   1.4137365951E-02   9.8450614789E-03  -3.7857017475E-05   4.6880253297E-05
   34      2.8780914779E-02  -1.2862835010E-02  -1.5027597991E-03  -2.6279019740E-03  -1.2881685906E-03
   35      2.5257879625E-02  -7.2198274494E-03   3.8727102645E-03  -1.2139949995E-03   2.6156381133E-03
   36     -5.2398661082E-03   8.9608689659E-04  -2.7415851691E-03  -1.1492223079E-03  -3.1581294068E-04
   37      1.3310183103E-03   3.9021789885E-04   1.1303473664E-03  -3.3543605198E-05   4.5373876014E-04
   38     -4.8347395264E-04   2.0893098340E-05   3.3287717014E-04  -1.1080059194E-03  -3.2039283906E-04
   39      9.3065981395E-04  -1.4869914993E-03  -2.3237382937E-03   3.3015115761E-05   3.1226490316E-04
   40      8.9144063503E-04   6.0742751611E-04   1.0627475241E-03   8.4648107937E-05   2.4039203316E-04
   41      1.3958433346E-03  -1.4897791073E-03   4.8577246431E-04   8.3935223626E-05   1.5083738513E-04
   42      1.0091806546E-03  -3.1002738643E-03  -1.9444638021E-03  -1.6486212101E-04  -3.0376301713E-04
   43      1.0780451365E-03   1.0970799805E-03  -1.1597878155E-04  -1.1617155302E-05   6.6930561114E-05
   44      1.2824164972E-03  -5.5909820565E-04  -8.0799773981E-05  -5.7366935069E-05  -1.9719008126E-04
   45     -6.2834771637E-04   3.8694856823E-04   2.7983255140E-04  -4.3877730339E-04  -7.4911843138E-05
   46      9.5476009780E-04  -1.1517982258E-03  -5.5028361376E-04  -6.0459313720E-05  -2.9949486065E-04
   47      9.4870406872E-04  -8.3965935453E-04  -7.7506791284E-04  -3.8103496786E-05   2.8993715211E-04
   48      2.1686024125E-03  -5.2807536483E-03  -5.7111333665E-03   6.0094524805E-05   4.4309937667E-05
   49      1.7629891059E-03  -7.8104506664E-04  -1.1876630251E-03   1.6867495463E-04   9.9888773243E-05
   50      2.3296191390E-03  -4.4119388819E-03  -3.1384737925E-03   1.0736901187E-04  -1.4304370773E-04
   51     -1.7201699244E-03   1.1481071706E-03   5.2984614214E-04   4.8384491929E-05  -7.0526516657E-06
   52      1.1393474768E-03  -1.3238491097E-03  -7.2998255165E-04  -4.6966923344E-05   2.7291429015E-05
   53      1.3021470960E-04  -1.8277739121E-04  -3.3086239472E-04   1.3890531544E-06  -2.6017286152E-05
   54     -9.4851356768E-04   6.5566156307E-04   4.8703502621E-04   4.7434868407E-05  -1.0238827110E-05
   55     -1.2749033756E-03   9.9094491750E-04   8.2694722641E-04   5.8136473308E-05  -2.4275366509E-05
   56      1.1686926422E-03  -1.4213562961E-03  -4.3368021073E-04  -6.1278364082E-05   7.6158757741E-06
   57      7.0222723024E-04  -4.3412643313E-04  -3.6240797944E-04  -2.1061123174E-05   7.3284827899E-06
   58     -1.6803860571E-04   3.9057312073E-04   1.1979482842E-05   6.0142911681E-06   4.3756098276E-06
   59     -1.3631519707E-04   3.7914611166E-04  -6.7621050751E-05   4.2043563181E-06   8.8682381951E-06
   60      4.4649863625E-04  -2.9272497371E-04  -1.7771361531E-04  -1.4755625460E-05   4.8446552687E-06
   61      7.9066003083E-04  -6.7991338404E-04  -4.6380084968E-04  -3.9183851908E-05   1.0428623575E-05
   62     -6.6579133036E-04   6.1843998805E-04   3.0976537485E-04   3.2148241408E-05  -7.8746534591E-06
   63      1.8303768253E-04  -1.5598070067E-04  -8.6094957724E-05  -8.2847567038E-06   2.4240201143E-06
   64      2.0009058583E-04  -1.2822713180E-04  -8.8818586872E-05  -6.8435154285E-06   4.7770617590E-06
   65     -3.1780578029E-04   3.3055287559E-04   1.3231962759E-04   1.0739262343E-05  -1.3224528484E-06
   66      1.0937279028E-04  -8.8104387064E-05  -5.0576654346E-05  -2.9496110284E-06   1.5286076214E-06
   67     -1.4312135457E-04   1.2885445154E-04   5.7465261307E-05   5.5424034189E-06  -1.1682316758E-06
   68      1.4828690966E-04  -1.3139906989E-04  -7.2286710207E-05  -5.6980603505E-06   1.5245970737E-06
   69      6.1368405317E-05  -5.9484683812E-05  -2.8112804234E-05  -3.0393373429E-06   3.1991650234E-07
   70     -2.8168434412E-05   1.9660498759E-05   1.5480298831E-05   1.4602268350E-06  -6.6070843419E-07
   71     -1.9231474450E-05   1.3091679315E-05   7.3347465592E-06  -4.7278529048E-08  -3.6792527254E-07
   72      7.7062833178E-05  -6.4706447094E-05  -3.8218050009E-05  -3.5831239504E-06   9.4274638851E-07
   73     -2.4601093091E-05   1.7494125334E-05   1.1257373599E-05   8.1297712711E-07  -3.6562013055E-07
   74     -1.7334090790E-05   2.1587487483E-05   7.9830873496E-06   1.2549648917E-06   4.0147608654E-08
   75      2.8594877833E-05  -1.7970356197E-05  -1.1293712906E-05  -7.0912689136E-07   3.4972683274E-07
   76     -1.2049307773E-05   4.5074613590E-06   8.5452112324E-06   5.8319130326E-07  -6.9428096052E-07
   77     -4.7498837728E-05   3.0598242253E-05   2.5280719018E-05   1.6451546444E-06  -7.3657819960E-07
   78      9.4197281530E-05  -7.7783882824E-05  -5.0657778328E-05  -4.7219566639E-06   1.4463719746E-06
   79      2.8326470471E-05  -3.6940314689E-05  -1.1862878711E-05  -1.3630199169E-06   1.7285216278E-07
   80      7.3852894240E-06   1.1572451566E-05   5.8383961479E-08   1.5451259669E-06   9.6741692248E-08
   81     -2.5311563962E-05   2.2337299381E-05   1.1313893227E-05   1.1153353286E-06  -3.1900787927E-07
   82      1.9524046415E-05  -1.4640488649E-05  -9.1704241423E-06  -8.0731139292E-07   3.5520339987E-07
   83      1.7551299347E-05  -1.2830710458E-05  -8.0841270398E-06  -7.2316920478E-07   3.1918480158E-07
   84      3.8349001414E-05  -3.3117358483E-05  -1.7456944781E-05  -1.4895390663E-06   3.8168648104E-07
   85     -5.4093759666E-06   4.2747456486E-06   3.3666627459E-06   2.3492420753E-07  -1.1427658840E-07
   86     -6.2657612428E-06   4.7848995693E-06   3.8135089107E-06   3.6619153266E-07  -5.9769111011E-08
   87      1.6990783626E-05  -1.3400774394E-05  -8.2384362055E-06  -6.6861586033E-07   2.1472187712E-07
   88      1.6628173137E-06   2.3037831345E-07  -1.3866670051E-06  -1.2734636789E-08   1.2560294608E-07
   89     -2.5736948816E-07   6.0103952586E-07  -1.2752111120E-07   2.1968228730E-08   2.6945873933E-08
   90      2.4273204148E-05  -2.0319877650E-05  -1.1742165469E-05  -1.0393331503E-06   3.4259572899E-07
   91     -1.3731396167E-05   1.1621312764E-05   6.7460699768E-06   6.4366448800E-07  -1.3709382284E-07
   92      1.1451299368E-05  -9.6754419484E-06  -5.5407528177E-06  -5.2727642982E-07   7.9433802306E-08
   93     -2.9599663059E-05   3.2820908898E-05   1.3444912260E-05   1.7103792497E-06  -2.3932615187E-07
   94      3.8443109436E-05  -2.5913070329E-05  -2.0435921854E-05  -1.5209825256E-06   7.6916880551E-07
   95     -6.1697189702E-05   4.7079354766E-05   2.9366688985E-05   2.1098683412E-06  -7.2540015319E-07
                   20                 21                 22                 23                 24        
    0      7.1414280361E-03  -3.8607333065E-03   5.5281394093E-03   1.2011841713E-04  -1.0524948980E-02
    1     -1.7723519966E-02   4.4370794182E-03   4.2131039491E-03  -3.2085638364E-03   4.1765044921E-03
    2     -1.4747405307E-02  -7.9852095136E-04  -2.8381988856E-03   4.9108362910E-03  -1.1625218771E-03
    3      6.6356797537E-02  -1.2248172575E-02   7.0520687061E-03   1.5451342612E-03   1.4947904160E-02
    4     -1.4102502412E-01  -1.1878727927E-02   7.2270272510E-03   9.1033442010E-04  -3.1772163667E-03
    5     -1.8391104778E-01  -2.1438703291E-02   1.0425056856E-02   3.4121890553E-03   8.4903383639E-04
    6     -2.8391538014E-03  -1.6924774898E-01  -6.0604513249E-02  -1.3991532113E-01  -3.2521698288E-02
    7      2.0591941468E-03  -5.9058074127E-02  -8.6752917108E-02  -8.8953025726E-02   2.8102369858E-02
    8      8.9501161101E-03  -1.3813909046E-01  -8.9780312793E-02  -2.1702989475E-01   1.3459796978E-02
    9     -3.3965881530E-03   1.3826036632E-02  -1.3956481901E-02  -1.2148742803E-02  -3.2035436363E-01
   10     -3.3478768095E-03   3.3529932043E-03  -1.5374683575E-03  -5.6455770056E-03   1.0624443380E-01
   11      3.1501864690E-03   8.8382539724E-03  -1.4297802053E-02  -8.6352605015E-03  -3.1248103611E-03
   12      6.1826402841E-04  -7.6051855896E-04   3.2760249455E-03   9.4087341937E-04  -5.1691321063E-02
   13      5.6717953939E-04   3.0580283247E-03   3.4337448974E-04  -4.4862443778E-03   1.0794929952E-02
   14     -7.6135100410E-06   7.1299015922E-04  -4.3436018523E-03   2.6514766008E-04  -1.6502487172E-02
   15     -5.2821028859E-03  -1.7639711266E-04   6.1264234831E-04   9.1266079042E-04   1.2286598195E-02
   16     -1.6375922060E-03   4.8028055512E-04  -8.6075953001E-04  -3.0411530068E-04  -4.8678122109E-03
   17      1.1818697838E-03   7.3198875262E-04  -1.8084773395E-04  -3.5330478702E-04  -2.3222070179E-03
   18     -6.5220058304E-02   5.8904392523E-04  -1.3740547126E-03   1.1192162371E-03   1.0298970080E-04
   19      1.5778485565E-01  -1.3680911496E-03  -2.4151858423E-03   2.4233711060E-03  -1.2698506789E-04
   20      1.8842778957E-01   1.1309970882E-03   2.4151645722E-03  -1.4289548940E-03   1.3551529631E-04
   21      1.1309970882E-03   1.7454355620E-01   6.0881034457E-02   1.4878422380E-01  -9.9224996958E-04
   22      2.4151645722E-03   6.0881034457E-02   8.0934773502E-02   9.7162425532E-02  -9.3404170416E-04
   23     -1.4289548940E-03   1.4878422380E-01   9.7162425532E-02   2.1989105411E-01  -4.4138588605E-04
   24      1.3551529631E-04  -9.9224996958E-04  -9.3404170416E-04  -4.4138588605E-04   7.7189609110E-01
   25      5.4815343806E-04  -9.7132679188E-04  -1.3843417266E-03   1.1150356314E-03  -1.8836806888E-01
   26      2.2866993835E-04  -4.0510915492E-04   1.0962329752E-03  -1.5192252693E-03   1.2383058203E-01
   27      2.3095451805E-04   4.1878804974E-04  -8.0096785755E-04  -5.5035104470E-04   1.5812945359E-03
   28      3.2943532874E-04   1.4770191899E-04  -3.4562557709E-04   1.7261389262E-04  -6.1741656429E-05
   29     -2.5327608513E-04   6.1550491428E-04  -3.1043782919E-04  -4.9484759751E-04   1.8152902484E-03
   30      3.0961728524E-04  -3.0854532273E-05  -2.5166763122E-04   9.1278686989E-05  -3.1845045127E-04
   31     -9.7397576975E-04  -2.5497875980E-04  -3.6798090056E-04   3.9469873547E-04   7.0272745321E-05
   32     -4.6160976743E-05   7.0798998305E-05   3.9920275537E-04  -2.7001050165E-04   4.6575911372E-05
   33      1.9524113745E-03   2.5543700075E-04   5.3304271456E-05  -7.3552846095E-05   1.8951475373E-03
   34      5.2100684945E-04  -3.6009610596E-04   8.1418536101E-04  -3.3273482003E-04  -2.1468923100E-03
   35     -1.3648196491E-03  -9.2533343224E-04   7.3183584240E-05   4.3388190766E-04   3.3845226838E-05
   36     -1.1338099857E-03  -1.1537919940E-05  -7.6672131160E-05   3.4104403627E-05  -3.3123999148E-04
   37      5.7799170220E-05  -7.9262122240E-06  -6.3325851364E-05   2.7996916066E-05   2.4100755833E-04
   38     -4.8029535265E-04   2.0830134953E-05  -2.1899092705E-05  -1.4722129003E-05  -5.3289103681E-05
   39     -1.4525907987E-04  -3.3983321774E-04   2.6643019644E-05   1.7480928992E-04  -6.0391871988E-04
   40      1.2548377466E-04   8.1776270308E-05   3.8197585871E-05  -7.6989690119E-05   4.3917278456E-04
   41      1.7435478211E-04   2.0211199193E-05   3.5516120709E-05  -2.5777980710E-05   6.9176935597E-05
   42      1.9308004868E-04  -1.0537862437E-04   2.3448593886E-04  -7.4574988757E-05  -1.0608999922E-03
   43      1.3212896703E-04   1.4942725855E-05  -1.2015523043E-04   5.5133780783E-05   5.3221568827E-04
   44      2.2081175739E-04  -4.4342181802E-05  -1.4829225316E-05   9.7905257473E-06   2.7445123227E-05
   45     -3.6636883352E-05   6.4142229931E-05  -1.6812717112E-04   2.7548218349E-05  -1.0284056005E-01
   46      2.9133204462E-04  -2.1926748339E-04  -2.2767093668E-04   1.1481514761E-04   8.2742515549E-02
   47     -2.1779819430E-04  -2.1486568758E-05   1.3819811060E-04  -2.4976899757E-04   6.2083545336E-02
   48     -2.7376352473E-05  -1.9224089751E-03   4.1476669794E-04  -1.0648655532E-03  -2.2651993078E-01
   49     -8.5673041285E-05   1.9520919027E-03   8.6719991570E-04   4.0186523378E-04  -2.5315267945E-02
   50      1.1100267890E-04   8.9537733440E-04  -4.5509232335E-04   1.1539104641E-03  -1.4629834893E-01
   51      2.4518956548E-06  -8.5494446163E-05   1.3866352788E-04   4.5179272895E-04  -5.1031853322E-02
   52     -3.0871123219E-05  -2.6085158195E-04  -3.6511474258E-04   1.9443063112E-04  -1.3192275039E-02
   53      1.9270670494E-05  -1.6088036139E-05   5.9264873245E-04   5.4164709332E-05  -3.0792294734E-02
   54      1.2025931578E-05   5.5895477931E-05   1.7372950294E-04   1.7114528316E-04   1.9779789932E-03
   55      2.2561484406E-05   7.8604395865E-05   3.5703919226E-04   2.2745343187E-05   1.0180325862E-02
   56     -6.2964983163E-06   1.1615112671E-04   1.3239387185E-04  -4.9449294988E-04  -3.9047838737E-03
   57     -2.1365271358E-06   2.8109939598E-05  -7.9430319301E-05  -3.0419722488E-05  -3.5708834781E-03
   58     -3.7824246419E-06  -7.8815593790E-05  -1.6835921158E-04   1.2632471177E-04  -1.3212811015E-03
   59     -7.2004651453E-06  -7.3944127062E-05  -2.6909115480E-04   1.5009425656E-04  -1.0031446344E-03
   60     -3.4648391104E-06  -1.1849819277E-05  -6.7875737946E-05  -3.2069520967E-05  -4.3145330036E-05
   61     -1.0232761712E-05  -2.9715837940E-05  -1.4673794684E-04  -1.3181191314E-04  -3.6539396440E-03
   62      6.9982969400E-06  -2.2780200858E-05   5.6081675132E-05   1.8763751055E-04   1.2942398835E-03
   63     -1.5154579692E-06   1.1311925337E-05  -1.8013125202E-05  -1.9994233033E-05  -8.8122973422E-04
   64     -1.8287415080E-06   3.3149140441E-07  -5.4818179303E-05   2.3685214524E-05  -7.2871424315E-04
   65      2.7662031584E-08  -2.3976249047E-05  -3.0347801908E-05   4.9337981325E-05   2.0908820484E-03
   66     -5.4575735571E-07   8.5624293239E-07  -1.2769155957E-05   8.9141685698E-07  -6.0807929723E-04
   67      1.5622853804E-07  -5.1496228013E-06   5.5598958742E-07   2.3495304080E-05   4.9045036388E-04
   68     -1.5405184265E-06   2.5362155301E-06  -1.8290511953E-05  -2.2074313980E-05  -5.5131668136E-04
   69     -3.0952950842E-07   3.4948465299E-06   2.4437826696E-08  -1.6374041480E-05  -1.9462405380E-04
   70      6.7262240672E-07   8.8683477184E-07   1.1167280517E-05   4.5747323886E-06  -5.8052164870E-06
   71     -8.8181936507E-08  -2.8686751714E-07   2.6580877911E-06  -6.8043496525E-06   1.7768535122E-04
   72     -9.3030212481E-07  -2.2069997243E-07  -1.2891908301E-05  -1.5215432045E-05  -1.4510243286E-04
   73      1.6523646934E-07   5.1142330507E-07   3.8741658709E-06   1.4780957505E-06   9.5748257754E-05
   74      9.7236965867E-08  -2.5469490071E-06  -1.7250619354E-06   1.0633490085E-05  -2.4182475875E-05
   75     -2.8946877307E-07  -2.4711724580E-07  -4.4221726330E-06   2.7016326496E-06  -1.6050560022E-04
   76      3.7702150679E-07   3.8732836736E-06   9.5428305290E-06  -3.9292127244E-06   1.1933418206E-04
   77      6.2469216781E-07   3.1341242258E-06   1.2833108287E-05   8.6656739580E-07   2.4553576651E-04
   78     -1.4895849280E-06  -5.3630000794E-07  -1.8694596138E-05  -2.2259725110E-05  -1.3869787026E-04
   79     -1.6366539823E-07   2.7001826919E-06   2.2998201559E-06  -1.3120593399E-05  -8.6451165236E-05
   80      6.6181303504E-07  -4.8635492083E-06  -5.1152267038E-07   1.1293030013E-05  -1.0458655831E-04
   81      2.3612974855E-07  -3.5442352807E-07   1.8985024948E-06   4.8951004333E-06   7.1234749011E-05
   82     -1.9927795998E-07   1.6870491711E-07  -3.4005643081E-06  -1.4845488700E-06  -6.0698344244E-05
   83     -1.5530777667E-07  -4.1108950257E-07  -3.8163366770E-06  -2.3226948011E-06  -2.2264461767E-05
   84     -3.5320773546E-07   6.6143841688E-07  -3.8532941123E-06  -5.7657124921E-06  -1.2238913406E-04
   85      6.8327098167E-08   1.6286681220E-07   1.2720670899E-06  -1.4591254254E-07   4.0014379480E-05
   86      1.6195079088E-07   1.9571783204E-07   1.8241382930E-06   8.6291595955E-07   2.2879481241E-05
   87     -2.2191211349E-07  -7.3975604714E-08  -2.6702258598E-06  -2.0976071252E-06  -6.0102671727E-05
   88     -3.2077040540E-08  -7.2352802963E-07  -1.6735897809E-06   1.0652750828E-06  -2.5430905086E-05
   89     -5.7944928446E-08  -3.2736312079E-07  -7.9105156119E-07   4.4237029168E-07  -4.6413289598E-06
   90     -3.0875483653E-07   1.7734793339E-08  -3.2506802822E-06  -3.8629391273E-06  -7.1099275061E-05
   91      2.2899635021E-07   1.0616520004E-07   1.9888913022E-06   2.4155763759E-06   4.0231426241E-05
   92     -1.7070132476E-07   5.2598664179E-08  -1.4915048864E-06  -2.1056599702E-06  -3.1562239776E-05
   93      1.3485393439E-07  -2.7410950751E-06  -1.1063104335E-07   1.1030306535E-05   2.8055143218E-05
   94     -5.3715641467E-07  -2.4469673206E-06  -1.0066996935E-05  -8.5269278920E-07  -2.0196249925E-04
   95      2.3795115607E-07  -1.0064829093E-06   5.7569647906E-06   7.4245292232E-06   2.1654988092E-04
                   25                 26                 27                 28                 29        
    0      8.1992310844E-03   4.5935402778E-03  -4.9476373116E-03   3.5964470908E-03  -2.9778608804E-03
    1     -2.3379416531E-03   8.2055722943E-04   4.1891182415E-03   5.5215553656E-03  -2.2794861015E-03
    2      3.3457708562E-03   2.5425189715E-03  -1.8450062028E-03  -2.6872305277E-03   4.8357779334E-03
    3     -1.1294899634E-02  -8.7995696148E-03  -1.3272454811E-03  -4.9134804328E-04  -9.7317116275E-04
    4      9.9299845625E-04  -8.2450703851E-03  -3.3117150045E-04   1.1312583012E-06   4.2922064249E-04
    5     -1.2474347499E-02  -8.2009839438E-03  -8.5445404144E-04   3.2050891638E-04  -4.5204707018E-04
    6      4.5971400548E-02   3.4632487655E-02  -2.5342160167E-03   1.6733218509E-04  -3.8421855207E-03
    7     -1.6629104809E-02  -1.7096315079E-02   1.1702244226E-04   2.9628137944E-03  -2.8542018035E-03
    8     -8.8159600312E-03   6.1176541790E-03  -3.8753541970E-03  -2.8822483797E-03  -9.9839932581E-05
    9      9.8253714911E-02  -9.1285268875E-03   1.0502101462E-02   2.9956809286E-03   6.9476564599E-03
   10     -1.3290236352E-01  -4.0218825116E-02  -1.5166623618E-02  -4.6251649566E-04  -1.3822000967E-02
   11     -4.2433749616E-02  -1.1250015744E-01  -1.5653825550E-02  -4.5301669912E-03  -9.0361384303E-03
   12     -1.5362936828E-03  -3.2204103288E-02  -8.2657297337E-02   6.0476364137E-02   5.1924764285E-02
   13      1.3792055949E-02   1.3616193139E-02   5.8886444223E-02  -1.8734343820E-01  -1.5388973028E-01
   14      7.1963214378E-03   7.5022247887E-03   5.0017976406E-02  -1.5288123148E-01  -2.0178268961E-01
   15     -6.7646375350E-03  -4.3512067772E-03  -2.1959355395E-03   7.3296617245E-04  -1.1761891824E-03
   16      5.3986826809E-03  -3.2134044161E-03   1.9913534131E-02  -4.1622369563E-03   2.9503259453E-03
   17     -3.7913596846E-03  -6.7946018325E-04   2.2576322909E-02  -6.8517833621E-03   4.8108186257E-03
   18      8.3667015609E-04   1.3337743357E-03   2.6505100075E-05  -1.6163222299E-04   2.1658515534E-04
   19     -4.3135619979E-04   4.8543400420E-05  -1.4170331808E-04  -4.3964775507E-04   3.3153282855E-04
   20      5.4815343806E-04   2.2866993835E-04   2.3095451805E-04   3.2943532874E-04  -2.5327608513E-04
   21     -9.7132679188E-04  -4.0510915492E-04   4.1878804974E-04   1.4770191899E-04   6.1550491428E-04
   22     -1.3843417266E-03   1.0962329752E-03  -8.0096785755E-04  -3.4562557709E-04  -3.1043782919E-04
   23      1.1150356314E-03  -1.5192252693E-03  -5.5035104470E-04   1.7261389262E-04  -4.9484759751E-04
   24     -1.8836806888E-01   1.2383058203E-01   1.5812945359E-03  -6.1741656429E-05   1.8152902484E-03
   25      4.1270077054E-01   3.5072248389E-01  -1.4422113878E-03  -7.5173587127E-04   1.3630191767E-03
   26      3.5072248389E-01   5.5055602849E-01   1.6583209473E-04   1.9441821913E-03   1.5895274575E-04
   27     -1.4422113878E-03   1.6583209473E-04   8.0875347494E-02  -6.4815093626E-02  -5.2142222920E-02
   28     -7.5173587127E-04   1.9441821913E-03  -6.4815093626E-02   1.8737921791E-01   1.6541929382E-01
   29      1.3630191767E-03   1.5895274575E-04  -5.2142222920E-02   1.6541929382E-01   2.0400894384E-01
   30     -9.7990101465E-04  -1.2602831390E-03   4.8477351190E-04  -1.4767730319E-03   9.7756298721E-04
   31      4.3229327553E-04   8.6499714378E-04  -1.5034532698E-03  -2.3721717451E-03   2.4722584528E-03
   32      3.3535017733E-04   1.9472074632E-04   9.3249488803E-04   2.4915965213E-03  -1.4681085623E-03
   33     -1.9689038772E-03  -8.5594530095E-04   6.7563763636E-04  -1.4945370555E-04  -8.2032635433E-06
   34      8.8358845614E-04   6.5909089575E-04   8.1581496484E-04   2.1390642686E-04  -1.3548558428E-04
   35      3.8601641740E-04  -1.4925457654E-04   7.9814693058E-04  -5.6456020405E-04   4.3951722901E-04
   36      9.6723198878E-05  -4.7046322157E-05  -4.2283173706E-04   3.6567740827E-05  -2.3268299321E-05
   37     -1.0700807259E-04   4.0442222620E-05   9.8829740602E-05  -5.4703144955E-05   5.1065795050E-05
   38     -1.8446493311E-05   1.5926548396E-05   1.8357620860E-05   3.8110331336E-05  -1.8632995640E-05
   39      4.5386982896E-04   1.2209175768E-04  -3.6927815616E-05  -5.3936334000E-05   5.7280796978E-05
   40     -1.4091785921E-04  -2.1879076542E-05   8.7156985843E-06   4.6125333103E-05  -4.5977874350E-05
   41      1.5567390419E-04   6.1274073796E-05  -9.0460603491E-06   6.7911416977E-05  -7.5194245336E-05
   42      5.7873490632E-04   2.9325129661E-04  -4.2659802175E-05   9.3582191503E-05  -6.6729503117E-05
   43     -2.0109081980E-04   8.8321994137E-05  -2.6082902314E-05  -7.5192919963E-05   3.4645342136E-05
   44     -7.2231658772E-05  -1.2746213448E-05  -2.4767388873E-06  -1.5700703285E-05  -4.2317744062E-06
   45      8.1660761497E-02   6.0057480823E-02  -2.7382310640E-04  -7.2972684640E-04  -1.0449438362E-03
   46     -2.0563264735E-01  -1.8917051842E-01   1.6437458983E-04   4.9695332184E-05   1.5316374687E-04
   47     -1.9061737759E-01  -2.2681671637E-01   6.4950166105E-05  -3.0357640381E-04  -3.2293037990E-04
   48     -4.5632971266E-02  -1.7767671415E-01  -3.2413743370E-05  -2.1920908588E-04  -2.2234107582E-04
   49     -6.4468046245E-02  -1.1322463121E-01  -1.8000732913E-05  -1.0608042667E-04   2.2536420246E-08
   50     -1.2232801219E-01  -2.0785246760E-01   3.9129453101E-05  -9.4347547840E-05  -2.1768474407E-04
   51      2.0081121675E-02   4.0801159022E-03  -8.7652643249E-05  -4.3061092049E-05  -4.6682600083E-05
   52     -5.0552300305E-03   6.3597113638E-04   2.8876217442E-05  -3.9183035518E-05   9.6385306282E-05
   53      1.6595103061E-02  -8.9838344718E-03   3.7911240272E-05   4.1019862604E-05  -2.4212932446E-05
   54      2.6093287968E-03   3.0401394078E-03  -5.8156751324E-06   1.0854792078E-06  -5.5209113024E-05
   55      4.2157686548E-03  -3.4359707706E-03  -2.8260082585E-06   5.8251012985E-05  -7.9096576841E-05
   56      1.0502961331E-02  -1.0644646927E-02   6.9291314974E-05   1.4674100405E-04  -7.9861941727E-05
   57      7.7979122076E-04   1.1136849102E-03  -2.7140465083E-06  -1.7192776007E-05   2.9038205908E-05
   58     -7.4431466627E-03   4.2952539430E-03  -2.6373162422E-05  -6.5977295507E-05   5.5799670190E-05
   59     -8.6425037127E-03   6.7755180832E-03  -3.8117023519E-05  -8.6892681232E-05   6.5572747682E-05
   60     -7.7145425473E-04   1.0660176374E-03  -9.1398100979E-06   4.8797841342E-06   3.0670622300E-05
   61     -5.2711313797E-04  -1.1597243993E-03   1.1384995981E-05  -2.0042837352E-07   2.6820643063E-05
   62     -1.4129238003E-03   2.1191479720E-03  -1.8986708848E-05  -2.8334797682E-05   1.1830395726E-06
   63      2.1612012923E-04   3.8969673104E-04   8.4488674738E-06  -4.3938810309E-07   2.7618588798E-06
   64     -3.8535401788E-04   8.8303449826E-04   6.3987510189E-06  -1.2627929361E-05   8.2141618936E-06
   65     -1.5762867185E-03   1.1027970494E-03  -1.0310787614E-05  -1.9221314498E-05   7.2920199093E-06
   66      1.6451027026E-05   1.2205390973E-04   8.9009130024E-07  -6.4481181043E-07   3.4998981868E-06
   67     -3.9419158676E-04   4.5373199847E-04  -5.1581969767E-06  -6.2159560041E-06   8.9796266429E-07
   68      1.7521820557E-04  -1.0683485109E-04   2.1860836393E-07   3.8913662893E-06   4.0876722515E-06
   69      1.9554372754E-04  -1.6020059004E-04   2.7408086115E-06   3.4068358566E-06  -7.5871965482E-07
   70      1.0609498325E-04  -1.1526743175E-04   2.0250190359E-07   8.2399202354E-07  -2.0485304794E-06
   71     -1.2703752577E-05  -5.3287578690E-05   7.7611629236E-07   1.2970442297E-06  -6.8955102588E-07
   72      7.0849586439E-06  -4.6256406559E-05   8.3815530753E-07   1.3364586492E-06   2.1038893582E-06
   73      3.9440946055E-05   1.2112221513E-05   1.0926233032E-08   3.9460519035E-08  -1.1013681630E-06
   74     -1.4206413849E-04   9.5188751710E-05  -1.2472354143E-06  -2.2982500344E-06   1.1512689794E-06
   75     -6.3296007295E-05  -3.2995880657E-06  -3.1956013377E-08  -5.9298313381E-07   1.8721518100E-06
   76      1.8490352733E-04  -1.0680737846E-04   3.6340860241E-07   2.1420689092E-06  -2.2847440262E-06
   77      1.7116223685E-04  -5.6895315368E-05   5.5267542506E-07   1.6431498880E-06  -3.5884518928E-06
   78     -1.3462093087E-05  -3.4177861537E-05   2.5035775804E-07   2.6127285973E-06   3.2658901038E-06
   79      2.2952022130E-04  -1.8877331972E-04   4.4021549283E-07   3.9086315037E-06  -4.6335468740E-07
   80     -2.5573160399E-04   6.5069715178E-05  -2.0314312005E-06  -3.2018104260E-06   1.4137881291E-06
   81     -1.6090926933E-05   3.5673870419E-05  -9.8552519851E-07  -7.8855199061E-07  -3.7237221481E-07
   82     -1.8564304454E-05   2.7740532115E-05   8.4338617676E-07  -2.2252621749E-07   5.2881769446E-07
   83     -3.5603613016E-05   1.9667548324E-05   2.0281663498E-07   8.2734223906E-09   7.2980013850E-07
   84      4.4886490156E-05  -5.3165177431E-05   5.2199751350E-07   9.7216756945E-07   7.9637450536E-07
   85      4.6941681994E-06  -3.2587174732E-05  -5.9142172391E-08   2.3345114414E-07  -2.4382696210E-07
   86      1.4010529341E-05  -2.2932612344E-05  -6.9976155998E-08   8.6250721081E-08  -4.6498615955E-07
   87     -9.5130635453E-06  -3.1298235686E-06   2.7988308725E-07   1.8072797067E-07   6.2500749473E-07
   88     -4.1431703182E-05   2.4843637258E-05  -2.0431765833E-07  -4.9706461147E-07   4.2940820379E-07
   89     -1.5634462364E-05   1.1198934611E-05  -1.4924857213E-07  -1.2446974786E-07   2.3484447739E-07
   90      1.0726788284E-05  -1.7268692396E-05   2.8730035825E-07   6.0392294148E-07   6.1275430278E-07
   91     -4.5789590401E-06   1.1790342622E-05  -2.2127466712E-07  -3.2745849465E-07  -3.8599414672E-07
   92      5.2791276043E-06  -1.0524106443E-05   2.9295426666E-07   3.0655829001E-07   3.0710388946E-07
   93     -2.1407313003E-04   1.1482814705E-04  -1.3777045797E-06  -2.6079543743E-06   7.5562796694E-07
   94     -1.2464732880E-04   2.3873420477E-05   2.9751991968E-07  -1.2432463309E-06   2.3191283070E-06
   95     -2.6245493173E-05   4.3408935100E-05  -2.7022498747E-07  -7.2555593002E-07  -1.5433683149E-06
                   30                 31                 32                 33                 34        
    0      1.2384281194E-02  -1.6152869194E-02  -1.5562786891E-02  -2.0523201590E-01   4.0944239224E-02
    1      5.9530898395E-03  -6.0518905093E-03  -7.4922461069E-03   3.9131109342E-02  -1.0118551069E-01
    2      1.1948373109E-02  -1.9083457854E-02  -1.4488134719E-02  -1.0772066903E-02  -1.6096684780E-02
    3     -3.3973818140E-04   4.7263266265E-03   2.7554579623E-03  -3.0355781182E-02  -5.4887697075E-03
    4      3.5242426645E-03   6.1240676227E-04  -4.4293092947E-03   4.6400954341E-03   5.7448947017E-03
    5      1.0944199728E-03  -3.8086151216E-03   1.6748456361E-03  -8.8220456864E-03   6.0973005255E-03
    6     -2.2983135764E-04  -4.1739061248E-04  -1.4762833642E-04   4.7215028741E-03  -2.4612261940E-03
    7      1.8231636695E-05  -2.5505903066E-04   8.2770771970E-04  -4.3561173695E-04   3.8332309839E-03
    8      4.0325061903E-04   6.0999408287E-04   1.5989146822E-05  -1.5407633327E-03  -3.9321307362E-03
    9     -2.8707306702E-03   4.6398492820E-03  -2.0844966274E-04  -5.3721403566E-03   2.5449930567E-03
   10      4.4250090208E-03   3.3209556090E-03  -4.4187564744E-03   1.2033552761E-03  -2.1268369026E-03
   11     -4.8665146638E-04  -4.3310821481E-03   3.2223545053E-03  -1.0297105123E-03   6.1797388474E-05
   12     -1.1242651638E-02   9.6173455230E-03   2.0308725089E-03   7.2547044238E-03  -1.1751072270E-03
   13     -7.7111238320E-03   1.0255995516E-02  -8.3763750252E-04  -1.5779362518E-03   7.3501068555E-04
   14     -1.8967332401E-02   7.9518173676E-03   7.8045839240E-03  -1.0934576515E-03  -5.9131947353E-03
   15     -2.0706110616E-01  -4.9890896875E-02  -1.4361224182E-01  -1.5311894231E-02   2.8780914779E-02
   16     -5.5566259979E-02  -7.5729681420E-02  -6.6699332076E-02   1.4137365951E-02  -1.2862835010E-02
   17     -1.5079797211E-01  -6.3233867857E-02  -1.9902686343E-01   9.8450614789E-03  -1.5027597991E-03
   18      7.8774696715E-04  -5.8104675518E-04  -7.8810112001E-04  -3.7857017475E-05  -2.6279019740E-03
   19      3.0517922248E-04   4.4829666089E-04  -5.2991052538E-04   4.6880253297E-05  -1.2881685906E-03
   20      3.0961728524E-04  -9.7397576975E-04  -4.6160976743E-05   1.9524113745E-03   5.2100684945E-04
   21     -3.0854532273E-05  -2.5497875980E-04   7.0798998305E-05   2.5543700075E-04  -3.6009610596E-04
   22     -2.5166763122E-04  -3.6798090056E-04   3.9920275537E-04   5.3304271456E-05   8.1418536101E-04
   23      9.1278686989E-05   3.9469873547E-04  -2.7001050165E-04  -7.3552846095E-05  -3.3273482003E-04
   24     -3.1845045127E-04   7.0272745321E-05   4.6575911372E-05   1.8951475373E-03  -2.1468923100E-03
   25     -9.7990101465E-04   4.3229327553E-04   3.3535017733E-04  -1.9689038772E-03   8.8358845614E-04
   26     -1.2602831390E-03   8.6499714378E-04   1.9472074632E-04  -8.5594530095E-04   6.5909089575E-04
   27      4.8477351190E-04  -1.5034532698E-03   9.3249488803E-04   6.7563763636E-04   8.1581496484E-04
   28     -1.4767730319E-03  -2.3721717451E-03   2.4915965213E-03  -1.4945370555E-04   2.1390642686E-04
   29      9.7756298721E-04   2.4722584528E-03  -1.4681085623E-03  -8.2032635433E-06  -1.3548558428E-04
   30      2.0820888234E-01   5.0737608172E-02   1.5391827464E-01   3.7278720052E-04   7.6575274805E-04
   31      5.0737608172E-02   7.1400200634E-02   7.8744758078E-02  -1.6432252914E-03  -8.8553521275E-04
   32      1.5391827464E-01   7.8744758078E-02   2.0274026658E-01  -3.3946327046E-04   1.6631636426E-03
   33      3.7278720052E-04  -1.6432252914E-03  -3.3946327046E-04   5.0814798891E-01   4.3746200866E-02
   34      7.6575274805E-04  -8.8553521275E-04   1.6631636426E-03   4.3746200866E-02   6.3346789108E-01
   35      2.2726504099E-03  -4.0425794471E-04  -3.4628257987E-04   2.2762710501E-03   2.3253515263E-02
   36     -8.2636142864E-05   7.9731384503E-05  -2.7463304663E-05  -5.3524592488E-02   5.4380966729E-03
   37     -6.2612795200E-05   2.7791860221E-05   1.4947481583E-04   1.7953110651E-02  -2.4663485986E-01
   38      4.5342435111E-05   2.7359405856E-04   2.1623101994E-04   1.2621008830E-02  -1.4475019145E-01
   39      2.7924393699E-04   4.7157878384E-04   2.2136833619E-04  -6.2827559564E-02   1.5052359329E-02
   40      3.6367936760E-04  -4.8935787428E-04  -3.6837017930E-04   1.5617221373E-02  -6.9551402314E-02
   41      1.4064252137E-04   4.4884993177E-04  -2.8040507902E-07  -6.2929708418E-02   6.8850808438E-02
   42      8.0959719851E-06  -1.3857791293E-04   4.4353316327E-04  -1.5160412226E-01  -1.2346566030E-01
   43     -2.6237935510E-04  -6.7880899210E-05   3.5539857582E-05  -1.3139632062E-01  -2.1101369753E-01
   44      9.6509304049E-05  -3.2727171240E-05  -1.9078228468E-04   5.9647484595E-02   7.1920239268E-02
   45      4.5133868587E-05  -8.4969347582E-06  -5.0258703421E-05  -1.3498618496E-04  -1.0913718336E-05
   46      1.3682030495E-05   8.4614276842E-05  -5.9071629716E-05   2.9528240080E-04  -2.1094717978E-04
   47     -2.7588078202E-05  -6.4897398092E-05   4.1076806409E-05   3.2241798137E-04  -2.2834486610E-04
   48     -3.3490201716E-04   2.7077448202E-04   2.7757468222E-04   1.3920139989E-03  -5.7708624796E-04
   49      2.6184857735E-04  -3.2401288477E-04   9.0759281819E-05   2.1444977205E-04   2.8615046686E-04
   50      2.8055852314E-04   1.1526988719E-04  -5.1233916301E-05   7.4101492632E-04  -1.9293789137E-04
   51     -3.1716731464E-05  -1.6290175967E-05   2.8357274000E-05  -5.1673187416E-04   3.7046909336E-04
   52     -9.3693841747E-05  -5.9817437140E-06   7.1346732446E-05   4.0623063304E-04  -3.7038489711E-04
   53     -2.5038694045E-05   7.8774081016E-05  -2.7150443327E-05   2.3824870454E-05   8.5337341904E-05
   54      3.2738002068E-05  -2.5246037175E-05  -1.1619351273E-05  -3.3591889512E-04   2.7296179852E-04
   55      7.6012460135E-05  -1.1972308920E-05  -5.0795594607E-05  -4.3943837691E-04   4.1662208269E-04
   56     -3.5223627089E-05   9.4553124311E-05  -2.4413969136E-05   5.1823843283E-04  -2.6905947308E-04
   57     -2.4901542609E-05   1.5191813529E-05   8.5630601423E-06   2.0351314476E-04  -1.9165348032E-04
   58     -1.2113935187E-05  -4.2565432911E-05   2.6995206206E-05  -8.5785382278E-05  -5.8500038097E-06
   59     -1.6996204342E-05  -4.4089036158E-05   3.3319103838E-05  -8.5640362809E-05  -3.7289504986E-05
   60     -1.3629080231E-05   4.5591498943E-06   6.6670876310E-06   1.3570596959E-04  -1.1957854757E-04
   61     -3.7799322561E-05   2.3734798538E-05   1.6192257066E-05   2.9329436758E-04  -2.3060943960E-04
   62      2.4732879732E-05  -3.0982323130E-05  -2.3402065517E-06  -2.5690342505E-04   1.8046621073E-04
   63     -8.1040652230E-06   4.3308355208E-06   4.1819137564E-06   6.5483654693E-05  -5.2197000891E-05
   64     -7.6888800811E-06   3.0054360703E-07   5.2491638660E-06   5.7424403783E-05  -6.7106968460E-05
   65      1.0543647996E-05  -1.1234530219E-05  -1.9354730873E-06  -1.1467912316E-04   6.9550740270E-05
   66     -3.9870358593E-06   1.0078729496E-06   2.2457298864E-06   3.3614497035E-05  -2.9257930034E-05
   67      4.1073418390E-06  -4.5236200166E-06  -7.3640202685E-07  -5.0117242516E-05   3.5690782664E-05
   68     -5.6915770474E-06   4.2486661102E-06   1.9674074428E-06   5.2656052036E-05  -3.9964121982E-05
   69     -2.3081549541E-06   2.6130422895E-06   4.3641147131E-07   2.3773458253E-05  -1.5037025312E-05
   70      1.2986728829E-06  -6.6707832863E-07  -6.9342887785E-07  -1.0068123674E-05   9.5684659763E-06
   71      4.8933897062E-07   3.7960091959E-07  -4.1404553359E-07  -4.0455805467E-06   5.0933549289E-06
   72     -3.0690944262E-06   2.3192773549E-06   1.1855981664E-06   2.8028612889E-05  -2.1714635298E-05
   73      7.6600726694E-07  -3.1627274008E-07  -4.0145879492E-07  -7.6029030917E-06   6.9018800069E-06
   74      7.1032418059E-07  -1.4858853755E-06   1.6458283192E-07  -8.5145670550E-06   3.8403870066E-06
   75     -6.6900377332E-07   1.0568118227E-07   4.9964444788E-07   7.9655062931E-06  -7.9190398738E-06
   76      1.0133867066E-06   3.0922729048E-07  -7.7431322235E-07  -3.0902829242E-06   5.4748722575E-06
   77      1.8996429184E-06  -4.0768799655E-07  -1.2748596633E-06  -1.4742626801E-05   1.4830833309E-05
   78     -3.7510782725E-06   3.0461332679E-06   1.2332025279E-06   3.4601572105E-05  -2.6400926055E-05
   79     -1.2450939253E-06   2.1908663434E-06  -2.8968833219E-07   1.2949406803E-05  -5.9320596328E-06
   80      1.3538178434E-06  -2.3049990196E-06   2.4268786829E-07  -3.7715513175E-06  -7.2568473397E-07
   81      8.5238755986E-07  -8.1517274225E-07  -2.4961515126E-07  -9.2767903552E-06   6.7541611001E-06
   82     -7.4221065771E-07   4.3817258129E-07   3.8809143342E-07   6.4742530730E-06  -5.9334143624E-06
   83     -7.0838503456E-07   2.7484326957E-07   3.2819946526E-07   6.0100571120E-06  -5.1955405574E-06
   84     -1.3597429877E-06   1.0860303100E-06   5.3994153404E-07   1.3388694677E-05  -1.0254156261E-05
   85      3.6332373245E-07  -1.8221882680E-08  -1.8220365251E-07  -1.8338347614E-06   1.7273912189E-06
   86      3.4663996709E-07  -1.5496946606E-07  -2.5992620407E-07  -2.2437687368E-06   2.0387611222E-06
   87     -6.4629008134E-07   4.2069241440E-07   2.9637281669E-07   5.8120579477E-06  -4.8577467910E-06
   88     -1.3112218858E-07  -1.2836912834E-07   1.3681286170E-07   2.0362087891E-07  -8.5609061768E-07
   89     -4.1417288311E-08  -4.0486881074E-08   8.1571059585E-08  -1.6426004345E-07  -1.5221406875E-07
   90     -9.5435415577E-07   7.2287936187E-07   3.5290471484E-07   8.4411179360E-06  -6.6939139768E-06
   91      5.1888315377E-07  -3.9489622571E-07  -2.1907732248E-07  -4.8693747514E-06   3.8377974825E-06
   92     -4.2163114908E-07   3.9696879007E-07   2.1712241108E-07   4.0830351488E-06  -3.2156980665E-06
   93      1.4619366161E-06  -2.1414992597E-06   1.7626244416E-07  -1.2671121331E-05   7.5634785927E-06
   94     -1.7332277791E-06   6.1021735864E-07   9.4444194039E-07   1.2402740934E-05  -1.2215271970E-05
   95      1.9675271323E-06  -1.3634379555E-06  -7.4274524991E-07  -2.0377769267E-05   1.6142356484E-05
                   35                 36                 37                 38                 39        
    0     -8.8533629996E-03  -8.9248331504E-03   1.0105209085E-03  -1.1361517531E-03  -1.8899583070E-02
    1     -1.6583521233E-02   3.2243933829E-02  -8.0896449452E-03   3.8484919568E-03   9.4846770679E-03
    2     -9.8348881018E-02   2.3622390823E-02  -5.1982405611E-03   1.1420685780E-04  -3.5542417858E-02
    3     -2.4684481444E-02   3.3932752323E-04  -1.8298593784E-03  -1.8600735793E-03  -1.5996887140E-03
    4      1.1677919922E-02   1.9120605578E-03   6.4781135963E-04   9.8083228271E-04   4.2247245639E-03
    5      4.9706598224E-04   2.3294091138E-03  -1.2003223566E-03   8.6086444974E-04   1.3987302564E-03
    6     -3.6798857636E-03   1.3895732438E-04   2.7330900592E-04   1.1049952498E-04  -1.9912892977E-03
    7     -5.0592619624E-03  -9.8908730898E-05   3.8239291121E-05   3.7072833725E-04  -5.2060095561E-04
    8     -1.9128169663E-04   2.3440005184E-06   2.7904896680E-05   3.8527411150E-05  -3.5723852072E-05
    9     -2.0625364659E-04   7.9920103717E-04  -3.8658055234E-04  -1.8399762670E-05   1.0718122442E-03
   10     -1.5441704638E-04   1.5914886005E-04   2.3078550545E-04   5.0578284745E-05  -6.0917045820E-04
   11     -1.3667785200E-03   3.8853518122E-04   4.9536045590E-05  -1.5542178562E-04  -5.7429995614E-04
   12      3.6335328448E-04  -9.0065061511E-04   6.5942468747E-05  -5.6107728093E-05  -5.7238405705E-04
   13     -4.6151241082E-03   1.0412661763E-03   8.1789687064E-05  -2.0201606557E-04  -3.0168478974E-04
   14     -2.1032253495E-03   1.1340272703E-03  -3.9999215493E-04   3.8789767547E-04   1.2480578130E-04
   15      2.5257879625E-02  -5.2398661082E-03   1.3310183103E-03  -4.8347395264E-04   9.3065981395E-04
   16     -7.2198274494E-03   8.9608689659E-04   3.9021789885E-04   2.0893098340E-05  -1.4869914993E-03
   17      3.8727102645E-03  -2.7415851691E-03   1.1303473664E-03   3.3287717014E-04  -2.3237382937E-03
   18     -1.2139949995E-03  -1.1492223079E-03  -3.3543605198E-05  -1.1080059194E-03   3.3015115761E-05
   19      2.6156381133E-03  -3.1581294068E-04   4.5373876014E-04  -3.2039283906E-04   3.1226490316E-04
   20     -1.3648196491E-03  -1.1338099857E-03   5.7799170220E-05  -4.8029535265E-04  -1.4525907987E-04
   21     -9.2533343224E-04  -1.1537919940E-05  -7.9262122240E-06   2.0830134953E-05  -3.3983321774E-04
   22      7.3183584240E-05  -7.6672131160E-05  -6.3325851364E-05  -2.1899092705E-05   2.6643019644E-05
   23      4.3388190766E-04   3.4104403627E-05   2.7996916066E-05  -1.4722129003E-05   1.7480928992E-04
   24      3.3845226838E-05  -3.3123999148E-04   2.4100755833E-04  -5.3289103681E-05  -6.0391871988E-04
   25      3.8601641740E-04   9.6723198878E-05  -1.0700807259E-04  -1.8446493311E-05   4.5386982896E-04
   26     -1.4925457654E-04  -4.7046322157E-05   4.0442222620E-05   1.5926548396E-05   1.2209175768E-04
   27      7.9814693058E-04  -4.2283173706E-04   9.8829740602E-05   1.8357620860E-05  -3.6927815616E-05
   28     -5.6456020405E-04   3.6567740827E-05  -5.4703144955E-05   3.8110331336E-05  -5.3936334000E-05
   29      4.3951722901E-04  -2.3268299321E-05   5.1065795050E-05  -1.8632995640E-05   5.7280796978E-05
   30      2.2726504099E-03  -8.2636142864E-05  -6.2612795200E-05   4.5342435111E-05   2.7924393699E-04
   31     -4.0425794471E-04   7.9731384503E-05   2.7791860221E-05   2.7359405856E-04   4.7157878384E-04
   32     -3.4628257987E-04  -2.7463304663E-05   1.4947481583E-04   2.1623101994E-04   2.2136833619E-04
   33      2.2762710501E-03  -5.3524592488E-02   1.7953110651E-02   1.2621008830E-02  -6.2827559564E-02
   34      2.3253515263E-02   5.4380966729E-03  -2.4663485986E-01  -1.4475019145E-01   1.5052359329E-02
   35      6.5999001050E-01   2.1104718244E-03  -1.4114523826E-01  -1.5610810641E-01  -5.0877036107E-02
   36      2.1104718244E-03   6.5003487435E-02  -1.9491379927E-02  -9.0615196235E-03   8.6695687813E-04
   37     -1.4114523826E-01  -1.9491379927E-02   2.5844399061E-01   1.5426901138E-01  -1.6896935754E-03
   38     -1.5610810641E-01  -9.0615196235E-03   1.5426901138E-01   1.6006893487E-01   2.7196915079E-03
   39     -5.0877036107E-02   8.6695687813E-04  -1.6896935754E-03   2.7196915079E-03   7.7052588771E-02
   40      6.5602172765E-02  -7.1849458303E-03   9.8790262279E-03  -2.5320113473E-02  -2.1980515834E-02
   41     -3.1976348656E-01  -3.1034905378E-03   6.2218976559E-03  -1.3624772936E-02   6.5440642454E-02
   42      5.7372646971E-02   3.4782555294E-03   2.5591602602E-03  -1.7510978623E-03   6.7869909937E-03
   43      7.2096253976E-02  -1.4727268430E-02  -1.5253244499E-02   1.0750378467E-02  -3.3185211654E-03
   44     -8.5629745207E-02  -1.3466426006E-02  -1.4073172326E-02   8.3346320334E-03   1.9337160002E-02
   45     -6.9064992696E-05   3.4075677276E-05  -2.1716707415E-05  -1.4536962275E-05  -4.6270865221E-06
   46      5.0070422963E-05  -4.5970563067E-05   1.7525573237E-05  -1.4223832157E-05  -5.7272795343E-05
   47     -6.5121644376E-05  -2.2533328845E-05   1.9736631498E-05   5.4461721253E-06  -8.1091866220E-05
   48     -6.5874268172E-05  -1.0511965401E-04   6.1942851486E-05   5.1726570408E-05  -2.2499727663E-04
   49     -4.3181691264E-05   4.4119978076E-06  -2.4400556946E-05   1.2784120938E-05   2.5079633234E-05
   50      2.4237735040E-04  -2.2142724259E-05  -2.3350299376E-06   2.6859381625E-05   1.7224494608E-05
   51      5.5434285987E-05   6.2250944704E-05  -4.3384850307E-05   4.5498469661E-07   1.3463203451E-04
   52      6.8043874701E-05  -4.2571749732E-05   3.4321180858E-05   1.1915409650E-06  -7.9131253047E-05
   53     -4.0933236101E-05  -1.0125332888E-05   6.5822004214E-08  -1.5703858145E-06  -6.0045707940E-06
   54      1.0286131555E-07   3.6211344150E-05  -2.7075972556E-05  -1.1194890272E-06   8.0139928885E-05
   55     -4.6770266124E-05   4.9545815148E-05  -3.7421157464E-05  -1.6370447285E-06   9.9004234972E-05
   56     -8.7933544357E-05  -5.8096637766E-05   4.0014807748E-05   2.5987773921E-06  -1.3252916990E-04
   57      2.5718473948E-06  -2.7653543477E-05   1.9976512420E-05  -6.8139448268E-07  -5.2874718943E-05
   58      3.9647776218E-05   9.8605297135E-06  -6.0112563326E-06  -2.3554545119E-07   2.2513055174E-05
   59      5.8606982713E-05   1.0422455055E-05  -5.1074492049E-06  -6.1187802776E-08   2.5229911573E-05
   60     -3.6607541182E-07  -1.6025598993E-05   1.2382123270E-05   1.2920605148E-07  -3.3976047561E-05
   61      9.0452888868E-07  -3.2272941500E-05   2.3433346901E-05   1.7286932588E-06  -6.9246497866E-05
   62      1.8791305077E-05   2.8976468520E-05  -2.0984593767E-05  -1.2243694951E-06   6.4593030313E-05
   63     -2.0476143336E-06  -7.1451482088E-06   5.7680949668E-06   7.8927748189E-08  -1.6018061454E-05
   64      8.4540725447E-06  -7.8627492593E-06   6.0941540601E-06  -2.9256170114E-07  -1.4037755791E-05
   65      1.2488531923E-05   1.3778299644E-05  -9.5079076060E-06  -1.2943737250E-07   2.8565560560E-05
   66      1.1772937396E-06  -4.2130239490E-06   3.1657645195E-06   7.4538385898E-08  -8.1632891981E-06
   67      3.7824576243E-06   5.9206062796E-06  -4.3316386165E-06  -4.8296762939E-09   1.2645197882E-05
   68     -1.3638656772E-06  -6.1093792490E-06   4.4094185685E-06   5.3763307044E-08  -1.2798575231E-05
   69     -2.5417239211E-06  -2.6427496260E-06   1.9178892036E-06   6.9603265184E-08  -5.9500721054E-06
   70     -5.3979050235E-07   1.0461121237E-06  -8.7827986422E-07   6.1932480495E-09   2.3824740000E-06
   71     -1.0935108559E-06   7.4301331557E-07  -5.0615628757E-07  -3.2283468678E-08   1.0023688880E-06
   72     -8.6877473797E-07  -3.1694429579E-06   2.3294396578E-06   9.8571921100E-08  -6.8627925812E-06
   73     -2.6336751095E-07   9.2978989208E-07  -6.9472130002E-07  -1.2201104089E-08   1.8406846824E-06
   74      1.8136023661E-06   9.0780973275E-07  -6.2378257753E-07  -2.9075436998E-08   2.2305135367E-06
   75      9.1718205339E-07  -8.9775003523E-07   7.4678592724E-07   2.7762520527E-09  -1.8092475055E-06
   76     -1.7990703125E-06   3.0865320747E-07  -3.4374312034E-07  -4.7872332440E-08   5.3052326500E-07
   77     -1.3613008311E-06   1.6135439212E-06  -1.3316733585E-06   1.9490676239E-09   3.4160287719E-06
   78     -5.0728511247E-07  -3.6903880745E-06   2.8713270552E-06   2.1293673700E-07  -8.3442756552E-06
   79     -2.5949095689E-06  -1.2933909547E-06   8.8625680879E-07   1.0493285048E-07  -3.1347205296E-06
   80      1.7942627821E-06   2.5835384446E-07  -1.2198822480E-07  -4.3579029365E-08   9.6253466023E-07
   81      5.4932842192E-07   1.0058322872E-06  -7.7184175568E-07  -1.6745703697E-08   2.2527974047E-06
   82      2.0119920347E-07  -7.2969686917E-07   5.9311984632E-07  -3.9136325304E-09  -1.5458373444E-06
   83      9.7811404857E-08  -6.8024269359E-07   5.2890484211E-07   2.3721177923E-08  -1.4820898594E-06
   84     -4.9722507863E-07  -1.5697708860E-06   1.1272687066E-06   3.1727847489E-09  -3.3070218223E-06
   85     -2.0607157814E-07   2.2511984323E-07  -1.6780492494E-07  -3.0154729782E-08   4.2394428515E-07
   86     -9.5259493713E-08   2.1863791060E-07  -1.6820319248E-07   1.2649360523E-08   5.0455264303E-07
   87      2.0217710425E-08  -6.3803853216E-07   4.8139589565E-07  -3.1143731044E-08  -1.3804912215E-06
   88      3.8859484508E-07  -4.0202160718E-08   4.9439201246E-08   8.0588064696E-09  -2.1636678376E-08
   89      1.9006980414E-07   2.8881095263E-08  -1.4744321550E-08  -1.0812437475E-09   6.5668166624E-08
   90     -2.1521911562E-07  -9.8838496758E-07   7.3059522202E-07  -4.1075063215E-09  -2.0834464659E-06
   91      1.0116100593E-07   5.4008186599E-07  -3.9739108206E-07   3.8932729512E-09   1.1798897574E-06
   92     -1.4301072258E-07  -4.4162266756E-07   3.2305105970E-07  -1.6963474097E-08  -9.9206166808E-07
   93      1.8107680675E-06   1.4344292372E-06  -1.0290001472E-06  -4.3498571241E-08   3.2857692860E-06
   94      1.1138881760E-06  -1.4392727863E-06   1.1386597423E-06  -3.6648260163E-09  -2.9204273198E-06
   95      5.6114329783E-07   2.4797204313E-06  -1.7823159747E-06  -3.4476670415E-08   5.0697856294E-06
                   40                 41                 42                 43                 44        
    0      6.0459901642E-03   1.0908610179E-03  -3.2713286064E-02   1.5353961253E-02  -2.4212212992E-03
    1     -3.3252502218E-03  -2.2106334582E-03  -1.8125121590E-02   1.3252512331E-02  -3.4761383338E-03
    2      9.5402906436E-03   5.3219059944E-03   8.3403732405E-03  -5.6163805993E-03   2.5850750369E-03
    3     -6.8745367505E-04   7.6469308879E-05   3.6931750285E-04  -6.7711837532E-04  -1.7044394728E-03
    4     -1.3336436639E-03   1.5293228236E-04   7.0075774573E-04  -1.6333542681E-04   5.3283920233E-05
    5     -1.0822029531E-03  -4.4184893870E-05   3.9040011257E-03  -1.6319050065E-03  -4.6808541274E-04
    6      5.0296548885E-04   3.8310297450E-04  -1.4022980342E-03   8.2338030962E-04   7.0504616765E-04
    7     -1.1101132900E-04  -9.3855475183E-06   1.5209495929E-03  -8.7763600946E-04   3.1210927399E-05
    8     -2.1076626786E-05  -7.0441769157E-05  -6.4095958204E-04   7.4238754122E-05  -6.2642116306E-04
    9     -5.3736645446E-04   2.1162627489E-04   1.6374238710E-03  -2.6989835631E-04   9.4473765797E-05
   10      1.1969165755E-04   2.3679409107E-05  -9.2237506588E-04   8.0636708622E-04   4.3615507073E-04
   11      2.3932284571E-04   5.1263663209E-04   3.7380626479E-05   4.0913623529E-04   5.3667682316E-04
   12      1.0443625270E-04  -6.9728973078E-04  -1.2358888126E-03  -4.5316552071E-04  -6.6350394439E-04
   13      4.4476424652E-05   4.2139710467E-05   9.3271901269E-04  -8.7004290738E-05  -9.8822939905E-06
   14      1.7975772038E-04   2.9055218926E-04  -9.1784549156E-04   3.1580706448E-04  -1.7688910182E-04
   15      8.9144063503E-04   1.3958433346E-03   1.0091806546E-03   1.0780451365E-03   1.2824164972E-03
   16      6.0742751611E-04  -1.4897791073E-03  -3.1002738643E-03   1.0970799805E-03  -5.5909820565E-04
   17      1.0627475241E-03   4.8577246431E-04  -1.9444638021E-03  -1.1597878155E-04  -8.0799773981E-05
   18      8.4648107937E-05   8.3935223626E-05  -1.6486212101E-04  -1.1617155302E-05  -5.7366935069E-05
   19      2.4039203316E-04   1.5083738513E-04  -3.0376301713E-04   6.6930561114E-05  -1.9719008126E-04
   20      1.2548377466E-04   1.7435478211E-04   1.9308004868E-04   1.3212896703E-04   2.2081175739E-04
   21      8.1776270308E-05   2.0211199193E-05  -1.0537862437E-04   1.4942725855E-05  -4.4342181802E-05
   22      3.8197585871E-05   3.5516120709E-05   2.3448593886E-04  -1.2015523043E-04  -1.4829225316E-05
   23     -7.6989690119E-05  -2.5777980710E-05  -7.4574988757E-05   5.5133780783E-05   9.7905257473E-06
   24      4.3917278456E-04   6.9176935597E-05  -1.0608999922E-03   5.3221568827E-04   2.7445123227E-05
   25     -1.4091785921E-04   1.5567390419E-04   5.7873490632E-04  -2.0109081980E-04  -7.2231658772E-05
   26     -2.1879076542E-05   6.1274073796E-05   2.9325129661E-04   8.8321994137E-05  -1.2746213448E-05
   27      8.7156985843E-06  -9.0460603491E-06  -4.2659802175E-05  -2.6082902314E-05  -2.4767388873E-06
   28      4.6125333103E-05   6.7911416977E-05   9.3582191503E-05  -7.5192919963E-05  -1.5700703285E-05
   29     -4.5977874350E-05  -7.5194245336E-05  -6.6729503117E-05   3.4645342136E-05  -4.2317744062E-06
   30      3.6367936760E-04   1.4064252137E-04   8.0959719851E-06  -2.6237935510E-04   9.6509304049E-05
   31     -4.8935787428E-04   4.4884993177E-04  -1.3857791293E-04  -6.7880899210E-05  -3.2727171240E-05
   32     -3.6837017930E-04  -2.8040507902E-07   4.4353316327E-04   3.5539857582E-05  -1.9078228468E-04
   33      1.5617221373E-02  -6.2929708418E-02  -1.5160412226E-01  -1.3139632062E-01   5.9647484595E-02
   34     -6.9551402314E-02   6.8850808438E-02  -1.2346566030E-01  -2.1101369753E-01   7.1920239268E-02
   35      6.5602172765E-02  -3.1976348656E-01   5.7372646971E-02   7.2096253976E-02  -8.5629745207E-02
   36     -7.1849458303E-03  -3.1034905378E-03   3.4782555294E-03  -1.4727268430E-02  -1.3466426006E-02
   37      9.8790262279E-03   6.2218976559E-03   2.5591602602E-03  -1.5253244499E-02  -1.4073172326E-02
   38     -2.5320113473E-02  -1.3624772936E-02  -1.7510978623E-03   1.0750378467E-02   8.3346320334E-03
   39     -2.1980515834E-02   6.5440642454E-02   6.7869909937E-03  -3.3185211654E-03   1.9337160002E-02
   40      6.7866379262E-02  -7.2547687249E-02   6.2262495231E-03  -3.9089836666E-03   2.2731701097E-02
   41     -7.2547687249E-02   3.3402379221E-01  -2.1337953937E-03   1.8867899776E-04  -7.1364012243E-03
   42      6.2262495231E-03  -2.1337953937E-03   1.7525709928E-01   1.3334945144E-01  -6.2798619161E-02
   43     -3.9089836666E-03   1.8867899776E-04   1.3334945144E-01   2.1661881368E-01  -7.6735498692E-02
   44      2.2731701097E-02  -7.1364012243E-03  -6.2798619161E-02  -7.6735498692E-02   8.2661168076E-02
   45      5.0008608358E-07   8.5910331300E-06   1.8302389859E-05   4.5015610621E-06   1.7471517220E-07
   46      3.7373183793E-05  -1.1137611879E-05  -1.1338286032E-04   2.5262566129E-05  -1.2152784186E-05
   47      3.0089374743E-05  -8.3104328875E-06  -1.1805432723E-04   4.8421755132E-05   1.1585923799E-05
   48      5.6145400037E-05  -6.5012250808E-05  -3.3135738352E-04   1.2978589257E-05  -3.7457920488E-05
   49     -3.3852851976E-05  -4.3089643074E-05   7.0938739314E-05  -1.3876482524E-04   1.6480477105E-05
   50     -6.0373366880E-05  -1.2619574292E-04  -1.2565881921E-04  -1.0957299316E-04  -3.5333648775E-05
   51     -7.4732510645E-05   6.6137842988E-07   1.8929950365E-04  -8.3348878060E-05   2.5709552825E-06
   52      4.0017956137E-05  -1.1379640302E-05  -1.6929704285E-04   7.2368978591E-05  -1.0852966199E-05
   53      6.3234420712E-06   6.8660400214E-06   2.1961961163E-05  -1.5858190499E-05   3.3905480399E-06
   54     -4.1975964456E-05   6.8445292936E-07   1.3434004849E-04  -5.4243978731E-05   2.8332080060E-06
   55     -5.3284435938E-05   3.4045300122E-06   1.9453867916E-04  -8.0426018413E-05   7.9524114018E-06
   56      6.2367499339E-05  -1.0182734832E-05  -1.6017947600E-04   7.1632535072E-05  -7.8608070022E-07
   57      3.3618325894E-05   3.6153671463E-06  -9.1407910304E-05   4.2550119530E-05  -2.3811804786E-06
   58     -8.8669013392E-06   4.1574649692E-06   9.7286963240E-06  -4.8862600976E-06  -8.4662924340E-07
   59     -9.6129382429E-06   4.5445706029E-06   1.4623722277E-06  -8.7839738425E-07  -2.8657790214E-06
   60      2.0302931582E-05   8.4315167789E-07  -5.7348509761E-05   2.6343655175E-05  -1.0001833242E-06
   61      3.4834089061E-05  -2.7179113094E-06  -1.1452785137E-04   4.7278233044E-05  -3.2659149195E-06
   62     -3.2506834165E-05   2.2380134415E-06   9.4052184302E-05  -4.1352080449E-05   1.5559176199E-06
   63      9.0394041520E-06   8.0087968614E-08  -2.5531151155E-05   1.1394863311E-05  -6.0074052197E-07
   64      9.1015919858E-06  -3.3827880408E-07  -3.0045965886E-05   1.3997644487E-05  -1.2258157116E-06
   65     -1.5195636140E-05   1.3669045981E-06   3.8857555834E-05  -1.7173231763E-05   4.9441670931E-07
   66      4.8319709405E-06  -2.0518086614E-07  -1.4134684994E-05   6.3330686505E-06  -3.3807662085E-07
   67     -6.9793435883E-06   4.0357056146E-07   1.8612104988E-05  -8.2675164783E-06   3.2779741584E-07
   68      6.8075783988E-06  -4.1468054928E-07  -2.0310509399E-05   8.8136709623E-06  -5.1846460371E-07
   69      3.0703361737E-06  -1.4290810602E-07  -8.1130519677E-06   3.4916979986E-06  -1.2479949518E-07
   70     -1.3071069549E-06  -3.5752760809E-08   4.4314225071E-06  -1.9376559568E-06   1.6682441821E-07
   71     -7.6380763993E-07   1.0094437118E-07   2.3153870746E-06  -1.1667087345E-06   4.3855591977E-08
   72      3.5951134987E-06  -1.4228384640E-07  -1.0873293742E-05   4.7148207480E-06  -2.4547444551E-07
   73     -1.0783039040E-06   1.3920291017E-08   3.2916762782E-06  -1.4629600091E-06   8.1291391992E-08
   74     -1.0183125803E-06   7.4681133417E-08   2.4245187202E-06  -1.0021086962E-06   1.5257410323E-08
   75      1.1683143059E-06   4.5533296653E-08  -3.5762559086E-06   1.6907485074E-06  -1.0449589160E-07
   76     -4.0475288723E-07   2.8161594470E-08   2.1655708153E-06  -9.7277901916E-07   1.0776833912E-07
   77     -2.0302631011E-06  -7.5745514162E-08   6.7410996290E-06  -2.9620618116E-06   2.2989720986E-07
   78      4.2808153423E-06  -2.8512547351E-07  -1.3302324985E-05   5.4807055382E-06  -2.8783108900E-07
   79      1.4192812252E-06  -2.6481523869E-07  -3.6297489085E-06   1.6092636545E-06   4.5673014228E-08
   80     -3.5749795573E-08   2.3418177144E-07   2.2470625435E-07  -5.7554304990E-08   4.0457906241E-08
   81     -1.2042337024E-06   4.1602550802E-08   3.4269441352E-06  -1.4719290691E-06   7.7443178858E-08
   82      9.2826319845E-07  -1.4797362112E-08  -2.8429926271E-06   1.2358094082E-06  -7.1339588046E-08
   83      8.3149110061E-07  -2.1206862870E-08  -2.4659387410E-06   1.0933236134E-06  -4.9730314812E-08
   84      1.7924850958E-06  -8.1047161316E-08  -5.1808290337E-06   2.3109708953E-06  -1.2250383083E-07
   85     -2.1647379349E-07   3.3429868508E-08   8.1188419521E-07  -3.3605185024E-07   2.6299459621E-08
   86     -2.6722072677E-07  -7.6711227353E-09   9.4591760328E-07  -4.1230824899E-07   5.1813350486E-08
   87      7.7221659800E-07  -1.0291761580E-08  -2.3543997259E-06   1.0416090253E-06  -8.8155852064E-08
   88      5.2493375667E-08   1.3055018331E-08  -3.1330826210E-07   1.3376427135E-07  -1.0957552605E-08
   89     -2.7172950565E-08   8.4412376012E-09  -1.6381188020E-08   2.3195898326E-08  -9.3801431547E-09
   90      1.1347788220E-06  -4.3569338205E-08  -3.3500952316E-06   1.4824050475E-06  -9.8692949547E-08
   91     -6.1225440061E-07   3.3276376445E-08   1.8931008899E-06  -8.3576926843E-07   7.4864851231E-08
   92      5.4130852614E-07  -1.5295653633E-08  -1.5774081917E-06   7.2421153752E-07  -6.0047870254E-08
   93     -1.6449401097E-06   1.0779541253E-07   4.1929102656E-06  -1.9109284740E-06   3.2841135594E-08
   94      1.7264543159E-06   1.8709497681E-08  -5.6547357390E-06   2.5212285767E-06  -1.9995573607E-07
   95     -2.8761962727E-06   4.1401966996E-08   8.1176447622E-06  -3.5320505791E-06   1.6294635623E-07
                   45                 46                 47                 48                 49        
    0      4.9270223123E-04  -1.1248769040E-03  -1.1523182186E-03  -3.4542389407E-03  -5.8957833311E-04
    1     -7.3001225819E-04   7.7392896750E-04   4.3152052123E-04   3.3360312585E-03   7.5336737449E-04
    2     -6.7754571222E-04   9.9670951042E-05  -1.0127594424E-04   2.0882944241E-03   8.2826944336E-04
    3      3.8056145603E-04   1.4000487100E-03   1.1527070721E-03   1.7080308123E-03   4.7517809931E-04
    4      1.3626070249E-03   4.2750547532E-04  -4.0056673663E-04  -1.3794581355E-03   1.8333343524E-04
    5      1.1839142579E-03  -4.1277139672E-04   1.4442014288E-03  -8.7123532424E-05   2.2673958406E-03
    6     -4.2488461427E-03  -5.0120391354E-05  -4.2784430066E-03   3.6977084032E-04   1.9155493308E-03
    7      1.0810139881E-03   4.0384343101E-03   5.5272155962E-04   2.6868769153E-03  -1.6142548673E-03
    8     -2.8008868261E-03  -6.2560220714E-05   2.4663653351E-03   4.1663521864E-03   1.2080654341E-03
    9     -6.6199018514E-03   4.9169950851E-03   3.2157014113E-03  -3.8613688110E-02   4.1261271669E-03
   10      2.2004504283E-02  -7.4833643700E-03   4.6594616415E-03  -1.9167921111E-02   7.9657172763E-03
   11      2.5084084020E-02  -4.3356840369E-03   5.5355518077E-03  -4.1059329512E-02   1.3860155333E-02
   12      4.3331352678E-04  -2.4855317245E-03  -1.3846429948E-03  -6.7130885370E-03   2.4028375342E-03
   13      3.9132284267E-04  -2.5917778103E-04   1.9678803357E-03   4.4430342786E-03  -1.0480177346E-03
   14      2.4313128609E-03   4.8782271177E-04   1.1236360035E-04   1.0866334771E-03  -2.6205392250E-03
   15     -6.2834771637E-04   9.5476009780E-04   9.4870406872E-04   2.1686024125E-03   1.7629891059E-03
   16      3.8694856823E-04  -1.1517982258E-03  -8.3965935453E-04  -5.2807536483E-03  -7.8104506664E-04
   17      2.7983255140E-04  -5.5028361376E-04  -7.7506791284E-04  -5.7111333665E-03  -1.1876630251E-03
   18     -4.3877730339E-04  -6.0459313720E-05  -3.8103496786E-05   6.0094524805E-05   1.6867495463E-04
   19     -7.4911843138E-05  -2.9949486065E-04   2.8993715211E-04   4.4309937667E-05   9.9888773243E-05
   20     -3.6636883352E-05   2.9133204462E-04  -2.1779819430E-04  -2.7376352473E-05  -8.5673041285E-05
   21      6.4142229931E-05  -2.1926748339E-04  -2.1486568758E-05  -1.9224089751E-03   1.9520919027E-03
   22     -1.6812717112E-04  -2.2767093668E-04   1.3819811060E-04   4.1476669794E-04   8.6719991570E-04
   23      2.7548218349E-05   1.1481514761E-04  -2.4976899757E-04  -1.0648655532E-03   4.0186523378E-04
   24     -1.0284056005E-01   8.2742515549E-02   6.2083545336E-02  -2.2651993078E-01  -2.5315267945E-02
   25      8.1660761497E-02  -2.0563264735E-01  -1.9061737759E-01  -4.5632971266E-02  -6.4468046245E-02
   26      6.0057480823E-02  -1.8917051842E-01  -2.2681671637E-01  -1.7767671415E-01  -1.1322463121E-01
   27     -2.7382310640E-04   1.6437458983E-04   6.4950166105E-05  -3.2413743370E-05  -1.8000732913E-05
   28     -7.2972684640E-04   4.9695332184E-05  -3.0357640381E-04  -2.1920908588E-04  -1.0608042667E-04
   29     -1.0449438362E-03   1.5316374687E-04  -3.2293037990E-04  -2.2234107582E-04   2.2536420246E-08
   30      4.5133868587E-05   1.3682030495E-05  -2.7588078202E-05  -3.3490201716E-04   2.6184857735E-04
   31     -8.4969347582E-06   8.4614276842E-05  -6.4897398092E-05   2.7077448202E-04  -3.2401288477E-04
   32     -5.0258703421E-05  -5.9071629716E-05   4.1076806409E-05   2.7757468222E-04   9.0759281819E-05
   33     -1.3498618496E-04   2.9528240080E-04   3.2241798137E-04   1.3920139989E-03   2.1444977205E-04
   34     -1.0913718336E-05  -2.1094717978E-04  -2.2834486610E-04  -5.7708624796E-04   2.8615046686E-04
   35     -6.9064992696E-05   5.0070422963E-05  -6.5121644376E-05  -6.5874268172E-05  -4.3181691264E-05
   36      3.4075677276E-05  -4.5970563067E-05  -2.2533328845E-05  -1.0511965401E-04   4.4119978076E-06
   37     -2.1716707415E-05   1.7525573237E-05   1.9736631498E-05   6.1942851486E-05  -2.4400556946E-05
   38     -1.4536962275E-05  -1.4223832157E-05   5.4461721253E-06   5.1726570408E-05   1.2784120938E-05
   39     -4.6270865221E-06  -5.7272795343E-05  -8.1091866220E-05  -2.2499727663E-04   2.5079633234E-05
   40      5.0008608358E-07   3.7373183793E-05   3.0089374743E-05   5.6145400037E-05  -3.3852851976E-05
   41      8.5910331300E-06  -1.1137611879E-05  -8.3104328875E-06  -6.5012250808E-05  -4.3089643074E-05
   42      1.8302389859E-05  -1.1338286032E-04  -1.1805432723E-04  -3.3135738352E-04   7.0938739314E-05
   43      4.5015610621E-06   2.5262566129E-05   4.8421755132E-05   1.2978589257E-05  -1.3876482524E-04
   44      1.7471517220E-07  -1.2152784186E-05   1.1585923799E-05  -3.7457920488E-05   1.6480477105E-05
   45      1.0558606276E-01  -8.2186244836E-02  -5.7246620098E-02   3.4824309777E-03  -1.7787618764E-02
   46     -8.2186244836E-02   2.0868049620E-01   2.0170316230E-01  -1.2352113225E-03   3.1653079072E-03
   47     -5.7246620098E-02   2.0170316230E-01   2.3567301119E-01  -5.7846869925E-03  -1.9246430109E-02
   48      3.4824309777E-03  -1.2352113225E-03  -5.7846869925E-03   5.9678856647E-01  -7.0193757188E-02
   49     -1.7787618764E-02   3.1653079072E-03  -1.9246430109E-02  -7.0193757188E-02   1.3909865375E-01
   50     -2.6106067349E-02  -1.1603100481E-02  -1.4869326754E-02   1.9552499061E-01   1.2367329543E-01
   51      5.3532792717E-03  -3.0902102637E-03   2.6607492243E-03  -2.8260620746E-01   8.9765454327E-02
   52     -4.6394136224E-03  -2.2776036552E-03   2.2064791137E-03   1.1141249055E-01  -9.2689440459E-02
   53     -8.9696276549E-04   4.1734056803E-03  -1.6958519518E-03   2.1681494656E-02  -8.6658967622E-03
   54     -7.4112491838E-04  -4.9628196603E-04   4.2293215976E-05  -3.6580300279E-02  -1.8157471981E-02
   55      1.4148505624E-04   1.9847214675E-03  -1.4349686636E-03   5.1651257970E-03  -3.7522778601E-03
   56      2.8321292610E-04  -2.0886929270E-05  -6.7759309006E-04   1.9956749173E-04  -1.4374899851E-02
   57      4.9027458756E-05   3.7936544816E-04  -3.1445628585E-04  -8.0901995959E-03   2.9595735045E-02
   58     -2.7010244131E-04  -7.4506169869E-04   5.2225335944E-04   1.3729413697E-02   6.2030526142E-03
   59     -6.5794692723E-04  -9.0271150630E-04   4.0279639053E-04   4.6720857659E-03   1.3630923001E-02
   60     -6.1620498517E-05   4.2920575739E-04  -1.0641336045E-04   9.1605958615E-04  -1.3215876539E-04
   61     -3.3235614114E-04  -7.1673319924E-04   3.6875554791E-04   2.3184842728E-03   6.2885466240E-03
   62      9.3687382158E-05   3.4389910651E-04   9.3823928893E-05  -1.0441948489E-03  -2.6212858174E-03
   63      5.9270351451E-05  -5.4770063303E-05   6.8314213412E-05   4.9591127904E-05  -9.8221192601E-04
   64     -1.3342006022E-04  -2.9284330889E-04   2.2582867594E-04  -7.9026954980E-04   2.4063275395E-06
   65      8.5275894124E-05  -2.4723219459E-04   5.4039517410E-06   2.9725571211E-03   6.0054291056E-03
   66     -4.9149113726E-05   3.5273183007E-06   6.0917198372E-05  -9.1729093131E-04  -1.0763609307E-03
   67      1.4799742853E-05  -5.6622795809E-05   2.9732771882E-06   6.1628876041E-04   9.4651244614E-04
   68      1.3045925617E-05  -3.9285956596E-06   2.1131307558E-05  -7.0477598123E-04   9.6894922674E-05
   69      2.4245090884E-05   1.9704501784E-05  -2.2293372851E-05  -3.6891316117E-04  -6.0661791127E-05
   70     -2.0892873869E-05   4.2505936375E-05  -8.1549344763E-06   4.8202862644E-05  -6.4051281086E-04
   71      3.4135796567E-05   3.4361770067E-06  -3.5017030923E-05   2.0837119090E-05   4.9568991019E-04
   72      1.8051306015E-05  -1.5035482205E-05  -6.6167558546E-06  -4.3480824653E-04   4.9617025695E-04
   73      6.1319811278E-06   8.1899464485E-07  -8.9977687349E-06   2.0157244672E-05  -1.0288391191E-04
   74     -2.1223784885E-05  -1.0420554910E-05   2.6940100985E-05   2.2718916624E-04  -9.7588368954E-05
   75     -1.8808233404E-05   4.2932476928E-06   2.3325983939E-05   9.7622057727E-05  -8.3242199017E-05
   76      1.5207443507E-05   4.4313954657E-05  -2.9365189523E-05   6.8153467348E-05  -1.8702400361E-04
   77      1.0538837883E-05   3.2836509014E-05  -2.7097984500E-05  -7.5242103624E-05  -5.8929145510E-04
   78      3.1347874783E-05  -2.0705285522E-05  -1.8075443938E-05  -3.2196760819E-05   9.9317945588E-04
   79      1.6246306258E-05   2.5556553747E-05  -2.4624261463E-05  -3.7243138878E-04  -4.5353617648E-04
   80     -3.0832203012E-05  -2.8238547337E-06   1.9237318208E-05   8.2518035540E-04   6.2774337392E-04
   81     -3.4149883321E-06  -2.9064632170E-06   4.8894902291E-06   1.5927579258E-04   3.8416822277E-05
   82     -1.8086563122E-06  -1.1937231272E-05   9.1261295325E-06  -1.7313205968E-05   9.7695929880E-05
   83      8.9648052422E-07  -6.4073213530E-06  -1.5108385929E-07  -8.4917379836E-05   1.1309667633E-04
   84     -7.8436583130E-07   2.2645495234E-06   2.3965574932E-06  -2.0178169867E-04  -4.0906742124E-05
   85      7.4242980058E-07   3.4884847699E-06  -3.8025527738E-06   4.2148812175E-05   5.8668018037E-06
   86     -2.2560023669E-06   3.1318318723E-06  -1.3589188760E-06   4.0299814660E-05  -7.1499575486E-05
   87     -3.3112049150E-07  -3.3271327703E-06   3.1897996919E-06  -6.0921097426E-05   7.5671030916E-05
   88     -2.6363845692E-06  -8.9115347451E-06   6.0717645571E-06   2.4496496509E-05   8.2838754817E-05
   89     -6.9035628862E-07  -4.2913256955E-06   2.8713801727E-06  -1.5874404615E-05   9.0307200307E-06
   90      1.3062235340E-06  -5.5050448648E-07   1.2177289901E-06  -1.1813103025E-04   5.8253113004E-05
   91     -2.0408696238E-06   1.1980318933E-06  -1.2826310581E-06   5.7260389694E-05  -3.3215483805E-05
   92      8.3726175019E-07  -2.2766989341E-07  -5.7333168198E-07  -5.7102350839E-05   4.5433739130E-05
   93     -8.1500101143E-06  -1.6911155823E-05   2.3895488431E-05   4.7083708481E-04   1.0372944760E-04
   94     -1.3315454982E-05  -2.7933082600E-05   2.1157669050E-05  -3.2249623864E-05   3.5082776646E-04
   95      6.1136768437E-06  -1.8039096501E-05   2.1533784657E-06  -5.8412753402E-05  -4.7564453316E-04
                   50                 51                 52                 53                 54        
    0     -2.0178619303E-03   1.8082816104E-03  -1.2783878871E-03   1.5722153417E-04   1.1407133896E-03
    1      2.5014307876E-03  -1.0940340044E-03   8.9486292335E-04   9.1908546116E-05  -5.7317859451E-04
    2      1.8223627575E-03  -1.8836307088E-04   2.0770789682E-04   2.3758018871E-04  -8.6997757684E-06
    3      1.8232056916E-03  -1.7182030417E-03   1.3915738808E-03  -2.2833326409E-04  -1.1640887645E-03
    4      1.3564884054E-03   5.8523716521E-04   5.5024320288E-05  -6.7979633130E-05   1.3044364934E-04
    5      1.0857817055E-03  -4.7041938199E-04   3.0033494481E-04   2.3279418594E-04  -2.9449278057E-04
    6      3.7723983546E-03   1.6798912410E-03  -1.1825911619E-03   5.0466555385E-04   1.3562075582E-03
    7      1.1554790192E-03  -2.0636368266E-03   1.3031291095E-03  -2.0270743934E-04  -1.4153596929E-03
    8      1.5667395923E-03  -1.4259548991E-03   1.1672956361E-03  -2.8550359754E-04  -8.2868228234E-04
    9     -1.5047841662E-02  -5.3612124205E-03   5.1301597356E-03  -2.3329894408E-03  -4.3160200232E-03
   10      3.5907624952E-03   2.3248290126E-03   6.3953140889E-04  -4.6999835849E-03   2.8279450000E-03
   11     -5.6045682874E-03  -3.3210275312E-03  -4.7294806976E-03   1.7715757765E-04  -9.8957882713E-04
   12     -9.4292902830E-04   2.2198948256E-03  -2.2907740406E-03  -9.7795127435E-04   1.6517944316E-03
   13     -1.6303648901E-03   3.4362028915E-04   1.2805626110E-03  -9.7655644423E-05  -1.0445818429E-04
   14     -1.3618157136E-04   9.9418204321E-04  -1.2030128043E-03   5.8511497410E-04   5.7724762172E-04
   15      2.3296191390E-03  -1.7201699244E-03   1.1393474768E-03   1.3021470960E-04  -9.4851356768E-04
   16     -4.4119388819E-03   1.1481071706E-03  -1.3238491097E-03  -1.8277739121E-04   6.5566156307E-04
   17     -3.1384737925E-03   5.2984614214E-04  -7.2998255165E-04  -3.3086239472E-04   4.8703502621E-04
   18      1.0736901187E-04   4.8384491929E-05  -4.6966923344E-05   1.3890531544E-06   4.7434868407E-05
   19     -1.4304370773E-04  -7.0526516657E-06   2.7291429015E-05  -2.6017286152E-05  -1.0238827110E-05
   20      1.1100267890E-04   2.4518956548E-06  -3.0871123219E-05   1.9270670494E-05   1.2025931578E-05
   21      8.9537733440E-04  -8.5494446163E-05  -2.6085158195E-04  -1.6088036139E-05   5.5895477931E-05
   22     -4.5509232335E-04   1.3866352788E-04  -3.6511474258E-04   5.9264873245E-04   1.7372950294E-04
   23      1.1539104641E-03   4.5179272895E-04   1.9443063112E-04   5.4164709332E-05   1.7114528316E-04
   24     -1.4629834893E-01  -5.1031853322E-02  -1.3192275039E-02  -3.0792294734E-02   1.9779789932E-03
   25     -1.2232801219E-01   2.0081121675E-02  -5.0552300305E-03   1.6595103061E-02   2.6093287968E-03
   26     -2.0785246760E-01   4.0801159022E-03   6.3597113638E-04  -8.9838344718E-03   3.0401394078E-03
   27      3.9129453101E-05  -8.7652643249E-05   2.8876217442E-05   3.7911240272E-05  -5.8156751324E-06
   28     -9.4347547840E-05  -4.3061092049E-05  -3.9183035518E-05   4.1019862604E-05   1.0854792078E-06
   29     -2.1768474407E-04  -4.6682600083E-05   9.6385306282E-05  -2.4212932446E-05  -5.5209113024E-05
   30      2.8055852314E-04  -3.1716731464E-05  -9.3693841747E-05  -2.5038694045E-05   3.2738002068E-05
   31      1.1526988719E-04  -1.6290175967E-05  -5.9817437140E-06   7.8774081016E-05  -2.5246037175E-05
   32     -5.1233916301E-05   2.8357274000E-05   7.1346732446E-05  -2.7150443327E-05  -1.1619351273E-05
   33      7.4101492632E-04  -5.1673187416E-04   4.0623063304E-04   2.3824870454E-05  -3.3591889512E-04
   34     -1.9293789137E-04   3.7046909336E-04  -3.7038489711E-04   8.5337341904E-05   2.7296179852E-04
   35      2.4237735040E-04   5.5434285987E-05   6.8043874701E-05  -4.0933236101E-05   1.0286131555E-07
   36     -2.2142724259E-05   6.2250944704E-05  -4.2571749732E-05  -1.0125332888E-05   3.6211344150E-05
   37     -2.3350299376E-06  -4.3384850307E-05   3.4321180858E-05   6.5822004214E-08  -2.7075972556E-05
   38      2.6859381625E-05   4.5498469661E-07   1.1915409650E-06  -1.5703858145E-06  -1.1194890272E-06
   39      1.7224494608E-05   1.3463203451E-04  -7.9131253047E-05  -6.0045707940E-06   8.0139928885E-05
   40     -6.0373366880E-05  -7.4732510645E-05   4.0017956137E-05   6.3234420712E-06  -4.1975964456E-05
   41     -1.2619574292E-04   6.6137842988E-07  -1.1379640302E-05   6.8660400214E-06   6.8445292936E-07
   42     -1.2565881921E-04   1.8929950365E-04  -1.6929704285E-04   2.1961961163E-05   1.3434004849E-04
   43     -1.0957299316E-04  -8.3348878060E-05   7.2368978591E-05  -1.5858190499E-05  -5.4243978731E-05
   44     -3.5333648775E-05   2.5709552825E-06  -1.0852966199E-05   3.3905480399E-06   2.8332080060E-06
   45     -2.6106067349E-02   5.3532792717E-03  -4.6394136224E-03  -8.9696276549E-04  -7.4112491838E-04
   46     -1.1603100481E-02  -3.0902102637E-03  -2.2776036552E-03   4.1734056803E-03  -4.9628196603E-04
   47     -1.4869326754E-02   2.6607492243E-03   2.2064791137E-03  -1.6958519518E-03   4.2293215976E-05
   48      1.9552499061E-01  -2.8260620746E-01   1.1141249055E-01   2.1681494656E-02  -3.6580300279E-02
   49      1.2367329543E-01   8.9765454327E-02  -9.2689440459E-02  -8.6658967622E-03  -1.8157471981E-02
   50      2.6360518838E-01  -1.4065644864E-02   9.8189878963E-03  -4.9861326184E-02   1.4315598696E-02
   51     -1.4065644864E-02   6.0128305565E-01  -8.7501710575E-02  -5.5095315294E-02  -2.0342235961E-01
   52      9.8189878963E-03  -8.7501710575E-02   4.7279354967E-01  -2.4298188238E-01  -4.0079650749E-02
   53     -4.9861326184E-02  -5.5095315294E-02  -2.4298188238E-01   3.0636095188E-01   6.7186366896E-02
   54      1.4315598696E-02  -2.0342235961E-01  -4.0079650749E-02   6.7186366896E-02   5.9609939610E-01
   55      2.4758774457E-03  -1.5413413844E-02  -8.4454823417E-02   1.4429865008E-02  -1.2637447600E-01
   56      2.2697608554E-02   4.5448755971E-02   2.9216541940E-02  -9.9958037103E-02  -1.8566235940E-02
   57     -1.7629855387E-02  -6.0537995603E-02   3.9091049049E-02  -1.5145884545E-02   1.4871785831E-02
   58     -2.8564157519E-03   3.1877701051E-02  -2.4690991373E-01   1.5226213209E-01   8.4514782872E-03
   59     -4.1010683002E-03  -1.7258097142E-02   1.4603519541E-01  -1.2164304243E-01  -2.8660182646E-03
   60      3.0319741495E-04   2.8008490322E-02  -1.6703273091E-02   1.1290528307E-02  -1.3526672505E-01
   61     -1.8087412073E-03  -2.8281198767E-02  -5.6293461954E-02   6.5128907126E-02   1.2533125739E-01
   62     -5.3679902071E-03   1.9673022281E-02   6.4054103966E-02  -3.3934398923E-02  -7.7315980927E-02
   63      1.5706313238E-03  -2.5628398472E-02   6.2267503131E-03   5.3861483892E-03  -2.0852894463E-01
   64      1.8756209927E-03  -1.1450741905E-02   1.3591640724E-02   2.6343260350E-03   3.3207663914E-02
   65     -1.1921257102E-03   1.9068396911E-02  -4.1021513637E-03   8.8704851021E-03   1.2564770995E-02
   66      8.1951910460E-06  -2.3148690180E-03   4.4392702261E-03  -1.9433701142E-03  -3.2501175776E-02
   67     -1.0868495592E-03   3.0716079606E-03  -3.8922560641E-05   8.9982764868E-04   5.9136576530E-03
   68      4.9348671653E-04  -2.9399990005E-03  -4.9388337970E-04   1.1540156343E-03   9.7069983435E-03
   69      3.9258551480E-04  -9.1899821092E-04  -6.1059091734E-04   4.0744090052E-04   3.7254414626E-03
   70     -2.2570975946E-04   9.4221278629E-05   4.0345424614E-04  -6.0795059680E-04  -1.0128669403E-03
   71      6.2226804720E-05   9.6272510185E-04  -1.7260281156E-03   6.3551714271E-04   5.8797946763E-03
   72      3.5501801512E-04  -4.4768032618E-04  -6.1185267170E-04   1.9742307071E-04   1.4778514922E-03
   73      1.4359761383E-05   1.5952559627E-04   2.0067077563E-04   2.7041177709E-05  -1.4183857077E-03
   74     -3.1700861911E-04   1.4820446590E-04   4.6690954165E-04   3.5245886351E-06   9.2886200243E-04
   75     -1.9942397823E-04   7.5554983570E-05  -4.3048315663E-04   4.3508897389E-04   8.0376299907E-03
   76      1.1868711940E-04  -1.1879197426E-04  -3.2812170214E-04  -6.4779684491E-04   7.5469296798E-04
   77      2.5470714471E-04   5.7224567020E-04   7.3864561556E-04  -6.6773506436E-04  -6.6648815318E-04
   78      9.7403504291E-05  -2.2142501256E-03  -7.6201092537E-04   7.5227410833E-04  -7.2087622244E-03
   79      3.5788669457E-04  -9.5536240713E-04  -9.3705108672E-04   7.0954547577E-04   1.2439455241E-02
   80     -6.3765515236E-04   8.8965707914E-04   1.2769366039E-04  -5.5471076207E-04  -1.1795468935E-02
   81     -1.1771006311E-04   1.2510898825E-04   1.8488219845E-05   3.9280199667E-05  -4.2114003916E-04
   82      1.1622155402E-04  -3.9840684015E-04  -7.6200385719E-05   1.5262852913E-04   2.1320706831E-04
   83      1.0231869574E-04   1.1959891668E-04  -4.3544086575E-05  -5.9558740989E-05  -1.8051388045E-03
   84      1.6876919744E-04  -4.0592661069E-04   7.7213191515E-05  -7.2514153708E-05   2.4881655532E-04
   85      3.9944443221E-05   1.7178604824E-04  -1.9286115296E-04  -7.6004485442E-05   2.2376087437E-04
   86      1.4796703779E-05   1.8787374752E-07   2.5276605151E-06  -8.4147881126E-05  -4.8900455676E-04
   87      2.5285599370E-05  -4.8742014158E-05  -6.9966111956E-05   5.2513362143E-05   2.0116373536E-04
   88     -4.5917388835E-05   9.6528865725E-06  -2.5549840216E-05   5.7572555496E-05  -4.3711543178E-04
   89      4.6719031093E-06  -2.2565781168E-05   2.9900449734E-05  -1.0049118034E-05  -2.1504702578E-04
   90      7.6823750811E-05  -2.8004738119E-05  -4.5331917046E-05   9.3147629330E-05   1.0085840450E-03
   91     -4.9052248848E-05   1.0196149248E-06   7.1586512963E-05  -5.9797563198E-05  -5.2838238238E-04
   92      4.4914320800E-05  -1.0621231351E-04  -6.1970047643E-05   1.0497630281E-05   5.6242381980E-04
   93     -2.6325965224E-04  -1.8616572746E-03   6.9513898618E-04  -8.8513214913E-04  -7.4323379561E-04
   94     -1.4252699010E-04   5.2659664952E-04  -2.4318343171E-05   3.7375540166E-04  -2.6156589292E-03
   95      2.1968708096E-04  -7.2002025455E-04   6.7746639750E-04  -1.8840524505E-04   5.4279803705E-04
                   55                 56                 57                 58                 59        
    0      1.5040738253E-03  -1.5444552714E-03  -7.0562006548E-04   1.9013258621E-04   1.5990491822E-04
    1     -8.4678340240E-04   9.3848407501E-04   4.3004852741E-04  -1.9095902341E-04  -1.7514092200E-04
    2     -1.1769502714E-04   2.4566933272E-05   9.5008613288E-05  -5.2493302374E-05  -2.8460888628E-05
    3     -1.5803038851E-03   1.3975754079E-03   7.0537557901E-04  -1.0220991424E-04  -5.3841955593E-05
    4      2.0887110373E-05  -6.8906140998E-04  -1.1581260358E-04   2.1985276833E-04   3.0373128230E-04
    5     -2.3474374530E-04   7.4641316053E-04   1.0233636726E-04  -2.3145119025E-04  -3.0397916368E-04
    6      1.6092769990E-03  -1.7378102532E-03  -6.6294253602E-04   1.4268453126E-04   2.3238840931E-04
    7     -1.5167653317E-03   1.4879168541E-03   6.5509595398E-04  -1.3722689267E-04  -1.5398972693E-04
    8     -1.1205727931E-03   1.2406750275E-03   2.7742325216E-04  -1.4351055838E-04  -1.2292021000E-04
    9     -4.4006671493E-03   5.6294080307E-03   1.3295624415E-03  -8.1079720117E-04  -1.2167588830E-03
   10      2.8996093048E-03  -1.1906387814E-03  -2.3845074621E-03  -3.0244528425E-04  -3.1141729505E-04
   11      1.3428107898E-03  -2.3225896412E-03   2.2607357182E-04   9.2419203925E-04   6.7352321230E-04
   12      2.3537113504E-03  -2.5808220219E-03  -1.1441600628E-03   4.6792542017E-04   4.4702311219E-04
   13     -6.2080750306E-04   1.7195954042E-05   1.6965772818E-04   1.6774676647E-04   2.1552174543E-04
   14      8.9689955238E-04  -5.1973950902E-04  -2.5716955581E-04  -5.7593538520E-05  -3.9166014916E-05
   15     -1.2749033756E-03   1.1686926422E-03   7.0222723024E-04  -1.6803860571E-04  -1.3631519707E-04
   16      9.9094491750E-04  -1.4213562961E-03  -4.3412643313E-04   3.9057312073E-04   3.7914611166E-04
   17      8.2694722641E-04  -4.3368021073E-04  -3.6240797944E-04   1.1979482842E-05  -6.7621050751E-05
   18      5.8136473308E-05  -6.1278364082E-05  -2.1061123174E-05   6.0142911681E-06   4.2043563181E-06
   19     -2.4275366509E-05   7.6158757741E-06   7.3284827899E-06   4.3756098276E-06   8.8682381951E-06
   20      2.2561484406E-05  -6.2964983163E-06  -2.1365271358E-06  -3.7824246419E-06  -7.2004651453E-06
   21      7.8604395865E-05   1.1615112671E-04   2.8109939598E-05  -7.8815593790E-05  -7.3944127062E-05
   22      3.5703919226E-04   1.3239387185E-04  -7.9430319301E-05  -1.6835921158E-04  -2.6909115480E-04
   23      2.2745343187E-05  -4.9449294988E-04  -3.0419722488E-05   1.2632471177E-04   1.5009425656E-04
   24      1.0180325862E-02  -3.9047838737E-03  -3.5708834781E-03  -1.3212811015E-03  -1.0031446344E-03
   25      4.2157686548E-03   1.0502961331E-02   7.7979122076E-04  -7.4431466627E-03  -8.6425037127E-03
   26     -3.4359707706E-03  -1.0644646927E-02   1.1136849102E-03   4.2952539430E-03   6.7755180832E-03
   27     -2.8260082585E-06   6.9291314974E-05  -2.7140465083E-06  -2.6373162422E-05  -3.8117023519E-05
   28      5.8251012985E-05   1.4674100405E-04  -1.7192776007E-05  -6.5977295507E-05  -8.6892681232E-05
   29     -7.9096576841E-05  -7.9861941727E-05   2.9038205908E-05   5.5799670190E-05   6.5572747682E-05
   30      7.6012460135E-05  -3.5223627089E-05  -2.4901542609E-05  -1.2113935187E-05  -1.6996204342E-05
   31     -1.1972308920E-05   9.4553124311E-05   1.5191813529E-05  -4.2565432911E-05  -4.4089036158E-05
   32     -5.0795594607E-05  -2.4413969136E-05   8.5630601423E-06   2.6995206206E-05   3.3319103838E-05
   33     -4.3943837691E-04   5.1823843283E-04   2.0351314476E-04  -8.5785382278E-05  -8.5640362809E-05
   34      4.1662208269E-04  -2.6905947308E-04  -1.9165348032E-04  -5.8500038097E-06  -3.7289504986E-05
   35     -4.6770266124E-05  -8.7933544357E-05   2.5718473948E-06   3.9647776218E-05   5.8606982713E-05
   36      4.9545815148E-05  -5.8096637766E-05  -2.7653543477E-05   9.8605297135E-06   1.0422455055E-05
   37     -3.7421157464E-05   4.0014807748E-05   1.9976512420E-05  -6.0112563326E-06  -5.1074492049E-06
   38     -1.6370447285E-06   2.5987773921E-06  -6.8139448268E-07  -2.3554545119E-07  -6.1187802776E-08
   39      9.9004234972E-05  -1.3252916990E-04  -5.2874718943E-05   2.2513055174E-05   2.5229911573E-05
   40     -5.3284435938E-05   6.2367499339E-05   3.3618325894E-05  -8.8669013392E-06  -9.6129382429E-06
   41      3.4045300122E-06  -1.0182734832E-05   3.6153671463E-06   4.1574649692E-06   4.5445706029E-06
   42      1.9453867916E-04  -1.6017947600E-04  -9.1407910304E-05   9.7286963240E-06   1.4623722277E-06
   43     -8.0426018413E-05   7.1632535072E-05   4.2550119530E-05  -4.8862600976E-06  -8.7839738425E-07
   44      7.9524114018E-06  -7.8608070022E-07  -2.3811804786E-06  -8.4662924340E-07  -2.8657790214E-06
   45      1.4148505624E-04   2.8321292610E-04   4.9027458756E-05  -2.7010244131E-04  -6.5794692723E-04
   46      1.9847214675E-03  -2.0886929270E-05   3.7936544816E-04  -7.4506169869E-04  -9.0271150630E-04
   47     -1.4349686636E-03  -6.7759309006E-04  -3.1445628585E-04   5.2225335944E-04   4.0279639053E-04
   48      5.1651257970E-03   1.9956749173E-04  -8.0901995959E-03   1.3729413697E-02   4.6720857659E-03
   49     -3.7522778601E-03  -1.4374899851E-02   2.9595735045E-02   6.2030526142E-03   1.3630923001E-02
   50      2.4758774457E-03   2.2697608554E-02  -1.7629855387E-02  -2.8564157519E-03  -4.1010683002E-03
   51     -1.5413413844E-02   4.5448755971E-02  -6.0537995603E-02   3.1877701051E-02  -1.7258097142E-02
   52     -8.4454823417E-02   2.9216541940E-02   3.9091049049E-02  -2.4690991373E-01   1.4603519541E-01
   53      1.4429865008E-02  -9.9958037103E-02  -1.5145884545E-02   1.5226213209E-01  -1.2164304243E-01
   54     -1.2637447600E-01  -1.8566235940E-02   1.4871785831E-02   8.4514782872E-03  -2.8660182646E-03
   55      5.8115554097E-01  -3.0121322976E-01  -1.3967669414E-02  -1.3780630061E-04   1.5382552166E-02
   56     -3.0121322976E-01   4.3783911092E-01   9.7539746332E-03   1.0490617912E-02   7.2525115561E-03
   57     -1.3967669414E-02   9.7539746332E-03   6.6303622832E-02  -4.9519198223E-02   1.7940798872E-02
   58     -1.3780630061E-04   1.0490617912E-02  -4.9519198223E-02   2.5017325729E-01  -1.6603767308E-01
   59      1.5382552166E-02   7.2525115561E-03   1.7940798872E-02  -1.6603767308E-01   1.1382930238E-01
   60      9.3340573241E-02  -5.1944497934E-02  -4.8754540318E-03  -2.5144071341E-03   1.6156056554E-03
   61     -4.0750326311E-01   2.5132076363E-01  -4.7754307258E-03  -1.1230047815E-03   2.0931710075E-03
   62      2.5884531091E-01  -2.5865568224E-01   5.7395485274E-03   2.2317371592E-03  -1.3890211972E-03
   63      3.2885529805E-02   1.4695009988E-02  -3.1186679151E-04  -6.6407099715E-04   3.2804402132E-04
   64     -9.6432821348E-02   1.0740845519E-02   3.4770973799E-04  -1.0312185450E-03  -1.4453614477E-03
   65      9.2618450545E-03  -9.9042392952E-02  -6.4939677705E-04  -1.3545886954E-03  -2.3259303435E-03
   66     -9.6174369338E-05   2.4587243075E-02   1.6557078412E-04  -1.5233158384E-04   4.8377973088E-05
   67      8.2995376283E-03  -9.6104527814E-03   1.4413858888E-05  -9.0066325146E-05  -4.5240905718E-04
   68     -5.4624094651E-03   8.3057762176E-03  -1.2218488244E-04   1.3460529826E-04   3.5685087038E-05
   69     -1.3059790504E-03   5.3763541784E-03   6.4829750902E-05   2.5024422555E-04   7.6320425174E-05
   70      5.0919913269E-03   2.8873712354E-03   8.5709939877E-05   4.9974885505E-05   2.2001224827E-04
   71      5.3255062880E-03  -3.4035989484E-03  -1.4888819519E-04   6.3583056016E-05   4.0369664442E-06
   72      5.2929349303E-04  -6.7224961095E-04   2.9311257791E-05   5.0036530012E-05  -9.6033073539E-05
   73     -1.2572373380E-03   1.1293686595E-03  -8.6518247620E-06   2.3399736892E-06   3.8485146013E-06
   74      4.5997619706E-04  -2.5798488457E-03  -6.6321703717E-05  -1.9961600211E-04  -7.7219039895E-06
   75      1.0286410701E-03  -9.1535027394E-04  -1.6184437388E-04   3.7837564070E-05   8.5546708578E-05
   76      4.4716859200E-03   5.8702233728E-03   2.0415811176E-04   2.2866102246E-04  -1.1869055065E-05
   77      3.9690611344E-03  -2.1587599219E-03  -1.5828579812E-04  -8.1367827311E-05   1.5680442435E-04
   78      1.8339297633E-02  -2.6545612752E-02  -2.5738861727E-03   4.3015572327E-04  -9.7937849463E-04
   79     -6.9242531093E-03   6.1341749958E-03  -2.9001203582E-04   3.5264342413E-04   5.5095268649E-04
   80      1.9104539606E-03   5.4809038041E-03   4.5501610117E-04   2.6780857283E-04  -3.5691507031E-04
   81     -1.3969772674E-03  -2.6753643909E-05   5.7889421838E-05   3.7324263597E-05  -5.3278751153E-05
   82     -4.0048482670E-03  -7.9051564168E-04  -2.1856052683E-05  -5.1246424966E-05  -4.0155514612E-05
   83     -1.1328310812E-05  -1.6293964540E-03  -1.0668365428E-04  -6.8991732069E-05  -1.6866842821E-05
   84     -8.5492624968E-04   1.2510202846E-03   1.5501610918E-06   1.3551837697E-05   4.4399355258E-05
   85      4.3261755492E-04  -5.4368813478E-04  -8.6979273929E-06   1.6948265434E-05   2.8694082183E-05
   86      9.3040053262E-05   1.5545910783E-04  -5.6857727651E-06   8.5861167249E-06   2.6881623535E-05
   87     -3.4691011479E-04  -2.0813481043E-04   2.7502926481E-05   1.0138321319E-05  -1.3436146686E-05
   88     -7.7649552224E-04  -4.9003778913E-04   6.0604092526E-06  -2.6581977339E-05  -2.1265796024E-05
   89     -4.1572688713E-04  -2.1219870149E-04  -2.9143493823E-05  -3.4293704819E-05   7.6840992963E-06
   90      3.8119136553E-04  -1.1755448811E-03   1.2669977553E-05  -5.8590074799E-06   2.7909494305E-07
   91      2.3380823425E-04   6.2643122017E-04   3.5651737986E-06   1.7337322531E-06   1.0952010216E-07
   92      1.1357048928E-05   2.3811819254E-04   1.6060058411E-05   1.2238539515E-05  -1.3472205299E-06
   93     -3.9396429750E-04  -3.3727321016E-04  -1.6970831412E-03  -3.1255414262E-06  -1.1575626567E-03
   94     -2.1934635844E-03  -1.4829131787E-03  -6.9016967039E-05   6.8003453083E-04  -1.8695420296E-04
   95     -1.4846970756E-03  -1.0416099945E-03  -7.1731409457E-04  -3.7336595872E-04   9.3730659017E-04
                   60                 61                 62                 63                 64        
    0     -4.6929384545E-04  -9.6076717918E-04   8.2805202559E-04  -2.1334654748E-04  -2.1722293712E-04
    1      2.5688785192E-04   5.4258731679E-04  -4.7022794032E-04   1.2318494921E-04   1.2555561339E-04
    2      1.5354130832E-05   4.9631324651E-05  -2.2129391677E-05   9.9177613657E-06   1.9240201892E-05
    3      5.0121187102E-04   9.7586531123E-04  -7.9980088791E-04   2.1183538946E-04   2.2350916510E-04
    4     -7.7619286211E-05  -1.4639211196E-04   2.2944031780E-04  -3.7827422341E-05   2.6388519410E-07
    5      1.1624466299E-04   2.5505648897E-04  -2.6827773974E-04   5.9929469385E-05   6.5711997421E-06
    6     -5.2619140498E-04  -1.0142669593E-03   9.0798691130E-04  -2.1847363208E-04  -2.1939626293E-04
    7      4.9141028233E-04   1.0398771222E-03  -8.4348289101E-04   1.9466193820E-04   1.6940250194E-04
    8      2.0198666040E-04   7.4533455926E-04  -6.5412965631E-04   1.3772910782E-04   1.2698962329E-04
    9      2.0249763197E-03   3.0867643176E-03  -2.8060724303E-03   5.9935123065E-04   5.7295875551E-04
   10     -1.0904689789E-03  -1.9231328997E-03   1.2169972999E-03  -3.2160751046E-04  -2.3634832695E-04
   11      2.4747745436E-04  -5.6822379562E-04   5.6509183901E-04  -1.8549384022E-04  -2.2203038340E-04
   12     -6.4010207306E-04  -1.5073271562E-03   1.3020314616E-03  -3.2433793464E-04  -3.1580395832E-04
   13      1.5046957208E-04   2.4493169156E-04  -1.0010008501E-04   5.5529215337E-05   5.1072854490E-05
   14     -2.4816827429E-04  -4.7964606112E-04   3.4868230687E-04  -1.3421120114E-04  -1.4877657741E-04
   15      4.4649863625E-04   7.9066003083E-04  -6.6579133036E-04   1.8303768253E-04   2.0009058583E-04
   16     -2.9272497371E-04  -6.7991338404E-04   6.1843998805E-04  -1.5598070067E-04  -1.2822713180E-04
   17     -1.7771361531E-04  -4.6380084968E-04   3.0976537485E-04  -8.6094957724E-05  -8.8818586872E-05
   18     -1.4755625460E-05  -3.9183851908E-05   3.2148241408E-05  -8.2847567038E-06  -6.8435154285E-06
   19      4.8446552687E-06   1.0428623575E-05  -7.8746534591E-06   2.4240201143E-06   4.7770617590E-06
   20     -3.4648391104E-06  -1.0232761712E-05   6.9982969400E-06  -1.5154579692E-06  -1.8287415080E-06
   21     -1.1849819277E-05  -2.9715837940E-05  -2.2780200858E-05   1.1311925337E-05   3.3149140441E-07
   22     -6.7875737946E-05  -1.4673794684E-04   5.6081675132E-05  -1.8013125202E-05  -5.4818179303E-05
   23     -3.2069520967E-05  -1.3181191314E-04   1.8763751055E-04  -1.9994233033E-05   2.3685214524E-05
   24     -4.3145330036E-05  -3.6539396440E-03   1.2942398835E-03  -8.8122973422E-04  -7.2871424315E-04
   25     -7.7145425473E-04  -5.2711313797E-04  -1.4129238003E-03   2.1612012923E-04  -3.8535401788E-04
   26      1.0660176374E-03  -1.1597243993E-03   2.1191479720E-03   3.8969673104E-04   8.8303449826E-04
   27     -9.1398100979E-06   1.1384995981E-05  -1.8986708848E-05   8.4488674738E-06   6.3987510189E-06
   28      4.8797841342E-06  -2.0042837352E-07  -2.8334797682E-05  -4.3938810309E-07  -1.2627929361E-05
   29      3.0670622300E-05   2.6820643063E-05   1.1830395726E-06   2.7618588798E-06   8.2141618936E-06
   30     -1.3629080231E-05  -3.7799322561E-05   2.4732879732E-05  -8.1040652230E-06  -7.6888800811E-06
   31      4.5591498943E-06   2.3734798538E-05  -3.0982323130E-05   4.3308355208E-06   3.0054360703E-07
   32      6.6670876310E-06   1.6192257066E-05  -2.3402065517E-06   4.1819137564E-06   5.2491638660E-06
   33      1.3570596959E-04   2.9329436758E-04  -2.5690342505E-04   6.5483654693E-05   5.7424403783E-05
   34     -1.1957854757E-04  -2.3060943960E-04   1.8046621073E-04  -5.2197000891E-05  -6.7106968460E-05
   35     -3.6607541182E-07   9.0452888868E-07   1.8791305077E-05  -2.0476143336E-06   8.4540725447E-06
   36     -1.6025598993E-05  -3.2272941500E-05   2.8976468520E-05  -7.1451482088E-06  -7.8627492593E-06
   37      1.2382123270E-05   2.3433346901E-05  -2.0984593767E-05   5.7680949668E-06   6.0941540601E-06
   38      1.2920605148E-07   1.7286932588E-06  -1.2243694951E-06   7.8927748189E-08  -2.9256170114E-07
   39     -3.3976047561E-05  -6.9246497866E-05   6.4593030313E-05  -1.6018061454E-05  -1.4037755791E-05
   40      2.0302931582E-05   3.4834089061E-05  -3.2506834165E-05   9.0394041520E-06   9.1015919858E-06
   41      8.4315167789E-07  -2.7179113094E-06   2.2380134415E-06   8.0087968614E-08  -3.3827880408E-07
   42     -5.7348509761E-05  -1.1452785137E-04   9.4052184302E-05  -2.5531151155E-05  -3.0045965886E-05
   43      2.6343655175E-05   4.7278233044E-05  -4.1352080449E-05   1.1394863311E-05   1.3997644487E-05
   44     -1.0001833242E-06  -3.2659149195E-06   1.5559176199E-06  -6.0074052197E-07  -1.2258157116E-06
   45     -6.1620498517E-05  -3.3235614114E-04   9.3687382158E-05   5.9270351451E-05  -1.3342006022E-04
   46      4.2920575739E-04  -7.1673319924E-04   3.4389910651E-04  -5.4770063303E-05  -2.9284330889E-04
   47     -1.0641336045E-04   3.6875554791E-04   9.3823928893E-05   6.8314213412E-05   2.2582867594E-04
   48      9.1605958615E-04   2.3184842728E-03  -1.0441948489E-03   4.9591127904E-05  -7.9026954980E-04
   49     -1.3215876539E-04   6.2885466240E-03  -2.6212858174E-03  -9.8221192601E-04   2.4063275395E-06
   50      3.0319741495E-04  -1.8087412073E-03  -5.3679902071E-03   1.5706313238E-03   1.8756209927E-03
   51      2.8008490322E-02  -2.8281198767E-02   1.9673022281E-02  -2.5628398472E-02  -1.1450741905E-02
   52     -1.6703273091E-02  -5.6293461954E-02   6.4054103966E-02   6.2267503131E-03   1.3591640724E-02
   53      1.1290528307E-02   6.5128907126E-02  -3.3934398923E-02   5.3861483892E-03   2.6343260350E-03
   54     -1.3526672505E-01   1.2533125739E-01  -7.7315980927E-02  -2.0852894463E-01   3.3207663914E-02
   55      9.3340573241E-02  -4.0750326311E-01   2.5884531091E-01   3.2885529805E-02  -9.6432821348E-02
   56     -5.1944497934E-02   2.5132076363E-01  -2.5865568224E-01   1.4695009988E-02   1.0740845519E-02
   57     -4.8754540318E-03  -4.7754307258E-03   5.7395485274E-03  -3.1186679151E-04   3.4770973799E-04
   58     -2.5144071341E-03  -1.1230047815E-03   2.2317371592E-03  -6.6407099715E-04  -1.0312185450E-03
   59      1.6156056554E-03   2.0931710075E-03  -1.3890211972E-03   3.2804402132E-04  -1.4453614477E-03
   60      1.2932151367E-01  -1.2251017392E-01   6.7669952714E-02  -1.0094786807E-02   4.4782952561E-02
   61     -1.2251017392E-01   4.8168605471E-01  -3.3996429673E-01   2.9772259702E-02  -2.0909008146E-02
   62      6.7669952714E-02  -3.3996429673E-01   2.8977263594E-01  -1.8184521568E-02   2.0277517859E-02
   63     -1.0094786807E-02   2.9772259702E-02  -1.8184521568E-02   6.2865921874E-01  -1.2568950739E-01
   64      4.4782952561E-02  -2.0909008146E-02   2.0277517859E-02  -1.2568950739E-01   3.3763075176E-01
   65     -3.0276269283E-02   2.5128213020E-02   5.6053671129E-03  -7.4671859650E-02  -2.2664672088E-01
   66      1.4578896145E-04  -4.0914752107E-03   3.6926147464E-03  -1.9752655114E-01   5.7507530004E-03
   67      1.1241251743E-03  -1.0161313923E-03  -6.4187449003E-04  -2.1273153354E-02  -1.0150806403E-01
   68     -6.1954590434E-04   3.0195313016E-03  -3.9944561343E-03   1.3082205308E-01   4.5472357448E-02
   69      1.1576896909E-03   2.4513513500E-04  -1.5202387615E-03  -4.2053422391E-02  -1.5652257174E-02
   70     -5.3476053709E-04   9.6675274931E-05  -1.2289140435E-04   8.9875633571E-03   2.5581774346E-02
   71     -1.4775355388E-03  -4.4036885489E-04   5.6332151431E-04   1.7032804256E-02  -2.1091789165E-02
   72     -4.4447780248E-04  -6.2519210633E-04   6.2190691441E-04  -2.8698631813E-03  -7.8291362388E-03
   73      9.9730620745E-04  -1.3680542609E-04  -1.7878046257E-04  -7.6858768631E-03  -1.9002102467E-02
   74     -1.7796301194E-03   6.7288282848E-04   1.7682956401E-04   1.1104712444E-02   2.6197899660E-02
   75     -3.4993340736E-03   1.8306859477E-03  -1.5495508740E-03  -7.0023114565E-03   4.4829827599E-02
   76      2.4403026314E-04  -1.0459966308E-03  -1.0019893758E-03   2.0183675183E-02  -6.2423890762E-03
   77     -1.6486850029E-03   1.4110762615E-03  -3.7880677498E-04  -2.8732849809E-02  -2.1071817958E-03
   78     -4.7480703392E-03   2.5779077316E-03   1.4943402943E-03  -1.4942014794E-01   3.4558636414E-02
   79      3.3263994178E-04   2.5217971381E-03  -1.0470146438E-04   6.0377102138E-02  -1.4326983411E-01
   80      5.5314423162E-03  -3.9143103847E-03   2.5627938708E-03  -6.8172164994E-02   1.2262579880E-01
   81     -1.3161635124E-03   4.6073144604E-04   6.3655237300E-04   1.1823548170E-02  -1.0279529988E-02
   82      1.5025424832E-03   5.3323873936E-04  -9.9743404022E-04   4.2101852203E-04   1.9804199731E-03
   83     -5.2742016293E-06  -1.1296455999E-03   1.7073938363E-03  -9.1899148346E-03   1.2796605241E-02
   84     -7.8529077453E-05   2.4105586454E-04  -1.8178907615E-04  -3.8223985601E-03   4.7246749093E-03
   85      9.3039154948E-05  -5.6847789083E-05   1.1768888765E-04   4.2132663486E-03   4.9398817261E-03
   86      2.3994033981E-04  -6.5630771614E-05   4.2859572665E-05   2.2948663999E-04   2.7372462435E-03
   87     -1.0983513655E-04   1.0359209951E-04   1.9125813418E-05   2.4623204195E-04  -4.3260646971E-04
   88      2.8090018238E-04  -4.8038937656E-05   9.8255092337E-05  -4.7341083915E-04  -6.7083577368E-04
   89      2.8154224780E-05  -6.0725075185E-05   1.7525604750E-04   1.1070161019E-04   2.4846609683E-04
   90     -8.2850966213E-04   6.0607172413E-04  -2.2418425249E-04  -4.7516210859E-03   3.1625343402E-03
   91      1.5127326269E-04  -3.4761675088E-04  -4.9151342152E-05   3.8942530184E-03   5.4563911579E-03
   92     -1.8176450489E-04  -4.7956473780E-05  -1.1900452629E-04   1.3559446363E-03   2.1284864503E-03
   93      5.0102810645E-04  -7.3913941588E-04   4.7355547272E-04   1.1795454306E-02   1.3963513926E-03
   94      7.3269018147E-04  -2.4241024774E-04   5.7447568977E-04  -1.0191537240E-02   6.7976750483E-04
   95      3.7862457877E-05  -1.6110954065E-04   5.2608840471E-04   1.6067709500E-02   2.6929637892E-03
                   65                 66                 67                 68                 69        
    0      3.4651506560E-04  -1.1182412871E-04   1.6193247245E-04  -1.7057664835E-04  -7.3429104111E-05
    1     -2.3544750919E-04   7.2639894771E-05  -9.9289851583E-05   1.0135989031E-04   4.3645601303E-05
    2     -4.0822137951E-05   1.5608854432E-05  -1.1355345283E-05   1.1276832790E-05   3.8630954553E-06
    3     -3.3246216189E-04   1.1519004892E-04  -1.5808714264E-04   1.7033699469E-04   7.0760172581E-05
    4      1.2333829054E-04  -1.7059393437E-05   4.4002113910E-05  -3.6905547155E-05  -2.2187840984E-05
    5     -1.4750654136E-04   2.4026806983E-05  -5.3109074080E-05   5.0243751743E-05   2.7268617025E-05
    6      3.5681870447E-04  -1.1515248955E-04   1.7186515215E-04  -1.9268226884E-04  -7.9528658239E-05
    7     -2.9421285149E-04   9.4959662554E-05  -1.4507406582E-04   1.7236707353E-04   7.0971194857E-05
    8     -2.1873983793E-04   6.3774826943E-05  -1.1189184080E-04   1.0468295348E-04   5.4030366982E-05
    9     -1.1977308627E-03   3.7241684763E-04  -5.6000576918E-04   6.1885664547E-04   2.4223954948E-04
   10      4.9776116261E-04  -1.8792203438E-04   2.1962920333E-04  -3.0443974459E-04  -1.1819005237E-04
   11      5.2017343647E-04  -1.2076193268E-04   1.3717025002E-04  -1.1415038837E-04  -5.9487508575E-05
   12      5.9395947488E-04  -1.7905662451E-04   2.5426520687E-04  -2.6414998280E-04  -1.1704285600E-04
   13     -1.0693437434E-04   4.5681734605E-05  -2.6045873313E-05   5.4602454731E-05   1.4350979926E-05
   14      1.8186397808E-04  -6.7100452161E-05   8.3402569278E-05  -7.9496773296E-05  -3.4155282438E-05
   15     -3.1780578029E-04   1.0937279028E-04  -1.4312135457E-04   1.4828690966E-04   6.1368405317E-05
   16      3.3055287559E-04  -8.8104387064E-05   1.2885445154E-04  -1.3139906989E-04  -5.9484683812E-05
   17      1.3231962759E-04  -5.0576654346E-05   5.7465261307E-05  -7.2286710207E-05  -2.8112804234E-05
   18      1.0739262343E-05  -2.9496110284E-06   5.5424034189E-06  -5.6980603505E-06  -3.0393373429E-06
   19     -1.3224528484E-06   1.5286076214E-06  -1.1682316758E-06   1.5245970737E-06   3.1991650234E-07
   20      2.7662031584E-08  -5.4575735571E-07   1.5622853804E-07  -1.5405184265E-06  -3.0952950842E-07
   21     -2.3976249047E-05   8.5624293239E-07  -5.1496228013E-06   2.5362155301E-06   3.4948465299E-06
   22     -3.0347801908E-05  -1.2769155957E-05   5.5598958742E-07  -1.8290511953E-05   2.4437826696E-08
   23      4.9337981325E-05   8.9141685698E-07   2.3495304080E-05  -2.2074313980E-05  -1.6374041480E-05
   24      2.0908820484E-03  -6.0807929723E-04   4.9045036388E-04  -5.5131668136E-04  -1.9462405380E-04
   25     -1.5762867185E-03   1.6451027026E-05  -3.9419158676E-04   1.7521820557E-04   1.9554372754E-04
   26      1.1027970494E-03   1.2205390973E-04   4.5373199847E-04  -1.0683485109E-04  -1.6020059004E-04
   27     -1.0310787614E-05   8.9009130024E-07  -5.1581969767E-06   2.1860836393E-07   2.7408086115E-06
   28     -1.9221314498E-05  -6.4481181043E-07  -6.2159560041E-06   3.8913662893E-06   3.4068358566E-06
   29      7.2920199093E-06   3.4998981868E-06   8.9796266429E-07   4.0876722515E-06  -7.5871965482E-07
   30      1.0543647996E-05  -3.9870358593E-06   4.1073418390E-06  -5.6915770474E-06  -2.3081549541E-06
   31     -1.1234530219E-05   1.0078729496E-06  -4.5236200166E-06   4.2486661102E-06   2.6130422895E-06
   32     -1.9354730873E-06   2.2457298864E-06  -7.3640202685E-07   1.9674074428E-06   4.3641147131E-07
   33     -1.1467912316E-04   3.3614497035E-05  -5.0117242516E-05   5.2656052036E-05   2.3773458253E-05
   34      6.9550740270E-05  -2.9257930034E-05   3.5690782664E-05  -3.9964121982E-05  -1.5037025312E-05
   35      1.2488531923E-05   1.1772937396E-06   3.7824576243E-06  -1.3638656772E-06  -2.5417239211E-06
   36      1.3778299644E-05  -4.2130239490E-06   5.9206062796E-06  -6.1093792490E-06  -2.6427496260E-06
   37     -9.5079076060E-06   3.1657645195E-06  -4.3316386165E-06   4.4094185685E-06   1.9178892036E-06
   38     -1.2943737250E-07   7.4538385898E-08  -4.8296762939E-09   5.3763307044E-08   6.9603265184E-08
   39      2.8565560560E-05  -8.1632891981E-06   1.2645197882E-05  -1.2798575231E-05  -5.9500721054E-06
   40     -1.5195636140E-05   4.8319709405E-06  -6.9793435883E-06   6.8075783988E-06   3.0703361737E-06
   41      1.3669045981E-06  -2.0518086614E-07   4.0357056146E-07  -4.1468054928E-07  -1.4290810602E-07
   42      3.8857555834E-05  -1.4134684994E-05   1.8612104988E-05  -2.0310509399E-05  -8.1130519677E-06
   43     -1.7173231763E-05   6.3330686505E-06  -8.2675164783E-06   8.8136709623E-06   3.4916979986E-06
   44      4.9441670931E-07  -3.3807662085E-07   3.2779741584E-07  -5.1846460371E-07  -1.2479949518E-07
   45      8.5275894124E-05  -4.9149113726E-05   1.4799742853E-05   1.3045925617E-05   2.4245090884E-05
   46     -2.4723219459E-04   3.5273183007E-06  -5.6622795809E-05  -3.9285956596E-06   1.9704501784E-05
   47      5.4039517410E-06   6.0917198372E-05   2.9732771882E-06   2.1131307558E-05  -2.2293372851E-05
   48      2.9725571211E-03  -9.1729093131E-04   6.1628876041E-04  -7.0477598123E-04  -3.6891316117E-04
   49      6.0054291056E-03  -1.0763609307E-03   9.4651244614E-04   9.6894922674E-05  -6.0661791127E-05
   50     -1.1921257102E-03   8.1951910460E-06  -1.0868495592E-03   4.9348671653E-04   3.9258551480E-04
   51      1.9068396911E-02  -2.3148690180E-03   3.0716079606E-03  -2.9399990005E-03  -9.1899821092E-04
   52     -4.1021513637E-03   4.4392702261E-03  -3.8922560641E-05  -4.9388337970E-04  -6.1059091734E-04
   53      8.8704851021E-03  -1.9433701142E-03   8.9982764868E-04   1.1540156343E-03   4.0744090052E-04
   54      1.2564770995E-02  -3.2501175776E-02   5.9136576530E-03   9.7069983435E-03   3.7254414626E-03
   55      9.2618450545E-03  -9.6174369338E-05   8.2995376283E-03  -5.4624094651E-03  -1.3059790504E-03
   56     -9.9042392952E-02   2.4587243075E-02  -9.6104527814E-03   8.3057762176E-03   5.3763541784E-03
   57     -6.4939677705E-04   1.6557078412E-04   1.4413858888E-05  -1.2218488244E-04   6.4829750902E-05
   58     -1.3545886954E-03  -1.5233158384E-04  -9.0066325146E-05   1.3460529826E-04   2.5024422555E-04
   59     -2.3259303435E-03   4.8377973088E-05  -4.5240905718E-04   3.5685087038E-05   7.6320425174E-05
   60     -3.0276269283E-02   1.4578896145E-04   1.1241251743E-03  -6.1954590434E-04   1.1576896909E-03
   61      2.5128213020E-02  -4.0914752107E-03  -1.0161313923E-03   3.0195313016E-03   2.4513513500E-04
   62      5.6053671129E-03   3.6926147464E-03  -6.4187449003E-04  -3.9944561343E-03  -1.5202387615E-03
   63     -7.4671859650E-02  -1.9752655114E-01  -2.1273153354E-02   1.3082205308E-01  -4.2053422391E-02
   64     -2.2664672088E-01   5.7507530004E-03  -1.0150806403E-01   4.5472357448E-02  -1.5652257174E-02
   65      6.1066938196E-01   7.9451173825E-02   6.3289120765E-02  -2.4586048190E-01   6.2850144313E-02
   66      7.9451173825E-02   6.7997955196E-01  -1.6537896670E-01  -5.0888892363E-02  -3.3807808928E-01
   67      6.3289120765E-02  -1.6537896670E-01   3.3713949416E-01  -2.3626197300E-01   1.1199339497E-01
   68     -2.4586048190E-01  -5.0888892363E-02  -2.3626197300E-01   6.4030110513E-01  -2.3454525803E-02
   69      6.2850144313E-02  -3.3807808928E-01   1.1199339497E-01  -2.3454525803E-02   6.9357473032E-01
   70     -3.4195312967E-02   7.8132845976E-02  -1.1925246700E-01   3.6969229129E-02  -1.4107072091E-01
   71      3.4136386779E-02   3.9086107181E-02   1.5379544652E-02  -1.2665797839E-01  -1.1385496323E-01
   72      1.0368723154E-02  -2.8942421028E-03   2.0705559018E-02  -3.2227575191E-02  -1.5764855845E-01
   73      2.4048479438E-02   4.4230828732E-02  -7.1336209855E-03  -7.3913482405E-04   4.0317086290E-02
   74     -6.3261936520E-02  -7.7812344810E-02   1.4785041690E-02   3.2654189228E-02  -1.5722068665E-02
   75     -7.1797552412E-02  -6.4899723120E-02   4.6984508813E-03   3.0129362579E-02   6.6389850146E-02
   76      1.6546161725E-02   5.5051064481E-03  -5.7805231369E-03  -6.1165693882E-03  -1.4805094297E-02
   77      3.0809606464E-02   2.8842965267E-02  -5.7100350673E-03  -1.6023521345E-02  -1.1138289106E-02
   78     -1.9486306815E-02   6.1747280668E-02  -1.4140538322E-02  -1.0173377582E-02  -4.3812592626E-02
   79      1.0247457655E-01  -3.5574676187E-02   5.4521150689E-03   3.1983673437E-02   2.7660796804E-02
   80     -2.5698262225E-01   3.1526018329E-02   1.6763770667E-02  -4.6174112289E-02  -2.7549847958E-02
   81      1.5449888364E-02  -9.0625787322E-02   5.3384557119E-02  -7.1881951015E-02  -4.2197091389E-03
   82      4.3094778218E-03   5.4691943518E-02  -1.2996451536E-01   1.3107810817E-01   2.3672408665E-03
   83     -1.3586135075E-02  -7.1925968103E-02   1.3193478590E-01  -2.4577105425E-01   2.2504097603E-03
   84     -1.4311655413E-04  -1.3122202358E-02  -6.3149396520E-03   2.4228074050E-02  -1.7162492786E-01
   85      2.6829461233E-03   7.8510595207E-03   6.4275014565E-03  -9.5634910144E-03  -2.6708794440E-02
   86      2.6512620020E-03  -3.0252181438E-03   4.2686112968E-04   5.5436718333E-03   1.4333308238E-01
   87     -9.3111632478E-07   1.8595054394E-03   2.4467250553E-03  -5.6547837204E-04  -3.8688582888E-03
   88     -8.8886404997E-05   2.3781155345E-03   4.0030017141E-03   5.6442550683E-03   1.6263229314E-02
   89     -1.2302323046E-03  -4.1304777026E-04   5.4070710808E-03  -2.4416376568E-03  -2.5029995076E-02
   90      1.8180608630E-03  -8.3354752673E-04  -2.3615000207E-04   4.9416205071E-04  -1.6924797122E-03
   91      2.1176479259E-03  -1.0927080341E-04  -5.9095943277E-04  -5.9976558533E-04   8.7992711439E-04
   92      2.7414209859E-03   6.8214983415E-04  -6.7178271657E-04  -1.5153597482E-04   4.5735277320E-03
   93     -9.0919205507E-03   2.8014953267E-04   3.1488968238E-03  -1.5581949568E-03  -5.6793654692E-04
   94      1.2085639514E-02   3.5925331096E-03   3.4310856934E-03   4.8292932350E-03   1.0841219943E-04
   95     -1.3606485488E-02  -1.9914992588E-03   4.9736072658E-03  -1.2079150387E-03  -8.0282621514E-04
                   70                 71                 72                 73                 74        
    0      3.5160279314E-05   1.4881476705E-05  -9.2239761786E-05   2.6345283494E-05   2.4951340383E-05
    1     -1.7495703943E-05  -1.2205876962E-05   5.1662757169E-05  -1.5339782376E-05  -1.3957582119E-05
    2      1.0191529562E-07  -4.8675837054E-06   3.5778708633E-06  -2.2270504850E-06   3.8762505968E-07
    3     -3.5732462414E-05  -1.7050215355E-05   9.1643704314E-05  -2.7201650179E-05  -2.2069462149E-05
    4      2.7649273744E-06   5.1721038103E-07  -1.8459150015E-05   3.2589108966E-06   1.1536689364E-05
    5     -5.2977772433E-06  -2.5626444650E-08   2.4937840190E-05  -4.9702710854E-06  -1.2544124610E-05
    6      4.1682157366E-05   1.3671590666E-05  -1.0254869723E-04   2.8209165476E-05   2.7832222879E-05
    7     -3.9888877500E-05  -7.0285993915E-06   9.7263452523E-05  -2.5892902662E-05  -2.6957923623E-05
    8     -2.3919056044E-05  -9.2263340269E-07   6.5237052388E-05  -1.7541274783E-05  -2.0666631237E-05
    9     -1.1451778688E-04  -5.0546665625E-05   3.1553800659E-04  -9.3681634757E-05  -8.1287269186E-05
   10      6.3468574327E-05   2.1802982255E-05  -1.6337005707E-04   4.8705325576E-05   3.6200043836E-05
   11     -2.0734965748E-06   3.0882810755E-05  -3.6771040289E-05   5.9315032722E-06   2.1245150249E-05
   12      4.7658600213E-05   2.6033525828E-05  -1.3850781630E-04   3.9542325771E-05   3.9222076901E-05
   13     -9.0693189770E-06  -1.1032413971E-05   2.1085358717E-05  -5.6801040645E-06  -1.8299912714E-06
   14      1.7178920830E-05   1.0706216067E-05  -4.4651578021E-05   1.4859167591E-05   8.0443281362E-06
   15     -2.8168434412E-05  -1.9231474450E-05   7.7062833178E-05  -2.4601093091E-05  -1.7334090790E-05
   16      1.9660498759E-05   1.3091679315E-05  -6.4706447094E-05   1.7494125334E-05   2.1587487483E-05
   17      1.5480298831E-05   7.3347465592E-06  -3.8218050009E-05   1.1257373599E-05   7.9830873496E-06
   18      1.4602268350E-06  -4.7278529048E-08  -3.5831239504E-06   8.1297712711E-07   1.2549648917E-06
   19     -6.6070843419E-07  -3.6792527254E-07   9.4274638851E-07  -3.6562013055E-07   4.0147608654E-08
   20      6.7262240672E-07  -8.8181936507E-08  -9.3030212481E-07   1.6523646934E-07   9.7236965867E-08
   21      8.8683477184E-07  -2.8686751714E-07  -2.2069997243E-07   5.1142330507E-07  -2.5469490071E-06
   22      1.1167280517E-05   2.6580877911E-06  -1.2891908301E-05   3.8741658709E-06  -1.7250619354E-06
   23      4.5747323886E-06  -6.8043496525E-06  -1.5215432045E-05   1.4780957505E-06   1.0633490085E-05
   24     -5.8052164870E-06   1.7768535122E-04  -1.4510243286E-04   9.5748257754E-05  -2.4182475875E-05
   25      1.0609498325E-04  -1.2703752577E-05   7.0849586439E-06   3.9440946055E-05  -1.4206413849E-04
   26     -1.1526743175E-04  -5.3287578690E-05  -4.6256406559E-05   1.2112221513E-05   9.5188751710E-05
   27      2.0250190359E-07   7.7611629236E-07   8.3815530753E-07   1.0926233032E-08  -1.2472354143E-06
   28      8.2399202354E-07   1.2970442297E-06   1.3364586492E-06   3.9460519035E-08  -2.2982500344E-06
   29     -2.0485304794E-06  -6.8955102588E-07   2.1038893582E-06  -1.1013681630E-06   1.1512689794E-06
   30      1.2986728829E-06   4.8933897062E-07  -3.0690944262E-06   7.6600726694E-07   7.1032418059E-07
   31     -6.6707832863E-07   3.7960091959E-07   2.3192773549E-06  -3.1627274008E-07  -1.4858853755E-06
   32     -6.9342887785E-07  -4.1404553359E-07   1.1855981664E-06  -4.0145879492E-07   1.6458283192E-07
   33     -1.0068123674E-05  -4.0455805467E-06   2.8028612889E-05  -7.6029030917E-06  -8.5145670550E-06
   34      9.5684659763E-06   5.0933549289E-06  -2.1714635298E-05   6.9018800069E-06   3.8403870066E-06
   35     -5.3979050235E-07  -1.0935108559E-06  -8.6877473797E-07  -2.6336751095E-07   1.8136023661E-06
   36      1.0461121237E-06   7.4301331557E-07  -3.1694429579E-06   9.2978989208E-07   9.0780973275E-07
   37     -8.7827986422E-07  -5.0615628757E-07   2.3294396578E-06  -6.9472130002E-07  -6.2378257753E-07
   38      6.1932480495E-09  -3.2283468678E-08   9.8571921100E-08  -1.2201104089E-08  -2.9075436998E-08
   39      2.3824740000E-06   1.0023688880E-06  -6.8627925812E-06   1.8406846824E-06   2.2305135367E-06
   40     -1.3071069549E-06  -7.6380763993E-07   3.5951134987E-06  -1.0783039040E-06  -1.0183125803E-06
   41     -3.5752760809E-08   1.0094437118E-07  -1.4228384640E-07   1.3920291017E-08   7.4681133417E-08
   42      4.4314225071E-06   2.3153870746E-06  -1.0873293742E-05   3.2916762782E-06   2.4245187202E-06
   43     -1.9376559568E-06  -1.1667087345E-06   4.7148207480E-06  -1.4629600091E-06  -1.0021086962E-06
   44      1.6682441821E-07   4.3855591977E-08  -2.4547444551E-07   8.1291391992E-08   1.5257410323E-08
   45     -2.0892873869E-05   3.4135796567E-05   1.8051306015E-05   6.1319811278E-06  -2.1223784885E-05
   46      4.2505936375E-05   3.4361770067E-06  -1.5035482205E-05   8.1899464485E-07  -1.0420554910E-05
   47     -8.1549344763E-06  -3.5017030923E-05  -6.6167558546E-06  -8.9977687349E-06   2.6940100985E-05
   48      4.8202862644E-05   2.0837119090E-05  -4.3480824653E-04   2.0157244672E-05   2.2718916624E-04
   49     -6.4051281086E-04   4.9568991019E-04   4.9617025695E-04  -1.0288391191E-04  -9.7588368954E-05
   50     -2.2570975946E-04   6.2226804720E-05   3.5501801512E-04   1.4359761383E-05  -3.1700861911E-04
   51      9.4221278629E-05   9.6272510185E-04  -4.4768032618E-04   1.5952559627E-04   1.4820446590E-04
   52      4.0345424614E-04  -1.7260281156E-03  -6.1185267170E-04   2.0067077563E-04   4.6690954165E-04
   53     -6.0795059680E-04   6.3551714271E-04   1.9742307071E-04   2.7041177709E-05   3.5245886351E-06
   54     -1.0128669403E-03   5.8797946763E-03   1.4778514922E-03  -1.4183857077E-03   9.2886200243E-04
   55      5.0919913269E-03   5.3255062880E-03   5.2929349303E-04  -1.2572373380E-03   4.5997619706E-04
   56      2.8873712354E-03  -3.4035989484E-03  -6.7224961095E-04   1.1293686595E-03  -2.5798488457E-03
   57      8.5709939877E-05  -1.4888819519E-04   2.9311257791E-05  -8.6518247620E-06  -6.6321703717E-05
   58      4.9974885505E-05   6.3583056016E-05   5.0036530012E-05   2.3399736892E-06  -1.9961600211E-04
   59      2.2001224827E-04   4.0369664442E-06  -9.6033073539E-05   3.8485146013E-06  -7.7219039895E-06
   60     -5.3476053709E-04  -1.4775355388E-03  -4.4447780248E-04   9.9730620745E-04  -1.7796301194E-03
   61      9.6675274931E-05  -4.4036885489E-04  -6.2519210633E-04  -1.3680542609E-04   6.7288282848E-04
   62     -1.2289140435E-04   5.6332151431E-04   6.2190691441E-04  -1.7878046257E-04   1.7682956401E-04
   63      8.9875633571E-03   1.7032804256E-02  -2.8698631813E-03  -7.6858768631E-03   1.1104712444E-02
   64      2.5581774346E-02  -2.1091789165E-02  -7.8291362388E-03  -1.9002102467E-02   2.6197899660E-02
   65     -3.4195312967E-02   3.4136386779E-02   1.0368723154E-02   2.4048479438E-02  -6.3261936520E-02
   66      7.8132845976E-02   3.9086107181E-02  -2.8942421028E-03   4.4230828732E-02  -7.7812344810E-02
   67     -1.1925246700E-01   1.5379544652E-02   2.0705559018E-02  -7.1336209855E-03   1.4785041690E-02
   68      3.6969229129E-02  -1.2665797839E-01  -3.2227575191E-02  -7.3913482405E-04   3.2654189228E-02
   69     -1.4107072091E-01  -1.1385496323E-01  -1.5764855845E-01   4.0317086290E-02  -1.5722068665E-02
   70      3.1294972772E-01  -2.1903160116E-01   7.2430636373E-02  -1.5157276761E-01   1.0637190221E-01
   71     -2.1903160116E-01   6.5198587534E-01  -7.8236580346E-02   1.2935954290E-01  -2.6491223900E-01
   72      7.2430636373E-02  -7.8236580346E-02   7.3081333114E-01  -1.7135071581E-01  -7.5908548262E-02
   73     -1.5157276761E-01   1.2935954290E-01  -1.7135071581E-01   3.2076783509E-01  -2.0783356141E-01
   74      1.0637190221E-01  -2.6491223900E-01  -7.5908548262E-02  -2.0783356141E-01   6.0754683008E-01
   75     -3.8201881694E-02   3.3387110827E-02  -2.1853278558E-01   1.0146522600E-02   8.4336419991E-02
   76      5.2194200024E-03   1.6630704634E-02  -2.1729860267E-02  -9.6659098328E-02   6.7621935439E-02
   77      3.2446105979E-02  -4.6351719225E-02   1.4741106099E-01   4.5670591611E-02  -2.6292151230E-01
   78      2.7573696859E-02  -2.7028636310E-02  -3.9649401990E-02  -1.7702005476E-02   6.7583529173E-02
   79     -2.5451399677E-02   1.5330130347E-02   6.5107669106E-03   2.5719712457E-02  -3.8845132276E-02
   80      1.5561059002E-02  -1.7913734798E-02   2.1554432840E-02  -2.1432704753E-02   3.5548808961E-02
   81      1.6657791492E-02  -2.4784140682E-02  -4.4248667766E-03   3.7527440369E-03   1.7966748191E-03
   82     -3.2591680182E-04   8.9998866696E-03   3.7795003297E-03   5.6373052261E-03   2.0411217340E-03
   83     -8.8053114764E-04   5.4794043194E-03   1.6782917373E-03   2.3416054791E-03   2.6260267786E-03
   84     -2.6562332290E-02   1.4335518127E-01   1.1448892143E-02   2.8404455187E-03  -1.0555396182E-02
   85     -5.7136933571E-02   4.8989692171E-02  -1.1395328571E-02   1.6297030231E-03   1.3221688438E-02
   86      4.8961994105E-02  -2.3745637997E-01   1.6856651921E-02   3.0755160400E-03  -1.3573172000E-02
   87      2.0926388844E-03   2.1532732699E-03  -3.2356716371E-01   1.0251816197E-01  -1.5277284526E-03
   88     -4.1954986035E-04  -8.2779557390E-04   1.0251474003E-01  -8.5034626846E-02   9.2248557935E-03
   89      9.1096259883E-03   5.0387692041E-03  -1.5905517794E-03   9.3124155294E-03  -6.0314291181E-02
   90      1.1409697277E-03   4.2407316633E-03   1.1320237278E-02  -1.1376663644E-02   1.7601560565E-02
   91      5.9986709247E-03   2.8865412036E-03   2.5493124284E-03   1.8174697164E-03   3.1734325537E-03
   92      2.8187865732E-03  -1.0130202491E-03  -1.0196792854E-02   1.2577298749E-02  -1.3475368226E-02
   93      2.0173233207E-04  -7.1662416030E-04  -4.2007606061E-03   4.5157788883E-03  -2.6876128880E-04
   94     -7.7629133064E-04  -3.5059384031E-04   4.0726026084E-03   5.0544035029E-03   2.8748402783E-03
   95     -1.5738675112E-04  -1.4269369259E-04  -2.9883328193E-05   2.6073200689E-03   2.6663900588E-03
                   75                 76                 77                 78                 79        
    0     -2.6627414318E-05   1.3370823747E-05   5.1801532227E-05  -1.1306183679E-04  -3.6806461511E-05
    1      1.6907840536E-05  -6.2727976738E-06  -2.8787418358E-05   6.2570488972E-05   2.2833537721E-05
    2      3.6363850962E-06  -5.7608892186E-07  -3.4010980302E-06   4.9029044953E-06   1.1680552061E-07
    3      3.0698357722E-05  -1.6652314095E-05  -5.4578494016E-05   1.1492188766E-04   3.2656434973E-05
    4     -2.2064254065E-06  -5.5352411653E-06   2.5225534377E-06  -2.0630113854E-05  -1.7134592506E-05
    5      4.1164778397E-06   3.0493470470E-06  -7.1917812495E-06   3.0326529263E-05   2.2302430509E-05
    6     -2.5565548188E-05   1.4836842963E-05   5.5727433090E-05  -1.2700542547E-04  -4.9275101962E-05
    7      2.3491912371E-05  -1.5879422403E-05  -5.5482141328E-05   1.2057501358E-04   3.7504405757E-05
    8      1.1970118322E-05  -1.0335174676E-05  -3.2471704743E-05   8.3303802836E-05   2.4345007930E-05
    9      9.6102790431E-05  -4.3563801410E-05  -1.7076465727E-04   4.0290331818E-04   1.6055647775E-04
   10     -5.1388151951E-05   2.7809661731E-05   1.1631610631E-04  -2.2662840147E-04  -5.4416901488E-05
   11     -4.4797659036E-06   6.0066397692E-06   1.0947011501E-06  -2.9265991674E-05  -4.9055325684E-05
   12     -4.0821089330E-05   1.9246110551E-05   7.7219168526E-05  -1.6795032692E-04  -6.0797052242E-05
   13      8.9112034170E-06  -9.1314658553E-06  -1.5644554796E-05   2.4513731317E-05   1.1743696630E-05
   14     -1.5916692786E-05   1.0589901786E-05   2.8100642955E-05  -4.7656690732E-05  -1.3401898932E-05
   15      2.8594877833E-05  -1.2049307773E-05  -4.7498837728E-05   9.4197281530E-05   2.8326470471E-05
   16     -1.7970356197E-05   4.5074613590E-06   3.0598242253E-05  -7.7783882824E-05  -3.6940314689E-05
   17     -1.1293712906E-05   8.5452112324E-06   2.5280719018E-05  -5.0657778328E-05  -1.1862878711E-05
   18     -7.0912689136E-07   5.8319130326E-07   1.6451546444E-06  -4.7219566639E-06  -1.3630199169E-06
   19      3.4972683274E-07  -6.9428096052E-07  -7.3657819960E-07   1.4463719746E-06   1.7285216278E-07
   20     -2.8946877307E-07   3.7702150679E-07   6.2469216781E-07  -1.4895849280E-06  -1.6366539823E-07
   21     -2.4711724580E-07   3.8732836736E-06   3.1341242258E-06  -5.3630000794E-07   2.7001826919E-06
   22     -4.4221726330E-06   9.5428305290E-06   1.2833108287E-05  -1.8694596138E-05   2.2998201559E-06
   23      2.7016326496E-06  -3.9292127244E-06   8.6656739580E-07  -2.2259725110E-05  -1.3120593399E-05
   24     -1.6050560022E-04   1.1933418206E-04   2.4553576651E-04  -1.3869787026E-04  -8.6451165236E-05
   25     -6.3296007295E-05   1.8490352733E-04   1.7116223685E-04  -1.3462093087E-05   2.2952022130E-04
   26     -3.2995880657E-06  -1.0680737846E-04  -5.6895315368E-05  -3.4177861537E-05  -1.8877331972E-04
   27     -3.1956013377E-08   3.6340860241E-07   5.5267542506E-07   2.5035775804E-07   4.4021549283E-07
   28     -5.9298313381E-07   2.1420689092E-06   1.6431498880E-06   2.6127285973E-06   3.9086315037E-06
   29      1.8721518100E-06  -2.2847440262E-06  -3.5884518928E-06   3.2658901038E-06  -4.6335468740E-07
   30     -6.6900377332E-07   1.0133867066E-06   1.8996429184E-06  -3.7510782725E-06  -1.2450939253E-06
   31      1.0568118227E-07   3.0922729048E-07  -4.0768799655E-07   3.0461332679E-06   2.1908663434E-06
   32      4.9964444788E-07  -7.7431322235E-07  -1.2748596633E-06   1.2332025279E-06  -2.8968833219E-07
   33      7.9655062931E-06  -3.0902829242E-06  -1.4742626801E-05   3.4601572105E-05   1.2949406803E-05
   34     -7.9190398738E-06   5.4748722575E-06   1.4830833309E-05  -2.6400926055E-05  -5.9320596328E-06
   35      9.1718205339E-07  -1.7990703125E-06  -1.3613008311E-06  -5.0728511247E-07  -2.5949095689E-06
   36     -8.9775003523E-07   3.0865320747E-07   1.6135439212E-06  -3.6903880745E-06  -1.2933909547E-06
   37      7.4678592724E-07  -3.4374312034E-07  -1.3316733585E-06   2.8713270552E-06   8.8625680879E-07
   38      2.7762520527E-09  -4.7872332440E-08   1.9490676239E-09   2.1293673700E-07   1.0493285048E-07
   39     -1.8092475055E-06   5.3052326500E-07   3.4160287719E-06  -8.3442756552E-06  -3.1347205296E-06
   40      1.1683143059E-06  -4.0475288723E-07  -2.0302631011E-06   4.2808153423E-06   1.4192812252E-06
   41      4.5533296653E-08   2.8161594470E-08  -7.5745514162E-08  -2.8512547351E-07  -2.6481523869E-07
   42     -3.5762559086E-06   2.1655708153E-06   6.7410996290E-06  -1.3302324985E-05  -3.6297489085E-06
   43      1.6907485074E-06  -9.7277901916E-07  -2.9620618116E-06   5.4807055382E-06   1.6092636545E-06
   44     -1.0449589160E-07   1.0776833912E-07   2.2989720986E-07  -2.8783108900E-07   4.5673014228E-08
   45     -1.8808233404E-05   1.5207443507E-05   1.0538837883E-05   3.1347874783E-05   1.6246306258E-05
   46      4.2932476928E-06   4.4313954657E-05   3.2836509014E-05  -2.0705285522E-05   2.5556553747E-05
   47      2.3325983939E-05  -2.9365189523E-05  -2.7097984500E-05  -1.8075443938E-05  -2.4624261463E-05
   48      9.7622057727E-05   6.8153467348E-05  -7.5242103624E-05  -3.2196760819E-05  -3.7243138878E-04
   49     -8.3242199017E-05  -1.8702400361E-04  -5.8929145510E-04   9.9317945588E-04  -4.5353617648E-04
   50     -1.9942397823E-04   1.1868711940E-04   2.5470714471E-04   9.7403504291E-05   3.5788669457E-04
   51      7.5554983570E-05  -1.1879197426E-04   5.7224567020E-04  -2.2142501256E-03  -9.5536240713E-04
   52     -4.3048315663E-04  -3.2812170214E-04   7.3864561556E-04  -7.6201092537E-04  -9.3705108672E-04
   53      4.3508897389E-04  -6.4779684491E-04  -6.6773506436E-04   7.5227410833E-04   7.0954547577E-04
   54      8.0376299907E-03   7.5469296798E-04  -6.6648815318E-04  -7.2087622244E-03   1.2439455241E-02
   55      1.0286410701E-03   4.4716859200E-03   3.9690611344E-03   1.8339297633E-02  -6.9242531093E-03
   56     -9.1535027394E-04   5.8702233728E-03  -2.1587599219E-03  -2.6545612752E-02   6.1341749958E-03
   57     -1.6184437388E-04   2.0415811176E-04  -1.5828579812E-04  -2.5738861727E-03  -2.9001203582E-04
   58      3.7837564070E-05   2.2866102246E-04  -8.1367827311E-05   4.3015572327E-04   3.5264342413E-04
   59      8.5546708578E-05  -1.1869055065E-05   1.5680442435E-04  -9.7937849463E-04   5.5095268649E-04
   60     -3.4993340736E-03   2.4403026314E-04  -1.6486850029E-03  -4.7480703392E-03   3.3263994178E-04
   61      1.8306859477E-03  -1.0459966308E-03   1.4110762615E-03   2.5779077316E-03   2.5217971381E-03
   62     -1.5495508740E-03  -1.0019893758E-03  -3.7880677498E-04   1.4943402943E-03  -1.0470146438E-04
   63     -7.0023114565E-03   2.0183675183E-02  -2.8732849809E-02  -1.4942014794E-01   6.0377102138E-02
   64      4.4829827599E-02  -6.2423890762E-03  -2.1071817958E-03   3.4558636414E-02  -1.4326983411E-01
   65     -7.1797552412E-02   1.6546161725E-02   3.0809606464E-02  -1.9486306815E-02   1.0247457655E-01
   66     -6.4899723120E-02   5.5051064481E-03   2.8842965267E-02   6.1747280668E-02  -3.5574676187E-02
   67      4.6984508813E-03  -5.7805231369E-03  -5.7100350673E-03  -1.4140538322E-02   5.4521150689E-03
   68      3.0129362579E-02  -6.1165693882E-03  -1.6023521345E-02  -1.0173377582E-02   3.1983673437E-02
   69      6.6389850146E-02  -1.4805094297E-02  -1.1138289106E-02  -4.3812592626E-02   2.7660796804E-02
   70     -3.8201881694E-02   5.2194200024E-03   3.2446105979E-02   2.7573696859E-02  -2.5451399677E-02
   71      3.3387110827E-02   1.6630704634E-02  -4.6351719225E-02  -2.7028636310E-02   1.5330130347E-02
   72     -2.1853278558E-01  -2.1729860267E-02   1.4741106099E-01  -3.9649401990E-02   6.5107669106E-03
   73      1.0146522600E-02  -9.6659098328E-02   4.5670591611E-02  -1.7702005476E-02   2.5719712457E-02
   74      8.4336419991E-02   6.7621935439E-02  -2.6292151230E-01   6.7583529173E-02  -3.8845132276E-02
   75      6.7082576417E-01  -1.5858935861E-01  -5.5114410579E-02  -3.3358857258E-01   7.4138252661E-02
   76     -1.5858935861E-01   3.2528978253E-01  -2.4056457093E-01   1.0795297353E-01  -1.1577436803E-01
   77     -5.5114410579E-02  -2.4056457093E-01   6.6039478333E-01  -2.7632080480E-02   3.8421085613E-02
   78     -3.3358857258E-01   1.0795297353E-01  -2.7632080480E-02   6.9281607636E-01  -1.3818281452E-01
   79      7.4138252661E-02  -1.1577436803E-01   3.8421085613E-02  -1.3818281452E-01   3.0606459758E-01
   80      3.4624672585E-02   1.5295730529E-02  -1.2590681465E-01  -1.0894965682E-01  -2.1128022717E-01
   81     -9.0858670073E-04  -1.9092221920E-04   3.6900160660E-04  -2.2814614312E-03   9.6678423857E-04
   82     -2.7950130981E-04  -5.4992247284E-04  -6.9626853885E-04   8.8044783732E-04   5.0114004680E-03
   83      2.9334835014E-04  -6.4509847309E-04  -4.7479579091E-05   4.7400567525E-03   2.3893062488E-03
   84      6.7021425038E-04   3.2847197204E-03  -1.3316361296E-03  -4.8169582996E-04   1.9000045515E-04
   85      3.5093878606E-03   3.7551427050E-03   5.0984429726E-03   2.6898315684E-04  -9.0894519286E-04
   86     -1.6852567455E-03   5.1670174894E-03  -1.1608443975E-03  -8.3093262338E-04  -5.6515394099E-05
   87     -1.2166788647E-02   7.6420071915E-03  -2.7248025449E-03   1.5360684199E-04   7.0106608578E-04
   88     -6.5087545509E-03   7.0917209704E-03   7.1030176526E-04   7.4678246617E-04   5.6860092318E-03
   89      2.4546083631E-02  -9.1665701777E-03   5.7367578609E-03   3.9333775087E-03   3.7560749813E-03
   90     -9.2357056280E-02   5.5771693679E-02  -7.3862338026E-02  -5.2460506914E-03   1.6148392302E-02
   91      5.6141606129E-02  -1.2687056604E-01   1.2999930738E-01   1.9949824727E-03  -9.0105349947E-04
   92     -7.4035579365E-02   1.3041449632E-01  -2.4725681042E-01   2.1922985653E-03  -1.1428725930E-03
   93     -1.2862725978E-02  -6.3019812505E-03   2.5706508830E-02  -1.6355703567E-01  -2.4124814123E-02
   94      7.8314592266E-03   7.1418271515E-03  -9.0031584242E-03  -2.5327791910E-02  -5.6413055998E-02
   95     -2.5431285987E-03   6.2861796183E-04   5.5985035268E-03   1.4085962140E-01   4.9609970570E-02
                   80                 81                 82                 83                 84        
    0      7.7191249216E-06   2.9689245067E-05  -2.2681380092E-05  -2.0458025034E-05  -4.3794530140E-05
    1     -2.2721090361E-07  -1.7467652276E-05   1.2552426045E-05   1.0967735108E-05   2.6088767579E-05
    2      6.9894825649E-06  -1.8641481421E-06   8.5092393258E-07   6.5440708056E-07   2.7728948165E-06
    3     -5.7132938455E-06  -2.8422468020E-05   2.3204269258E-05   2.0698244683E-05   4.3371189908E-05
    4      6.2742632084E-06   6.7936332682E-06  -2.6251591105E-06  -2.6674247548E-06  -1.0118916708E-05
    5     -1.2448247271E-05  -8.9161003957E-06   4.4348894077E-06   4.1256694362E-06   1.2790908937E-05
    6      1.4390170376E-05   3.1913356995E-05  -2.3081459445E-05  -2.2917760171E-05  -4.7801713625E-05
    7     -1.0068212959E-05  -2.9285281895E-05   2.1074537629E-05   2.0173040606E-05   4.3111335187E-05
    8     -1.2287509117E-05  -2.1617841360E-05   1.7041763829E-05   1.4537987385E-05   2.8612497522E-05
    9     -3.9239579324E-05  -9.9884890051E-05   6.8080708790E-05   7.1559768679E-05   1.5429002560E-04
   10     -2.3934636162E-05   4.5378760685E-05  -3.1652587008E-05  -3.3036130641E-05  -7.3078773315E-05
   11      6.4468369953E-05   1.8439918451E-05  -1.4201349458E-05  -4.8645819416E-06  -2.8012765986E-05
   12      1.5367857603E-05   4.5789323484E-05  -3.4225479618E-05  -2.9269542201E-05  -6.7806202930E-05
   13     -4.0513147550E-06  -5.6169774939E-06   3.0228687173E-06   4.3008418856E-06   1.1429815193E-05
   14     -3.1344642017E-06   1.6208752128E-05  -1.3470491366E-05  -1.0771945896E-05  -2.1803675399E-05
   15      7.3852894240E-06  -2.5311563962E-05   1.9524046415E-05   1.7551299347E-05   3.8349001414E-05
   16      1.1572451566E-05   2.2337299381E-05  -1.4640488649E-05  -1.2830710458E-05  -3.3117358483E-05
   17      5.8383961479E-08   1.1313893227E-05  -9.1704241423E-06  -8.0841270398E-06  -1.7456944781E-05
   18      1.5451259669E-06   1.1153353286E-06  -8.0731139292E-07  -7.2316920478E-07  -1.4895390663E-06
   19      9.6741692248E-08  -3.1900787927E-07   3.5520339987E-07   3.1918480158E-07   3.8168648104E-07
   20      6.6181303504E-07   2.3612974855E-07  -1.9927795998E-07  -1.5530777667E-07  -3.5320773546E-07
   21     -4.8635492083E-06  -3.5442352807E-07   1.6870491711E-07  -4.1108950257E-07   6.6143841688E-07
   22     -5.1152267038E-07   1.8985024948E-06  -3.4005643081E-06  -3.8163366770E-06  -3.8532941123E-06
   23      1.1293030013E-05   4.8951004333E-06  -1.4845488700E-06  -2.3226948011E-06  -5.7657124921E-06
   24     -1.0458655831E-04   7.1234749011E-05  -6.0698344244E-05  -2.2264461767E-05  -1.2238913406E-04
   25     -2.5573160399E-04  -1.6090926933E-05  -1.8564304454E-05  -3.5603613016E-05   4.4886490156E-05
   26      6.5069715178E-05   3.5673870419E-05   2.7740532115E-05   1.9667548324E-05  -5.3165177431E-05
   27     -2.0314312005E-06  -9.8552519851E-07   8.4338617676E-07   2.0281663498E-07   5.2199751350E-07
   28     -3.2018104260E-06  -7.8855199061E-07  -2.2252621749E-07   8.2734223906E-09   9.7216756945E-07
   29      1.4137881291E-06  -3.7237221481E-07   5.2881769446E-07   7.2980013850E-07   7.9637450536E-07
   30      1.3538178434E-06   8.5238755986E-07  -7.4221065771E-07  -7.0838503456E-07  -1.3597429877E-06
   31     -2.3049990196E-06  -8.1517274225E-07   4.3817258129E-07   2.7484326957E-07   1.0860303100E-06
   32      2.4268786829E-07  -2.4961515126E-07   3.8809143342E-07   3.2819946526E-07   5.3994153404E-07
   33     -3.7715513175E-06  -9.2767903552E-06   6.4742530730E-06   6.0100571120E-06   1.3388694677E-05
   34     -7.2568473397E-07   6.7541611001E-06  -5.9334143624E-06  -5.1955405574E-06  -1.0254156261E-05
   35      1.7942627821E-06   5.4932842192E-07   2.0119920347E-07   9.7811404857E-08  -4.9722507863E-07
   36      2.5835384446E-07   1.0058322872E-06  -7.2969686917E-07  -6.8024269359E-07  -1.5697708860E-06
   37     -1.2198822480E-07  -7.7184175568E-07   5.9311984632E-07   5.2890484211E-07   1.1272687066E-06
   38     -4.3579029365E-08  -1.6745703697E-08  -3.9136325304E-09   2.3721177923E-08   3.1727847489E-09
   39      9.6253466023E-07   2.2527974047E-06  -1.5458373444E-06  -1.4820898594E-06  -3.3070218223E-06
   40     -3.5749795573E-08  -1.2042337024E-06   9.2826319845E-07   8.3149110061E-07   1.7924850958E-06
   41      2.3418177144E-07   4.1602550802E-08  -1.4797362112E-08  -2.1206862870E-08  -8.1047161316E-08
   42      2.2470625435E-07   3.4269441352E-06  -2.8429926271E-06  -2.4659387410E-06  -5.1808290337E-06
   43     -5.7554304990E-08  -1.4719290691E-06   1.2358094082E-06   1.0933236134E-06   2.3109708953E-06
   44      4.0457906241E-08   7.7443178858E-08  -7.1339588046E-08  -4.9730314812E-08  -1.2250383083E-07
   45     -3.0832203012E-05  -3.4149883321E-06  -1.8086563122E-06   8.9648052422E-07  -7.8436583130E-07
   46     -2.8238547337E-06  -2.9064632170E-06  -1.1937231272E-05  -6.4073213530E-06   2.2645495234E-06
   47      1.9237318208E-05   4.8894902291E-06   9.1261295325E-06  -1.5108385929E-07   2.3965574932E-06
   48      8.2518035540E-04   1.5927579258E-04  -1.7313205968E-05  -8.4917379836E-05  -2.0178169867E-04
   49      6.2774337392E-04   3.8416822277E-05   9.7695929880E-05   1.1309667633E-04  -4.0906742124E-05
   50     -6.3765515236E-04  -1.1771006311E-04   1.1622155402E-04   1.0231869574E-04   1.6876919744E-04
   51      8.8965707914E-04   1.2510898825E-04  -3.9840684015E-04   1.1959891668E-04  -4.0592661069E-04
   52      1.2769366039E-04   1.8488219845E-05  -7.6200385719E-05  -4.3544086575E-05   7.7213191515E-05
   53     -5.5471076207E-04   3.9280199667E-05   1.5262852913E-04  -5.9558740989E-05  -7.2514153708E-05
   54     -1.1795468935E-02  -4.2114003916E-04   2.1320706831E-04  -1.8051388045E-03   2.4881655532E-04
   55      1.9104539606E-03  -1.3969772674E-03  -4.0048482670E-03  -1.1328310812E-05  -8.5492624968E-04
   56      5.4809038041E-03  -2.6753643909E-05  -7.9051564168E-04  -1.6293964540E-03   1.2510202846E-03
   57      4.5501610117E-04   5.7889421838E-05  -2.1856052683E-05  -1.0668365428E-04   1.5501610918E-06
   58      2.6780857283E-04   3.7324263597E-05  -5.1246424966E-05  -6.8991732069E-05   1.3551837697E-05
   59     -3.5691507031E-04  -5.3278751153E-05  -4.0155514612E-05  -1.6866842821E-05   4.4399355258E-05
   60      5.5314423162E-03  -1.3161635124E-03   1.5025424832E-03  -5.2742016293E-06  -7.8529077453E-05
   61     -3.9143103847E-03   4.6073144604E-04   5.3323873936E-04  -1.1296455999E-03   2.4105586454E-04
   62      2.5627938708E-03   6.3655237300E-04  -9.9743404022E-04   1.7073938363E-03  -1.8178907615E-04
   63     -6.8172164994E-02   1.1823548170E-02   4.2101852203E-04  -9.1899148346E-03  -3.8223985601E-03
   64      1.2262579880E-01  -1.0279529988E-02   1.9804199731E-03   1.2796605241E-02   4.7246749093E-03
   65     -2.5698262225E-01   1.5449888364E-02   4.3094778218E-03  -1.3586135075E-02  -1.4311655413E-04
   66      3.1526018329E-02  -9.0625787322E-02   5.4691943518E-02  -7.1925968103E-02  -1.3122202358E-02
   67      1.6763770667E-02   5.3384557119E-02  -1.2996451536E-01   1.3193478590E-01  -6.3149396520E-03
   68     -4.6174112289E-02  -7.1881951015E-02   1.3107810817E-01  -2.4577105425E-01   2.4228074050E-02
   69     -2.7549847958E-02  -4.2197091389E-03   2.3672408665E-03   2.2504097603E-03  -1.7162492786E-01
   70      1.5561059002E-02   1.6657791492E-02  -3.2591680182E-04  -8.8053114764E-04  -2.6562332290E-02
   71     -1.7913734798E-02  -2.4784140682E-02   8.9998866696E-03   5.4794043194E-03   1.4335518127E-01
   72      2.1554432840E-02  -4.4248667766E-03   3.7795003297E-03   1.6782917373E-03   1.1448892143E-02
   73     -2.1432704753E-02   3.7527440369E-03   5.6373052261E-03   2.3416054791E-03   2.8404455187E-03
   74      3.5548808961E-02   1.7966748191E-03   2.0411217340E-03   2.6260267786E-03  -1.0555396182E-02
   75      3.4624672585E-02  -9.0858670073E-04  -2.7950130981E-04   2.9334835014E-04   6.7021425038E-04
   76      1.5295730529E-02  -1.9092221920E-04  -5.4992247284E-04  -6.4509847309E-04   3.2847197204E-03
   77     -1.2590681465E-01   3.6900160660E-04  -6.9626853885E-04  -4.7479579091E-05  -1.3316361296E-03
   78     -1.0894965682E-01  -2.2814614312E-03   8.8044783732E-04   4.7400567525E-03  -4.8169582996E-04
   79     -2.1128022717E-01   9.6678423857E-04   5.0114004680E-03   2.3893062488E-03   1.9000045515E-04
   80      6.4716806918E-01   4.0859122548E-03   2.6348378208E-03  -9.4983318534E-04  -7.6000554895E-04
   81      4.0859122548E-03   9.0946872203E-02  -6.1517224352E-02   7.5476569090E-02   9.1539951609E-04
   82      2.6348378208E-03  -6.1517224352E-02   1.2571392645E-01  -1.4493716008E-01  -1.5641339185E-03
   83     -9.4983318534E-04   7.5476569090E-02  -1.4493716008E-01   2.5326317687E-01  -8.9440308334E-04
   84     -7.6000554895E-04   9.1539951609E-04  -1.5641339185E-03  -8.9440308334E-04   1.7591361395E-01
   85     -3.9631902435E-05  -1.8443726723E-03  -3.0092635233E-03  -1.9710011125E-03   2.5790693560E-02
   86     -1.0407297296E-04  -5.6209509259E-04  -2.0419354471E-03  -3.2231364841E-04  -1.5427160155E-01
   87      4.1445887050E-03  -3.5058387640E-04  -1.5771955523E-05   1.3193909645E-04   2.7204404992E-04
   88      3.8275077076E-03   6.2915296178E-04  -3.1942094523E-04  -1.7773092355E-04  -1.5893957071E-03
   89     -2.2423613704E-03  -1.2007640094E-03   3.0625557886E-04   5.4444855798E-05  -1.4424786999E-04
   90     -2.5376262929E-02   1.8974304704E-05  -2.7562672334E-04  -2.5702165035E-04   3.7512933804E-04
   91      8.4332185396E-03  -2.9016062688E-04  -8.1872091829E-04  -3.9309906699E-04   1.4249422550E-04
   92      4.6238085894E-03  -2.5982696335E-04  -3.5641518143E-04  -2.1265532223E-04  -5.2720731742E-04
   93      1.3916281643E-01   4.8160107892E-04   2.6219221128E-04  -4.5717308874E-04  -6.3297470561E-05
   94      4.8846875415E-02  -4.3061827255E-04   1.9484419540E-04   7.4699449274E-04  -3.8919212986E-04
   95     -2.4370514159E-01   9.9409594132E-04   1.9644629053E-04  -6.5121672310E-04  -4.2635220908E-05
                   85                 86                 87                 88                 89        
    0      6.1674433679E-06   7.5632344036E-06  -1.9309249050E-05  -1.5520142831E-06   2.3652414199E-07
    1     -3.5494679716E-06  -4.0441232743E-06   1.1122934789E-05   5.2974230123E-07  -3.4048191658E-07
    2     -5.2342560304E-07  -2.4552957544E-07   1.1361373250E-06   1.3290634931E-07  -1.4780320944E-07
    3     -6.5937605820E-06  -7.9794168219E-06   1.9537327867E-05   2.1631031422E-06   1.8983941379E-07
    4      2.2830073167E-07   5.7686407382E-07  -3.2389238230E-06   1.5153383207E-06   7.3618218140E-07
    5     -1.0420468716E-06  -1.6233673362E-06   4.6160860044E-06  -1.2394149380E-06  -5.7142929538E-07
    6      6.7031883264E-06   8.4469777553E-06  -2.0781099916E-05  -1.7276194183E-06   7.9588266984E-08
    7     -5.6340577670E-06  -7.8884207172E-06   1.9265149177E-05   2.0726556561E-06   2.3081701978E-07
    8     -3.6391143471E-06  -5.2391833567E-06   1.3027894779E-05   1.3840710114E-06  -1.0614154463E-07
    9     -1.8791207723E-05  -2.4481151131E-05   6.5918513081E-05   3.8749864376E-06   1.0534447799E-06
   10      1.3092727478E-05   1.7028752864E-05  -3.4883978353E-05  -4.8831379017E-06   3.9871940749E-07
   11      7.5160205645E-06   2.9926356042E-06  -8.6592660744E-06   1.8315594548E-06   1.8478913298E-08
   12      9.9154329526E-06   1.1473927589E-05  -2.9311429601E-05  -2.0810502696E-06   4.9337461777E-07
   13     -3.0866727590E-06  -2.9040913990E-06   4.8586310813E-06   1.0245731121E-06   6.6881027645E-07
   14      3.3520833920E-06   3.8959991095E-06  -9.7188155118E-06  -1.5143570084E-06  -1.0542119309E-07
   15     -5.4093759666E-06  -6.2657612428E-06   1.6990783626E-05   1.6628173137E-06  -2.5736948816E-07
   16      4.2747456486E-06   4.7848995693E-06  -1.3400774394E-05   2.3037831345E-07   6.0103952586E-07
   17      3.3666627459E-06   3.8135089107E-06  -8.2384362055E-06  -1.3866670051E-06  -1.2752111120E-07
   18      2.3492420753E-07   3.6619153266E-07  -6.6861586033E-07  -1.2734636789E-08   2.1968228730E-08
   19     -1.1427658840E-07  -5.9769111011E-08   2.1472187712E-07   1.2560294608E-07   2.6945873933E-08
   20      6.8327098167E-08   1.6195079088E-07  -2.2191211349E-07  -3.2077040540E-08  -5.7944928446E-08
   21      1.6286681220E-07   1.9571783204E-07  -7.3975604714E-08  -7.2352802963E-07  -3.2736312079E-07
   22      1.2720670899E-06   1.8241382930E-06  -2.6702258598E-06  -1.6735897809E-06  -7.9105156119E-07
   23     -1.4591254254E-07   8.6291595955E-07  -2.0976071252E-06   1.0652750828E-06   4.4237029168E-07
   24      4.0014379480E-05   2.2879481241E-05  -6.0102671727E-05  -2.5430905086E-05  -4.6413289598E-06
   25      4.6941681994E-06   1.4010529341E-05  -9.5130635453E-06  -4.1431703182E-05  -1.5634462364E-05
   26     -3.2587174732E-05  -2.2932612344E-05  -3.1298235686E-06   2.4843637258E-05   1.1198934611E-05
   27     -5.9142172391E-08  -6.9976155998E-08   2.7988308725E-07  -2.0431765833E-07  -1.4924857213E-07
   28      2.3345114414E-07   8.6250721081E-08   1.8072797067E-07  -4.9706461147E-07  -1.2446974786E-07
   29     -2.4382696210E-07  -4.6498615955E-07   6.2500749473E-07   4.2940820379E-07   2.3484447739E-07
   30      3.6332373245E-07   3.4663996709E-07  -6.4629008134E-07  -1.3112218858E-07  -4.1417288311E-08
   31     -1.8221882680E-08  -1.5496946606E-07   4.2069241440E-07  -1.2836912834E-07  -4.0486881074E-08
   32     -1.8220365251E-07  -2.5992620407E-07   2.9637281669E-07   1.3681286170E-07   8.1571059585E-08
   33     -1.8338347614E-06  -2.2437687368E-06   5.8120579477E-06   2.0362087891E-07  -1.6426004345E-07
   34      1.7273912189E-06   2.0387611222E-06  -4.8577467910E-06  -8.5609061768E-07  -1.5221406875E-07
   35     -2.0607157814E-07  -9.5259493713E-08   2.0217710425E-08   3.8859484508E-07   1.9006980414E-07
   36      2.2511984323E-07   2.1863791060E-07  -6.3803853216E-07  -4.0202160718E-08   2.8881095263E-08
   37     -1.6780492494E-07  -1.6820319248E-07   4.8139589565E-07   4.9439201246E-08  -1.4744321550E-08
   38     -3.0154729782E-08   1.2649360523E-08  -3.1143731044E-08   8.0588064696E-09  -1.0812437475E-09
   39      4.2394428515E-07   5.0455264303E-07  -1.3804912215E-06  -2.1636678376E-08   6.5668166624E-08
   40     -2.1647379349E-07  -2.6722072677E-07   7.7221659800E-07   5.2493375667E-08  -2.7172950565E-08
   41      3.3429868508E-08  -7.6711227353E-09  -1.0291761580E-08   1.3055018331E-08   8.4412376012E-09
   42      8.1188419521E-07   9.4591760328E-07  -2.3543997259E-06  -3.1330826210E-07  -1.6381188020E-08
   43     -3.3605185024E-07  -4.1230824899E-07   1.0416090253E-06   1.3376427135E-07   2.3195898326E-08
   44      2.6299459621E-08   5.1813350486E-08  -8.8155852064E-08  -1.0957552605E-08  -9.3801431547E-09
   45      7.4242980058E-07  -2.2560023669E-06  -3.3112049150E-07  -2.6363845692E-06  -6.9035628862E-07
   46      3.4884847699E-06   3.1318318723E-06  -3.3271327703E-06  -8.9115347451E-06  -4.2913256955E-06
   47     -3.8025527738E-06  -1.3589188760E-06   3.1897996919E-06   6.0717645571E-06   2.8713801727E-06
   48      4.2148812175E-05   4.0299814660E-05  -6.0921097426E-05   2.4496496509E-05  -1.5874404615E-05
   49      5.8668018037E-06  -7.1499575486E-05   7.5671030916E-05   8.2838754817E-05   9.0307200307E-06
   50      3.9944443221E-05   1.4796703779E-05   2.5285599370E-05  -4.5917388835E-05   4.6719031093E-06
   51      1.7178604824E-04   1.8787374752E-07  -4.8742014158E-05   9.6528865725E-06  -2.2565781168E-05
   52     -1.9286115296E-04   2.5276605151E-06  -6.9966111956E-05  -2.5549840216E-05   2.9900449734E-05
   53     -7.6004485442E-05  -8.4147881126E-05   5.2513362143E-05   5.7572555496E-05  -1.0049118034E-05
   54      2.2376087437E-04  -4.8900455676E-04   2.0116373536E-04  -4.3711543178E-04  -2.1504702578E-04
   55      4.3261755492E-04   9.3040053262E-05  -3.4691011479E-04  -7.7649552224E-04  -4.1572688713E-04
   56     -5.4368813478E-04   1.5545910783E-04  -2.0813481043E-04  -4.9003778913E-04  -2.1219870149E-04
   57     -8.6979273929E-06  -5.6857727651E-06   2.7502926481E-05   6.0604092526E-06  -2.9143493823E-05
   58      1.6948265434E-05   8.5861167249E-06   1.0138321319E-05  -2.6581977339E-05  -3.4293704819E-05
   59      2.8694082183E-05   2.6881623535E-05  -1.3436146686E-05  -2.1265796024E-05   7.6840992963E-06
   60      9.3039154948E-05   2.3994033981E-04  -1.0983513655E-04   2.8090018238E-04   2.8154224780E-05
   61     -5.6847789083E-05  -6.5630771614E-05   1.0359209951E-04  -4.8038937656E-05  -6.0725075185E-05
   62      1.1768888765E-04   4.2859572665E-05   1.9125813418E-05   9.8255092337E-05   1.7525604750E-04
   63      4.2132663486E-03   2.2948663999E-04   2.4623204195E-04  -4.7341083915E-04   1.1070161019E-04
   64      4.9398817261E-03   2.7372462435E-03  -4.3260646971E-04  -6.7083577368E-04   2.4846609683E-04
   65      2.6829461233E-03   2.6512620020E-03  -9.3111632478E-07  -8.8886404997E-05  -1.2302323046E-03
   66      7.8510595207E-03  -3.0252181438E-03   1.8595054394E-03   2.3781155345E-03  -4.1304777026E-04
   67      6.4275014565E-03   4.2686112968E-04   2.4467250553E-03   4.0030017141E-03   5.4070710808E-03
   68     -9.5634910144E-03   5.5436718333E-03  -5.6547837204E-04   5.6442550683E-03  -2.4416376568E-03
   69     -2.6708794440E-02   1.4333308238E-01  -3.8688582888E-03   1.6263229314E-02  -2.5029995076E-02
   70     -5.7136933571E-02   4.8961994105E-02   2.0926388844E-03  -4.1954986035E-04   9.1096259883E-03
   71      4.8989692171E-02  -2.3745637997E-01   2.1532732699E-03  -8.2779557390E-04   5.0387692041E-03
   72     -1.1395328571E-02   1.6856651921E-02  -3.2356716371E-01   1.0251474003E-01  -1.5905517794E-03
   73      1.6297030231E-03   3.0755160400E-03   1.0251816197E-01  -8.5034626846E-02   9.3124155294E-03
   74      1.3221688438E-02  -1.3573172000E-02  -1.5277284526E-03   9.2248557935E-03  -6.0314291181E-02
   75      3.5093878606E-03  -1.6852567455E-03  -1.2166788647E-02  -6.5087545509E-03   2.4546083631E-02
   76      3.7551427050E-03   5.1670174894E-03   7.6420071915E-03   7.0917209704E-03  -9.1665701777E-03
   77      5.0984429726E-03  -1.1608443975E-03  -2.7248025449E-03   7.1030176526E-04   5.7367578609E-03
   78      2.6898315684E-04  -8.3093262338E-04   1.5360684199E-04   7.4678246617E-04   3.9333775087E-03
   79     -9.0894519286E-04  -5.6515394099E-05   7.0106608578E-04   5.6860092318E-03   3.7560749813E-03
   80     -3.9631902435E-05  -1.0407297296E-04   4.1445887050E-03   3.8275077076E-03  -2.2423613704E-03
   81     -1.8443726723E-03  -5.6209509259E-04  -3.5058387640E-04   6.2915296178E-04  -1.2007640094E-03
   82     -3.0092635233E-03  -2.0419354471E-03  -1.5771955523E-05  -3.1942094523E-04   3.0625557886E-04
   83     -1.9710011125E-03  -3.2231364841E-04   1.3193909645E-04  -1.7773092355E-04   5.4444855798E-05
   84      2.5790693560E-02  -1.5427160155E-01   2.7204404992E-04  -1.5893957071E-03  -1.4424786999E-04
   85      4.7620121059E-02  -5.5778055922E-02  -1.3036994707E-03  -2.6449836179E-03  -2.3184553256E-03
   86     -5.5778055922E-02   2.4499152542E-01  -6.7586582748E-04  -2.0987306570E-03   2.6776256492E-04
   87     -1.3036994707E-03  -6.7586582748E-04   3.3769189733E-01  -1.1233378385E-01   2.4387280588E-04
   88     -2.6449836179E-03  -2.0987306570E-03  -1.1233378385E-01   7.6148827609E-02  -1.3768523341E-02
   89     -2.3184553256E-03   2.6776256492E-04   2.4387280588E-04  -1.3768523341E-02   5.4824422546E-02
   90     -5.6127994474E-04   8.2427536700E-04   5.0963359705E-04  -1.0645913467E-03  -1.3783893398E-03
   91     -6.1658296440E-05   1.0184823488E-04  -1.3707551798E-03  -2.9832874401E-03  -1.8960066435E-03
   92      6.1836638373E-04  -7.5259135673E-04  -8.2479409724E-04  -2.0390449199E-03   2.5053417927E-04
   93     -3.6908158741E-04  -3.1454784658E-05  -7.6163437274E-04  -4.0028151886E-04   1.1739929406E-03
   94     -8.3217775730E-04  -4.9449482422E-04   2.9819953827E-04  -1.0380017315E-05  -4.9832064253E-04
   95     -4.7445334688E-04  -2.2026062356E-04  -2.1258108227E-04  -3.8424785613E-05   7.6547704243E-05
                   90                 91                 92                 93                 94        
    0     -2.8084005470E-05   1.5982221562E-05  -1.3521992207E-05   3.8743368967E-05  -4.3344839525E-05
    1      1.6289399588E-05  -9.3340900536E-06   7.7335774929E-06  -2.2532221237E-05   2.3891453900E-05
    2      1.6030082786E-06  -9.4006362948E-07   5.7325448801E-07  -6.0346798405E-07   2.5408086862E-06
    3      2.7894959344E-05  -1.5921276876E-05   1.3476218661E-05  -3.6054658128E-05   4.5768924758E-05
    4     -5.5367737212E-06   3.0830335160E-06  -2.6885826601E-06   1.3596869825E-05  -2.7944850066E-06
    5      7.4950969391E-06  -4.3699564489E-06   3.8637915878E-06  -1.6249883809E-05   5.7475049055E-06
    6     -3.1342511413E-05   1.7904112130E-05  -1.4605974410E-05   4.3590061373E-05  -4.4390737276E-05
    7      2.7990285341E-05  -1.6238272785E-05   1.3690412567E-05  -3.7828484523E-05   4.5588663692E-05
    8      1.8896814041E-05  -1.1190434556E-05   9.2841289518E-06  -2.7218302844E-05   2.9529901671E-05
    9      9.9093624427E-05  -5.7092953357E-05   4.6193171766E-05  -1.2931237708E-04   1.3582564764E-04
   10     -4.9469467782E-05   2.7685896605E-05  -2.4085086887E-05   5.7707811823E-05  -8.8209847538E-05
   11     -1.5460377013E-05   8.8004668188E-06  -6.8234512383E-06   4.6823026457E-05  -1.2933325232E-05
   12     -4.3019354340E-05   2.4400745414E-05  -2.0856841766E-05   6.4661022510E-05  -6.6440688427E-05
   13      7.2450414656E-06  -3.9881805740E-06   3.1467073105E-06  -6.9565023795E-06   1.2063931622E-05
   14     -1.3452509294E-05   7.7074004423E-06  -6.7882042358E-06   1.4238253518E-05  -2.3251782762E-05
   15      2.4273204148E-05  -1.3731396167E-05   1.1451299368E-05  -2.9599663059E-05   3.8443109436E-05
   16     -2.0319877650E-05   1.1621312764E-05  -9.6754419484E-06   3.2820908898E-05  -2.5913070329E-05
   17     -1.1742165469E-05   6.7460699768E-06  -5.5407528177E-06   1.3444912260E-05  -2.0435921854E-05
   18     -1.0393331503E-06   6.4366448800E-07  -5.2727642982E-07   1.7103792497E-06  -1.5209825256E-06
   19      3.4259572899E-07  -1.3709382284E-07   7.9433802306E-08  -2.3932615187E-07   7.6916880551E-07
   20     -3.0875483653E-07   2.2899635021E-07  -1.7070132476E-07   1.3485393439E-07  -5.3715641467E-07
   21      1.7734793339E-08   1.0616520004E-07   5.2598664179E-08  -2.7410950751E-06  -2.4469673206E-06
   22     -3.2506802822E-06   1.9888913022E-06  -1.4915048864E-06  -1.1063104335E-07  -1.0066996935E-05
   23     -3.8629391273E-06   2.4155763759E-06  -2.1056599702E-06   1.1030306535E-05  -8.5269278920E-07
   24     -7.1099275061E-05   4.0231426241E-05  -3.1562239776E-05   2.8055143218E-05  -2.0196249925E-04
   25      1.0726788284E-05  -4.5789590401E-06   5.2791276043E-06  -2.1407313003E-04  -1.2464732880E-04
   26     -1.7268692396E-05   1.1790342622E-05  -1.0524106443E-05   1.1482814705E-04   2.3873420477E-05
   27      2.8730035825E-07  -2.2127466712E-07   2.9295426666E-07  -1.3777045797E-06   2.9751991968E-07
   28      6.0392294148E-07  -3.2745849465E-07   3.0655829001E-07  -2.6079543743E-06  -1.2432463309E-06
   29      6.1275430278E-07  -3.8599414672E-07   3.0710388946E-07   7.5562796694E-07   2.3191283070E-06
   30     -9.5435415577E-07   5.1888315377E-07  -4.2163114908E-07   1.4619366161E-06  -1.7332277791E-06
   31      7.2287936187E-07  -3.9489622571E-07   3.9696879007E-07  -2.1414992597E-06   6.1021735864E-07
   32      3.5290471484E-07  -2.1907732248E-07   2.1712241108E-07   1.7626244416E-07   9.4444194039E-07
   33      8.4411179360E-06  -4.8693747514E-06   4.0830351488E-06  -1.2671121331E-05   1.2402740934E-05
   34     -6.6939139768E-06   3.8377974825E-06  -3.2156980665E-06   7.5634785927E-06  -1.2215271970E-05
   35     -2.1521911562E-07   1.0116100593E-07  -1.4301072258E-07   1.8107680675E-06   1.1138881760E-06
   36     -9.8838496758E-07   5.4008186599E-07  -4.4162266756E-07   1.4344292372E-06  -1.4392727863E-06
   37      7.3059522202E-07  -3.9739108206E-07   3.2305105970E-07  -1.0290001472E-06   1.1386597423E-06
   38     -4.1075063215E-09   3.8932729512E-09  -1.6963474097E-08  -4.3498571241E-08  -3.6648260163E-09
   39     -2.0834464659E-06   1.1798897574E-06  -9.9206166808E-07   3.2857692860E-06  -2.9204273198E-06
   40      1.1347788220E-06  -6.1225440061E-07   5.4130852614E-07  -1.6449401097E-06   1.7264543159E-06
   41     -4.3569338205E-08   3.3276376445E-08  -1.5295653633E-08   1.0779541253E-07   1.8709497681E-08
   42     -3.3500952316E-06   1.8931008899E-06  -1.5774081917E-06   4.1929102656E-06  -5.6547357390E-06
   43      1.4824050475E-06  -8.3576926843E-07   7.2421153752E-07  -1.9109284740E-06   2.5212285767E-06
   44     -9.8692949547E-08   7.4864851231E-08  -6.0047870254E-08   3.2841135594E-08  -1.9995573607E-07
   45      1.3062235340E-06  -2.0408696238E-06   8.3726175019E-07  -8.1500101143E-06  -1.3315454982E-05
   46     -5.5050448648E-07   1.1980318933E-06  -2.2766989341E-07  -1.6911155823E-05  -2.7933082600E-05
   47      1.2177289901E-06  -1.2826310581E-06  -5.7333168198E-07   2.3895488431E-05   2.1157669050E-05
   48     -1.1813103025E-04   5.7260389694E-05  -5.7102350839E-05   4.7083708481E-04  -3.2249623864E-05
   49      5.8253113004E-05  -3.3215483805E-05   4.5433739130E-05   1.0372944760E-04   3.5082776646E-04
   50      7.6823750811E-05  -4.9052248848E-05   4.4914320800E-05  -2.6325965224E-04  -1.4252699010E-04
   51     -2.8004738119E-05   1.0196149248E-06  -1.0621231351E-04  -1.8616572746E-03   5.2659664952E-04
   52     -4.5331917046E-05   7.1586512963E-05  -6.1970047643E-05   6.9513898618E-04  -2.4318343171E-05
   53      9.3147629330E-05  -5.9797563198E-05   1.0497630281E-05  -8.8513214913E-04   3.7375540166E-04
   54      1.0085840450E-03  -5.2838238238E-04   5.6242381980E-04  -7.4323379561E-04  -2.6156589292E-03
   55      3.8119136553E-04   2.3380823425E-04   1.1357048928E-05  -3.9396429750E-04  -2.1934635844E-03
   56     -1.1755448811E-03   6.2643122017E-04   2.3811819254E-04  -3.3727321016E-04  -1.4829131787E-03
   57      1.2669977553E-05   3.5651737986E-06   1.6060058411E-05  -1.6970831412E-03  -6.9016967039E-05
   58     -5.8590074799E-06   1.7337322531E-06   1.2238539515E-05  -3.1255414262E-06   6.8003453083E-04
   59      2.7909494305E-07   1.0952010216E-07  -1.3472205299E-06  -1.1575626567E-03  -1.8695420296E-04
   60     -8.2850966213E-04   1.5127326269E-04  -1.8176450489E-04   5.0102810645E-04   7.3269018147E-04
   61      6.0607172413E-04  -3.4761675088E-04  -4.7956473780E-05  -7.3913941588E-04  -2.4241024774E-04
   62     -2.2418425249E-04  -4.9151342152E-05  -1.1900452629E-04   4.7355547272E-04   5.7447568977E-04
   63     -4.7516210859E-03   3.8942530184E-03   1.3559446363E-03   1.1795454306E-02  -1.0191537240E-02
   64      3.1625343402E-03   5.4563911579E-03   2.1284864503E-03   1.3963513926E-03   6.7976750483E-04
   65      1.8180608630E-03   2.1176479259E-03   2.7414209859E-03  -9.0919205507E-03   1.2085639514E-02
   66     -8.3354752673E-04  -1.0927080341E-04   6.8214983415E-04   2.8014953267E-04   3.5925331096E-03
   67     -2.3615000207E-04  -5.9095943277E-04  -6.7178271657E-04   3.1488968238E-03   3.4310856934E-03
   68      4.9416205071E-04  -5.9976558533E-04  -1.5153597482E-04  -1.5581949568E-03   4.8292932350E-03
   69     -1.6924797122E-03   8.7992711439E-04   4.5735277320E-03  -5.6793654692E-04   1.0841219943E-04
   70      1.1409697277E-03   5.9986709247E-03   2.8187865732E-03   2.0173233207E-04  -7.7629133064E-04
   71      4.2407316633E-03   2.8865412036E-03  -1.0130202491E-03  -7.1662416030E-04  -3.5059384031E-04
   72      1.1320237278E-02   2.5493124284E-03  -1.0196792854E-02  -4.2007606061E-03   4.0726026084E-03
   73     -1.1376663644E-02   1.8174697164E-03   1.2577298749E-02   4.5157788883E-03   5.0544035029E-03
   74      1.7601560565E-02   3.1734325537E-03  -1.3475368226E-02  -2.6876128880E-04   2.8748402783E-03
   75     -9.2357056280E-02   5.6141606129E-02  -7.4035579365E-02  -1.2862725978E-02   7.8314592266E-03
   76      5.5771693679E-02  -1.2687056604E-01   1.3041449632E-01  -6.3019812505E-03   7.1418271515E-03
   77     -7.3862338026E-02   1.2999930738E-01  -2.4725681042E-01   2.5706508830E-02  -9.0031584242E-03
   78     -5.2460506914E-03   1.9949824727E-03   2.1922985653E-03  -1.6355703567E-01  -2.5327791910E-02
   79      1.6148392302E-02  -9.0105349947E-04  -1.1428725930E-03  -2.4124814123E-02  -5.6413055998E-02
   80     -2.5376262929E-02   8.4332185396E-03   4.6238085894E-03   1.3916281643E-01   4.8846875415E-02
   81      1.8974304704E-05  -2.9016062688E-04  -2.5982696335E-04   4.8160107892E-04  -4.3061827255E-04
   82     -2.7562672334E-04  -8.1872091829E-04  -3.5641518143E-04   2.6219221128E-04   1.9484419540E-04
   83     -2.5702165035E-04  -3.9309906699E-04  -2.1265532223E-04  -4.5717308874E-04   7.4699449274E-04
   84      3.7512933804E-04   1.4249422550E-04  -5.2720731742E-04  -6.3297470561E-05  -3.8919212986E-04
   85     -5.6127994474E-04  -6.1658296440E-05   6.1836638373E-04  -3.6908158741E-04  -8.3217775730E-04
   86      8.2427536700E-04   1.0184823488E-04  -7.5259135673E-04  -3.1454784658E-05  -4.9449482422E-04
   87      5.0963359705E-04  -1.3707551798E-03  -8.2479409724E-04  -7.6163437274E-04   2.9819953827E-04
   88     -1.0645913467E-03  -2.9832874401E-03  -2.0390449199E-03  -4.0028151886E-04  -1.0380017315E-05
   89     -1.3783893398E-03  -1.8960066435E-03   2.5053417927E-04   1.1739929406E-03  -4.9832064253E-04
   90      9.1686878371E-02  -6.1972766668E-02   7.7716071168E-02   9.4394041160E-04  -1.7068678093E-03
   91     -6.1972766668E-02   1.2205062628E-01  -1.4239078955E-01  -1.5592979760E-03  -3.0357792960E-03
   92      7.7716071168E-02  -1.4239078955E-01   2.5528214123E-01  -9.0005976968E-04  -1.8937299564E-03
   93      9.4394041160E-04  -1.5592979760E-03  -9.0005976968E-04   1.7187512594E-01   2.3758516796E-02
   94     -1.7068678093E-03  -3.0357792960E-03  -1.8937299564E-03   2.3758516796E-02   4.6199799780E-02
   95     -5.6010812115E-04  -1.9331282025E-03  -1.9058571316E-04  -1.5098847248E-01  -5.6325483693E-02
                   95        
     0      6.7191738921E-05
     1     -4.0071321842E-05
     2     -5.9356677121E-06
     3     -6.6550831051E-05
     4      1.4045434230E-05
     5     -1.6848417815E-05
     6      7.3006941689E-05
     7     -6.4860802368E-05
     8     -3.9621883774E-05
     9     -2.1592139885E-04
    10      1.4729329152E-04
    11      1.3956591308E-05
    12      1.0386312426E-04
    13     -1.5523435968E-05
    14      3.0844510748E-05
    15     -6.1697189702E-05
    16      4.7079354766E-05
    17      2.9366688985E-05
    18      2.1098683412E-06
    19     -7.2540015319E-07
    20      2.3795115607E-07
    21     -1.0064829093E-06
    22      5.7569647906E-06
    23      7.4245292232E-06
    24      2.1654988092E-04
    25     -2.6245493173E-05
    26      4.3408935100E-05
    27     -2.7022498747E-07
    28     -7.2555593002E-07
    29     -1.5433683149E-06
    30      1.9675271323E-06
    31     -1.3634379555E-06
    32     -7.4274524991E-07
    33     -2.0377769267E-05
    34      1.6142356484E-05
    35      5.6114329783E-07
    36      2.4797204313E-06
    37     -1.7823159747E-06
    38     -3.4476670415E-08
    39      5.0697856294E-06
    40     -2.8761962727E-06
    41      4.1401966996E-08
    42      8.1176447622E-06
    43     -3.5320505791E-06
    44      1.6294635623E-07
    45      6.1136768437E-06
    46     -1.8039096501E-05
    47      2.1533784657E-06
    48     -5.8412753402E-05
    49     -4.7564453316E-04
    50      2.1968708096E-04
    51     -7.2002025455E-04
    52      6.7746639750E-04
    53     -1.8840524505E-04
    54      5.4279803705E-04
    55     -1.4846970756E-03
    56     -1.0416099945E-03
    57     -7.1731409457E-04
    58     -3.7336595872E-04
    59      9.3730659017E-04
    60      3.7862457877E-05
    61     -1.6110954065E-04
    62      5.2608840471E-04
    63      1.6067709500E-02
    64      2.6929637892E-03
    65     -1.3606485488E-02
    66     -1.9914992588E-03
    67      4.9736072658E-03
    68     -1.2079150387E-03
    69     -8.0282621514E-04
    70     -1.5738675112E-04
    71     -1.4269369259E-04
    72     -2.9883328193E-05
    73      2.6073200689E-03
    74      2.6663900588E-03
    75     -2.5431285987E-03
    76      6.2861796183E-04
    77      5.5985035268E-03
    78      1.4085962140E-01
    79      4.9609970570E-02
    80     -2.4370514159E-01
    81      9.9409594132E-04
    82      1.9644629053E-04
    83     -6.5121672310E-04
    84     -4.2635220908E-05
    85     -4.7445334688E-04
    86     -2.2026062356E-04
    87     -2.1258108227E-04
    88     -3.8424785613E-05
    89      7.6547704243E-05
    90     -5.6010812115E-04
    91     -1.9331282025E-03
    92     -1.9058571316E-04
    93     -1.5098847248E-01
    94     -5.6325483693E-02
    95      2.5086635923E-01

$vibrational_frequencies
96
    0        0.0000000000000000
    1        0.0000000000000000
    2        0.0000000000000000
    3        0.0000000000000000
    4        0.0000000000000000
    5        0.0000000000000000
    6     -520.1401048259475601
    7       14.2045761826224588
    8       25.2729034170230911
    9       32.5113585026603786
   10       36.2489237512235078
   11       76.3393785158914540
   12      104.8875514665010087
   13      135.3475350938500412
   14      163.7681186342491912
   15      186.4773620206116789
   16      214.3049148781142321
   17      308.8768330190443976
   18      330.0531200487328647
   19      367.9886466667371110
   20      413.3603952187829691
   21      421.1816818313499198
   22      426.1380854518878323
   23      432.9018700084611737
   24      446.5166843472038636
   25      509.6655654408215810
   26      534.7076340972115531
   27      549.9135313507823639
   28      632.4257042881197322
   29      641.0995977833127881
   30      653.8148973178891765
   31      692.3135791525289733
   32      707.6053584011432349
   33      725.7932839769645170
   34      751.5993243372718098
   35      756.1924754251848526
   36      817.9060615426245704
   37      841.7905088334376842
   38      874.6302910133813384
   39      876.9091370929608047
   40      885.5067239517608186
   41      896.4055498839659322
   42      930.7465238249993718
   43      991.4684759244908037
   44     1029.9799164317657869
   45     1038.3840464588870418
   46     1038.7090151891393361
   47     1042.3830344592392976
   48     1053.2885465734334502
   49     1066.0599895710470264
   50     1087.7753867528158480
   51     1088.6831250925979475
   52     1125.9799884734325133
   53     1141.2861317447423062
   54     1167.8593599293303669
   55     1181.8971633640126129
   56     1206.5972778151233342
   57     1214.8129737777285300
   58     1234.2752602224743441
   59     1266.9037826611217952
   60     1274.7637879898322808
   61     1287.7563164135085572
   62     1351.8347769551592137
   63     1374.2152732453080262
   64     1383.7051382245340392
   65     1401.7500280821457181
   66     1421.9872627531947273
   67     1437.8506779483893752
   68     1495.3359943348541492
   69     1504.4986658893251388
   70     1520.9966008959984265
   71     1528.0834899748319913
   72     1531.0676355452449116
   73     1559.2783473013273579
   74     1580.5950797427501584
   75     1604.3212625983574071
   76     1649.6882736202730939
   77     1681.3572813973441953
   78     1691.7232202265695378
   79     1707.0902826564915813
   80     1718.1963152342405010
   81     1759.7609341983177274
   82     3157.6800503423269220
   83     3238.1374025368500043
   84     3256.6566969874679671
   85     3271.3950839475678549
   86     3275.9961949745638776
   87     3276.1886964264681410
   88     3283.1224966525951459
   89     3290.0595486669794809
   90     3295.8340969978653447
   91     3303.6259568715227033
   92     3319.3755776989746664
   93     3324.1984463888261416
   94     3333.5739998305216432
   95     3564.1244441418657516

$normal_modes
96 96
                    0                  1                  2                  3                  4        
    0      0.0000000000E+00   0.0000000000E+00   0.0000000000E+00   0.0000000000E+00   0.0000000000E+00
    1      0.0000000000E+00   0.0000000000E+00   0.0000000000E+00   0.0000000000E+00   0.0000000000E+00
    2      0.0000000000E+00   0.0000000000E+00   0.0000000000E+00   0.0000000000E+00   0.0000000000E+00
    3      0.0000000000E+00   0.0000000000E+00   0.0000000000E+00   0.0000000000E+00   0.0000000000E+00
    4      0.0000000000E+00   0.0000000000E+00   0.0000000000E+00   0.0000000000E+00   0.0000000000E+00
    5      0.0000000000E+00   0.0000000000E+00   0.0000000000E+00   0.0000000000E+00   0.0000000000E+00
    6      0.0000000000E+00   0.0000000000E+00   0.0000000000E+00   0.0000000000E+00   0.0000000000E+00
    7      0.0000000000E+00   0.0000000000E+00   0.0000000000E+00   0.0000000000E+00   0.0000000000E+00
    8      0.0000000000E+00   0.0000000000E+00   0.0000000000E+00   0.0000000000E+00   0.0000000000E+00
    9      0.0000000000E+00   0.0000000000E+00   0.0000000000E+00   0.0000000000E+00   0.0000000000E+00
   10      0.0000000000E+00   0.0000000000E+00   0.0000000000E+00   0.0000000000E+00   0.0000000000E+00
   11      0.0000000000E+00   0.0000000000E+00   0.0000000000E+00   0.0000000000E+00   0.0000000000E+00
   12      0.0000000000E+00   0.0000000000E+00   0.0000000000E+00   0.0000000000E+00   0.0000000000E+00
   13      0.0000000000E+00   0.0000000000E+00   0.0000000000E+00   0.0000000000E+00   0.0000000000E+00
   14      0.0000000000E+00   0.0000000000E+00   0.0000000000E+00   0.0000000000E+00   0.0000000000E+00
   15      0.0000000000E+00   0.0000000000E+00   0.0000000000E+00   0.0000000000E+00   0.0000000000E+00
   16      0.0000000000E+00   0.0000000000E+00   0.0000000000E+00   0.0000000000E+00   0.0000000000E+00
   17      0.0000000000E+00   0.0000000000E+00   0.0000000000E+00   0.0000000000E+00   0.0000000000E+00
   18      0.0000000000E+00   0.0000000000E+00   0.0000000000E+00   0.0000000000E+00   0.0000000000E+00
   19      0.0000000000E+00   0.0000000000E+00   0.0000000000E+00   0.0000000000E+00   0.0000000000E+00
   20      0.0000000000E+00   0.0000000000E+00   0.0000000000E+00   0.0000000000E+00   0.0000000000E+00
   21      0.0000000000E+00   0.0000000000E+00   0.0000000000E+00   0.0000000000E+00   0.0000000000E+00
   22      0.0000000000E+00   0.0000000000E+00   0.0000000000E+00   0.0000000000E+00   0.0000000000E+00
   23      0.0000000000E+00   0.0000000000E+00   0.0000000000E+00   0.0000000000E+00   0.0000000000E+00
   24      0.0000000000E+00   0.0000000000E+00   0.0000000000E+00   0.0000000000E+00   0.0000000000E+00
   25      0.0000000000E+00   0.0000000000E+00   0.0000000000E+00   0.0000000000E+00   0.0000000000E+00
   26      0.0000000000E+00   0.0000000000E+00   0.0000000000E+00   0.0000000000E+00   0.0000000000E+00
   27      0.0000000000E+00   0.0000000000E+00   0.0000000000E+00   0.0000000000E+00   0.0000000000E+00
   28      0.0000000000E+00   0.0000000000E+00   0.0000000000E+00   0.0000000000E+00   0.0000000000E+00
   29      0.0000000000E+00   0.0000000000E+00   0.0000000000E+00   0.0000000000E+00   0.0000000000E+00
   30      0.0000000000E+00   0.0000000000E+00   0.0000000000E+00   0.0000000000E+00   0.0000000000E+00
   31      0.0000000000E+00   0.0000000000E+00   0.0000000000E+00   0.0000000000E+00   0.0000000000E+00
   32      0.0000000000E+00   0.0000000000E+00   0.0000000000E+00   0.0000000000E+00   0.0000000000E+00
   33      0.0000000000E+00   0.0000000000E+00   0.0000000000E+00   0.0000000000E+00   0.0000000000E+00
   34      0.0000000000E+00   0.0000000000E+00   0.0000000000E+00   0.0000000000E+00   0.0000000000E+00
   35      0.0000000000E+00   0.0000000000E+00   0.0000000000E+00   0.0000000000E+00   0.0000000000E+00
   36      0.0000000000E+00   0.0000000000E+00   0.0000000000E+00   0.0000000000E+00   0.0000000000E+00
   37      0.0000000000E+00   0.0000000000E+00   0.0000000000E+00   0.0000000000E+00   0.0000000000E+00
   38      0.0000000000E+00   0.0000000000E+00   0.0000000000E+00   0.0000000000E+00   0.0000000000E+00
   39      0.0000000000E+00   0.0000000000E+00   0.0000000000E+00   0.0000000000E+00   0.0000000000E+00
   40      0.0000000000E+00   0.0000000000E+00   0.0000000000E+00   0.0000000000E+00   0.0000000000E+00
   41      0.0000000000E+00   0.0000000000E+00   0.0000000000E+00   0.0000000000E+00   0.0000000000E+00
   42      0.0000000000E+00   0.0000000000E+00   0.0000000000E+00   0.0000000000E+00   0.0000000000E+00
   43      0.0000000000E+00   0.0000000000E+00   0.0000000000E+00   0.0000000000E+00   0.0000000000E+00
   44      0.0000000000E+00   0.0000000000E+00   0.0000000000E+00   0.0000000000E+00   0.0000000000E+00
   45      0.0000000000E+00   0.0000000000E+00   0.0000000000E+00   0.0000000000E+00   0.0000000000E+00
   46      0.0000000000E+00   0.0000000000E+00   0.0000000000E+00   0.0000000000E+00   0.0000000000E+00
   47      0.0000000000E+00   0.0000000000E+00   0.0000000000E+00   0.0000000000E+00   0.0000000000E+00
   48      0.0000000000E+00   0.0000000000E+00   0.0000000000E+00   0.0000000000E+00   0.0000000000E+00
   49      0.0000000000E+00   0.0000000000E+00   0.0000000000E+00   0.0000000000E+00   0.0000000000E+00
   50      0.0000000000E+00   0.0000000000E+00   0.0000000000E+00   0.0000000000E+00   0.0000000000E+00
   51      0.0000000000E+00   0.0000000000E+00   0.0000000000E+00   0.0000000000E+00   0.0000000000E+00
   52      0.0000000000E+00   0.0000000000E+00   0.0000000000E+00   0.0000000000E+00   0.0000000000E+00
   53      0.0000000000E+00   0.0000000000E+00   0.0000000000E+00   0.0000000000E+00   0.0000000000E+00
   54      0.0000000000E+00   0.0000000000E+00   0.0000000000E+00   0.0000000000E+00   0.0000000000E+00
   55      0.0000000000E+00   0.0000000000E+00   0.0000000000E+00   0.0000000000E+00   0.0000000000E+00
   56      0.0000000000E+00   0.0000000000E+00   0.0000000000E+00   0.0000000000E+00   0.0000000000E+00
   57      0.0000000000E+00   0.0000000000E+00   0.0000000000E+00   0.0000000000E+00   0.0000000000E+00
   58      0.0000000000E+00   0.0000000000E+00   0.0000000000E+00   0.0000000000E+00   0.0000000000E+00
   59      0.0000000000E+00   0.0000000000E+00   0.0000000000E+00   0.0000000000E+00   0.0000000000E+00
   60      0.0000000000E+00   0.0000000000E+00   0.0000000000E+00   0.0000000000E+00   0.0000000000E+00
   61      0.0000000000E+00   0.0000000000E+00   0.0000000000E+00   0.0000000000E+00   0.0000000000E+00
   62      0.0000000000E+00   0.0000000000E+00   0.0000000000E+00   0.0000000000E+00   0.0000000000E+00
   63      0.0000000000E+00   0.0000000000E+00   0.0000000000E+00   0.0000000000E+00   0.0000000000E+00
   64      0.0000000000E+00   0.0000000000E+00   0.0000000000E+00   0.0000000000E+00   0.0000000000E+00
   65      0.0000000000E+00   0.0000000000E+00   0.0000000000E+00   0.0000000000E+00   0.0000000000E+00
   66      0.0000000000E+00   0.0000000000E+00   0.0000000000E+00   0.0000000000E+00   0.0000000000E+00
   67      0.0000000000E+00   0.0000000000E+00   0.0000000000E+00   0.0000000000E+00   0.0000000000E+00
   68      0.0000000000E+00   0.0000000000E+00   0.0000000000E+00   0.0000000000E+00   0.0000000000E+00
   69      0.0000000000E+00   0.0000000000E+00   0.0000000000E+00   0.0000000000E+00   0.0000000000E+00
   70      0.0000000000E+00   0.0000000000E+00   0.0000000000E+00   0.0000000000E+00   0.0000000000E+00
   71      0.0000000000E+00   0.0000000000E+00   0.0000000000E+00   0.0000000000E+00   0.0000000000E+00
   72      0.0000000000E+00   0.0000000000E+00   0.0000000000E+00   0.0000000000E+00   0.0000000000E+00
   73      0.0000000000E+00   0.0000000000E+00   0.0000000000E+00   0.0000000000E+00   0.0000000000E+00
   74      0.0000000000E+00   0.0000000000E+00   0.0000000000E+00   0.0000000000E+00   0.0000000000E+00
   75      0.0000000000E+00   0.0000000000E+00   0.0000000000E+00   0.0000000000E+00   0.0000000000E+00
   76      0.0000000000E+00   0.0000000000E+00   0.0000000000E+00   0.0000000000E+00   0.0000000000E+00
   77      0.0000000000E+00   0.0000000000E+00   0.0000000000E+00   0.0000000000E+00   0.0000000000E+00
   78      0.0000000000E+00   0.0000000000E+00   0.0000000000E+00   0.0000000000E+00   0.0000000000E+00
   79      0.0000000000E+00   0.0000000000E+00   0.0000000000E+00   0.0000000000E+00   0.0000000000E+00
   80      0.0000000000E+00   0.0000000000E+00   0.0000000000E+00   0.0000000000E+00   0.0000000000E+00
   81      0.0000000000E+00   0.0000000000E+00   0.0000000000E+00   0.0000000000E+00   0.0000000000E+00
   82      0.0000000000E+00   0.0000000000E+00   0.0000000000E+00   0.0000000000E+00   0.0000000000E+00
   83      0.0000000000E+00   0.0000000000E+00   0.0000000000E+00   0.0000000000E+00   0.0000000000E+00
   84      0.0000000000E+00   0.0000000000E+00   0.0000000000E+00   0.0000000000E+00   0.0000000000E+00
   85      0.0000000000E+00   0.0000000000E+00   0.0000000000E+00   0.0000000000E+00   0.0000000000E+00
   86      0.0000000000E+00   0.0000000000E+00   0.0000000000E+00   0.0000000000E+00   0.0000000000E+00
   87      0.0000000000E+00   0.0000000000E+00   0.0000000000E+00   0.0000000000E+00   0.0000000000E+00
   88      0.0000000000E+00   0.0000000000E+00   0.0000000000E+00   0.0000000000E+00   0.0000000000E+00
   89      0.0000000000E+00   0.0000000000E+00   0.0000000000E+00   0.0000000000E+00   0.0000000000E+00
   90      0.0000000000E+00   0.0000000000E+00   0.0000000000E+00   0.0000000000E+00   0.0000000000E+00
   91      0.0000000000E+00   0.0000000000E+00   0.0000000000E+00   0.0000000000E+00   0.0000000000E+00
   92      0.0000000000E+00   0.0000000000E+00   0.0000000000E+00   0.0000000000E+00   0.0000000000E+00
   93      0.0000000000E+00   0.0000000000E+00   0.0000000000E+00   0.0000000000E+00   0.0000000000E+00
   94      0.0000000000E+00   0.0000000000E+00   0.0000000000E+00   0.0000000000E+00   0.0000000000E+00
   95      0.0000000000E+00   0.0000000000E+00   0.0000000000E+00   0.0000000000E+00   0.0000000000E+00
                    5                  6                  7                  8                  9        
    0      0.0000000000E+00  -5.5464817954E-04   3.8877370511E-03  -3.7344755078E-02  -1.8818535275E-02
    1      0.0000000000E+00  -1.9523783911E-03   1.4714521732E-02  -3.2893291838E-02  -8.6232562835E-02
    2      0.0000000000E+00   1.6136276763E-03  -5.5156519871E-03   7.3873463143E-02  -4.9226113897E-02
    3      0.0000000000E+00  -1.8168524028E-03   2.2256253798E-03  -3.8719979170E-02  -6.9432254621E-02
    4      0.0000000000E+00  -6.6812123597E-03  -1.3826687758E-02  -9.1430353134E-02  -5.5696936423E-02
    5      0.0000000000E+00   5.0283952345E-03   1.0895648959E-02   1.0017715654E-01  -1.6798123317E-02
    6      0.0000000000E+00   7.6844063764E-04  -1.7160350982E-03  -2.1448612180E-02  -4.5486609525E-02
    7      0.0000000000E+00  -8.7235704218E-04  -2.0980569782E-02  -5.6249395872E-02   1.5869376587E-02
    8      0.0000000000E+00  -2.8124327268E-05   5.7992587724E-03   3.8299721636E-02   1.2547557535E-02
    9      0.0000000000E+00   1.0927196721E-02  -2.2344096026E-03  -4.4794771030E-03   3.3179214781E-02
   10      0.0000000000E+00   2.2153141958E-02  -2.8522001561E-03   4.1535676385E-02   5.4653949826E-02
   11      0.0000000000E+00  -1.9772410781E-02  -1.4675759846E-02  -5.1965894688E-02   9.9326701962E-03
   12      0.0000000000E+00   2.6659810233E-03  -3.8778761260E-04  -2.5376782394E-03   8.6626533622E-02
   13      0.0000000000E+00   5.9444006831E-03   2.2835419158E-02   1.0522838034E-01   2.4289330221E-02
   14      0.0000000000E+00  -5.7204190793E-03  -2.5810673410E-02  -8.2045006619E-02  -2.5563477295E-02
   15      0.0000000000E+00  -4.5493163157E-04   1.2753730720E-03  -1.8524281828E-02   5.8084085898E-02
   16      0.0000000000E+00  -2.1691935397E-03   3.1017352646E-02   6.6624288920E-02  -4.6555665168E-02
   17      0.0000000000E+00   1.3476979436E-03  -2.0942766679E-02  -1.8109405664E-02  -5.3966651812E-02
   18      0.0000000000E+00  -8.8536539072E-04  -6.8890422108E-04  -5.2676086956E-02  -1.3206474747E-01
   19      0.0000000000E+00  -5.2840084750E-03  -2.9153999656E-02  -1.7002441706E-01  -8.9859640780E-02
   20      0.0000000000E+00   4.1037999642E-03   2.5214054459E-02   1.7478702100E-01  -1.5375328648E-02
   21      0.0000000000E+00   7.4809509229E-03  -1.6013405525E-03  -2.4083071969E-02  -8.8734929307E-02
   22      0.0000000000E+00   1.7460077244E-02  -3.9511398376E-02  -1.1010870925E-01   3.8554449540E-02
   23      0.0000000000E+00  -1.4209485858E-02   1.4559807515E-02   6.6142810890E-02   3.7813944652E-02
   24      0.0000000000E+00   3.6883593615E-02  -2.6067651057E-03   7.7215713316E-03   5.6129680404E-02
   25      0.0000000000E+00   8.6358644053E-02  -4.1374020668E-03   6.9223561939E-02   1.1483028005E-01
   26      0.0000000000E+00  -7.7427324970E-02  -2.2090795477E-02  -1.0548476254E-01   3.9829631085E-02
   27      0.0000000000E+00   4.3932314683E-03  -4.8260719565E-04   1.1059938666E-02   1.4971384322E-01
   28      0.0000000000E+00   1.1780977705E-02   4.0509884872E-02   1.8301538239E-01   5.4806986147E-02
   29      0.0000000000E+00  -1.0712858280E-02  -4.2893808532E-02  -1.5213788816E-01  -3.1145593957E-02
   30      0.0000000000E+00  -1.9894432257E-03   5.7141589709E-03  -1.9155676962E-02   9.7698627523E-02
   31      0.0000000000E+00  -5.5936927790E-03   5.0629793216E-02   1.1454500050E-01  -7.3448734854E-02
   32      0.0000000000E+00   4.2743496176E-03  -3.2808662800E-02  -3.7337632472E-02  -8.1452700811E-02
   33      0.0000000000E+00   3.6795666392E-04  -5.3403060000E-03  -5.0775897285E-02  -5.0595532197E-02
   34      0.0000000000E+00   2.7734812010E-04  -6.4542619624E-03  -6.7381830295E-02  -1.7590114106E-01
   35      0.0000000000E+00  -1.8447592435E-04   5.7003996489E-02   1.1797784275E-01  -5.7796699197E-02
   36      0.0000000000E+00   8.6186101253E-04   1.3549224084E-01  -1.2567782115E-01  -7.0741588959E-02
   37      0.0000000000E+00   5.6688270376E-04   3.1828331131E-01  -2.5822197186E-01  -7.7470669232E-02
   38      0.0000000000E+00  -4.5619433197E-04  -3.7098716277E-01   3.7087462504E-01  -1.9577917038E-01
   39      0.0000000000E+00   1.2446561483E-03  -2.2979613546E-01   1.2578307828E-02  -1.1714860712E-01
   40      0.0000000000E+00   6.2013981696E-05  -5.2057720726E-01   2.2286351190E-01  -3.5526037729E-01
   41      0.0000000000E+00  -4.6483467917E-04  -1.9593274752E-02   1.7755656857E-01  -8.7459939404E-02
   42      0.0000000000E+00  -8.2148463280E-04   7.1781701021E-02  -4.9250399100E-02   1.3243061123E-02
   43      0.0000000000E+00   1.2637253864E-03   1.7356219604E-01  -1.9503705221E-01  -1.5903387466E-01
   44      0.0000000000E+00  -1.7517570394E-04   5.9423027222E-01  -1.5646433952E-01   9.9557536445E-02
   45      0.0000000000E+00   7.7230082337E-02  -1.7387901801E-03   1.0123938339E-02   1.0081348054E-01
   46      0.0000000000E+00   1.8890775068E-01   8.5671383096E-03   1.1687017652E-01   1.2801937597E-01
   47      0.0000000000E+00  -1.5998641962E-01  -3.3899315380E-02  -1.5002673952E-01   4.4016491745E-02
   48      0.0000000000E+00  -5.8583990531E-02  -3.3342984009E-03   1.0090308476E-02   1.8557829266E-02
   49      0.0000000000E+00  -1.5223830001E-01  -1.8463699664E-02   2.5817092635E-02   1.3841482083E-01
   50      0.0000000000E+00   1.1078133528E-01  -1.5216821789E-02  -8.9469537114E-02   6.7110216334E-02
   51      0.0000000000E+00   1.9863384024E-02  -3.1997717118E-03   3.2895017119E-03   2.4855709332E-02
   52      0.0000000000E+00   3.5614816357E-02  -1.7144805058E-02   1.3147429509E-02   1.4650694949E-01
   53      0.0000000000E+00   4.5860707616E-02  -2.0165161071E-02  -9.6977491483E-02   9.4427368552E-02
   54      0.0000000000E+00  -2.7042975509E-02  -9.5914666082E-04   2.7350693248E-02   3.7966752001E-02
   55      0.0000000000E+00  -3.1799987563E-02  -6.6390485199E-03   1.2070842064E-02   1.3135223086E-01
   56      0.0000000000E+00  -6.1321901417E-02  -7.9854510458E-03  -6.3634874690E-02   1.0147521438E-01
   57      0.0000000000E+00   2.6882336750E-01  -3.6965789034E-03  -1.4766905718E-02   1.1945066966E-02
   58      0.0000000000E+00   5.2908605673E-01  -2.6128051819E-02  -1.0177395445E-02   1.4110880261E-01
   59      0.0000000000E+00   7.1702303162E-01  -3.3506174961E-02  -1.2619479253E-01   9.0368705214E-02
   60      0.0000000000E+00  -4.8868908340E-03   5.5943254635E-04   5.8469285674E-02   7.5651973449E-02
   61      0.0000000000E+00  -4.6565268357E-03  -3.1861582607E-03   1.3507029525E-02   1.7704588553E-01
   62      0.0000000000E+00  -2.9731835647E-02  -3.9088846988E-03  -7.3619023101E-02   1.4819209646E-01
   63      0.0000000000E+00  -7.3209680979E-03   5.5791699921E-04   1.9131982690E-02   3.8417147607E-03
   64      0.0000000000E+00  -2.9569659987E-03  -1.4952647277E-03  -1.9558766239E-03   3.7432418128E-02
   65      0.0000000000E+00  -4.9841983010E-03  -2.3937177285E-04  -1.3350721118E-02   3.2718232642E-02
   66      0.0000000000E+00  -4.1878588090E-04   1.4216713720E-03   2.8561489517E-02  -4.6496825125E-02
   67      0.0000000000E+00   1.3560208496E-03  -1.2998943309E-02  -1.1456441234E-01  -5.3098606805E-02
   68      0.0000000000E+00   5.1537530831E-04  -2.1387683424E-03  -3.1806590823E-02  -2.9441947066E-02
   69      0.0000000000E+00  -1.0634998059E-04   3.2189787690E-03   2.1331950189E-02  -8.7462263154E-02
   70      0.0000000000E+00   1.2784564191E-03  -7.9296013589E-03  -1.3238635138E-01  -1.6605133364E-01
   71      0.0000000000E+00   3.9327284422E-04   7.4475987227E-03   2.3423557188E-02  -1.0965405319E-01
   72      0.0000000000E+00   1.6621677850E-03   3.9283472888E-03   4.0391090008E-03  -7.6710059689E-02
   73      0.0000000000E+00   6.6863710719E-04   1.0100562338E-02  -3.1648538181E-02  -1.8652503960E-01
   74      0.0000000000E+00  -1.2411733666E-03   1.9242121064E-02   9.8093176700E-02  -1.2799551479E-01
   75      0.0000000000E+00   1.2504121088E-03   2.9421575924E-03  -5.3127743165E-03  -2.4215495110E-02
   76      0.0000000000E+00   1.7594876196E-03   2.2470339805E-02   8.5090789750E-02  -9.2478965794E-02
   77      0.0000000000E+00  -2.4062303425E-03   2.1305934640E-02   1.1734586268E-01  -6.4786288147E-02
   78      0.0000000000E+00   9.8553944183E-04   8.9783508774E-04   6.0603007995E-04   1.4174036923E-02
   79      0.0000000000E+00  -8.8151091197E-04   1.6465004375E-02   9.8751213948E-02   1.6904951082E-02
   80      0.0000000000E+00  -3.6306132234E-03   1.1543809787E-02   6.1692878692E-02   1.4287336418E-02
   81      0.0000000000E+00   1.2639569328E-03   6.7125771046E-04   4.1092718376E-02  -5.6478879398E-02
   82      0.0000000000E+00  -3.3696792801E-04  -2.6639765496E-02  -1.9185239447E-01  -3.9622791138E-02
   83      0.0000000000E+00  -1.2478349226E-03  -1.0998876952E-02  -8.8766686114E-02  -1.6535786793E-02
   84      0.0000000000E+00  -1.4494533450E-03   4.1461811100E-03   2.9460863119E-02  -1.2831354657E-01
   85      0.0000000000E+00   1.9631589989E-03  -1.7836934277E-02  -2.2425358744E-01  -2.3921620009E-01
   86      0.0000000000E+00  -5.4091393473E-04   5.9077490799E-03   8.7752920788E-03  -1.5864667177E-01
   87      0.0000000000E+00   1.6466873999E-03   5.4397046026E-03  -1.2236483956E-03  -1.0875851368E-01
   88      0.0000000000E+00   8.0073558854E-04   1.4504818050E-02  -4.3903405574E-02  -2.7565204018E-01
   89      0.0000000000E+00  -1.8002108355E-03   2.6787779817E-02   1.4105811155E-01  -1.9132543283E-01
   90      0.0000000000E+00  -7.0923093036E-04   3.8225740993E-03  -1.7029553115E-02  -1.3608304022E-02
   91      0.0000000000E+00   3.2282327430E-03   3.6944421625E-02   1.6599109302E-01  -1.0697107847E-01
   92      0.0000000000E+00  -6.4539751560E-04   3.0367961979E-02   1.7480893089E-01  -7.8541838122E-02
   93      0.0000000000E+00   1.3877021017E-02  -7.5367918737E-04  -1.0358779520E-02   5.3444599259E-02
   94      0.0000000000E+00  -9.7090143639E-03   2.7259368383E-02   1.9416819085E-01   8.5317943142E-02
   95      0.0000000000E+00   6.7613267288E-04   1.2842566701E-02   7.5275087242E-02   5.9185985692E-02
                   10                 11                 12                 13                 14        
    0     -5.0285960765E-02   5.5752690681E-04   3.5544713367E-02  -1.1878143181E-01  -3.5267204247E-02
    1     -5.1595156392E-02   4.4546135640E-03  -1.9371230849E-03  -6.8587244416E-03   1.4623532493E-02
    2      4.5120098171E-02  -4.5438941763E-02   2.5146354120E-02   1.2436857325E-03   1.3006592038E-02
    3     -2.2726981873E-02  -1.0735784838E-01   4.3282174712E-02  -1.4338006631E-01   6.1436223513E-03
    4      3.5772602985E-02  -1.2051536781E-01  -8.5410176161E-02  -2.1093190021E-02  -4.3774643124E-02
    5     -1.8200251912E-02   1.0772770789E-01   5.5151991006E-02   3.0835915147E-02   3.0723861756E-04
    6     -2.6387963536E-04  -1.1452248198E-01   1.0322849627E-02  -1.4080371902E-01  -6.7019539429E-03
    7      9.1751457544E-02  -1.2722474356E-01  -1.6734099679E-01  -2.3634590615E-02  -7.8863913930E-02
    8     -5.1555432661E-02   1.9230299314E-01   6.0828141454E-02   7.0431315162E-02  -6.2369787538E-02
    9     -6.1311871422E-03  -1.1216719705E-02  -2.1482580636E-02  -8.9733102566E-02  -4.4784838292E-02
   10      5.6247636765E-02  -1.0411255543E-02  -1.4204591543E-01   1.5351050797E-02  -6.0897946126E-02
   11     -1.8670785358E-02   1.2215538613E-01   2.0709084257E-02   5.2435232376E-02  -9.8450648829E-02
   12     -3.1442902555E-02   8.4364124968E-02  -5.8631303204E-02  -1.1014410251E-01  -9.2949587437E-02
   13     -2.6306719822E-02   8.0641536048E-02  -1.3528269093E-01  -5.9791034704E-02  -1.5694660052E-02
   14      4.0586985552E-02  -4.9723661359E-03   5.3840880495E-02   9.8953590958E-02  -7.7976308685E-02
   15     -5.3908668192E-02   9.2180150227E-02  -2.7966395591E-02  -1.1508104661E-01  -8.4226980115E-02
   16     -8.0506992929E-02   9.5187103728E-02  -5.4860938995E-02  -7.1036190151E-02   2.7580418365E-02
   17      7.2617733701E-02  -9.4871352532E-02   5.0074514682E-02   6.7103056758E-02  -2.2328039709E-02
   18     -2.0583257658E-02  -1.8764938696E-01   8.3152457904E-02  -1.5290558235E-01   5.0734435190E-02
   19      5.8124781557E-02  -2.0988135913E-01  -6.8536285925E-02  -4.4593798444E-03  -6.2102250224E-02
   20     -4.0313567771E-02   1.5706618696E-01   5.9002352435E-02   8.2370580684E-03   4.3630312443E-02
   21      1.9751865926E-02  -2.0054166223E-01   2.7305930113E-02  -1.6319663028E-01   2.1737534600E-02
   22      1.5833823111E-01  -2.2264112132E-01  -2.1604243225E-01  -8.4942479022E-03  -1.2406378973E-01
   23     -9.9931464725E-02   3.0963461540E-01   6.9317492114E-02   8.3010694634E-02  -6.5588960203E-02
   24      7.9968938665E-03  -6.5846147554E-04   2.2790768993E-03  -4.3422662199E-02  -2.9510283659E-02
   25      9.0949357362E-02   2.0200330779E-02  -8.5540610417E-02   1.0658445317E-01  -4.6010444009E-02
   26     -3.6811980534E-02   1.5077587545E-01  -3.9813993992E-02  -4.9088110488E-02  -8.3502956399E-02
   27     -3.6499515030E-02   1.6625311037E-01  -1.0220270525E-01  -1.0844213678E-01  -1.4405577346E-01
   28     -5.4569828262E-02   1.6724224641E-01  -1.5658129911E-01  -9.1436524110E-02  -9.0433436766E-04
   29      6.5991866104E-02  -5.7687534048E-02   5.8039591214E-02   1.2988984868E-01  -1.1156764879E-01
   30     -7.5820870131E-02   1.7752145396E-01  -4.4860733808E-02  -1.0381726884E-01  -1.1302034982E-01
   31     -1.5049915659E-01   1.9005377922E-01  -1.3730569986E-02  -1.1059956558E-01   7.2292399440E-02
   32      1.2282258371E-01  -2.1702897536E-01   4.9660572881E-02   7.2310739050E-02  -1.2991371152E-02
   33     -7.5085996200E-02   1.3302515185E-02   1.0735170009E-01  -6.5277205736E-02  -1.3450181780E-02
   34     -1.1779685907E-01   3.3175350372E-02   1.9321118108E-01   1.4166702698E-01   8.5204308922E-02
   35      9.2399779988E-02  -1.5166156407E-01  -5.8457879284E-02  -1.5987040182E-01   7.7440108815E-02
   36     -7.2289464529E-02   1.2570013012E-03   2.1278848268E-01  -8.2743178061E-03   5.3965614699E-02
   37     -6.5389924530E-02   8.8528159247E-02   2.5611130853E-01   2.4639931472E-01   6.2509628622E-02
   38      2.0343103711E-02  -2.2869034037E-01  -1.3089758420E-01  -2.9619689927E-01   1.1769459353E-01
   39     -1.5443196165E-01   7.3385854011E-02   1.8521156834E-01   4.1612113210E-02  -3.3594980747E-02
   40     -2.1986138263E-01  -4.1926425397E-02   1.5520488219E-01   2.5052353263E-02   1.4313854537E-01
   41      8.5797744562E-02  -1.8604973257E-01  -8.7994474480E-02  -2.1733958897E-01   9.7752255598E-02
   42     -1.6497051356E-02  -2.4697327894E-02  -2.1900271716E-02  -1.8240581382E-01  -4.2166313450E-02
   43     -1.1657082391E-01   7.7636626074E-02   3.2096215810E-01   2.7220987381E-01   1.0573800266E-01
   44      2.0539843379E-01  -1.2612594301E-01  -2.5072707334E-02  -9.7732713197E-02   6.7512853825E-02
   45     -2.9059240338E-03   1.3763146917E-02   2.4035235367E-02  -6.4263151163E-02  -8.9311667442E-03
   46      5.2317711768E-02   8.2687731965E-03  -5.8394670432E-02   1.6209715708E-01  -1.1900459951E-01
   47     -3.9814821143E-03   1.6762011965E-01  -5.7374694865E-02  -1.1011937045E-01  -5.7839115944E-03
   48      2.2123678995E-02   3.4247705328E-02  -5.9685220185E-03  -9.9060733700E-03  -4.6541652888E-02
   49      1.4194159359E-01   1.4362771767E-01  -3.3589053499E-02   4.9933989232E-03   1.2088132679E-01
   50     -7.2242233633E-02   6.6229995027E-02  -5.6402277410E-02  -3.2899720721E-02  -1.3355782813E-01
   51      8.4156404402E-03   1.4619125717E-02   4.2577535628E-02  -7.7743797095E-03  -3.4783590945E-02
   52      1.0693893099E-01   8.9394831168E-02   9.7506531401E-02  -1.3536423148E-02   1.1521980238E-01
   53     -3.0469371866E-02   8.0820144362E-02  -6.4690550253E-02  -8.0150479053E-02   1.3818914409E-01
   54      3.5871661073E-02  -6.2985251906E-03   1.8618401842E-02   6.8863426368E-02   2.9927517181E-02
   55      1.6675802477E-02  -3.8302384404E-02   1.4995256425E-01  -3.4824579763E-02  -7.3439155165E-03
   56     -7.1332014456E-02  -6.0286246678E-02  -5.4597403470E-02  -3.0936443832E-03   1.2568139978E-01
   57     -2.2903959051E-02  -1.1463639587E-02   1.3235110862E-01  -1.4083100235E-02  -8.7760546277E-02
   58      1.6171501125E-01   1.1270148427E-01   1.6502488424E-01   2.8997051402E-02   2.5684106364E-01
   59      6.0800417175E-02   1.2375870253E-01   9.8061834006E-03  -1.1693565523E-02   3.7109317133E-01
   60      6.6975927764E-02  -4.5735403097E-02   2.2103731063E-02   1.9536771873E-01   3.4829736887E-02
   61     -2.3976454934E-02  -1.5605079226E-01   1.4758621894E-01   9.1401267210E-02  -1.3856550214E-01
   62     -1.3813175845E-01  -2.0368663247E-01  -5.7667381492E-02   1.1849835730E-01  -5.5945836067E-02
   63      2.4877705329E-02  -9.2849891859E-04   1.2724206189E-02   5.3449746825E-02   5.4504074150E-02
   64     -1.0101420464E-02  -2.2015459874E-02   1.3799060100E-01  -1.1891400972E-01   3.5146975430E-02
   65     -1.5130605505E-02  -3.8510083093E-02  -6.6802951674E-03  -3.0696872049E-02   1.8057522532E-01
   66      1.1634777621E-01   1.9862054566E-02   5.9838709034E-02   4.7957251983E-02  -2.9800907478E-02
   67      9.8200527076E-02   9.0090973067E-03   7.8936942116E-02  -1.0253942205E-01   5.2679062501E-02
   68      8.4023841901E-02  -1.5267214991E-02   1.9003610513E-02  -3.5880469376E-02   1.1363354782E-01
   69      1.0779790101E-01   2.9700766898E-02   9.6532094817E-03   8.5011667854E-02  -4.3724640101E-02
   70      7.7617965155E-02   3.7108864343E-02  -5.8683332356E-02  -5.2954194243E-03   1.8491753979E-02
   71      1.3042870197E-01   7.5627583473E-03   3.6227784622E-02  -1.7359929721E-02  -4.7758804469E-02
   72      8.5245940589E-03   1.7518599405E-02  -8.8404671470E-02   1.4151590966E-01   4.4340060366E-02
   73     -6.4119150177E-02   2.2470005736E-02  -1.3494565836E-01   7.6019558907E-02  -4.3378601048E-02
   74      7.6782056625E-02   2.9240040209E-03   2.5894580546E-02   1.3345924124E-02  -1.2805400943E-01
   75     -8.2419995720E-02  -4.9214018385E-03  -1.2464955713E-01   1.3861824487E-01   1.4988387652E-01
   76     -1.7945514248E-01  -1.7744354672E-02  -4.5874144987E-02   1.9535445715E-02  -3.1644790021E-02
   77     -2.1999014432E-02  -2.4257731233E-02   1.6936163077E-02  -2.0603426897E-03  -3.9299463348E-02
   78     -7.0009723184E-02  -1.1020811634E-02  -7.0103868616E-02   9.4767573384E-02   1.5365043010E-01
   79     -1.4898363721E-01  -3.6019188472E-02   9.5316663070E-02  -8.9715005880E-02   6.0925614629E-03
   80     -6.6412547824E-02  -4.3160361597E-02   1.3375994446E-03  -2.7603873404E-02   1.2152091845E-01
   81      1.9614632158E-01   3.0796675618E-02   1.3082683129E-01   2.2121697074E-02  -1.0202886729E-01
   82      2.0592234788E-01   1.9080665708E-02   1.2013209840E-01  -1.3849933778E-01   8.0594820993E-02
   83      1.2402936318E-01  -1.2550339892E-02   1.7331064325E-02  -4.9462815094E-02   1.6304911236E-01
   84      1.7802942058E-01   4.6760787510E-02   4.4461236031E-02   7.3440082194E-02  -1.3282587465E-01
   85      1.7054198911E-01   6.9492100425E-02  -1.1624823390E-01   2.4832703737E-02   2.8118732584E-02
   86      2.0711436631E-01   2.8456576217E-02   5.0471976123E-02  -1.9710810891E-02  -1.1579879232E-01
   87      5.5074318066E-04   2.4565794391E-02  -1.3386699698E-01   1.7845202528E-01   2.6899499246E-02
   88     -8.3965288345E-02   4.2216476194E-02  -2.5718435250E-01   1.7674708998E-01  -9.6245342062E-02
   89      1.1223966247E-01   2.0274760271E-02   2.7335346115E-02   4.5205625088E-02  -2.5386203430E-01
   90     -1.6339026140E-01  -1.7146832284E-02  -1.9810723597E-01   1.7131588431E-01   2.2554738561E-01
   91     -2.9279894178E-01  -3.2710849534E-02  -9.2474262972E-02   6.7793784307E-02  -7.1714233332E-02
   92     -6.2621093840E-02  -2.9041315401E-02   1.6637132432E-02   1.6136612227E-02  -9.6072254474E-02
   93     -1.3352206740E-01  -2.3473414908E-02  -9.7571582821E-02   1.0175444178E-01   2.3065331370E-01
   94     -2.4537435669E-01  -6.7137269764E-02   1.5390939955E-01  -1.2711093139E-01  -2.0320415082E-02
   95     -1.3654658173E-01  -6.0067323255E-02  -7.2079402912E-03  -2.9995644063E-02   1.7478787129E-01
                   15                 16                 17                 18                 19        
    0      7.6202921624E-02  -1.2766987008E-02   1.0099966178E-01  -8.7402620795E-02  -3.8645246882E-02
    1     -3.5025762455E-02   1.0307947202E-01   9.1139026535E-02  -1.9697195762E-01  -3.4865135491E-02
    2      2.8383340573E-02  -7.4405507510E-02  -4.9113454059E-02   1.6364088476E-01  -9.6049710643E-02
    3      9.8271461035E-02  -2.5804768434E-03   4.5052715967E-02  -3.2507874435E-02  -2.8654544463E-02
    4     -7.1774908869E-02   7.0481257444E-02   6.9485159340E-02  -6.8537006157E-02  -4.2588230399E-02
    5      2.2796815098E-02  -7.0331119360E-02   1.3582309294E-02   5.8587481172E-02  -1.1300540775E-01
    6      8.3958127617E-02  -3.5501795157E-02   7.6116883704E-03   5.9627377305E-02  -5.3538824507E-02
    7     -8.7744946818E-02  -1.8063134468E-02  -2.1790150822E-02   1.4681761189E-01  -5.1259114457E-02
    8     -3.2391970795E-02  -2.5076197641E-02   1.1709632154E-01  -1.1334497128E-01  -4.5124258456E-02
    9      4.0497261950E-02  -7.2332986472E-02  -1.6489645584E-02   3.6053124176E-02   6.3080602005E-03
   10     -5.7966007258E-02  -1.0781340668E-01  -1.3593081041E-02   7.4091913996E-02  -2.3384247573E-02
   11     -7.6923936851E-02   4.7144842895E-02   9.3839302068E-02  -5.1959083496E-02  -2.2150460354E-02
   12      1.9358626057E-02  -5.4857778737E-02   1.9826049198E-02   6.6876009539E-02   6.6188554245E-03
   13     -5.6447787271E-02   1.0453224826E-02  -5.2587896495E-02   1.5495379886E-01  -4.2634607445E-02
   14     -5.2208954488E-02  -2.7755603794E-02   9.9383749479E-02  -1.1384966319E-01  -4.3889312477E-02
   15      2.5419411082E-02  -1.1809504942E-02   7.4832049251E-02  -1.4883765476E-02  -3.1473076987E-02
   16     -3.2655005984E-02   1.2903451857E-01   3.1470988821E-02  -4.1025876839E-02  -7.0570790020E-02
   17      3.1736653068E-03  -1.0039944984E-01   5.1721648673E-03   4.0405890709E-02  -7.5470165893E-02
   18      1.2443657888E-01   2.4628963912E-02   2.0736363072E-02  -4.7395686439E-02  -9.4447561451E-03
   19     -8.8096132800E-02   9.0981233111E-02   9.9376071397E-02  -1.0596620303E-01  -1.6918446795E-02
   20      5.3543088540E-02  -7.6537093926E-02  -3.0206368185E-02   8.9198434887E-02  -1.3146218553E-01
   21      1.1581436621E-01  -3.7047576823E-02   1.3159449345E-03   9.5428868498E-02  -9.3705050238E-02
   22     -1.2851428522E-01  -3.6693827167E-02  -5.8288170851E-02   2.5147749013E-01  -3.0788708044E-02
   23     -4.1617637624E-02  -1.4745299189E-02   1.4004007427E-01  -1.9261803870E-01  -2.2212482121E-02
   24      5.6551841260E-02  -1.0814003149E-01  -1.8638129977E-02  -5.5080678938E-02   5.7681510039E-02
   25      8.3201446933E-03  -2.2693216651E-01   2.7309548905E-02  -1.5526529277E-01   9.3981871694E-02
   26     -5.0893509387E-02   1.5313093742E-01  -4.9058895438E-02   1.1786952888E-01   7.5460439133E-02
   27     -8.3300386995E-03  -7.4435005318E-02   3.6917342594E-02   1.1593525597E-01   2.2248287744E-02
   28     -4.8453159339E-02   1.6620788600E-02  -1.0277873589E-01   2.7571024117E-01  -5.3224455441E-02
   29     -6.9995791017E-02  -4.1287944237E-02   1.5503978272E-01  -2.1202252435E-01  -2.9017941370E-02
   30     -7.4904800881E-03   1.1638050903E-02   7.9628967554E-02  -5.9350107252E-03  -2.4456150155E-02
   31     -2.0837101562E-03   2.0948837790E-01   4.2120223869E-02  -4.0646733378E-02  -1.1383658966E-01
   32      2.2674356712E-02  -1.5681074826E-01  -2.5547090696E-03   3.1930963546E-02  -6.7567862540E-02
   33      1.1063163065E-01  -8.2872789736E-02   3.5203732764E-02   1.2484298391E-02   4.3838125331E-03
   34      5.2513062705E-02  -7.3566019470E-02  -1.2353013551E-01   7.7738042323E-02   1.2681127687E-01
   35      6.2097180411E-02   1.0385278438E-01  -3.8825031323E-02  -6.9627112257E-02   1.6898971096E-01
   36      1.8127036174E-01  -1.4973946750E-01  -1.2180933900E-01   1.2529881233E-01   2.4357519121E-01
   37      4.6065733727E-02  -1.7565025580E-01  -1.5237243648E-01   1.9456261738E-01   4.7571848253E-02
   38      8.0160099927E-02   2.3552158713E-01  -2.0161880899E-02  -2.1545942432E-01   3.0921936357E-01
   39      1.0937375516E-01  -2.2069644717E-01  -1.7553132717E-02   2.3221173780E-01  -1.5275091076E-01
   40      9.3155149852E-02   2.1300572751E-02  -1.5821098935E-01   3.5692757100E-03   3.0994615278E-01
   41      7.3142205072E-02   1.6351273618E-01  -3.4700078405E-02  -1.4475305181E-01   2.5740654778E-01
   42      6.2265436959E-02   6.8206296249E-02   1.7646778313E-01  -2.2831464625E-01  -3.5737838419E-02
   43      9.3318038645E-02  -2.2218228453E-01  -2.5270207733E-01   2.8915720746E-01   1.7668657249E-01
   44      5.9164458961E-02   6.6866464171E-02  -5.0732947782E-02  -6.7622312423E-02   1.9998862933E-01
   45      1.2526770912E-01  -1.2117563036E-01  -4.3966551265E-02  -9.1545891568E-02   1.8074624517E-01
   46     -5.0638538050E-02  -2.9265383601E-01   1.1712718510E-01  -2.3019451971E-01   2.1236042769E-01
   47      3.1797007778E-02   2.1086796191E-01  -1.4494653705E-01   1.7540151337E-01   1.1348771154E-02
   48     -2.4248046384E-02  -4.7329361191E-02  -9.3559324126E-03  -1.3531009039E-02  -1.2290761454E-02
   49      1.8317710774E-01  -5.5969614297E-02  -7.2673975685E-02  -8.7071074339E-02  -1.9857461560E-03
   50     -4.9202068410E-02   2.9503412475E-02  -4.3950027016E-02   4.7213559022E-02   2.1724679111E-01
   51     -4.3746587159E-02   2.9804056960E-02  -1.6950397644E-02   2.2987965803E-02   9.4816407553E-04
   52      1.5370660954E-01   1.0940444371E-01  -5.1169413361E-03   2.2848885786E-02  -2.1984391725E-03
   53      1.1581459429E-01   3.0407129727E-02  -1.8005175493E-01  -2.5742003249E-02  -2.1854680438E-02
   54     -3.9763910005E-02   3.2123991294E-02   2.1157950948E-02   1.7771135296E-02   1.1651579975E-02
   55      3.1987579466E-03   6.7580668610E-02   1.7586674991E-02   4.1402911535E-02   1.6332915150E-02
   56      2.3422372129E-02  -3.4291528889E-02  -5.2977442557E-02  -2.5279198892E-02  -1.6639821104E-02
   57     -1.0499727390E-01   1.7499279928E-01   6.3557460101E-02   1.2698792679E-01  -2.8159675471E-02
   58      2.1258584256E-01   3.0646869288E-01   6.4353004400E-04   3.9182664369E-02  -2.8574247206E-01
   59      2.2224810627E-01   2.8616244015E-01  -1.9415943348E-01  -3.1682764441E-02  -4.4106863415E-01
   60      4.2897953055E-02   1.2246976077E-01   2.6923270963E-01   1.3506456423E-01   7.6317931023E-02
   61      6.4637018017E-02   1.1558601970E-01   1.9244256613E-02   2.8642545841E-02  -7.3469956433E-03
   62      7.0818209406E-02  -8.4790658201E-04  -1.5264833597E-01  -8.6843993540E-02  -7.0418139585E-02
   63     -1.1684033273E-01   2.1096062037E-02  -6.5235059758E-02  -1.8607950744E-02  -2.7971697683E-03
   64     -1.5948886761E-01  -2.4215789581E-02  -4.7808087376E-02  -1.1338480103E-02  -1.0379761708E-02
   65     -7.5634558186E-02  -5.3597656282E-02   1.5633047861E-01   4.2693424331E-02   1.3277531990E-02
   66     -1.2957670048E-01   5.4400044792E-02  -1.8394166531E-01  -5.4871811993E-02  -1.3038825874E-02
   67     -1.4079188632E-01  -4.8729252476E-02   1.1290595757E-02  -6.1477328451E-03  -4.0247345922E-04
   68     -7.6831299346E-02  -3.8846828961E-02   1.0400564485E-01   2.3654640790E-02   9.5872058430E-03
   69     -6.7199376643E-02   6.6752390134E-02  -1.8369989663E-01  -5.2309717711E-02  -9.8865191370E-03
   70      3.8831941579E-02  -2.5191203832E-02   7.8114609126E-02   2.3212861689E-02   1.8675669526E-02
   71      8.9685709693E-03   6.6787224518E-03  -1.9449551404E-02  -5.9821465560E-03  -6.3592511912E-04
   72     -1.1888081628E-02   6.1782132014E-02  -1.0591145071E-01  -2.8951871328E-02  -9.2906196646E-03
   73      1.8630343977E-01   1.3886299806E-02   7.7448366134E-02   3.3429705038E-02   2.9745684007E-03
   74      8.5046104575E-02   3.4925394394E-02  -5.8650739758E-02  -1.1127942630E-02  -1.2032055961E-02
   75     -5.6507923559E-02   2.1989033759E-02  -1.0969254935E-02  -8.9923311218E-03   1.1804950631E-03
   76      3.2733725995E-02  -4.3570645910E-03  -5.4997676130E-03  -6.7403387527E-03  -4.8482100106E-03
   77      1.4049418601E-02  -2.5325353113E-03   4.5529590455E-03  -2.6646152846E-03  -4.3251075854E-03
   78     -1.1986875044E-01   1.1860898363E-02  -3.6422650310E-02  -1.6437756359E-02   1.7008857155E-03
   79     -1.5278555788E-01  -3.0929827171E-02  -6.5568167737E-02  -2.5628935123E-02   2.5471175545E-03
   80     -7.3029228799E-02  -5.1607068253E-02   1.3413962712E-01   3.2796651813E-02   1.9645287004E-02
   81     -1.6178230762E-01   8.1608765396E-02  -3.0235077626E-01  -8.9723367511E-02  -2.6083328651E-02
   82     -1.9665440398E-01  -6.1348380610E-02   1.5775821016E-02  -1.0992539662E-02  -1.1260193453E-03
   83     -1.0069249151E-01  -5.8671950132E-02   1.5924390871E-01   3.6124368136E-02   1.5190375979E-02
   84     -4.6344069762E-02   8.3921122136E-02  -2.4849530864E-01  -6.9069234897E-02  -1.2948271465E-02
   85      9.7838517195E-02  -2.1844164953E-02   1.1682537723E-01   3.6176582544E-02   3.4704372971E-02
   86      3.9060776557E-02   2.0759731794E-02  -6.0707490659E-02  -1.5931077587E-02   7.5971357562E-04
   87      6.2037672597E-02   7.5868414396E-02  -8.9813805672E-02  -1.9405545452E-02  -1.0190427758E-02
   88      3.9013230729E-01   5.3819070465E-02   1.1819212814E-01   5.8897004729E-02   8.0928262807E-05
   89      1.8448604083E-01   8.0716919441E-02  -1.3375171155E-01  -2.3398853815E-02  -2.2286275725E-02
   90     -2.9217334333E-02  -2.3270357269E-03   1.0239020090E-01   2.1151028399E-02   1.4491529147E-02
   91      9.1074944290E-02   1.0627104893E-02  -2.2550320903E-02  -1.5920307392E-02  -1.0575713650E-02
   92      4.0674168362E-02   1.7247410646E-02  -5.2850472729E-02  -2.0969371019E-02  -1.3472332586E-02
   93     -1.4138809787E-01   3.6197982960E-03   1.1389290509E-02  -1.2573039416E-03   8.2412204498E-03
   94     -2.2619717295E-01  -4.4700897406E-02  -1.0772962881E-01  -4.0999459791E-02   1.7859021383E-02
   95     -1.0671218351E-01  -6.2223886130E-02   1.6230578453E-01   4.0889409255E-02   2.9550654212E-02
                   20                 21                 22                 23                 24        
    0      9.4402114806E-03   8.2513048619E-02  -7.8590052180E-02  -5.1344250560E-03  -1.4353646099E-02
    1      2.6714095477E-02  -3.9697210301E-02   3.7237252231E-02   6.1570057351E-03   9.5302089588E-02
    2      3.1454435488E-02   2.7124779300E-02  -2.2137235353E-02   2.4920492099E-02   8.2579471130E-02
    3      3.2355550894E-02   5.0897124323E-02  -3.6287798487E-02   6.9314942533E-02   4.2412540397E-02
    4      4.7030803988E-02   2.0942860162E-02   4.8299816445E-03   1.5451970428E-01  -3.6551321817E-03
    5      5.4246220876E-03   2.4822983983E-02  -4.1637436812E-02  -1.0544876476E-01   8.5053732171E-02
    6      4.4870773383E-03   2.3860960661E-02  -2.9508068960E-02  -5.4910907413E-02   4.8868104818E-02
    7     -3.9697358605E-02   8.1285763538E-03  -3.0698385756E-02  -1.5951057807E-01  -5.2647041560E-02
    8      1.7285305727E-02   2.7611605422E-02  -8.1528231363E-03   1.1395159410E-01  -1.0424061164E-01
    9     -3.5101862572E-03  -6.5809262261E-02   6.4864263995E-02  -3.0275987838E-03   2.0993614390E-02
   10     -9.3116084771E-03   1.1536968958E-02  -1.2659641655E-02  -2.1917345884E-02  -7.0537220937E-02
   11     -2.1745423026E-02  -5.2392220737E-03   5.2994242713E-03  -3.3158297715E-03  -1.0319294365E-01
   12     -1.0426601406E-02   1.1120479771E-02   1.0995830604E-03   5.3199348671E-02  -9.5739154245E-02
   13      2.9817549769E-02  -6.3451972136E-03   3.1768950433E-02   1.6094371682E-01  -4.8191700928E-02
   14     -2.8044038463E-02  -5.0679638065E-02   2.8897960636E-02  -1.3460118848E-01  -1.8243535503E-02
   15     -2.0355951656E-02   2.0297556893E-02  -2.6782559214E-02  -6.2715965975E-02  -4.1706350010E-02
   16     -1.6259827601E-03  -3.2455266455E-02   1.0054271403E-02  -1.1845086931E-01   1.1570992456E-01
   17      5.3787205571E-02  -2.7286246119E-03   2.3624883094E-02   1.2745526949E-01   6.5497076126E-02
   18      6.9968539129E-02   2.8949335501E-02   2.9233582515E-03   1.8236491994E-01   1.1837149082E-01
   19      9.8371554119E-02   4.9515571750E-02   1.8186295554E-02   3.9285967018E-01  -5.2527719024E-02
   20     -2.6878072835E-02  -1.7661695788E-02  -3.3469368119E-02  -2.9206942457E-01   1.7947083560E-01
   21      2.2472078988E-02   7.6406782638E-02  -8.4464263157E-02  -8.7079011710E-02   1.2567347157E-01
   22     -7.5640863468E-02  -2.0583615675E-02  -1.6841059773E-02  -2.7797717665E-01  -9.2067110482E-02
   23      1.9269294230E-02  -4.7498152116E-03   3.3153846317E-02   1.9718532056E-01  -1.4991487319E-01
   24      6.0568909962E-03  -9.4253414819E-02   9.2811235831E-02  -6.2502513912E-04   7.5165233809E-02
   25      6.8447548476E-03   2.8967556101E-02  -2.6167197923E-02  -2.5269370833E-02   1.6291359346E-02
   26     -3.6761669245E-02   2.5075069042E-02  -2.7598774215E-02   8.6114134312E-03  -6.4775650234E-03
   27     -3.6207637943E-02   6.3285031339E-02  -4.2575141727E-02   8.8212707434E-02  -2.6545621172E-01
   28      4.5647475382E-02   1.6126970090E-02   3.0114099449E-02   3.0229140463E-01  -8.9748774374E-02
   29     -5.2745058190E-02  -5.1673766823E-02   1.3062857429E-02  -2.5788939392E-01  -4.2162563697E-02
   30     -5.8444143825E-02  -2.4062190346E-02   6.9324211733E-04  -1.5781409618E-01  -7.9281983208E-02
   31     -3.7952806316E-02  -7.6624107959E-03  -4.9602755154E-02  -3.2078954380E-01   1.8601992568E-01
   32      1.0677340764E-01   3.1470362444E-02   2.0354173082E-02   3.0381910071E-01   7.4825888612E-02
   33     -1.0447520975E-02   1.1231026736E-01  -1.0804025213E-01  -1.3614235419E-02  -8.0905800024E-02
   34     -3.7216080623E-02  -4.4704909272E-02   4.0470863741E-02  -1.6686676463E-02  -6.2507909024E-02
   35     -4.9691340878E-02  -9.1004295472E-03   5.0511461357E-03  -2.5727681461E-02  -1.1263375945E-01
   36     -9.7447320237E-02   9.0522462894E-02  -9.1203277684E-02  -5.2450086970E-02  -3.0136067045E-01
   37     -1.6916715674E-02  -3.2362667763E-02   2.9742055941E-02  -9.7970947341E-03  -1.0438985110E-02
   38     -8.8915240153E-02  -3.0251879743E-02   2.3262147582E-02  -4.0490947636E-02  -2.1166680613E-01
   39      3.4400252853E-02   1.3496914634E-01  -1.2679158743E-01   6.3358321974E-03   4.1975549543E-02
   40     -9.6913084792E-02  -5.9945452828E-02   5.0996788689E-02  -4.7746542297E-02  -2.1173351679E-01
   41     -7.6848186038E-02  -1.8749576966E-02   1.2494279187E-02  -3.8862736097E-02  -1.8351666485E-01
   42      1.5000710866E-02   9.6753564004E-02  -9.2510427260E-02  -1.4479965353E-03  -1.5526104079E-02
   43     -6.4573436431E-02  -3.3790666861E-02   2.9822341013E-02  -2.6289831976E-02  -1.3796424493E-01
   44     -6.0386371336E-02  -1.4086231333E-02   1.0668223401E-02  -2.3095574318E-02  -1.5194115960E-01
   45      7.4401987722E-02  -2.8976116377E-02   5.6981253871E-02   3.9008791998E-02   2.1828974763E-01
   46      1.4681605946E-01   9.4113795557E-02  -2.5174113697E-02   4.1624848457E-02   8.6425939798E-02
   47     -1.4468602494E-01  -1.0228914569E-02  -4.4216271827E-02  -4.0442858940E-02  -1.7923351395E-02
   48     -5.6511075275E-02  -1.5740503636E-01   1.3584548032E-01  -1.8455148217E-03  -4.4681468973E-02
   49     -7.5126200823E-02   3.5116505462E-02  -6.2882874167E-02   1.2374460559E-02   1.4923183906E-03
   50      6.3229005895E-02   7.5732458795E-02  -4.6031030399E-02  -1.3879312491E-03   1.6193948783E-01
   51      7.9047185914E-03  -1.4708629211E-01   1.4727693236E-01  -1.8246462349E-03  -7.6767752609E-03
   52      8.2506802765E-02   4.8992367277E-02  -1.6271157842E-02   2.7013311588E-03   3.3161082703E-02
   53      2.0877622387E-03  -7.7430297829E-02   5.6183742732E-02   3.2775975029E-02   9.4023275413E-02
   54     -1.5360908691E-02  -9.5082017925E-02   8.2718423442E-02   9.2872331888E-03   2.1464436428E-02
   55      1.8522135747E-01   2.3857258363E-02   6.3896245833E-02  -3.4446580387E-02  -1.6053032704E-02
   56      5.7457525211E-02  -5.6445660057E-02   6.4490005788E-02   3.4399283605E-03   3.2270092195E-02
   57      1.4042546089E-02  -1.4600586198E-01   1.4503688963E-01  -2.2435182712E-02  -1.0737659328E-01
   58     -1.8923995421E-01  -2.3882543080E-02  -4.3315993590E-02   5.5478465354E-03  -2.8834694041E-01
   59     -4.1097434420E-01  -1.8652760108E-01   1.1332987131E-02   4.3921506638E-02  -3.6053230806E-01
   60     -1.4179323926E-01  -5.3672017424E-02  -2.7762399513E-02   4.6224997199E-02   9.8610136081E-02
   61      3.9583126439E-02   5.9099521783E-02  -3.5725508864E-02  -1.9311935018E-02  -4.5396588609E-02
   62     -1.0531224931E-01  -3.2161861037E-02  -2.6511749105E-02   1.5165241725E-02  -2.3068266352E-02
   63      1.8021221853E-02  -3.3072993554E-02   4.5465997919E-02  -2.7056095231E-03  -8.5252414412E-04
   64      1.0707699214E-01  -1.4975866740E-02   8.6131774730E-02  -2.9097306943E-02  -4.0281675683E-02
   65      1.0146410343E-01   1.1625363678E-02   5.0813259380E-02  -3.4878693246E-02  -5.6788514486E-02
   66     -3.8048720972E-02   8.6355120453E-02   3.3202919994E-03   8.4295446966E-03   2.7995963643E-02
   67     -1.7354702665E-01   1.1192448753E-01   1.0729392979E-01   2.2465973054E-02   4.8057023245E-02
   68     -1.1800743539E-02   1.2711797360E-01   3.4922497004E-02  -1.6792753788E-02  -2.3084574105E-02
   69      2.7259105895E-02   1.0063245150E-03  -1.0610640478E-01   7.4822802325E-03   1.4657352891E-02
   70     -2.8877002270E-02  -1.6149044532E-01  -1.6445793263E-01   2.5892186163E-02   1.7038345123E-02
   71      2.4732144449E-02  -4.3408265528E-02  -1.0100298690E-01   2.3217416488E-03  -9.4506890050E-03
   72      1.3585230520E-01   9.8695120825E-02  -3.0007393274E-02  -3.2239659819E-02  -3.8312274182E-02
   73      9.6618629317E-02  -5.4105509867E-02   1.0627673676E-01  -2.4444278627E-02  -3.3042253875E-02
   74      5.7954139026E-02  -1.6555741608E-02   4.9084371916E-02  -1.2481090423E-02  -1.6342752873E-02
   75      3.5035166430E-02   1.3486360056E-01  -8.6327548838E-03  -1.7633411905E-02  -1.8242414176E-02
   76     -1.5823023475E-01   1.3470580215E-01   8.5471021628E-02   2.2877942206E-02   5.0076324017E-02
   77     -7.6391392768E-02   5.5631084556E-02   6.2173732218E-02   8.3021706316E-03   1.5584158831E-02
   78      5.7581937595E-02   1.5612160844E-02  -9.2006531480E-02  -9.4534359955E-03  -2.0965862615E-02
   79     -4.3297198461E-02  -1.4271226285E-01  -1.8515068108E-01   3.0803056536E-02   2.2968305418E-02
   80      1.3293435309E-02  -6.9960779611E-02  -7.6316660293E-02  -2.6933897489E-03  -2.5169678147E-02
   81     -9.2223664007E-02   1.9294293175E-01   9.5216592855E-03   1.8968182377E-02   6.0358396450E-02
   82     -3.6501267814E-01   3.0300241569E-01   2.0610081206E-01   4.8707681858E-02   1.1339293385E-01
   83     -1.1912465892E-01   2.1065966526E-01   9.9466591632E-02  -3.2490120077E-03   8.0371110975E-03
   84     -2.1009423329E-02  -9.6351195180E-02  -1.7228954809E-01   3.4154323556E-02   4.9264232079E-02
   85     -1.2559821336E-02  -2.8538647746E-01  -4.0340196416E-01   4.6364672244E-02   2.7322809400E-02
   86     -9.7995680334E-03  -1.4902026531E-01  -2.0742020383E-01   2.7999579889E-02   2.0007036294E-02
   87      1.9745770245E-01   9.2218504876E-02   9.0939866301E-03  -4.7164226438E-02  -5.7235369356E-02
   88      2.6406840227E-01  -7.3893899430E-02   2.1474600759E-01  -6.4767794912E-02  -8.3923382233E-02
   89      1.1630393140E-01  -3.9162359177E-02   9.9892420079E-02  -2.0722954420E-02  -1.8306090271E-02
   90     -2.4880593540E-02   1.7595831433E-01   3.9439747985E-02  -1.3434974322E-02  -8.5545640033E-03
   91     -3.2113837893E-01   3.0966418529E-01   1.7005221793E-01   4.6260471334E-02   1.0741500291E-01
   92     -1.5689676469E-01   1.5348495033E-01   9.6884837093E-02   2.1511310798E-02   4.8452654338E-02
   93      9.7352503139E-02  -3.8857032319E-03  -1.9480727959E-01  -1.4531673588E-02  -4.3109977951E-02
   94     -9.8480991816E-02  -3.5956056069E-01  -4.3717240606E-01   7.7376101275E-02   7.0783362055E-02
   95      3.4091004742E-02  -1.3102499798E-01  -2.1214383257E-01   3.3065384411E-03  -3.0750359601E-02
                   25                 26                 27                 28                 29        
    0     -9.0110092724E-02  -5.2099255432E-02   3.0703527105E-02  -9.6459902824E-02   1.9431454981E-02
    1      4.3332838431E-02  -1.3029981131E-01   3.6374944118E-02   1.9891729446E-02  -4.4505372587E-03
    2      3.1491811688E-02   1.1190856421E-01   2.4354842536E-02  -2.4958281078E-02   3.7429242452E-03
    3      1.4195212522E-02   3.5786499137E-02   2.8684609253E-02   3.5923173086E-02  -9.1047747416E-03
    4     -3.2859735971E-03   7.4500696453E-02   5.2800034097E-03  -5.9215303118E-02   1.1940850470E-02
    5     -3.1104636226E-02  -5.6931426284E-02   3.4899553969E-02  -7.1036488574E-02   1.4136473261E-02
    6      1.2804908966E-02   2.3454356996E-03  -5.7368078551E-03   8.0713868404E-02  -1.6862417498E-02
    7     -7.8214672353E-02  -4.5277079944E-03  -5.3557529228E-02  -3.3508804892E-02   9.2735434749E-03
    8     -7.1461112727E-02  -5.7812324343E-03  -5.7380559032E-02   1.5380715087E-02  -1.1808631065E-03
    9      9.9751016560E-02  -7.5889513085E-02  -2.9916335257E-02   1.6899258167E-01  -3.3727507319E-02
   10     -9.3534078153E-02  -1.8219388945E-01  -2.0379979057E-02  -2.9059041176E-02   7.1712480485E-03
   11     -1.3976789743E-02   1.3939129868E-01  -7.8051901209E-02   4.8273124743E-02  -8.0552796615E-03
   12      1.2332129511E-02  -1.0192318778E-02  -4.5467464161E-02   1.4927864970E-01  -3.1471639578E-02
   13      1.0646685318E-02  -2.3827377989E-02  -3.6141426293E-02   4.9902427760E-02  -7.8932785716E-03
   14      7.5932223885E-03   9.2139118809E-03  -9.1427984049E-02   1.4531319195E-01  -2.7636051567E-02
   15     -2.1039227708E-03   3.5022859146E-02  -3.7194958307E-02   1.2339613095E-01  -2.6904881542E-02
   16      5.5140271718E-02   8.6929999731E-02   6.5139597171E-03   1.0638320636E-02  -2.6153670135E-03
   17      5.3372943489E-02  -6.7211694487E-02   2.4224510819E-02   6.4756542350E-02  -1.4458769267E-02
   18      1.2654948080E-01   1.5427261506E-01   5.5309418521E-02   1.0942595082E-01  -2.6612751150E-02
   19      3.1392328942E-02   3.4714141057E-01  -2.6572099813E-02  -5.7012307118E-02   1.1312751932E-02
   20     -5.1377438441E-03  -2.7703309463E-01   8.2616080052E-02  -3.3748221163E-02   5.3783152162E-03
   21     -3.7687045876E-03   1.2475194629E-01   4.7075829925E-02  -4.1831760436E-02   6.2654976711E-03
   22     -4.2677610383E-02   2.7004909638E-01  -1.5361824786E-01   4.5882427670E-02  -4.5463448846E-03
   23     -7.3180783428E-02  -2.3858618847E-01  -5.4802561568E-02   7.9248556341E-02  -1.3727103085E-02
   24      1.4314900365E-01   2.0051378080E-02  -6.4037474918E-03   8.2711910784E-02  -1.6655827248E-02
   25     -2.2201957438E-02   5.6001910960E-02   6.2723720070E-02  -9.0783753914E-02   1.3504333451E-02
   26      5.7419185669E-02  -3.2820433093E-02   1.2886448460E-01  -1.0348605100E-01   1.8849258290E-02
   27     -8.9610799391E-02   8.7306268956E-02  -1.1365021424E-01   1.4209224875E-01  -2.8954372477E-02
   28      5.2994081556E-02   2.2463520697E-01  -4.6887509026E-02   5.1820251585E-02  -9.3135493473E-03
   29     -7.2990998760E-02  -1.9422329403E-01  -1.0777990275E-01   1.4296271538E-01  -2.5729543706E-02
   30      3.9658992690E-02   1.5115899339E-01  -1.1224908048E-01   2.7425690065E-01  -5.7512205530E-02
   31      5.1531388711E-02   3.7898701353E-01   2.2157545230E-02  -1.1363903620E-01   2.1480041767E-02
   32      1.3942082416E-02  -3.0032931417E-01   9.1172263225E-02  -2.9177516853E-02   4.9791762878E-03
   33     -1.4832244083E-01  -3.6956782889E-03   2.4376186416E-02  -2.0998266417E-01   4.4432359520E-02
   34      3.3388012176E-02  -4.7441458346E-03  -2.4026492803E-02   7.6419757052E-02  -1.5899907891E-02
   35     -2.5387159979E-02  -5.4690295869E-05  -1.9724885175E-02   1.2680275403E-04   1.1187764867E-04
   36     -1.8414936605E-01   3.7319644932E-02  -5.0222732113E-02  -1.4204914488E-01   3.1364699806E-02
   37      4.5949603233E-02   2.8353686920E-02  -1.2744467861E-02   6.5617155678E-02  -1.4004320588E-02
   38     -4.4631280555E-02  -4.0287810296E-02  -4.5144462467E-02   2.9155218888E-02  -5.3555683913E-03
   39     -1.0212750968E-01   1.0758158355E-01   4.8444237812E-02  -2.1699832139E-01   4.4637603739E-02
   40     -4.7945852495E-03  -1.4453074293E-02  -6.4600280871E-02   9.5048718106E-02  -1.8846227847E-02
   41     -4.7590460941E-02  -3.1374994662E-02  -3.6534818551E-02   6.1029514926E-03  -5.6504271707E-04
   42     -1.3634095038E-01  -1.1801553840E-01   5.1841367107E-02  -2.0553982944E-01   4.3264533294E-02
   43      1.7814635464E-02   8.2909903063E-02  -5.3970374700E-02   7.9389906237E-02  -1.6148973398E-02
   44     -3.7514884580E-02  -2.7420132261E-02  -3.1847264464E-02   1.2647483274E-02  -2.1273338091E-03
   45      1.7930775186E-01   1.0438257524E-01   6.9845799492E-03   8.2801064961E-02  -1.3603902285E-02
   46     -1.0425247990E-01   2.5253733385E-01  -1.2907662356E-01  -2.4915411949E-01   6.1832925207E-02
   47      1.4977497571E-01  -1.8806150502E-01   3.2351199734E-01   4.1988016883E-02  -2.5281205573E-02
   48      1.5100225816E-01   5.7891603516E-03   4.4287811324E-02  -1.4655625253E-01   3.1013202954E-02
   49      8.9836287916E-02   2.9583354320E-02   1.3654573159E-01   4.7321134730E-02  -1.4206423684E-02
   50      1.6778080162E-02  -4.7629370514E-03   8.1570758615E-02   1.6547123695E-03  -3.4021362275E-03
   51      8.1149822659E-02  -4.3747931693E-03  -4.3626452725E-02  -2.1145542493E-01   4.6629249575E-02
   52     -4.1415747691E-03  -6.4957366490E-03  -1.5353866822E-01  -2.3453498489E-02   7.9223272500E-03
   53     -1.6294451726E-01  -1.9330630928E-02  -1.7288364787E-01  -2.5916075125E-03   2.1316838130E-02
   54     -8.5014180905E-02   1.5374867474E-02   3.3871163958E-03  -1.3406436205E-01   3.7016991976E-02
   55      1.6191331442E-03  -2.1340584973E-02  -1.0483921648E-01  -8.2205377020E-02   9.8461178652E-03
   56     -2.0849061715E-01   8.2998364197E-03  -8.5266151848E-02  -2.4357989305E-02  -9.2738588346E-04
   57      2.3675124659E-01  -4.5120635149E-02   4.7761967228E-02  -2.6928139568E-01   2.9267723466E-02
   58      1.8327858656E-01   4.7911052238E-03   2.5718201912E-01  -5.2609078018E-03  -8.2805495416E-03
   59      6.9719009384E-02   1.0125082828E-02   4.1882503111E-01   4.5671748420E-02  -5.0209762811E-04
   60     -1.9099035025E-01  -1.7788709725E-03   2.4977183353E-02   1.0956735152E-01  -3.6315298474E-02
   61      1.6022413958E-01  -2.0169605845E-02  -1.2804314959E-03  -3.0619220780E-03  -3.3690890184E-03
   62     -1.8843068040E-03   1.8780208027E-02   5.6993163889E-02   6.8074285652E-03   1.5587960024E-02
   63     -1.1311774473E-01   2.1098223158E-02   8.1945035426E-02  -6.0650982297E-02  -1.5317764024E-03
   64     -1.6719014180E-01   2.0803102734E-02   1.5888279297E-01   9.8593306768E-02  -6.9200530377E-02
   65      2.3017255875E-02   7.6154488095E-03   8.5308321932E-02   4.1303328888E-02   1.2125994630E-01
   66     -6.3757655749E-02   2.5288584554E-03   6.3493405854E-03   4.9269302302E-02   1.7914511241E-01
   67     -5.8352857339E-02   6.9443524739E-03   2.4195687809E-02  -1.9828524376E-03  -1.7136761012E-01
   68      1.4307383866E-01  -1.2833766570E-02  -1.0588892505E-02   7.5836799253E-02   1.7872151838E-01
   69     -2.4689288308E-02  -4.0678943869E-03  -3.0463035743E-02   4.8282365531E-02   2.7076995546E-01
   70      5.3815565010E-02  -5.7616896254E-03  -6.0179654942E-02  -6.7712782794E-02   2.0865665858E-02
   71      7.6961755334E-02  -1.1837008610E-02  -4.9468805164E-02  -1.6863640011E-02  -2.1806014534E-01
   72      3.8571668321E-02  -9.9591853252E-03   5.1508250579E-03   1.1455196655E-01  -5.1327856689E-03
   73     -9.8344865372E-02   1.8651425656E-02   1.1250992526E-01   3.5680901705E-02   5.8430919183E-02
   74     -7.0159690581E-02   8.6608047614E-03   5.2526755473E-02   1.5023346059E-02  -1.3221245684E-01
   75      1.1336267113E-01  -1.2664615709E-02  -4.3814367931E-02  -4.9300884056E-02  -1.9275709985E-01
   76      2.5010997665E-02  -1.0269549917E-02  -7.9869609861E-02   1.8043255946E-02   1.7821890555E-01
   77      3.0860772070E-02  -2.5549727486E-04  -2.9968400218E-02  -1.2363794558E-01  -1.9521081851E-01
   78      5.1702744623E-02  -3.7373535089E-03   3.4037207519E-04  -3.2788451530E-02  -2.5355739275E-01
   79     -6.2682880122E-02   4.1263526412E-03   2.5449737698E-02   9.1587068916E-02  -3.1258885669E-02
   80      9.7218082500E-02   1.9579991159E-03   2.4219401719E-02  -2.8704316925E-02   2.0102381418E-01
   81     -6.1120627544E-02  -1.2546284352E-02  -7.6894924433E-02   7.3896650322E-02   1.4122904820E-02
   82      4.9083996628E-02  -1.5493913592E-02  -1.5565880846E-01  -1.3112338033E-01  -1.1933551801E-01
   83      2.1342491949E-01  -2.1708564795E-02  -9.6936670645E-02  -2.0218619666E-02   2.8029825189E-01
   84     -7.1975302617E-02  -2.1704082139E-03  -8.5027858726E-02  -7.5878641331E-02   1.7665386697E-01
   85      2.5059431462E-01  -3.8229659853E-02  -2.6871210209E-01  -1.8172571247E-01   1.3438127634E-01
   86      8.6004576294E-02  -1.7776358289E-02  -1.4010616717E-01  -1.4192432852E-01  -2.6837962259E-01
   87      2.6352271133E-02  -7.7593452196E-03   1.9114386738E-02   9.0569555033E-02  -6.6563878234E-02
   88     -1.3656074696E-01   2.5093543559E-02   1.5183205061E-01  -2.6923653517E-02  -8.9832929896E-02
   89     -1.7127394153E-01   1.5550875244E-02   7.6436159069E-02   8.8593708840E-02   2.4442926244E-01
   90      2.0485209856E-01  -1.7072600741E-02  -9.9992606741E-02  -1.7783226361E-01  -2.3904818972E-03
   91      1.4605102063E-01  -3.6147543295E-02  -2.8121857891E-01  -1.3705542877E-01   1.9538774125E-01
   92      7.3940620756E-02  -1.5457311517E-02  -1.3828850133E-01  -1.7281406202E-01  -2.6447734958E-01
   93      1.8821581528E-01  -2.2920177842E-02  -6.3434108865E-02  -1.5023425821E-02  -1.2580113470E-01
   94     -2.4510895157E-02  -6.2192921609E-03  -1.1269891335E-01  -5.7396059943E-02  -8.3761761648E-02
   95      2.1113459324E-01  -1.5071865826E-02  -5.6832246017E-02  -4.8844045134E-02   2.8588303641E-01
                   30                 31                 32                 33                 34        
    0      8.3129969897E-04   1.6903009533E-02  -1.9185125347E-02   3.7498196854E-03   8.6988854535E-03
    1      2.3794459525E-02   5.4773082927E-02   1.3010634113E-02  -1.5118626016E-03  -7.5613763996E-03
    2     -1.8556682513E-02   7.6329733011E-02  -4.0803404352E-03   1.0377972195E-03   2.4105289498E-03
    3     -5.0553641916E-03  -2.1870207845E-01   3.2570517479E-03  -1.3247894421E-02  -4.3338846600E-02
    4     -2.6069634075E-02   2.1136814204E-01  -6.7145166271E-04   9.6193612569E-03   2.7084159450E-02
    5      1.1880707365E-02   1.4967442445E-01  -2.8757493296E-03   5.2173080760E-03   9.5366662904E-03
    6      1.5934525136E-02  -3.0193089231E-01   8.0647897911E-03  -1.4514229219E-02  -4.5496231667E-02
    7      1.8064247301E-02  -1.1491373666E-02  -7.3365110610E-03   5.3933323597E-03   1.6007274262E-02
    8     -1.9612783507E-02  -1.6779940804E-01  -8.8853956843E-04  -1.8561544685E-04   4.5224634958E-04
    9      1.7437219411E-02  -2.3040942577E-02   3.1048721008E-02  -4.8790788181E-03  -4.8068684707E-03
   10      5.8021595433E-03  -6.4610978414E-02  -1.4796968770E-02   1.2122630315E-03   4.8441884814E-03
   11     -5.1519012326E-03  -9.3963120063E-02   5.2838040274E-03  -7.0752476271E-04  -1.4436402550E-03
   12      1.8543027786E-02   2.3599241941E-01   8.6737540580E-02  -4.0339534568E-03  -2.2746994989E-02
   13      1.2303645421E-02  -2.1942296541E-01  -7.0930100758E-03  -9.4855034502E-04   8.2938903452E-03
   14      2.6421962683E-03  -1.4674658367E-01   2.6095443383E-02  -2.9555214900E-03   2.5391275626E-03
   15      8.0397577791E-03   3.0680400053E-01   8.9208406784E-02  -2.6967172235E-03  -2.0234287520E-02
   16     -1.0030932121E-02   1.0458497522E-02  -7.7084438440E-03   3.6358051560E-04   6.1440750879E-03
   17      1.6435270928E-02   1.6564820173E-01   4.4267771871E-02  -7.0134269632E-04  -5.2043291709E-03
   18     -1.1053188970E-02  -1.6609295576E-01   2.2855486980E-02  -2.1264671701E-02  -6.9967681109E-02
   19     -5.9839284200E-02   2.1957669104E-01  -1.5214957938E-02   1.0704905389E-02   3.3017381267E-02
   20      4.3849236598E-02   1.7993394301E-01   2.3758186966E-02   1.0817492912E-04  -1.0187725351E-02
   21      1.0442109517E-02  -1.9510026999E-01  -1.5698374200E-02  -1.3885150691E-02  -5.6894131952E-02
   22      3.0461661790E-02  -9.5628338877E-02  -1.2047885243E-02   6.6258517752E-03   2.8760655021E-02
   23     -2.1110662200E-02  -2.2207404767E-01   1.9380904751E-02  -1.3010347468E-03   3.7941599540E-03
   24     -3.2310793552E-02  -9.2658901148E-03  -9.5610639468E-03   2.7935399223E-03   2.0559371554E-02
   25     -1.0031492855E-01  -8.9233541118E-03  -7.7067900879E-03  -5.4152006755E-03  -2.5755801232E-02
   26      6.7281821337E-02  -9.9552406221E-03  -7.6430883043E-02  -1.0306768617E-02  -3.3213393318E-02
   27     -1.1145670727E-02   1.2393829126E-01   1.0320212500E-01  -4.4550623906E-03  -3.2263902888E-02
   28     -5.4558860132E-02  -2.2299558217E-01   1.0300758753E-02   1.4063630605E-03   1.2089885670E-02
   29      5.6246293370E-02  -1.9430061606E-01   1.5978628214E-02  -5.4857076807E-03  -4.4253580948E-03
   30     -5.8090156989E-03   2.8157221215E-01   1.4057164825E-01  -7.7627711933E-03  -3.3721762097E-02
   31     -8.3602448920E-02   4.0812389270E-02  -5.3080309319E-02   7.0418174065E-03   2.6359369003E-02
   32      6.0467980165E-02   1.8889617951E-01   1.5543479051E-02   1.5650395046E-03  -3.4904192766E-04
   33     -1.7904583528E-02   5.0022888008E-03  -7.5210148590E-02   1.6453283527E-02   6.2501803944E-02
   34      8.8314705579E-03   4.1826243534E-02   3.1242727042E-02  -4.5666331524E-03  -1.9207568674E-02
   35     -1.6342445088E-03   5.4077450652E-02   4.0461865432E-03   1.8189870250E-03   4.9713151900E-03
   36     -1.9723228013E-02   6.4032290411E-02  -4.3193615213E-02   1.6554678443E-02   6.1008382416E-02
   37      3.7840706995E-03   2.4797094577E-02   2.5019242343E-02  -5.1214945190E-03  -2.0330360812E-02
   38      5.7207781061E-03   8.7845353866E-02   1.9491133934E-02   2.0730636485E-03   4.1379469977E-03
   39     -3.3824627423E-02  -2.7826730964E-02  -8.4746940242E-02   1.3604115397E-02   5.4048127692E-02
   40      1.0202664836E-02   9.3593715879E-02   4.4594440580E-02  -2.2854484050E-03  -1.2611398756E-02
   41      2.8420192875E-03   7.7724250656E-02   9.7205302156E-03   3.2856492413E-03   9.3748583341E-03
   42      1.4376472192E-04  -9.6912338667E-03  -7.2494962420E-02   1.4798227211E-02   5.5072539338E-02
   43     -4.4339679698E-03   6.5778518560E-02   3.3457981269E-02  -2.8465596061E-03  -1.2314905648E-02
   44      3.6788102217E-03   7.5497358341E-02   1.3004769122E-02   2.4403955733E-03   6.0716948365E-03
   45      2.9576525125E-01  -7.2586752422E-04  -1.2804716460E-01  -1.0586701483E-02  -3.5933348537E-03
   46      7.1134447118E-01   3.4673048886E-02  -3.9826717382E-01  -1.9777207032E-02  -4.3721289125E-02
   47     -5.8429765500E-01  -5.1411850929E-02   2.5047768290E-01  -2.5428253451E-03  -2.8549932473E-02
   48     -6.9853689532E-03   3.0019332996E-04  -1.5494625655E-01   5.2523505639E-03   1.8647720445E-02
   49      3.5791877648E-02  -3.3797891162E-02  -4.8002122277E-03  -9.3009325805E-03  -2.5100646583E-02
   50     -1.6418211864E-02  -5.3841451220E-02   5.0952701294E-02  -6.8965871946E-03  -1.4989622827E-02
   51     -9.0522729430E-03  -8.1592140130E-03  -6.1058304130E-02   2.0576339224E-02   5.9800905718E-02
   52      2.5654770969E-02  -1.8395040160E-02   1.3427958511E-01   3.1847330542E-02   8.6081494798E-02
   53     -3.1519698037E-02   9.7023569760E-03  -9.0374534054E-02   3.4263820892E-02   1.2574178660E-01
   54      1.2946621442E-02  -1.1194481817E-02   8.7042967220E-02  -9.0219639583E-03  -4.0430587916E-02
   55     -3.1046411718E-02   2.4794537788E-02  -1.2821226311E-02  -3.3815016407E-02  -1.1760552698E-01
   56     -1.5434782962E-02   4.2172714634E-02  -5.7193404207E-02  -4.7812478653E-02  -1.6232320441E-01
   57     -4.5031097237E-02   1.2104579455E-03  -1.1594912237E-01   7.5487826069E-03  -3.1363283848E-02
   58      6.3394537693E-02   4.4277734579E-03   6.6428091288E-02  -5.4964681111E-02  -1.9433725832E-01
   59      3.5976824764E-02   4.1978727445E-02  -1.7809142921E-01  -9.1350966425E-02  -2.7088333566E-01
   60     -1.5403972020E-02   1.7844060684E-02  -1.0633329101E-01  -6.5331571810E-03   1.0765052416E-03
   61     -8.9478295190E-03  -8.9425381983E-03   6.3693131802E-03   1.2027906936E-02   4.3891205755E-02
   62      2.2301703768E-02  -1.2218713435E-02   3.4711077559E-02   8.2576302519E-03   2.8725254016E-02
   63      2.4585588017E-02  -3.1729443650E-02   2.1070626290E-01  -3.0210232361E-02  -5.9799863621E-03
   64     -1.9996571191E-03   1.0793719269E-02  -7.3972347149E-02  -1.0366838168E-01  -2.0819673580E-02
   65      3.4781659056E-03  -3.4746469096E-03   9.3377985045E-03  -5.1331523631E-02  -6.9534112909E-03
   66      5.4080519352E-03  -9.7201603172E-03   7.5085546283E-02   2.8414077933E-02   9.4274750304E-03
   67      1.0193378604E-02  -1.4965619935E-02   4.2102836755E-02   8.3784244603E-02   4.6371954384E-02
   68     -1.2276739937E-02   1.2666251010E-02  -1.5710770790E-01   4.9363763256E-02   4.2119206457E-02
   69     -8.3240016966E-04  -9.1926883433E-05   6.8937277159E-02  -5.3587195224E-02  -1.0334302909E-02
   70      1.8720634036E-03  -2.2672430822E-03   6.9471354895E-02  -1.2868161062E-01   1.3111474517E-02
   71     -1.4536312555E-02   2.4243569939E-02  -1.6140179195E-01  -6.9790232977E-02   1.0913544226E-02
   72     -1.9226246944E-02   2.8446990112E-02  -2.2169705781E-01   2.5577290462E-02   1.9988438999E-02
   73      1.4185350951E-02  -2.2855558560E-02   7.6396582856E-02   8.4561302881E-02   6.2911993736E-02
   74      3.5500156371E-03  -3.7802963847E-03  -9.0256055895E-03   3.9301766048E-02   2.6284170361E-02
   75     -1.8786206110E-03  -3.0960579419E-03   2.9344356364E-02  -3.9866064717E-02   1.4944627876E-02
   76     -1.2695594191E-02   2.4136686993E-02  -9.5189226774E-02  -1.3905473256E-01   1.9091266398E-03
   77      1.3390996933E-02  -2.3736749395E-02   1.8649553906E-01  -5.9885339013E-02   1.2944376811E-02
   78      4.4607543439E-03  -9.4089609175E-03   3.3722207562E-02   3.2231189380E-02   2.3064448239E-02
   79     -1.7952041937E-03   7.8915371922E-03  -1.0821187169E-01   7.7345588878E-02   4.5736431225E-02
   80      1.7715618485E-02  -3.4786558212E-02   1.7681070164E-01   5.5055986413E-02   4.7120263398E-02
   81     -1.8287436926E-02   2.5381711675E-02  -1.1678263498E-01   1.4501591697E-01  -1.0155238334E-01
   82     -2.9710670002E-03  -5.7801301284E-03   6.4319046044E-02   4.3854208884E-01  -2.3835128669E-01
   83     -1.1725940665E-02   5.0678014750E-03  -6.9293353325E-02   2.3920742042E-01  -1.0272691873E-01
   84      8.6483239839E-03  -1.4681389099E-02   2.6661004632E-01   1.1863729435E-02  -1.6960210356E-01
   85     -2.9810357919E-02   4.1499533967E-02  -6.5977126130E-02   5.5139152475E-02  -3.8614447165E-01
   86     -1.4360678632E-02   2.2866843287E-02  -3.9150659207E-02   2.4013428346E-02  -2.0553869898E-01
   87     -2.1028610392E-02   2.9261531852E-02  -2.2587059728E-01   1.7546941204E-01  -1.1475685043E-01
   88      9.2639538509E-03  -2.0347624605E-02   6.4492233983E-02   4.9720153558E-01  -3.0960058477E-01
   89     -3.0333473371E-03   8.0839963164E-03  -3.7883202381E-02   2.3895138290E-01  -1.8982732993E-01
   90      1.0879690719E-02  -3.2896095655E-02   2.8616968435E-01   4.1926392305E-02  -1.1975383385E-01
   91     -3.6346545895E-02   5.5921547538E-02  -1.3584433443E-01   4.9809267908E-02  -4.1983921404E-01
   92     -7.1034238277E-03   8.6466453136E-03   5.8114880138E-02   3.0015828291E-02  -2.0562713553E-01
   93     -1.7351933957E-02   1.4599760761E-02  -1.2782208387E-01   1.5250257971E-01  -7.6061675890E-02
   94     -7.0278184430E-03   9.0926829006E-03  -4.2410142617E-02   4.4258074790E-01  -2.6464909812E-01
   95      2.0652952454E-04  -1.7105046504E-02   7.4877587961E-02   2.2868715901E-01  -9.6246385418E-02
                   35                 36                 37                 38                 39        
    0     -5.5654770874E-02  -2.0629741641E-02   1.2150472106E-02   9.2451396206E-03  -2.6172170118E-03
    1     -1.4553464427E-01  -1.0900268839E-02   5.7354097030E-05   2.3489473069E-02  -7.5741771183E-03
    2      1.1820406657E-01  -1.7745788814E-03  -1.1966978459E-03  -1.6081948110E-02   5.2472973676E-03
    3      5.4575247631E-02  -1.3473926229E-01   2.3716891542E-02  -8.3731147235E-03  -1.9284544281E-02
    4      1.1659173136E-01   4.3579999961E-03   1.6304779150E-02  -2.8872648216E-02  -4.7041463290E-02
    5     -9.2196435574E-02  -6.4986648611E-02   3.4968081823E-02   2.7233953886E-02   3.9170274191E-02
    6     -3.1214247070E-02  -1.5355594678E-01   3.7237299449E-02  -9.4870524123E-03  -1.8316702414E-02
    7     -8.9131655071E-02  -2.4735203087E-02   2.4619413226E-02  -3.2756577602E-02  -4.4296508104E-02
    8      7.6940682073E-02  -9.4529994732E-02   4.8013386311E-02   2.4825585464E-02   3.7844082593E-02
    9      7.8670885284E-02   1.0547968157E-01  -3.5024356640E-02   1.4528312767E-02  -6.1875597570E-03
   10      2.0686193170E-01  -2.4875646840E-02   1.0053328469E-02   3.7110083978E-02  -1.4940633156E-02
   11     -1.6774987132E-01  -1.4474733460E-03   4.0189449547E-04  -2.8258151943E-02   1.2034130728E-02
   12     -3.5101206320E-02  -6.5772626182E-02   1.3057604350E-02  -1.6757954713E-02   2.6242425424E-02
   13     -9.5049724626E-02   1.4234108666E-01  -4.8374308926E-02  -3.7156609184E-02   6.3260016425E-02
   14      6.7057415602E-02   1.5206427135E-01  -5.3285529176E-02   1.1883313851E-02  -5.2175344370E-02
   15      5.0937939784E-02  -5.8690684620E-02   7.9827118773E-03  -1.8106631007E-02   2.5781163686E-02
   16      1.1351814831E-01   7.9023946889E-02  -3.0039332034E-02  -2.5620004077E-02   6.3440911534E-02
   17     -9.8124565196E-02   6.2570801385E-02  -3.0170894918E-02   1.2235043767E-02  -5.2440864450E-02
   18      7.6649658108E-02  -1.2615285614E-01  -3.2266556488E-03   6.9841817921E-02   1.0532286574E-01
   19      1.7206806435E-01   2.4432691941E-02   1.8222169761E-02   1.5263482371E-01   2.5453355063E-01
   20     -1.3799198735E-01  -8.6254396763E-02   2.1749746664E-02  -1.1941990870E-01  -2.0770045343E-01
   21     -1.5674317724E-01  -3.3082339168E-01   9.6222359060E-02   1.0845415672E-01   1.4784165067E-01
   22     -4.2042193434E-01   1.2591359578E-01  -9.5203227544E-03   2.2207499469E-01   3.5902289749E-01
   23      3.3935380630E-01  -2.6472559471E-02   1.8753911239E-02  -1.9381591191E-01  -2.9243641671E-01
   24     -2.5425353596E-02   1.1871788520E-01  -2.5289355283E-02   5.2100871875E-03   2.8176915431E-03
   25     -4.1514733814E-02  -1.0957400147E-01   6.9604814682E-03   5.8954906415E-03   5.9237101112E-03
   26      4.0660361748E-02  -6.5346557450E-02  -5.7759640954E-03   3.1385024956E-02  -4.6451605440E-03
   27     -1.6097297750E-01  -2.1758552114E-01   7.1830280185E-02   6.8654748989E-02  -1.9299991398E-01
   28     -4.1410951323E-01   1.5804742700E-01  -4.6370199142E-02   1.7196089986E-01  -4.6678438429E-01
   29      3.2768353844E-01   9.0694777455E-02  -3.7334109565E-02  -1.5915506669E-01   3.7738740078E-01
   30      7.4084279756E-02  -7.8525724823E-03  -1.6853581124E-02   3.5390955933E-02  -1.4506851014E-01
   31      1.7831644886E-01   5.9325933989E-02  -8.3734415656E-03   1.3439415273E-01  -3.4419488880E-01
   32     -1.4732612083E-01   2.7276748023E-02  -1.7850191055E-02  -1.0674056756E-01   2.8193492222E-01
   33     -1.6174626968E-02   2.5601800741E-01  -6.7265855421E-02  -2.6735502704E-03  -6.9539942862E-04
   34     -1.2250348257E-02  -8.5298474653E-02   2.3283962650E-02   4.8922124503E-03  -4.1261857871E-04
   35      1.1550559915E-02   1.1973272574E-02  -2.4176022612E-03  -3.1607997211E-03  -2.2861039644E-04
   36      4.4675434258E-02   2.4562059889E-01  -6.2159141069E-02  -2.6486309636E-02   6.3664495586E-03
   37      3.1436778060E-02  -9.1417003710E-02   2.3788486719E-02  -9.7555045269E-03   1.5131247956E-03
   38     -4.0903513150E-02   8.7737729590E-03   3.5418148101E-04   1.4141007599E-02  -1.5672742835E-03
   39      1.1853918091E-01   2.2404232808E-01  -6.3909188536E-02  -3.7747964456E-02   9.4534952702E-03
   40     -1.2759348774E-02  -7.0072123003E-02   2.3339517999E-02  -2.3115542232E-03   1.9930216088E-04
   41     -2.2559625780E-02   2.6745627758E-02  -4.0356554401E-03   3.5543909311E-03  -1.4122357916E-03
   42     -1.5912867392E-01   2.3322458451E-01  -6.1538575216E-02   3.9005607859E-02  -1.2974875298E-02
   43      9.6327243516E-02  -6.4786209773E-02   1.9122440451E-02  -2.7143351062E-02   1.0546183921E-02
   44     -2.2806982343E-02   1.3664847945E-02  -5.9853971438E-04   5.9897444300E-03   2.2782216278E-03
   45      1.9406119566E-02   2.0103206031E-01  -4.7250271974E-02   6.0639401574E-02  -1.8025506236E-02
   46      7.5249551093E-02  -1.1267857717E-01   1.7701006685E-02   1.7714040020E-01  -4.9228258370E-02
   47     -5.3456191984E-02  -3.8549616486E-02  -2.4939578794E-02  -1.1160943288E-01   4.0096573797E-02
   48     -1.0935677464E-03  -3.3894274820E-02   7.8319691001E-03   6.6136611623E-02   1.4683446570E-03
   49      1.0404029281E-03   4.7963176071E-02  -9.1250179033E-03   3.1520142697E-02   1.7305968928E-03
   50     -3.7707633524E-04   4.1339627419E-02  -2.0105056165E-02  -5.9400127211E-02  -1.8590891242E-03
   51     -1.7096356753E-03  -5.7513478610E-02   3.7287337879E-02  -9.9203855556E-02  -1.1128523701E-03
   52     -6.0372349188E-03  -1.7981514581E-02   3.1211532248E-02  -3.0215048647E-01  -3.3430498984E-03
   53      3.2256434326E-03  -2.4443101106E-02   1.3647875820E-01   2.3805133420E-01   2.5602741049E-03
   54     -2.0038361022E-03  -2.7084865647E-02  -4.2334953390E-02  -2.1271655789E-01  -2.2547249075E-03
   55      3.1829922906E-03  -2.5405563163E-02  -1.3573553513E-01   1.3390311775E-01   1.5408045542E-03
   56     -5.9251838564E-03  -2.6577105191E-02  -1.8470113745E-01  -6.1125889504E-03  -2.8317153648E-04
   57      1.5068921460E-02  -7.3239337977E-02  -7.5665298170E-02  -8.0108381222E-02  -1.6271080802E-03
   58      1.1740227279E-02   1.8769060135E-02  -1.9733498638E-01  -2.3820916404E-01  -1.7609192116E-03
   59      2.4806704514E-02   3.6554547134E-02  -1.7277601050E-01   3.4589720014E-01   5.4042275752E-03
   60     -1.1944907474E-03   1.2231926234E-02   2.2815564071E-02   5.7632541464E-02   5.4173145875E-04
   61      6.4381346725E-03   6.2008740843E-03   4.2018708206E-02   1.5620722785E-01   1.7467558940E-03
   62     -3.8005877682E-03   3.1765206649E-03   2.8402627939E-02  -1.5184979814E-01  -1.7164339133E-03
   63      5.8059232662E-03   3.6513429242E-02   6.8202566498E-02  -4.9131898088E-02  -5.7330903851E-04
   64     -2.5319851906E-03   9.3199783203E-02   1.9081151658E-01  -1.1706721650E-02  -1.3386239485E-04
   65      1.2132640548E-04   4.8816654963E-02   9.6302307108E-02  -1.4189080652E-02  -1.8640054423E-04
   66      3.5625349153E-03  -6.8506726156E-03  -2.5733461702E-02   5.9757237727E-02   6.0765102375E-04
   67      1.4877919903E-03  -3.1247389793E-02  -4.7863923452E-02   1.9789439194E-02   1.3676097354E-04
   68     -5.3885134873E-03  -3.3313178535E-02  -1.5753078411E-02  -7.0573288566E-02  -7.3899504876E-04
   69      3.6228465578E-03   1.0000217153E-02  -1.4362269254E-02   1.0328372804E-01   1.0631117316E-03
   70      1.7212897247E-03   2.8015608891E-03  -2.1818176067E-03   2.4582832699E-02   2.1179605839E-04
   71     -7.3274097746E-03  -1.0418612854E-02   1.1136462582E-02  -1.2070019059E-01  -1.3010121815E-03
   72     -8.1952904564E-03  -2.8119681350E-02  -2.9251074055E-02  -7.9452026188E-02  -8.3409821599E-04
   73      3.2298805428E-03  -5.0145537481E-02  -9.0823894808E-02   4.3807970689E-02   4.9817460821E-04
   74     -3.4957385872E-04  -2.6230891717E-02  -5.0225047671E-02   4.3564154477E-03   5.5399782374E-05
   75      2.1218584835E-03   4.0695057330E-03   1.0053941460E-03   6.3747035864E-02   7.2716125725E-04
   76     -5.3749014813E-03  -1.0465959485E-02  -1.5480730965E-02  -8.4279990111E-02  -8.5758769258E-04
   77      7.6894446128E-03   1.0614323391E-02  -4.6066535586E-03   1.2515076246E-01   1.3996352675E-03
   78      1.9554008166E-03  -1.0000876412E-02  -1.9716493650E-02   3.1020497443E-02   3.5306013839E-04
   79     -4.5117549305E-03  -4.4315803125E-02  -6.4132223519E-02  -4.7159689593E-02  -4.2845778116E-04
   80      7.7123470660E-03  -1.5438285131E-02  -2.4250870508E-02   8.3073342432E-02   9.5336155156E-04
   81     -2.2349810628E-03   6.7143795528E-03  -3.9720064033E-02   4.9545832778E-02   5.3059013765E-04
   82      5.0064607167E-03   1.3679355722E-02  -8.5951150892E-02   5.6397663800E-02   6.4032093401E-04
   83     -9.5202501701E-04  -9.6833197367E-03  -3.5143503074E-02  -4.9718953361E-02  -4.5370848157E-04
   84      1.2485362972E-02   1.1583719047E-01   1.1316580531E-01   2.1875784209E-01   2.2751626061E-03
   85     -1.6250925081E-03   2.3629363583E-01   3.8412391365E-01  -9.6918016439E-02  -1.0315300550E-03
   86     -1.2789422326E-03   1.2592990333E-01   2.0097650026E-01  -6.4475147517E-02  -7.0347729653E-04
   87     -7.1414555222E-03   7.0399799728E-02   1.5233130988E-01  -1.0187281948E-01  -1.0816009166E-03
   88      6.0453788050E-03   2.2102605041E-01   4.0899180575E-01  -2.3997606725E-02  -2.5361270134E-04
   89     -5.0804608738E-05   1.1281688395E-01   1.8370661272E-01  -3.3354228014E-02  -4.3016542411E-04
   90      1.4194217498E-02   1.1453874213E-01   1.7257301755E-01   2.0432204949E-01   2.2315363997E-03
   91     -5.0068331735E-03   2.5912796944E-01   4.4838480638E-01  -1.6199606608E-01  -1.7838632741E-03
   92      3.2094992852E-03   1.4126248242E-01   2.2744417453E-01   2.3952330774E-02   2.5844121310E-04
   93     -1.2860334303E-03   1.0055159731E-02   1.4387326805E-02   2.0904907074E-02   2.4824901676E-04
   94     -6.3916350814E-04   4.5092063657E-02   1.4735694837E-02  -3.8290158286E-02  -3.8032706597E-04
   95      6.3532771665E-03   2.0272898236E-02   1.9258179030E-02   8.5828471123E-02   9.7583944824E-04
                   40                 41                 42                 43                 44        
    0      1.2840066026E-02   3.8756080516E-04  -3.6856849927E-02  -1.4396427339E-04  -3.9335278621E-03
    1      3.6348524174E-02  -1.1556691857E-05   2.5390521534E-02  -6.2088479394E-04  -1.2553165319E-02
    2     -2.9489576600E-02  -1.3660602436E-05   1.2838250433E-02  -8.7101178366E-04   1.0447567524E-02
    3     -2.0923829348E-02  -2.4038569482E-04   9.1562290512E-02   9.6362344185E-04   2.3267044377E-02
    4     -5.6315971002E-02   9.3161156519E-04  -1.8157997143E-01  -1.3028946706E-03   5.6287614157E-02
    5      4.6171421966E-02   1.2077564349E-03  -1.7520557096E-01  -1.4620210787E-03  -4.8563765429E-02
    6     -3.1056675528E-02   3.3340034628E-04  -3.1207708874E-02   2.6709791169E-04  -1.9005375348E-02
    7     -8.2320027724E-02   7.9044848756E-04  -1.7580913564E-01   1.0765734090E-04  -4.3327657577E-02
    8      6.9448059520E-02   1.3394075145E-03  -2.2945731875E-01   1.3155004796E-04   3.6454707300E-02
    9      4.6288208077E-02  -3.5690911248E-05  -6.9876210352E-02  -3.7396010267E-03   5.8533025367E-03
   10      1.1388645942E-01   2.6510972067E-04   3.8013627183E-02  -3.9754024978E-05   1.2786818093E-02
   11     -9.3201901647E-02  -8.8881379831E-05   1.0261125681E-02  -1.1362349291E-03  -1.0153384112E-02
   12     -2.2371218059E-02  -4.3983362676E-04   3.9799495976E-02   1.7040516062E-03  -2.7126011924E-02
   13     -6.1449225803E-02  -1.2492367106E-03   1.0295403946E-01   2.3848412190E-03  -6.6127101442E-02
   14      4.8723342270E-02  -1.4703734121E-03   1.4469397228E-01   3.5838740705E-03   5.2193624117E-02
   15     -1.2901842453E-02  -1.0017751911E-03   1.2003600867E-01   4.6718749621E-03   3.3267554394E-02
   16     -3.8398539102E-02  -7.3567468139E-04   8.4067079804E-02   7.5879799100E-04   8.1406037377E-02
   17      3.0870421080E-02  -1.2037647809E-03   1.6252249522E-01   3.1975499196E-03  -6.4734224440E-02
   18      1.4773640074E-01  -1.3590616154E-03   3.8077720775E-01   7.1790576828E-04  -1.4764500334E-01
   19      3.4408411656E-01   1.6226727581E-03  -1.8701842187E-01  -2.4166662343E-03  -3.4751957184E-01
   20     -2.7981802790E-01   2.3455295792E-05  -3.9619893791E-02  -6.5135545808E-04   2.7973634016E-01
   21      1.9763438442E-01   1.5137593340E-03  -1.4851512313E-02   6.2663563964E-04   9.1163612087E-02
   22      4.6868394677E-01   1.0479236793E-03  -1.9492831578E-01  -8.9196316268E-04   2.3626207648E-01
   23     -3.8326655961E-01   4.0233792750E-04  -2.5795720817E-01  -1.4808583651E-04  -1.8844544507E-01
   24     -1.5297705816E-02   1.3127902861E-03  -2.0875744230E-01  -7.9798151476E-03  -8.4845279230E-04
   25     -2.9649030367E-02   4.2943710351E-05   1.7604542798E-01  -4.7155825103E-03  -4.1496976985E-03
   26      2.0389215113E-02   4.7939237491E-04   1.0903363099E-01  -8.8653872283E-03   3.3046841887E-03
   27      1.3354974195E-01   5.3996633395E-04  -2.2249935405E-02   4.0260709183E-03   1.4426997527E-01
   28      3.0793340196E-01  -5.6515662628E-04   1.1110175040E-01   1.9612809714E-03   3.4784324992E-01
   29     -2.4952499278E-01  -1.9228101493E-03   1.3108344707E-01   5.4531517369E-03  -2.8336955820E-01
   30      1.0776861787E-01  -2.1850975529E-03   2.6705049571E-01   9.7198993918E-03  -2.0219400342E-01
   31      2.4162127006E-01   1.0125610626E-03  -4.3787875018E-02  -3.8996726918E-03  -4.6899941800E-01
   32     -2.0206489592E-01  -9.2427262994E-04   9.2877446159E-02   7.5118044591E-04   3.9149399767E-01
   33     -1.7464769912E-03  -6.3871418125E-04   4.0427144041E-02  -6.9983511884E-04  -3.1075944674E-03
   34      7.8195086317E-03   2.7286299969E-04  -1.5661304692E-02  -1.1741117848E-04  -7.7937800841E-03
   35     -5.7699371177E-03  -2.8223779164E-05   6.1278995673E-04  -3.1970505281E-04   7.4012434318E-03
   36     -3.3268535093E-02  -9.5259896101E-04   2.7024043711E-02   3.5716125046E-03   2.6045363943E-02
   37     -2.2874112543E-02   2.7890208508E-04  -1.3224835978E-02  -6.7482883546E-04   2.2732541469E-02
   38      3.2660866791E-02  -5.3186692733E-05  -6.3548609308E-03   1.0378588740E-03  -3.0510586287E-02
   39     -7.5166910775E-02  -6.8855719030E-04   7.7882427908E-02  -2.3085329751E-03   6.8220593318E-02
   40      1.1943593425E-03   1.6133798565E-04  -5.1167602619E-02   2.2360880292E-03   6.8481848526E-03
   41      1.0816917585E-02  -5.6295298543E-05  -1.6736776219E-02   7.0832625656E-04  -6.2705168818E-03
   42      7.2841665568E-02  -3.9368928532E-04   5.5527431435E-02  -1.7917799942E-03  -6.7988924694E-02
   43     -4.6283338261E-02   5.9088887705E-05  -3.5567708271E-02   1.5877954488E-03   3.5272163543E-02
   44      1.7614351907E-02  -2.3031962964E-05  -1.6580156804E-02   1.2651692274E-03  -2.0522161890E-02
   45     -1.7966654885E-02   1.0028278485E-03  -4.1388352522E-01  -5.0900942366E-03   1.4540940574E-03
   46     -4.1352642183E-02  -6.5972696939E-05   1.9424971800E-01  -3.6868333630E-03   3.2300970527E-03
   47      3.0784640654E-02   3.9079837654E-04   3.1318746712E-02  -8.8290822364E-03  -2.8743044128E-03
   48     -1.1297809605E-02   1.9734350061E-03   1.8409547005E-02  -1.3739575001E-02   7.6580615697E-04
   49     -4.5879707751E-03  -1.6971471813E-03  -7.3578852319E-02   1.1463684704E-02  -2.9912915894E-05
   50      8.9787750272E-03  -5.8292938379E-06  -8.3204736671E-02   5.3008737743E-03  -3.8890264388E-04
   51      1.4131356233E-02   1.0273328321E-03   4.4490977906E-02   4.4198530627E-03  -4.3323824310E-04
   52      4.4512599879E-02   1.1523859557E-03   2.8421298680E-02  -1.2265169229E-02   5.4917145944E-04
   53     -3.5880514815E-02   1.8896672551E-03   7.6946966747E-02   2.1426237708E-02  -3.2039508979E-04
   54      3.2866875912E-02  -2.5993969130E-03   5.7882612581E-03   1.5599035487E-02  -1.3241841238E-03
   55     -1.7247473222E-02  -5.0228884750E-03  -2.4182389774E-02  -1.9509336559E-02  -1.2561610160E-04
   56      2.1560298080E-03  -6.0887877764E-03  -4.0939549974E-02  -3.9809540826E-02   7.8674731476E-04
   57      1.8650488639E-02  -8.8766422430E-03   3.9296575982E-03  -2.2807891619E-02   4.5733135505E-05
   58      3.4118559153E-02  -3.8534687115E-03  -8.2588421530E-02  -3.3715949655E-02  -1.8538468005E-04
   59     -5.5731603491E-02  -3.9350395419E-03  -7.7321100685E-02   3.4393823215E-04  -1.6206413106E-03
   60     -9.0107893210E-03   1.9488159253E-03  -1.8240486311E-04   8.5283862166E-04   2.7165065516E-04
   61     -2.3161095689E-02   4.6845767402E-04   1.0506000476E-02   6.2302420455E-03  -3.2035548776E-04
   62      2.1774732763E-02   1.8666617400E-03   5.1769105134E-03   4.4810551301E-03   4.3086971706E-05
   63      8.2200476934E-03   4.5844716077E-03   9.2374186863E-03   3.4891270568E-02  -8.5615086475E-04
   64     -7.2372655948E-04   8.1974274900E-03   1.0371996865E-02   5.6668026486E-02   3.5230721684E-04
   65      1.1874340627E-03   4.4930077126E-03   3.6215106049E-03   2.7928651799E-02   2.1417707194E-04
   66     -8.1344049978E-03  -2.4405782737E-02  -2.6587189282E-03  -3.4558544604E-02   1.0963004040E-04
   67     -2.2871622830E-03  -6.7519198330E-02  -4.0302397033E-04  -8.2498645512E-02  -1.4189608673E-04
   68      9.8755823546E-03  -3.2043028018E-02   7.5510879399E-03  -3.7132649258E-02   5.0494798908E-05
   69     -1.4969028997E-02  -2.3673790650E-02  -9.1114259053E-03  -9.9199972106E-03   7.0177772841E-04
   70     -3.1914979867E-03  -6.0528209152E-02  -3.0304628711E-03  -8.0394507467E-04   8.8211916653E-05
   71      1.7460032371E-02  -3.0211011782E-02   6.7086654013E-03   9.9636010985E-03  -9.0040930250E-04
   72      1.1152348487E-02  -4.0577301987E-03  -6.7922819519E-05   3.7863224087E-02  -3.6482990806E-04
   73     -5.2519503926E-03  -6.9814754827E-03  -6.6154625271E-03   7.6792032690E-02   1.3955092928E-04
   74     -1.8375971965E-04  -2.1403141969E-03  -5.3131963230E-03   3.8646699727E-02   1.5672764724E-04
   75     -9.3753992308E-03   1.8917836151E-02  -2.0810248915E-03   5.7698401593E-03   2.6019111093E-04
   76      1.2296670792E-02   5.7249475479E-02   1.1837882016E-03   2.7709649786E-02  -3.6783819246E-04
   77     -1.7940354259E-02   2.7198026698E-02  -4.6393513272E-03   7.2716361847E-03   6.9962346113E-04
   78     -4.2928760051E-03   2.5371652109E-02  -3.9882177708E-04  -3.6351840084E-02   2.6417006098E-04
   79      6.5896309062E-03   7.0204945747E-02   2.1647183841E-03  -9.2488338489E-02   2.9182039224E-05
   80     -1.1327660652E-02   3.0035032379E-02   2.8482935842E-03  -4.7380634242E-02  -5.1837168327E-04
   81     -7.5997491760E-03   1.3784660041E-01  -1.4475143200E-02   1.3473289902E-01   1.9398662045E-05
   82     -7.3794577911E-03   4.0493120026E-01  -2.7046004736E-02   4.5094008443E-01  -5.6273682557E-07
   83      7.4081082013E-03   2.1779435478E-01  -4.7694869346E-03   2.5065351871E-01   1.3911236778E-04
   84     -3.2821162909E-02   1.5733483640E-01  -9.1591347487E-03  -2.5045104507E-02   1.2567578793E-03
   85      9.7308016973E-03   4.3711204749E-01   2.7204439948E-02   5.8884303138E-03   2.7539185661E-04
   86      7.3958396791E-03   2.2669553186E-01   1.4251621617E-02   4.4925360775E-04  -4.9211296222E-04
   87      1.2560567465E-02   1.2931850499E-02   1.6882077122E-02  -1.5637432487E-01  -6.2257212873E-04
   88     -4.2619780359E-04   4.0303170647E-02   4.0300470219E-02  -4.5953037987E-01  -6.0594161862E-04
   89      2.7641245045E-03   2.3894800756E-02   1.0735269451E-02  -2.5064955177E-01   3.6998254449E-04
   90     -3.0388716963E-02  -1.4421238955E-01   3.1584468996E-03  -5.8944291808E-02  -7.0586413400E-06
   91      2.0221268781E-02  -3.8250845686E-01   1.9426289706E-02  -1.2796259558E-01  -5.4180880713E-04
   92     -5.2284827466E-03  -1.9251861635E-01   4.9686997966E-03  -6.7585245346E-02   7.3158501800E-04
   93     -3.1180112750E-03  -1.5276122971E-01  -8.8995786231E-03   1.6044033089E-01   3.7332730666E-04
   94      7.0470797657E-03  -4.4840576118E-01  -3.0937884042E-02   5.1762844778E-01   7.7589762803E-04
   95     -1.1594712206E-02  -2.2104828753E-01  -1.1274179819E-02   2.3753209398E-01  -2.4243147891E-04
                   45                 46                 47                 48                 49        
    0      6.3656517587E-04  -2.6116090879E-04  -8.9719783894E-05  -8.3899206805E-04  -1.2309893127E-04
    1      1.3085138018E-03  -9.9362877174E-04  -2.0824766203E-04  -1.2325140218E-02  -5.6175532575E-04
    2      2.4553432446E-03   2.0817343716E-03  -3.3007915358E-04  -1.7513701838E-02  -8.6552198772E-04
    3      2.3581941958E-03   3.4777217972E-02   3.0532348878E-04   6.2295742174E-03   2.5274081988E-04
    4      7.6792144912E-03   8.4386208005E-02   3.2858774866E-04  -3.5035057849E-03  -2.1556466489E-04
    5     -5.5876060312E-03  -7.0314867132E-02  -4.6369259620E-04  -5.3102078988E-03  -2.5861665944E-04
    6     -3.3316263875E-03  -2.7863927971E-02  -6.5626423908E-06   7.3240725219E-03   4.0581555504E-04
    7     -8.6359551077E-03  -6.7771061641E-02   4.5129282242E-05   1.3619505032E-02   7.7495776457E-04
    8      1.1735981894E-03   5.6394768042E-02   7.7852793679E-04   2.2003111146E-02   1.2136432611E-03
    9      3.7637725322E-03   5.1050043531E-04  -6.3788249094E-04  -4.2543231557E-02  -1.7243789629E-03
   10      2.2386665983E-03   1.2798109084E-03  -2.6374598613E-04  -7.7268875226E-03  -4.4737569597E-04
   11      2.9145365489E-03  -7.1462799299E-04  -4.3722763308E-04  -2.4056536251E-02  -1.1372426332E-03
   12      1.0060483878E-03   2.0338259207E-02   1.7266005178E-04   7.6437171314E-03   1.6423693696E-04
   13      2.1794572518E-03   5.0694147709E-02   4.9466995537E-04   2.2066645573E-02   8.2316239528E-04
   14     -8.0362459011E-03  -4.2504816024E-02   4.9788241187E-04   3.1497145382E-02   1.1257651489E-03
   15     -8.9102523487E-03  -2.4398718359E-02   9.4442276157E-04   4.7554253795E-02   2.0745482375E-03
   16     -7.0693035569E-03  -6.0335918923E-02   5.4670784451E-05   9.9085658220E-03   5.6087513849E-04
   17      3.2786708818E-04   4.9830959616E-02   8.1329243736E-04   3.6091744265E-02   1.7849287571E-03
   18     -1.2628348427E-02  -1.9942634702E-01  -1.5854469247E-03  -3.1273953013E-02  -1.6650470224E-03
   19     -3.8633309791E-02  -4.7386907093E-01  -2.7552462450E-03  -1.9975002462E-02  -8.3835907916E-04
   20      3.4589498945E-02   3.8489045014E-01   1.7178636256E-03  -9.1126954718E-03  -6.7893820004E-04
   21      1.2304705020E-02   1.4486301093E-01   9.0725480431E-04   2.3579088289E-02   8.5354823140E-04
   22      2.6520941681E-02   3.5560675106E-01   2.3830245656E-03   1.4950236186E-02   1.1401666249E-03
   23     -2.8232693095E-02  -2.8900857544E-01  -1.1523837258E-03   5.3122434423E-03   5.9570650504E-04
   24      1.0478938679E-02  -1.0312224824E-04  -1.6037694971E-03  -7.6003275732E-02  -3.0928095696E-03
   25      8.5053906173E-03  -3.7933635076E-04  -1.1559638528E-03  -5.9763761364E-02  -2.3854341840E-03
   26      1.5724085215E-02   3.3879975083E-04  -2.2883585376E-03  -1.1445247133E-01  -4.9038293790E-03
   27     -1.1702295715E-02  -1.1444638163E-01  -1.4000799186E-04   1.4905006831E-02  -4.9175895295E-04
   28     -2.9405198012E-02  -2.6606874308E-01   1.0402061767E-05   2.6518084173E-02   1.0855508893E-03
   29      1.6865031663E-02   2.1273918253E-01   9.7389176620E-04   3.6767889911E-02   9.0887281543E-04
   30     -8.3795166283E-04   1.3540507748E-01   2.3993981774E-03   1.0708963365E-01   4.6879110465E-03
   31      3.8013035697E-02   3.2305170260E-01  -3.1831308817E-04  -4.2982781675E-02  -1.5803510343E-03
   32     -2.6926047817E-02  -2.6372312764E-01  -3.2141187876E-04   6.5848135202E-03   4.4100321184E-04
   33      5.8932457993E-04  -7.7668280778E-04  -1.1708118904E-04  -8.7351751119E-03  -3.2576394105E-04
   34      9.5995030639E-04  -2.9996743807E-03  -1.9547344340E-04  -7.2646048092E-03  -4.5977554852E-04
   35      1.3584397282E-03   2.7167293738E-03  -1.6515916090E-04  -1.0192499299E-02  -5.5676216799E-04
   36     -1.0513619065E-02   5.9174563629E-03   1.7037643410E-03   8.4423701885E-02   4.5119720374E-03
   37      3.0557566497E-03   7.8521678524E-03  -2.9209652018E-04  -1.9865231245E-02  -1.1099990779E-03
   38     -3.0231870737E-03  -1.1255891908E-02   2.1449362285E-04   1.9384321203E-02   9.6375924442E-04
   39      7.4464270984E-03   1.8858864935E-02  -7.3998585383E-04  -5.1407289192E-02  -2.5830195257E-03
   40     -6.4377449940E-03   2.4523651137E-03   1.0106664158E-03   5.0882363231E-02   2.6210370280E-03
   41     -2.3569431468E-03  -1.7984560180E-03   2.9830155896E-04   1.5726317700E-02   8.1428251521E-04
   42      3.9497353697E-03  -1.7882619056E-02  -9.5899112374E-04  -3.4084832639E-02  -1.6864392455E-03
   43     -4.4870984089E-03   7.0799232246E-03   8.2897224814E-04   3.3865545943E-02   1.7344320762E-03
   44     -4.3701403878E-03  -9.3683495716E-03   4.7548577630E-04   3.0819283335E-02   1.6261418364E-03
   45     -1.1433148147E-03  -1.2453322547E-04   9.6738719629E-05  -9.7826797028E-03  -1.4815928637E-05
   46      3.1491731678E-03  -2.0705040772E-03  -8.4001253462E-05  -3.8539732890E-02  -1.4058734151E-03
   47      1.6577843745E-02   1.9021849904E-03  -2.6891155843E-03  -1.1056858124E-01  -4.7018373180E-03
   48      2.0227476213E-02   3.4397637623E-04  -2.9821279682E-03  -1.3879928138E-01  -5.6256252012E-03
   49     -1.9755051767E-02   3.6370617474E-04   2.5067039496E-03   1.3854929028E-01   5.6063180560E-03
   50     -1.2547093758E-02  -4.1156315676E-04   2.1543031143E-03   9.3162438223E-02   4.3015311132E-03
   51     -2.5276519198E-03  -2.3877639188E-04   1.3912633945E-04   6.0568981122E-02   2.7062950541E-03
   52      4.9528237748E-02  -6.9870535721E-04  -9.6162474968E-03  -2.4409251735E-01  -1.1285573299E-02
   53     -2.7537425373E-02   6.2917513877E-04   7.0810760447E-03   1.2574083553E-01   4.1779468675E-03
   54     -5.5039423076E-02   1.8783759640E-04   8.8834667830E-03   2.7540582699E-01   1.3205879447E-02
   55     -2.3817708163E-02   5.1666392490E-04   2.0388440922E-03   1.0401055140E-01   8.7592444124E-03
   56      1.9957031630E-02   2.1296169296E-04  -8.3158224510E-03  -1.2121349388E-01  -6.2179595579E-04
   57      7.1454327803E-02  -2.5488882427E-03  -2.7659387085E-02  -1.9278809648E-01  -9.9509948809E-03
   58      3.3712671926E-02  -1.8985352030E-03  -9.6636101947E-03  -2.0113652783E-01  -6.7201846432E-03
   59     -7.7546234891E-02  -4.2002255744E-04   1.5228368466E-02   2.9444893689E-01   1.5684794699E-02
   60      9.5760837737E-03   1.5844894856E-05  -1.0230875656E-03  -5.6758943102E-02  -3.4355244736E-03
   61     -1.9814629823E-02   2.7786133879E-04   4.3071232977E-03   8.0531239896E-02   3.8959336003E-03
   62      1.6276626120E-02  -3.7209884895E-04  -2.3349989738E-03  -5.4821709425E-02  -3.8320742252E-03
   63     -4.4124106256E-02   2.5639651479E-04   1.5612910918E-02   1.6901358584E-01   5.7034398756E-03
   64      3.4033913216E-02  -5.9133405604E-04   1.5982293166E-03  -9.5461643301E-02  -8.5493155654E-03
   65      1.4562501867E-02  -2.0023667537E-04   1.5696264954E-03  -6.5137500361E-02  -4.9050182063E-03
   66      6.4839350806E-02  -1.6055833381E-03  -4.4716608413E-02   5.8756281214E-02   2.0207454606E-02
   67     -2.1254725178E-01   5.9323559281E-03  -5.5795879828E-02  -7.3304948188E-02   3.4146344417E-02
   68      2.3884013366E-01  -6.3284925740E-03  -8.1068493137E-02   1.3468634291E-01   2.1081482481E-02
   69      7.2027421363E-02  -1.3007534076E-03   1.7886746474E-02  -1.3837843947E-01  -3.8544011316E-02
   70      6.0940757535E-02  -1.6885512351E-03   6.9714256752E-02  -1.9972708904E-02  -8.3994333868E-02
   71     -7.1480346695E-02   9.0025861777E-04   5.2697042041E-02   1.9344354714E-01  -2.1980481151E-02
   72     -2.6194030534E-01   6.8348147156E-03   4.7098731748E-02  -1.2878067557E-01   1.9271089859E-02
   73      1.1054273450E-01  -2.9670226386E-03  -2.3224158113E-03   2.2571684513E-02   9.7232334813E-02
   74      6.7019061475E-03  -7.8139419847E-05   8.8816161193E-03  -5.4130407199E-02   4.4116360047E-02
   75     -1.4588202735E-03   3.9077367575E-04  -3.5263900032E-02  -2.9499210830E-02  -2.5718846832E-02
   76     -9.1668386103E-02   2.2650973950E-03  -7.3929272234E-02   9.7266761441E-02  -5.8612754262E-02
   77      6.1788775538E-02  -8.3803041244E-04  -5.6745871354E-02  -1.2434599365E-01  -4.9662998620E-02
   78      1.9802765594E-01  -5.2349322093E-03  -2.4938387821E-03   5.8223582185E-02   1.3460751001E-02
   79      9.9378414783E-02  -2.8485708466E-03   5.9722379393E-02   1.9164183954E-02   2.2497232922E-02
   80     -2.6148514224E-01   6.5378599657E-03   7.3526306351E-02  -2.7067176887E-02   1.5811801982E-02
   81      5.2640359622E-02  -1.8787613795E-03   1.2890782340E-01   1.0701091337E-01  -4.0744813298E-02
   82      6.1873296005E-02  -2.7972085997E-03   4.5557722154E-01  -1.6557816449E-01  -2.4001604220E-01
   83      4.4402783585E-01  -1.2556085983E-02   1.8706166497E-01   7.6058680220E-02  -1.3578885245E-01
   84     -5.4492389782E-02   3.0237477816E-03  -1.4527055182E-01  -2.5217072555E-01   1.6626487068E-01
   85     -1.3474015202E-01   5.0478992493E-03  -3.9993127562E-01  -1.3916898267E-01   4.2593044628E-01
   86     -2.0782424846E-01   5.5471994472E-03  -1.8482126731E-01   1.0375963572E-01   2.5868688810E-01
   87     -3.1021997923E-01   8.0688097410E-03   1.4433400993E-02  -2.8108706854E-02  -1.9975177744E-01
   88      1.1176615486E-02  -5.4632619491E-04  -9.7570843363E-02   3.4097295366E-01  -5.0171405997E-01
   89     -2.0401631157E-02   1.0889492751E-03  -3.7377567907E-02  -5.9113091123E-02  -2.7479084962E-01
   90      1.5616554244E-02  -9.0142141513E-04   1.5777694981E-01   3.8824905092E-02   1.6167156281E-01
   91      2.1017224139E-01  -7.5128990156E-03   4.5774104833E-01  -3.4132494080E-02   3.9228534992E-01
   92      2.4181531476E-01  -6.3689395242E-03   2.1134138918E-01  -2.5547813910E-01   1.6534600487E-01
   93      6.4314333256E-02  -1.2562034214E-03  -1.4169269959E-01   3.6688972545E-02  -3.6443675924E-02
   94     -4.2422103644E-03   1.6416656385E-03  -3.9434463790E-01  -6.8620827340E-02  -1.8484910426E-01
   95     -4.0401446006E-01   1.1082323586E-02  -1.3134217346E-01  -7.9909639741E-02  -6.9296582489E-02
                   50                 51                 52                 53                 54        
    0      6.8262108289E-03  -3.5585878132E-02  -1.9790819388E-02  -9.1430486683E-03  -2.2892380935E-02
    1      2.1459721649E-03   1.8431181577E-02  -4.6083757192E-02  -6.6404697440E-03   6.8002247405E-03
    2      7.1184450293E-03   2.7466630919E-03  -6.7740969998E-02  -1.2860530535E-02  -8.8742932343E-03
    3     -2.8121136384E-03   2.2337615094E-03   9.4384226686E-03   6.1380920717E-04   5.6926011971E-04
    4      2.2502494716E-02  -1.1804442434E-01   3.4900138748E-02   1.3583313724E-02   2.5854522401E-02
    5      2.5549653615E-02  -1.3999991970E-01   4.7855317848E-02   1.6962183059E-02   3.2679454254E-02
    6     -9.1788209123E-03   3.1516120460E-02   3.5067435289E-02   7.3428977182E-03   5.4328912125E-03
    7     -2.0616037875E-02   8.9829468390E-02   1.1692690289E-02  -3.9742786102E-04  -5.9349325516E-03
    8     -2.9368412268E-02   1.2353899876E-01   3.0993763683E-02   3.2785810353E-03  -4.2309199155E-03
    9      1.2984687291E-02   1.7663914577E-02  -3.1603795565E-02   1.7906306465E-02   7.6641663907E-02
   10      2.4435596021E-03  -5.1174130359E-03  -2.0433267457E-02  -7.2180002121E-03  -1.6458536304E-02
   11      8.8413869220E-03   2.6510711455E-03  -4.0467886639E-02  -1.4651583727E-03   1.5297380651E-02
   12      4.4490893373E-03  -2.4589725304E-02  -2.7767668385E-02  -7.4706665202E-03  -5.3874802930E-03
   13      1.0886573346E-02  -9.9033209643E-02   3.0747044577E-02   8.0692012885E-04  -1.1717379438E-02
   14      1.5422068447E-02  -1.3459680475E-01   2.5689335829E-02  -2.0855095486E-03  -1.6064036278E-02
   15     -2.6312214815E-02   6.1706967435E-02   3.3292452288E-02  -7.4629720472E-03  -3.8317667973E-02
   16     -2.0640813188E-02   8.6608146273E-02   4.2690004905E-02   7.0847101172E-03  -5.6514800148E-04
   17     -3.8980273928E-02   1.3922949412E-01   6.7998822243E-02   4.6388981207E-03  -1.9436038084E-02
   18      2.2637456228E-02  -6.6277827336E-02  -7.3575839742E-02  -4.0530993594E-03   5.1077011237E-02
   19      2.3198981024E-02  -1.1566620472E-01   2.9985503566E-02   1.3527921838E-02   3.0293427359E-02
   20      4.2435289388E-02  -1.9999201339E-01   1.6137112611E-02   1.7788026612E-02   6.2440482445E-02
   21      5.0382124071E-02  -3.7594260278E-01   2.5055420344E-01   4.7428603298E-02  -1.2583185046E-03
   22     -6.7283950007E-02   4.0458075752E-01  -1.5145607162E-01  -3.0468493610E-02   1.3337782746E-03
   23     -5.7761018280E-02   3.2066838206E-01  -6.2435906831E-02  -1.2711921042E-02   2.6454967844E-03
   24      2.3143901880E-02  -6.5073427822E-04  -1.5254393893E-02   2.0684437999E-02   6.1855288776E-02
   25      1.5073261443E-02   9.3357814353E-03  -7.5613312713E-04   1.9859084815E-02   5.9013418697E-02
   26      3.0089802925E-02   1.1554919468E-02  -8.9501924030E-03   3.6209551299E-02   1.0670229238E-01
   27      8.4184240147E-02  -4.2935579684E-01  -2.6319490926E-01  -8.2705974212E-02  -1.1863680716E-01
   28      5.7510689032E-03  -8.2425458529E-02   5.2296153523E-02   6.1489019675E-03  -6.1645993188E-03
   29      5.0397324285E-02  -3.1629252472E-01  -7.4627250569E-02  -3.5951476310E-02  -6.9932179684E-02
   30     -3.2219365439E-02  -2.2630803069E-02   1.2819269807E-01  -2.4356973372E-03  -6.6278603262E-02
   31     -2.0389709402E-02   1.8279863764E-01  -3.6617631779E-02   2.7901690358E-03   2.4326890942E-02
   32     -3.9384277841E-02   2.0089983487E-01   1.9513602921E-02   1.5538775179E-03  -8.5529135911E-03
   33     -1.1460870344E-03   2.5271465570E-02  -1.5449994222E-02   8.9023885187E-04   1.0551047017E-02
   34      6.2819493521E-03  -9.8793155645E-03  -6.9497738118E-02  -1.9200447802E-02  -3.3502013290E-02
   35      5.4589056697E-03   4.7346115594E-03  -9.1959414353E-02  -2.2844112027E-02  -2.5672285092E-02
   36     -5.0430095577E-02   3.0288654365E-02   5.7236869983E-01   1.3834434838E-01   1.7746040908E-01
   37      1.2689438353E-02  -4.1576379486E-03  -1.7255490544E-01  -4.3398793097E-02  -5.0267543659E-02
   38     -9.0036991414E-03  -6.0146683525E-03   1.2258249614E-01   2.7333313163E-02   1.7874946232E-02
   39      1.6770870002E-02   5.7986530583E-02  -3.4419269178E-01  -8.0099460794E-02  -6.9174342513E-02
   40     -2.2732204123E-02  -1.7984687797E-02   3.1895678297E-01   7.5765863555E-02   9.3384314686E-02
   41     -6.8688014352E-03  -4.2845912966E-03   9.1577511800E-02   2.2020849503E-02   2.6710563829E-02
   42      9.8065321399E-03   2.5555578841E-02  -1.3634106089E-01  -3.1383248936E-02  -6.1525209925E-02
   43     -1.3526653129E-02  -1.3789092958E-02   1.8449089277E-01   4.4770219648E-02   6.7860794357E-02
   44     -1.6138143572E-02  -6.2339826079E-03   2.3209415875E-01   5.6136387142E-02   6.1935464422E-02
   45      8.6073115852E-03   4.8726884263E-03   7.4258641977E-03   1.9352010208E-02   5.9376729858E-02
   46      1.3598298259E-02   9.1388349128E-03   1.7550156481E-04   1.5951739552E-02   5.3468715989E-02
   47      2.6229618257E-02   1.3231369354E-02  -1.1644806106E-04   4.0064898064E-02   1.1275051477E-01
   48      3.0839408292E-02   7.4735438452E-03   7.3295736008E-03   2.2284887255E-02   3.4720006407E-02
   49     -3.3142282155E-02  -1.2845723540E-02   1.5688897972E-02  -4.2683236238E-02  -1.1816324036E-01
   50     -2.7203459655E-02  -1.1827558041E-02   1.2992976091E-02  -2.5213072753E-02  -8.1868129812E-02
   51     -3.0058766908E-02  -7.6735949514E-03   2.9082440611E-02  -4.2293041163E-02  -1.4907058261E-01
   52      4.9013616297E-02   1.4179361655E-02   1.7024451092E-03   2.8881092105E-02   3.6779416111E-02
   53     -2.0945535298E-02  -3.6926603295E-03  -7.5522340271E-03  -7.3792628156E-03   2.2746919030E-02
   54     -7.6155877663E-02  -1.7744449600E-02  -2.5880895040E-02   4.4547193335E-04   6.0526733501E-02
   55     -1.9535169316E-02  -5.0128175719E-03  -8.8288304381E-03   3.2142096002E-03   2.0515306253E-02
   56      2.8919084066E-02   5.9726313168E-03   1.0030127407E-02   8.7865520407E-03  -3.3567237290E-02
   57      4.8875044246E-02  -9.1860817585E-05   1.4418572443E-01  -1.9265146556E-01  -7.2141777725E-01
   58      3.6216323561E-02   7.1710383635E-03   2.7297343218E-03   3.0211888780E-02   5.9542375891E-03
   59     -6.9065855110E-02  -1.7797262104E-02  -4.3722176071E-02   3.8481639565E-02   1.5978271425E-01
   60      1.0376351396E-02   2.7301064469E-03   5.4645492316E-03   3.9947229766E-03  -2.1761475308E-02
   61     -9.5271645648E-03  -2.5072911697E-03  -6.8946745625E-03  -1.0695077850E-02   3.9408265030E-02
   62      5.9659411886E-03   1.7924609815E-03   4.4261374963E-03   6.7312348943E-03  -2.5617709728E-02
   63     -1.9382348967E-02  -5.6025608840E-03  -2.6372727680E-02  -2.4483639632E-03   1.1639882578E-01
   64      1.3100215085E-02   3.6994339458E-03   6.4370593355E-03   2.7075799584E-02  -5.4666545288E-02
   65      1.6780619508E-02   4.2245362323E-03   1.0626646147E-02  -3.8451655790E-02   1.1306501834E-02
   66      4.8901070394E-02   1.0114022074E-02  -1.2788137902E-02   8.2853300999E-02  -3.0585349558E-02
   67     -1.6336268235E-03  -4.9916178592E-04   1.1711010628E-02  -5.3297819266E-02   1.2406303148E-02
   68     -5.9806421486E-02  -1.2915138342E-02  -1.5211394235E-02   3.1462022255E-02   1.0571605033E-02
   69     -1.5749640536E-02  -2.1603235305E-03   1.9551094212E-02  -5.2798709603E-02  -1.7166993672E-02
   70     -5.0559945028E-02  -1.0240099791E-02  -1.0293928988E-03   2.4764599470E-04  -3.2814614605E-03
   71      1.3031289387E-01   2.6223490008E-02  -1.1495400358E-02   4.3159491532E-02   1.3209802510E-02
   72     -1.4310690595E-01  -3.0249983398E-02  -8.9533005242E-03   1.0564746285E-02   6.3992846190E-03
   73      4.6399586648E-02   9.6157620330E-03  -3.6305961256E-03   3.1931125456E-02  -1.4935462690E-02
   74      2.5167213145E-03   7.5483610739E-04   1.3255005590E-02  -6.9029153897E-02   2.4967947569E-02
   75      1.6998607629E-02   4.1111900529E-03  -1.3293766592E-03   4.4631056978E-02  -3.4037548832E-02
   76      7.0943604139E-02   1.4437587117E-02   4.1516525357E-03  -4.2713512621E-02   3.7886999162E-02
   77     -1.3556322455E-01  -2.7526241413E-02  -6.8017248642E-03   5.1440135620E-02  -4.7613524638E-02
   78      4.6376217946E-02   9.9254526456E-03   1.5963285038E-02  -9.8975078189E-02   4.8679220214E-02
   79     -4.3880802184E-02  -9.2643978101E-03  -5.5021345925E-03   1.8381987212E-02  -4.1511886321E-03
   80      3.1643263965E-02   5.9909088416E-03  -2.2550541990E-03   3.2286194740E-02  -2.5783561458E-02
   81      3.7596098316E-01   7.9937478248E-02  -3.2246762358E-02   4.6312588867E-01  -3.5723306265E-01
   82      3.9681650094E-02   9.9686704964E-03   2.1429059798E-02  -7.4977128142E-02   1.5733906851E-02
   83     -1.6483308495E-01  -3.4335327493E-02  -4.0942630650E-03  -1.2744280106E-01   1.4724317579E-01
   84      2.7312113000E-01   5.8976350116E-02   7.6585620266E-02  -2.2606690916E-01   7.0083515943E-04
   85     -3.2199898057E-01  -6.8636167833E-02  -4.0892958730E-02   1.0148919758E-01  -3.6653375820E-03
   86      3.0903099519E-01   6.3681332910E-02   2.1694908177E-02  -5.9923983156E-02   2.7909617284E-02
   87     -1.5603028599E-01  -3.2909846139E-02  -2.2555494081E-02   8.6087166126E-02  -2.6774396412E-02
   88      6.0586967655E-02   1.2669733365E-02  -3.6312306769E-02   2.1654248398E-01  -9.2556772674E-02
   89      4.9210928851E-02   1.1880251412E-02   8.7858248502E-02  -4.8379193757E-01   1.9602491241E-01
   90      3.3953480902E-01   7.1196443585E-02  -1.1025365872E-02   2.5751327363E-01  -1.5323061269E-01
   91      3.7937360214E-04  -1.2176925157E-03   4.5578675923E-03  -6.5186042455E-02   4.6702449715E-02
   92     -3.2916017688E-01  -6.8405173649E-02  -4.0265974405E-03  -3.9512004004E-02  -1.1589920869E-03
   93      3.1304841639E-01   6.6766544216E-02   9.4573371999E-02  -3.7538795620E-01   5.0973355528E-03
   94     -1.4469735782E-01  -2.8610210550E-02  -5.2846551121E-02   1.8617152544E-01   5.5797017423E-02
   95      2.1020503910E-01   4.4631778409E-02   4.6570591196E-02  -1.2981081441E-01  -5.5295609753E-02
                   55                 56                 57                 58                 59        
    0     -1.3364733471E-02   3.8151294730E-04  -8.2683483601E-03  -6.9352483630E-03   3.4348529402E-02
    1     -6.9368851848E-02  -3.9659838864E-04  -1.5618185214E-02   1.8726699637E-03  -1.4683170331E-02
    2      5.0971794867E-02  -2.8477600250E-04  -2.4347072234E-02  -2.3647801859E-04  -5.1370942923E-03
    3      2.5155811312E-03  -6.6316622150E-04  -5.7554686255E-02  -1.9122279567E-03  -4.2265126082E-02
    4      8.9375638380E-03  -2.8085911301E-04   1.3596422670E-02   4.1894792844E-03  -3.3186872506E-02
    5     -1.2269236669E-02  -6.7379946097E-04  -1.2087233207E-02   3.9651997374E-03  -6.0260930269E-02
    6      9.4938513845E-04   4.1627144966E-04   4.5657489229E-02   2.8088493287E-03   1.7291332263E-02
    7     -5.2602907783E-04   1.9544830669E-04   4.3382317057E-03  -5.1101943512E-04  -2.9511609637E-03
    8      6.5020162732E-04   4.6108504318E-04   2.8859942458E-02   8.6538423404E-04   4.8707493670E-03
    9     -1.4148436849E-03  -1.7135000994E-03  -1.0178530800E-02   1.1403999198E-02  -3.9454442137E-02
   10     -6.2929876827E-04   2.5366992850E-04  -7.1584039174E-03  -3.0912987169E-03   1.7348561603E-02
   11      8.9205295514E-04  -5.9236596837E-04  -1.4385779709E-02   1.8205407885E-03   8.1327716426E-04
   12     -9.8721323995E-04  -4.9366709562E-04  -3.1496911058E-02  -1.1841654639E-03   3.0237482047E-02
   13     -9.6771453352E-04   6.2124080508E-04   2.4264412334E-02  -6.4856554171E-04  -1.2097638201E-02
   14      8.1128130098E-04   5.0173076698E-04   1.3792082194E-02  -1.3402875806E-03  -1.2400234024E-04
   15      5.4205086301E-03   1.5223063524E-03   5.4324290905E-02  -1.2184556765E-03  -1.8996297415E-02
   16      1.4991910584E-02  -9.9272101963E-05  -1.1823360957E-02  -3.1425021104E-03   5.4215048006E-02
   17     -4.3712601378E-03   6.4832607212E-04   1.2702542765E-02  -4.7866634245E-03   5.9265540108E-02
   18     -4.6373348077E-02  -6.1262140432E-03  -3.9774245938E-01   5.8047849993E-04  -3.9823443677E-01
   19     -6.2894737691E-02  -2.8164217571E-04   1.4429128126E-02   4.2683131845E-03  -3.8266375549E-02
   20      3.5606695897E-02  -3.7258607296E-03  -1.9419686371E-01   6.6270931837E-03  -2.5990784160E-01
   21      1.8647734708E-03   5.9075346058E-03   4.0317601906E-01   7.2109962664E-03   3.1545612243E-01
   22      3.5458949387E-03  -4.2067192742E-03  -2.7116152299E-01  -3.5509916823E-03  -2.3609332766E-01
   23     -1.9641615557E-03  -1.9738731233E-03  -1.2696793842E-01  -5.2922248131E-04  -1.2874462194E-01
   24      2.4941747017E-03  -1.2979891921E-03   5.8731277708E-03   3.9659346391E-03   2.2400353753E-02
   25      1.6758842450E-03  -1.1635006736E-03   5.8991292498E-03   7.0716470422E-03  -1.4525077561E-02
   26      2.8526200110E-03  -1.9209671519E-03   1.0580735402E-02   1.0769067719E-02  -6.7131488419E-03
   27     -1.6916970917E-02  -3.1851064996E-03  -4.2157615258E-01  -3.9425299422E-02   4.1654626494E-01
   28     -1.7452918495E-03   8.7920902736E-04   5.2105654092E-02   1.4771322296E-03  -3.7206771457E-02
   29     -4.2488598255E-03  -5.3609999246E-04  -1.5363971597E-01  -1.8478476544E-02   1.6901471779E-01
   30     -2.9383121472E-02   5.2237474253E-03   2.9308824544E-01   1.6927388516E-02  -3.6646466859E-01
   31     -2.7026383044E-02  -3.3774326722E-03  -2.2903074014E-01  -2.1305601556E-02   3.8598141170E-01
   32      4.8024575785E-02  -1.3885419533E-03  -1.2521066586E-01  -1.6204146531E-02   2.7399905614E-01
   33      3.2486740380E-02  -7.3876595201E-05   1.5473298575E-02   4.8938694481E-03  -2.1069665347E-02
   34      1.1044257124E-01   9.4073244045E-04   3.9703385199E-02  -8.8218401256E-06  -6.0281947056E-04
   35     -8.8812867053E-02   1.1243656516E-03   5.9258873127E-02   8.6868790132E-04  -9.7995404057E-04
   36     -2.3505508789E-01  -5.6139284441E-03  -2.6542644460E-01  -6.4874333241E-03   3.5217904782E-02
   37     -1.7035767054E-01   1.9741505725E-03   9.5772033295E-02  -4.8581955673E-04   1.0200894664E-02
   38      2.6345955196E-01  -9.8679948266E-04  -5.4133174559E-02   4.0698714066E-05  -1.1571066987E-02
   39     -5.6958339656E-01   3.1212515946E-03   1.7029993091E-01   7.8644036923E-04   1.7189455541E-02
   40     -8.8896810765E-02  -3.1125883734E-03  -1.5792102751E-01  -5.3808590411E-03   3.9482956844E-02
   41      1.0443190511E-02  -7.1171401072E-04  -2.9880738615E-02   4.5572115574E-04   7.2885509426E-04
   42      6.0921114011E-01   1.1835501096E-03   5.9356885115E-02   5.2478073461E-03  -9.3318518421E-03
   43     -2.7226294103E-01  -1.8134721918E-03  -8.6128996218E-02  -2.3202854190E-03   1.9946777985E-03
   44      1.6380935913E-01  -2.5553687125E-03  -1.3318303492E-01  -2.8670068536E-03   1.9834358986E-02
   45      2.9786141956E-03  -1.8337395119E-03   2.0189332310E-02   4.1031099557E-03   5.9157452206E-02
   46      1.9456582128E-03  -1.4941901636E-03   5.0397210364E-03   7.0933707187E-03  -1.8601805661E-02
   47      3.3738965946E-03  -1.8457686019E-03   1.8371475122E-02   1.1192246763E-02   1.1164987855E-02
   48      1.8748459446E-03   3.3628711022E-04   1.1880422703E-02  -3.3651490451E-03   2.3051742409E-02
   49     -3.4802741005E-03   1.2707678619E-03  -1.0576107624E-02  -8.7877306767E-03  -7.7420970653E-03
   50     -2.2891408703E-03   2.0237121921E-03  -2.6404618413E-03  -9.4918808246E-03   6.4673153675E-03
   51     -5.3909252184E-03   3.2725149735E-03  -1.2616949016E-02  -1.2555319096E-02  -1.9219630656E-02
   52      8.6069051582E-04  -1.0477564846E-03   6.3186532738E-03   2.5280866668E-03   8.0629999482E-03
   53      9.1734975614E-04   3.5190282057E-04  -8.9074521131E-04   2.2667905865E-03  -3.9273265710E-03
   54      1.7342569919E-03   3.0874102930E-03   3.3701473280E-04   1.2341805867E-02  -6.8552866748E-03
   55      6.6274833946E-04  -7.4182973553E-05   6.8754830211E-04  -2.7570431736E-04  -5.5091422131E-04
   56     -7.8562394506E-04  -2.3691622346E-03  -1.7512422696E-04  -4.4242045920E-03   3.7534856636E-03
   57     -2.2318074662E-02  -8.6127258159E-03  -7.0511732884E-02  -4.4508631566E-02  -7.9842969298E-02
   58      2.9741852812E-05  -7.3680748693E-04   4.9282732397E-03  -5.3104270878E-03   1.0184632022E-02
   59      5.3431656299E-03   4.5035653570E-03   1.4743046343E-02   1.5205848584E-03   1.8260703933E-02
   60     -8.5452553678E-04  -1.5447271716E-03  -8.5464067883E-04  -2.7819038849E-03  -1.3479124981E-03
   61      1.5755881322E-03   1.3696739643E-03   2.2088480697E-03   2.3076182540E-03   4.4715601373E-03
   62     -1.0929785876E-03  -2.8450152419E-04  -1.6804443612E-03  -5.4593060360E-04  -3.6307598470E-03
   63      5.0394915251E-03  -1.4149879934E-03   6.6973788150E-03  -5.8291255083E-03   1.5803151132E-02
   64     -2.1159255744E-03   1.1246444995E-03  -2.8516689232E-03  -5.2072103786E-04  -6.7603302215E-03
   65      8.6376002505E-05  -1.9861386589E-04   8.6660172398E-04   4.8301169386E-03   2.8812571024E-03
   66     -6.5563493711E-04   9.5421112484E-03  -1.7337262955E-03   4.0500349661E-02   4.6829631253E-03
   67      1.8482416142E-04  -4.1762227686E-04   3.2663235931E-04  -5.5919280853E-03  -5.1879255994E-04
   68      5.6118168198E-04  -9.1749063655E-03   1.1764595910E-03  -2.3447927841E-02  -2.1246572508E-03
   69     -1.0653469289E-03  -3.5280638273E-02   1.8132160490E-04  -2.7822989903E-02  -5.6598746601E-03
   70     -2.2475472547E-04   2.4968000109E-02  -1.5562258336E-03   2.2963167310E-02   8.5400672473E-04
   71      9.9767663486E-04  -2.2479295272E-02   2.5648846857E-03  -2.1944658139E-02   2.2654277245E-03
   72      4.3213168974E-04  -1.1821273765E-02   5.9887014960E-04  -1.1600014413E-02  -3.3453932336E-04
   73     -3.8563150159E-04  -2.5101067879E-02  -9.0833603175E-06   5.3453764671E-03   2.5016562500E-04
   74      4.5593050363E-04   5.7819772183E-02  -3.4679963835E-04  -2.2769052626E-03  -1.3050256868E-04
   75     -1.1109169746E-03   3.8128989948E-02   6.0613849350E-05  -4.5587131080E-02  -5.2137151608E-03
   76      1.2738165900E-03  -4.8473464138E-03   1.5107380162E-03   7.0417074011E-03   3.7657552905E-03
   77     -1.6321639816E-03  -1.7995392134E-02  -2.7809721172E-03   1.8479494396E-02  -3.5062563908E-03
   78      1.0836463379E-03  -1.9053126426E-03   4.9225358807E-05   4.8924082614E-02   5.5137749785E-03
   79     -6.4824228852E-05   4.0171426071E-03   7.5741179272E-04  -2.9910566136E-02  -2.7479669778E-03
   80     -6.3118234577E-04  -7.2998267574E-03  -1.6659038049E-03   2.3232579804E-02   8.4851588532E-04
   81     -1.2403759936E-02   1.8511836343E-01  -3.0779937262E-02   4.4698500619E-01   1.0236046131E-02
   82      1.8025159596E-04  -1.4319955020E-02   1.9230392859E-03  -3.5982285856E-02  -1.8483513318E-03
   83      5.4661465639E-03  -8.8575382999E-02   1.4140805488E-02  -2.0702678301E-01  -4.6709937869E-03
   84     -1.0061020791E-03  -3.7838536626E-01   1.6751580054E-02  -3.1455685909E-01  -2.6451827612E-02
   85      1.1322170267E-04   2.6062247778E-01  -1.2465718507E-02   2.1360808609E-01   1.5113033410E-02
   86      1.2228359950E-03  -2.3947932506E-01   1.3282357215E-02  -2.0316060801E-01  -1.0237171483E-02
   87     -2.9983327915E-04  -1.1325121136E-01   1.2785442310E-03  -8.9521660790E-03  -4.7099600205E-04
   88     -2.0430818266E-03  -2.7401640506E-01   2.0224778669E-03   1.1457595053E-02   6.3121105160E-04
   89      3.9758920878E-03   6.0401314851E-01  -5.0187541387E-03  -1.6318675807E-02  -1.5610396117E-03
   90     -3.6131526674E-03   4.1208584400E-01   5.6634330897E-03  -4.8370526541E-01  -4.3127451316E-02
   91      1.4659720511E-03  -4.3594254194E-02   5.7062337442E-04   5.4562051197E-02   7.8611545237E-03
   92     -7.2019725209E-04  -1.9750319723E-01  -5.9695881235E-03   2.2692765512E-01   1.3892392212E-02
   93     -3.6862357572E-03  -9.4070505905E-02  -1.8765272310E-02   3.9111920674E-01   1.8841650812E-03
   94      3.8385973461E-03   6.2746687210E-02   1.5363019883E-02  -2.3747075609E-01   4.2041653988E-03
   95     -3.7029858102E-03  -6.3665099618E-02  -1.3018025668E-02   2.3456712412E-01  -1.2027114474E-03
                   60                 61                 62                 63                 64        
    0     -3.6031711725E-01   6.0911875700E-04   1.3437140034E-02   9.8800135835E-03  -1.0282364134E-02
    1      1.4340269286E-01  -4.6674224525E-04   6.1120980017E-03   3.5694842868E-02  -2.4628438199E-02
    2      1.4657665509E-02  -1.1916132133E-03   1.4541203734E-02   4.8691511455E-02  -3.4617666586E-02
    3     -5.4333776463E-02  -2.4899701566E-03  -4.9158487560E-02  -5.6809692203E-02   2.9130683062E-02
    4      1.0156337158E-02   3.7982484592E-03   2.5932365308E-02  -8.1766213739E-03   2.2095425266E-02
    5     -1.9194580307E-02   3.6101804963E-03   7.3869319832E-03  -3.7951546234E-02   4.1178776872E-02
    6      1.1237886911E-01   3.0043569616E-03   3.1252243244E-02   1.7674180352E-03   1.8553743175E-02
    7      9.8062535721E-03  -1.9830528759E-03  -3.6848808844E-02  -2.7383232141E-02   2.4668073923E-03
    8      6.9197644366E-02  -1.6527540093E-03  -2.9779053464E-02  -3.2707156133E-02   1.2397411930E-02
    9      1.3440928404E-02   1.0026019360E-02   1.8882984584E-01   7.2416576102E-02   3.2135504711E-02
   10      4.3885250550E-03  -3.5357495299E-03  -1.7885186004E-02   8.2299378284E-02  -8.4008085699E-02
   11      1.2541101920E-02   5.2275874056E-03   7.6007274617E-02   1.3685213488E-01  -8.5739060645E-02
   12      7.5861356835E-02   1.5044974537E-03   4.1210505945E-02   7.8749722233E-04   2.2703870256E-02
   13     -9.0552694252E-02  -8.4804555765E-04  -1.7453733488E-02  -2.5644834442E-02   1.3254585697E-02
   14     -7.2361623532E-02  -4.4872096211E-04  -7.1358501194E-04  -3.1318852265E-02   2.7822078771E-02
   15     -4.5456360227E-02  -4.9364250970E-03  -3.6354405250E-02   2.6935539561E-02  -3.9260572768E-02
   16      1.6087688247E-02  -9.9346414375E-04  -2.3321227760E-02  -5.3747045240E-02   3.3022099772E-02
   17     -7.8830297129E-03  -3.8885609417E-03  -4.7236893520E-02  -5.2889719037E-02   2.0942002579E-02
   18      2.1646358703E-01  -2.7539551969E-03  -2.2574321331E-01   1.8872081029E-01  -2.8208652465E-01
   19      8.7807591565E-03   3.6962268352E-03   2.7638292331E-02  -3.2000827954E-03   1.8885968215E-02
   20      1.4658553174E-01   4.5980283067E-03  -8.1604823490E-02   9.1495612281E-02  -1.2003299842E-01
   21      4.4377767237E-01  -5.0509718369E-03   9.3261179329E-02   1.9869914157E-01  -1.5462784262E-01
   22     -2.3931853722E-01   6.2224554094E-03  -8.4290945135E-02  -1.8680277921E-01   1.4240414646E-01
   23     -6.6014946356E-02   2.0188052767E-03  -5.7103932997E-02  -1.2705330975E-01   9.5870789835E-02
   24     -1.2388685115E-02   1.4461604930E-02  -3.9749454132E-03  -2.3414041130E-02  -6.1441522556E-03
   25      4.6839648478E-03   1.2968527161E-02   6.7859645510E-02  -3.3412523838E-02   5.3138429843E-02
   26     -8.2999865306E-04   1.9044422429E-02   7.9317746477E-02  -5.2144394817E-02   6.2053452409E-02
   27      5.2004172888E-01  -4.9661709018E-02  -3.1259274398E-01  -3.6052185795E-01   1.6840427617E-01
   28     -1.3068862598E-01   1.6151971134E-03  -3.3901158348E-03  -1.0382257715E-02   6.1543387873E-03
   29      1.0988251640E-01  -2.2907245904E-02  -1.6288034784E-01  -1.9723744437E-01   9.4616550909E-02
   30      1.2773644213E-01  -2.1592235242E-03  -3.6026687483E-01  -2.2493722831E-01   3.2345181569E-02
   31     -1.6833994290E-01  -4.6961331242E-03   2.6584893109E-01   1.7245951636E-01  -3.3235027237E-02
   32     -1.2005603222E-01  -6.1962825575E-03   1.4039569985E-01   9.6496469105E-02  -2.4338057640E-02
   33      2.0164108021E-01  -6.8864239121E-04   9.5943028530E-04  -5.2596251838E-03   1.0857435057E-02
   34     -6.0973485990E-02  -8.3246653957E-04  -8.6823061604E-03  -1.4033407731E-02   6.4347937701E-03
   35     -5.1833973587E-03   4.5672608902E-05  -8.5160001409E-03  -1.9999151711E-02   1.3357687755E-02
   36      9.9107456259E-02   6.4872396883E-03   3.1698453426E-04   6.8695712860E-02  -7.0446919640E-02
   37     -9.6300562243E-02   1.8687693814E-04  -6.3036688641E-03  -3.2871943627E-02   2.4545080248E-02
   38      1.7512761579E-02  -6.6391173392E-04  -1.0933101152E-02   1.6980140972E-02  -2.2693542421E-02
   39      6.5986789404E-02   3.8842455941E-03  -4.5576240431E-02  -3.2075109198E-02  -4.1596035362E-03
   40     -7.7574293508E-02   1.6975171592E-03   5.5952973334E-02   6.7349814760E-02  -3.0408829236E-02
   41      2.7913570767E-02  -3.6011584794E-04   1.8335861986E-02   7.4657284268E-03   6.9351936238E-03
   42      1.6870180068E-01  -2.0609222332E-03  -2.7506970618E-02  -1.2723581478E-02  -7.0154533835E-03
   43     -3.2382429788E-02   7.0045740311E-04   3.3782705004E-02   3.6495141338E-02  -9.3777082503E-03
   44      2.0477358739E-03   5.3053347551E-04   3.3325446777E-02   7.6804141660E-02  -5.3058071075E-02
   45      1.6934377430E-03   3.9003788196E-02  -1.3807009363E-01  -4.0930539230E-01   1.9675692444E-01
   46      5.8885328276E-03   2.8797807636E-02   8.9846136560E-02  -2.3540345257E-02   5.3394304564E-02
   47      3.0001795253E-03   1.4007341940E-02   1.6004931536E-02  -2.1509767634E-01   1.4887499341E-01
   48     -2.7219041646E-02  -1.1198768444E-02  -1.6363041898E-01   2.3572274074E-02  -8.6818487811E-02
   49      1.1795014656E-02   1.3417315958E-02   7.8203124822E-03   3.3023903712E-02  -1.2107260341E-02
   50     -5.1030710516E-03  -3.8699628950E-02  -9.3569623413E-02   5.7273212481E-02  -6.7422128626E-02
   51      1.6416352037E-02  -4.9312609564E-02   7.4782738658E-03   2.7448454226E-02   3.0037498971E-02
   52     -1.0639689178E-02  -1.9752389710E-03  -4.4294773543E-02   8.6482767386E-04  -2.9316218265E-02
   53      3.1899798050E-03   1.6438580134E-02   3.2981051978E-02  -1.0020960362E-02   2.2304636097E-02
   54      4.4543172399E-03  -1.6098202797E-01   8.3467622008E-02  -1.5129349179E-02   6.6116415276E-02
   55      8.8463826295E-04  -1.1304160184E-02   1.8369239661E-02  -8.8585149166E-03  -2.0924459062E-04
   56     -2.8352112035E-03   5.1455396961E-02  -3.8649849192E-02   5.3154599529E-03  -3.6523980585E-02
   57      1.1005566712E-01   7.6771485536E-01   4.9438500207E-01  -1.4415755733E-01   1.7125091817E-01
   58     -8.9041585706E-03   1.9226104407E-02  -4.3541157971E-02   2.8340889719E-03  -4.1086004130E-02
   59     -2.3099701076E-02  -2.0382558179E-01  -1.0843673261E-01   4.3452820090E-02  -3.1097134729E-02
   60      1.1083272057E-03   4.0881623418E-03   2.1255376706E-03  -6.7828121307E-03  -1.5937680284E-02
   61     -4.0973549169E-03   1.6692213733E-02  -2.7918003496E-02   1.7777368436E-02   1.1173957548E-02
   62      3.2323732940E-03  -1.5294462707E-02   2.3091694731E-02  -1.1796115133E-02  -1.1391002173E-03
   63     -9.2793317676E-03   2.2096645752E-01  -4.9307555094E-02  -7.3845564674E-03  -6.1682768626E-02
   64      4.6656964354E-03  -8.1289442195E-02   5.6969529607E-02  -5.9128806568E-02  -7.5431246403E-02
   65     -3.1478131216E-03   2.0166888027E-02  -7.9232106942E-02   1.1363617026E-01   1.7332156274E-01
   66     -3.1452889219E-03   5.3658973533E-02  -2.4361356687E-02   1.6806058372E-02   1.9151206380E-02
   67      1.1079514248E-04  -1.0447104554E-02  -3.5820016084E-03   5.1811164593E-03   6.0173349205E-03
   68      1.9519964741E-03  -1.4087510282E-02   2.4226715499E-02  -2.2528661391E-02  -2.6447338978E-02
   69      3.5267844684E-03  -6.1778208919E-02   3.0780359576E-02  -3.8969206968E-02  -6.2924557513E-02
   70     -7.0750907013E-04  -1.0382025882E-03  -1.4684947623E-02   3.2542603806E-02   6.1153328662E-02
   71     -1.0867507272E-03   4.2865698197E-02   6.7176497608E-03  -3.4089169115E-02  -7.0931515406E-02
   72      7.2607983578E-04   9.1409636577E-03   5.0493792601E-03  -3.9254519994E-03  -4.1489403052E-03
   73     -3.2956764497E-04  -2.6023081021E-03   2.8486736535E-03  -9.7089433345E-03  -2.1331460290E-02
   74     -2.0890983805E-05  -1.3836579023E-03  -9.3357765867E-03   2.1287145790E-02   4.3347662314E-02
   75      3.3121689366E-03  -4.2492309285E-02  -1.1791097244E-02   4.7552961036E-02   9.6759719090E-02
   76     -2.6565151916E-03   3.6243692434E-02  -1.4579685510E-02   3.2122235661E-03  -7.5476081212E-03
   77      2.5950676752E-03  -4.2753570631E-02   3.6671192028E-02  -3.9843911320E-02  -5.3368840053E-02
   78     -4.7375756873E-03   1.7969311676E-02  -1.8665273280E-02  -3.2291361331E-03  -3.1465219042E-02
   79      2.1915751643E-03  -1.0718213797E-02   3.4000910849E-03   1.2360183035E-02   3.4072771293E-02
   80     -5.1782281079E-04   1.6269232198E-03   9.0951097068E-03  -2.1967353381E-02  -4.2608409977E-02
   81     -1.2010264586E-02  -1.2991442206E-01  -1.2475488779E-01   2.2105109428E-01   3.5570899636E-01
   82      1.2980830867E-03  -4.7564448772E-03   4.9151696030E-03  -1.2385492603E-02  -2.3784080131E-02
   83      6.0248515541E-03   7.2080246934E-02   7.0271778775E-02  -1.1819556368E-01  -1.8497092265E-01
   84      1.5788170935E-02  -2.4055855675E-01  -3.2345737337E-02   1.6603058519E-01   3.2907427533E-01
   85     -9.0007983946E-03   1.2462868171E-01   3.0088769577E-02  -1.1104132688E-01  -2.1322377864E-01
   86      6.3256714896E-03  -6.0601977854E-02  -3.3679069501E-02   9.2584861960E-02   1.7001810461E-01
   87      1.0098306557E-03   1.5839599409E-02   8.4313592583E-03  -9.9069422757E-03  -1.1759522704E-02
   88     -1.9855585480E-04   2.1642284090E-02   6.6509541529E-03  -2.3473853195E-02  -4.2885686365E-02
   89      1.7871180184E-04  -5.5212963981E-02  -1.6463300215E-02   5.0612693243E-02   8.8712367344E-02
   90      3.3913924825E-02  -2.0344032214E-01   2.1695849608E-01  -2.1891765066E-01  -2.7751917855E-01
   91     -5.7591675679E-03   6.1635120607E-02  -4.1853010392E-02   3.5893360987E-02   3.8781600522E-02
   92     -1.1357571048E-02   3.2316264858E-02  -6.9745628907E-02   8.7271121273E-02   1.2805346619E-01
   93     -3.6898016375E-03  -2.3964623486E-01   1.8620288566E-01  -2.1326157551E-01  -2.5923316210E-01
   94     -3.2545972124E-03   1.5722260352E-01  -1.4926963185E-01   1.5262541214E-01   1.7315709270E-01
   95     -3.3801311193E-04  -1.6349917155E-01   1.3479059645E-01  -1.5373433876E-01  -1.8850630685E-01
                   65                 66                 67                 68                 69        
    0     -1.8208291869E-03  -3.0437047590E-02  -5.5688268602E-02   1.3723257181E-02   1.0410524534E-02
    1     -1.1529260480E-03  -8.9926739188E-02  -5.4153344842E-02   1.4507683238E-02   1.3481767793E-02
    2     -2.2174578052E-03  -1.2569683098E-01  -9.2274018309E-02   2.5374650519E-02   9.4145915894E-03
    3      1.1008817093E-03   3.7418493804E-02   5.1274463900E-02  -3.2532478910E-02   4.1913242350E-03
    4      3.5625018848E-03  -4.3223214146E-03   5.0610210496E-02  -1.0233243534E-02  -1.0234377474E-02
    5      4.8905721575E-03   1.2781468898E-02   8.6914707144E-02  -2.8986085776E-02  -9.8464833023E-03
    6      4.4262683291E-03  -8.8808259279E-02   2.8916014052E-02  -6.0674693697E-03  -2.7296292332E-03
    7     -2.3179888867E-03   7.4959699069E-02  -1.4098560240E-02   1.2538309460E-02  -3.5486399358E-03
    8     -5.8430309723E-04   4.7165224499E-02  -1.8289924268E-03   1.2685883080E-02  -5.4927168032E-03
    9      1.0373671478E-02  -3.6446242397E-02   1.1857065366E-01  -4.2521520769E-03  -2.7114843153E-02
   10     -8.6717518956E-03   7.1802242682E-03  -1.0438773197E-01   9.8110836015E-03   2.0335415615E-02
   11     -5.2962754106E-03  -9.2329768955E-03  -7.0323037236E-02   6.6091709255E-03   1.1118756758E-02
   12      4.3469367096E-03   7.1936305696E-02   9.4306057239E-02  -1.0914346516E-02  -1.6992518632E-02
   13      2.9740965650E-04  -2.0171290580E-03  -6.0757023873E-03   1.0001194216E-02   7.8325885671E-03
   14      2.5648766607E-03   3.3639562393E-02   3.9337670545E-02   7.2259424264E-03   1.5146033217E-03
   15     -4.9223985759E-03  -1.4745688997E-02  -6.7543826426E-02   2.0294043361E-02   3.2444646924E-02
   16      1.7106013066E-03   2.9638769208E-02   3.7234690396E-02  -2.2435416492E-02  -1.8325370073E-02
   17     -3.7144876509E-04   2.9860620501E-02   1.2207904693E-02  -1.7409136824E-02  -5.4002911118E-03
   18     -3.7387254616E-02   5.7492949441E-01  -2.8533048391E-01   1.1569427206E-01   3.7841905786E-04
   19      3.3978029353E-03   1.3959202927E-03   5.1446532873E-02  -8.4066591416E-03  -1.3803828702E-02
   20     -1.4801077924E-02   2.9432014599E-01  -8.2238491936E-02   4.7932424923E-02  -1.3999460612E-02
   21     -1.6471595594E-02   2.5699476142E-01  -1.6399906413E-01   7.6271808123E-02  -5.0963761489E-04
   22      1.4576913831E-02  -1.9438497907E-01   1.4155683677E-01  -5.2744493638E-02  -5.8854012739E-03
   23      9.3685505827E-03  -1.0918807307E-01   9.1469747451E-02  -2.3883834531E-02  -9.4111071485E-03
   24     -3.8843201553E-03   3.0019076262E-02  -1.1721021269E-01   3.2830043665E-02   1.2095223922E-02
   25      6.3116851301E-03  -8.1289423173E-03   2.2152357907E-02   2.6460262462E-02  -4.4640029798E-03
   26      5.6363160083E-03   4.7822352937E-03  -2.9781574150E-02   5.0528291503E-02   6.7740491745E-04
   27      3.1378214119E-03  -2.4170757137E-01  -5.4788280797E-02  -4.3505059537E-02  -1.6874432245E-02
   28      1.9558262694E-04   1.7433352349E-02  -2.0840671070E-03   1.4888997830E-02   1.1757647967E-02
   29      1.9210575017E-03  -1.0114122002E-01  -2.8749489948E-02  -4.5370273841E-03   3.0492249022E-03
   30     -7.8506067668E-03  -2.5418642932E-01  -1.8798713940E-01  -3.9484640151E-02  -4.0953516943E-02
   31      3.8938374516E-03   2.4990071663E-01   1.4080501127E-01   3.2955063500E-02   5.2627417504E-02
   32      7.5512320467E-04   1.7551573526E-01   7.6221906176E-02   1.9372757938E-02   4.5052385154E-02
   33      1.9093655590E-03   6.1126654943E-03   4.6880233329E-02  -3.0236765978E-02   1.0264680849E-01
   34     -1.8370507883E-04   3.6716585107E-02   9.8736893259E-03   5.7007669268E-04  -1.6549544846E-02
   35      7.7017521307E-04   4.7621194947E-02   3.4019970192E-02  -1.1614972820E-02  -2.6747223893E-03
   36     -7.1710353465E-03  -5.4426027959E-02  -1.6235669715E-01   7.4310174743E-02  -4.3144091976E-01
   37      1.6074052803E-03   8.3429611233E-02   6.3495225224E-02  -1.7114980931E-02  -1.1981753911E-01
   38     -2.8817625250E-03  -3.1312283432E-02  -7.0035406613E-02   2.8686782375E-02   7.4553641104E-02
   39     -3.3585624750E-03   3.6669324995E-02  -1.0684139343E-01   1.5870425242E-01  -4.9597229974E-01
   40      3.0804736441E-04  -2.3241939421E-01  -1.0380479949E-01   5.7873509203E-02  -1.4263014006E-01
   41      2.1065570804E-03  -3.3468382350E-02   3.8515379414E-02  -4.0789475914E-02   1.0845809240E-01
   42     -2.4137012374E-03   2.7085218603E-02  -6.8634257336E-02   1.1086740343E-01  -5.1355662646E-01
   43      1.5929453450E-03  -1.2339172619E-01  -2.1896885944E-03  -4.9957711273E-02   4.2363368643E-01
   44     -3.1778011463E-03  -2.5724353597E-01  -1.9932951854E-01   1.3442213749E-01  -1.5517026424E-01
   45     -2.4187308600E-03   1.4935180155E-01  -5.8854213482E-01   4.3868624331E-01   1.4645852185E-01
   46      7.2290604392E-03  -1.3278822846E-02   3.7138985697E-02  -9.4244851158E-04  -1.1586124057E-02
   47      6.5747222553E-03   5.2584975545E-02  -2.2082997369E-01   2.4322136218E-01   5.8211427422E-02
   48     -1.2868790330E-02  -1.5401179778E-02   4.7830453582E-02  -1.8516096737E-01  -1.0866688201E-02
   49      1.7352422015E-03  -5.4076475908E-03   2.2690531142E-02   5.5232221548E-04  -2.8937076794E-03
   50     -5.7577622198E-03  -1.6958423840E-02   6.5777460665E-02  -6.6370168826E-02  -7.8958118923E-03
   51      1.1467524295E-02  -1.3844393859E-02   8.8263061653E-02   2.9524755582E-01   1.4010186770E-02
   52     -4.0876707079E-03  -5.1462234210E-03   1.7325529721E-02  -2.7465008879E-02  -1.8023457901E-03
   53      3.6136624766E-04   5.2144931492E-03  -2.9190013049E-02  -6.0758160594E-02  -3.1809829143E-03
   54     -2.8990568272E-03   1.9671772161E-02  -9.3471173884E-02  -1.3256282848E-01  -6.1046117700E-03
   55     -1.6159869905E-03   3.6510176115E-03  -2.1072820048E-02  -6.9119578786E-02  -3.2810957952E-03
   56      9.1637703962E-04  -9.4991308033E-03   4.7218402726E-02   9.1168875484E-02   4.0535691390E-03
   57      2.3978820234E-02   6.8186669845E-02  -3.4611806436E-01  -5.7280869884E-01  -2.3674994821E-02
   58     -2.4073077891E-03  -3.1695715523E-03   9.3488440514E-03  -5.0999644147E-02  -2.9350744589E-03
   59      7.3203141279E-04  -1.4033988949E-02   7.7565485505E-02   1.4612903018E-01   5.6443514047E-03
   60      2.2993398950E-03  -1.9269361512E-03   8.3538930554E-03   6.0213939419E-03   2.6147835050E-04
   61      4.5684789780E-04  -2.3625489567E-03   1.4286528004E-02   4.6950316349E-02   2.1482997104E-03
   62     -1.2562992744E-03   2.7552532443E-03  -1.5186746896E-02  -4.1228325515E-02  -1.8712614437E-03
   63      1.0787611604E-02  -8.3973973700E-03   3.3361605474E-02   1.4693846639E-02   4.1005796976E-04
   64      2.1977790137E-02   1.5413804191E-04  -4.3341868106E-03  -1.9943338093E-02  -1.2690640629E-03
   65     -5.0097222984E-02   4.0158130528E-03  -9.0476735359E-03   2.9858968992E-02   2.1839028170E-03
   66     -1.7655044204E-01  -4.4668875860E-03   1.7769738889E-02   1.1593109708E-02   1.3769063446E-04
   67      2.7349607668E-02   2.2028392300E-04   8.4766473364E-04   1.3614644760E-02   9.3538800713E-04
   68      6.8136021980E-02   2.5743397264E-03  -1.3287823684E-02  -3.2692203415E-02  -1.8240285005E-03
   69      8.3201001413E-02  -2.0128116662E-03   1.0492126624E-02   4.0060278158E-02   2.6534585611E-03
   70     -4.9377575520E-02   3.3108015550E-03  -1.4410730434E-02  -2.6154101904E-02  -1.5282662291E-03
   71      3.7430380264E-02  -4.6706630178E-03   1.9329640915E-02   2.0848009629E-02   9.9535892947E-04
   72      3.4764580818E-02   1.2830544338E-03  -6.2849969446E-03  -1.4990114508E-02  -8.1571118548E-04
   73      7.1621886563E-02  -2.3945943415E-05   3.7811185146E-04  -7.8492297097E-03  -6.0861397809E-04
   74     -1.6347983162E-01  -9.6086447481E-04   4.1571535403E-03   2.6555259263E-02   1.7787522437E-03
   75     -9.8157483442E-02   4.9644243372E-03  -2.1051745368E-02  -3.9970965108E-02  -2.5222259229E-03
   76      1.4120714074E-02  -1.8986611107E-03   9.1654219186E-03   1.9893057049E-02   1.1782645007E-03
   77      4.0595567011E-02   2.3102608017E-04  -3.4218289496E-03  -1.1362351653E-02  -5.7676942109E-04
   78      1.4177296410E-01  -2.2906781771E-03   1.3789887463E-02   3.5451533779E-02   2.1765855140E-03
   79     -8.4960982904E-02   1.6506633545E-03  -8.5504050807E-03  -1.2979801281E-02  -6.5452599259E-04
   80      7.0999829296E-02  -1.2082690241E-03   5.1963895076E-03  -1.1597055801E-03  -3.0849930220E-04
   81      4.8912851539E-01   2.7248985425E-02  -9.8186951426E-02  -7.3650555527E-02  -2.8484165456E-03
   82     -3.8029229444E-02  -3.0717818614E-03   1.3597438713E-02   2.6990092319E-02   1.5349291001E-03
   83     -2.4749150944E-01  -1.2486629968E-02   4.1645096243E-02   4.6500354005E-03  -6.2808051594E-04
   84      1.5045662310E-01   2.7526773323E-02  -1.1134751843E-01  -1.6015672807E-01  -8.6332735723E-03
   85     -9.8021703694E-02  -1.7319422258E-02   7.0682190123E-02   1.1418423799E-01   6.4036695563E-03
   86      7.6575958631E-02   1.3392059480E-02  -5.5429744418E-02  -1.0695034316E-01  -6.2897840363E-03
   87     -6.0868883451E-02  -1.4585844206E-03   5.1096685918E-03   1.8995687424E-02   1.3712877342E-03
   88     -1.6481762184E-01  -7.7082840637E-03   3.2963799688E-02   8.3107541439E-02   5.1324869614E-03
   89      3.6770152888E-01   1.5861488875E-02  -6.6929683005E-02  -1.7365059749E-01  -1.0879495726E-02
   90     -1.3635171007E-01  -6.6760192039E-03   1.5865796789E-02   4.8453418309E-02   3.9081034319E-03
   91      1.5226483377E-02  -5.8406453547E-04   5.1153909334E-03   1.1367707929E-02   5.6573028970E-04
   92      5.6000050553E-02   6.3182378799E-03  -2.3754563996E-02  -6.0708990032E-02  -4.0886584312E-03
   93     -4.2843837355E-01  -6.1242068559E-03   1.8080476924E-03  -5.9343451295E-02  -3.5972966236E-03
   94      2.7820884510E-01   1.6383312247E-03   1.0481532111E-02   6.2718426033E-02   3.7273975556E-03
   95     -2.8239894911E-01  -4.0876073708E-03  -2.0724673860E-04  -6.1005528185E-02  -4.0506690685E-03
                   70                 71                 72                 73                 74        
    0     -3.9477796775E-03  -8.9077822332E-04   1.1062449058E-02  -5.4097235180E-02   1.2101760551E-03
    1     -3.3836190321E-03   1.1197654885E-03   8.8682108932E-03  -1.0531216569E-03   1.9684387654E-04
    2      2.0466671318E-02   2.7529537366E-03   3.6975003839E-03  -2.8455530537E-02   8.9208876647E-04
    3     -1.4267899623E-02  -1.8063984764E-03  -4.5025174686E-02  -1.3149490321E-01   1.0464795669E-03
    4      3.7288386940E-03  -1.3876861377E-03   1.7895622973E-02   6.1167621475E-02  -9.8468785079E-04
    5     -2.9512624257E-03  -2.6958768048E-03   6.2366676627E-05   8.1454297488E-03  -6.9742188198E-04
    6      2.0151811284E-02  -1.0233414422E-03   4.7345607241E-02   1.6311997500E-01  -2.8185186693E-03
    7     -1.5255449054E-02   2.0514098135E-03  -2.9147366782E-02  -6.7917489859E-02   1.6888890236E-03
    8     -8.3643967512E-03   2.1047939350E-03  -1.1523031073E-02  -4.4560120186E-04   5.6165942264E-04
    9     -1.0359786065E-02  -1.9301897294E-03   1.4654219325E-02  -4.3188087134E-02   2.7264982380E-03
   10      1.3154056893E-02  -3.1081284185E-04   4.2939096041E-03  -3.8653376274E-02  -7.1996525986E-04
   11      1.1198136289E-02  -2.1897975319E-03   1.2392942956E-02  -6.8864919413E-02   8.9781670492E-04
   12     -2.4483998691E-02   3.4267489616E-03  -5.1902057435E-02  -2.1377091270E-02  -5.7875247674E-04
   13      5.3840505791E-03   2.0174775193E-03   6.4850270831E-03   6.2535751189E-02  -5.1860097835E-04
   14     -6.2997577293E-03   4.2563251806E-03  -1.8599539863E-02   6.6281799039E-02  -9.1886633823E-04
   15      2.5430359170E-02   3.1775223600E-03   2.6515102051E-02   1.4328873700E-01  -1.3234122934E-03
   16     -1.1811495731E-02  -4.5281942297E-03  -6.7976503850E-03  -1.0302717313E-01   9.0516009616E-04
   17     -3.0607321546E-03  -4.0157157534E-03   5.5942253560E-03  -5.3716437864E-02   4.1794152973E-04
   18      1.2079480196E-02   1.2307205240E-02  -1.4333012319E-02   1.3878704284E-01   2.9055501987E-04
   19      8.9982184008E-03  -1.3748716186E-03   2.5115131461E-02   8.1611657539E-02  -1.2685652308E-03
   20      7.4666890116E-03   4.3112191480E-03   2.2245414975E-02   1.7245309344E-01  -1.3734610152E-03
   21     -3.0099946280E-02   6.1965870201E-03  -4.8703433689E-02  -1.8759663008E-01   4.8755478326E-03
   22      2.3304356835E-02  -3.7656660594E-03   4.8723457906E-02   2.1913502638E-01  -4.5873216352E-03
   23      1.4646750142E-02  -1.0375502577E-03   3.4537918293E-02   1.7368216983E-01  -3.0691897249E-03
   24      4.2261898779E-03   1.1162174961E-03   6.1955989837E-04  -9.3595078003E-02  -2.4707189542E-03
   25     -1.1109890680E-03   3.5305734890E-03   4.4874578656E-03   1.6097688308E-02  -3.2077829528E-04
   26      6.0295398525E-04   5.1702857656E-03   5.8853396909E-03  -2.6977499634E-02  -1.4429732298E-03
   27      1.8250589497E-02  -1.7920781230E-02   9.9352408315E-02  -1.4406866821E-01   3.5650804555E-03
   28      2.6203036967E-03   3.8651215609E-03  -1.6006239220E-03   8.4942860837E-02  -9.6629203452E-04
   29      1.5516353653E-02  -4.5021412653E-03   4.8510928288E-02   3.0666961748E-02   7.8135181157E-04
   30     -2.8837193856E-03  -1.5546693910E-02   1.1968522391E-02  -3.7661471857E-01   4.1645707220E-03
   31      1.3280541039E-02   1.2399188590E-02   1.0548912191E-02   3.8058156089E-01  -4.2599944095E-03
   32      2.0039612114E-02   7.2654036924E-03   1.9483085305E-02   2.7395630759E-01  -3.0108490901E-03
   33      1.5811802652E-02   2.4316414628E-03  -2.5678755779E-02   3.8558123583E-03  -4.4418277398E-04
   34     -2.5798106332E-02  -5.6332001348E-03   5.0352753005E-02   2.3807484333E-03   8.3517263472E-05
   35      3.9643837675E-02  -1.5898258193E-03   2.0833582559E-02   3.4688616602E-03  -1.2135780523E-04
   36      1.3350943064E-01  -4.6780317182E-02   5.3145933781E-01  -1.2044844006E-01   2.8271125045E-03
   37      3.7999678834E-01   1.6228279536E-02  -9.0254483401E-02  -1.6598582910E-02   1.9645232723E-04
   38     -5.0852792623E-01  -3.5306022315E-02   2.5837170209E-01   2.0430319264E-02   8.8877462433E-05
   39     -4.1334755710E-01   6.4498250695E-03  -1.4137485463E-01   2.1644841864E-01  -1.9545108296E-03
   40      3.1578768212E-01   6.5359384434E-02  -5.8229330310E-01   6.3891532156E-02  -8.7646474543E-04
   41      2.1873888392E-01   1.5958893101E-02  -1.1976216001E-01  -2.9612070637E-02  -6.0654557281E-05
   42      9.6916289590E-02   1.4465727808E-02  -1.1435388468E-01   1.0152260307E-01  -3.6709848393E-04
   43     -2.8348307633E-01   4.2718705340E-03  -1.0584088744E-01   3.2741465030E-03  -8.4772472047E-04
   44     -3.9648489155E-01   3.9201682589E-02  -4.5631826683E-01   1.8381838703E-01  -1.9397460719E-03
   45      6.2005695278E-02   5.8870892932E-02  -2.6598420701E-02   4.0883101103E-01   5.0089286486E-03
   46     -3.6766026449E-03  -1.2073032352E-03   6.3851194957E-03  -2.8064952953E-04   9.4262707517E-04
   47      2.5721354756E-02   3.3459283511E-02  -4.4714124434E-03   1.9538895021E-01  -1.0318593552E-04
   48     -4.3041961961E-03  -2.4964222319E-02  -8.5278765458E-03   6.7112202773E-02   5.8672467514E-03
   49     -1.1303368376E-03  -4.7497168924E-04   6.9397336960E-04  -1.1971760683E-02  -3.2506100181E-04
   50     -3.2839313970E-03  -6.1425854238E-03  -2.6487802803E-03   1.6682911686E-02  -2.7628962429E-05
   51      4.4958814177E-03   5.9166664368E-02   9.3836390762E-03  -3.1009361113E-02  -2.0753470327E-02
   52     -8.6946380051E-04   1.9016541025E-03  -9.9294039735E-04   1.0292602463E-02  -2.2650873960E-03
   53     -7.7789638890E-04  -1.9520235384E-02  -1.7477877709E-03   7.7324392706E-03   8.1728678285E-03
   54     -8.2678579487E-04  -6.5652547063E-02  -4.6639188605E-03   5.9427376536E-03   4.7398571582E-02
   55     -1.5461560339E-03   6.4741627171E-03  -1.4073137564E-03   7.6469386105E-03   2.5008741658E-02
   56      1.2046257698E-03   2.6469672596E-02   2.9876723248E-03  -8.5577490198E-03  -3.6012138268E-02
   57     -6.4888980974E-03  -1.3981661962E-01  -1.5009921229E-02   2.4165405837E-02   6.1951977553E-02
   58     -1.4661576211E-03   4.6801491476E-03  -1.4848895246E-03   5.8195567911E-03  -8.4605750761E-04
   59      1.6370271959E-03   3.2717349853E-02   3.9471360597E-03  -1.2130681195E-02  -9.8760450317E-03
   60     -2.2084926004E-04   1.5982326596E-02   7.0769260776E-04  -3.5948940700E-05   3.9926065882E-03
   61      1.1867870059E-03  -1.7389106711E-02   3.5840994739E-04  -5.2064324989E-03  -2.5012632730E-02
   62     -9.0558707482E-04   7.6975329191E-03  -5.9670414108E-04   4.5101250580E-03   2.0030525292E-02
   63     -5.0859009113E-04   3.4624663657E-02   1.4544827187E-03  -1.9220105676E-04  -1.4584783333E-01
   64     -1.1658689312E-03   6.8430728520E-02   2.9065332437E-03  -7.0042686641E-04   4.2676536427E-02
   65      2.4278685316E-03  -1.4292015622E-01  -6.0327497786E-03   1.5194666013E-03   1.3254245961E-02
   66     -1.0224919727E-03   8.8291625513E-02   4.1868582141E-03  -1.7176264621E-03   7.2659518113E-02
   67      9.5745753573E-04  -5.5385640938E-02  -2.3127093535E-03   6.0224096015E-04   2.2835747053E-02
   68     -1.0945700488E-03   4.3092180201E-02   1.4733590920E-03  -9.5810134720E-06  -9.2835732820E-02
   69      2.4138569720E-03  -1.3193559686E-01  -5.4107196278E-03   1.1821532634E-03   9.9930593971E-02
   70     -9.3380868525E-04   3.9510431672E-02   1.4423346926E-03  -1.1720343531E-04  -8.8028758512E-02
   71      7.2521733755E-05   1.6421742286E-02   1.0084899718E-03  -5.5164586979E-04   9.9992621685E-02
   72     -3.8899384870E-04   9.6794155080E-03   1.9301216438E-04   1.4878430347E-04  -1.0060280622E-01
   73     -8.7632683839E-04   5.6404067287E-02   2.4813761186E-03  -7.3658094918E-04   3.4585902314E-02
   74      1.9927135530E-03  -1.1694182400E-01  -4.9492008068E-03   1.2984825106E-03   3.6631163984E-03
   75     -2.4477189483E-03   1.4489571151E-01   6.1866726205E-03  -1.7423819554E-03   1.1660376741E-01
   76      9.4849488600E-04  -4.9870912445E-02  -2.0172127288E-03   4.8135055448E-04   7.0773618096E-03
   77     -1.2734850748E-04  -4.7414312443E-03  -4.0240757366E-04   3.4676564042E-04  -9.6658935354E-02
   78      1.6596402459E-03  -8.5609044147E-02  -3.4682372928E-03   1.0776079705E-03   5.8107929349E-02
   79     -1.4391011618E-04  -3.7951444022E-03  -3.3141674706E-04   1.8929515055E-04  -6.3805747399E-02
   80     -8.4977212673E-04   6.3699108276E-02   2.9069819661E-03  -9.7542855918E-04   8.7143971292E-02
   81      1.3531508348E-03  -1.7289045732E-01  -8.7266299355E-03   3.5392036950E-03  -4.0091223119E-01
   82      9.1217280627E-04  -3.7389952769E-02  -1.3128315167E-03  -4.3261972104E-05   8.2931461213E-02
   83     -2.4805447772E-03   1.8266616629E-01   8.2701534868E-03  -2.8314248180E-03   1.1829644029E-01
   84     -4.7379424410E-03   1.8315685302E-01   6.2775571182E-03  -2.6439816888E-04  -3.8022251937E-01
   85      4.1554314451E-03  -1.8766870885E-01  -7.0483372042E-03   9.6008232399E-04   2.3877513180E-01
   86     -4.7690203788E-03   2.3745898304E-01   9.3666550982E-03  -1.7978090463E-03  -1.9175874760E-01
   87      1.8120261831E-03  -1.1714227958E-01  -5.1320414175E-03   1.4255709776E-03  -1.1742871361E-01
   88      4.5467816938E-03  -2.4701698897E-01  -1.0108284726E-02   2.1058932216E-03   5.8128340813E-02
   89     -1.0113168299E-02   5.6355020269E-01   2.3346188438E-02  -5.2103687628E-03  -2.9670149955E-02
   90      5.8897399622E-03  -3.9399577053E-01  -1.7426326476E-02   5.1192255085E-03  -4.1340125969E-01
   91      1.1158223561E-04   4.9640783483E-03   3.9553771780E-04  -2.1500100385E-04   7.3796185771E-02
   92     -4.4768767885E-03   2.7240580515E-01   1.1686981345E-02  -3.1199637217E-03   1.4896912070E-01
   93     -1.3761133578E-03   2.4766143467E-02   7.8336834430E-05   2.1345856796E-03  -3.9840095896E-01
   94      2.0845436540E-03  -8.1192595632E-02  -2.7426303391E-03  -5.3228832804E-04   2.1784468341E-01
   95     -3.0714745114E-03   1.5609905216E-01   6.1809057029E-03  -6.1405964628E-04  -1.8058532332E-01
                   75                 76                 77                 78                 79        
    0      5.2740841609E-02   1.1459096622E-01   2.6326878862E-02   4.9725709737E-03   2.3365132938E-02
    1     -8.1048744349E-02   5.4535243992E-02   1.1659391951E-02   9.7725392539E-02  -5.6137467130E-03
    2     -7.2333595343E-02   1.2457822847E-01   2.7048757557E-02   1.2265484350E-01   4.1373907297E-03
    3     -1.2377935748E-01  -9.4716806884E-02  -3.5410625770E-02  -3.2791933200E-02  -3.4289515139E-02
    4      2.9977131306E-02  -5.7177924704E-02  -8.1870132488E-03  -4.9566328849E-02   3.2208212253E-03
    5     -2.6116854594E-02  -1.1789860919E-01  -2.7854195362E-02  -7.7109714738E-02  -1.3320484229E-02
    6      4.1415303780E-02  -1.0923507020E-01  -4.6851202117E-03  -2.7712284849E-02   1.3378957050E-02
    7      1.1080094903E-02   1.3663355760E-01   2.1670577502E-02   8.7847858442E-02  -2.0185204261E-03
    8      3.4743521367E-02   1.1142997117E-01   2.4253780870E-02   9.3460679972E-02   4.4692054364E-03
    9      9.2342699119E-02   2.2193610596E-01   2.6062798576E-02  -1.2533575451E-01   2.2513875891E-02
   10     -5.2189057683E-02  -1.6706489990E-01  -3.7327887134E-02  -1.2680984371E-01  -8.4795811193E-03
   11     -1.7415497364E-02  -9.1881580155E-02  -3.2928321498E-02  -2.1950969362E-01   4.5546001974E-04
   12     -1.8896206528E-01   1.4688235697E-02   1.9333435199E-02   6.6777302950E-02   1.9142673279E-02
   13      2.2734045240E-02   1.1492713192E-02   2.3631304452E-03   6.2873384107E-02  -8.8213314078E-03
   14     -6.8665589356E-02   2.2016413782E-02   1.2898869937E-02   1.1061987824E-01  -9.5425711780E-04
   15      6.2354272263E-02  -6.2798292931E-02  -1.9974928162E-02   5.7368258734E-02  -3.2067146599E-02
   16      3.5210569050E-02  -1.5930955139E-03   1.4828539491E-03  -9.9352876165E-02   1.9288182679E-02
   17      7.4867985457E-02  -3.4024087354E-02  -8.2103779905E-03  -9.2705636177E-02   7.4995112151E-03
   18      3.9394406611E-01   2.8563875461E-01   7.5178566177E-02   8.7738033665E-02   5.6573141991E-02
   19      4.5163324349E-02  -6.2397620072E-02  -7.6623087935E-03  -5.5684076716E-02   5.6308404404E-03
   20      2.5537196946E-01   6.6763136314E-02   2.8184771083E-02  -2.4205935115E-02   3.5137550417E-02
   21      1.1078046779E-01   3.6940796655E-01   5.7223089411E-02   9.0609116109E-02   1.7759465476E-02
   22     -3.0279929852E-02  -2.2843329128E-01  -2.1689667714E-02   7.3296123028E-03  -1.9676872775E-03
   23      1.8471237580E-02  -9.1611400605E-02   1.5110361229E-03   5.4748962429E-02   5.6902911263E-03
   24      4.2817637765E-02  -2.3137145211E-01  -3.5267665825E-02   1.4624289310E-01  -3.7216369919E-02
   25      1.7793910376E-02   4.4253800778E-02   7.4325267577E-03   6.4276977025E-03   4.0953017625E-03
   26      4.3329403890E-02  -6.0534416918E-02  -9.7373948228E-03   8.1247114718E-02  -1.4841564819E-02
   27      4.4397052302E-01   1.0153610843E-01  -2.3601641473E-03  -1.3604648980E-01  -3.1935091670E-04
   28     -1.2818615800E-02   4.7997610990E-03   3.6340491765E-03   8.6947636135E-02  -9.6414282317E-03
   29      2.1150825227E-01   5.7962648904E-02   2.7919616615E-03   3.6948414299E-02  -1.2587686086E-02
   30      1.5776248377E-01   8.1826759937E-02   1.3027104265E-02  -1.8031770597E-01   3.7772697411E-02
   31     -2.6928855569E-02  -1.4422624795E-01  -3.1579961612E-02   1.0930413229E-01  -4.6348040341E-02
   32      4.6161665191E-02  -1.3514203593E-01  -3.2381346555E-02   4.2732495992E-02  -3.8080932319E-02
   33      4.2032935619E-03  -1.6287811315E-02  -1.1016820908E-03  -7.4063130345E-04  -2.6781123836E-05
   34      3.8662240443E-03  -6.6220587157E-03  -2.6201883506E-03  -9.9132065230E-03  -1.1446776098E-03
   35      1.0984041346E-02  -1.4978262514E-02  -3.0700622917E-03  -1.2785725273E-02  -5.8106327180E-04
   36     -3.0775590808E-01   1.2177722064E-01   1.4292991616E-02   1.4234457415E-01  -1.2865708423E-02
   37      3.3613792821E-02  -3.0760692814E-03  -1.6680864440E-03  -1.5881643691E-02   5.4171979755E-04
   38     -5.7834761837E-02  -4.1780930537E-03  -3.1531283182E-03   9.5048998783E-03  -4.8043402754E-03
   39      5.9207415530E-02  -1.8135161919E-01  -4.1843831525E-02  -9.6567352074E-02  -2.1773156472E-02
   40      1.2149653355E-01  -3.3132807800E-03   3.4161520334E-03  -1.2347372383E-02   5.7770464980E-03
   41      3.0590481511E-02   2.3268617667E-02   8.3268622580E-03   7.6497287819E-03   7.0663754594E-03
   42     -1.3062656047E-02  -8.6611107865E-02  -2.5635351560E-02  -2.9985704089E-02  -1.9906065352E-02
   43      7.4634749400E-02   1.9365203063E-02   1.2815679637E-02  -4.9733481351E-03   1.4748288933E-02
   44      1.2560633215E-01  -8.6640579113E-02  -1.5819358925E-02  -5.2084984662E-02  -5.0375237103E-03
   45     -4.6621398851E-01   5.0075942245E-01   5.7380359528E-03  -7.5052866791E-01   6.8686652625E-02
   46      4.1596271999E-02   2.0474497400E-02   6.9972597255E-04   4.3239536764E-02  -5.2023069568E-03
   47     -1.7847360975E-01   2.6292690536E-01   1.6409146085E-02  -3.1427101471E-01   3.9680802941E-02
   48     -3.4156167164E-02   8.4416573002E-02   2.8512894065E-02  -3.5864459334E-02   2.4125753803E-02
   49      5.5286139317E-03  -7.6528283503E-03  -2.9088892297E-03   1.9975969141E-03  -3.9041717041E-03
   50     -1.0174325843E-02   2.9631241927E-02   1.1514000919E-02  -1.4632700694E-02   1.0676134422E-02
   51      8.9503076862E-03  -8.1153619836E-03  -7.5119890816E-02  -2.8439855092E-03  -5.8519819114E-02
   52     -3.6836770556E-03   1.2109300058E-02   1.1223871919E-02  -3.3574402215E-03   1.5128747576E-02
   53     -8.0201717866E-04   6.4517051683E-03   1.4387740995E-02  -1.3771974379E-03   3.5302772348E-03
   54     -1.8893781422E-03  -3.2790218311E-02   1.8706933185E-01   3.5068856724E-03   1.1742213314E-01
   55      1.2299308316E-03   5.3108825767E-02  -3.4507679181E-01   1.9677576577E-03  -2.9316383319E-01
   56     -4.7444106613E-04  -3.5526052498E-02   2.2700746519E-01  -1.7195646845E-03   2.2347516784E-01
   57      8.0055810976E-03  -1.7308465120E-02   2.5295085861E-01   1.0735805927E-02   1.9640979712E-01
   58     -1.9930281078E-03   2.4022226873E-03   8.1762087810E-03   3.2979626091E-03   2.3920058113E-02
   59     -9.3153521473E-04  -6.7994316742E-03  -6.4949982705E-02   2.6551462756E-04  -4.7923579866E-02
   60      7.8795182004E-04   1.1497208908E-02  -7.5433250706E-02   3.4468246163E-04  -4.6706382942E-02
   61     -8.9304913176E-04  -3.6608921330E-02   2.3803174742E-01  -1.3471275300E-03   1.8429415765E-01
   62      5.7681854825E-04   2.7236349347E-02  -1.7353887167E-01   8.6333143463E-04  -1.4099906380E-01
   63      1.0867433477E-04   1.4236603364E-02  -8.1263283334E-02   1.8042448488E-03   3.4296847048E-02
   64     -2.5218133497E-04  -5.3972682924E-03  -4.9961218159E-02   5.6695285785E-03   1.3988750325E-01
   65      1.7411380903E-04  -9.4072742620E-04   1.6041870848E-01  -1.1796542514E-02  -2.6211768953E-01
   66     -2.5070979671E-05  -3.2809460666E-03   9.3477697964E-02  -8.2123961770E-03  -1.5197053012E-01
   67      1.2466125424E-04  -8.4629230008E-04   2.5039426819E-02  -1.0645366703E-03  -2.9875466150E-02
   68     -1.3249871961E-04   4.3206096474E-03  -1.1463167972E-01   7.6710690363E-03   1.5624340366E-01
   69      4.7650489672E-04  -5.0316469507E-03   3.7957095872E-02   1.1885785403E-03   2.2459497665E-02
   70     -3.2977672376E-04   5.3403616342E-03  -9.1999484571E-02   3.6906552769E-03   6.4126320754E-02
   71      3.3574059530E-04  -6.6656704951E-03   1.5012101609E-01  -7.9418064735E-03  -1.4158070994E-01
   72     -2.7962728276E-04   2.7951774433E-03   3.4507159364E-02  -4.3444803461E-03  -8.1231499226E-02
   73      1.2804696789E-04  -5.2438678608E-03   1.2501750739E-01  -6.6269511021E-03  -1.1165844471E-01
   74     -6.7817767096E-05   8.1610999621E-03  -2.6678126768E-01   1.5944407930E-02   2.7408483857E-01
   75      4.4597009662E-04  -6.9075637869E-03  -3.1032857067E-02   6.9449231674E-03   1.5048170166E-01
   76     -4.6042568366E-05   3.0363190121E-03  -5.8515723905E-02   2.4301470797E-03   3.3484964585E-02
   77     -3.1785525050E-04  -1.1605468881E-03   1.3747159577E-01  -9.6714763162E-03  -1.7311162818E-01
   78      1.5497372718E-06   5.4084310267E-03  -8.8469774981E-02   1.9830372933E-03   4.8209722763E-03
   79     -6.2114667193E-05  -2.0339333075E-03   9.4246367378E-02  -4.7148692119E-03  -7.7419122057E-02
   80      1.1306177233E-04   3.7450734532E-04  -1.2194179003E-01   7.7872077506E-03   1.4604704301E-01
   81     -8.8632896517E-04   1.4361492218E-02  -2.3029198049E-01   1.4470518093E-02   2.6298073464E-01
   82      2.6209594797E-04  -4.3049015309E-03   7.5160071647E-02  -3.9332966333E-03  -7.5003770355E-02
   83      2.2927053184E-04  -5.2715828677E-03   4.4407598071E-02  -2.8599433625E-03  -1.8298287157E-02
   84     -9.3253309235E-04   1.2227010808E-02  -1.7916033425E-01   8.0347726522E-03   1.6336707668E-01
   85      6.5584752534E-04  -5.9379383012E-03   4.3094029250E-02  -1.4783122637E-04  -1.7254361878E-02
   86     -4.8802090723E-04   3.2341770633E-03   3.9907967026E-02  -5.2765940873E-03  -7.9648592019E-02
   87     -3.4302353722E-04   7.7969669686E-03  -8.5877449627E-02   2.1965603002E-03   2.5104239027E-02
   88      2.1448526063E-04   4.5756405930E-03  -1.6205217654E-01   1.0202799188E-02   1.6722461612E-01
   89     -9.0744476279E-05  -1.4173462431E-02   3.7671370292E-01  -2.1485893018E-02  -3.4108439173E-01
   90     -1.0869040142E-03   1.0601928975E-02   1.1611493738E-01  -1.3069791100E-02  -2.5518579202E-01
   91      1.8109186485E-04   1.4359587684E-03  -8.7438374662E-02   5.4460854882E-03   9.2185698944E-02
   92      3.8014113846E-04  -1.0445211357E-02   8.8502422834E-02  -1.1393593077E-03   5.3562914085E-03
   93     -2.3123476365E-03   1.0127119214E-03   2.2493217320E-01  -1.4346597806E-02  -2.3476113429E-01
   94      1.1061533008E-03   2.3336349525E-03  -1.1245659996E-01   5.1034429111E-03   6.3243980123E-02
   95     -1.3391991210E-03  -2.7037480651E-03   6.2456274657E-02  -1.4658580709E-03   2.2095873728E-02
                   80                 81                 82                 83                 84        
    0      4.4131730192E-03   1.5861834692E-01   3.1341735030E-04   7.2477231000E-05   3.1126015427E-04
    1     -1.1773071267E-04  -4.7250333213E-02   2.2344623990E-04  -4.6767612643E-05  -5.9203833836E-04
    2      1.9292896737E-03   1.6834395831E-02   1.2516431002E-04  -1.6681646263E-05   3.8138968204E-04
    3     -7.3948126628E-03  -2.8762799381E-01   8.6217645389E-04  -7.1757256651E-05   1.2360249903E-04
    4      3.2609469447E-04   4.5310475706E-02  -7.4506743778E-05  -2.7971245724E-05   7.1539078678E-05
    5     -3.3439478036E-03  -8.9836354685E-02   3.7504774061E-04  -5.7952255920E-05  -9.6654148984E-05
    6      3.4921620215E-03   2.2428492682E-01  -2.6003841586E-04   1.8103606545E-04   5.9292724290E-05
    7     -1.7919729191E-04  -1.0449770626E-01   1.0273715695E-04  -2.0763365726E-05   4.9347578535E-05
    8      1.5728766427E-03  -1.3963819533E-02   4.8921154465E-05   6.4775017771E-05  -5.3791571621E-05
    9      3.0142768013E-04  -1.3759584791E-01   3.7512055070E-04  -1.8115621985E-04  -9.3253409660E-06
   10     -2.3378971219E-03   4.2575683445E-02  -1.0194821528E-04   4.1039501505E-05  -3.0970480785E-05
   11     -2.8087214037E-03  -1.7287567410E-02   8.9939634337E-05   1.6007550246E-04   3.9989247118E-05
   12      5.2241758663E-03   2.6334254317E-01  -4.5126435749E-04   1.3009818648E-04   3.8492960368E-06
   13     -1.0126324020E-03  -7.1915905427E-02   7.8344509365E-05  -6.0769207708E-06  -6.3458889651E-05
   14      1.4340450614E-03   4.5665150169E-02  -8.0467833888E-05   5.2965003677E-05  -5.4956787182E-05
   15     -5.6646926225E-03  -2.6223532359E-01   9.2206607729E-04  -7.9901021502E-05   5.9072314658E-04
   16      2.7409967945E-03   1.5487915144E-01  -5.5588239169E-04   9.0508514015E-05   7.0776297357E-05
   17      5.1400084596E-04   5.7309132142E-02  -1.7011198079E-04   4.9192475479E-05   6.5083263017E-04
   18      1.1854631428E-02   3.6657069955E-01  -6.0911370138E-05  -2.1363847571E-04   3.8673275110E-04
   19      8.0298222667E-04   7.0011139467E-02   1.1783727251E-03   4.7616433774E-04  -3.4440153804E-04
   20      6.8740288319E-03   2.6925694267E-01   1.6863900922E-03   5.0135949285E-04   4.8335548610E-04
   21      2.3172160094E-03  -9.9239392831E-02  -1.0283308994E-03  -1.2538930374E-03   6.6740880684E-06
   22      1.4755337341E-03   1.6830249764E-01  -1.8097916346E-04  -4.7014922630E-04   9.8867368540E-05
   23      2.9734508778E-03   1.5435113555E-01  -9.1815075701E-04  -1.3694976483E-03  -6.0710166814E-05
   24     -2.2003144789E-03   2.6349808539E-02  -7.7256519478E-05  -2.3990925794E-04  -1.4045501289E-05
   25      5.8213289264E-04  -2.4135715997E-03   1.7467319573E-05  -1.6654578215E-05   6.1120083201E-06
   26     -4.3684876093E-04   9.4881058158E-03  -3.4617125630E-05  -1.4481458991E-04  -1.8296560048E-05
   27     -2.9573810871E-03  -2.1456188027E-01  -8.0168199415E-04   6.5597418366E-05  -2.5962457401E-04
   28     -7.9514879176E-04  -5.9461846934E-02   1.2507765072E-03  -2.7047360963E-04   9.6247109341E-04
   29     -2.5396921387E-03  -1.8450372660E-01   9.8714809644E-04  -3.1590265849E-04   6.7445040346E-04
   30      5.0651232346E-03   2.2107006068E-01  -4.8335550090E-03  -6.3738541141E-05  -6.0245269855E-03
   31     -7.5307752774E-03  -3.0649963067E-01  -8.6560063655E-04  -8.4450915468E-05  -1.5646449623E-03
   32     -6.7059181213E-03  -2.6526755503E-01  -3.7223228638E-03  -1.2904939681E-04  -6.7552809157E-03
   33      6.1065700486E-05  -6.5880732730E-04  -4.7542392228E-02  -9.0799009308E-05   2.2003397275E-02
   34     -3.4222556409E-04  -6.2810525248E-03   6.1357807051E-03  -5.5371549031E-05   6.9843260233E-02
   35     -2.1194363564E-04  -2.1289675655E-03  -2.3775153293E-03   2.6754476537E-05  -6.1502187933E-02
   36     -1.3372824811E-03  -7.5666653850E-02   3.1378618494E-02   2.4363351064E-05   1.6183809753E-02
   37     -7.5736723936E-05   1.5510128474E-03  -4.0205194275E-01  -6.4748327883E-06  -1.5474840563E-01
   38     -8.6970525431E-04  -2.5576073952E-02  -2.9169857880E-01   2.6163632008E-05  -1.2829231668E-01
   39     -4.9210935397E-03  -1.1166687735E-01   1.2585939752E-01   6.9576440264E-05   1.5279691962E-01
   40      1.0563372821E-03   3.0497681301E-02  -1.4117417900E-01  -5.5112231965E-05  -1.5123467278E-01
   41      1.4704811785E-03   3.9558793494E-02   5.3584467359E-01   5.7071899379E-05   6.2323539944E-01
   42     -4.1301914664E-03  -1.1267035712E-01   3.9638543907E-01   8.9493509123E-04  -4.3865911347E-01
   43      2.9156663154E-03   8.7489401652E-02   4.7134289643E-01   8.8100523357E-04  -5.1855298244E-01
   44     -1.3247132707E-03  -2.5016737388E-02  -2.1849347291E-01  -4.2547458320E-04   2.3267694216E-01
   45     -5.1029488631E-03  -6.4452981182E-02  -3.4050814778E-04   1.6133541115E-03  -2.8224202494E-06
   46     -2.3635219182E-04   7.5301775238E-03   9.2461672512E-04   1.4062313869E-04   1.2093354707E-05
   47     -3.2992540221E-04  -1.9573672661E-02   9.7259311545E-04   8.0938036870E-05   6.6186005338E-06
   48      2.2017699482E-03  -1.1011708752E-02  -6.4357902795E-05  -1.4757728801E-05   4.6333780796E-06
   49     -7.3616298270E-04   4.8205730011E-04  -1.1740446655E-05  -1.9236997983E-05   1.0521787684E-05
   50      1.0349746287E-03  -3.7701305615E-03  -4.1903641068E-05  -6.8485012801E-05   4.7604169094E-06
   51     -1.4317863463E-02   1.2215245709E-02   2.1667961181E-05   1.1548086691E-02   1.3803873341E-05
   52      3.3305849975E-03  -4.5678921396E-03   4.3949137384E-05  -6.9588260393E-02  -6.6635717293E-05
   53      1.4900232744E-03  -1.8120796291E-03  -4.1752764666E-05   4.6789397075E-02   4.4607196868E-05
   54      5.3802579806E-02  -1.0364880647E-02   1.2710199435E-05   2.4157801416E-03   3.3878202853E-06
   55     -5.1968156768E-02   3.2373879357E-02   2.7984943689E-05  -9.8434271877E-05   3.6345100954E-06
   56      2.8263384213E-02  -2.4341089759E-02  -2.7990738697E-05  -6.8913573391E-04  -4.2959399879E-06
   57      5.1629869866E-02  -4.7015586255E-02   1.9739062761E-05  -1.6208739727E-01  -1.6204924896E-04
   58      2.2785709540E-03  -4.6342879132E-03  -7.2320430989E-04   8.1481734296E-01   7.3576583055E-04
   59     -1.3722821550E-02   1.7906639176E-02   5.3897453326E-04  -5.3851669488E-01  -4.8148568255E-04
   60     -6.8388366867E-03   4.5886423482E-03  -3.1791033250E-06  -1.1713649285E-04  -5.9861958165E-07
   61      2.3692626607E-02  -2.0139539100E-02  -1.5796950463E-05   1.0098942202E-03  -8.0043983165E-07
   62     -1.6791774341E-02   1.5210367067E-02   1.1069247789E-05  -7.5121420848E-04   2.9493648703E-07
   63     -2.0112227188E-01   1.6758344386E-03  -3.2937223950E-06  -2.4740893770E-04  -3.3863869000E-07
   64      9.1324294997E-02  -8.0971330645E-03  -3.9932972454E-06  -4.5702061776E-04  -1.2215356827E-06
   65     -3.3222861397E-02   1.1497448532E-02   5.1602683605E-06   6.3819801067E-04   1.1140724611E-06
   66      2.8739926932E-01   7.4654377613E-04   4.2170086540E-07  -1.5033970258E-04   4.2414488250E-07
   67     -7.4838195992E-02   2.6335431478E-03  -1.0605066157E-06  -1.0302004294E-05  -1.0131347988E-06
   68     -5.9503886079E-02  -4.9624812208E-03  -6.1252525926E-07   1.9609494733E-04   1.0635993312E-06
   69     -2.5550087466E-01   2.1527496500E-03  -3.5001744872E-06   1.6964785493E-04  -1.1254475034E-06
   70      1.3598040308E-01  -3.1343534917E-03  -1.4119136527E-06  -1.2689932917E-05  -3.5191202862E-07
   71     -8.1914425553E-02   4.7212764450E-03   2.1989548146E-06  -6.8859787481E-05   8.7866868285E-07
   72      1.2614596766E-01   6.8161024212E-04  -1.9614150617E-06  -1.1863431711E-04  -2.9594762236E-07
   73     -5.8235205289E-02   3.2523221306E-03   6.6665085265E-07   5.6282532465E-05   4.8021113362E-07
   74      2.4064945948E-02  -6.7900249606E-03  -1.1534179341E-06  -4.4677038261E-05  -6.9598508618E-07
   75     -2.6070872368E-01  -2.4334480360E-03  -7.5008380435E-07   1.4521533206E-04   6.5363847534E-08
   76      6.9446575760E-02  -1.1093754789E-03   3.2854362474E-06  -6.9924953687E-04   5.0730561016E-07
   77      4.5677466587E-02   4.1332280047E-03  -4.2570692932E-06   1.3014561402E-03  -7.7901296697E-08
   78      2.6821673436E-01  -1.9294619855E-03  -6.2811918240E-06   6.1775181430E-03   7.7947024655E-06
   79     -1.4495010092E-01   3.5064287128E-03  -1.4058757164E-06   1.7987106984E-03   2.5227640816E-06
   80      9.9852864784E-02  -5.6610229856E-03   6.1925780199E-06  -7.8018644283E-03  -9.8620785004E-06
   81     -2.9931110265E-01  -2.5102110185E-03  -1.3453926869E-05  -3.5415971097E-04  -8.3123942097E-06
   82     -1.1055280997E-02   2.2541851100E-03   2.5281228578E-05   9.9950458518E-04   1.4071972300E-05
   83      2.3736286479E-01  -5.9856440466E-03  -5.2115283651E-05  -1.7119611575E-03  -2.3855116179E-05
   84      1.8965446053E-01  -8.2321753815E-03   2.1596498793E-05  -1.2837962362E-03   1.1181329230E-05
   85     -1.8056803092E-01   3.7454235112E-03   8.7795798606E-06  -3.3734556100E-04   3.6608327675E-06
   86      2.1384384193E-01  -1.7398577818E-03  -3.9113566163E-05   1.5207248114E-03  -1.6554938497E-05
   87      1.5759970087E-01  -1.8753169944E-03   8.3209354861E-06   1.9233074778E-03   4.6361324432E-06
   88     -4.5837381106E-02  -3.1754883274E-03  -4.7252999961E-06  -6.9685396451E-04  -1.5475697232E-06
   89     -2.0113391340E-02   6.8602639977E-03  -8.8575436156E-07  -8.6729760793E-05  -7.4866688661E-07
   90      2.2458086601E-01   4.7586530760E-03   1.6164750389E-05  -5.9484667470E-03  -8.7192266924E-07
   91      2.2205229437E-02  -2.5631249674E-03  -2.8100702646E-05   9.8610673161E-03   2.9350297991E-06
   92     -2.0446672965E-01   1.3036730676E-03   4.6390080304E-05  -1.5359257131E-02  -3.8453206005E-06
   93     -2.7695590566E-01   1.1671865510E-02   7.0783185937E-05  -6.5251851398E-02  -7.8407976022E-05
   94      2.0907670165E-01  -3.9443338636E-03   1.0364360806E-05  -1.8077686204E-02  -2.3250852304E-05
   95     -2.4157505627E-01   1.4440475484E-03  -6.9873463020E-05   8.6875343068E-02   1.0765875454E-04
                   85                 86                 87                 88                 89        
    0      2.9000627686E-06  -4.3279157521E-07   4.6647259769E-04   2.5878739053E-06   4.1066018385E-06
    1     -8.2723416256E-07  -7.5486917220E-07  -2.8825177155E-04  -2.4357244019E-06  -2.0847834782E-06
    2     -1.2689285787E-06   1.4500121411E-06  -1.3135343952E-04   2.3729684053E-07  -1.4795295726E-06
    3     -2.5535701234E-06   2.3274357449E-07   2.8429739773E-04  -1.9361722163E-06  -1.7631667300E-06
    4     -2.2884956396E-06  -1.1807164208E-06  -7.6883089171E-04  -2.1177648784E-06  -3.6116676946E-06
    5     -3.7001953850E-06   7.2767070674E-07  -6.2121332814E-04  -5.3558160132E-06  -6.8674468241E-06
    6      7.0463619119E-06   8.3648443263E-06   4.3065601582E-05   1.4757888771E-05   7.4385424795E-06
    7     -3.7767842664E-06   5.8689574000E-06   5.1170644942E-05   4.2799088692E-06  -2.6391324461E-06
    8      3.2938664867E-07   1.2287395287E-05   1.6682707503E-04   1.0443505754E-05  -4.4640881843E-07
    9     -1.8036413729E-05   8.2550725197E-06  -2.6278916759E-05  -8.1709556707E-06  -1.5796539332E-05
   10      1.7447422621E-05  -1.2331033957E-05  -6.0396436845E-05  -1.2924032750E-06   9.9267601706E-06
   11     -1.4364335067E-05   1.1267200075E-05  -7.3627446310E-05   1.0011400131E-05  -2.4703738492E-07
   12      7.4465259232E-06  -1.8113680560E-06   1.2222006352E-06   3.6959826302E-06   7.3128990500E-06
   13     -4.8482088462E-06   2.0307702122E-06   4.4255359128E-04   1.6857425570E-06  -9.4524725289E-07
   14     -4.5056036071E-06   2.4136220865E-06   4.7526932126E-04   6.9915992026E-06   2.2754552303E-06
   15      3.2432046112E-07  -2.0261244195E-06  -1.2356768114E-03  -3.6150343708E-06  -9.7835739727E-07
   16      2.4562652211E-06  -4.6827978403E-07  -6.4673911841E-04   2.2960692377E-06   4.3367832099E-06
   17      2.3571159923E-06  -1.7666013230E-06  -1.6075794587E-03   2.9555098192E-06   4.0136551306E-06
   18     -1.1780644682E-05  -3.1779324670E-06  -3.4868307949E-03  -2.0561014371E-05  -2.6159548852E-05
   19      2.4428963144E-05   6.7613745310E-06   7.8721465278E-03   4.6211264829E-05   5.4596782597E-05
   20      2.3894096802E-05   1.0441745743E-05   7.9209551364E-03   4.3575718809E-05   5.1468419027E-05
   21     -1.0984257928E-05  -1.1710945312E-04  -2.0976450828E-03  -1.3281260554E-04  -2.6466581746E-05
   22     -9.6425840574E-06  -5.8438605128E-05  -9.4755786532E-04  -6.8401954742E-05  -1.3223672507E-05
   23     -1.7274299554E-05  -1.3008358581E-04  -2.4396489997E-03  -1.4771192597E-04  -2.9231784971E-05
   24      5.2158089373E-05  -5.2574390754E-05  -2.9175682894E-05  -1.2810367238E-05   3.0696497177E-05
   25      8.8528895590E-06   2.5500563838E-07   2.6822390468E-07  -9.3943932216E-06  -6.7067971782E-06
   26      5.1521449102E-06  -7.9555714077E-07  -1.4616246599E-05   5.5155359059E-06   9.7555344556E-07
   27     -2.1554235699E-05   1.1145789334E-05   2.3352365147E-03   1.4069099142E-05  -2.9376264104E-07
   28      6.1675172608E-05  -3.2198471007E-05  -6.0437116159E-03  -5.1361695606E-05  -4.0415766731E-06
   29      5.4831213374E-05  -2.9057791002E-05  -6.1528966672E-03  -4.5538798969E-05  -6.1208924637E-06
   30     -2.9329115886E-05   3.1595066532E-05   1.8002320334E-02   1.4435813924E-06  -2.9698192017E-05
   31     -1.0684208958E-05   9.7696684337E-06   5.6208845572E-03  -5.2536681475E-06  -1.4675705350E-05
   32     -3.6763421393E-05   3.3784173392E-05   1.6760627100E-02   2.6885623425E-06  -3.4903811325E-05
   33     -2.6922328054E-06   8.6214209397E-06   1.4227596491E-02  -1.2251162892E-06  -1.2838660787E-06
   34     -4.9166866980E-06   3.4961544143E-05   5.9532051145E-02   5.0519729742E-06   4.2781601911E-06
   35     -6.9769942513E-06   4.3009230505E-05   7.3349546838E-02   3.3079348994E-06   1.1011978864E-06
   36     -2.5804393013E-06   3.0392169590E-05   5.3596927156E-02   4.9547194930E-06   5.1659277630E-06
   37      4.9039532684E-05  -3.9523451649E-04  -6.8019660591E-01  -5.0864568305E-05  -4.0865378200E-05
   38      3.5474922551E-05  -2.8485376587E-04  -4.9427511125E-01  -3.7216002065E-05  -3.0915505427E-05
   39      1.2709505395E-05  -5.9607054738E-05  -1.0622456533E-01   2.4182957796E-06   4.2129213741E-06
   40     -1.2167373319E-05   7.0651672804E-05   1.2706270431E-01  -2.6437287368E-06  -1.6455087993E-06
   41      3.8509933582E-05  -2.4935576036E-04  -4.5632782636E-01   2.2364618799E-06  -8.1570965156E-07
   42      2.8568894589E-05  -8.6078798925E-05  -1.2689819327E-01  -4.3318235747E-06   7.9520325376E-06
   43      2.6822228458E-05  -9.9392467858E-05  -1.4697806792E-01  -1.1156760558E-05   8.4093027707E-07
   44     -1.6942340298E-05   5.6024833265E-05   8.2368891443E-02   6.9657480935E-06  -2.0449740969E-06
   45     -1.4514889600E-04   1.4055902716E-04   8.8376417436E-05   6.8079077789E-05  -4.5841742766E-05
   46      7.4802972108E-05  -1.2222968748E-04  -4.3284097864E-05  -5.4661616226E-05   6.8410678867E-05
   47      5.6695909742E-05  -1.0575962923E-04  -7.7745830153E-05  -5.1306602014E-05   5.1127529782E-05
   48     -3.1231881207E-05   5.4324300332E-05   9.4926205461E-06   2.8960179598E-05  -1.6997952901E-05
   49     -6.3003659573E-05   3.0493723741E-05   8.8179882947E-06   3.8968668271E-05   5.9914621350E-06
   50      3.4697370072E-05  -4.2115556913E-05   1.8147761743E-05  -3.6733024966E-05   4.1379296755E-06
   51     -8.7356629981E-04   7.0213540499E-04   7.9765824259E-06   4.9027541956E-04  -7.5163459789E-05
   52      5.4202243240E-03  -4.7215489817E-03  -2.0455767278E-05  -2.3720400639E-03   1.2183449507E-03
   53     -3.5800212993E-03   3.1319876906E-03   1.1858706078E-05   1.5448651014E-03  -8.1827651400E-04
   54     -4.4355325766E-05  -5.4826727939E-05   3.1725290085E-06  -1.8215749140E-04  -1.0823462764E-05
   55     -3.3784162958E-05  -2.9137151808E-04   2.9509818774E-06   2.8408885293E-04   4.7252263880E-04
   56     -1.1094855240E-04   5.0081536104E-04  -3.8727895932E-06  -1.9028041225E-04  -6.2125146436E-04
   57      1.3000640506E-02  -1.1345500427E-02  -6.9544422321E-05  -5.8999613403E-03   3.0563457614E-03
   58     -6.3933959422E-02   5.6302957831E-02   2.1055832543E-04   2.8128249537E-02  -1.5033995347E-02
   59      4.4021827719E-02  -3.8933158072E-02  -1.4048579495E-04  -1.9686704786E-02   1.0592420046E-02
   60     -4.2083949289E-05   1.8138826474E-04  -4.9678148148E-07  -3.0843704214E-05  -1.5661614516E-04
   61      4.8714919620E-05   7.9718179743E-05  -1.5471176532E-06  -1.6549235484E-04  -1.5628496062E-04
   62     -1.6404092679E-05  -2.0066272853E-04   9.1587559855E-07   2.1207913546E-04   2.7741824075E-04
   63      1.1118605245E-03  -1.9786883066E-04   2.0446053713E-07  -1.4802065659E-03  -1.0063807520E-03
   64     -9.7452741297E-04   1.1985034154E-03  -2.5641389868E-06   5.2847403841E-04  -1.0708911252E-03
   65      1.0994724512E-03  -2.1242705929E-03   4.9708045077E-07   1.9850169762E-06   2.6361165137E-03
   66      3.4076239418E-03   7.9431224709E-03  -2.2969583421E-06  -1.3816555091E-02  -1.9579475552E-02
   67     -7.5319910184E-03  -1.5077654986E-02   3.8102166133E-06   2.4833813817E-02   3.0193851689E-02
   68      1.2196517578E-02   2.3522377566E-02  -9.4771038881E-06  -3.8255899805E-02  -4.4473640464E-02
   69      1.9995722181E-02   3.0477553391E-02  -1.8454898860E-05  -1.5273186002E-02   2.4745584475E-02
   70      5.2650470676E-03   8.7335505171E-03  -6.2540281961E-06  -6.9926803742E-03   5.0287875413E-03
   71     -2.4330827591E-02  -3.8467105055E-02   1.9702605419E-05   2.4363433067E-02  -2.7162016750E-02
   72     -3.6930017111E-02  -3.0417880646E-02   1.4798146769E-05  -4.5027107788E-02  -1.4779892474E-02
   73      1.3796366607E-02   1.0355279247E-02  -6.4847561406E-06   1.7824824471E-02   3.7450470876E-03
   74     -7.8455300600E-04   1.3018579029E-03  -4.4180304334E-06  -2.8469009978E-03   3.1495304651E-03
   75      1.3223064541E-02  -1.3942664542E-03   1.6873965985E-06   1.3568591722E-02  -1.6687284905E-02
   76     -2.1676910868E-02   6.1540749925E-03  -5.8309042902E-06  -1.7353285930E-02   2.5973546122E-02
   77      3.3543579357E-02  -1.1170986629E-02   4.4684875339E-06   2.4800128660E-02  -3.9643009014E-02
   78      2.9499740231E-02  -3.1489080233E-02   2.5058144976E-05  -2.0130694443E-02   1.5780260061E-02
   79      9.8969564495E-03  -9.6955014429E-03   6.0607389752E-06  -5.4511962285E-03   3.0749450863E-03
   80     -4.1422468585E-02   4.2455301590E-02  -3.4944049440E-05   2.5609267027E-02  -1.7630878414E-02
   81     -5.3569060050E-02  -1.0768921349E-01   3.2385265840E-05   1.7224106957E-01   2.0514473693E-01
   82      9.0547108475E-02   1.7976604860E-01  -5.4717307498E-05  -2.8779531643E-01  -3.3810756803E-01
   83     -1.3687842519E-01  -2.7032137539E-01   7.8170671735E-05   4.3306771473E-01   5.0680509103E-01
   84     -2.2753287075E-01  -3.5179816667E-01   2.0505004340E-04   1.9994968516E-01  -2.5174678915E-01
   85     -6.5915737642E-02  -1.0215206065E-01   5.9014639107E-05   6.0424555806E-02  -7.1398825832E-02
   86      2.8823560259E-01   4.4622776699E-01  -2.6535117337E-04  -2.5819206076E-01   3.1560906502E-01
   87      4.3332882176E-01   3.4878713049E-01  -1.6942025727E-04   5.1572788099E-01   1.5873106147E-01
   88     -1.6085326520E-01  -1.2860281007E-01   6.0225833852E-05  -1.9258425369E-01  -5.7186642026E-02
   89      7.1561883045E-03   4.2751424518E-03  -6.1825441153E-06   1.0548385362E-02  -7.6601544785E-04
   90     -1.6074193161E-01   4.5314436473E-02  -3.0661293930E-05  -1.2530515773E-01   1.8229289721E-01
   91      2.5618293604E-01  -7.5287355200E-02   4.9944078311E-05   1.9486213505E-01  -2.8907496442E-01
   92     -3.9375154880E-01   1.1694747104E-01  -8.4068848706E-05  -2.9774055393E-01   4.4385974607E-01
   93     -3.5407030546E-01   3.6474165527E-01  -2.7676810435E-04   2.1885097827E-01  -1.5668948000E-01
   94     -1.0587479651E-01   1.0842129708E-01  -8.5424867158E-05   6.4623403617E-02  -4.4709200419E-02
   95      4.6982093660E-01  -4.8273036487E-01   3.6973095039E-04  -2.8840950205E-01   2.0370672429E-01
                   90                 91                 92                 93                 94        
    0      9.8183274251E-06   1.2407237662E-04  -2.5613853742E-04  -6.0622752750E-04   1.4042300896E-03
    1     -5.9484765545E-06   5.1037086054E-05   1.8737912559E-03  -2.4395578283E-04   7.1911668053E-04
    2     -9.2349225786E-07   1.0445733705E-04   2.1224251422E-03  -6.5424818341E-04   1.6344600451E-03
    3     -4.7077455490E-06   5.2042850905E-04   4.6933080858E-03  -2.0442235337E-02   2.5516678576E-02
    4     -1.5860905138E-05   5.1838187025E-04  -7.5170666636E-03   4.2284317745E-02  -4.2949045620E-02
    5     -2.3100915661E-05   8.8692673527E-04  -6.8380485449E-03   4.1283648289E-02  -3.9536629769E-02
    6      5.6342260520E-05  -1.6468484290E-03   2.2220027538E-03  -3.4123349546E-02  -4.1585699422E-02
    7      1.3200784107E-05  -8.2466905512E-04   2.2540122278E-03  -2.2502547607E-02  -2.0137583100E-02
    8      4.3344672121E-05  -1.8379138378E-03   3.8621072036E-03  -4.4619580469E-02  -4.5544072066E-02
    9     -3.8275211942E-05  -1.8472525216E-03   1.2447138963E-03   2.6381165260E-04  -8.0528594388E-04
   10      1.5355743411E-05  -1.3318279517E-03   2.1025770801E-04   1.5416655605E-03   1.8884520982E-03
   11      7.5433657479E-06  -2.5729970395E-03   8.9066614226E-04   2.0258029793E-03   1.8994140748E-03
   12      2.1419767569E-05  -2.1515317465E-02   1.3015949190E-02   1.9777550487E-03  -1.5093329229E-04
   13     -1.0698427985E-05   5.5677337853E-02  -2.1573959364E-02  -4.1332723124E-03   4.3485856371E-04
   14     -1.2494409514E-06   5.7705718569E-02  -1.9935685189E-02  -4.0734427258E-03   4.5584759311E-04
   15     -2.8322157309E-06  -1.7629328057E-02  -5.8784452481E-02  -7.0678870373E-03   3.3111600745E-03
   16      1.3242057195E-05  -1.0171242270E-02  -2.1878052177E-02  -3.4983035692E-03   1.7148973018E-03
   17      1.4654233313E-05  -2.1406501933E-02  -5.6629209159E-02  -7.8857002848E-03   3.8031938527E-03
   18     -1.0600009245E-04   2.5063174960E-03  -4.6483355303E-02   2.4894148508E-01  -2.4731987758E-01
   19      2.1937605821E-04  -4.8045136852E-03   8.9326333635E-02  -4.7637460792E-01   4.6637853577E-01
   20      2.1336113040E-04  -4.5770772091E-03   8.5702382551E-02  -4.5601837596E-01   4.4467252402E-01
   21     -4.8743879508E-04   1.5524312882E-02  -3.3431005804E-02   4.1103684031E-01   4.2980217222E-01
   22     -2.6293893073E-04   9.4238529627E-03  -1.9799404057E-02   2.4055072271E-01   2.4626340085E-01
   23     -5.6302363140E-04   1.9317139089E-02  -4.0961945827E-02   5.0031484994E-01   5.1679673036E-01
   24      1.7211723359E-05  -2.0121951129E-06  -2.0466541876E-04  -2.2902190321E-04   2.7203489060E-05
   25     -7.3360713100E-06   9.1187854362E-05   1.2071028569E-05  -3.7889051932E-04  -3.1772392841E-04
   26      1.0526309296E-05   1.2089677096E-04  -8.9710725421E-05  -5.9356836647E-04  -3.8163521886E-04
   27     -3.6395324767E-05   2.4413829549E-01  -9.2084364042E-02  -1.8586699817E-02   1.2262895027E-03
   28      7.0856082356E-05  -6.2622656884E-01   2.2683319852E-01   4.5718196266E-02  -2.7857010405E-03
   29      7.4161700940E-05  -6.4809124818E-01   2.3291182398E-01   4.6953242501E-02  -2.8232612999E-03
   30     -9.2815061496E-05   2.3104750551E-01   6.2486563911E-01   7.8813950761E-02  -3.5823329606E-02
   31     -4.7962992330E-05   9.7896266575E-02   2.5675550693E-01   3.2037582930E-02  -1.4400224027E-02
   32     -1.0295493641E-04   2.3746412947E-01   6.3234743393E-01   7.9396082783E-02  -3.5924204383E-02
   33     -4.6214595567E-06  -3.8353882614E-04  -4.1346726915E-04  -1.1357549512E-04  -2.7565229125E-06
   34      8.8424749556E-06  -6.5384042934E-04  -7.4347729883E-04   6.5423555222E-04  -3.7487917871E-04
   35      2.5209680303E-06  -1.4968299034E-03  -2.1933691315E-03   5.4706124253E-04  -3.3548889464E-04
   36      9.5564053993E-06  -2.0683932004E-04   3.1298131413E-04   2.2005106598E-03  -1.7499778018E-03
   37     -7.7253684077E-05   9.0436754001E-03   1.1268869137E-02  -7.1965565798E-03   3.8333175739E-03
   38     -5.5608034982E-05   6.8370564615E-03   8.8038616911E-03  -4.0670753431E-03   1.6974359006E-03
   39      1.5006739150E-05   3.3502019695E-03   5.2898991470E-03   6.1650795214E-04  -5.1146674975E-04
   40     -1.0692643517E-05  -3.4109705829E-03  -5.1250710210E-03  -4.0476638159E-04   4.1409595923E-04
   41      2.5829866195E-05   1.1952419084E-02   1.7232624088E-02  -2.0127941554E-03   1.6399180567E-03
   42      1.6434649226E-05   2.0064137879E-03   1.9793479041E-03   4.0660293208E-04  -2.1213984242E-04
   43     -2.3566804496E-06   1.6668488443E-03   5.6534244228E-04  -1.0576691266E-03   1.0092990353E-03
   44      1.8116910312E-09  -1.1712900334E-03  -1.2495336508E-03   2.0994528345E-04  -3.1625065386E-04
   45      2.6391411591E-05   3.4021072415E-03  -1.2980405576E-03   1.3203826724E-04   1.0067821309E-03
   46     -4.0776353882E-05   8.8049637475E-05   1.4269243461E-04   1.2050904049E-03  -4.3811458640E-04
   47     -4.8341475300E-05   1.7604717587E-03  -4.2511050683E-04   1.5946903466E-03   2.1630244213E-05
   48      4.3229015765E-05   1.9563052456E-04   3.3113611236E-05  -2.9604617099E-04  -2.7768127410E-04
   49      6.8570334761E-06  -4.6849059057E-05   3.0451022042E-05   2.5409205976E-04   1.9924282012E-04
   50     -3.7880391221E-05   3.7939939711E-05   4.8702801663E-05   1.5681885209E-04   1.0106320033E-04
   51      2.5522162551E-04   1.1107247137E-05  -4.1119678657E-06   1.1770086525E-04   7.5144908570E-05
   52     -8.8117048606E-04   2.7253582703E-05  -9.3694426883E-07  -1.6962355139E-04  -9.5044577875E-05
   53      5.6191389532E-04   2.9931249080E-06  -2.8341442876E-06   1.1692491972E-04   6.4064621110E-05
   54     -3.2539418361E-04   7.2333069117E-06  -2.3199550286E-06   4.4336010504E-05   3.0531453969E-05
   55      2.6836018851E-04  -3.5381531999E-06   3.8118928245E-06   5.5205200925E-05   2.8500585248E-05
   56     -1.7296850926E-04  -2.3253412610E-06  -2.2994273567E-06  -6.2415066552E-05  -3.7458242259E-05
   57     -2.3965801886E-03   5.2120699152E-05  -5.5441668218E-05  -4.3207634280E-04  -1.2535180410E-04
   58      1.0692954349E-02  -2.1980181476E-04   5.3335401619E-05   1.4333842778E-03   6.5552004505E-04
   59     -7.6864426955E-03   1.4389797433E-04  -1.3126951279E-05  -9.8112068257E-04  -5.0466557888E-04
   60      4.9099012846E-05  -3.5921004896E-06  -8.7677368562E-07  -6.5099974585E-06  -2.3377753283E-06
   61     -1.7011863540E-04  -2.3773397454E-06  -1.4795410376E-06  -3.1935699527E-05  -1.9417019014E-05
   62      1.7324462666E-04  -2.6231808929E-06  -3.3134481431E-06   2.4649474093E-05   1.6375778544E-05
   63     -1.0858764661E-03   8.5722933628E-07  -7.3377177234E-07  -8.3778675289E-06  -3.5967150394E-06
   64      2.2383205619E-04   1.2508839970E-06   1.8193772172E-07  -3.2537724004E-06  -6.0022747975E-07
   65      3.1323423936E-04  -3.6745027303E-07   2.1490800259E-06   1.0946012636E-05  -2.9856421207E-07
   66     -1.2306261728E-02  -1.6190064168E-06  -1.8768625369E-06  -1.4283567536E-05  -4.5468055475E-06
   67      1.7634318806E-02  -4.8640437029E-07   7.9394551564E-07   2.2362336857E-05   6.9203756393E-06
   68     -2.5382603338E-02  -4.5909719108E-06  -3.0880557976E-06  -3.0429997310E-05  -1.2871840173E-05
   69      2.6875457184E-02   6.6635637778E-06   7.1871897054E-08   2.3548852056E-05   8.8658684293E-06
   70      8.4284490066E-03  -4.4620100809E-07  -7.1019430799E-07   7.9963650422E-06   3.0846288699E-06
   71     -3.5248782020E-02  -9.4973580288E-06   6.8077309607E-07  -2.7776053658E-05  -1.7172333524E-05
   72      4.7870564085E-02   9.2049572897E-06   7.3235915632E-07   1.8556976450E-05   6.0195921517E-06
   73     -1.7722791923E-02  -2.6029093245E-06   2.7341981668E-06  -4.9168181853E-06  -4.8784661970E-06
   74      7.1311621957E-04   1.5265371503E-06   2.8644616817E-06   5.9396133683E-06  -3.6421544232E-06
   75      1.3999903199E-02   4.0383346307E-06   2.1554620446E-07   1.2812423355E-05   7.0814983461E-06
   76     -2.4267076886E-02  -1.4628421335E-06   6.1288147942E-06  -1.6426990302E-05  -1.2980564387E-05
   77      3.8131634513E-02   1.0870481728E-05   3.5993294810E-06   3.9171472746E-05   1.2078072724E-05
   78     -1.2407033169E-02   2.4493000586E-06   2.2902898413E-06  -8.2289247084E-06  -8.2171339527E-06
   79     -2.3429801451E-03   4.1531121445E-06   5.8952470879E-06   2.4803760253E-06  -4.7209054529E-06
   80      1.3748590678E-02  -1.2836308471E-06   2.9926746581E-07   7.5110360565E-06   4.5322633349E-06
   81      1.1767386681E-01   1.4188493141E-05   1.0380593720E-05   1.3622850225E-04   4.3240112754E-05
   82     -1.9247238800E-01  -2.7138177605E-05  -2.2457581205E-05  -2.1266238113E-04  -6.3803732375E-05
   83      2.8792454975E-01   2.8489828587E-05   2.4356264472E-05   2.9496780798E-04   8.5789586195E-05
   84     -2.9814928060E-01  -7.6254712714E-05  -3.9876044183E-06  -2.8206272250E-04  -1.2254152910E-04
   85     -8.7703107499E-02  -2.7449110691E-05  -3.2643204431E-06  -7.7071426855E-05  -3.2664087780E-05
   86      3.8005936729E-01   9.3720301343E-05   3.2586672837E-06   3.4530762969E-04   1.4376267714E-04
   87     -5.2075655619E-01  -9.4609203953E-05  -5.0695077847E-06  -2.2742782345E-04  -8.6559138233E-05
   88      1.9324939309E-01   3.5743749033E-05   5.2448381955E-06   8.4043328139E-05   2.7852276102E-05
   89     -8.5982668609E-03  -3.6739161805E-08   3.8410226108E-06   1.7123657368E-06  -7.0438966478E-06
   90     -1.6680040818E-01  -3.5106656482E-05   2.3481418953E-06  -1.5691303307E-04  -7.5607690400E-05
   91      2.6708961419E-01   6.4541947410E-05   6.3281538961E-06   2.4632923642E-04   1.1182535581E-04
   92     -4.1141486568E-01  -8.5545230416E-05   9.0259251487E-06  -3.5964723548E-04  -1.8076919210E-04
   93      1.1978613497E-01  -2.3772998810E-05  -1.6861084631E-05   5.5495300042E-05   7.2475896777E-05
   94      3.4133055689E-02  -3.1805703494E-06   1.3266185980E-06   7.8093835992E-07   7.1295431918E-06
   95     -1.5529366691E-01   3.9420791014E-05   2.9634066436E-05  -2.2388527337E-05  -7.5535811926E-05
                   95        
     0     -4.7732799870E-04
     1      2.1897835314E-04
     2     -1.6545804072E-05
     3      7.9419819257E-04
     4     -1.5859815878E-04
     5      2.0940897938E-04
     6     -1.2860775705E-03
     7      1.0390702631E-03
     8      6.0794175865E-04
     9     -7.5006599739E-04
    10      5.8125417907E-04
    11      3.3796828603E-04
    12     -4.9072855626E-04
    13     -9.2183602012E-07
    14     -2.7664087273E-04
    15      5.5142142104E-04
    16     -3.6240174746E-04
    17     -1.4218318672E-04
    18     -6.3402134308E-04
    19      9.5495013270E-04
    20      8.3046806157E-04
    21     -9.7878755293E-04
    22     -6.3538731132E-04
    23     -1.2891727366E-03
    24      2.1710442661E-02
    25     -4.9524872283E-02
    26     -5.0765055330E-02
    27      7.7746524423E-04
    28     -1.0772838255E-04
    29      3.0654682831E-04
    30     -9.1195540809E-05
    31     -1.6832429832E-04
    32     -2.4749593384E-04
    33      1.8696721496E-04
    34     -8.9657329691E-05
    35      5.9415386573E-06
    36     -1.9528255950E-04
    37      4.5729311426E-04
    38      2.5032676587E-04
    39     -4.5702684466E-04
    40      2.9534710655E-04
    41     -6.4497847915E-04
    42     -9.3087092370E-04
    43     -3.2951940878E-04
    44      2.3247108967E-04
    45     -2.7317110710E-01
    46      6.6489633893E-01
    47      6.9121208013E-01
    48      1.5080399307E-04
    49      3.0551469301E-04
    50      4.1119305452E-04
    51     -7.7484574590E-04
    52      2.0930408560E-04
    53      1.6268359694E-04
    54     -4.1134888454E-05
    55      1.0389048410E-04
    56     -1.3449636843E-04
    57     -2.8794239160E-04
    58      3.2425926025E-04
    59     -2.9414497131E-04
    60      2.7723385411E-05
    61     -3.0180964447E-05
    62      3.8120360257E-05
    63     -5.0652212984E-06
    64     -5.0760253556E-06
    65     -2.3914305478E-05
    66      7.1091323550E-06
    67     -1.1212195031E-05
    68      1.1107063247E-07
    69     -3.9703345507E-06
    70      3.1741810378E-06
    71     -7.6374209875E-06
    72     -4.8182758223E-06
    73     -5.4825931302E-07
    74      5.6879464473E-06
    75      6.7687061644E-06
    76      4.0331383779E-06
    77      4.2501146470E-06
    78     -1.4944270181E-05
    79     -3.7742765784E-07
    80      2.1358508927E-05
    81     -7.2351828989E-06
    82      4.7393721138E-06
    83     -3.8185092641E-05
    84     -1.1118997733E-05
    85     -6.8960828060E-06
    86      2.0470606887E-05
    87      7.8869636364E-06
    88     -3.7751005007E-06
    89      9.9419821879E-07
    90     -1.1138270081E-05
    91      2.4079543186E-05
    92     -1.9192958445E-05
    93      1.5130338580E-04
    94      4.2188332687E-05
    95     -1.6722392481E-04

#
# The atoms: label  mass x y z (in bohrs)
#
$atoms
32
 N     14.00700     -9.559724594007     2.059586102504    -0.371546903448
 C     12.01100     -7.952305982719     2.854933371820     1.424296784268
 C     12.01100     -5.530661164933     1.972072372731     1.575047921243
 C     12.01100     -4.705533810380     0.183892707980    -0.195151668577
 C     12.01100     -6.410855570465    -0.625163573841    -2.056546785565
 C     12.01100     -8.798811471948     0.342116967630    -2.087362656133
 H      1.00800     -8.667294232559     4.234178338619     2.747019694217
 H      1.00800     -4.306406157639     2.674093555882     3.046809596908
 N     14.00700     -2.324191115432    -0.764381718909    -0.154402350152
 H      1.00800     -5.873915911121    -1.996065779446    -3.473270245275
 H      1.00800    -10.171099726828    -0.228212918656    -3.486635906891
 C     12.01100    -12.165691269226     2.989508854948    -0.444830493807
 H      1.00800    -12.327356635471     4.645056646855     0.752680862104
 H      1.00800    -12.653030052660     3.496320475060    -2.373048303720
 H      1.00800    -13.437422642267     1.524593729050     0.231638152916
 H      1.00800     -1.818939109957    -2.043614879115    -1.496976908797
 N     14.00700     -0.689537389680    -0.025823843528     1.560964239142
 C     12.01100      1.681486445313    -1.085008007557     1.446175812260
 C     12.01100      3.640950768038     0.149965873626     0.004449679953
 H      1.00800      2.012420429533    -2.776845170821     2.558284748108
 O     15.99900      3.116746920362     1.962201850628    -1.347604660519
 C     12.01100      6.247326021028    -0.890588393330     0.115513302903
 C     12.01100      7.882715046422    -0.411320082510    -1.896703271989
 C     12.01100     10.332590213461    -1.330488489135    -1.859399978196
 C     12.01100     11.190314321634    -2.710951649807     0.203540258786
 C     12.01100      9.585339877797    -3.170742398674     2.226155571241
 C     12.01100      7.122794069048    -2.273868686221     2.180483988216
 H      1.00800      7.229275235404     0.665011818443    -3.507766132645
 H      1.00800     11.578337734021    -0.968434712424    -3.439883374548
 H      1.00800     13.107358414753    -3.422406827114     0.235393044459
 H      1.00800     10.249409000101    -4.225374799456     3.846787021184
 H      1.00800      5.914296026935    -2.631598080416     3.791366693237

$actual_temperature
  0.000000

$frequency_scale_factor
  1.000000

$dipole_derivatives
96
   -1.2516777251E+00    2.9375126075E-01   -1.1773511578E-01
    5.7380436486E-01   -3.8702121951E-01   -4.3084228497E-02
   -4.5419363622E-02   -8.5938689959E-02   -2.7535490838E-01
    1.1407213683E+00   -3.8575044670E-01    1.1364721513E-02
   -8.7351469667E-02    1.6274410167E-01    9.9740898117E-02
    4.8257682349E-01   -7.3504613542E-02    1.8004189281E-01
   -9.6293550417E-01    3.8186971408E-01    1.5405934613E-01
    7.7555483684E-01   -5.1417810177E-01   -4.3612804980E-02
    5.7422548016E-01   -1.7994362858E-01   -1.9171714803E-01
    2.7767483551E+00   -6.8524604970E-01    2.4107670032E-01
   -1.0500752111E+00    6.2823199096E-01    3.1516096312E-02
   -1.7148398157E-02    1.1857836162E-01    4.1170254750E-01
   -1.3262586021E+00    1.2532077831E-01   -3.2257874609E-01
    1.4062377820E-02   -1.3456964066E-01    8.4059094959E-02
   -5.5096720622E-01    1.5443877996E-01   -2.6164056043E-01
    9.4958807092E-01   -1.5761547199E-01    2.1446472800E-01
   -7.3713038245E-01    2.8402081639E-01   -3.3437808230E-02
   -3.9846103505E-01    1.9954517492E-01    1.1747165869E-01
    1.2143660943E-01    4.4147817577E-02    2.1071373559E-02
    2.5539533793E-02    1.5337624608E-01   -2.9270524840E-02
   -7.3167519942E-03   -1.8775222908E-02    1.6283494384E-01
    1.3776115565E-01    8.2544028059E-03   -2.6367273137E-02
    7.3636010670E-04    1.7816321549E-01   -3.2063227162E-02
   -4.2871295998E-02   -3.0271417957E-02    1.6275103692E-01
   -1.4234564286E+00    3.2786973535E-01   -1.2217956585E-01
    5.3596160175E-01   -3.9333390433E-01    5.4290924817E-02
   -4.5601678423E-02   -3.4121900852E-02   -1.9686452307E-01
    1.2779359417E-01    3.4820851215E-02    1.4847088894E-03
    4.0294077744E-02    1.5336897263E-01   -4.7073966634E-02
    2.9094565017E-03   -4.9650600516E-02    1.4729115350E-01
    1.1681263398E-01    1.7645996592E-03   -3.5333531545E-02
    3.0125660959E-02    1.7676773634E-01   -7.5649642741E-03
   -8.7033599649E-03   -1.9277097511E-02    1.6586500952E-01
    7.9785436913E-01   -1.8310562737E-01    2.0343408624E-02
   -3.9108860781E-01    2.4078383138E-01   -5.4158062141E-02
   -8.4580620748E-03   -3.0315241200E-02    1.0869123316E-01
    3.5956911511E-02   -4.3827034022E-02   -6.3038568058E-02
    5.4865187953E-02    4.6042294791E-02   -5.9967565986E-02
    2.4272802609E-03   -9.0685025590E-02    7.7984421615E-02
   -1.1189532092E-02    3.6785069910E-02    3.7066033629E-02
    6.8338360052E-02    1.1997482334E-01    1.1993849770E-02
   -3.0491921904E-02    3.6195694752E-02   -2.2842889492E-03
   -9.2730607104E-02    4.6163355874E-02   -3.7875138967E-03
    9.9793499127E-03    8.5297638188E-03    5.5329367091E-02
    2.4438855929E-02    4.6103645096E-02    1.2243672255E-01
    2.3333910863E-01    1.8270957062E-02   -8.3239844848E-02
   -1.0081854440E-01    4.0606154745E-01   -5.4362903632E-02
   -2.1011891682E-01   -1.2926633116E-02    3.1614543396E-01
   -1.2145952601E+00    2.6263085829E-01    2.8843566251E-01
    6.8259095467E-01   -2.7522590686E-01    9.1780415235E-02
    5.2237714471E-01    1.7309716044E-01   -1.3785146643E-01
    4.0211774757E-01   -2.3485053166E-01    2.2240810303E-02
   -8.5686677167E-01    2.4629410359E-01   -1.2491649650E-01
    1.8463417378E-01   -2.3022204084E-01   -3.1367639034E-02
    2.3101747538E+00   -4.4770590688E-01   -6.8264682247E-02
    5.1392093965E-01    6.8635230681E-01   -2.8601580851E-01
   -8.9202636744E-01   -2.1595887632E-01    5.7646065485E-01
   -6.6794873295E-02    5.7573196885E-02   -4.2539255680E-02
    7.6542609035E-02    8.8388592641E-02    6.5070237102E-02
    4.2332485527E-02    6.0305002811E-02    1.4135351117E-01
   -1.0110725123E+00    2.1662696486E-01   -6.4772094302E-02
   -2.5387510134E-01   -8.6561150492E-01    3.3792613003E-01
    2.7873925523E-01    3.2831333436E-01   -6.9113399592E-01
   -7.4629700695E-01    2.9842877219E-01   -8.5385128524E-02
    8.6139995400E-02   -1.4213075932E-01   -2.9337806983E-02
    1.2701814045E-01   -4.8506630744E-02   -1.2357861042E-02
    4.6812728513E-02   -1.5118826165E-01    1.1861388549E-01
    6.3937777565E-02   -1.0050659919E-01   -8.0751663386E-02
   -1.3477817428E-01   -2.2132591781E-03   -5.1157692824E-02
   -1.4955507750E-01    1.0030794106E-01   -2.1542784885E-01
    9.4480138003E-02   -2.1196683740E-01    8.3203822121E-03
   -1.8291499085E-01   -1.3900782433E-04   -3.5463068655E-02
    3.5462057927E-02   -6.2908893885E-02   -2.1614239289E-02
   -5.7923124613E-02   -7.7458045552E-02   -6.3266353781E-02
    6.9042479103E-03   -7.5250625214E-02    6.0995883702E-03
   -2.3021166790E-01   -5.1090644419E-02    1.4243884659E-01
   -2.4603748721E-02   -1.0381802808E-01   -1.2433348739E-01
    1.5995315239E-01   -1.3165575202E-01   -1.9535245331E-02
    1.9198817721E-03   -4.9432258290E-03   -1.2776565001E-01
   -1.9907644044E-01   -7.0846702748E-02    2.9207824804E-03
    4.0808850014E-02   -6.1663539616E-02   -4.6503019719E-02
    1.3281606012E-01    3.8918949359E-02   -4.4018113327E-02
    7.5012444200E-03    1.2681993652E-01    8.4373251502E-02
   -3.8260607746E-02    7.1213518074E-02    5.0133360968E-02
    2.9044545797E-02    1.8612146639E-03    9.1605443631E-02
[truncated: 8,046 more chars]
