# Supplementary material for: Photovermellogens: Minimalistic Pyridinium-Based Acylhydrazones with Photoswitchable Basicity for Operation in Aqueous Media
Source: J Org Chem. 2026 May 4;91(19):6559–65. doi: 10.1021/acs.joc.5c02962 (PMC13185115; doi:10.1021/acs.joc.5c02962)
Supplement: Supplementary file 3 [file jo5c02962_si_003.zip › ts/pah/ts.out]

                                 *****************
                                 * O   R   C   A *
                                 *****************

                                            #,                                       
                                            ###                                      
                                            ####                                     
                                            #####                                    
                                            ######                                   
                                           ########,                                 
                                     ,,################,,,,,                         
                               ,,#################################,,                 
                          ,,##########################################,,             
                       ,#########################################, ''#####,          
                    ,#############################################,,   '####,        
                  ,##################################################,,,,####,       
                ,###########''''           ''''###############################       
              ,#####''   ,,,,##########,,,,          '''####'''          '####       
            ,##' ,,,,###########################,,,                        '##       
           ' ,,###''''                  '''############,,,                           
         ,,##''                                '''############,,,,        ,,,,,,###''
      ,#''                                            '''#######################'''  
     '                                                          ''''####''''         
             ,#######,   #######,   ,#######,      ##                                
            ,#'     '#,  ##    ##  ,#'     '#,    #''#        ,####,   ,####,        
            ##       ##  ##   ,#'  ##            #'  '#       #'       #'  '#        
            ##       ##  #######   ##           ,######,      #####,   #    #        
            '#,     ,#'  ##    ##  '#,     ,#' ,#      #,     #,   #   #,  ,#        
             '#######'   ##     ##  '#######'  #'      '#     '####' # '####'        


                #########################################################
                #                        -***-                          #
                #          Department of theory and spectroscopy        #
                #                                                       #
                #                      Frank Neese                      #
                #                                                       #
                #     Directorship, Architecture, Infrastructure        #
                #                    SHARK, DRIVERS                     #
                #        Core code/Algorithms in most modules           #
                #                                                       #
                #        Max Planck Institute fuer Kohlenforschung      #
                #                Kaiser Wilhelm Platz 1                 #
                #                 D-45470 Muelheim/Ruhr                 #
                #                      Germany                          #
                #                                                       #
                #                  All rights reserved                  #
                #                        -***-                          #
                #########################################################


                         Program Version 6.0.1  -  RELEASE   -


 With contributions from (in alphabetic order):
[Max-Planck-Institut fuer Kohlenforschung]                               
  Daniel Aravena         : Magnetic Suceptibility                        
  Michael Atanasov       : Ab Initio Ligand Field Theory (pilot matlab implementation)
  Alexander A. Auer      : GIAO ZORA, VPT2 properties, NMR spectrum      
  Ute Becker             : All parallelization in ORCA, NUMFREQ, NUMCALC 
  Giovanni Bistoni       : ED, misc. LED, open-shell LED, HFLD           
  Martin Brehm           : Molecular dynamics                            
  Dmytro Bykov           : pre 5.0 version of the SCF Hessian            
  Marcos Casanova-Páez   : Triplet and SCS-CIS(D). UHF-(DLPNO)-IP/EA/STEOM-CCSD. UHF-CVS-IP/STEOM-CCSD   
  Vijay G. Chilkuri      : MRCI spin determinant printing, contributions to CSF-ICE 
  Pauline Colinet        : FMM embedding                                 
  Dipayan Datta          : RHF DLPNO-CCSD density                        
  Achintya Kumar Dutta   : EOM-CC, STEOM-CC                              
  Nicolas Foglia         : Exact transition moments, OPA infrastructure, MCD improvements    
  Dmitry Ganyushin       : Spin-Orbit,Spin-Spin,Magnetic field MRCI      
  Miquel Garcia-Rates    : C-PCM and meta-GGA Hessian, CCSD/C-PCM, Gaussian charge scheme 
  Tiago L. C. Gouveia    : GS-ROHF, GS-ROCIS                             
  Yang Guo               : DLPNO-NEVPT2, F12-NEVPT2, CIM, IAO-localization        
  Andreas Hansen         : Spin unrestricted coupled pair/coupled cluster methods 
  Ingolf Harden          : AUTO-CI MPn and infrastructure                
  Benjamin Helmich-Paris : MC-RPA, TRAH-(SCF,CASSCF), AVAS, COSX integrals, SCF dyn. polar. 
  Lee Huntington         : MR-EOM, pCC                                   
  Robert Izsak           : Overlap fitted RIJCOSX, COSX-SCS-MP3, EOM     
  Riya Kayal             : Wick's Theorem for AUTO-CI, AUTO-CI UHF-CCSDT 
  Emily Kempfer          : AUTO-CI, RHF CISDT and CCSDT                  
  Christian Kollmar      : KDIIS, OOCD, Brueckner-CCSD(T), CCSD density, CASPT2, CASPT2-K, improved NEVPT2 
  Axel Koslowski         : Symmetry handling                             
  Simone Kossmann        : meta-GGA functionals, TD-DFT gradient, OOMP2, (MP2 Hessian; deprecated post 5.0) 
  Lucas Lang             : DCDCAS                                        
  Marvin Lechner         : AUTO-CI (C++ implementation), FIC-MRCC        
  Spencer Leger          : CASSCF response                               
  Dagmar Lenk            : GEPOL surface, SMD, ORCA-2-JSON               
  Dimitrios Liakos       : Extrapolation schemes; Compound Job, initial MDCI parallelization 
  Dimitrios Manganas     : Further ROCIS development; embedding schemes. LFT, Crystal Embedding 
  Dimitrios Pantazis     : SARC Basis sets                               
  Anastasios Papadopoulos: AUTO-CI, single reference methods and gradients 
  Taras Petrenko         : pre 6.0 DFT Hessian and TD-DFT gradient, (ASA, deprecated), ECA, 1-Electron XAS/XES, NRVS 
  Peter Pinski           : DLPNO-MP2, DLPNO-MP2 Gradient                 
  Christoph Reimann      : Effective Core Potentials                     
  Marius Retegan         : Local ZFS, SOC                                
  Christoph Riplinger    : Optimizer, TS searches, QM/MM, DLPNO-CCSD(T), (RO)-DLPNO pert. Triples 
  Michael Roemelt        : Original ROCIS implementation                 
  Masaaki Saitow         : Open-shell DLPNO-CCSD energy and density      
  Barbara Sandhoefer     : DKH picture change effects                    
  Kantharuban Sivalingam : CASSCF convergence/infrastructure, NEVPT2 and variants, FIC-MRCI 
  Bernardo de Souza      : ESD, SOC TD-DFT                               
  Georgi L. Stoychev     : AutoAux, RI-MP2 NMR, DLPNO-MP2 response, X2C  
  Van Anh Tran           : RI-MP2 g-tensors                              
  Willem Van den Heuvel  : Paramagnetic NMR                              
  Zikuan Wang            : NOTCH, Electric field optimization            
  Frank Wennmohs         : Technical directorship and infrastructure     
  Hang Xu                : AUTO-CI-Response properties                   
                                                                         
[FACCTs GmbH]                                                            
  Markus Bursch, Miquel Garcia-Rates, Christoph Riplinger, Bernardo de Souza, Georgi L. Stoychev 
                                                                 
  APM, Basis sets (HGBS, AHGBS, def-TZVP (Ac-Lr), def2-XVPD (La-Lu)), CI-OPT, improved COSX, DLPNO-Multilevel,           
  DOCKER, DRACO, updates on ESD, GOAT, IRC, LR-CPCM, MBIS, meta-GGA TD-DFT gradient, ML-optimized integration grids, 
  MM, NACMEs, nearIR, NEB, NEB-TS, NL-DFT gradient (VV10), 2- and 3-layer-ONIOM, interface openCOSMO-RS, QMMM,   
  Crystal-QMMM, SF, symmetry and pop. for TD-DFT, r2SCAN hybrids, SOLVATOR                                   
                                                                         
[Other institutions]                                                     
  V. Asgeirsson          : NEB                                           
  Christoph Bannwarth    : sTDA-DFT, sTD-DFT, PBEh-3c, B97-3c, D3        
  Sebastian Ehlert       : rSCAN, r2SCAN, r2SCAN-3c, D4, dhf basis sets  
  Marvin Friede          : D4 for Fr, Ra, Ac-Lr                          
  Lars Goerigk           : TD-DFT with DH, B97 family of functionals     
  Stefan Grimme          : VdW corrections, initial TS optimization, DFT functionals, gCP, sTDA/sTD-DF 
  Waldemar Hujo          : DFT-NL                                        
  H. Jonsson             : NEB                                           
  Holger Kruse           : gCP                                           
  Marcel Mueller         : wB97X-3c, vDZP basis set                      
  Hagen Neugebauer       : wr2SCAN                                       
  Tobias Risthaus        : range-separated hybrid DFT                    
  Lukas Wittmann         : regularized MP2, r2SCAN double-hybrids, wr2SCAN        
                                                                         
We gratefully acknowledge several colleagues who have allowed us to      
interface, adapt or use parts of their codes:                            
  Ed Valeev, F. Pavosevic, A. Kumar             : LibInt (2-el integral package), F12 methods 
  Garnet Chan, S. Sharma, J. Yang, R. Olivares  : DMRG                   
  Ulf Ekstrom                                   : XCFun DFT Library      
  Mihaly Kallay                                 : mrcc  (arbitrary order and MRCC methods)
  Frank Weinhold                                : gennbo (NPA and NBO analysis)           
  Simon Mueller                                 : openCOSMO-RS                            
  Christopher J. Cramer and Donald G. Truhlar   : smd solvation model                     
  S Lehtola, MJT Oliveira, MAL Marques          : LibXC Library                           
  Liviu Ungur et al                             : ANISO software                          


 Your calculation uses the libint2 library for the computation of 2-el integrals
 For citations please refer to: http://libint.valeyev.net

 Your ORCA version has been built with support for libXC version: 6.2.2
 For citations please refer to: https://libxc.gitlab.io

 This ORCA versions uses:
   CBLAS   interface :  Fast vector & matrix operations
   LAPACKE interface :  Fast linear algebra routines
   SCALAPACK package :  Parallel linear algebra routines
   Shared memory     :  Shared parallel matrices
   BLAS/LAPACK       :  OpenBLAS 0.3.27  USE64BITINT DYNAMIC_ARCH NO_AFFINITY SkylakeX SINGLE_THREADED
        Core in use  :  SkylakeX
   Copyright (c) 2011-2014, The OpenBLAS Project


NOTE: MaxCore=700 MB was set to SCF,MP2,MDCI,CIPSI,MRCI and CIS
      => If you want to overwrite this, your respective input block should be placed after the MaxCore statement


***************************************
The coordinates will be read from file: coord.xyz
***************************************


Your calculation utilizes the geometrical counterpoise correction gCP
Please cite in your paper:
H.Kruse, S. Grimme J.Chem.Phys., 136, (2012), 154101 
   

Your calculation utilizes the atom-pairwise dispersion correction
with the Becke-Johnson damping scheme (D3BJ)


Your calculation employs the composite approach PBEh-3c.
Please cite in your paper:
S. Grimme, J. G. Brandenburg, C. Bannwarth, A. Hansen J.Chem.Phys., 143, (2015), 054107 
   

================================================================================

----- Orbital basis set information -----
Your calculation utilizes the basis: def2-mSVP

----- AuxJ basis set information -----
Your calculation utilizes the auxiliary basis: def2/J
   F. Weigend, Phys. Chem. Chem. Phys. 8, 1057 (2006).

================================================================================
                                        WARNINGS
                       Please study these warnings very carefully!
================================================================================

WARNING: Old DensityContainer found on disk!
         Will remove this file - 
         If you want to keep old densities, please start your calculation with a different basename. 


WARNING: Geometry Optimization
  ===> : Switching off AutoStart
         For restart on a previous wavefunction, please use MOREAD

WARNING: Broken symmetry calculations need fully converged wavefunctions
  ===> : Setting SCFConvForced true
         You can overwrite this default with %scf ConvForced false 


================================================================================
                                       INPUT FILE
================================================================================
NAME = orca.inp
|  1> !UKS PBEH-3c verytightscf tightopt slowconv OPTTS FREQ CPCM(water)
|  2> %scf brokensym 1,1
|  3> end
|  4> %geom
|  5> inhess read
|  6> inhessname "inp.hess"
|  7> end
|  8> %pal nprocs 12 end
|  9> %maxcore 700
| 10> * XYZFILE +1 3 coord.xyz
| 11> 
| 12>                          ****END OF INPUT****
================================================================================

                       *****************************
                       * Geometry Optimization Run *
                       *****************************

Geometry optimization settings:
Update method            Update   .... Bofill
Choice of coordinates    CoordSys .... (2022) Redundant Internals
Initial Hessian          InHess   .... Read
Max. no of cycles        MaxIter  .... 96

Convergence Tolerances:
Energy Change            TolE     ....  1.0000e-06 Eh
Max. Gradient            TolMAXG  ....  1.0000e-04 Eh/bohr
RMS Gradient             TolRMSG  ....  3.0000e-05 Eh/bohr
Max. Displacement        TolMAXD  ....  1.0000e-03 bohr
RMS Displacement         TolRMSD  ....  6.0000e-04 bohr
Strict Convergence                .... False

------------------------------------------------------------------------------
                        ORCA OPTIMIZATION COORDINATE SETUP
------------------------------------------------------------------------------

The optimization will be done in redundant internal coordinates (2022)
Making redundant internal coordinates   ...  (2022 redundants) done
Following TS mode number                ...     0
Evaluating the initial hessian          ... (Reading Exact Hessian)...  
InHessName: inp.hess	The file <inp.hess> is opened as a .hess file
done
done
Evaluating the coordinates              ...  done
Calculating the B-matrix                .... done
Calculating the G-matrix                .... done
Diagonalizing the G-matrix              .... done
Small eigenvalue found = 2.659e-03
Small eigenvalue found = 3.007e-03
Small eigenvalue found = 1.383e-02
Small eigenvalue found = 1.463e-02
The first mode is                       ....   64
The number of degrees of freedom        ....   90

    -----------------------------------------------------------------
                    Redundant Internal Coordinates


    -----------------------------------------------------------------
         Definition                    Initial Value    d2E/dq (diagonal element)
    -----------------------------------------------------------------
      1. B(C   1,N   0)                  1.3442         0.451441   
      2. B(C   2,C   1)                  1.3654         0.471497   
      3. B(C   3,C   2)                  1.4011         0.403935   
      4. B(C   4,C   3)                  1.3994         0.405570   
      5. B(C   5,C   4)                  1.3662         0.469591   
      6. B(C   5,N   0)                  1.3429         0.454910   
      7. B(H   6,C   1)                  1.0801         0.387058   
      8. B(H   7,C   2)                  1.0789         0.389850   
      9. B(N   8,C   3)                  1.3612         0.485698   
     10. B(H   9,C   4)                  1.0811         0.383823   
     11. B(H  10,C   5)                  1.0798         0.387711   
     12. B(C  11,N   0)                  1.4651         0.340190   
     13. B(H  12,C  11)                  1.0858         0.369083   
     14. B(H  13,C  11)                  1.0873         0.365353   
     15. B(H  14,C  11)                  1.0846         0.372106   
     16. B(H  15,N   8)                  1.0199         0.442359   
     17. B(N  16,N   8)                  1.3081         0.508925   
     18. B(C  17,N  16)                  1.3191         0.466795   
     19. B(C  18,C  17)                  1.4834         0.296536   
     20. B(H  19,C  17)                  1.1010         0.329707   
     21. B(O  20,C  18)                  1.2136         0.849003   
     22. B(C  21,C  18)                  1.4828         0.331714   
     23. B(C  22,C  21)                  1.3943         0.413403   
     24. B(C  23,C  22)                  1.3848         0.432035   
     25. B(C  24,C  23)                  1.3900         0.421324   
     26. B(C  25,C  24)                  1.3887         0.424241   
     27. B(C  26,C  25)                  1.3862         0.428811   
     28. B(C  26,C  21)                  1.3930         0.413838   
     29. B(H  27,C  22)                  1.0821         0.380339   
     30. B(H  28,C  23)                  1.0819         0.379632   
     31. B(H  29,C  24)                  1.0822         0.379498   
     32. B(H  30,C  25)                  1.0818         0.380059   
     33. B(H  31,C  26)                  1.0836         0.375168   
     34. A(C   1,N   0,C   5)          119.9892         0.099292   
     35. A(C   5,N   0,C  11)          120.5570         0.142994   
     36. A(C   1,N   0,C  11)          119.4331         0.138790   
     37. A(N   0,C   1,H   6)          116.5587         0.099086   
     38. A(N   0,C   1,C   2)          121.8711         0.093514   
     39. A(C   2,C   1,H   6)          121.5690         0.090032   
     40. A(C   3,C   2,H   7)          121.8274         0.082587   
     41. A(C   1,C   2,H   7)          119.2703         0.084367   
     42. A(C   1,C   2,C   3)          118.9010         0.086926   
     43. A(C   2,C   3,C   4)          118.4424         0.090623   
     44. A(C   2,C   3,N   8)          122.0505         0.156056   
     45. A(C   4,C   3,N   8)          119.4859         0.148630   
     46. A(C   5,C   4,H   9)          119.0746         0.087589   
     47. A(C   3,C   4,H   9)          121.5868         0.087361   
     48. A(C   3,C   4,C   5)          119.3384         0.088657   
     49. A(N   0,C   5,H  10)          116.9602         0.099166   
     50. A(N   0,C   5,C   4)          121.4553         0.093032   
     51. A(C   4,C   5,H  10)          121.5842         0.091391   
     52. A(C   3,N   8,N  16)          120.8241         0.169671   
     53. A(C   3,N   8,H  15)          118.5853         0.113780   
     54. A(H  15,N   8,N  16)          120.1323         0.124439   
     55. A(N   0,C  11,H  14)          109.2951         0.142273   
     56. A(H  13,C  11,H  14)          109.6162         0.067055   
     57. A(H  12,C  11,H  14)          109.2496         0.067645   
     58. A(H  12,C  11,H  13)          109.7993         0.059943   
     59. A(N   0,C  11,H  13)          109.5231         0.138366   
     60. A(N   0,C  11,H  12)          109.3422         0.141393   
     61. A(N   8,N  16,C  17)          118.6355         0.281310   
     62. A(C  18,C  17,H  19)          107.9740         0.079305   
     63. A(N  16,C  17,H  19)          115.0217         0.088886   
     64. A(N  16,C  17,C  18)          121.1202         0.118589   
     65. A(O  20,C  18,C  21)          122.5673         0.183665   
     66. A(C  17,C  18,C  21)          116.0810         0.177409   
     67. A(C  17,C  18,O  20)          121.0762         0.179788   
     68. A(C  22,C  21,C  26)          119.6106         0.090343   
     69. A(C  18,C  21,C  26)          120.9512         0.140750   
     70. A(C  18,C  21,C  22)          119.3948         0.139736   
     71. A(C  23,C  22,H  27)          119.8908         0.085725   
     72. A(C  21,C  22,H  27)          120.0330         0.085151   
     73. A(C  21,C  22,C  23)          120.0751         0.085425   
     74. A(C  24,C  23,H  28)          120.0544         0.085019   
     75. A(C  22,C  23,H  28)          119.8766         0.085018   
     76. A(C  22,C  23,C  24)          120.0689         0.084982   
     77. A(C  25,C  24,H  29)          119.9387         0.085086   
     78. A(C  23,C  24,H  29)          119.9645         0.085060   
     79. A(C  23,C  24,C  25)          120.0968         0.084992   
     80. A(C  26,C  25,H  30)          119.8858         0.084976   
     81. A(C  24,C  25,H  30)          120.2183         0.084768   
     82. A(C  24,C  25,C  26)          119.8959         0.084626   
     83. A(C  25,C  26,H  31)          119.4850         0.087651   
     84. A(C  21,C  26,H  31)          120.2607         0.086408   
     85. A(C  21,C  26,C  25)          120.2482         0.085523   
     86. D(C   2,C   1,N   0,C   5)     -0.1863         0.007939   
     87. D(H   6,C   1,N   0,C  11)      1.8551         0.007352   
     88. D(C   2,C   1,N   0,C  11)   -178.5402         0.007165   
     89. D(H   6,C   1,N   0,C   5)   -179.7910         0.007439   
     90. D(H   7,C   2,C   1,N   0)   -179.0731         0.009253   
     91. D(C   3,C   2,C   1,N   0)      0.5160         0.009072   
     92. D(C   3,C   2,C   1,H   6)   -179.8990         0.008867   
     93. D(H   7,C   2,C   1,H   6)      0.5119         0.010054   
     94. D(N   8,C   3,C   2,C   1)    177.7003         0.008129   
     95. D(N   8,C   3,C   2,H   7)     -2.7216         0.008876   
     96. D(C   4,C   3,C   2,C   1)     -0.6124         0.006732   
     97. D(C   4,C   3,C   2,H   7)    178.9656         0.007327   
     98. D(H   9,C   4,C   3,C   2)   -179.4316         0.007277   
     99. D(C   5,C   4,C   3,N   8)   -177.9557         0.007846   
    100. D(C   5,C   4,C   3,C   2)      0.4014         0.006726   
    101. D(H   9,C   4,C   3,N   8)      2.2112         0.008721   
    102. D(H  10,C   5,C   4,H   9)     -0.0242         0.009975   
    103. D(N   0,C   5,C   4,H   9)    179.7612         0.009115   
    104. D(N   0,C   5,C   4,C   3)     -0.0761         0.009090   
    105. D(H  10,C   5,N   0,C  11)     -1.9103         0.007412   
    106. D(H  10,C   5,N   0,C   1)    179.7546         0.007505   
    107. D(H  10,C   5,C   4,C   3)   -179.8615         0.008792   
    108. D(C   4,C   5,N   0,C  11)    178.2948         0.007310   
    109. D(C   4,C   5,N   0,C   1)     -0.0403         0.007959   
    110. D(N  16,N   8,C   3,C   4)   -179.9858         0.008966   
    111. D(N  16,N   8,C   3,C   2)      1.7186         0.007490   
    112. D(H  15,N   8,C   3,C   4)     -7.7436         0.006730   
    113. D(H  15,N   8,C   3,C   2)    173.9607         0.007894   
    114. D(H  13,C  11,N   0,C   1)     76.6613         0.013702   
    115. D(H  12,C  11,N   0,C   5)    137.9623         0.011538   
    116. D(H  12,C  11,N   0,C   1)    -43.6933         0.013318   
    117. D(H  14,C  11,N   0,C   1)   -163.2374         0.026392   
    118. D(H  13,C  11,N   0,C   5)   -101.6831         0.011672   
    119. D(C  17,N  16,N   8,H  15)      7.0322         0.014418   
    120. D(C  17,N  16,N   8,C   3)    179.1548         0.017809   
    121. D(H  19,C  17,N  16,N   8)    -34.5414         0.008121   
    122. D(C  18,C  17,N  16,N   8)     98.2704        -0.011342   
    123. D(C  21,C  18,C  17,H  19)    -41.4243         0.016125   
    124. D(C  21,C  18,C  17,N  16)   -177.0898         0.016283   
    125. D(O  20,C  18,C  17,H  19)    132.6967         0.016919   
    126. D(O  20,C  18,C  17,N  16)     -2.9688         0.016191   
    127. D(C  26,C  21,C  18,O  20)    161.2999         0.010194   
    128. D(C  26,C  21,C  18,C  17)    -24.6751         0.010128   
    129. D(C  22,C  21,C  18,O  20)    -16.2929         0.010341   
    130. D(C  22,C  21,C  18,C  17)    157.7321         0.009122   
    131. D(H  27,C  22,C  21,C  26)   -179.8413         0.007860   
    132. D(H  27,C  22,C  21,C  18)     -2.2158         0.008012   
    133. D(C  23,C  22,C  21,C  26)      0.5351         0.008321   
    134. D(C  23,C  22,C  21,C  18)    178.1607         0.007319   
    135. D(H  28,C  23,C  22,H  27)     -0.1268         0.010014   
    136. D(H  28,C  23,C  22,C  21)    179.4973         0.009116   
    137. D(C  24,C  23,C  22,H  27)    179.7411         0.008868   
    138. D(C  24,C  23,C  22,C  21)     -0.6348         0.009622   
    139. D(H  29,C  24,C  23,H  28)      0.0357         0.010008   
    140. D(H  29,C  24,C  23,C  22)   -179.8320         0.009056   
    141. D(C  25,C  24,C  23,H  28)   -179.9859         0.008963   
    142. D(C  25,C  24,C  23,C  22)      0.1465         0.009692   
    143. D(H  30,C  25,C  24,H  29)      0.4241         0.010011   
    144. D(H  30,C  25,C  24,C  23)   -179.5543         0.008982   
    145. D(C  26,C  25,C  24,H  29)   -179.5811         0.009077   
    146. D(C  26,C  25,C  24,C  23)      0.4405         0.009656   
    147. D(C  25,C  26,C  21,C  22)      0.0523         0.008267   
    148. D(C  25,C  26,C  21,C  18)   -177.5354         0.007469   
    149. D(H  31,C  26,C  25,H  30)      0.3539         0.009916   
    150. D(H  31,C  26,C  25,C  24)   -179.6409         0.008843   
    151. D(C  21,C  26,C  25,H  30)    179.4561         0.009006   
    152. D(C  21,C  26,C  25,C  24)     -0.5387         0.009544   
    153. D(H  31,C  26,C  21,C  22)    179.1475         0.008128   
    154. D(H  31,C  26,C  21,C  18)      1.5598         0.007895   
    -----------------------------------------------------------------

Number of atoms                         .... 32
Number of degrees of freedom            .... 154


         *************************************************************
         *                GEOMETRY OPTIMIZATION CYCLE   1            *
         *************************************************************
---------------------------------
CARTESIAN COORDINATES (ANGSTROEM)
---------------------------------
  N     -5.076533    0.985695   -0.147419
  C     -4.199863    1.560429    0.694076
  C     -2.910870    1.123000    0.801665
  C     -2.490604    0.051275    0.003017
  C     -3.417384   -0.536327   -0.865450
  C     -4.691942   -0.046868   -0.915142
  H     -4.568937    2.383936    1.287582
  H     -2.246772    1.605529    1.501762
  N     -1.208871   -0.406615    0.024684
  H     -3.150373   -1.371584   -1.497706
  H     -5.436608   -0.473935   -1.570113
  C     -6.437830    1.518810   -0.243440
  H     -6.813510    1.727501    0.753745
  H     -6.429475    2.432596   -0.832560
  H     -7.077673    0.784089   -0.720112
  H     -0.981918   -1.247107   -0.506503
  N     -0.321286    0.123239    0.826278
  C      0.904093   -0.365223    0.823957
  C      1.988698    0.288880    0.051832
  H      0.972377   -1.450678    0.653026
  O      1.766428    1.260123   -0.641100
  C      3.306198   -0.391158    0.074015
  C      4.221536   -0.143368   -0.948149
  C      5.470383   -0.741250   -0.921409
  C      5.818921   -1.579343    0.131373
  C      4.914873   -1.821628    1.157250
  C      3.660058   -1.233513    1.125584
  H      3.954778    0.511851   -1.766936
  H      6.175184   -0.553143   -1.720436
  H      6.796321   -2.043538    0.151952
  H      5.186672   -2.467804    1.981167
  H      2.961942   -1.422483    1.932534

----------------------------
CARTESIAN COORDINATES (A.U.)
----------------------------
  NO LB      ZA    FRAG     MASS         X           Y           Z
   0 N     7.0000    0    14.007   -9.593257    1.862693   -0.278582
   1 C     6.0000    0    12.011   -7.936591    2.948784    1.311614
   2 C     6.0000    0    12.011   -5.500748    2.122163    1.514928
   3 C     6.0000    0    12.011   -4.706559    0.096897    0.005701
   4 C     6.0000    0    12.011   -6.457919   -1.013511   -1.635464
   5 C     6.0000    0    12.011   -8.866486   -0.088567   -1.729367
   6 H     1.0000    0     1.008   -8.634039    4.504987    2.433177
   7 H     1.0000    0     1.008   -4.245784    3.034010    2.837919
   8 N     7.0000    0    14.007   -2.284435   -0.768390    0.046647
   9 H     1.0000    0     1.008   -5.953342   -2.591918   -2.830255
  10 H     1.0000    0     1.008  -10.273700   -0.895607   -2.967084
  11 C     6.0000    0    12.011  -12.165736    2.870134   -0.460036
  12 H     1.0000    0     1.008  -12.875668    3.264504    1.424371
  13 H     1.0000    0     1.008  -12.149948    4.596940   -1.573311
  14 H     1.0000    0     1.008  -13.374863    1.481714   -1.360815
  15 H     1.0000    0     1.008   -1.855556   -2.356691   -0.957151
  16 N     7.0000    0    14.007   -0.607143    0.232889    1.561438
  17 C     6.0000    0    12.011    1.708489   -0.690171    1.557054
  18 C     6.0000    0    12.011    3.758094    0.545905    0.097948
  19 H     1.0000    0     1.008    1.837527   -2.741384    1.234041
  20 O     8.0000    0    15.999    3.338066    2.381288   -1.211504
  21 C     6.0000    0    12.011    6.247809   -0.739182    0.139868
  22 C     6.0000    0    12.011    7.977546   -0.270926   -1.791743
  23 C     6.0000    0    12.011   10.337525   -1.400760   -1.741212
  24 C     6.0000    0    12.011   10.996167   -2.984527    0.248260
  25 C     6.0000    0    12.011    9.287763   -3.442378    2.186886
  26 C     6.0000    0    12.011    6.916506   -2.331002    2.127046
  27 H     1.0000    0     1.008    7.473447    0.967259   -3.339026
  28 H     1.0000    0     1.008   11.669407   -1.045289   -3.251152
  29 H     1.0000    0     1.008   12.843185   -3.861728    0.287148
  30 H     1.0000    0     1.008    9.801390   -4.663474    3.743863
  31 H     1.0000    0     1.008    5.597259   -2.688104    3.651961

--------------------------------
INTERNAL COORDINATES (ANGSTROEM)
--------------------------------
 N      0   0   0     0.000000000000     0.00000000     0.00000000
 C      1   0   0     1.344240999424     0.00000000     0.00000000
 C      2   1   0     1.365438274994   121.87112853     0.00000000
 C      3   2   1     1.401091659873   118.90097566     0.51600070
 C      4   3   2     1.399440335103   118.44238570   359.38755077
 C      1   2   3     1.342941741362   119.98923738   359.81369948
 H      2   1   3     1.080105917714   116.55866316   180.39531572
 H      3   2   1     1.078886196481   119.27030096   180.92694197
 N      4   3   2     1.361238796617   122.05047587   177.70032441
 H      5   4   3     1.081063092203   121.58679282   180.56835951
 H      6   1   2     1.079768952593   116.96017228   179.75461943
 C      1   2   3     1.465114945415   119.43309578   181.45982093
 H     12   1   2     1.085847980965   109.34217807   316.30665378
 H     12   1   2     1.087261375349   109.52311561    76.66125855
 H     12   1   2     1.084632761155   109.29510010   196.76263913
 H      9   4   3     1.019850254978   118.58534099   173.96072903
 N      9   4   3     1.308091549209   120.82410122     1.71855264
 C     17   9   4     1.319149624563   118.63552003   179.15484839
 C     18  17   9     1.483372833026   121.12022449    98.27040013
 H     18  17   9     1.100950891384   115.02166886   325.45855841
 O     19  18  17     1.213619111586   121.07622776   357.03123225
 C     19  18  17     1.482819277986   116.08099830   182.91020486
 C     22  19  18     1.394296584223   119.39481661   157.73205315
 C     23  22  19     1.384845618456   120.07510502   178.16066505
 C     24  23  22     1.390046997837   120.06887275   359.36523716
 C     25  24  23     1.388678753516   120.09680314     0.14645914
 C     26  25  24     1.386161035653   119.89592908     0.44050457
 H     23  22  19     1.082073886346   120.03301489   357.78424244
 H     24  23  22     1.081929927494   119.87663163   179.49732893
 H     25  24  23     1.082225212716   119.96450566   180.16802023
 H     26  25  24     1.081784291609   120.21825538   180.44569624
 H     27  26  25     1.083625282711   119.48499144   180.35907060

---------------------------
INTERNAL COORDINATES (A.U.)
---------------------------
 N      0   0   0     0.000000000000     0.00000000     0.00000000
 C      1   0   0     2.540247346900     0.00000000     0.00000000
 C      2   1   0     2.580304392513   121.87112853     0.00000000
 C      3   2   1     2.647679525681   118.90097566     0.51600070
 C      4   3   2     2.644558974107   118.44238570   359.38755077
 C      1   2   3     2.537792104985   119.98923738   359.81369948
 H      2   1   3     2.041104380108   116.55866316   180.39531572
 H      3   2   1     2.038799441018   119.27030096   180.92694197
 N      4   3   2     2.572368528474   122.05047587   177.70032441
 H      5   4   3     2.042913177755   121.58679282   180.56835951
 H      6   1   2     2.040467608312   116.96017228   179.75461943
 C      1   2   3     2.768666001550   119.43309578   181.45982093
 H     12   1   2     2.051955307095   109.34217807   316.30665378
 H     12   1   2     2.054626235400   109.52311561    76.66125855
 H     12   1   2     2.049658874462   109.29510010   196.76263913
 H      9   4   3     1.927237679518   118.58534099   173.96072903
 N      9   4   3     2.471934786101   120.82410122     1.71855264
 C     17   9   4     2.492831520089   118.63552003   179.15484839
 C     18  17   9     2.803168408918   121.12022449    98.27040013
 H     18  17   9     2.080495671612   115.02166886   325.45855841
 O     19  18  17     2.293407751790   121.07622776   357.03123225
 C     19  18  17     2.802122341493   116.08099830   182.91020486
 C     22  19  18     2.634838693644   119.39481661   157.73205315
 C     23  22  19     2.616978956643   120.07510502   178.16066505
 C     24  23  22     2.626808139191   120.06887275   359.36523716
 C     25  24  23     2.624222532140   120.09680314     0.14645914
 C     26  25  24     2.619464734897   119.89592908     0.44050457
 H     23  22  19     2.044823301862   120.03301489   357.78424244
 H     24  23  22     2.044551259056   119.87663163   179.49732893
 H     25  24  23     2.045109267257   119.96450566   180.16802023
 H     26  25  24     2.044276047119   120.21825538   180.44569624
 H     27  26  25     2.047755016117   119.48499144   180.35907060

---------------------
BASIS SET INFORMATION
---------------------
There are 4 groups of distinct atoms

 Group   1 Type N   : 8s4p1d contracted to 4s2p1d pattern {5111/31/1}
 Group   2 Type C   : 8s4p1d contracted to 4s2p1d pattern {5111/31/1}
 Group   3 Type H   : 4s contracted to 2s pattern {31}
 Group   4 Type O   : 8s4p1d contracted to 4s2p1d pattern {5111/31/1}

Atom   0N    basis set group =>   1
Atom   1C    basis set group =>   2
Atom   2C    basis set group =>   2
Atom   3C    basis set group =>   2
Atom   4C    basis set group =>   2
Atom   5C    basis set group =>   2
Atom   6H    basis set group =>   3
Atom   7H    basis set group =>   3
Atom   8N    basis set group =>   1
Atom   9H    basis set group =>   3
Atom  10H    basis set group =>   3
Atom  11C    basis set group =>   2
Atom  12H    basis set group =>   3
Atom  13H    basis set group =>   3
Atom  14H    basis set group =>   3
Atom  15H    basis set group =>   3
Atom  16N    basis set group =>   1
Atom  17C    basis set group =>   2
Atom  18C    basis set group =>   2
Atom  19H    basis set group =>   3
Atom  20O    basis set group =>   4
Atom  21C    basis set group =>   2
Atom  22C    basis set group =>   2
Atom  23C    basis set group =>   2
Atom  24C    basis set group =>   2
Atom  25C    basis set group =>   2
Atom  26C    basis set group =>   2
Atom  27H    basis set group =>   3
Atom  28H    basis set group =>   3
Atom  29H    basis set group =>   3
Atom  30H    basis set group =>   3
Atom  31H    basis set group =>   3
---------------------------------
AUXILIARY/J BASIS SET INFORMATION
---------------------------------
There are 4 groups of distinct atoms

 Group   1 Type N   : 12s5p4d2f1g contracted to 6s4p3d1f1g pattern {711111/2111/211/2/1}
 Group   2 Type C   : 12s5p4d2f1g contracted to 6s4p3d1f1g pattern {711111/2111/211/2/1}
 Group   3 Type H   : 5s2p1d contracted to 3s1p1d pattern {311/2/1}
 Group   4 Type O   : 12s5p4d2f1g contracted to 6s4p3d1f1g pattern {711111/2111/211/2/1}

Atom   0N    basis set group =>   1
Atom   1C    basis set group =>   2
Atom   2C    basis set group =>   2
Atom   3C    basis set group =>   2
Atom   4C    basis set group =>   2
Atom   5C    basis set group =>   2
Atom   6H    basis set group =>   3
Atom   7H    basis set group =>   3
Atom   8N    basis set group =>   1
Atom   9H    basis set group =>   3
Atom  10H    basis set group =>   3
Atom  11C    basis set group =>   2
Atom  12H    basis set group =>   3
Atom  13H    basis set group =>   3
Atom  14H    basis set group =>   3
Atom  15H    basis set group =>   3
Atom  16N    basis set group =>   1
Atom  17C    basis set group =>   2
Atom  18C    basis set group =>   2
Atom  19H    basis set group =>   3
Atom  20O    basis set group =>   4
Atom  21C    basis set group =>   2
Atom  22C    basis set group =>   2
Atom  23C    basis set group =>   2
Atom  24C    basis set group =>   2
Atom  25C    basis set group =>   2
Atom  26C    basis set group =>   2
Atom  27H    basis set group =>   3
Atom  28H    basis set group =>   3
Atom  29H    basis set group =>   3
Atom  30H    basis set group =>   3
Atom  31H    basis set group =>   3


           ************************************************************
           *        Program running with 12 parallel MPI-processes    *
           *              working on a common directory               *
           ************************************************************
------------------------------------------------------------------------------
                             ORCA STARTUP CALCULATIONS
                           -- RI-GTO INTEGRALS CHOSEN --
------------------------------------------------------------------------------
------------------------------------------------------------------------------
                   ___                                                        
                  /   \      - P O W E R E D   B Y -                         
                 /     \                                                     
                 |  |  |   _    _      __       _____    __    __             
                 |  |  |  | |  | |    /  \     |  _  \  |  |  /  |          
                  \  \/   | |  | |   /    \    | | | |  |  | /  /          
                 / \  \   | |__| |  /  /\  \   | |_| |  |  |/  /          
                |  |  |   |  __  | /  /__\  \  |    /   |      \           
                |  |  |   | |  | | |   __   |  |    \   |  |\   \          
                \     /   | |  | | |  |  |  |  | |\  \  |  | \   \       
                 \___/    |_|  |_| |__|  |__|  |_| \__\ |__|  \__/        
                                                                              
                      - O R C A' S   B I G   F R I E N D -                    
                                      &                                       
                       - I N T E G R A L  F E E D E R -                       
                                                                              
 v1 FN, 2020, v2 2021, v3 2022-2024                                           
------------------------------------------------------------------------------


----------------------
SHARK INTEGRAL PACKAGE
----------------------

Number of atoms                             ...     32
Number of basis functions                   ...    298
Number of shells                            ...    154
Maximum angular momentum                    ...      2
Integral batch strategy                     ... SHARK/LIBINT Hybrid
RI-J (if used) integral strategy            ... SPLIT-RIJ (Revised 2003 algorithm where possible)
Printlevel                                  ...      1
Contraction scheme used                     ... SEGMENTED contraction
Prescreening option                         ... SCHWARTZ
   Thresh                                   ... 1.000e-12
   Tcut                                     ... 1.000e-14
   Tpresel                                  ... 1.000e-14 
Coulomb Range Separation                    ... NOT USED
Exchange Range Separation                   ... NOT USED
Multipole approximations                    ... NOT USED
Finite Nucleus Model                        ... NOT USED
CABS basis                                  ... NOT available
Auxiliary Coulomb fitting basis             ... AVAILABLE
   # of basis functions in Aux-J            ...   1036
   # of shells in Aux-J                     ...    340
   Maximum angular momentum in Aux-J        ...      4
Auxiliary J/K fitting basis                 ... NOT available
Auxiliary Correlation fitting basis         ... NOT available
Auxiliary 'external' fitting basis          ... NOT available

Checking pre-screening integrals            ... done (  0.0 sec) Dimension = 154
Check shell pair data                       ... done (  0.0 sec)
Shell pair information
Shell pair cut-off parameter TPreSel        ...   1.0e-14
Total number of shell pairs                 ...     11935
Shell pairs after pre-screening             ...      7663
Total number of primitive shell pairs       ...     42471
Primitive shell pairs kept                  ...     18044
          la=0 lb=0:   2870 shell pairs
          la=1 lb=0:   2596 shell pairs
          la=1 lb=1:    561 shell pairs
          la=2 lb=0:   1046 shell pairs
          la=2 lb=1:    484 shell pairs
          la=2 lb=2:    106 shell pairs

Calculating one electron integrals          ... done (  0.0 sec)
Calculating RI/J V-Matrix + Cholesky decomp.... done (  0.0 sec)
Calculating Nuclear repulsion               ... done (  0.0 sec) ENN=   1149.379040265764 Eh

Diagonalization of the overlap matrix:
Smallest eigenvalue                        ... 4.319e-04
Time for diagonalization                   ...    0.007 sec
Threshold for overlap eigenvalues          ... 1.000e-07
Number of eigenvalues below threshold      ... 0
Time for construction of square roots      ...    0.003 sec
Total time needed                          ...    0.011 sec

-------------------
DFT GRID GENERATION
-------------------

General Integration Accuracy     IntAcc      ... 4.159
Radial Grid Type                 RadialGrid  ... OptM3 with GC (2021)
Angular Grid (max. ang.)         AngularGrid ... 3 (Lebedev-194)
Angular grid pruning method      GridPruning ... 4 (adaptive)
Weight generation scheme         WeightScheme... mBecke (2022)
Basis function cutoff            BFCut       ... 1.0000e-12
Integration weight cutoff        WCut        ... 1.0000e-14
Partially contracted basis set               ... off
Rotationally invariant grid construction     ... off
Angular grids for H and He will be reduced by one unit

Total number of grid points                  ...    78382
Total number of batches                      ...     1240
Average number of points per batch           ...       63
Average number of grid points per atom       ...     2449
Initializing property integral containers    ... done (  0.0 sec)

SHARK setup successfully completed in   0.5 seconds

Maximum memory used throughout the entire STARTUP-calculation: 27.9 MB


           ************************************************************
           *        Program running with 12 parallel MPI-processes    *
           *              working on a common directory               *
           ************************************************************
-------------------------------------------------------------------------------
                                 ORCA GUESS
                   Start orbitals & Density for SCF / CASSCF
-------------------------------------------------------------------------------

------------
SCF SETTINGS
------------
Hamiltonian:
 Density Functional     Method          .... DFT(GTOs)
 Exchange Functional    Exchange        .... PBE
   PBE kappa parameter   XKappa         ....  1.024500
   PBE mue parameter    XMuePBE         ....  0.123457
 Correlation Functional Correlation     .... PBE
   PBE beta parameter  CBetaPBE         ....  0.030000
 LDA part of GGA corr.  LDAOpt          .... PW91-LDA
 Gradients option       PostSCFGGA      .... off
 Hybrid DFT is turned on
   Fraction HF Exchange ScalHFX         ....  0.420000
   Scaling of DF-GGA-X  ScalDFX         ....  0.580000
   Scaling of DF-GGA-C  ScalDFC         ....  1.000000
   Scaling of DF-LDA-C  ScalLDAC        ....  1.000000
   Perturbative correction              ....  0.000000
 RI-approximation to the Coulomb term is turned on
   Number of AuxJ basis functions       .... 1036
   RIJ-ON(X) (HFX calculated with O(N)) .... on


General Settings:
 Integral files         IntName         .... orca
 Hartree-Fock type      HFTyp           .... UHF
 Total Charge           Charge          ....    1
 Multiplicity           Mult            ....    3
 Number of Electrons    NEL             ....  126
 Basis Dimension        Dim             ....  298
 Nuclear Repulsion      ENuc            ....   1149.3790402658 Eh

Convergence Acceleration:
 AO-DIIS                CNVDIIS         .... on
   Start iteration      DIISMaxIt       ....     0
   Startup error        DIISStart       ....  0.200000
   # of expansion vecs  DIISMaxEq       ....     5
   Bias factor          DIISBfac        ....   1.050
   Max. coefficient     DIISMaxC        ....  10.000
 MO-DIIS                CNVKDIIS        .... off
 Trust-Rad. Augm. Hess. CNVTRAH         .... auto
   Auto Start mean grad. ratio tolernc. ....  1.125000
   Auto Start start iteration           ....    50
   Auto Start num. interpolation iter.  ....    10
   Max. Number of Micro iterations      ....    24
   Max. Number of Macro iterations      .... Maxiter - #DIIS iter
   Number of Davidson start vectors     ....     2
   Converg. threshold    (grad. norm)   ....   2.000e-06
   Grad. Scal. Fac. for Micro threshold ....   0.100
   Minimum threshold for Micro iter.    ....   1.000e-02
   NR start threshold (gradient norm)   ....   1.000e-04
   Initial trust radius                 ....   0.400
   Minimum AH scaling param. (alpha)    ....   1.000
   Maximum AH scaling param. (alpha)    .... 1000.000
   Quad. conv. algorithm                .... NR
   White noise on init. David. guess    .... on
   Maximum white noise                  ....   0.010
   Pseudo random numbers                .... off
   Inactive MOs                         .... canonical
   Orbital update algorithm             .... Taylor
   Preconditioner                       .... Diag
   Full preconditioner red. dimension   ....   250
   COSX micro iterations for RIJONX calc.... off
 SOSCF                  CNVSOSCF        .... on
   Start iteration      SOSCFMaxIt      ....   150
   Startup grad/error   SOSCFStart      ....  0.001000
   Hessian update       SOSCFHessUp     .... L-BFGS
 Level Shifting         CNVShift        .... on
   Level shift para.    LevelShift      ....    0.2500
   Turn off err/grad.   ShiftErr        ....    0.0000
 Zerner damping         CNVZerner       .... off
 Static damping         CNVDamp         .... on
   Fraction old density DampFac         ....    0.8500
   Max. Damping (<1)    DampMax         ....    0.9800
   Min. Damping (>=0)   DampMin         ....    0.0000
   Turn off err/grad.   DampErr         ....    0.0300

SCF Procedure:
 Maximum # iterations   MaxIter         ....   125
 SCF integral mode      SCFMode         .... Direct
   Integral package                     .... SHARK and LIBINT hybrid scheme
 Reset frequency        DirectResetFreq ....    20
 Integral Threshold     Thresh          ....  1.000e-12 Eh
 Primitive CutOff       TCut            ....  1.000e-14 Eh

Convergence Tolerance:
 Convergence Check Mode ConvCheckMode   .... Total+1el-Energy
 Convergence forced     ConvForced      .... 1
 Energy Change          TolE            ....  1.000e-09 Eh
 1-El. energy change                    ....  1.000e-06 Eh
 Orbital Gradient       TolG            ....  2.000e-06
 Orbital Rotation angle TolX            ....  2.000e-06
 DIIS Error             TolErr          ....  1.000e-08


The Broken Symmetry feature is operative
   Number of electrons in the 'A' domain  ... 1
   Number of electrons in the 'B' domain  ... 1
We will first do a calculation with S=  1.0
and then try to converge to the broken symmetry state with Ms=  0.0

--------------------------------
INITIAL GUESS: MINIMAL BASIS EHT
--------------------------------
The minimal basis has 104 functions
EHT matrix was diagonalized
Basis set overlap was calculated now projecting the orbitals
Using GuessMode=FMatrix for the initial guess
C*T matrix was formed
Effective Fockian was calculated
Effective Fockian was diagonalized
Initial density was built
                      ------------------
                      INITIAL GUESS DONE
                      ------------------
             **** ENERGY FILE WAS UPDATED (orca.en.tmp) ****
Finished Guess after   0.2 sec
Maximum memory used throughout the entire GUESS-calculation: 17.8 MB


           ************************************************************
           *        Program running with 12 parallel MPI-processes    *
           *              working on a common directory               *
           ************************************************************

-------------------------------------------------------------------------------------------
                                      ORCA LEAN-SCF
                              memory conserving SCF solver
-------------------------------------------------------------------------------------------

--------------------
CPCM SOLVATION MODEL
--------------------
CPCM parameters:
  Epsilon                                         ...      80.1510
  Refrac                                          ...       1.3328
  Rsolv                                           ...       1.3000
  Surface type                                    ... GAUSSIAN VDW
  Discretization scheme                           ... Constant charge density
    Threshold for H atoms                         ...       5.0000 (charges/Ang^2)
    Threshold for non-H atoms                     ...       5.0000 (charges/Ang^2)
  Epsilon function type                           ...         CPCM
Solvent:                                          ... WATER
Radii:
  Scheme                                          ... Element-dependent radii
  Radius for N  used is    3.5149 Bohr (=   1.8600 Ang.)
  Radius for C  used is    3.8550 Bohr (=   2.0400 Ang.)
  Radius for H  used is    2.4944 Bohr (=   1.3200 Ang.)
  Radius for O  used is    3.4469 Bohr (=   1.8240 Ang.)
Calculating surface                               ...        done! (  0.0s)
Cavity surface points                             ...         2946
Cavity Volume                                     ...    1999.5669
Cavity Surface-area                               ...    1066.6351
Calculating surface distance matrix               ...        done! (  0.0s)
Performing Cholesky decomposition & store         ...        done! (  0.2s)
Overall time for CPCM initialization              ...                 0.2s

                     ******************************************
                           B R O K E N   S Y M M E T R Y
                           -----------------------------
                            High-Spin SCF calculation
                                S(HS) =   1.0
                      ******************************************
 --------------------
CPCM SOLVATION MODEL
--------------------
CPCM parameters:
  Epsilon                                         ...      80.1510
  Refrac                                          ...       1.3328
  Rsolv                                           ...       1.3000
  Surface type                                    ... GAUSSIAN VDW
  Discretization scheme                           ... Constant charge density
    Threshold for H atoms                         ...       5.0000 (charges/Ang^2)
    Threshold for non-H atoms                     ...       5.0000 (charges/Ang^2)
  Epsilon function type                           ...         CPCM
Solvent:                                          ... WATER
Radii:
  Scheme                                          ... Element-dependent radii
  Radius for N  used is    3.5149 Bohr (=   1.8600 Ang.)
  Radius for C  used is    3.8550 Bohr (=   2.0400 Ang.)
  Radius for H  used is    2.4944 Bohr (=   1.3200 Ang.)
  Radius for O  used is    3.4469 Bohr (=   1.8240 Ang.)
Calculating surface                               ...        done! (  0.0s)
Cavity surface points                             ...         2946
Cavity Volume                                     ...    1999.5669
Cavity Surface-area                               ...    1066.6351
Calculating surface distance matrix               ...        done! (  0.0s)
Performing Cholesky decomposition & store         ...        done! (  0.2s)
Overall time for CPCM initialization              ...                 0.3s

----------------------------------------D-I-I-S--------------------------------------------
Iteration    Energy (Eh)           Delta-E    RMSDP     MaxDP     DIISErr   Damp  Time(sec)
-------------------------------------------------------------------------------------------
               ***  Starting incremental Fock matrix formation  ***
    1    -777.2134144888595984     0.00e+00  1.25e-03  4.29e-02  2.53e-01  0.850   2.1
Warning: op=0 Small HOMO/LUMO gap (   0.075) - skipping pre-diagonalization
         Will do a full diagonalization
    2    -777.5972267261940942    -3.84e-01  1.26e-03  4.59e-02  1.82e-01  0.850   2.0
                               ***Turning on AO-DIIS***
    3    -777.8929505869932655    -2.96e-01  9.18e-04  2.73e-02  1.55e-01  0.850   2.0
    4    -778.1135426880337036    -2.21e-01  7.87e-04  1.99e-02  1.32e-01  0.850   2.0
    5    -778.2990899982078190    -1.86e-01  6.93e-04  1.87e-02  1.12e-01  0.850   2.0
    6    -778.4651744829163817    -1.66e-01  6.23e-04  1.90e-02  9.64e-02  0.850   2.0
    7    -778.6126909098607030    -1.48e-01  5.47e-04  1.77e-02  8.12e-02  0.850   2.0
    8    -778.7385966855895276    -1.26e-01  4.59e-04  1.44e-02  6.91e-02  0.850   2.0
    9    -778.8442596903412323    -1.06e-01  3.88e-04  1.17e-02  5.87e-02  0.850   1.9
   10    -778.9336840909943476    -8.94e-02  3.34e-04  9.99e-03  4.99e-02  0.850   1.9
   11    -779.0101847828577775    -7.65e-02  2.90e-04  8.90e-03  4.25e-02  0.850   1.9
   12    -779.0757769617409849    -6.56e-02  2.51e-04  7.80e-03  3.61e-02  0.850   1.9
   13    -779.1318136727484216    -5.60e-02  2.15e-04  6.60e-03  3.07e-02  0.850   1.9
   14    -779.1795588738921197    -4.77e-02  1.84e-04  5.51e-03  2.61e-02  0.850   1.9
   15    -779.2202451294240291    -4.07e-02  1.05e-03  3.11e-02  2.22e-02  0.000   1.9
   16    -779.4546050039748479    -2.34e-01  4.86e-05  1.72e-03  1.62e-03  0.000   2.0
   17    -779.4547912255127358    -1.86e-04  4.25e-05  1.54e-03  1.27e-03  0.000   1.8
   18    -779.4549134420940391    -1.22e-04  4.07e-05  1.65e-03  1.17e-03  0.000   1.8
                              *** Initializing SOSCF ***
---------------------------------------S-O-S-C-F--------------------------------------
Iteration    Energy (Eh)           Delta-E    RMSDP     MaxDP     MaxGrad    Time(sec)
--------------------------------------------------------------------------------------
   19    -779.4550017199787817    -8.83e-05  3.03e-05  1.24e-03  7.76e-04     1.8
               *** Restarting incremental Fock matrix formation ***
   20    -779.4550472523956159    -4.55e-05  2.98e-05  1.55e-03  1.37e-03     2.1
   21    -779.4550759211360855    -2.87e-05  5.26e-05  2.47e-03  7.23e-04     1.7
   22    -779.4550884866248452    -1.26e-05  1.36e-05  8.39e-04  3.42e-04     1.8
   23    -779.4550947378197634    -6.25e-06  6.67e-06  3.15e-04  1.47e-04     1.7
   24    -779.4550957021253907    -9.64e-07  3.39e-06  1.13e-04  9.42e-05     1.6
   25    -779.4550959626185431    -2.60e-07  2.66e-06  1.29e-04  5.44e-05     1.6
   26    -779.4550960946082796    -1.32e-07  1.55e-06  5.80e-05  2.76e-05     1.6
   27    -779.4550961370403002    -4.24e-08  1.10e-06  4.40e-05  1.67e-05     1.5
   28    -779.4550961589106919    -2.19e-08  7.04e-07  3.54e-05  8.40e-06     1.5
   29    -779.4550961655884294    -6.68e-09  2.76e-07  1.14e-05  3.27e-06     1.4
   30    -779.4550961669372100    -1.35e-09  9.45e-08  3.61e-06  2.10e-06     1.4
   31    -779.4550961674542577    -5.17e-10  6.24e-08  2.55e-06  1.20e-06     1.3
                 **** Energy Check signals convergence ****

               *****************************************************
               *                     SUCCESS                       *
               *           SCF CONVERGED AFTER  31 CYCLES          *
               *****************************************************

             **** ENERGY FILE WAS UPDATED (orca.en.tmp) ****

----------------
TOTAL SCF ENERGY
----------------

Total Energy       :       -779.45509616745426 Eh          -21210.05146 eV

Components:
Nuclear Repulsion  :       1149.37904026576371 Eh           31276.19374 eV
Electronic Energy  :      -1928.73113599115072 Eh          -52483.44242 eV
One Electron Energy:      -3320.75989944266803 Eh          -90362.47080 eV
Two Electron Energy:       1392.02876345151731 Eh           37879.02839 eV
CPCM Dielectric    :         -0.10300044206725 Eh              -2.80278 eV

Virial components:
Potential Energy   :      -1553.23504249316829 Eh          -42265.67425 eV
Kinetic Energy     :        773.77994632571404 Eh           21055.62279 eV
Virial Ratio       :          2.00733432013674

DFT components:
N(Alpha)           :       63.999978134925 electrons
N(Beta)            :       61.999957543706 electrons
N(Total)           :      125.999935678630 electrons
E(X)               :      -58.839548826198 Eh       
E(C)               :       -5.520406583969 Eh       
E(XC)              :      -64.359955410167 Eh       

CPCM Solvation Model Properties:
Surface-charge          :         -1.01934435387247
Corrected charge        :         -1.00000000000000
Outlying charge corr.   :          0.00002021413186 Eh               0.00055 eV
Free-energy (cav+disp)  :  This term is not implemented in the current solvation scheme

---------------
SCF CONVERGENCE
---------------

  Last Energy change         ...    5.1705e-10  Tolerance :   1.0000e-09
  Last MAX-Density change    ...    2.5465e-06  Tolerance :   1.0000e-08
  Last RMS-Density change    ...    6.2402e-08  Tolerance :   1.0000e-09
  Last DIIS Error            ...    7.7635e-04  Tolerance :   1.0000e-08
  Last Orbital Gradient      ...    1.1964e-06  Tolerance :   2.0000e-06
  Last Orbital Rotation      ...    6.8072e-06  Tolerance :   2.0000e-06


----------------------
UHF SPIN CONTAMINATION
----------------------

Warning: in a DFT calculation there is little theoretical justification to 
         calculate <S**2> as in Hartree-Fock theory. We will do it anyways
         but you should keep in mind that the values have only limited relevance

Expectation value of <S**2>     :     2.027149
Ideal value S*(S+1) for S=1.0   :     2.000000
Deviation                       :     0.027149


                    ********************************
                    * MULLIKEN POPULATION ANALYSIS *
                    ********************************

--------------------------------------------
MULLIKEN ATOMIC CHARGES AND SPIN POPULATIONS
--------------------------------------------
   0 N :   -0.435702    0.086392
   1 C :    0.090709   -0.046225
   2 C :   -0.395030    0.102235
   3 C :    0.535136   -0.039084
   4 C :   -0.407238    0.072836
   5 C :    0.082736   -0.012044
   6 H :    0.348002    0.002043
   7 H :    0.324847   -0.006597
   8 N :   -0.510589    0.173151
   9 H :    0.327969   -0.004188
  10 H :    0.350259    0.000351
  11 C :   -0.531674   -0.006824
  12 H :    0.288574    0.002557
  13 H :    0.292469    0.005360
  14 H :    0.285906    0.000726
  15 H :    0.438981   -0.002258
  16 N :   -0.164893    0.718242
  17 C :   -0.155358    0.789803
  18 C :    0.306816   -0.051679
  19 H :    0.271228    0.006924
  20 O :   -0.375728    0.193151
  21 C :   -0.027561    0.002726
  22 C :   -0.265788    0.002003
  23 C :   -0.240360    0.000008
  24 C :   -0.245602    0.004507
  25 C :   -0.237192   -0.001908
  26 C :   -0.279137    0.009342
  27 H :    0.263991   -0.000352
  28 H :    0.263549   -0.000075
  29 H :    0.265407   -0.000162
  30 H :    0.264575    0.000046
  31 H :    0.270695   -0.001009
Sum of atomic charges         :    1.0000000
Sum of atomic spin populations:    2.0000000

-----------------------------------------------------
MULLIKEN REDUCED ORBITAL CHARGES AND SPIN POPULATIONS
-----------------------------------------------------
CHARGE
  0 N s       :     3.551441  s :     3.551441
      pz      :     1.307273  p :     3.833362
      px      :     1.244858
      py      :     1.281231
      dz2     :     0.009694  d :     0.050899
      dxz     :     0.010670
      dyz     :     0.007277
      dx2y2   :     0.011619
      dxy     :     0.011638

  1 C s       :     3.141365  s :     3.141365
      pz      :     0.874989  p :     2.710323
      px      :     0.875428
      py      :     0.959906
      dz2     :     0.008353  d :     0.057603
      dxz     :     0.015127
      dyz     :     0.008536
      dx2y2   :     0.010260
      dxy     :     0.015326

  2 C s       :     3.316171  s :     3.316171
      pz      :     1.047790  p :     3.041872
      px      :     1.025410
      py      :     0.968672
      dz2     :     0.004820  d :     0.036987
      dxz     :     0.008602
      dyz     :     0.006596
      dx2y2   :     0.008621
      dxy     :     0.008349

  3 C s       :     3.028943  s :     3.028943
      pz      :     0.851536  p :     2.370040
      px      :     0.680865
      py      :     0.837639
      dz2     :     0.010143  d :     0.065880
      dxz     :     0.015190
      dyz     :     0.007766
      dx2y2   :     0.016814
      dxy     :     0.015967

  4 C s       :     3.320934  s :     3.320934
      pz      :     1.024066  p :     3.049212
      px      :     0.916894
      py      :     1.108252
      dz2     :     0.004776  d :     0.037092
      dxz     :     0.008329
      dyz     :     0.006777
      dx2y2   :     0.008340
      dxy     :     0.008869

  5 C s       :     3.134154  s :     3.134154
      pz      :     0.896503  p :     2.725452
      px      :     1.001801
      py      :     0.827149
      dz2     :     0.007273  d :     0.057658
      dxz     :     0.013433
      dyz     :     0.010724
      dx2y2   :     0.014335
      dxy     :     0.011893

  6 H s       :     0.651998  s :     0.651998

  7 H s       :     0.675153  s :     0.675153

  8 N s       :     3.579986  s :     3.579986
      pz      :     1.380759  p :     3.867660
      px      :     1.131839
      py      :     1.355062
      dz2     :     0.009801  d :     0.062943
      dxz     :     0.012876
      dyz     :     0.010383
      dx2y2   :     0.017047
      dxy     :     0.012838

  9 H s       :     0.672031  s :     0.672031

 10 H s       :     0.649741  s :     0.649741

 11 C s       :     3.377774  s :     3.377774
      pz      :     1.196457  p :     3.106590
      px      :     0.772764
      py      :     1.137369
      dz2     :     0.008963  d :     0.047309
      dxz     :     0.007265
      dyz     :     0.008811
      dx2y2   :     0.011207
      dxy     :     0.011064

 12 H s       :     0.711426  s :     0.711426

 13 H s       :     0.707531  s :     0.707531

 14 H s       :     0.714094  s :     0.714094

 15 H s       :     0.561019  s :     0.561019

 16 N s       :     3.572370  s :     3.572370
      pz      :     1.228068  p :     3.536297
      px      :     1.022777
      py      :     1.285452
      dz2     :     0.010549  d :     0.056226
      dxz     :     0.014263
      dyz     :     0.007906
      dx2y2   :     0.008364
      dxy     :     0.015144

 17 C s       :     3.260356  s :     3.260356
      pz      :     0.961058  p :     2.838169
      px      :     0.835134
      py      :     1.041978
      dz2     :     0.006004  d :     0.056833
      dxz     :     0.013501
      dyz     :     0.003932
      dx2y2   :     0.019426
      dxy     :     0.013969

 18 C s       :     3.124457  s :     3.124457
      pz      :     0.796950  p :     2.467941
      px      :     0.848351
      py      :     0.822640
      dz2     :     0.017071  d :     0.100786
      dxz     :     0.017193
      dyz     :     0.017675
      dx2y2   :     0.019792
      dxy     :     0.029054

 19 H s       :     0.728772  s :     0.728772

 20 O s       :     3.756058  s :     3.756058
      pz      :     1.429673  p :     4.590563
      px      :     1.766794
      py      :     1.394096
      dz2     :     0.006989  d :     0.029107
      dxz     :     0.002998
      dyz     :     0.007786
      dx2y2   :     0.006429
      dxy     :     0.004906

 21 C s       :     3.220280  s :     3.220280
      pz      :     0.915731  p :     2.764031
      px      :     0.894824
      py      :     0.953476
      dz2     :     0.010601  d :     0.043250
      dxz     :     0.009462
      dyz     :     0.007330
      dx2y2   :     0.007386
      dxy     :     0.008471

 22 C s       :     3.287292  s :     3.287292
      pz      :     1.020564  p :     2.938719
      px      :     0.916704
      py      :     1.001450
      dz2     :     0.007097  d :     0.039778
      dxz     :     0.010037
      dyz     :     0.007714
      dx2y2   :     0.007225
      dxy     :     0.007706

 23 C s       :     3.256808  s :     3.256808
      pz      :     1.012034  p :     2.943726
      px      :     0.977310
      py      :     0.954382
      dz2     :     0.007263  d :     0.039826
      dxz     :     0.012340
      dyz     :     0.005658
      dx2y2   :     0.007661
      dxy     :     0.006904

 24 C s       :     3.268232  s :     3.268232
      pz      :     0.912078  p :     2.937200
      px      :     1.054383
      py      :     0.970739
      dz2     :     0.010350  d :     0.040170
      dxz     :     0.008704
      dyz     :     0.006775
      dx2y2   :     0.006682
      dxy     :     0.007659

 25 C s       :     3.256647  s :     3.256647
      pz      :     1.020329  p :     2.940809
      px      :     0.911336
      py      :     1.009143
      dz2     :     0.007410  d :     0.039736
      dxz     :     0.009888
      dyz     :     0.007805
      dx2y2   :     0.007134
      dxy     :     0.007499

 26 C s       :     3.301015  s :     3.301015
      pz      :     1.008990  p :     2.938188
      px      :     0.991241
      py      :     0.937957
      dz2     :     0.007102  d :     0.039934
      dxz     :     0.012407
      dyz     :     0.005668
      dx2y2   :     0.008049
      dxy     :     0.006708

 27 H s       :     0.736009  s :     0.736009

 28 H s       :     0.736451  s :     0.736451

 29 H s       :     0.734593  s :     0.734593

 30 H s       :     0.735425  s :     0.735425

 31 H s       :     0.729305  s :     0.729305


SPIN
  0 N s       :     0.005461  s :     0.005461
      pz      :     0.040374  p :     0.081810
      px      :     0.009706
      py      :     0.031730
      dz2     :    -0.000392  d :    -0.000879
      dxz     :    -0.000096
      dyz     :    -0.000130
      dx2y2   :    -0.000128
      dxy     :    -0.000132

  1 C s       :    -0.006137  s :    -0.006137
      pz      :    -0.019490  p :    -0.041787
      px      :    -0.006853
      py      :    -0.015444
      dz2     :     0.000366  d :     0.001699
      dxz     :     0.000498
      dyz     :     0.000163
      dx2y2   :     0.000133
      dxy     :     0.000539

  2 C s       :     0.010457  s :     0.010457
      pz      :     0.047764  p :     0.092319
      px      :     0.010090
      py      :     0.034465
      dz2     :    -0.000186  d :    -0.000541
      dxz     :    -0.000103
      dyz     :    -0.000131
      dx2y2   :    -0.000099
      dxy     :    -0.000023

  3 C s       :    -0.008146  s :    -0.008146
      pz      :    -0.014414  p :    -0.034810
      px      :    -0.007935
      py      :    -0.012461
      dz2     :     0.000099  d :     0.003872
      dxz     :     0.001658
      dyz     :     0.000343
      dx2y2   :     0.000975
      dxy     :     0.000798

  4 C s       :     0.008220  s :     0.008220
      pz      :     0.033056  p :     0.064693
      px      :     0.004044
      py      :     0.027593
      dz2     :    -0.000170  d :    -0.000077
      dxz     :     0.000156
      dyz     :    -0.000083
      dx2y2   :     0.000026
      dxy     :    -0.000006

  5 C s       :    -0.002792  s :    -0.002792
      pz      :    -0.003518  p :    -0.010841
      px      :    -0.003518
      py      :    -0.003805
      dz2     :     0.000179  d :     0.001590
      dxz     :     0.000551
      dyz     :     0.000173
      dx2y2   :     0.000528
      dxy     :     0.000158

  6 H s       :     0.002043  s :     0.002043

  7 H s       :    -0.006597  s :    -0.006597

  8 N s       :     0.012088  s :     0.012088
      pz      :     0.069794  p :     0.155595
      px      :     0.023177
      py      :     0.062624
      dz2     :     0.002528  d :     0.005468
      dxz     :     0.001367
      dyz     :     0.000011
      dx2y2   :    -0.000460
      dxy     :     0.002022

  9 H s       :    -0.004188  s :    -0.004188

 10 H s       :     0.000351  s :     0.000351

 11 C s       :    -0.001417  s :    -0.001417
      pz      :    -0.001233  p :    -0.006106
      px      :    -0.003216
      py      :    -0.001656
      dz2     :     0.000007  d :     0.000699
      dxz     :     0.000197
      dyz     :     0.000190
      dx2y2   :     0.000193
      dxy     :     0.000111

 12 H s       :     0.002557  s :     0.002557

 13 H s       :     0.005360  s :     0.005360

 14 H s       :     0.000726  s :     0.000726

 15 H s       :    -0.002258  s :    -0.002258

 16 N s       :     0.066249  s :     0.066249
      pz      :     0.262162  p :     0.647809
      px      :     0.045691
      py      :     0.339957
      dz2     :    -0.001020  d :     0.004184
      dxz     :     0.005514
      dyz     :    -0.000019
      dx2y2   :    -0.000286
      dxy     :    -0.000005

 17 C s       :     0.097842  s :     0.097842
      pz      :     0.623084  p :     0.684472
      px      :     0.037261
      py      :     0.024127
      dz2     :    -0.001441  d :     0.007488
      dxz     :     0.003654
      dyz     :    -0.000410
      dx2y2   :     0.003344
      dxy     :     0.002342

 18 C s       :    -0.003765  s :    -0.003765
      pz      :    -0.058566  p :    -0.054267
      px      :     0.005183
      py      :    -0.000885
      dz2     :     0.003960  d :     0.006353
      dxz     :    -0.000136
      dyz     :     0.000552
      dx2y2   :    -0.000020
      dxy     :     0.001997

 19 H s       :     0.006924  s :     0.006924

 20 O s       :     0.006588  s :     0.006588
      pz      :     0.059335  p :     0.187602
      px      :     0.048552
      py      :     0.079715
      dz2     :    -0.000527  d :    -0.001038
      dxz     :    -0.000191
      dyz     :     0.000025
      dx2y2   :    -0.000324
      dxy     :    -0.000022

 21 C s       :     0.000678  s :     0.000678
      pz      :     0.001839  p :     0.002101
      px      :    -0.001058
      py      :     0.001320
      dz2     :     0.000016  d :    -0.000053
      dxz     :    -0.000182
      dyz     :    -0.000010
      dx2y2   :    -0.000066
      dxy     :     0.000189

 22 C s       :    -0.000046  s :    -0.000046
      pz      :     0.002000  p :     0.002026
      px      :    -0.001222
      py      :     0.001248
      dz2     :     0.000007  d :     0.000024
      dxz     :    -0.000004
      dyz     :     0.000003
      dx2y2   :    -0.000012
      dxy     :     0.000030

 23 C s       :    -0.000071  s :    -0.000071
      pz      :    -0.000137  p :     0.000061
      px      :     0.000160
      py      :     0.000037
      dz2     :     0.000002  d :     0.000018
      dxz     :     0.000039
      dyz     :    -0.000001
      dx2y2   :    -0.000005
      dxy     :    -0.000018

 24 C s       :     0.000464  s :     0.000464
      pz      :     0.000278  p :     0.004050
      px      :     0.001758
      py      :     0.002014
      dz2     :     0.000004  d :    -0.000008
      dxz     :     0.000006
      dyz     :    -0.000006
      dx2y2   :    -0.000000
      dxy     :    -0.000011

 25 C s       :    -0.000066  s :    -0.000066
      pz      :    -0.000974  p :    -0.001918
      px      :     0.000500
      py      :    -0.001443
      dz2     :     0.000014  d :     0.000076
      dxz     :     0.000042
      dyz     :     0.000016
      dx2y2   :     0.000012
      dxy     :    -0.000008

 26 C s       :     0.001933  s :     0.001933
      pz      :     0.008117  p :     0.007253
      px      :    -0.000276
      py      :    -0.000588
      dz2     :     0.000043  d :     0.000155
      dxz     :     0.000018
      dyz     :     0.000001
      dx2y2   :     0.000021
      dxy     :     0.000072

 27 H s       :    -0.000352  s :    -0.000352

 28 H s       :    -0.000075  s :    -0.000075

 29 H s       :    -0.000162  s :    -0.000162

 30 H s       :     0.000046  s :     0.000046

 31 H s       :    -0.001009  s :    -0.001009


                     *******************************
                     * LOEWDIN POPULATION ANALYSIS *
                     *******************************

-------------------------------------------
LOEWDIN ATOMIC CHARGES AND SPIN POPULATIONS
-------------------------------------------
   0 N :    0.035494    0.078242
   1 C :    0.018359   -0.030306
   2 C :   -0.146923    0.077015
   3 C :    0.071851   -0.014624
   4 C :   -0.141840    0.056859
   5 C :    0.012473   -0.004194
   6 H :    0.186502    0.001078
   7 H :    0.188156   -0.002514
   8 N :   -0.028800    0.202560
   9 H :    0.188625   -0.002036
  10 H :    0.186410    0.000262
  11 C :   -0.230871   -0.003040
  12 H :    0.164054    0.002009
  13 H :    0.163333    0.004223
  14 H :    0.164002    0.000558
  15 H :    0.298500   -0.001147
  16 N :   -0.072715    0.702425
  17 C :   -0.111018    0.706490
  18 C :    0.073194    0.009430
  19 H :    0.159471    0.017271
  20 O :   -0.222232    0.182719
  21 C :   -0.104403    0.002681
  22 C :   -0.108166    0.001627
  23 C :   -0.138798    0.000277
  24 C :   -0.120981    0.003704
  25 C :   -0.139304   -0.000346
  26 C :   -0.119917    0.008443
  27 H :    0.156934   -0.000090
  28 H :    0.153374   -0.000041
  29 H :    0.153917   -0.000019
  30 H :    0.153917    0.000011
  31 H :    0.157403    0.000472

----------------------------------------------------
LOEWDIN REDUCED ORBITAL CHARGES AND SPIN POPULATIONS
----------------------------------------------------
CHARGE
  0 N s       :     3.039852  s :     3.039852
      pz      :     1.294779  p :     3.801717
      px      :     1.231261
      py      :     1.275676
      dz2     :     0.021734  d :     0.122938
      dxz     :     0.025063
      dyz     :     0.018894
      dx2y2   :     0.028756
      dxy     :     0.028491

  1 C s       :     2.877970  s :     2.877970
      pz      :     0.941896  p :     2.976237
      px      :     1.034281
      py      :     1.000061
      dz2     :     0.017700  d :     0.127435
      dxz     :     0.035044
      dyz     :     0.016165
      dx2y2   :     0.025665
      dxy     :     0.032860

  2 C s       :     2.888825  s :     2.888825
      pz      :     1.045143  p :     3.173012
      px      :     1.086429
      py      :     1.041440
      dz2     :     0.010290  d :     0.085086
      dxz     :     0.018557
      dyz     :     0.013825
      dx2y2   :     0.021436
      dxy     :     0.020977

  3 C s       :     2.821130  s :     2.821130
      pz      :     0.991510  p :     2.953796
      px      :     0.960700
      py      :     1.001587
      dz2     :     0.022341  d :     0.153223
      dxz     :     0.034859
      dyz     :     0.017951
      dx2y2   :     0.039716
      dxy     :     0.038356

  4 C s       :     2.889462  s :     2.889462
      pz      :     1.039793  p :     3.167115
      px      :     1.062099
      py      :     1.065224
      dz2     :     0.010380  d :     0.085263
      dxz     :     0.020358
      dyz     :     0.012045
      dx2y2   :     0.020920
      dxy     :     0.021561

  5 C s       :     2.878156  s :     2.878156
      pz      :     0.954509  p :     2.981924
      px      :     1.090108
      py      :     0.937307
      dz2     :     0.015682  d :     0.127447
      dxz     :     0.027663
      dyz     :     0.023256
      dx2y2   :     0.031541
      dxy     :     0.029305

  6 H s       :     0.813498  s :     0.813498

  7 H s       :     0.811844  s :     0.811844

  8 N s       :     3.061981  s :     3.061981
      pz      :     1.354922  p :     3.824596
      px      :     1.165652
      py      :     1.304023
      dz2     :     0.021636  d :     0.142222
      dxz     :     0.030274
      dyz     :     0.021075
      dx2y2   :     0.039037
      dxy     :     0.030200

  9 H s       :     0.811375  s :     0.811375

 10 H s       :     0.813590  s :     0.813590

 11 C s       :     2.949391  s :     2.949391
      pz      :     1.171682  p :     3.191472
      px      :     0.887280
      py      :     1.132510
      dz2     :     0.015748  d :     0.090008
      dxz     :     0.014512
      dyz     :     0.014388
      dx2y2   :     0.022940
      dxy     :     0.022421

 12 H s       :     0.835946  s :     0.835946

 13 H s       :     0.836667  s :     0.836667

 14 H s       :     0.835998  s :     0.835998

 15 H s       :     0.701500  s :     0.701500

 16 N s       :     3.183880  s :     3.183880
      pz      :     1.289628  p :     3.761764
      px      :     1.141259
      py      :     1.330877
      dz2     :     0.021999  d :     0.127071
      dxz     :     0.034537
      dyz     :     0.014120
      dx2y2   :     0.021317
      dxy     :     0.035098

 17 C s       :     2.939853  s :     2.939853
      pz      :     0.953595  p :     3.043424
      px      :     1.015621
      py      :     1.074207
      dz2     :     0.011313  d :     0.127741
      dxz     :     0.031011
      dyz     :     0.007003
      dx2y2   :     0.044101
      dxy     :     0.034313

 18 C s       :     2.856484  s :     2.856484
      pz      :     0.868359  p :     2.837359
      px      :     1.019230
      py      :     0.949770
      dz2     :     0.036496  d :     0.232963
      dxz     :     0.039147
      dyz     :     0.042040
      dx2y2   :     0.041867
      dxy     :     0.073412

 19 H s       :     0.840529  s :     0.840529

 20 O s       :     3.511991  s :     3.511991
      pz      :     1.452725  p :     4.652973
      px      :     1.753264
      py      :     1.446984
      dz2     :     0.009801  d :     0.057269
      dxz     :     0.006100
      dyz     :     0.018047
      dx2y2   :     0.012281
      dxy     :     0.011039

 21 C s       :     2.852977  s :     2.852977
      pz      :     1.074989  p :     3.143931
      px      :     1.041625
      py      :     1.027318
      dz2     :     0.026078  d :     0.107495
      dxz     :     0.024750
      dyz     :     0.018337
      dx2y2   :     0.018084
      dxy     :     0.020246

 22 C s       :     2.891086  s :     2.891086
      pz      :     1.056281  p :     3.126701
      px      :     1.062457
      py      :     1.007964
      dz2     :     0.016044  d :     0.090379
      dxz     :     0.025242
      dyz     :     0.014098
      dx2y2   :     0.017472
      dxy     :     0.017523

 23 C s       :     2.893436  s :     2.893436
      pz      :     1.060853  p :     3.154719
      px      :     1.073517
      py      :     1.020349
      dz2     :     0.016583  d :     0.090643
      dxz     :     0.026936
      dyz     :     0.013063
      dx2y2   :     0.017005
      dxy     :     0.017056

 24 C s       :     2.897771  s :     2.897771
      pz      :     1.054888  p :     3.132539
      px      :     1.073311
      py      :     1.004340
      dz2     :     0.023952  d :     0.090671
      dxz     :     0.021801
      dyz     :     0.016651
      dx2y2   :     0.013370
      dxy     :     0.014897

 25 C s       :     2.892946  s :     2.892946
      pz      :     1.062579  p :     3.155712
      px      :     1.073542
      py      :     1.019591
      dz2     :     0.016790  d :     0.090646
      dxz     :     0.025085
      dyz     :     0.014144
      dx2y2   :     0.017406
      dxy     :     0.017221

 26 C s       :     2.891419  s :     2.891419
      pz      :     1.055147  p :     3.137541
      px      :     1.079360
      py      :     1.003034
      dz2     :     0.016361  d :     0.090957
      dxz     :     0.027285
      dyz     :     0.012872
      dx2y2   :     0.017706
      dxy     :     0.016733

 27 H s       :     0.843066  s :     0.843066

 28 H s       :     0.846626  s :     0.846626

 29 H s       :     0.846083  s :     0.846083

 30 H s       :     0.846083  s :     0.846083

 31 H s       :     0.842597  s :     0.842597


SPIN
  0 N s       :     0.003275  s :     0.003275
      pz      :     0.038363  p :     0.076659
      px      :     0.008239
      py      :     0.030057
      dz2     :    -0.000801  d :    -0.001691
      dxz     :    -0.000173
      dyz     :    -0.000158
      dx2y2   :    -0.000250
      dxy     :    -0.000310

  1 C s       :    -0.001880  s :    -0.001880
      pz      :    -0.015929  p :    -0.032576
      px      :    -0.004064
      py      :    -0.012583
      dz2     :     0.001053  d :     0.004150
      dxz     :     0.001163
      dyz     :     0.000277
      dx2y2   :     0.000312
      dxy     :     0.001344

  2 C s       :     0.002780  s :     0.002780
      pz      :     0.038650  p :     0.075369
      px      :     0.006823
      py      :     0.029896
      dz2     :    -0.000255  d :    -0.001134
      dxz     :    -0.000324
      dyz     :    -0.000187
      dx2y2   :    -0.000204
      dxy     :    -0.000163

  3 C s       :    -0.002732  s :    -0.002732
      pz      :    -0.007976  p :    -0.020348
      px      :    -0.005290
      py      :    -0.007082
      dz2     :     0.000422  d :     0.008456
      dxz     :     0.003367
      dyz     :     0.000680
      dx2y2   :     0.002131
      dxy     :     0.001856

  4 C s       :     0.002201  s :     0.002201
      pz      :     0.027645  p :     0.054866
      px      :     0.004679
      py      :     0.022542
      dz2     :    -0.000147  d :    -0.000208
      dxz     :     0.000136
      dyz     :    -0.000095
      dx2y2   :    -0.000058
      dxy     :    -0.000044

  5 C s       :    -0.000970  s :    -0.000970
      pz      :    -0.002610  p :    -0.007069
      px      :    -0.001682
      py      :    -0.002777
      dz2     :     0.000714  d :     0.003845
      dxz     :     0.001132
      dyz     :     0.000373
      dx2y2   :     0.001311
      dxy     :     0.000315

  6 H s       :     0.001078  s :     0.001078

  7 H s       :    -0.002514  s :    -0.002514

  8 N s       :     0.016655  s :     0.016655
      pz      :     0.076531  p :     0.169794
      px      :     0.028314
      py      :     0.064948
      dz2     :     0.007770  d :     0.016112
      dxz     :     0.003225
      dyz     :     0.001091
      dx2y2   :    -0.000940
      dxy     :     0.004966

  9 H s       :    -0.002036  s :    -0.002036

 10 H s       :     0.000262  s :     0.000262

 11 C s       :    -0.000607  s :    -0.000607
      pz      :    -0.000698  p :    -0.004154
      px      :    -0.002395
      py      :    -0.001062
      dz2     :     0.000046  d :     0.001722
      dxz     :     0.000477
      dyz     :     0.000404
      dx2y2   :     0.000486
      dxy     :     0.000308

 12 H s       :     0.002009  s :     0.002009

 13 H s       :     0.004223  s :     0.004223

 14 H s       :     0.000558  s :     0.000558

 15 H s       :    -0.001147  s :    -0.001147

 16 N s       :     0.041583  s :     0.041583
      pz      :     0.265202  p :     0.640406
      px      :     0.046409
      py      :     0.328796
      dz2     :     0.000968  d :     0.020436
      dxz     :     0.016786
      dyz     :     0.000449
      dx2y2   :     0.001527
      dxy     :     0.000705

 17 C s       :     0.049955  s :     0.049955
      pz      :     0.579516  p :     0.632671
      px      :     0.036742
      py      :     0.016413
      dz2     :    -0.001008  d :     0.023864
      dxz     :     0.011187
      dyz     :    -0.000194
      dx2y2   :     0.007848
      dxy     :     0.006031

 18 C s       :     0.003572  s :     0.003572
      pz      :    -0.030451  p :    -0.009932
      px      :     0.018227
      py      :     0.002292
      dz2     :     0.008562  d :     0.015790
      dxz     :     0.000588
      dyz     :     0.001638
      dx2y2   :     0.000714
      dxy     :     0.004288

 19 H s       :     0.017271  s :     0.017271

 20 O s       :     0.003694  s :     0.003694
      pz      :     0.056808  p :     0.180076
      px      :     0.046760
      py      :     0.076508
      dz2     :    -0.001033  d :    -0.001051
      dxz     :    -0.000130
      dyz     :    -0.000013
      dx2y2   :    -0.000186
      dxy     :     0.000311

 21 C s       :    -0.000267  s :    -0.000267
      pz      :     0.001428  p :     0.003207
      px      :    -0.000502
      py      :     0.002281
      dz2     :     0.000015  d :    -0.000259
      dxz     :    -0.000568
      dyz     :    -0.000015
      dx2y2   :     0.000095
      dxy     :     0.000213

 22 C s       :    -0.000079  s :    -0.000079
      pz      :     0.001513  p :     0.001596
      px      :    -0.000602
      py      :     0.000685
      dz2     :     0.000011  d :     0.000110
      dxz     :     0.000005
      dyz     :     0.000018
      dx2y2   :     0.000013
      dxy     :     0.000061

 23 C s       :    -0.000006  s :    -0.000006
      pz      :    -0.000082  p :     0.000220
      px      :     0.000255
      py      :     0.000046
      dz2     :     0.000000  d :     0.000063
      dxz     :     0.000100
      dyz     :    -0.000002
      dx2y2   :    -0.000010
      dxy     :    -0.000025

 24 C s       :     0.000150  s :     0.000150
      pz      :     0.000032  p :     0.003567
      px      :     0.001103
      py      :     0.002432
      dz2     :     0.000007  d :    -0.000012
      dxz     :     0.000009
      dyz     :    -0.000012
      dx2y2   :     0.000002
      dxy     :    -0.000019

 25 C s       :     0.000286  s :     0.000286
      pz      :    -0.000544  p :    -0.000818
      px      :     0.000663
      py      :    -0.000938
      dz2     :     0.000027  d :     0.000186
      dxz     :     0.000125
      dyz     :     0.000020
      dx2y2   :    -0.000022
      dxy     :     0.000036

 26 C s       :     0.001325  s :     0.001325
      pz      :     0.004965  p :     0.006733
      px      :     0.000773
      py      :     0.000995
      dz2     :     0.000144  d :     0.000386
      dxz     :    -0.000014
      dyz     :     0.000010
      dx2y2   :     0.000085
      dxy     :     0.000161

 27 H s       :    -0.000090  s :    -0.000090

 28 H s       :    -0.000041  s :    -0.000041

 29 H s       :    -0.000019  s :    -0.000019

 30 H s       :     0.000011  s :     0.000011

 31 H s       :     0.000472  s :     0.000472


                      *****************************
                      * MAYER POPULATION ANALYSIS *
                      *****************************

  NA   - Mulliken gross atomic population
  ZA   - Total nuclear charge
  QA   - Mulliken gross atomic charge
  VA   - Mayer's total valence
  BVA  - Mayer's bonded valence
  FA   - Mayer's free valence

  ATOM       NA         ZA         QA         VA         BVA        FA
  0 N      7.4357     7.0000    -0.4357     3.4475     3.4415     0.0060
  1 C      5.9093     6.0000     0.0907     3.5920     3.5908     0.0012
  2 C      6.3950     6.0000    -0.3950     3.7874     3.7804     0.0070
  3 C      5.4649     6.0000     0.5351     3.5233     3.5221     0.0012
  4 C      6.4072     6.0000    -0.4072     3.7830     3.7792     0.0038
  5 C      5.9173     6.0000     0.0827     3.6040     3.6038     0.0002
  6 H      0.6520     1.0000     0.3480     0.8446     0.8446     0.0000
  7 H      0.6752     1.0000     0.3248     0.8840     0.8839     0.0000
  8 N      7.5106     7.0000    -0.5106     3.2672     3.2345     0.0327
  9 H      0.6720     1.0000     0.3280     0.8725     0.8725     0.0000
 10 H      0.6497     1.0000     0.3503     0.8430     0.8430     0.0000
 11 C      6.5317     6.0000    -0.5317     3.5649     3.5649     0.0000
 12 H      0.7114     1.0000     0.2886     0.8853     0.8853     0.0000
 13 H      0.7075     1.0000     0.2925     0.8778     0.8778     0.0000
 14 H      0.7141     1.0000     0.2859     0.8925     0.8925     0.0000
 15 H      0.5610     1.0000     0.4390     0.7914     0.7914     0.0000
 16 N      7.1649     7.0000    -0.1649     3.0489     2.6300     0.4189
 17 C      6.1554     6.0000    -0.1554     3.6925     3.1497     0.5428
 18 C      5.6932     6.0000     0.3068     3.9883     3.9808     0.0075
 19 H      0.7288     1.0000     0.2712     0.8892     0.8891     0.0001
 20 O      8.3757     8.0000    -0.3757     2.2274     2.1889     0.0385
 21 C      6.0276     6.0000    -0.0276     3.6021     3.6020     0.0000
 22 C      6.2658     6.0000    -0.2658     3.7918     3.7918     0.0000
 23 C      6.2404     6.0000    -0.2404     3.7814     3.7814     0.0000
 24 C      6.2456     6.0000    -0.2456     3.7844     3.7844     0.0000
 25 C      6.2372     6.0000    -0.2372     3.7866     3.7866     0.0000
 26 C      6.2791     6.0000    -0.2791     3.7457     3.7455     0.0002
 27 H      0.7360     1.0000     0.2640     0.9031     0.9031     0.0000
 28 H      0.7365     1.0000     0.2635     0.8948     0.8948     0.0000
 29 H      0.7346     1.0000     0.2654     0.8940     0.8940     0.0000
 30 H      0.7354     1.0000     0.2646     0.8944     0.8944     0.0000
 31 H      0.7293     1.0000     0.2707     0.8952     0.8952     0.0000

  Mayer bond orders larger than 0.100000
B(  0-N ,  1-C ) :   1.1992 B(  0-N ,  5-C ) :   1.1997 B(  0-N , 11-C ) :   0.8931 
B(  1-C ,  2-C ) :   1.4923 B(  1-C ,  6-H ) :   0.8575 B(  2-C ,  3-C ) :   1.2526 
B(  2-C ,  7-H ) :   0.8679 B(  3-C ,  4-C ) :   1.2620 B(  3-C ,  8-N ) :   1.0208 
B(  4-C ,  5-C ) :   1.4911 B(  4-C ,  9-H ) :   0.8729 B(  5-C , 10-H ) :   0.8554 
B(  8-N , 15-H ) :   0.7575 B(  8-N , 16-N ) :   1.3052 B( 11-C , 12-H ) :   0.8933 
B( 11-C , 13-H ) :   0.8862 B( 11-C , 14-H ) :   0.8974 B( 16-N , 17-C ) :   1.1615 
B( 17-C , 18-C ) :   1.0098 B( 17-C , 19-H ) :   0.8699 B( 18-C , 20-O ) :   2.0396 
B( 18-C , 21-C ) :   0.9360 B( 21-C , 22-C ) :   1.3514 B( 21-C , 26-C ) :   1.3474 
B( 22-C , 23-C ) :   1.4370 B( 22-C , 27-H ) :   0.9030 B( 23-C , 24-C ) :   1.4032 
B( 23-C , 28-H ) :   0.9045 B( 24-C , 25-C ) :   1.4178 B( 24-C , 29-H ) :   0.9031 
B( 25-C , 26-C ) :   1.4243 B( 25-C , 30-H ) :   0.9043 B( 26-C , 31-H ) :   0.8968 


             ***UHF Natural Spin-Orbitals were saved in orca.unso***
                ***UHF Natural Orbitals were saved in orca.uno***
QR-MO GENERATION
 Dim     =  298
 Mult    =    3
 NEl     =  126
 N(DOMO) =   62
 N(SOMO) =    2
 N(VMO)  =  234

                ***Quasi-Restricted Orbitals were saved in orca.qro***

Orbital Energies of Quasi-Restricted MO's
   0( 2) :   -19.498634 a.u.  -530.585 eV
   1( 2) :   -14.764694 a.u.  -401.768 eV
   2( 2) :   -14.757898 a.u.  -401.583 eV
   3( 2) :   -14.690387 a.u.  -399.746 eV
   4( 2) :   -10.554777 a.u.  -287.210 eV
   5( 2) :   -10.549029 a.u.  -287.054 eV
   6( 2) :   -10.538393 a.u.  -286.764 eV
   7( 2) :   -10.538342 a.u.  -286.763 eV
   8( 2) :   -10.496399 a.u.  -285.622 eV
   9( 2) :   -10.493795 a.u.  -285.551 eV
  10( 2) :   -10.493033 a.u.  -285.530 eV
  11( 2) :   -10.491142 a.u.  -285.478 eV
  12( 2) :   -10.468228 a.u.  -284.855 eV
  13( 2) :   -10.463604 a.u.  -284.729 eV
  14( 2) :   -10.461483 a.u.  -284.671 eV
  15( 2) :   -10.460321 a.u.  -284.640 eV
  16( 2) :   -10.457214 a.u.  -284.555 eV
  17( 2) :   -10.456968 a.u.  -284.549 eV
  18( 2) :    -1.179657 a.u.   -32.100 eV
  19( 2) :    -1.162370 a.u.   -31.630 eV
  20( 2) :    -1.153563 a.u.   -31.390 eV
  21( 2) :    -0.998410 a.u.   -27.168 eV
  22( 2) :    -0.973687 a.u.   -26.495 eV
  23( 2) :    -0.922912 a.u.   -25.114 eV
  24( 2) :    -0.916783 a.u.   -24.947 eV
  25( 2) :    -0.870976 a.u.   -23.700 eV
  26( 2) :    -0.851228 a.u.   -23.163 eV
  27( 2) :    -0.831641 a.u.   -22.630 eV
  28( 2) :    -0.794338 a.u.   -21.615 eV
  29( 2) :    -0.772037 a.u.   -21.008 eV
  30( 2) :    -0.738803 a.u.   -20.104 eV
  31( 2) :    -0.715081 a.u.   -19.458 eV
  32( 2) :    -0.695263 a.u.   -18.919 eV
  33( 2) :    -0.671975 a.u.   -18.285 eV
  34( 2) :    -0.651588 a.u.   -17.731 eV
  35( 2) :    -0.612688 a.u.   -16.672 eV
  36( 2) :    -0.606122 a.u.   -16.493 eV
  37( 2) :    -0.594142 a.u.   -16.167 eV
  38( 2) :    -0.575831 a.u.   -15.669 eV
  39( 2) :    -0.566337 a.u.   -15.411 eV
  40( 2) :    -0.563710 a.u.   -15.339 eV
  41( 2) :    -0.549963 a.u.   -14.965 eV
  42( 2) :    -0.542233 a.u.   -14.755 eV
  43( 2) :    -0.529885 a.u.   -14.419 eV
  44( 2) :    -0.515831 a.u.   -14.036 eV
  45( 2) :    -0.503241 a.u.   -13.694 eV
  46( 2) :    -0.495784 a.u.   -13.491 eV
  47( 2) :    -0.492236 a.u.   -13.394 eV
  48( 2) :    -0.490645 a.u.   -13.351 eV
  49( 2) :    -0.482545 a.u.   -13.131 eV
  50( 2) :    -0.467402 a.u.   -12.719 eV
  51( 2) :    -0.464254 a.u.   -12.633 eV
  52( 2) :    -0.450764 a.u.   -12.266 eV
  53( 2) :    -0.423371 a.u.   -11.521 eV
  54( 2) :    -0.422307 a.u.   -11.492 eV
  55( 2) :    -0.407149 a.u.   -11.079 eV
  56( 2) :    -0.377891 a.u.   -10.283 eV
  57( 2) :    -0.352116 a.u.    -9.582 eV
  58( 2) :    -0.344128 a.u.    -9.364 eV
  59( 2) :    -0.325891 a.u.    -8.868 eV
  60( 2) :    -0.308502 a.u.    -8.395 eV
  61( 2) :    -0.304659 a.u.    -8.290 eV
  62( 1) :    -0.223632 a.u.    -6.085 eV alpha=   -9.097 beta=   -3.074
  63( 1) :    -0.141390 a.u.    -3.847 eV alpha=   -6.837 beta=   -0.858
  64( 0) :    -0.047357 a.u.    -1.289 eV
  65( 0) :    -0.033009 a.u.    -0.898 eV
  66( 0) :    -0.028214 a.u.    -0.768 eV
  67( 0) :     0.006790 a.u.     0.185 eV
  68( 0) :     0.068969 a.u.     1.877 eV
  69( 0) :     0.110292 a.u.     3.001 eV
  70( 0) :     0.127300 a.u.     3.464 eV
  71( 0) :     0.138484 a.u.     3.768 eV
  72( 0) :     0.147508 a.u.     4.014 eV
  73( 0) :     0.160142 a.u.     4.358 eV
  74( 0) :     0.167021 a.u.     4.545 eV
  75( 0) :     0.173325 a.u.     4.716 eV
  76( 0) :     0.187711 a.u.     5.108 eV
  77( 0) :     0.194372 a.u.     5.289 eV
  78( 0) :     0.198165 a.u.     5.392 eV
  79( 0) :     0.204368 a.u.     5.561 eV
  80( 0) :     0.206042 a.u.     5.607 eV
  81( 0) :     0.210944 a.u.     5.740 eV
  82( 0) :     0.214042 a.u.     5.824 eV
  83( 0) :     0.219683 a.u.     5.978 eV
  84( 0) :     0.234086 a.u.     6.370 eV
  85( 0) :     0.242679 a.u.     6.604 eV
  86( 0) :     0.267652 a.u.     7.283 eV
  87( 0) :     0.273562 a.u.     7.444 eV
  88( 0) :     0.276072 a.u.     7.512 eV
  89( 0) :     0.287833 a.u.     7.832 eV
  90( 0) :     0.296653 a.u.     8.072 eV
  91( 0) :     0.305448 a.u.     8.312 eV
  92( 0) :     0.318814 a.u.     8.675 eV
  93( 0) :     0.321273 a.u.     8.742 eV
  94( 0) :     0.331745 a.u.     9.027 eV
  95( 0) :     0.351562 a.u.     9.566 eV
  96( 0) :     0.379376 a.u.    10.323 eV
  97( 0) :     0.380247 a.u.    10.347 eV
  98( 0) :     0.392017 a.u.    10.667 eV
  99( 0) :     0.430391 a.u.    11.712 eV
 100( 0) :     0.438017 a.u.    11.919 eV
 101( 0) :     0.439252 a.u.    11.953 eV
 102( 0) :     0.450485 a.u.    12.258 eV
 103( 0) :     0.479750 a.u.    13.055 eV
 104( 0) :     0.489667 a.u.    13.325 eV
 105( 0) :     0.496006 a.u.    13.497 eV
 106( 0) :     0.499704 a.u.    13.598 eV
 107( 0) :     0.510307 a.u.    13.886 eV
 108( 0) :     0.517532 a.u.    14.083 eV
 109( 0) :     0.533130 a.u.    14.507 eV
 110( 0) :     0.538132 a.u.    14.643 eV
 111( 0) :     0.541943 a.u.    14.747 eV
 112( 0) :     0.561091 a.u.    15.268 eV
 113( 0) :     0.568066 a.u.    15.458 eV
 114( 0) :     0.571240 a.u.    15.544 eV
 115( 0) :     0.573542 a.u.    15.607 eV
 116( 0) :     0.585877 a.u.    15.943 eV
 117( 0) :     0.590129 a.u.    16.058 eV
 118( 0) :     0.596378 a.u.    16.228 eV
 119( 0) :     0.605849 a.u.    16.486 eV
 120( 0) :     0.609935 a.u.    16.597 eV
 121( 0) :     0.611636 a.u.    16.643 eV
 122( 0) :     0.615382 a.u.    16.745 eV
 123( 0) :     0.617432 a.u.    16.801 eV
 124( 0) :     0.626455 a.u.    17.047 eV
 125( 0) :     0.629812 a.u.    17.138 eV
 126( 0) :     0.643715 a.u.    17.516 eV
 127( 0) :     0.649695 a.u.    17.679 eV
 128( 0) :     0.662294 a.u.    18.022 eV
 129( 0) :     0.673393 a.u.    18.324 eV
 130( 0) :     0.681087 a.u.    18.533 eV
 131( 0) :     0.686510 a.u.    18.681 eV
 132( 0) :     0.697846 a.u.    18.989 eV
 133( 0) :     0.708559 a.u.    19.281 eV
 134( 0) :     0.715271 a.u.    19.464 eV
 135( 0) :     0.731727 a.u.    19.911 eV
 136( 0) :     0.738191 a.u.    20.087 eV
 137( 0) :     0.752237 a.u.    20.469 eV
 138( 0) :     0.761467 a.u.    20.721 eV
 139( 0) :     0.809927 a.u.    22.039 eV
 140( 0) :     0.848850 a.u.    23.098 eV
 141( 0) :     0.855039 a.u.    23.267 eV
 142( 0) :     0.873506 a.u.    23.769 eV
 143( 0) :     0.902014 a.u.    24.545 eV
 144( 0) :     0.909284 a.u.    24.743 eV
 145( 0) :     0.914543 a.u.    24.886 eV
 146( 0) :     0.923643 a.u.    25.134 eV
 147( 0) :     0.934321 a.u.    25.424 eV
 148( 0) :     0.941420 a.u.    25.617 eV
 149( 0) :     0.949127 a.u.    25.827 eV
 150( 0) :     0.955729 a.u.    26.007 eV
 151( 0) :     0.966096 a.u.    26.289 eV
 152( 0) :     0.971504 a.u.    26.436 eV
 153( 0) :     0.981015 a.u.    26.695 eV
 154( 0) :     0.995983 a.u.    27.102 eV
 155( 0) :     1.000879 a.u.    27.235 eV
 156( 0) :     1.009393 a.u.    27.467 eV
 157( 0) :     1.015435 a.u.    27.631 eV
 158( 0) :     1.021620 a.u.    27.800 eV
 159( 0) :     1.026560 a.u.    27.934 eV
 160( 0) :     1.035386 a.u.    28.174 eV
 161( 0) :     1.043168 a.u.    28.386 eV
 162( 0) :     1.046844 a.u.    28.486 eV
 163( 0) :     1.057109 a.u.    28.765 eV
 164( 0) :     1.061946 a.u.    28.897 eV
 165( 0) :     1.071430 a.u.    29.155 eV
 166( 0) :     1.093873 a.u.    29.766 eV
 167( 0) :     1.102534 a.u.    30.001 eV
 168( 0) :     1.117557 a.u.    30.410 eV
 169( 0) :     1.137606 a.u.    30.956 eV
 170( 0) :     1.147138 a.u.    31.215 eV
 171( 0) :     1.167215 a.u.    31.762 eV
 172( 0) :     1.172182 a.u.    31.897 eV
 173( 0) :     1.174910 a.u.    31.971 eV
 174( 0) :     1.205155 a.u.    32.794 eV
 175( 0) :     1.221353 a.u.    33.235 eV
 176( 0) :     1.235391 a.u.    33.617 eV
 177( 0) :     1.247126 a.u.    33.936 eV
 178( 0) :     1.275972 a.u.    34.721 eV
 179( 0) :     1.295031 a.u.    35.240 eV
 180( 0) :     1.301705 a.u.    35.421 eV
 181( 0) :     1.307121 a.u.    35.569 eV
 182( 0) :     1.321980 a.u.    35.973 eV
 183( 0) :     1.326365 a.u.    36.092 eV
 184( 0) :     1.341997 a.u.    36.518 eV
 185( 0) :     1.356165 a.u.    36.903 eV
 186( 0) :     1.381315 a.u.    37.588 eV
 187( 0) :     1.420640 a.u.    38.658 eV
 188( 0) :     1.427018 a.u.    38.831 eV
 189( 0) :     1.453581 a.u.    39.554 eV
 190( 0) :     1.461922 a.u.    39.781 eV
 191( 0) :     1.475224 a.u.    40.143 eV
 192( 0) :     1.482940 a.u.    40.353 eV
 193( 0) :     1.507676 a.u.    41.026 eV
 194( 0) :     1.524459 a.u.    41.483 eV
 195( 0) :     1.527219 a.u.    41.558 eV
 196( 0) :     1.538977 a.u.    41.878 eV
 197( 0) :     1.544681 a.u.    42.033 eV
 198( 0) :     1.559359 a.u.    42.432 eV
 199( 0) :     1.582703 a.u.    43.068 eV
 200( 0) :     1.589754 a.u.    43.259 eV
 201( 0) :     1.631386 a.u.    44.392 eV
 202( 0) :     1.673438 a.u.    45.537 eV
 203( 0) :     1.715064 a.u.    46.669 eV
 204( 0) :     1.730634 a.u.    47.093 eV
 205( 0) :     1.779902 a.u.    48.434 eV
 206( 0) :     1.800310 a.u.    48.989 eV
 207( 0) :     1.815874 a.u.    49.412 eV
 208( 0) :     1.829181 a.u.    49.775 eV
 209( 0) :     1.855404 a.u.    50.488 eV
 210( 0) :     1.877188 a.u.    51.081 eV
 211( 0) :     1.880923 a.u.    51.183 eV
 212( 0) :     1.900724 a.u.    51.721 eV
 213( 0) :     1.903216 a.u.    51.789 eV
 214( 0) :     1.938794 a.u.    52.757 eV
 215( 0) :     1.951677 a.u.    53.108 eV
 216( 0) :     1.969671 a.u.    53.597 eV
 217( 0) :     1.973813 a.u.    53.710 eV
 218( 0) :     1.981637 a.u.    53.923 eV
 219( 0) :     2.006906 a.u.    54.611 eV
 220( 0) :     2.034786 a.u.    55.369 eV
 221( 0) :     2.057562 a.u.    55.989 eV
 222( 0) :     2.070109 a.u.    56.331 eV
 223( 0) :     2.079095 a.u.    56.575 eV
 224( 0) :     2.111358 a.u.    57.453 eV
 225( 0) :     2.122282 a.u.    57.750 eV
 226( 0) :     2.132793 a.u.    58.036 eV
 227( 0) :     2.144702 a.u.    58.360 eV
 228( 0) :     2.147082 a.u.    58.425 eV
 229( 0) :     2.160909 a.u.    58.801 eV
 230( 0) :     2.170457 a.u.    59.061 eV
 231( 0) :     2.176366 a.u.    59.222 eV
 232( 0) :     2.179276 a.u.    59.301 eV
 233( 0) :     2.190664 a.u.    59.611 eV
 234( 0) :     2.195922 a.u.    59.754 eV
 235( 0) :     2.210464 a.u.    60.150 eV
 236( 0) :     2.218009 a.u.    60.355 eV
 237( 0) :     2.236786 a.u.    60.866 eV
 238( 0) :     2.273487 a.u.    61.865 eV
 239( 0) :     2.296541 a.u.    62.492 eV
 240( 0) :     2.317116 a.u.    63.052 eV
 241( 0) :     2.328227 a.u.    63.354 eV
 242( 0) :     2.339705 a.u.    63.667 eV
 243( 0) :     2.350061 a.u.    63.948 eV
 244( 0) :     2.363087 a.u.    64.303 eV
 245( 0) :     2.367187 a.u.    64.414 eV
 246( 0) :     2.372516 a.u.    64.559 eV
 247( 0) :     2.417898 a.u.    65.794 eV
 248( 0) :     2.430301 a.u.    66.132 eV
 249( 0) :     2.458160 a.u.    66.890 eV
 250( 0) :     2.466561 a.u.    67.119 eV
 251( 0) :     2.527652 a.u.    68.781 eV
 252( 0) :     2.539872 a.u.    69.113 eV
 253( 0) :     2.583263 a.u.    70.294 eV
 254( 0) :     2.614771 a.u.    71.152 eV
 255( 0) :     2.630724 a.u.    71.586 eV
 256( 0) :     2.638883 a.u.    71.808 eV
 257( 0) :     2.642214 a.u.    71.898 eV
 258( 0) :     2.668592 a.u.    72.616 eV
 259( 0) :     2.681958 a.u.    72.980 eV
 260( 0) :     2.724312 a.u.    74.132 eV
 261( 0) :     2.736308 a.u.    74.459 eV
 262( 0) :     2.756180 a.u.    74.999 eV
 263( 0) :     2.767136 a.u.    75.298 eV
 264( 0) :     2.781522 a.u.    75.689 eV
 265( 0) :     2.790891 a.u.    75.944 eV
 266( 0) :     2.807350 a.u.    76.392 eV
 267( 0) :     2.815543 a.u.    76.615 eV
 268( 0) :     2.825849 a.u.    76.895 eV
 269( 0) :     2.861676 a.u.    77.870 eV
 270( 0) :     2.892625 a.u.    78.712 eV
 271( 0) :     2.925287 a.u.    79.601 eV
 272( 0) :     2.993736 a.u.    81.464 eV
 273( 0) :     3.004732 a.u.    81.763 eV
 274( 0) :     3.053099 a.u.    83.079 eV
 275( 0) :     3.137782 a.u.    85.383 eV
 276( 0) :     3.241768 a.u.    88.213 eV
 277( 0) :     3.322996 a.u.    90.423 eV
 278( 0) :     3.493938 a.u.    95.075 eV
 279( 0) :     3.500431 a.u.    95.252 eV
 280( 0) :    13.224091 a.u.   359.846 eV
 281( 0) :    13.320050 a.u.   362.457 eV
 282( 0) :    13.595266 a.u.   369.946 eV
 283( 0) :    13.638278 a.u.   371.116 eV
 284( 0) :    13.648581 a.u.   371.397 eV
 285( 0) :    13.752975 a.u.   374.237 eV
 286( 0) :    13.831713 a.u.   376.380 eV
 287( 0) :    13.895224 a.u.   378.108 eV
 288( 0) :    14.057395 a.u.   382.521 eV
 289( 0) :    14.135541 a.u.   384.648 eV
 290( 0) :    14.139141 a.u.   384.746 eV
 291( 0) :    14.170283 a.u.   385.593 eV
 292( 0) :    14.338414 a.u.   390.168 eV
 293( 0) :    14.550923 a.u.   395.951 eV
 294( 0) :    19.193695 a.u.   522.287 eV
 295( 0) :    19.349745 a.u.   526.533 eV
 296( 0) :    19.440687 a.u.   529.008 eV
 297( 0) :    25.725181 a.u.   700.018 eV
------------------------------------------------------------------------------
                           ORCA ORBITAL LOCALIZATION
------------------------------------------------------------------------------

Input orbitals are from                  ... orca.uno
Output orbitals are to                   ... orca.unoloc
Max. number of iterations                ... 64
Localizations seeded randomly            ... on
Convergence tolerance                    ... 1.000e-05
Using relative localization threshhold   ... 1.000e-05
Threshold for strong local MOs           ... 0.000e+00
Threshold for bond MOs                   ... 1.000e-01
Operator                                 ... 0
Orbital range for localization           ... 62 to 63
Localization criterion                   ... PIPEK-MEZEY
Entering Jacobi type localization:
Using Cholesky decomposition as initial guess.
Initial value of the localization sum :     0.928260
ITERATION   0 : L=    0.9289872723 DL=  7.28e-04 (MAX-T)=   1.220 
ITERATION   1 : L=    0.9289872723 DL=  0.00e+00 (MAX-T)=   0.000 
ITERATION   2 : L=    0.9289872723 DL=  0.00e+00 (MAX-T)=   0.000 
LOCALIZATION SUM CONVERGED


--------------------------------------------------------------------------------
                    LOCALIZED MOLECULAR ORBITAL COMPOSITIONS
--------------------------------------------------------------------------------

The Mulliken populations for each LMO on each atom are computed
The LMO`s will be ordered according to atom index and type
  (A) Strongly localized MO`s have populations of >=0.000 on one atom
  (B) Two center bond orbitals have populations of >=0.100 on two atoms
  (C) Other MO`s are considered to be `delocalized`

FOUND  -   2 strongly local MO`s
       -   0 two center bond MO`s
       -   0 significantly delocalized MO`s

Rather strongly localized orbitals:
MO  63:  17C  -   0.709437
MO  62:  16N  -   0.610255
Localized MO's were stored in: orca.unoloc

                      ******************************************
                           B R O K E N   S Y M M E T R Y
                           -----------------------------
                           Broken Symmetry SCF calculation
                                   MS(BS) =   0.0
                      ******************************************
 
----------------------------
 BROKEN SYMMETRY INFORMATION
----------------------------

first open orbital = 62
last open orbital  = 63
HOMO(alpha)        = 62
HOMO(beta)         = 62
The new occupation numbers
   0:    1.000    1.000
   1:    1.000    1.000
   2:    1.000    1.000
   3:    1.000    1.000
   4:    1.000    1.000
   5:    1.000    1.000
   6:    1.000    1.000
   7:    1.000    1.000
   8:    1.000    1.000
   9:    1.000    1.000
  10:    1.000    1.000
  11:    1.000    1.000
  12:    1.000    1.000
  13:    1.000    1.000
  14:    1.000    1.000
  15:    1.000    1.000
  16:    1.000    1.000
  17:    1.000    1.000
  18:    1.000    1.000
  19:    1.000    1.000
  20:    1.000    1.000
  21:    1.000    1.000
  22:    1.000    1.000
  23:    1.000    1.000
  24:    1.000    1.000
  25:    1.000    1.000
  26:    1.000    1.000
  27:    1.000    1.000
  28:    1.000    1.000
  29:    1.000    1.000
  30:    1.000    1.000
  31:    1.000    1.000
  32:    1.000    1.000
  33:    1.000    1.000
  34:    1.000    1.000
  35:    1.000    1.000
  36:    1.000    1.000
  37:    1.000    1.000
  38:    1.000    1.000
  39:    1.000    1.000
  40:    1.000    1.000
  41:    1.000    1.000
  42:    1.000    1.000
  43:    1.000    1.000
  44:    1.000    1.000
  45:    1.000    1.000
  46:    1.000    1.000
  47:    1.000    1.000
  48:    1.000    1.000
  49:    1.000    1.000
  50:    1.000    1.000
  51:    1.000    1.000
  52:    1.000    1.000
  53:    1.000    1.000
  54:    1.000    1.000
  55:    1.000    1.000
  56:    1.000    1.000
  57:    1.000    1.000
  58:    1.000    1.000
  59:    1.000    1.000
  60:    1.000    1.000
  61:    1.000    1.000
  62:    1.000    1.000
  63:    0.000    0.000
  64:    0.000    0.000
  65:    0.000    0.000
  66:    0.000    0.000
  67:    0.000    0.000
  68:    0.000    0.000
  69:    0.000    0.000
  70:    0.000    0.000
  71:    0.000    0.000
  72:    0.000    0.000
  73:    0.000    0.000

--------------------
CPCM SOLVATION MODEL
--------------------
CPCM parameters:
  Epsilon                                         ...      80.1510
  Refrac                                          ...       1.3328
  Rsolv                                           ...       1.3000
  Surface type                                    ... GAUSSIAN VDW
  Discretization scheme                           ... Constant charge density
    Threshold for H atoms                         ...       5.0000 (charges/Ang^2)
    Threshold for non-H atoms                     ...       5.0000 (charges/Ang^2)
  Epsilon function type                           ...         CPCM
Solvent:                                          ... WATER
Radii:
  Scheme                                          ... Element-dependent radii
  Radius for N  used is    3.5149 Bohr (=   1.8600 Ang.)
  Radius for C  used is    3.8550 Bohr (=   2.0400 Ang.)
  Radius for H  used is    2.4944 Bohr (=   1.3200 Ang.)
  Radius for O  used is    3.4469 Bohr (=   1.8240 Ang.)
Calculating surface                               ...        done! (  0.0s)
Cavity surface points                             ...         2946
Cavity Volume                                     ...    1999.5669
Cavity Surface-area                               ...    1066.6351
Calculating surface distance matrix               ...        done! (  0.0s)
Performing Cholesky decomposition & store         ...        done! (  0.2s)
Overall time for CPCM initialization              ...                 0.3s

----------------------------------------D-I-I-S--------------------------------------------
Iteration    Energy (Eh)           Delta-E    RMSDP     MaxDP     DIISErr   Damp  Time(sec)
-------------------------------------------------------------------------------------------
               ***  Starting incremental Fock matrix formation  ***
    1    -779.4458280779392680     0.00e+00  1.47e-04  6.10e-03  1.87e-02  0.850   2.2
    2    -779.4491933062745375    -3.37e-03  1.34e-04  5.64e-03  1.61e-02  0.850   1.9
                               ***Turning on AO-DIIS***
    3    -779.4524118885301505    -3.22e-03  1.54e-04  6.68e-03  1.45e-02  0.850   1.8
    4    -779.4553844652125463    -2.97e-03  1.03e-03  4.50e-02  1.33e-02  0.000   1.8
    5    -779.4830465603963603    -2.77e-02  2.32e-04  9.92e-03  4.88e-03  0.000   2.0
    6    -779.4846517135119939    -1.61e-03  2.14e-04  9.37e-03  3.04e-03  0.000   1.9
    7    -779.4855100501501965    -8.58e-04  1.15e-04  6.22e-03  1.66e-03  0.000   1.9
    8    -779.4857739898995987    -2.64e-04  9.54e-05  5.06e-03  1.41e-03  0.000   1.8
                              *** Initializing SOSCF ***
---------------------------------------S-O-S-C-F--------------------------------------
Iteration    Energy (Eh)           Delta-E    RMSDP     MaxDP     MaxGrad    Time(sec)
--------------------------------------------------------------------------------------
    9    -779.4859081517208779    -1.34e-04  6.19e-05  3.98e-03  7.59e-04     1.9
               *** Restarting incremental Fock matrix formation ***
   10    -779.4859555800876478    -4.74e-05  1.29e-05  8.02e-04  3.93e-04     2.1
   11    -779.4859618933605816    -6.31e-06  3.18e-05  1.97e-03  2.87e-04     1.7
   12    -779.4859734299111551    -1.15e-05  2.73e-05  1.58e-03  2.16e-04     1.7
   13    -779.4859764143764096    -2.98e-06  5.78e-06  2.04e-04  1.44e-04     1.7
   14    -779.4859775215145419    -1.11e-06  2.83e-06  1.39e-04  6.79e-05     1.6
   15    -779.4859777940828280    -2.73e-07  3.36e-06  1.38e-04  4.23e-05     1.5
   16    -779.4859779303683354    -1.36e-07  1.90e-06  1.16e-04  2.33e-05     1.6
   17    -779.4859779633763992    -3.30e-08  7.25e-07  5.60e-05  9.76e-06     1.5
   18    -779.4859779715181958    -8.14e-09  3.44e-07  1.21e-05  5.35e-06     1.4
   19    -779.4859779738494581    -2.33e-09  2.20e-07  8.50e-06  2.32e-06     1.4
   20    -779.4859779742967021    -4.47e-10  8.35e-08  4.90e-06  1.57e-06     1.4
                 **** Energy Check signals convergence ****

               *****************************************************
               *                     SUCCESS                       *
               *           SCF CONVERGED AFTER  20 CYCLES          *
               *****************************************************

             **** ENERGY FILE WAS UPDATED (orca.en.tmp) ****

----------------
TOTAL SCF ENERGY
----------------

Total Energy       :       -779.48597797429670 Eh          -21210.89180 eV

Components:
Nuclear Repulsion  :       1149.37904026576371 Eh           31276.19374 eV
Electronic Energy  :      -1928.76338068684663 Eh          -52484.31984 eV
One Electron Energy:      -3320.75661623123324 Eh          -90362.38146 eV
Two Electron Energy:       1391.99323554438661 Eh           37878.06162 eV
CPCM Dielectric    :         -0.10163755321372 Eh              -2.76570 eV

Virial components:
Potential Energy   :      -1553.13498109953434 Eh          -42262.95144 eV
Kinetic Energy     :        773.64900312523753 Eh           21052.05964 eV
Virial Ratio       :          2.00754473259253

DFT components:
N(Alpha)           :       62.999963371341 electrons
N(Beta)            :       62.999975949121 electrons
N(Total)           :      125.999939320462 electrons
E(X)               :      -58.819272200727 Eh       
E(C)               :       -5.524540798703 Eh       
E(XC)              :      -64.343812999430 Eh       

CPCM Solvation Model Properties:
Surface-charge          :         -1.01934457345882
Corrected charge        :         -1.00000000000000
Outlying charge corr.   :          0.00002021459078 Eh               0.00055 eV
Free-energy (cav+disp)  :  This term is not implemented in the current solvation scheme

---------------
SCF CONVERGENCE
---------------

  Last Energy change         ...    4.4724e-10  Tolerance :   1.0000e-09
  Last MAX-Density change    ...    4.8968e-06  Tolerance :   1.0000e-08
  Last RMS-Density change    ...    8.3457e-08  Tolerance :   1.0000e-09
  Last DIIS Error            ...    7.5949e-04  Tolerance :   1.0000e-08
  Last Orbital Gradient      ...    1.5741e-06  Tolerance :   2.0000e-06
  Last Orbital Rotation      ...    1.4382e-05  Tolerance :   2.0000e-06


----------------------
UHF SPIN CONTAMINATION
----------------------

Warning: in a DFT calculation there is little theoretical justification to 
         calculate <S**2> as in Hartree-Fock theory. We will do it anyways
         but you should keep in mind that the values have only limited relevance

Expectation value of <S**2>     :     0.351913
Ideal value S*(S+1) for S=0.0   :     0.000000
Deviation                       :     0.351913


                    ********************************
                    * MULLIKEN POPULATION ANALYSIS *
                    ********************************

--------------------------------------------
MULLIKEN ATOMIC CHARGES AND SPIN POPULATIONS
--------------------------------------------
   0 N :   -0.436676    0.048762
   1 C :    0.091344   -0.025926
   2 C :   -0.395193    0.055293
   3 C :    0.538983   -0.022631
   4 C :   -0.410118    0.041851
   5 C :    0.086107   -0.008460
   6 H :    0.348305    0.001172
   7 H :    0.325112   -0.003628
   8 N :   -0.514226    0.066495
   9 H :    0.328011   -0.002351
  10 H :    0.350979    0.000250
  11 C :   -0.531638   -0.003914
  12 H :    0.288561    0.001441
  13 H :    0.292577    0.003023
  14 H :    0.285907    0.000407
  15 H :    0.430517   -0.007238
  16 N :   -0.137380    0.407103
  17 C :   -0.196318   -0.558595
  18 C :    0.324420    0.084612
  19 H :    0.252809    0.045120
  20 O :   -0.371589   -0.120337
  21 C :   -0.028303   -0.001114
  22 C :   -0.261758    0.001975
  23 C :   -0.240381   -0.001263
  24 C :   -0.243426    0.000013
  25 C :   -0.236912   -0.000440
  26 C :   -0.276392   -0.002479
  27 H :    0.265876   -0.000016
  28 H :    0.264770    0.000229
  29 H :    0.267060   -0.000058
  30 H :    0.266093    0.000028
  31 H :    0.272880    0.000678
Sum of atomic charges         :    1.0000000
Sum of atomic spin populations:   -0.0000000

-----------------------------------------------------
MULLIKEN REDUCED ORBITAL CHARGES AND SPIN POPULATIONS
-----------------------------------------------------
CHARGE
  0 N s       :     3.551352  s :     3.551352
      pz      :     1.306712  p :     3.834443
      px      :     1.245696
      py      :     1.282034
      dz2     :     0.009686  d :     0.050881
      dxz     :     0.010668
      dyz     :     0.007272
      dx2y2   :     0.011634
      dxy     :     0.011621

  1 C s       :     3.141647  s :     3.141647
      pz      :     0.873207  p :     2.709418
      px      :     0.876904
      py      :     0.959306
      dz2     :     0.008363  d :     0.057592
      dxz     :     0.015222
      dyz     :     0.008539
      dx2y2   :     0.010243
      dxy     :     0.015224

  2 C s       :     3.315841  s :     3.315841
      pz      :     1.056749  p :     3.042416
      px      :     1.027834
      py      :     0.957833
      dz2     :     0.004826  d :     0.036935
      dxz     :     0.008549
      dyz     :     0.006628
      dx2y2   :     0.008527
      dxy     :     0.008406

  3 C s       :     3.030471  s :     3.030471
      pz      :     0.849310  p :     2.364329
      px      :     0.680826
      py      :     0.834192
      dz2     :     0.010151  d :     0.066217
      dxz     :     0.014761
      dyz     :     0.007710
      dx2y2   :     0.017164
      dxy     :     0.016431

  4 C s       :     3.320389  s :     3.320389
      pz      :     1.028196  p :     3.052855
      px      :     0.915293
      py      :     1.109366
      dz2     :     0.004708  d :     0.036874
      dxz     :     0.008246
      dyz     :     0.006792
      dx2y2   :     0.008277
      dxy     :     0.008852

  5 C s       :     3.134858  s :     3.134858
      pz      :     0.893891  p :     2.721310
      px      :     1.002925
      py      :     0.824495
      dz2     :     0.007270  d :     0.057725
      dxz     :     0.013508
      dyz     :     0.010721
      dx2y2   :     0.014328
      dxy     :     0.011898

  6 H s       :     0.651695  s :     0.651695

  7 H s       :     0.674888  s :     0.674888

  8 N s       :     3.580328  s :     3.580328
      pz      :     1.347665  p :     3.872446
      px      :     1.145267
      py      :     1.379514
      dz2     :     0.008928  d :     0.061452
      dxz     :     0.012839
      dyz     :     0.010642
      dx2y2   :     0.017210
      dxy     :     0.011833

  9 H s       :     0.671989  s :     0.671989

 10 H s       :     0.649021  s :     0.649021

 11 C s       :     3.377803  s :     3.377803
      pz      :     1.196523  p :     3.106525
      px      :     0.772693
      py      :     1.137309
      dz2     :     0.008964  d :     0.047310
      dxz     :     0.007253
      dyz     :     0.008815
      dx2y2   :     0.011208
      dxy     :     0.011071

 12 H s       :     0.711439  s :     0.711439

 13 H s       :     0.707423  s :     0.707423

 14 H s       :     0.714093  s :     0.714093

 15 H s       :     0.569483  s :     0.569483

 16 N s       :     3.589805  s :     3.589805
      pz      :     1.073595  p :     3.488257
      px      :     1.005695
      py      :     1.408967
      dz2     :     0.010421  d :     0.059317
      dxz     :     0.017317
      dyz     :     0.008207
      dx2y2   :     0.007607
      dxy     :     0.015765

 17 C s       :     3.249383  s :     3.249383
      pz      :     1.034461  p :     2.893145
      px      :     0.823578
      py      :     1.035106
      dz2     :     0.005284  d :     0.053789
      dxz     :     0.010262
      dyz     :     0.004002
      dx2y2   :     0.019352
      dxy     :     0.014890

 18 C s       :     3.122717  s :     3.122717
      pz      :     0.819940  p :     2.450760
      px      :     0.822247
      py      :     0.808573
      dz2     :     0.018512  d :     0.102103
      dxz     :     0.017473
      dyz     :     0.017883
      dx2y2   :     0.019711
      dxy     :     0.028524

 19 H s       :     0.747191  s :     0.747191

 20 O s       :     3.757180  s :     3.757180
      pz      :     1.445612  p :     4.585156
      px      :     1.755358
      py      :     1.384186
      dz2     :     0.006959  d :     0.029253
      dxz     :     0.003061
      dyz     :     0.007776
      dx2y2   :     0.006577
      dxy     :     0.004880

 21 C s       :     3.219929  s :     3.219929
      pz      :     0.918122  p :     2.765160
      px      :     0.887986
      py      :     0.959051
      dz2     :     0.010677  d :     0.043215
      dxz     :     0.009587
      dyz     :     0.007321
      dx2y2   :     0.007316
      dxy     :     0.008312

 22 C s       :     3.288122  s :     3.288122
      pz      :     1.017426  p :     2.933830
      px      :     0.918074
      py      :     0.998330
      dz2     :     0.007055  d :     0.039806
      dxz     :     0.010061
      dyz     :     0.007739
      dx2y2   :     0.007205
      dxy     :     0.007745

 23 C s       :     3.257024  s :     3.257024
      pz      :     1.012454  p :     2.943598
      px      :     0.977273
      py      :     0.953870
      dz2     :     0.007268  d :     0.039760
      dxz     :     0.012259
      dyz     :     0.005667
      dx2y2   :     0.007650
      dxy     :     0.006916

 24 C s       :     3.269209  s :     3.269209
      pz      :     0.911159  p :     2.934017
      px      :     1.054322
      py      :     0.968535
      dz2     :     0.010352  d :     0.040200
      dxz     :     0.008722
      dyz     :     0.006773
      dx2y2   :     0.006686
      dxy     :     0.007667

 25 C s       :     3.256920  s :     3.256920
      pz      :     1.021032  p :     2.940286
      px      :     0.910383
      py      :     1.008872
      dz2     :     0.007411  d :     0.039706
      dxz     :     0.009877
      dyz     :     0.007796
      dx2y2   :     0.007131
      dxy     :     0.007491

 26 C s       :     3.302351  s :     3.302351
      pz      :     1.005525  p :     2.934177
      px      :     0.992233
      py      :     0.936418
      dz2     :     0.007072  d :     0.039864
      dxz     :     0.012396
      dyz     :     0.005666
      dx2y2   :     0.008062
      dxy     :     0.006668

 27 H s       :     0.734124  s :     0.734124

 28 H s       :     0.735230  s :     0.735230

 29 H s       :     0.732940  s :     0.732940

 30 H s       :     0.733907  s :     0.733907

 31 H s       :     0.727120  s :     0.727120


SPIN
  0 N s       :     0.003093  s :     0.003093
      pz      :     0.022921  p :     0.046179
      px      :     0.005378
      py      :     0.017880
      dz2     :    -0.000229  d :    -0.000510
      dxz     :    -0.000056
      dyz     :    -0.000076
      dx2y2   :    -0.000073
      dxy     :    -0.000077

  1 C s       :    -0.003566  s :    -0.003566
      pz      :    -0.010749  p :    -0.023316
      px      :    -0.003692
      py      :    -0.008874
      dz2     :     0.000203  d :     0.000956
      dxz     :     0.000267
      dyz     :     0.000093
      dx2y2   :     0.000078
      dxy     :     0.000314

  2 C s       :     0.006118  s :     0.006118
      pz      :     0.024905  p :     0.049559
      px      :     0.004626
      py      :     0.020028
      dz2     :    -0.000109  d :    -0.000384
      dxz     :    -0.000065
      dyz     :    -0.000080
      dx2y2   :    -0.000104
      dxy     :    -0.000027

  3 C s       :    -0.003743  s :    -0.003743
      pz      :    -0.010243  p :    -0.021035
      px      :    -0.004958
      py      :    -0.005834
      dz2     :     0.000049  d :     0.002147
      dxz     :     0.001018
      dyz     :     0.000210
      dx2y2   :     0.000512
      dxy     :     0.000358

  4 C s       :     0.004722  s :     0.004722
      pz      :     0.019180  p :     0.037246
      px      :     0.002408
      py      :     0.015658
      dz2     :    -0.000151  d :    -0.000117
      dxz     :     0.000084
      dyz     :    -0.000039
      dx2y2   :    -0.000002
      dxy     :    -0.000010

  5 C s       :    -0.001790  s :    -0.001790
      pz      :    -0.002705  p :    -0.007587
      px      :    -0.002081
      py      :    -0.002801
      dz2     :     0.000101  d :     0.000916
      dxz     :     0.000319
      dyz     :     0.000104
      dx2y2   :     0.000299
      dxy     :     0.000094

  6 H s       :     0.001172  s :     0.001172

  7 H s       :    -0.003628  s :    -0.003628

  8 N s       :    -0.002953  s :    -0.002953
      pz      :     0.046027  p :     0.066079
      px      :    -0.005205
      py      :     0.025256
      dz2     :     0.001516  d :     0.003370
      dxz     :     0.000666
      dyz     :    -0.000068
      dx2y2   :     0.000128
      dxy     :     0.001127

  9 H s       :    -0.002351  s :    -0.002351

 10 H s       :     0.000250  s :     0.000250

 11 C s       :    -0.000803  s :    -0.000803
      pz      :    -0.000705  p :    -0.003504
      px      :    -0.001871
      py      :    -0.000928
      dz2     :     0.000004  d :     0.000393
      dxz     :     0.000111
      dyz     :     0.000107
      dx2y2   :     0.000109
      dxy     :     0.000062

 12 H s       :     0.001441  s :     0.001441

 13 H s       :     0.003023  s :     0.003023

 14 H s       :     0.000407  s :     0.000407

 15 H s       :    -0.007238  s :    -0.007238

 16 N s       :     0.015870  s :     0.015870
      pz      :     0.192301  p :     0.394647
      px      :     0.034295
      py      :     0.168050
      dz2     :    -0.000659  d :    -0.003413
      dxz     :    -0.002655
      dyz     :     0.000407
      dx2y2   :    -0.000335
      dxy     :    -0.000171

 17 C s       :    -0.077333  s :    -0.077333
      pz      :    -0.408004  p :    -0.488218
      px      :    -0.041452
      py      :    -0.038762
      dz2     :     0.000946  d :     0.006956
      dxz     :     0.002473
      dyz     :     0.000333
      dx2y2   :     0.001998
      dxy     :     0.001207

 18 C s       :     0.016778  s :     0.016778
      pz      :     0.040897  p :     0.071699
      px      :     0.017349
      py      :     0.013453
      dz2     :    -0.002172  d :    -0.003866
      dxz     :     0.000181
      dyz     :    -0.000363
      dx2y2   :    -0.000181
      dxy     :    -0.001330

 19 H s       :     0.045120  s :     0.045120

 20 O s       :    -0.004027  s :    -0.004027
      pz      :    -0.031443  p :    -0.117110
      px      :    -0.036458
      py      :    -0.049210
      dz2     :     0.000294  d :     0.000801
      dxz     :     0.000132
      dyz     :    -0.000018
      dx2y2   :     0.000273
      dxy     :     0.000120

 21 C s       :     0.000203  s :     0.000203
      pz      :    -0.001776  p :    -0.001539
      px      :     0.000348
      py      :    -0.000112
      dz2     :     0.000011  d :     0.000223
      dxz     :     0.000146
      dyz     :    -0.000000
      dx2y2   :     0.000102
      dxy     :    -0.000036

 22 C s       :     0.000457  s :     0.000457
      pz      :    -0.000133  p :     0.001522
      px      :     0.000881
      py      :     0.000774
      dz2     :    -0.000002  d :    -0.000004
      dxz     :     0.000002
      dyz     :     0.000003
      dx2y2   :     0.000001
      dxy     :    -0.000008

 23 C s       :    -0.000120  s :    -0.000120
      pz      :    -0.000374  p :    -0.001179
      px      :     0.000010
      py      :    -0.000815
      dz2     :     0.000002  d :     0.000036
      dxz     :    -0.000003
      dyz     :     0.000003
      dx2y2   :     0.000019
      dxy     :     0.000014

 24 C s       :     0.000013  s :     0.000013
      pz      :     0.000445  p :     0.000013
      px      :    -0.000565
      py      :     0.000134
      dz2     :    -0.000009  d :    -0.000013
      dxz     :    -0.000005
      dyz     :    -0.000000
      dx2y2   :    -0.000003
      dxy     :     0.000004

 25 C s       :    -0.000172  s :    -0.000172
      pz      :     0.000219  p :    -0.000256
      px      :    -0.000633
      py      :     0.000157
      dz2     :    -0.000003  d :    -0.000012
      dxz     :    -0.000018
      dyz     :    -0.000003
      dx2y2   :    -0.000002
      dxy     :     0.000014

 26 C s       :    -0.000947  s :    -0.000947
      pz      :    -0.003149  p :    -0.001442
      px      :     0.000497
      py      :     0.001210
      dz2     :    -0.000010  d :    -0.000090
      dxz     :    -0.000005
      dyz     :    -0.000005
      dx2y2   :    -0.000021
      dxy     :    -0.000049

 27 H s       :    -0.000016  s :    -0.000016

 28 H s       :     0.000229  s :     0.000229

 29 H s       :    -0.000058  s :    -0.000058

 30 H s       :     0.000028  s :     0.000028

 31 H s       :     0.000678  s :     0.000678


                     *******************************
                     * LOEWDIN POPULATION ANALYSIS *
                     *******************************

-------------------------------------------
LOEWDIN ATOMIC CHARGES AND SPIN POPULATIONS
-------------------------------------------
   0 N :    0.034928    0.044065
   1 C :    0.019022   -0.017263
   2 C :   -0.147727    0.041985
   3 C :    0.079256   -0.009504
   4 C :   -0.145375    0.032269
   5 C :    0.016210   -0.003672
   6 H :    0.186663    0.000625
   7 H :    0.188138   -0.001686
   8 N :   -0.045837    0.077015
   9 H :    0.188628   -0.001202
  10 H :    0.186804    0.000180
  11 C :   -0.230845   -0.001776
  12 H :    0.164028    0.001130
  13 H :    0.163342    0.002381
  14 H :    0.163973    0.000306
  15 H :    0.293103   -0.004648
  16 N :   -0.040230    0.333386
  17 C :   -0.155205   -0.445302
  18 C :    0.095598    0.038996
  19 H :    0.144465    0.027522
  20 O :   -0.219765   -0.112215
  21 C :   -0.104446   -0.000094
  22 C :   -0.104903    0.001854
  23 C :   -0.138671   -0.000804
  24 C :   -0.117732   -0.000095
  25 C :   -0.138510   -0.000713
  26 C :   -0.115235   -0.002663
  27 H :    0.157921    0.000005
  28 H :    0.154036    0.000159
  29 H :    0.154806   -0.000061
  30 H :    0.154724    0.000014
  31 H :    0.158836   -0.000193

----------------------------------------------------
LOEWDIN REDUCED ORBITAL CHARGES AND SPIN POPULATIONS
----------------------------------------------------
CHARGE
  0 N s       :     3.039805  s :     3.039805
      pz      :     1.294057  p :     3.802374
      px      :     1.231875
      py      :     1.276442
      dz2     :     0.021702  d :     0.122893
      dxz     :     0.025041
      dyz     :     0.018894
      dx2y2   :     0.028796
      dxy     :     0.028460

  1 C s       :     2.878175  s :     2.878175
      pz      :     0.941281  p :     2.975425
      px      :     1.034742
      py      :     0.999402
      dz2     :     0.017661  d :     0.127378
      dxz     :     0.035312
      dyz     :     0.016152
      dx2y2   :     0.025593
      dxy     :     0.032660

  2 C s       :     2.888801  s :     2.888801
      pz      :     1.050649  p :     3.173932
      px      :     1.086698
      py      :     1.036585
      dz2     :     0.010342  d :     0.084994
      dxz     :     0.018484
      dyz     :     0.013915
      dx2y2   :     0.021177
      dxy     :     0.021076

  3 C s       :     2.821948  s :     2.821948
      pz      :     0.987229  p :     2.945136
      px      :     0.960290
      py      :     0.997617
      dz2     :     0.022323  d :     0.153659
      dxz     :     0.033853
      dyz     :     0.017803
      dx2y2   :     0.040388
      dxy     :     0.039292

  4 C s       :     2.889065  s :     2.889065
      pz      :     1.043659  p :     3.171456
      px      :     1.061029
      py      :     1.066769
      dz2     :     0.010148  d :     0.084853
      dxz     :     0.020235
      dyz     :     0.012073
      dx2y2   :     0.020836
      dxy     :     0.021561

  5 C s       :     2.878513  s :     2.878513
      pz      :     0.951855  p :     2.977776
      px      :     1.090785
      py      :     0.935137
      dz2     :     0.015657  d :     0.127501
      dxz     :     0.027812
      dyz     :     0.023235
      dx2y2   :     0.031483
      dxy     :     0.029315

  6 H s       :     0.813337  s :     0.813337

  7 H s       :     0.811862  s :     0.811862

  8 N s       :     3.065360  s :     3.065360
      pz      :     1.329998  p :     3.841443
      px      :     1.181994
      py      :     1.329450
      dz2     :     0.018836  d :     0.139034
      dxz     :     0.029573
      dyz     :     0.022387
      dx2y2   :     0.039346
      dxy     :     0.028892

  9 H s       :     0.811372  s :     0.811372

 10 H s       :     0.813196  s :     0.813196

 11 C s       :     2.949391  s :     2.949391
      pz      :     1.171753  p :     3.191445
      px      :     0.887231
      py      :     1.132461
      dz2     :     0.015749  d :     0.090009
      dxz     :     0.014476
      dyz     :     0.014391
      dx2y2   :     0.022962
      dxy     :     0.022430

 12 H s       :     0.835972  s :     0.835972

 13 H s       :     0.836658  s :     0.836658

 14 H s       :     0.836027  s :     0.836027

 15 H s       :     0.706897  s :     0.706897

 16 N s       :     3.195671  s :     3.195671
      pz      :     1.129721  p :     3.712942
      px      :     1.124634
      py      :     1.458587
      dz2     :     0.021754  d :     0.131617
      dxz     :     0.040378
      dyz     :     0.014415
      dx2y2   :     0.020655
      dxy     :     0.034415

 17 C s       :     2.937759  s :     2.937759
      pz      :     1.010851  p :     3.096989
      px      :     1.012701
      py      :     1.073436
      dz2     :     0.010643  d :     0.120458
      dxz     :     0.021630
      dyz     :     0.007033
      dx2y2   :     0.044470
      dxy     :     0.036681

 18 C s       :     2.855443  s :     2.855443
      pz      :     0.881510  p :     2.814748
      px      :     0.996671
      py      :     0.936567
      dz2     :     0.039943  d :     0.234210
      dxz     :     0.039247
      dyz     :     0.041871
      dx2y2   :     0.041539
      dxy     :     0.071610

 19 H s       :     0.855535  s :     0.855535

 20 O s       :     3.512945  s :     3.512945
      pz      :     1.466629  p :     4.649956
      px      :     1.742717
      py      :     1.440609
      dz2     :     0.009967  d :     0.056864
      dxz     :     0.006004
      dyz     :     0.018146
      dx2y2   :     0.012112
      dxy     :     0.010636

 21 C s       :     2.852604  s :     2.852604
      pz      :     1.076323  p :     3.144391
      px      :     1.037664
      py      :     1.030405
      dz2     :     0.026220  d :     0.107450
      dxz     :     0.025091
      dyz     :     0.018299
      dx2y2   :     0.017810
      dxy     :     0.020031

 22 C s       :     2.891432  s :     2.891432
      pz      :     1.053835  p :     3.123109
      px      :     1.063391
      py      :     1.005884
      dz2     :     0.015970  d :     0.090362
      dxz     :     0.025300
      dyz     :     0.014119
      dx2y2   :     0.017376
      dxy     :     0.017597

 23 C s       :     2.893414  s :     2.893414
      pz      :     1.061138  p :     3.154751
      px      :     1.073651
      py      :     1.019962
      dz2     :     0.016589  d :     0.090505
      dxz     :     0.026751
      dyz     :     0.013083
      dx2y2   :     0.016997
      dxy     :     0.017086

 24 C s       :     2.898111  s :     2.898111
      pz      :     1.054237  p :     3.128936
      px      :     1.073003
      py      :     1.001696
      dz2     :     0.023944  d :     0.090685
      dxz     :     0.021830
      dyz     :     0.016646
      dx2y2   :     0.013361
      dxy     :     0.014905

 25 C s       :     2.892774  s :     2.892774
      pz      :     1.062928  p :     3.155179
      px      :     1.072763
      py      :     1.019488
      dz2     :     0.016797  d :     0.090556
      dxz     :     0.025050
      dyz     :     0.014126
      dx2y2   :     0.017408
      dxy     :     0.017175

 26 C s       :     2.891447  s :     2.891447
      pz      :     1.052895  p :     3.133139
      px      :     1.078909
      py      :     1.001334
      dz2     :     0.016236  d :     0.090649
      dxz     :     0.027258
      dyz     :     0.012880
      dx2y2   :     0.017684
      dxy     :     0.016591

 27 H s       :     0.842079  s :     0.842079

 28 H s       :     0.845964  s :     0.845964

 29 H s       :     0.845194  s :     0.845194

 30 H s       :     0.845276  s :     0.845276

 31 H s       :     0.841164  s :     0.841164


SPIN
  0 N s       :     0.001853  s :     0.001853
      pz      :     0.021736  p :     0.043203
      px      :     0.004552
      py      :     0.016916
      dz2     :    -0.000470  d :    -0.000991
      dxz     :    -0.000104
      dyz     :    -0.000092
      dx2y2   :    -0.000147
      dxy     :    -0.000178

  1 C s       :    -0.001188  s :    -0.001188
      pz      :    -0.008897  p :    -0.018398
      px      :    -0.002376
      py      :    -0.007124
      dz2     :     0.000586  d :     0.002322
      dxz     :     0.000613
      dyz     :     0.000157
      dx2y2   :     0.000176
      dxy     :     0.000790

  2 C s       :     0.001482  s :     0.001482
      pz      :     0.020577  p :     0.041362
      px      :     0.003463
      py      :     0.017322
      dz2     :    -0.000147  d :    -0.000859
      dxz     :    -0.000180
      dyz     :    -0.000129
      dx2y2   :    -0.000283
      dxy     :    -0.000118

  3 C s       :    -0.001138  s :    -0.001138
      pz      :    -0.005848  p :    -0.012999
      px      :    -0.003682
      py      :    -0.003469
      dz2     :     0.000228  d :     0.004633
      dxz     :     0.002077
      dyz     :     0.000436
      dx2y2   :     0.001136
      dxy     :     0.000756

  4 C s       :     0.001162  s :     0.001162
      pz      :     0.015754  p :     0.031412
      px      :     0.002744
      py      :     0.012915
      dz2     :    -0.000212  d :    -0.000305
      dxz     :     0.000079
      dyz     :    -0.000045
      dx2y2   :    -0.000088
      dxy     :    -0.000039

  5 C s       :    -0.000648  s :    -0.000648
      pz      :    -0.002001  p :    -0.005236
      px      :    -0.001041
      py      :    -0.002195
      dz2     :     0.000404  d :     0.002212
      dxz     :     0.000657
      dyz     :     0.000220
      dx2y2   :     0.000740
      dxy     :     0.000191

  6 H s       :     0.000625  s :     0.000625

  7 H s       :    -0.001686  s :    -0.001686

  8 N s       :    -0.003293  s :    -0.003293
      pz      :     0.047119  p :     0.071140
      px      :    -0.003109
      py      :     0.027130
      dz2     :     0.004735  d :     0.009168
      dxz     :     0.001429
      dyz     :    -0.000177
      dx2y2   :     0.000241
      dxy     :     0.002940

  9 H s       :    -0.001202  s :    -0.001202

 10 H s       :     0.000180  s :     0.000180

 11 C s       :    -0.000354  s :    -0.000354
      pz      :    -0.000401  p :    -0.002392
      px      :    -0.001395
      py      :    -0.000595
      dz2     :     0.000026  d :     0.000970
      dxz     :     0.000269
      dyz     :     0.000228
      dx2y2   :     0.000274
      dxy     :     0.000172

 12 H s       :     0.001130  s :     0.001130

 13 H s       :     0.002381  s :     0.002381

 14 H s       :     0.000306  s :     0.000306

 15 H s       :    -0.004648  s :    -0.004648

 16 N s       :     0.002885  s :     0.002885
      pz      :     0.162946  p :     0.340745
      px      :     0.022206
      py      :     0.155593
      dz2     :     0.000402  d :    -0.010244
      dxz     :    -0.008982
      dyz     :     0.000081
      dx2y2   :    -0.000936
      dxy     :    -0.000809

 17 C s       :    -0.036617  s :    -0.036617
      pz      :    -0.370093  p :    -0.423457
      px      :    -0.033129
      py      :    -0.020235
      dz2     :     0.001107  d :     0.014771
      dxz     :     0.004604
      dyz     :     0.000364
      dx2y2   :     0.005020
      dxy     :     0.003676

 18 C s       :     0.007635  s :     0.007635
      pz      :     0.024330  p :     0.040994
      px      :     0.007526
      py      :     0.009138
      dz2     :    -0.004553  d :    -0.009633
      dxz     :    -0.000473
      dyz     :    -0.000965
      dx2y2   :    -0.000633
      dxy     :    -0.003009

 19 H s       :     0.027522  s :     0.027522

 20 O s       :    -0.002212  s :    -0.002212
      pz      :    -0.030025  p :    -0.111524
      px      :    -0.034954
      py      :    -0.046545
      dz2     :     0.000666  d :     0.001521
      dxz     :     0.000130
      dyz     :     0.000103
      dx2y2   :     0.000540
      dxy     :     0.000083

 21 C s       :     0.000536  s :     0.000536
      pz      :    -0.001090  p :    -0.001354
      px      :     0.000524
      py      :    -0.000788
      dz2     :     0.000024  d :     0.000724
      dxz     :     0.000467
      dyz     :    -0.000003
      dx2y2   :     0.000258
      dxy     :    -0.000021

 22 C s       :     0.000269  s :     0.000269
      pz      :     0.000049  p :     0.001586
      px      :     0.000849
      py      :     0.000688
      dz2     :    -0.000004  d :    -0.000000
      dxz     :     0.000004
      dyz     :     0.000007
      dx2y2   :     0.000000
      dxy     :    -0.000008

 23 C s       :    -0.000000  s :    -0.000000
      pz      :    -0.000206  p :    -0.000882
      px      :     0.000023
      py      :    -0.000699
      dz2     :     0.000010  d :     0.000077
      dxz     :    -0.000004
      dyz     :     0.000006
      dx2y2   :     0.000038
      dxy     :     0.000026

 24 C s       :    -0.000004  s :    -0.000004
      pz      :     0.000447  p :    -0.000061
      px      :    -0.000318
      py      :    -0.000190
      dz2     :    -0.000023  d :    -0.000030
      dxz     :    -0.000008
      dyz     :     0.000001
      dx2y2   :    -0.000006
      dxy     :     0.000005

 25 C s       :    -0.000199  s :    -0.000199
      pz      :     0.000080  p :    -0.000487
      px      :    -0.000613
      py      :     0.000047
      dz2     :    -0.000004  d :    -0.000026
      dxz     :    -0.000054
      dyz     :     0.000000
      dx2y2   :     0.000022
      dxy     :     0.000009

 26 C s       :    -0.000757  s :    -0.000757
      pz      :    -0.001919  p :    -0.001729
      px      :    -0.000173
      py      :     0.000363
      dz2     :    -0.000030  d :    -0.000177
      dxz     :     0.000029
      dyz     :    -0.000009
      dx2y2   :    -0.000062
      dxy     :    -0.000104

 27 H s       :     0.000005  s :     0.000005

 28 H s       :     0.000159  s :     0.000159

 29 H s       :    -0.000061  s :    -0.000061

 30 H s       :     0.000014  s :     0.000014

 31 H s       :    -0.000193  s :    -0.000193


                      *****************************
                      * MAYER POPULATION ANALYSIS *
                      *****************************

  NA   - Mulliken gross atomic population
  ZA   - Total nuclear charge
  QA   - Mulliken gross atomic charge
  VA   - Mayer's total valence
  BVA  - Mayer's bonded valence
  FA   - Mayer's free valence

  ATOM       NA         ZA         QA         VA         BVA        FA
  0 N      7.4367     7.0000    -0.4367     3.4471     3.4452     0.0019
  1 C      5.9087     6.0000     0.0913     3.5903     3.5899     0.0004
  2 C      6.3952     6.0000    -0.3952     3.7883     3.7861     0.0022
  3 C      5.4610     6.0000     0.5390     3.5285     3.5280     0.0005
  4 C      6.4101     6.0000    -0.4101     3.7814     3.7801     0.0013
  5 C      5.9139     6.0000     0.0861     3.6029     3.6028     0.0001
  6 H      0.6517     1.0000     0.3483     0.8444     0.8444     0.0000
  7 H      0.6749     1.0000     0.3251     0.8839     0.8839     0.0000
  8 N      7.5142     7.0000    -0.5142     3.2349     3.2248     0.0100
  9 H      0.6720     1.0000     0.3280     0.8725     0.8725     0.0000
 10 H      0.6490     1.0000     0.3510     0.8425     0.8425     0.0000
 11 C      6.5316     6.0000    -0.5316     3.5647     3.5647     0.0000
 12 H      0.7114     1.0000     0.2886     0.8853     0.8853     0.0000
 13 H      0.7074     1.0000     0.2926     0.8777     0.8777     0.0000
 14 H      0.7141     1.0000     0.2859     0.8925     0.8925     0.0000
 15 H      0.5695     1.0000     0.4305     0.8001     0.8001     0.0001
 16 N      7.1374     7.0000    -0.1374     3.0008     2.8523     0.1485
 17 C      6.1963     6.0000    -0.1963     3.6847     3.4695     0.2151
 18 C      5.6756     6.0000     0.3244     3.9849     3.9812     0.0037
 19 H      0.7472     1.0000     0.2528     0.8927     0.8906     0.0020
 20 O      8.3716     8.0000    -0.3716     2.2346     2.2200     0.0146
 21 C      6.0283     6.0000    -0.0283     3.6053     3.6053     0.0000
 22 C      6.2618     6.0000    -0.2618     3.7884     3.7884     0.0000
 23 C      6.2404     6.0000    -0.2404     3.7808     3.7808     0.0000
 24 C      6.2434     6.0000    -0.2434     3.7826     3.7826     0.0000
 25 C      6.2369     6.0000    -0.2369     3.7871     3.7871     0.0000
 26 C      6.2764     6.0000    -0.2764     3.7442     3.7442     0.0000
 27 H      0.7341     1.0000     0.2659     0.9023     0.9023     0.0000
 28 H      0.7352     1.0000     0.2648     0.8943     0.8943     0.0000
 29 H      0.7329     1.0000     0.2671     0.8933     0.8933     0.0000
 30 H      0.7339     1.0000     0.2661     0.8937     0.8937     0.0000
 31 H      0.7271     1.0000     0.2729     0.8923     0.8923     0.0000

  Mayer bond orders larger than 0.100000
B(  0-N ,  1-C ) :   1.1998 B(  0-N ,  5-C ) :   1.2036 B(  0-N , 11-C ) :   0.8928 
B(  1-C ,  2-C ) :   1.4903 B(  1-C ,  6-H ) :   0.8573 B(  2-C ,  3-C ) :   1.2610 
B(  2-C ,  7-H ) :   0.8682 B(  3-C ,  4-C ) :   1.2675 B(  3-C ,  8-N ) :   1.0133 
B(  4-C ,  5-C ) :   1.4867 B(  4-C ,  9-H ) :   0.8729 B(  5-C , 10-H ) :   0.8550 
B(  8-N , 15-H ) :   0.7586 B(  8-N , 16-N ) :   1.2670 B( 11-C , 12-H ) :   0.8934 
B( 11-C , 13-H ) :   0.8863 B( 11-C , 14-H ) :   0.8975 B( 16-N , 17-C ) :   1.4514 
B( 17-C , 18-C ) :   0.9858 B( 17-C , 19-H ) :   0.8754 B( 18-C , 20-O ) :   2.0552 
B( 18-C , 21-C ) :   0.9365 B( 21-C , 22-C ) :   1.3500 B( 21-C , 26-C ) :   1.3452 
B( 22-C , 23-C ) :   1.4361 B( 22-C , 27-H ) :   0.9023 B( 23-C , 24-C ) :   1.4041 
B( 23-C , 28-H ) :   0.9041 B( 24-C , 25-C ) :   1.4148 B( 24-C , 29-H ) :   0.9024 
B( 25-C , 26-C ) :   1.4271 B( 25-C , 30-H ) :   0.9037 B( 26-C , 31-H ) :   0.8959 


--------------------------
UHF CORRESPONDING ORBITALS
--------------------------
Transforming orbitals                         ... done
Choosing virtual orbitals in the orth. comp.  ... done
                ***UHF Corresponding Orbitals were saved in orca.uco***


Now the overlap between the corresponding orbitals will be plotted
Since there are an equal number of alpha and beta orbitals each orbital in the
alpha set is matched by an orbital in the beta set. If all overlaps are close to
one you have a normal UHF solution with some spin polarization
If you have a broken symmetry solution there will be overlaps that are
significantly smaller than one. These orbitals are the non-orthogonal magnetic
orbitals of the broken symmetry UHF solution.

----------------------
 Orbital    Overlap(*)
----------------------
   0:      1.00000
   1:      1.00000
   2:      1.00000
   3:      1.00000
   4:      1.00000
   5:      1.00000
   6:      1.00000
   7:      1.00000
   8:      1.00000
   9:      1.00000
  10:      1.00000
  11:      1.00000
  12:      1.00000
  13:      1.00000
  14:      1.00000
  15:      1.00000
  16:      1.00000
  17:      1.00000
  18:      1.00000
  19:      1.00000
  20:      1.00000
  21:      1.00000
  22:      1.00000
  23:      1.00000
  24:      1.00000
  25:      1.00000
  26:      1.00000
  27:      1.00000
  28:      1.00000
  29:      1.00000
  30:      1.00000
  31:      1.00000
  32:      1.00000
  33:      1.00000
  34:      1.00000
  35:      1.00000
  36:      1.00000
  37:      1.00000
  38:      1.00000
  39:      1.00000
  40:      1.00000
  41:      1.00000
  42:      1.00000
  43:      1.00000
  44:      1.00000
  45:      1.00000
  46:      1.00000
  47:      1.00000
  48:      0.99999
  49:      0.99999
  50:      0.99999
  51:      0.99999
  52:      0.99995
  53:      0.99993
  54:      0.99989
  55:      0.99988
  56:      0.99980
  57:      0.99976
  58:      0.99974
  59:      0.99968
  60:      0.99858
  61:      0.99742
  62:      0.81177
(*)  the overlap is weighted by the product of occupation numbers
     NOTE: the whole analysis is not valid for fractional occupations

------------------------------------------
BROKEN SYMMETRY MAGNETIC COUPLING ANALYSIS
------------------------------------------

S(High-Spin)      =   1.0    
<S**2>(High-Spin) =   2.0271    
<S**2>(BrokenSym) =   0.3519    
E(High-Spin)      =  -779.455096 Eh
E(BrokenSym)      =  -779.485978 Eh
E(High-Spin)-E(BrokenSym)= 0.8403 eV   6777.145 cm**-1 (ANTIFERROMAGNETIC coupling)

          ---------------------------------------------------------
          | Spin-Hamiltonian Analysis based on H(HDvV)= -2J*SA*SB |
    -------                                                       -----------
    | J(1) =   -6777.15 cm**-1    (from -(E[HS]-E[BS])/Smax**2)             |
    | J(2) =   -3388.57 cm**-1    (from -(E[HS]-E[BS])/(Smax*(Smax+1))      |
    | J(3) =   -4045.49 cm**-1    (from -(E[HS]-E[BS])/(<S**2>HS-<S**2>BS)) |
    -------------------------------------------------------------------------

  J(1): (a) A.P. Ginsberg J. Am. Chem. Soc. 102 (1980), 111
        (b) L. Noodleman J. Chem. Phys. 74 (1981), 5737
        (c) L. Noodleman E.R. Davidson Chem. Phys. 109 (1986), 131
  J(2)  (d) A. Bencini D. Gatteschi J. Am. Chem. Soc. 108 (1980), 5763
  J(3)  (e) K. Yamaguchi Y. Takahara T. Fueno in: V.H. Smith (Ed.)
            Applied Quantum Chemistry. Reidel, Dordrecht (1986), pp 155
        (f) T.Soda et al. Chem. Phys. Lett., 319, (2000), 223


----------------
TOTAL SCF ENERGY
----------------

Total Energy       :       -779.48597797429670 Eh          -21210.89180 eV

Components:
Nuclear Repulsion  :       1149.37904026576371 Eh           31276.19374 eV
Electronic Energy  :      -1928.76338068684663 Eh          -52484.31984 eV
One Electron Energy:      -3320.75661623123324 Eh          -90362.38146 eV
Two Electron Energy:       1391.99323554438661 Eh           37878.06162 eV
CPCM Dielectric    :         -0.10163755321372 Eh              -2.76570 eV

Virial components:
Potential Energy   :      -1553.13498109953434 Eh          -42262.95144 eV
Kinetic Energy     :        773.64900312523753 Eh           21052.05964 eV
Virial Ratio       :          2.00754473259253

DFT components:
N(Alpha)           :       62.999963371341 electrons
N(Beta)            :       62.999975949121 electrons
N(Total)           :      125.999939320462 electrons
E(X)               :      -58.819272200727 Eh       
E(C)               :       -5.524540798703 Eh       
E(XC)              :      -64.343812999430 Eh       

CPCM Solvation Model Properties:
Surface-charge          :         -1.01934457345882
Corrected charge        :         -1.00000000000000
Outlying charge corr.   :          0.00002021459078 Eh               0.00055 eV
Free-energy (cav+disp)  :  This term is not implemented in the current solvation scheme

---------------
SCF CONVERGENCE
---------------

  Last Energy change         ...    4.4724e-10  Tolerance :   1.0000e-09
  Last MAX-Density change    ...    4.8968e-06  Tolerance :   1.0000e-08
  Last RMS-Density change    ...    8.3457e-08  Tolerance :   1.0000e-09
  Last DIIS Error            ...    7.5949e-04  Tolerance :   1.0000e-08
  Last Orbital Gradient      ...    1.5741e-06  Tolerance :   2.0000e-06
  Last Orbital Rotation      ...    1.4382e-05  Tolerance :   2.0000e-06


----------------------
UHF SPIN CONTAMINATION
----------------------

Warning: in a DFT calculation there is little theoretical justification to 
         calculate <S**2> as in Hartree-Fock theory. We will do it anyways
         but you should keep in mind that the values have only limited relevance

Expectation value of <S**2>     :     0.351913
Ideal value S*(S+1) for S=0.0   :     0.000000
Deviation                       :     0.351913

----------------
ORBITAL ENERGIES
----------------
                 SPIN UP ORBITALS
  NO   OCC          E(Eh)            E(eV) 
   0   1.0000     -19.502998      -530.7036 
   1   1.0000     -14.766791      -401.8248 
   2   1.0000     -14.756374      -401.5413 
   3   1.0000     -14.721498      -400.5923 
   4   1.0000     -10.561757      -287.4000 
   5   1.0000     -10.556358      -287.2531 
   6   1.0000     -10.539102      -286.7836 
   7   1.0000     -10.538055      -286.7550 
   8   1.0000     -10.494476      -285.5692 
   9   1.0000     -10.494392      -285.5669 
  10   1.0000     -10.492987      -285.5287 
  11   1.0000     -10.492090      -285.5043 
  12   1.0000     -10.470638      -284.9205 
  13   1.0000     -10.465716      -284.7866 
  14   1.0000     -10.463153      -284.7169 
  15   1.0000     -10.461831      -284.6809 
  16   1.0000     -10.458458      -284.5891 
  17   1.0000     -10.457839      -284.5723 
  18   1.0000      -1.197384       -32.5825 
  19   1.0000      -1.169270       -31.8175 
  20   1.0000      -1.157342       -31.4929 
  21   1.0000      -1.011217       -27.5166 
  22   1.0000      -0.975470       -26.5439 
  23   1.0000      -0.931796       -25.3555 
  24   1.0000      -0.918488       -24.9933 
  25   1.0000      -0.874490       -23.7961 
  26   1.0000      -0.852703       -23.2032 
  27   1.0000      -0.833729       -22.6869 
  28   1.0000      -0.799738       -21.7620 
  29   1.0000      -0.777189       -21.1484 
  30   1.0000      -0.742750       -20.2112 
  31   1.0000      -0.719909       -19.5897 
  32   1.0000      -0.697198       -18.9717 
  33   1.0000      -0.674469       -18.3532 
  34   1.0000      -0.656806       -17.8726 
  35   1.0000      -0.615533       -16.7495 
  36   1.0000      -0.609306       -16.5801 
  37   1.0000      -0.601224       -16.3601 
  38   1.0000      -0.583460       -15.8767 
  39   1.0000      -0.572366       -15.5749 
  40   1.0000      -0.565087       -15.3768 
  41   1.0000      -0.562006       -15.2930 
  42   1.0000      -0.542784       -14.7699 
  43   1.0000      -0.534165       -14.5354 
  44   1.0000      -0.530178       -14.4269 
  45   1.0000      -0.507883       -13.8202 
  46   1.0000      -0.500054       -13.6072 
  47   1.0000      -0.494532       -13.4569 
  48   1.0000      -0.493532       -13.4297 
  49   1.0000      -0.482876       -13.1397 
  50   1.0000      -0.473311       -12.8794 
  51   1.0000      -0.467112       -12.7108 
  52   1.0000      -0.461231       -12.5507 
  53   1.0000      -0.428825       -11.6689 
  54   1.0000      -0.424041       -11.5387 
  55   1.0000      -0.409018       -11.1300 
  56   1.0000      -0.399847       -10.8804 
  57   1.0000      -0.373261       -10.1569 
  58   1.0000      -0.357750        -9.7349 
  59   1.0000      -0.332410        -9.0453 
  60   1.0000      -0.310234        -8.4419 
  61   1.0000      -0.307572        -8.3695 
  62   1.0000      -0.273109        -7.4317 
  63   0.0000      -0.096120        -2.6156 
  64   0.0000      -0.041540        -1.1304 
  65   0.0000      -0.028859        -0.7853 
  66   0.0000      -0.012129        -0.3300 
  67   0.0000       0.006099         0.1660 
  68   0.0000       0.080078         2.1790 
  69   0.0000       0.110596         3.0095 
  70   0.0000       0.132048         3.5932 
  71   0.0000       0.140194         3.8149 
  72   0.0000       0.147441         4.0121 
  73   0.0000       0.160671         4.3721 

                 SPIN DOWN ORBITALS
  NO   OCC          E(Eh)            E(eV) 
   0   1.0000     -19.506679      -530.8037 
   1   1.0000     -14.765441      -401.7881 
   2   1.0000     -14.754835      -401.4995 
   3   1.0000     -14.712596      -400.3501 
   4   1.0000     -10.560177      -287.3570 
   5   1.0000     -10.556746      -287.2637 
   6   1.0000     -10.539303      -286.7890 
   7   1.0000     -10.538497      -286.7671 
   8   1.0000     -10.503630      -285.8183 
   9   1.0000     -10.493751      -285.5495 
  10   1.0000     -10.493054      -285.5305 
  11   1.0000     -10.491349      -285.4841 
  12   1.0000     -10.470616      -284.9199 
  13   1.0000     -10.465819      -284.7894 
  14   1.0000     -10.463075      -284.7148 
  15   1.0000     -10.461833      -284.6810 
  16   1.0000     -10.458487      -284.5899 
  17   1.0000     -10.457850      -284.5726 
  18   1.0000      -1.190102       -32.3843 
  19   1.0000      -1.173858       -31.9423 
  20   1.0000      -1.155216       -31.4350 
  21   1.0000      -1.005965       -27.3737 
  22   1.0000      -0.975637       -26.5484 
  23   1.0000      -0.930730       -25.3265 
  24   1.0000      -0.917779       -24.9740 
  25   1.0000      -0.874924       -23.8079 
  26   1.0000      -0.852756       -23.2047 
  27   1.0000      -0.835805       -22.7434 
  28   1.0000      -0.800953       -21.7950 
  29   1.0000      -0.777616       -21.1600 
  30   1.0000      -0.741459       -20.1761 
  31   1.0000      -0.719475       -19.5779 
  32   1.0000      -0.697121       -18.9696 
  33   1.0000      -0.674555       -18.3556 
  34   1.0000      -0.656722       -17.8703 
  35   1.0000      -0.615278       -16.7426 
  36   1.0000      -0.608292       -16.5525 
  37   1.0000      -0.599726       -16.3194 
  38   1.0000      -0.583290       -15.8721 
  39   1.0000      -0.568223       -15.4621 
  40   1.0000      -0.565005       -15.3746 
  41   1.0000      -0.555411       -15.1135 
  42   1.0000      -0.542597       -14.7648 
  43   1.0000      -0.534966       -14.5572 
  44   1.0000      -0.523361       -14.2414 
  45   1.0000      -0.506793       -13.7905 
  46   1.0000      -0.501682       -13.6515 
  47   1.0000      -0.494758       -13.4631 
  48   1.0000      -0.493485       -13.4284 
  49   1.0000      -0.483170       -13.1477 
  50   1.0000      -0.479884       -13.0583 
  51   1.0000      -0.466732       -12.7004 
  52   1.0000      -0.456853       -12.4316 
  53   1.0000      -0.433732       -11.8024 
  54   1.0000      -0.424154       -11.5418 
  55   1.0000      -0.409728       -11.1493 
  56   1.0000      -0.402397       -10.9498 
  57   1.0000      -0.356866        -9.7108 
  58   1.0000      -0.353684        -9.6242 
  59   1.0000      -0.336253        -9.1499 
  60   1.0000      -0.314472        -8.5572 
  61   1.0000      -0.309090        -8.4108 
  62   1.0000      -0.284638        -7.7454 
  63   0.0000      -0.096220        -2.6183 
  64   0.0000      -0.037238        -1.0133 
  65   0.0000      -0.028971        -0.7883 
  66   0.0000      -0.006875        -0.1871 
  67   0.0000       0.006072         0.1652 
  68   0.0000       0.072072         1.9612 
  69   0.0000       0.110905         3.0179 
  70   0.0000       0.130869         3.5611 
  71   0.0000       0.144389         3.9290 
  72   0.0000       0.147248         4.0068 
  73   0.0000       0.160986         4.3807 
*Only the first 10 virtual orbitals were printed.

                    ********************************
                    * MULLIKEN POPULATION ANALYSIS *
                    ********************************

--------------------------------------------
MULLIKEN ATOMIC CHARGES AND SPIN POPULATIONS
--------------------------------------------
   0 N :   -0.436676    0.048762
   1 C :    0.091344   -0.025926
   2 C :   -0.395193    0.055293
   3 C :    0.538983   -0.022631
   4 C :   -0.410118    0.041851
   5 C :    0.086107   -0.008460
   6 H :    0.348305    0.001172
   7 H :    0.325112   -0.003628
   8 N :   -0.514226    0.066495
   9 H :    0.328011   -0.002351
  10 H :    0.350979    0.000250
  11 C :   -0.531638   -0.003914
  12 H :    0.288561    0.001441
  13 H :    0.292577    0.003023
  14 H :    0.285907    0.000407
  15 H :    0.430517   -0.007238
  16 N :   -0.137380    0.407103
  17 C :   -0.196318   -0.558595
  18 C :    0.324420    0.084612
  19 H :    0.252809    0.045120
  20 O :   -0.371589   -0.120337
  21 C :   -0.028303   -0.001114
  22 C :   -0.261758    0.001975
  23 C :   -0.240381   -0.001263
  24 C :   -0.243426    0.000013
  25 C :   -0.236912   -0.000440
  26 C :   -0.276392   -0.002479
  27 H :    0.265876   -0.000016
  28 H :    0.264770    0.000229
  29 H :    0.267060   -0.000058
  30 H :    0.266093    0.000028
  31 H :    0.272880    0.000678
Sum of atomic charges         :    1.0000000
Sum of atomic spin populations:   -0.0000000

-----------------------------------------------------
MULLIKEN REDUCED ORBITAL CHARGES AND SPIN POPULATIONS
-----------------------------------------------------
CHARGE
  0 N s       :     3.551352  s :     3.551352
      pz      :     1.306712  p :     3.834443
      px      :     1.245696
      py      :     1.282034
      dz2     :     0.009686  d :     0.050881
      dxz     :     0.010668
      dyz     :     0.007272
      dx2y2   :     0.011634
      dxy     :     0.011621

  1 C s       :     3.141647  s :     3.141647
      pz      :     0.873207  p :     2.709418
      px      :     0.876904
      py      :     0.959306
      dz2     :     0.008363  d :     0.057592
      dxz     :     0.015222
      dyz     :     0.008539
      dx2y2   :     0.010243
      dxy     :     0.015224

  2 C s       :     3.315841  s :     3.315841
      pz      :     1.056749  p :     3.042416
      px      :     1.027834
      py      :     0.957833
      dz2     :     0.004826  d :     0.036935
      dxz     :     0.008549
      dyz     :     0.006628
      dx2y2   :     0.008527
      dxy     :     0.008406

  3 C s       :     3.030471  s :     3.030471
      pz      :     0.849310  p :     2.364329
      px      :     0.680826
      py      :     0.834192
      dz2     :     0.010151  d :     0.066217
      dxz     :     0.014761
      dyz     :     0.007710
      dx2y2   :     0.017164
      dxy     :     0.016431

  4 C s       :     3.320389  s :     3.320389
      pz      :     1.028196  p :     3.052855
      px      :     0.915293
      py      :     1.109366
      dz2     :     0.004708  d :     0.036874
      dxz     :     0.008246
      dyz     :     0.006792
      dx2y2   :     0.008277
      dxy     :     0.008852

  5 C s       :     3.134858  s :     3.134858
      pz      :     0.893891  p :     2.721310
      px      :     1.002925
      py      :     0.824495
      dz2     :     0.007270  d :     0.057725
      dxz     :     0.013508
      dyz     :     0.010721
      dx2y2   :     0.014328
      dxy     :     0.011898

  6 H s       :     0.651695  s :     0.651695

  7 H s       :     0.674888  s :     0.674888

  8 N s       :     3.580328  s :     3.580328
      pz      :     1.347665  p :     3.872446
      px      :     1.145267
      py      :     1.379514
      dz2     :     0.008928  d :     0.061452
      dxz     :     0.012839
      dyz     :     0.010642
      dx2y2   :     0.017210
      dxy     :     0.011833

  9 H s       :     0.671989  s :     0.671989

 10 H s       :     0.649021  s :     0.649021

 11 C s       :     3.377803  s :     3.377803
      pz      :     1.196523  p :     3.106525
      px      :     0.772693
      py      :     1.137309
      dz2     :     0.008964  d :     0.047310
      dxz     :     0.007253
      dyz     :     0.008815
      dx2y2   :     0.011208
      dxy     :     0.011071

 12 H s       :     0.711439  s :     0.711439

 13 H s       :     0.707423  s :     0.707423

 14 H s       :     0.714093  s :     0.714093

 15 H s       :     0.569483  s :     0.569483

 16 N s       :     3.589805  s :     3.589805
      pz      :     1.073595  p :     3.488257
      px      :     1.005695
      py      :     1.408967
      dz2     :     0.010421  d :     0.059317
      dxz     :     0.017317
      dyz     :     0.008207
      dx2y2   :     0.007607
      dxy     :     0.015765

 17 C s       :     3.249383  s :     3.249383
      pz      :     1.034461  p :     2.893145
      px      :     0.823578
      py      :     1.035106
      dz2     :     0.005284  d :     0.053789
      dxz     :     0.010262
      dyz     :     0.004002
      dx2y2   :     0.019352
      dxy     :     0.014890

 18 C s       :     3.122717  s :     3.122717
      pz      :     0.819940  p :     2.450760
      px      :     0.822247
      py      :     0.808573
      dz2     :     0.018512  d :     0.102103
      dxz     :     0.017473
      dyz     :     0.017883
      dx2y2   :     0.019711
      dxy     :     0.028524

 19 H s       :     0.747191  s :     0.747191

 20 O s       :     3.757180  s :     3.757180
      pz      :     1.445612  p :     4.585156
      px      :     1.755358
      py      :     1.384186
      dz2     :     0.006959  d :     0.029253
      dxz     :     0.003061
      dyz     :     0.007776
      dx2y2   :     0.006577
      dxy     :     0.004880

 21 C s       :     3.219929  s :     3.219929
      pz      :     0.918122  p :     2.765160
      px      :     0.887986
      py      :     0.959051
      dz2     :     0.010677  d :     0.043215
      dxz     :     0.009587
      dyz     :     0.007321
      dx2y2   :     0.007316
      dxy     :     0.008312

 22 C s       :     3.288122  s :     3.288122
      pz      :     1.017426  p :     2.933830
      px      :     0.918074
      py      :     0.998330
      dz2     :     0.007055  d :     0.039806
      dxz     :     0.010061
      dyz     :     0.007739
      dx2y2   :     0.007205
      dxy     :     0.007745

 23 C s       :     3.257024  s :     3.257024
      pz      :     1.012454  p :     2.943598
      px      :     0.977273
      py      :     0.953870
      dz2     :     0.007268  d :     0.039760
      dxz     :     0.012259
      dyz     :     0.005667
      dx2y2   :     0.007650
      dxy     :     0.006916

 24 C s       :     3.269209  s :     3.269209
      pz      :     0.911159  p :     2.934017
      px      :     1.054322
      py      :     0.968535
      dz2     :     0.010352  d :     0.040200
      dxz     :     0.008722
      dyz     :     0.006773
      dx2y2   :     0.006686
      dxy     :     0.007667

 25 C s       :     3.256920  s :     3.256920
      pz      :     1.021032  p :     2.940286
      px      :     0.910383
      py      :     1.008872
      dz2     :     0.007411  d :     0.039706
      dxz     :     0.009877
      dyz     :     0.007796
      dx2y2   :     0.007131
      dxy     :     0.007491

 26 C s       :     3.302351  s :     3.302351
      pz      :     1.005525  p :     2.934177
      px      :     0.992233
      py      :     0.936418
      dz2     :     0.007072  d :     0.039864
      dxz     :     0.012396
      dyz     :     0.005666
      dx2y2   :     0.008062
      dxy     :     0.006668

 27 H s       :     0.734124  s :     0.734124

 28 H s       :     0.735230  s :     0.735230

 29 H s       :     0.732940  s :     0.732940

 30 H s       :     0.733907  s :     0.733907

 31 H s       :     0.727120  s :     0.727120


SPIN
  0 N s       :     0.003093  s :     0.003093
      pz      :     0.022921  p :     0.046179
      px      :     0.005378
      py      :     0.017880
      dz2     :    -0.000229  d :    -0.000510
      dxz     :    -0.000056
      dyz     :    -0.000076
      dx2y2   :    -0.000073
      dxy     :    -0.000077

  1 C s       :    -0.003566  s :    -0.003566
      pz      :    -0.010749  p :    -0.023316
      px      :    -0.003692
      py      :    -0.008874
      dz2     :     0.000203  d :     0.000956
      dxz     :     0.000267
      dyz     :     0.000093
      dx2y2   :     0.000078
      dxy     :     0.000314

  2 C s       :     0.006118  s :     0.006118
      pz      :     0.024905  p :     0.049559
      px      :     0.004626
      py      :     0.020028
      dz2     :    -0.000109  d :    -0.000384
      dxz     :    -0.000065
      dyz     :    -0.000080
      dx2y2   :    -0.000104
      dxy     :    -0.000027

  3 C s       :    -0.003743  s :    -0.003743
      pz      :    -0.010243  p :    -0.021035
      px      :    -0.004958
      py      :    -0.005834
      dz2     :     0.000049  d :     0.002147
      dxz     :     0.001018
      dyz     :     0.000210
      dx2y2   :     0.000512
      dxy     :     0.000358

  4 C s       :     0.004722  s :     0.004722
      pz      :     0.019180  p :     0.037246
      px      :     0.002408
      py      :     0.015658
      dz2     :    -0.000151  d :    -0.000117
      dxz     :     0.000084
      dyz     :    -0.000039
      dx2y2   :    -0.000002
      dxy     :    -0.000010

  5 C s       :    -0.001790  s :    -0.001790
      pz      :    -0.002705  p :    -0.007587
      px      :    -0.002081
      py      :    -0.002801
      dz2     :     0.000101  d :     0.000916
      dxz     :     0.000319
      dyz     :     0.000104
      dx2y2   :     0.000299
      dxy     :     0.000094

  6 H s       :     0.001172  s :     0.001172

  7 H s       :    -0.003628  s :    -0.003628

  8 N s       :    -0.002953  s :    -0.002953
      pz      :     0.046027  p :     0.066079
      px      :    -0.005205
      py      :     0.025256
      dz2     :     0.001516  d :     0.003370
      dxz     :     0.000666
      dyz     :    -0.000068
      dx2y2   :     0.000128
      dxy     :     0.001127

  9 H s       :    -0.002351  s :    -0.002351

 10 H s       :     0.000250  s :     0.000250

 11 C s       :    -0.000803  s :    -0.000803
      pz      :    -0.000705  p :    -0.003504
      px      :    -0.001871
      py      :    -0.000928
      dz2     :     0.000004  d :     0.000393
      dxz     :     0.000111
      dyz     :     0.000107
      dx2y2   :     0.000109
      dxy     :     0.000062

 12 H s       :     0.001441  s :     0.001441

 13 H s       :     0.003023  s :     0.003023

 14 H s       :     0.000407  s :     0.000407

 15 H s       :    -0.007238  s :    -0.007238

 16 N s       :     0.015870  s :     0.015870
      pz      :     0.192301  p :     0.394647
      px      :     0.034295
      py      :     0.168050
      dz2     :    -0.000659  d :    -0.003413
      dxz     :    -0.002655
      dyz     :     0.000407
      dx2y2   :    -0.000335
      dxy     :    -0.000171

 17 C s       :    -0.077333  s :    -0.077333
      pz      :    -0.408004  p :    -0.488218
      px      :    -0.041452
      py      :    -0.038762
      dz2     :     0.000946  d :     0.006956
      dxz     :     0.002473
      dyz     :     0.000333
      dx2y2   :     0.001998
      dxy     :     0.001207

 18 C s       :     0.016778  s :     0.016778
      pz      :     0.040897  p :     0.071699
      px      :     0.017349
      py      :     0.013453
      dz2     :    -0.002172  d :    -0.003866
      dxz     :     0.000181
      dyz     :    -0.000363
      dx2y2   :    -0.000181
      dxy     :    -0.001330

 19 H s       :     0.045120  s :     0.045120

 20 O s       :    -0.004027  s :    -0.004027
      pz      :    -0.031443  p :    -0.117110
      px      :    -0.036458
      py      :    -0.049210
      dz2     :     0.000294  d :     0.000801
      dxz     :     0.000132
      dyz     :    -0.000018
      dx2y2   :     0.000273
      dxy     :     0.000120

 21 C s       :     0.000203  s :     0.000203
      pz      :    -0.001776  p :    -0.001539
      px      :     0.000348
      py      :    -0.000112
      dz2     :     0.000011  d :     0.000223
      dxz     :     0.000146
      dyz     :    -0.000000
      dx2y2   :     0.000102
      dxy     :    -0.000036

 22 C s       :     0.000457  s :     0.000457
      pz      :    -0.000133  p :     0.001522
      px      :     0.000881
      py      :     0.000774
      dz2     :    -0.000002  d :    -0.000004
      dxz     :     0.000002
      dyz     :     0.000003
      dx2y2   :     0.000001
      dxy     :    -0.000008

 23 C s       :    -0.000120  s :    -0.000120
      pz      :    -0.000374  p :    -0.001179
      px      :     0.000010
      py      :    -0.000815
      dz2     :     0.000002  d :     0.000036
      dxz     :    -0.000003
      dyz     :     0.000003
      dx2y2   :     0.000019
      dxy     :     0.000014

 24 C s       :     0.000013  s :     0.000013
      pz      :     0.000445  p :     0.000013
      px      :    -0.000565
      py      :     0.000134
      dz2     :    -0.000009  d :    -0.000013
      dxz     :    -0.000005
      dyz     :    -0.000000
      dx2y2   :    -0.000003
      dxy     :     0.000004

 25 C s       :    -0.000172  s :    -0.000172
      pz      :     0.000219  p :    -0.000256
      px      :    -0.000633
      py      :     0.000157
      dz2     :    -0.000003  d :    -0.000012
      dxz     :    -0.000018
      dyz     :    -0.000003
      dx2y2   :    -0.000002
      dxy     :     0.000014

 26 C s       :    -0.000947  s :    -0.000947
      pz      :    -0.003149  p :    -0.001442
      px      :     0.000497
      py      :     0.001210
      dz2     :    -0.000010  d :    -0.000090
      dxz     :    -0.000005
      dyz     :    -0.000005
      dx2y2   :    -0.000021
      dxy     :    -0.000049

 27 H s       :    -0.000016  s :    -0.000016

 28 H s       :     0.000229  s :     0.000229

 29 H s       :    -0.000058  s :    -0.000058

 30 H s       :     0.000028  s :     0.000028

 31 H s       :     0.000678  s :     0.000678


                     *******************************
                     * LOEWDIN POPULATION ANALYSIS *
                     *******************************

-------------------------------------------
LOEWDIN ATOMIC CHARGES AND SPIN POPULATIONS
-------------------------------------------
   0 N :    0.034928    0.044065
   1 C :    0.019022   -0.017263
   2 C :   -0.147727    0.041985
   3 C :    0.079256   -0.009504
   4 C :   -0.145375    0.032269
   5 C :    0.016210   -0.003672
   6 H :    0.186663    0.000625
   7 H :    0.188138   -0.001686
   8 N :   -0.045837    0.077015
   9 H :    0.188628   -0.001202
  10 H :    0.186804    0.000180
  11 C :   -0.230845   -0.001776
  12 H :    0.164028    0.001130
  13 H :    0.163342    0.002381
  14 H :    0.163973    0.000306
  15 H :    0.293103   -0.004648
  16 N :   -0.040230    0.333386
  17 C :   -0.155205   -0.445302
  18 C :    0.095598    0.038996
  19 H :    0.144465    0.027522
  20 O :   -0.219765   -0.112215
  21 C :   -0.104446   -0.000094
  22 C :   -0.104903    0.001854
  23 C :   -0.138671   -0.000804
  24 C :   -0.117732   -0.000095
  25 C :   -0.138510   -0.000713
  26 C :   -0.115235   -0.002663
  27 H :    0.157921    0.000005
  28 H :    0.154036    0.000159
  29 H :    0.154806   -0.000061
  30 H :    0.154724    0.000014
  31 H :    0.158836   -0.000193

----------------------------------------------------
LOEWDIN REDUCED ORBITAL CHARGES AND SPIN POPULATIONS
----------------------------------------------------
CHARGE
  0 N s       :     3.039805  s :     3.039805
      pz      :     1.294057  p :     3.802374
      px      :     1.231875
      py      :     1.276442
      dz2     :     0.021702  d :     0.122893
      dxz     :     0.025041
      dyz     :     0.018894
      dx2y2   :     0.028796
      dxy     :     0.028460

  1 C s       :     2.878175  s :     2.878175
      pz      :     0.941281  p :     2.975425
      px      :     1.034742
      py      :     0.999402
      dz2     :     0.017661  d :     0.127378
      dxz     :     0.035312
      dyz     :     0.016152
      dx2y2   :     0.025593
      dxy     :     0.032660

  2 C s       :     2.888801  s :     2.888801
      pz      :     1.050649  p :     3.173932
      px      :     1.086698
      py      :     1.036585
      dz2     :     0.010342  d :     0.084994
      dxz     :     0.018484
      dyz     :     0.013915
      dx2y2   :     0.021177
      dxy     :     0.021076

  3 C s       :     2.821948  s :     2.821948
      pz      :     0.987229  p :     2.945136
      px      :     0.960290
      py      :     0.997617
      dz2     :     0.022323  d :     0.153659
      dxz     :     0.033853
      dyz     :     0.017803
      dx2y2   :     0.040388
      dxy     :     0.039292

  4 C s       :     2.889065  s :     2.889065
      pz      :     1.043659  p :     3.171456
      px      :     1.061029
      py      :     1.066769
      dz2     :     0.010148  d :     0.084853
      dxz     :     0.020235
      dyz     :     0.012073
      dx2y2   :     0.020836
      dxy     :     0.021561

  5 C s       :     2.878513  s :     2.878513
      pz      :     0.951855  p :     2.977776
      px      :     1.090785
      py      :     0.935137
      dz2     :     0.015657  d :     0.127501
      dxz     :     0.027812
      dyz     :     0.023235
      dx2y2   :     0.031483
      dxy     :     0.029315

  6 H s       :     0.813337  s :     0.813337

  7 H s       :     0.811862  s :     0.811862

  8 N s       :     3.065360  s :     3.065360
      pz      :     1.329998  p :     3.841443
      px      :     1.181994
      py      :     1.329450
      dz2     :     0.018836  d :     0.139034
      dxz     :     0.029573
      dyz     :     0.022387
      dx2y2   :     0.039346
      dxy     :     0.028892

  9 H s       :     0.811372  s :     0.811372

 10 H s       :     0.813196  s :     0.813196

 11 C s       :     2.949391  s :     2.949391
      pz      :     1.171753  p :     3.191445
      px      :     0.887231
      py      :     1.132461
      dz2     :     0.015749  d :     0.090009
      dxz     :     0.014476
      dyz     :     0.014391
      dx2y2   :     0.022962
      dxy     :     0.022430

 12 H s       :     0.835972  s :     0.835972

 13 H s       :     0.836658  s :     0.836658

 14 H s       :     0.836027  s :     0.836027

 15 H s       :     0.706897  s :     0.706897

 16 N s       :     3.195671  s :     3.195671
      pz      :     1.129721  p :     3.712942
      px      :     1.124634
      py      :     1.458587
      dz2     :     0.021754  d :     0.131617
      dxz     :     0.040378
      dyz     :     0.014415
      dx2y2   :     0.020655
      dxy     :     0.034415

 17 C s       :     2.937759  s :     2.937759
      pz      :     1.010851  p :     3.096989
      px      :     1.012701
      py      :     1.073436
      dz2     :     0.010643  d :     0.120458
      dxz     :     0.021630
      dyz     :     0.007033
      dx2y2   :     0.044470
      dxy     :     0.036681

 18 C s       :     2.855443  s :     2.855443
      pz      :     0.881510  p :     2.814748
      px      :     0.996671
      py      :     0.936567
      dz2     :     0.039943  d :     0.234210
      dxz     :     0.039247
      dyz     :     0.041871
      dx2y2   :     0.041539
      dxy     :     0.071610

 19 H s       :     0.855535  s :     0.855535

 20 O s       :     3.512945  s :     3.512945
      pz      :     1.466629  p :     4.649956
      px      :     1.742717
      py      :     1.440609
      dz2     :     0.009967  d :     0.056864
      dxz     :     0.006004
      dyz     :     0.018146
      dx2y2   :     0.012112
      dxy     :     0.010636

 21 C s       :     2.852604  s :     2.852604
      pz      :     1.076323  p :     3.144391
      px      :     1.037664
      py      :     1.030405
      dz2     :     0.026220  d :     0.107450
      dxz     :     0.025091
      dyz     :     0.018299
      dx2y2   :     0.017810
      dxy     :     0.020031

 22 C s       :     2.891432  s :     2.891432
      pz      :     1.053835  p :     3.123109
      px      :     1.063391
      py      :     1.005884
      dz2     :     0.015970  d :     0.090362
      dxz     :     0.025300
      dyz     :     0.014119
      dx2y2   :     0.017376
      dxy     :     0.017597

 23 C s       :     2.893414  s :     2.893414
      pz      :     1.061138  p :     3.154751
      px      :     1.073651
      py      :     1.019962
      dz2     :     0.016589  d :     0.090505
      dxz     :     0.026751
      dyz     :     0.013083
      dx2y2   :     0.016997
      dxy     :     0.017086

 24 C s       :     2.898111  s :     2.898111
      pz      :     1.054237  p :     3.128936
      px      :     1.073003
      py      :     1.001696
      dz2     :     0.023944  d :     0.090685
      dxz     :     0.021830
      dyz     :     0.016646
      dx2y2   :     0.013361
      dxy     :     0.014905

 25 C s       :     2.892774  s :     2.892774
      pz      :     1.062928  p :     3.155179
      px      :     1.072763
      py      :     1.019488
      dz2     :     0.016797  d :     0.090556
      dxz     :     0.025050
      dyz     :     0.014126
      dx2y2   :     0.017408
      dxy     :     0.017175

 26 C s       :     2.891447  s :     2.891447
      pz      :     1.052895  p :     3.133139
      px      :     1.078909
      py      :     1.001334
      dz2     :     0.016236  d :     0.090649
      dxz     :     0.027258
      dyz     :     0.012880
      dx2y2   :     0.017684
      dxy     :     0.016591

 27 H s       :     0.842079  s :     0.842079

 28 H s       :     0.845964  s :     0.845964

 29 H s       :     0.845194  s :     0.845194

 30 H s       :     0.845276  s :     0.845276

 31 H s       :     0.841164  s :     0.841164


SPIN
  0 N s       :     0.001853  s :     0.001853
      pz      :     0.021736  p :     0.043203
      px      :     0.004552
      py      :     0.016916
      dz2     :    -0.000470  d :    -0.000991
      dxz     :    -0.000104
      dyz     :    -0.000092
      dx2y2   :    -0.000147
      dxy     :    -0.000178

  1 C s       :    -0.001188  s :    -0.001188
      pz      :    -0.008897  p :    -0.018398
      px      :    -0.002376
      py      :    -0.007124
      dz2     :     0.000586  d :     0.002322
      dxz     :     0.000613
      dyz     :     0.000157
      dx2y2   :     0.000176
      dxy     :     0.000790

  2 C s       :     0.001482  s :     0.001482
      pz      :     0.020577  p :     0.041362
      px      :     0.003463
      py      :     0.017322
      dz2     :    -0.000147  d :    -0.000859
      dxz     :    -0.000180
      dyz     :    -0.000129
      dx2y2   :    -0.000283
      dxy     :    -0.000118

  3 C s       :    -0.001138  s :    -0.001138
      pz      :    -0.005848  p :    -0.012999
      px      :    -0.003682
      py      :    -0.003469
      dz2     :     0.000228  d :     0.004633
      dxz     :     0.002077
      dyz     :     0.000436
      dx2y2   :     0.001136
      dxy     :     0.000756

  4 C s       :     0.001162  s :     0.001162
      pz      :     0.015754  p :     0.031412
      px      :     0.002744
      py      :     0.012915
      dz2     :    -0.000212  d :    -0.000305
      dxz     :     0.000079
      dyz     :    -0.000045
      dx2y2   :    -0.000088
      dxy     :    -0.000039

  5 C s       :    -0.000648  s :    -0.000648
      pz      :    -0.002001  p :    -0.005236
      px      :    -0.001041
      py      :    -0.002195
      dz2     :     0.000404  d :     0.002212
      dxz     :     0.000657
      dyz     :     0.000220
      dx2y2   :     0.000740
      dxy     :     0.000191

  6 H s       :     0.000625  s :     0.000625

  7 H s       :    -0.001686  s :    -0.001686

  8 N s       :    -0.003293  s :    -0.003293
      pz      :     0.047119  p :     0.071140
      px      :    -0.003109
      py      :     0.027130
      dz2     :     0.004735  d :     0.009168
      dxz     :     0.001429
      dyz     :    -0.000177
      dx2y2   :     0.000241
      dxy     :     0.002940

  9 H s       :    -0.001202  s :    -0.001202

 10 H s       :     0.000180  s :     0.000180

 11 C s       :    -0.000354  s :    -0.000354
      pz      :    -0.000401  p :    -0.002392
      px      :    -0.001395
      py      :    -0.000595
      dz2     :     0.000026  d :     0.000970
      dxz     :     0.000269
      dyz     :     0.000228
      dx2y2   :     0.000274
      dxy     :     0.000172

 12 H s       :     0.001130  s :     0.001130

 13 H s       :     0.002381  s :     0.002381

 14 H s       :     0.000306  s :     0.000306

 15 H s       :    -0.004648  s :    -0.004648

 16 N s       :     0.002885  s :     0.002885
      pz      :     0.162946  p :     0.340745
      px      :     0.022206
      py      :     0.155593
      dz2     :     0.000402  d :    -0.010244
      dxz     :    -0.008982
      dyz     :     0.000081
      dx2y2   :    -0.000936
      dxy     :    -0.000809

 17 C s       :    -0.036617  s :    -0.036617
      pz      :    -0.370093  p :    -0.423457
      px      :    -0.033129
      py      :    -0.020235
      dz2     :     0.001107  d :     0.014771
      dxz     :     0.004604
      dyz     :     0.000364
      dx2y2   :     0.005020
      dxy     :     0.003676

 18 C s       :     0.007635  s :     0.007635
      pz      :     0.024330  p :     0.040994
      px      :     0.007526
      py      :     0.009138
      dz2     :    -0.004553  d :    -0.009633
      dxz     :    -0.000473
      dyz     :    -0.000965
      dx2y2   :    -0.000633
      dxy     :    -0.003009

 19 H s       :     0.027522  s :     0.027522

 20 O s       :    -0.002212  s :    -0.002212
      pz      :    -0.030025  p :    -0.111524
      px      :    -0.034954
      py      :    -0.046545
      dz2     :     0.000666  d :     0.001521
      dxz     :     0.000130
      dyz     :     0.000103
      dx2y2   :     0.000540
      dxy     :     0.000083

 21 C s       :     0.000536  s :     0.000536
      pz      :    -0.001090  p :    -0.001354
      px      :     0.000524
      py      :    -0.000788
      dz2     :     0.000024  d :     0.000724
      dxz     :     0.000467
      dyz     :    -0.000003
      dx2y2   :     0.000258
      dxy     :    -0.000021

 22 C s       :     0.000269  s :     0.000269
      pz      :     0.000049  p :     0.001586
      px      :     0.000849
      py      :     0.000688
      dz2     :    -0.000004  d :    -0.000000
      dxz     :     0.000004
      dyz     :     0.000007
      dx2y2   :     0.000000
      dxy     :    -0.000008

 23 C s       :    -0.000000  s :    -0.000000
      pz      :    -0.000206  p :    -0.000882
      px      :     0.000023
      py      :    -0.000699
      dz2     :     0.000010  d :     0.000077
      dxz     :    -0.000004
      dyz     :     0.000006
      dx2y2   :     0.000038
      dxy     :     0.000026

 24 C s       :    -0.000004  s :    -0.000004
      pz      :     0.000447  p :    -0.000061
      px      :    -0.000318
      py      :    -0.000190
      dz2     :    -0.000023  d :    -0.000030
      dxz     :    -0.000008
      dyz     :     0.000001
      dx2y2   :    -0.000006
      dxy     :     0.000005

 25 C s       :    -0.000199  s :    -0.000199
      pz      :     0.000080  p :    -0.000487
      px      :    -0.000613
      py      :     0.000047
      dz2     :    -0.000004  d :    -0.000026
      dxz     :    -0.000054
      dyz     :     0.000000
      dx2y2   :     0.000022
      dxy     :     0.000009

 26 C s       :    -0.000757  s :    -0.000757
      pz      :    -0.001919  p :    -0.001729
      px      :    -0.000173
      py      :     0.000363
      dz2     :    -0.000030  d :    -0.000177
      dxz     :     0.000029
      dyz     :    -0.000009
      dx2y2   :    -0.000062
      dxy     :    -0.000104

 27 H s       :     0.000005  s :     0.000005

 28 H s       :     0.000159  s :     0.000159

 29 H s       :    -0.000061  s :    -0.000061

 30 H s       :     0.000014  s :     0.000014

 31 H s       :    -0.000193  s :    -0.000193


                      *****************************
                      * MAYER POPULATION ANALYSIS *
                      *****************************

  NA   - Mulliken gross atomic population
  ZA   - Total nuclear charge
  QA   - Mulliken gross atomic charge
  VA   - Mayer's total valence
  BVA  - Mayer's bonded valence
  FA   - Mayer's free valence

  ATOM       NA         ZA         QA         VA         BVA        FA
  0 N      7.4367     7.0000    -0.4367     3.4471     3.4452     0.0019
  1 C      5.9087     6.0000     0.0913     3.5903     3.5899     0.0004
  2 C      6.3952     6.0000    -0.3952     3.7883     3.7861     0.0022
  3 C      5.4610     6.0000     0.5390     3.5285     3.5280     0.0005
  4 C      6.4101     6.0000    -0.4101     3.7814     3.7801     0.0013
  5 C      5.9139     6.0000     0.0861     3.6029     3.6028     0.0001
  6 H      0.6517     1.0000     0.3483     0.8444     0.8444     0.0000
  7 H      0.6749     1.0000     0.3251     0.8839     0.8839     0.0000
  8 N      7.5142     7.0000    -0.5142     3.2349     3.2248     0.0100
  9 H      0.6720     1.0000     0.3280     0.8725     0.8725     0.0000
 10 H      0.6490     1.0000     0.3510     0.8425     0.8425     0.0000
 11 C      6.5316     6.0000    -0.5316     3.5647     3.5647     0.0000
 12 H      0.7114     1.0000     0.2886     0.8853     0.8853     0.0000
 13 H      0.7074     1.0000     0.2926     0.8777     0.8777     0.0000
 14 H      0.7141     1.0000     0.2859     0.8925     0.8925     0.0000
 15 H      0.5695     1.0000     0.4305     0.8001     0.8001     0.0001
 16 N      7.1374     7.0000    -0.1374     3.0008     2.8523     0.1485
 17 C      6.1963     6.0000    -0.1963     3.6847     3.4695     0.2151
 18 C      5.6756     6.0000     0.3244     3.9849     3.9812     0.0037
 19 H      0.7472     1.0000     0.2528     0.8927     0.8906     0.0020
 20 O      8.3716     8.0000    -0.3716     2.2346     2.2200     0.0146
 21 C      6.0283     6.0000    -0.0283     3.6053     3.6053     0.0000
 22 C      6.2618     6.0000    -0.2618     3.7884     3.7884     0.0000
 23 C      6.2404     6.0000    -0.2404     3.7808     3.7808     0.0000
 24 C      6.2434     6.0000    -0.2434     3.7826     3.7826     0.0000
 25 C      6.2369     6.0000    -0.2369     3.7871     3.7871     0.0000
 26 C      6.2764     6.0000    -0.2764     3.7442     3.7442     0.0000
 27 H      0.7341     1.0000     0.2659     0.9023     0.9023     0.0000
 28 H      0.7352     1.0000     0.2648     0.8943     0.8943     0.0000
 29 H      0.7329     1.0000     0.2671     0.8933     0.8933     0.0000
 30 H      0.7339     1.0000     0.2661     0.8937     0.8937     0.0000
 31 H      0.7271     1.0000     0.2729     0.8923     0.8923     0.0000

  Mayer bond orders larger than 0.100000
B(  0-N ,  1-C ) :   1.1998 B(  0-N ,  5-C ) :   1.2036 B(  0-N , 11-C ) :   0.8928 
B(  1-C ,  2-C ) :   1.4903 B(  1-C ,  6-H ) :   0.8573 B(  2-C ,  3-C ) :   1.2610 
B(  2-C ,  7-H ) :   0.8682 B(  3-C ,  4-C ) :   1.2675 B(  3-C ,  8-N ) :   1.0133 
B(  4-C ,  5-C ) :   1.4867 B(  4-C ,  9-H ) :   0.8729 B(  5-C , 10-H ) :   0.8550 
B(  8-N , 15-H ) :   0.7586 B(  8-N , 16-N ) :   1.2670 B( 11-C , 12-H ) :   0.8934 
B( 11-C , 13-H ) :   0.8863 B( 11-C , 14-H ) :   0.8975 B( 16-N , 17-C ) :   1.4514 
B( 17-C , 18-C ) :   0.9858 B( 17-C , 19-H ) :   0.8754 B( 18-C , 20-O ) :   2.0552 
B( 18-C , 21-C ) :   0.9365 B( 21-C , 22-C ) :   1.3500 B( 21-C , 26-C ) :   1.3452 
B( 22-C , 23-C ) :   1.4361 B( 22-C , 27-H ) :   0.9023 B( 23-C , 24-C ) :   1.4041 
B( 23-C , 28-H ) :   0.9041 B( 24-C , 25-C ) :   1.4148 B( 24-C , 29-H ) :   0.9024 
B( 25-C , 26-C ) :   1.4271 B( 25-C , 30-H ) :   0.9037 B( 26-C , 31-H ) :   0.8959 


-------
TIMINGS
-------

Total SCF time: 0 days 0 hours 0 min 34 sec 

Total time                  ....      34.968 sec
Sum of individual times     ....      34.927 sec  ( 99.9%)

Fock matrix formation       ....      33.736 sec  ( 96.5%)
  Startup                   ....       0.042 sec  (  0.1% of F)
  Exchange formation        ....      24.245 sec  ( 71.9% of F)
  Split-RI-J                ....       2.363 sec  (  7.0% of F)
  XC integration            ....       2.652 sec  (  7.9% of F)
    XC Preparation          ....       0.000 sec  (  0.0% of XC)
    Basis function eval.    ....       0.469 sec  ( 17.7% of XC)
    Density eval.           ....       0.672 sec  ( 25.3% of XC)
    XC-Functional eval.     ....       0.075 sec  (  2.8% of XC)
    XC-Potential eval.      ....       0.976 sec  ( 36.8% of XC)
  CPCM terms                ....       4.262 sec  ( 12.6% of F)
Diagonalization             ....       0.000 sec  (  0.0%)
Density matrix formation    ....       0.134 sec  (  0.4%)
Total Energy calculation    ....       0.083 sec  (  0.2%)
Population analysis         ....       0.055 sec  (  0.2%)
Orbital Transformation      ....       0.075 sec  (  0.2%)
Orbital Orthonormalization  ....       0.000 sec  (  0.0%)
DIIS solution               ....       0.456 sec  (  1.3%)
SOSCF solution              ....       0.389 sec  (  1.1%)
Finished LeanSCF after  92.5 sec

Maximum memory used throughout the entire LEANSCF-calculation: 26.9 MB


           ************************************************************
           *        Program running with 12 parallel MPI-processes    *
           *              working on a common directory               *
           ************************************************************

------------------------------------------------------------------------------
                         ORCA PROPERTY INTEGRAL CALCULATIONS
------------------------------------------------------------------------------

GBWName                                   ... orca.gbw
Number of atoms                           ...     32
Number of basis functions                 ...    298
Max core memory                           ...    700 MB

Dipole integrals                          ... YES
Quadrupole integrals                      ...  NO
Linear momentum integrals                 ...  NO
Angular momentum integrals                ...  NO
Higher moments length integrals           ...  NO
Higher moments velocity integrals         ...  NO
Kinetic energy integrals                  ...  NO
GIAO right hand sides                     ...  NO
GIAO dipole derivative integrals          ...  NO
SOC integrals                             ...  NO
EPR diamagnetic integrals (GIAO)          ...  NO
EPR gauge integrals                       ...  NO
Field gradient integrals                  ...  NO (   0 nuclei)
Spin-dipole/Fermi contact integrals       ...  NO (   0 nuclei)
Contact density integrals                 ...  NO (   0 nuclei)
Nucleus-orbit integrals                   ...  NO (   0 nuclei)
Geometric perturbations                   ...  NO (  32 nuclei)

Choice of electric origin   ... Center of mass
Position of electric origin ... ( -0.0104,  0.0046,  0.0856) 
Choice of magnetic origin   ... GIAO
Position of magnetic origin ... (  0.0000,  0.0000,  0.0000) 

Calculating integrals                     ... Electric Dipole (Length)     done (  0.0 sec)

Property integrals calculated in   0.0 sec

Maximum memory used throughout the entire PROPINT-calculation: 17.9 MB


-------------------------------------------------------------------------------
                          DFT DISPERSION CORRECTION                            
                                                                               
                              DFTD3 V3.1  Rev 1                                
                          USING Becke-Johnson damping                          
-------------------------------------------------------------------------------
The PBEh-3c composite method is recognized
Using three-body term ABC
Active option DFTDOPT                   ...         4   

molecular C6(AA) [au] = 12037.780436 


            DFT-D V3
 parameters
 s6 scaling factor         :     1.0000 
 a1 scaling factor         :     0.4860 
 s8 scaling factor         :     0.0000 
 a2 scaling factor         :     4.5000 
 Damping factor alpha9(ATM):    16.0000 
 ad hoc parameters k1-k3   :    16.0000     1.3333    -4.0000 

 Edisp/kcal,au: -13.078205854751  -0.020841445429 
 E6   /kcal   : -13.034132225 
 E8   /kcal   :  -0.000000000 
 E6(ABC)      :  -0.044073630 
 % E8         :   0.000000000 
 % E6(ABC)    :   0.337000582 

-------------------------   ----------------
Dispersion correction           -0.020841445
-------------------------   ----------------

------------------   -----------------
gCP correction             0.053986600
------------------   -----------------

-------------------------   --------------------
FINAL SINGLE POINT ENERGY      -779.452832819525
-------------------------   --------------------


           ************************************************************
           *        Program running with 12 parallel MPI-processes    *
           *              working on a common directory               *
           ************************************************************
------------------------------------------------------------------------------
                         ORCA SCF GRADIENT CALCULATION
------------------------------------------------------------------------------

Nuc. rep. gradient        (SHARK) ... done (  0.0 sec)
HCore & Overlap gradient  (SHARK) ... done (  0.1 sec)
Split-RIJ-J gradient      (SHARK) ... done (  0.5 sec)
O(N)X-gradient            (SHARK) ... done (  4.9 sec)
XC gradient                       ... done (  1.2 sec)
CPCM gradient                     ... done (  0.9 sec)
Dispersion correction             ... done (  0.0 sec)

-------------------
DISPERSION GRADIENT
-------------------

   1   N   :   -0.000111485    0.000036499   -0.000009062
   2   C   :   -0.000048931    0.000119660    0.000093180
   3   C   :    0.000005513    0.000099924    0.000110436
   4   C   :   -0.000008474   -0.000037717   -0.000006054
   5   C   :   -0.000029295   -0.000130770   -0.000118351
   6   C   :   -0.000092932   -0.000078829   -0.000101515
   7   H   :   -0.000011935    0.000093671    0.000080394
   8   H   :    0.000008778    0.000089899    0.000096247
   9   N   :    0.000017877   -0.000083244   -0.000003499
  10   H   :   -0.000010758   -0.000095057   -0.000086503
  11   H   :   -0.000059678   -0.000071185   -0.000084050
  12   C   :   -0.000159571    0.000061155   -0.000010826
  13   H   :   -0.000094262    0.000035527    0.000034142
  14   H   :   -0.000081498    0.000070581   -0.000032821
  15   H   :   -0.000100677    0.000001260   -0.000021739
  16   H   :   -0.000000228   -0.000096170   -0.000042218
  17   N   :    0.000013532    0.000008400    0.000089488
  18   C   :   -0.000013651   -0.000008867    0.000079432
  19   C   :   -0.000016515    0.000116195   -0.000010972
  20   H   :   -0.000041969   -0.000080557    0.000033170
  21   O   :    0.000014198    0.000179678   -0.000081714
  22   C   :    0.000036425    0.000041464   -0.000013590
  23   C   :    0.000087319    0.000068313   -0.000136897
  24   C   :    0.000150049   -0.000003546   -0.000099345
  25   C   :    0.000146537   -0.000064090   -0.000001158
  26   C   :    0.000120573   -0.000109090    0.000103936
  27   C   :    0.000053201   -0.000071977    0.000125331
  28   H   :    0.000021112    0.000062923   -0.000107663
  29   H   :    0.000074576    0.000015100   -0.000080111
  30   H   :    0.000097424   -0.000047207    0.000001501
  31   H   :    0.000037641   -0.000068117    0.000081746
  32   H   :   -0.000002894   -0.000053826    0.000119084

Difference to translation invariance:
           :    0.0000000000   -0.0000000000   -0.0000000000

Difference to rotation invariance:
           :    0.0000000000   -0.0000000000    0.0000000000

Norm of the Dispersion gradient    ...    0.0007534364
RMS gradient                       ...    0.0000768973
MAX gradient                       ...    0.0001796776
gCP correction                   ... done

------------------
CARTESIAN GRADIENT
------------------

   1   N   :    0.000013591    0.000004077   -0.000000732
   2   C   :   -0.000008523    0.000002446   -0.000006602
   3   C   :    0.000016804    0.000001438    0.000002580
   4   C   :   -0.000013841    0.000008877   -0.000004212
   5   C   :    0.000009204   -0.000002464   -0.000003005
   6   C   :   -0.000006640    0.000005241   -0.000005921
   7   H   :    0.000000944    0.000004332   -0.000005541
   8   H   :   -0.000002404    0.000003755   -0.000002211
   9   N   :    0.007816924    0.019717216   -0.021694542
  10   H   :   -0.000002135    0.000001561   -0.000002290
  11   H   :    0.000003016    0.000001730   -0.000004804
  12   C   :   -0.000007796    0.000007851   -0.000007639
  13   H   :    0.000002927    0.000005366   -0.000006122
  14   H   :    0.000004622    0.000003843   -0.000007422
  15   H   :    0.000001698    0.000004673   -0.000005102
  16   H   :    0.000000205    0.000001902    0.000000232
  17   N   :   -0.015134125   -0.038062556    0.019328605
  18   C   :    0.013506641    0.033788064    0.024177415
  19   C   :   -0.006186510   -0.015455516   -0.021823583
  20   H   :    0.000005010    0.000001108    0.000000988
  21   O   :   -0.000006992   -0.000003056    0.000009121
  22   C   :   -0.000005060    0.000001961    0.000013701
  23   C   :    0.000004366   -0.000004241    0.000002292
  24   C   :   -0.000001820   -0.000002681    0.000001675
  25   C   :   -0.000001669   -0.000005147    0.000007308
  26   C   :   -0.000009741   -0.000002932    0.000007827
  27   C   :    0.000003863   -0.000007017    0.000005027
  28   H   :    0.000001964   -0.000004412    0.000003541
  29   H   :    0.000002780   -0.000007508    0.000007010
  30   H   :   -0.000001721   -0.000005973    0.000007281
  31   H   :    0.000001540   -0.000004517    0.000003444
  32   H   :   -0.000007122    0.000002581    0.000001681

Difference to translation invariance:
           :   -0.0000000000    0.0000000000   -0.0000000000

Difference to rotation invariance:
           :   -0.0002628101   -0.0011743402   -0.0010311793

Norm of the Cartesian gradient     ...    0.0750596321
RMS gradient                       ...    0.0076607416
MAX gradient                       ...    0.0380625560

-------
TIMINGS
-------

Total SCF gradient time     ....        7.580 sec

Densities                   ....       0.002 sec  (  0.0%)
One electron gradient       ....       0.099 sec  (  1.3%)
Two electron gradient       ....       4.852 sec  ( 64.0%)
RI-J Coulomb gradient       ....       0.492 sec  (  6.5%)
XC gradient                 ....       1.199 sec  ( 15.8%)
CPCM gradient               ....       0.866 sec  ( 11.4%)
   A-Matrix (El+Nuc)        ....       0.384 sec  (  5.1%)
   Potential                ....       0.482 sec  (  6.4%)

Maximum memory used throughout the entire SCFGRAD-calculation: 41.8 MB

         !!!!!!!!!!!!!!!!!!!!!!!!!! INFORMATION !!!!!!!!!!!!!!!!!!!!!!!!!
         !! Will now try to change to the broken symmetry surface only !!
         !! by removing the broken symmetry flag and using the previous!!
         !! wavefunction as initial guess                              !!
         !!!!!!!!!!!!!!!!!!!!!!!!!! INFORMATION !!!!!!!!!!!!!!!!!!!!!!!!!

------------------------------------------------------------------------------
                         ORCA GEOMETRY RELAXATION STEP
------------------------------------------------------------------------------

Reading the OPT-File                    .... done
Getting information on internals        .... done
Copying old internal coords+grads       .... done
Making the new internal coordinates     .... (2022 redundants) done
Validating the new internal coordinates .... (2022 redundants) done
Calculating the B-matrix                .... done
Calculating the G,G- and P matrices     .... done
Transforming gradient to internals      .... done
Projecting the internal gradient        .... done
Number of atoms                         ....  32
Number of internal coordinates          .... 154
Current Energy                          ....  -779.452832820 Eh
Current gradient norm                   ....     0.075059632 Eh/bohr
Maximum allowed component of the step   ....  0.300
Current trust radius                    ....  0.300
Evaluating the initial hessian          ....  (read) 
(Reading Exact Hessian)...  
InHessName: inp.hess	The file <inp.hess> is opened as a .hess file
done
done
Projecting the Hessian                  .... done
Diagonalizing the Hessian               .... done
Dimension of the hessian                .... 154
Lowest eigenvalues of the Hessian:
 -0.052168732 -0.000239056  0.003859244  0.004741091  0.008944641
Hessian has   2 negative eigenvalues
Taking P-RFO step
Searching for lambda that maximizes along the lowest mode
TS mode is mode number   0 with eigenvalue  -0.05216873 and components:
   1.    0.00042525
   2.   -0.00013930
   3.    0.00082679
   4.    0.00063161
   5.    0.00015363
   6.    0.00120821
   7.   -0.00022684
   8.    0.00017047
   9.    0.00143228
  10.   -0.00013701
  11.   -0.00101913
  12.    0.00078830
  13.   -0.00008165
  14.    0.00015759
  15.    0.00071381
  16.   -0.00569872
  17.    0.01741444
  18.    0.21516717
  19.   -0.00297580
  20.   -0.01025753
  21.    0.01349782
  22.    0.00209665
  23.   -0.00044899
  24.    0.00102650
  25.   -0.00008014
  26.   -0.00055735
  27.    0.00054513
  28.    0.00088671
  29.    0.00012675
  30.    0.00012078
  31.    0.00003657
  32.    0.00019945
  33.   -0.00096389
  34.    0.00042715
  35.   -0.00236666
  36.    0.00192356
  37.    0.00240070
  38.   -0.00106136
  39.   -0.00133410
  40.   -0.00058987
  41.    0.00023356
  42.    0.00036670
  43.    0.00118040
  44.   -0.01190099
  45.    0.01078799
  46.    0.00121761
  47.    0.00064748
  48.   -0.00186853
  49.   -0.00199629
  50.    0.00097866
  51.    0.00101967
  52.   -0.00335483
  53.   -0.00083222
  54.    0.00737688
  55.   -0.00199589
  56.    0.00040561
  57.    0.00144636
  58.   -0.00052653
  59.   -0.00051813
  60.    0.00118703
  61.   -0.11775362
  62.   -0.00594263
  63.   -0.00855181
  64.   -0.11031186
  65.    0.00670329
  66.    0.01014067
  67.   -0.01481479
  68.   -0.00101563
  69.   -0.00045899
  70.    0.00198519
  71.   -0.00014387
  72.   -0.00013022
  73.    0.00024329
  74.   -0.00036712
  75.   -0.00037585
  76.    0.00074609
  77.    0.00044422
  78.    0.00056722
  79.   -0.00101153
  80.   -0.00065655
  81.    0.00004421
  82.    0.00061234
  83.   -0.00023106
  84.   -0.00015717
  85.    0.00041216
  86.   -0.00086034
  87.   -0.00103339
  88.   -0.00018754
  89.   -0.00170619
  90.   -0.00255653
  91.   -0.00094656
  92.   -0.00004391
  93.   -0.00165389
  94.    0.00590198
  95.    0.00755860
  96.    0.00303873
  97.    0.00469535
  98.   -0.00203592
  99.   -0.00582299
 100.   -0.00342377
 101.   -0.00443514
 102.   -0.00031599
 103.    0.00034919
 104.    0.00170268
 105.    0.00050906
 106.    0.00111736
 107.    0.00103750
 108.   -0.00013256
 109.    0.00047575
 110.    0.00251975
 111.   -0.00021006
 112.    0.02995551
 113.    0.02722571
 114.   -0.00069547
 115.    0.00016587
 116.   -0.00046331
 117.   -0.00173828
 118.   -0.00006628
 119.   -0.04191954
 120.   -0.01471106
 121.   -0.59034749
 122.   -0.74290099
 123.   -0.07787019
 124.    0.06222563
 125.   -0.05580911
 126.    0.08428672
 127.   -0.00632407
 128.    0.01471749
 129.   -0.02043244
 130.    0.00060913
 131.   -0.00190857
 132.    0.01202053
 133.    0.00351803
 134.    0.01744713
 135.    0.00234239
 136.   -0.00307640
 137.    0.00390237
 138.   -0.00151642
 139.    0.00137018
 140.   -0.00019258
 141.    0.00109619
 142.   -0.00046657
 143.    0.00016401
 144.    0.00043790
 145.    0.00014013
 146.    0.00041402
 147.   -0.00358041
 148.   -0.01779035
 149.   -0.00016123
 150.   -0.00013746
 151.    0.00159157
 152.    0.00161534
 153.   -0.00181455
 154.   -0.01602448

Lambda that maximizes along the TS mode:       0.02934392
Searching for lambda that minimizes along all other modes
In cycle   1: lambdaN =  -0.00773307   step =  -0.04250599
In cycle   2: lambdaN =  -0.00986975   step =   0.00213668
In cycle   3: lambdaN =  -0.00990545   step =   0.00003570
In cycle   4: lambdaN =  -0.00990546   step =   0.00000001
Lambda that minimizes along all other modes:  -0.00990546
Calculated stepsize too large (   0.6085 >    0.3000). Scaled with    0.4930.
The final length of the internal step   ....       0.3000
Converting the step to Cartesian space:
 Initial RMS(Int)=    0.0241746889
Transforming coordinates:
 Iter   0:  RMS(Cart)=    0.1240655815 RMS(Int)=    0.0234013127
 Iter   5:  RMS(Cart)=    0.0000004964 RMS(Int)=    0.0000003336
done
Storing new coordinates                 .... done

                                .--------------------.
          ----------------------|Geometry convergence|-------------------------
          Item                value                   Tolerance       Converged
          ---------------------------------------------------------------------
          RMS gradient        0.0044098617            0.0000300000      NO
          MAX gradient        0.0454906812            0.0001000000      NO
          RMS step            0.0241746889            0.0006000000      NO
          MAX step            0.1478955948            0.0010000000      NO
          ........................................................
          Max(Bonds)      0.0437      Max(Angles)    5.48
          Max(Dihed)        8.47      Max(Improp)    0.00
          ---------------------------------------------------------------------

The optimization has not yet converged - more geometry cycles are needed


    ---------------------------------------------------------------------------
                         Redundant Internal Coordinates
                            (Angstroem and degrees)

        Definition                    Value    dE/dq     Step     New-Value  comp.(TS mode)
    ----------------------------------------------------------------------------
     1. B(C   1,N   0)                1.3442 -0.000003  0.0003    1.3445   
     2. B(C   2,C   1)                1.3654  0.000005 -0.0002    1.3652   
     3. B(C   3,C   2)                1.4011 -0.000001  0.0007    1.4018   
     4. B(C   4,C   3)                1.3994 -0.000001  0.0005    1.3999   
     5. B(C   5,C   4)                1.3662  0.000002 -0.0002    1.3660   
     6. B(C   5,N   0)                1.3429  0.000001  0.0004    1.3434   
     7. B(H   6,C   1)                1.0801 -0.000000 -0.0000    1.0801   
     8. B(H   7,C   2)                1.0789 -0.000001  0.0000    1.0789   
     9. B(N   8,C   3)                1.3612  0.000002 -0.0010    1.3603   
    10. B(H   9,C   4)                1.0811 -0.000000 -0.0000    1.0810   
    11. B(H  10,C   5)                1.0798 -0.000000 -0.0002    1.0796   
    12. B(C  11,N   0)                1.4651  0.000005 -0.0000    1.4651   
    13. B(H  12,C  11)                1.0858 -0.000000 -0.0000    1.0858   
    14. B(H  13,C  11)                1.0873 -0.000000  0.0001    1.0873   
    15. B(H  14,C  11)                1.0846 -0.000000  0.0001    1.0847   
    16. B(H  15,N   8)                1.0199 -0.000001 -0.0018    1.0180   
    17. B(N  16,N   8)                1.3081  0.000001  0.0046    1.3127   
    18. B(C  17,N  16)                1.3191  0.000001  0.0437    1.3628   
    19. B(C  18,C  17)                1.4834  0.000009 -0.0123    1.4711   
    20. B(H  19,C  17)                1.1010 -0.000001 -0.0070    1.0940   
    21. B(O  20,C  18)                1.2136 -0.000004  0.0051    1.2187   
    22. B(C  21,C  18)                1.4828 -0.000005  0.0003    1.4832   
    23. B(C  22,C  21)                1.3943  0.000004  0.0001    1.3944   
    24. B(C  23,C  22)                1.3848 -0.000001  0.0001    1.3850   
    25. B(C  24,C  23)                1.3900  0.000001  0.0000    1.3901   
    26. B(C  25,C  24)                1.3887  0.000000 -0.0002    1.3885   
    27. B(C  26,C  25)                1.3862 -0.000001  0.0002    1.3864   
    28. B(C  26,C  21)                1.3930 -0.000001  0.0005    1.3936   
    29. B(H  27,C  22)                1.0821 -0.000000  0.0001    1.0821   
    30. B(H  28,C  23)                1.0819  0.000000  0.0000    1.0820   
    31. B(H  29,C  24)                1.0822  0.000000  0.0000    1.0822   
    32. B(H  30,C  25)                1.0818 -0.000000  0.0001    1.0818   
    33. B(H  31,C  26)                1.0836  0.000001 -0.0004    1.0833   
    34. A(C   1,N   0,C   5)          119.99  0.000004    0.00    119.99   
    35. A(C   5,N   0,C  11)          120.56 -0.000002   -0.04    120.52   
    36. A(C   1,N   0,C  11)          119.43 -0.000002    0.03    119.46   
    37. A(N   0,C   1,H   6)          116.56 -0.000001    0.04    116.60   
    38. A(N   0,C   1,C   2)          121.87  0.000001   -0.02    121.85   
    39. A(C   2,C   1,H   6)          121.57 -0.000000   -0.02    121.55   
    40. A(C   3,C   2,H   7)          121.83  0.000006   -0.02    121.81   
    41. A(C   1,C   2,H   7)          119.27  0.000000    0.01    119.28   
    42. A(C   1,C   2,C   3)          118.90 -0.000006    0.02    118.92   
    43. A(C   2,C   3,C   4)          118.44  0.000007   -0.00    118.44   
    44. A(C   2,C   3,N   8)          122.05 -0.000004   -0.29    121.76   
    45. A(C   4,C   3,N   8)          119.49 -0.000003    0.29    119.78   
    46. A(C   5,C   4,H   9)          119.07 -0.000001    0.03    119.10   
    47. A(C   3,C   4,H   9)          121.59  0.000004    0.00    121.59   
    48. A(C   3,C   4,C   5)          119.34 -0.000003   -0.03    119.31   
    49. A(N   0,C   5,H  10)          116.96  0.000004   -0.05    116.91   
    50. A(N   0,C   5,C   4)          121.46 -0.000002    0.03    121.49   
    51. A(C   4,C   5,H  10)          121.58 -0.000001    0.02    121.60   
    52. A(C   3,N   8,N  16)          120.82 -0.000004   -0.02    120.80   
    53. A(C   3,N   8,H  15)          118.59  0.000003   -0.00    118.58   
    54. A(H  15,N   8,N  16)          120.13  0.000001    0.28    120.41   
    55. A(N   0,C  11,H  14)          109.30  0.000000   -0.03    109.27   
    56. A(H  13,C  11,H  14)          109.62  0.000002   -0.00    109.62   
    57. A(H  12,C  11,H  14)          109.25  0.000001    0.03    109.28   
    58. A(H  12,C  11,H  13)          109.80  0.000002   -0.02    109.78   
    59. A(N   0,C  11,H  13)          109.52 -0.000002   -0.00    109.52   
    60. A(N   0,C  11,H  12)          109.34 -0.000003    0.03    109.37   
    61. A(N   8,N  16,C  17)          118.64  0.000012   -2.89    115.75   
    62. A(C  18,C  17,H  19)          107.97 -0.013022    5.48    113.45   
    63. A(N  16,C  17,H  19)          115.02  0.002410    0.69    115.71   
    64. A(N  16,C  17,C  18)          121.12 -0.005361   -1.95    119.17   
    65. A(O  20,C  18,C  21)          122.57  0.000012   -0.07    122.50   
    66. A(C  17,C  18,C  21)          116.08  0.000002    0.65    116.73   
    67. A(C  17,C  18,O  20)          121.08 -0.000013   -0.46    120.62   
    68. A(C  22,C  21,C  26)          119.61  0.000001   -0.09    119.52   
    69. A(C  18,C  21,C  26)          120.95 -0.000004    0.12    121.07   
    70. A(C  18,C  21,C  22)          119.39  0.000002    0.01    119.40   
    71. A(C  23,C  22,H  27)          119.89  0.000001   -0.02    119.87   
    72. A(C  21,C  22,H  27)          120.03  0.000000   -0.04    120.00   
    73. A(C  21,C  22,C  23)          120.08 -0.000001    0.06    120.13   
    74. A(C  24,C  23,H  28)          120.05 -0.000002   -0.01    120.05   
    75. A(C  22,C  23,H  28)          119.88  0.000003   -0.01    119.87   
    76. A(C  22,C  23,C  24)          120.07 -0.000001    0.01    120.08   
    77. A(C  25,C  24,H  29)          119.94 -0.000001    0.02    119.96   
    78. A(C  23,C  24,H  29)          119.96 -0.000001    0.02    119.99   
    79. A(C  23,C  24,C  25)          120.10  0.000002   -0.04    120.05   
    80. A(C  26,C  25,H  30)          119.89  0.000007   -0.04    119.85   
    81. A(C  24,C  25,H  30)          120.22 -0.000006    0.00    120.22   
    82. A(C  24,C  25,C  26)          119.90 -0.000001    0.04    119.93   
    83. A(C  25,C  26,H  31)          119.48  0.000007   -0.11    119.38   
    84. A(C  21,C  26,H  31)          120.26 -0.000006    0.08    120.34   
    85. A(C  21,C  26,C  25)          120.25 -0.000000    0.03    120.27   
    86. D(C   2,C   1,N   0,C   5)     -0.19 -0.000000   -0.09     -0.28   
    87. D(H   6,C   1,N   0,C  11)      1.86 -0.000000   -0.09      1.76   
    88. D(C   2,C   1,N   0,C  11)   -178.54  0.000000   -0.02   -178.56   
    89. D(H   6,C   1,N   0,C   5)   -179.79 -0.000000   -0.17   -179.96   
    90. D(H   7,C   2,C   1,N   0)   -179.07 -0.000000   -0.20   -179.27   
    91. D(C   3,C   2,C   1,N   0)      0.52  0.000000   -0.01      0.51   
    92. D(C   3,C   2,C   1,H   6)   -179.90  0.000000    0.07   -179.83   
    93. D(H   7,C   2,C   1,H   6)      0.51  0.000000   -0.12      0.40   
    94. D(N   8,C   3,C   2,C   1)    177.70 -0.000000    0.38    178.08   
    95. D(N   8,C   3,C   2,H   7)     -2.72 -0.000000    0.57     -2.15   
    96. D(C   4,C   3,C   2,C   1)     -0.61 -0.000000    0.17     -0.45   
    97. D(C   4,C   3,C   2,H   7)    178.97 -0.000000    0.36    179.33   
    98. D(H   9,C   4,C   3,C   2)   -179.43  0.000000   -0.10   -179.53   
    99. D(C   5,C   4,C   3,N   8)   -177.96  0.000000   -0.43   -178.38   
   100. D(C   5,C   4,C   3,C   2)      0.40  0.000000   -0.23      0.17   
   101. D(H   9,C   4,C   3,N   8)      2.21  0.000000   -0.29      1.92   
   102. D(H  10,C   5,C   4,H   9)     -0.02 -0.000000   -0.01     -0.03   
   103. D(N   0,C   5,C   4,H   9)    179.76  0.000000    0.00    179.77   
   104. D(N   0,C   5,C   4,C   3)     -0.08  0.000000    0.13      0.06   
   105. D(H  10,C   5,N   0,C  11)     -1.91 -0.000000   -0.03     -1.95   
   106. D(H  10,C   5,N   0,C   1)    179.75 -0.000000    0.04    179.80   
   107. D(H  10,C   5,C   4,C   3)   -179.86  0.000000    0.12   -179.74   
   108. D(C   4,C   5,N   0,C  11)    178.29 -0.000000   -0.05    178.25   
   109. D(C   4,C   5,N   0,C   1)     -0.04 -0.000000    0.03     -0.01   
   110. D(N  16,N   8,C   3,C   4)   -179.99 -0.000000    0.80   -179.18   
   111. D(N  16,N   8,C   3,C   2)      1.72 -0.000001    0.59      2.31   
   112. D(H  15,N   8,C   3,C   4)     -7.74  0.000001    2.95     -4.79   
   113. D(H  15,N   8,C   3,C   2)    173.96  0.000001    2.74    176.70   
   114. D(H  13,C  11,N   0,C   1)     76.66  0.000001   -0.02     76.64   
   115. D(H  12,C  11,N   0,C   5)    137.96  0.000001    0.07    138.03   
   116. D(H  12,C  11,N   0,C   1)    -43.69  0.000001   -0.01    -43.70   
   117. D(H  14,C  11,N   0,C   1)   -163.24  0.000002   -0.04   -163.28   
   118. D(H  13,C  11,N   0,C   5)   -101.68  0.000001    0.06   -101.63   
   119. D(C  17,N  16,N   8,H  15)      7.03  0.000001   -2.71      4.32   
   120. D(C  17,N  16,N   8,C   3)    179.15  0.000003   -0.55    178.60   
   121. D(H  19,C  17,N  16,N   8)    -34.54 -0.020340   -8.47    -43.02          0.59
   122. D(C  18,C  17,N  16,N   8)     98.27 -0.045491   -8.34     89.93          0.74
   123. D(C  21,C  18,C  17,H  19)    -41.42 -0.008775    4.14    -37.28   
   124. D(C  21,C  18,C  17,N  16)   -177.09  0.008762   -1.39   -178.48   
   125. D(O  20,C  18,C  17,H  19)    132.70 -0.008768    5.42    138.11   
   126. D(O  20,C  18,C  17,N  16)     -2.97  0.008770   -0.12     -3.09   
   127. D(C  26,C  21,C  18,O  20)    161.30 -0.000002   -1.06    160.24   
   128. D(C  26,C  21,C  18,C  17)    -24.68  0.000004    0.21    -24.46   
   129. D(C  22,C  21,C  18,O  20)    -16.29 -0.000002   -2.01    -18.30   
   130. D(C  22,C  21,C  18,C  17)    157.73  0.000004   -0.74    156.99   
   131. D(H  27,C  22,C  21,C  26)   -179.84  0.000000   -0.12   -179.96   
   132. D(H  27,C  22,C  21,C  18)     -2.22  0.000000    0.82     -1.40   
   133. D(C  23,C  22,C  21,C  26)      0.54  0.000000    0.20      0.73   
   134. D(C  23,C  22,C  21,C  18)    178.16  0.000000    1.14    179.30   
   135. D(H  28,C  23,C  22,H  27)     -0.13  0.000000    0.12     -0.01   
   136. D(H  28,C  23,C  22,C  21)    179.50  0.000000   -0.20    179.30   
   137. D(C  24,C  23,C  22,H  27)    179.74  0.000000    0.22    179.97   
   138. D(C  24,C  23,C  22,C  21)     -0.63  0.000000   -0.10     -0.73   
   139. D(H  29,C  24,C  23,H  28)      0.04 -0.000000    0.07      0.11   
   140. D(H  29,C  24,C  23,C  22)   -179.83 -0.000000   -0.03   -179.86   
   141. D(C  25,C  24,C  23,H  28)   -179.99 -0.000000    0.06   -179.93   
   142. D(C  25,C  24,C  23,C  22)      0.15 -0.000000   -0.05      0.10   
   143. D(H  30,C  25,C  24,H  29)      0.42  0.000000    0.07      0.50   
   144. D(H  30,C  25,C  24,C  23)   -179.55 -0.000000    0.09   -179.46   
   145. D(C  26,C  25,C  24,H  29)   -179.58 -0.000000    0.07   -179.51   
   146. D(C  26,C  25,C  24,C  23)      0.44 -0.000000    0.09      0.53   
   147. D(C  25,C  26,C  21,C  22)      0.05 -0.000000   -0.16     -0.11   
   148. D(C  25,C  26,C  21,C  18)   -177.54 -0.000001   -1.11   -178.65   
   149. D(H  31,C  26,C  25,H  30)      0.35  0.000000    0.11      0.46   
   150. D(H  31,C  26,C  25,C  24)   -179.64  0.000000    0.11   -179.53   
   151. D(C  21,C  26,C  25,H  30)    179.46  0.000000    0.01    179.47   
   152. D(C  21,C  26,C  25,C  24)     -0.54  0.000000    0.01     -0.52   
   153. D(H  31,C  26,C  21,C  22)    179.15 -0.000000   -0.25    178.89   
   154. D(H  31,C  26,C  21,C  18)      1.56 -0.000001   -1.21      0.35   
    ----------------------------------------------------------------------------

Geometry step timings:
Preparation and reading OPT file:      0.000 s ( 0.396 %)
Internal coordinates            :      0.000 s ( 0.032 %)
B/P matrices and projection     :      0.001 s ( 2.141 %)
Hessian update/contruction      :      0.066 s (94.707 %)
Making the step                 :      0.001 s ( 1.623 %)
Converting the step to Cartesian:      0.000 s ( 0.209 %)
Storing new data                :      0.000 s ( 0.023 %)
Checking convergence            :      0.000 s ( 0.009 %)
Final printing                  :      0.001 s ( 0.858 %)
Total time                      :      0.069 s

Time for energy+gradient        :    102.471 s
Time for complete geometry iter :    102.902 s

         *************************************************************
         *                GEOMETRY OPTIMIZATION CYCLE   2            *
         *************************************************************
---------------------------------
CARTESIAN COORDINATES (ANGSTROEM)
---------------------------------
  N     -5.058119    0.986453   -0.182989
  C     -4.221919    1.540908    0.712033
  C     -2.931670    1.117146    0.851402
  C     -2.465743    0.081667    0.029375
  C     -3.349975   -0.483057   -0.897423
  C     -4.629098   -0.009973   -0.975307
  H     -4.624142    2.337124    1.320991
  H     -2.300097    1.583752    1.591321
  N     -1.180544   -0.359475    0.092394
  H     -3.046683   -1.288953   -1.551031
  H     -5.342785   -0.420919   -1.673407
  C     -6.423030    1.503423   -0.310620
  H     -6.839425    1.668789    0.678485
  H     -6.406885    2.439151   -0.864156
  H     -7.032487    0.778187   -0.839065
  H     -0.907397   -1.148089   -0.490534
  N     -0.339031    0.144874    0.964541
  C      0.913290   -0.392655    0.958151
  C      1.946129    0.240976    0.124018
  H      0.965887   -1.484521    0.915115
  O      1.676023    1.202081   -0.574961
  C      3.278347   -0.410539    0.102480
  C      4.130734   -0.190021   -0.978837
  C      5.383799   -0.779171   -1.007821
  C      5.801707   -1.580217    0.048554
  C      4.962613   -1.792952    1.134151
  C      3.702918   -1.214480    1.158650
  H      3.809179    0.433381   -1.802833
  H      6.037271   -0.614379   -1.854269
  H      6.782059   -2.038031    0.025349
  H      5.288461   -2.408854    1.961712
  H      3.058626   -1.380233    2.013554

----------------------------
CARTESIAN COORDINATES (A.U.)
----------------------------
  NO LB      ZA    FRAG     MASS         X           Y           Z
   0 N     7.0000    0    14.007   -9.558460    1.864126   -0.345799
   1 C     6.0000    0    12.011   -7.978272    2.911895    1.345547
   2 C     6.0000    0    12.011   -5.540053    2.111100    1.608917
   3 C     6.0000    0    12.011   -4.659579    0.154329    0.055511
   4 C     6.0000    0    12.011   -6.330536   -0.912846   -1.695885
   5 C     6.0000    0    12.011   -8.747727   -0.018847   -1.843063
   6 H     1.0000    0     1.008   -8.738362    4.416524    2.496311
   7 H     1.0000    0     1.008   -4.346554    2.992857    3.007161
   8 N     7.0000    0    14.007   -2.230905   -0.679310    0.174600
   9 H     1.0000    0     1.008   -5.757396   -2.435769   -2.931024
  10 H     1.0000    0     1.008  -10.096401   -0.795421   -3.162280
  11 C     6.0000    0    12.011  -12.137767    2.841058   -0.586987
  12 H     1.0000    0     1.008  -12.924640    3.153554    1.282151
  13 H     1.0000    0     1.008  -12.107257    4.609327   -1.633019
  14 H     1.0000    0     1.008  -13.289474    1.470559   -1.585602
  15 H     1.0000    0     1.008   -1.714733   -2.169574   -0.926974
  16 N     7.0000    0    14.007   -0.640676    0.273772    1.822719
  17 C     6.0000    0    12.011    1.725868   -0.742011    1.810643
  18 C     6.0000    0    12.011    3.677651    0.455378    0.234359
  19 H     1.0000    0     1.008    1.825262   -2.805339    1.729317
  20 O     8.0000    0    15.999    3.167224    2.271604   -1.086518
  21 C     6.0000    0    12.011    6.195179   -0.775807    0.193659
  22 C     6.0000    0    12.011    7.805956   -0.359088   -1.849733
  23 C     6.0000    0    12.011   10.173905   -1.472420   -1.904505
  24 C     6.0000    0    12.011   10.963637   -2.986178    0.091754
  25 C     6.0000    0    12.011    9.377980   -3.388188    2.143234
  26 C     6.0000    0    12.011    6.997501   -2.295034    2.189531
  27 H     1.0000    0     1.008    7.198305    0.818972   -3.406860
  28 H     1.0000    0     1.008   11.408789   -1.161008   -3.504061
  29 H     1.0000    0     1.008   12.816234   -3.851321    0.047903
  30 H     1.0000    0     1.008    9.993743   -4.552075    3.707098
  31 H     1.0000    0     1.008    5.779965   -2.608263    3.805065

--------------------------------
INTERNAL COORDINATES (ANGSTROEM)
--------------------------------
 N      0   0   0     0.000000000000     0.00000000     0.00000000
 C      1   0   0     1.344512777648     0.00000000     0.00000000
 C      2   1   0     1.365189666814   121.85336004     0.00000000
 C      3   2   1     1.401795811740   118.91806013     0.50839353
 C      4   3   2     1.399905851235   118.44214265   359.55497400
 C      1   2   3     1.343388594365   119.99144318   359.71917726
 H      2   1   3     1.080079719703   116.59694973   180.31888527
 H      3   2   1     1.078927541886   119.27531888   180.73080045
 N      4   3   2     1.360262746110   121.76444630   178.08077596
 H      5   4   3     1.081044642808   121.58717217   180.47183038
 H      6   1   2     1.079615135144   116.90981305   179.79856025
 C      1   2   3     1.465103629877   119.46435889   181.44439887
 H     12   1   2     1.085845457924   109.36801949   316.29710429
 H     12   1   2     1.087312450173   109.52259685    76.64028590
 H     12   1   2     1.084739227441   109.26571669   196.72256088
 H      9   4   3     1.018000754632   118.56868663   176.69818813
 N      9   4   3     1.312689134578   120.78799327     2.30971873
 C     17   9   4     1.362823237615   115.74865680   178.60425577
 C     18  17   9     1.471061847254   118.55121090    92.26149530
 H     18  17   9     1.093978836260   115.97800410   314.65351566
 O     19  18  17     1.218708891782   120.61647645   357.91251668
 C     19  18  17     1.483152451423   116.72304430   182.52068992
 C     22  19  18     1.394430852596   119.39742643   156.99120656
 C     23  22  19     1.384957882573   120.13383939   179.30358494
 C     24  23  22     1.390053822482   120.08256195   359.26692573
 C     25  24  23     1.388471950797   120.05202589     0.09965347
 C     26  25  24     1.386384566886   119.93333042     0.52857826
 H     23  22  19     1.082126509843   119.99594517   358.60415896
 H     24  23  22     1.081969630961   119.86975166   179.29526639
 H     25  24  23     1.082229972184   119.98837075   180.13801065
 H     26  25  24     1.081836500074   120.21847215   180.53560385
 H     27  26  25     1.083257904655   119.37494261   180.46691544

---------------------------
INTERNAL COORDINATES (A.U.)
---------------------------
 N      0   0   0     0.000000000000     0.00000000     0.00000000
 C      1   0   0     2.540760933313     0.00000000     0.00000000
 C      2   1   0     2.579834591138   121.85336004     0.00000000
 C      3   2   1     2.649010179867   118.91806013     0.50839353
 C      4   3   2     2.645438672107   118.44214265   359.55497400
 C      1   2   3     2.538636534784   119.99144318   359.71917726
 H      2   1   3     2.041054873040   116.59694973   180.31888527
 H      3   2   1     2.038877572509   119.27531888   180.73080045
 N      4   3   2     2.570524060324   121.76444630   178.08077596
 H      5   4   3     2.042878313451   121.58717217   180.47183038
 H      6   1   2     2.040176935459   116.90981305   179.79856025
 C      1   2   3     2.768644618281   119.46435889   181.44439887
 H     12   1   2     2.051950539239   109.36801949   316.29710429
 H     12   1   2     2.054722752830   109.52259685    76.64028590
 H     12   1   2     2.049860066584   109.26571669   196.72256088
 H      9   4   3     1.923742630379   118.56868663   176.69818813
 N      9   4   3     2.480622963327   120.78799327     2.30971873
 C     17   9   4     2.575362688036   115.74865680   178.60425577
 C     18  17   9     2.779904017371   118.55121090    92.26149530
 H     18  17   9     2.067320396838   115.97800410   314.65351566
 O     19  18  17     2.303026042443   120.61647645   357.91251668
 C     19  18  17     2.802751948043   116.72304430   182.52068992
 C     22  19  18     2.635092424097   119.39742643   156.99120656
 C     23  22  19     2.617191105078   120.13383939   179.30358494
 C     24  23  22     2.626821035900   120.08256195   359.26692573
 C     25  24  23     2.623831731637   120.05202589     0.09965347
 C     26  25  24     2.619887147709   119.93333042     0.52857826
 H     23  22  19     2.044922745859   119.99594517   358.60415896
 H     24  23  22     2.044626287736   119.86975166   179.29526639
 H     25  24  23     2.045118261349   119.98837075   180.13801065
 H     26  25  24     2.044374706820   120.21847215   180.53560385
 H     27  26  25     2.047060772204   119.37494261   180.46691544


           ************************************************************
           *        Program running with 12 parallel MPI-processes    *
           *              working on a common directory               *
           ************************************************************
------------------------------------------------------------------------------
                   ___                                                        
                  /   \      - P O W E R E D   B Y -                         
                 /     \                                                     
                 |  |  |   _    _      __       _____    __    __             
                 |  |  |  | |  | |    /  \     |  _  \  |  |  /  |          
                  \  \/   | |  | |   /    \    | | | |  |  | /  /          
                 / \  \   | |__| |  /  /\  \   | |_| |  |  |/  /          
                |  |  |   |  __  | /  /__\  \  |    /   |      \           
                |  |  |   | |  | | |   __   |  |    \   |  |\   \          
                \     /   | |  | | |  |  |  |  | |\  \  |  | \   \       
                 \___/    |_|  |_| |__|  |__|  |_| \__\ |__|  \__/        
                                                                              
                      - O R C A' S   B I G   F R I E N D -                    
                                      &                                       
                       - I N T E G R A L  F E E D E R -                       
                                                                              
 v1 FN, 2020, v2 2021, v3 2022-2024                                           
------------------------------------------------------------------------------


----------------------
SHARK INTEGRAL PACKAGE
----------------------

Number of atoms                             ...     32
Number of basis functions                   ...    298
Number of shells                            ...    154
Maximum angular momentum                    ...      2
Integral batch strategy                     ... SHARK/LIBINT Hybrid
RI-J (if used) integral strategy            ... SPLIT-RIJ (Revised 2003 algorithm where possible)
Printlevel                                  ...      1
Contraction scheme used                     ... SEGMENTED contraction
Prescreening option                         ... SCHWARTZ
   Thresh                                   ... 1.000e-12
   Tcut                                     ... 1.000e-14
   Tpresel                                  ... 1.000e-14 
Coulomb Range Separation                    ... NOT USED
Exchange Range Separation                   ... NOT USED
Multipole approximations                    ... NOT USED
Finite Nucleus Model                        ... NOT USED
CABS basis                                  ... NOT available
Auxiliary Coulomb fitting basis             ... AVAILABLE
   # of basis functions in Aux-J            ...   1036
   # of shells in Aux-J                     ...    340
   Maximum angular momentum in Aux-J        ...      4
Auxiliary J/K fitting basis                 ... NOT available
Auxiliary Correlation fitting basis         ... NOT available
Auxiliary 'external' fitting basis          ... NOT available

Checking pre-screening integrals            ... done (  0.0 sec) Dimension = 154
Check shell pair data                       ... done (  0.0 sec)
Shell pair information
Shell pair cut-off parameter TPreSel        ...   1.0e-14
Total number of shell pairs                 ...     11935
Shell pairs after pre-screening             ...      7687
Total number of primitive shell pairs       ...     42471
Primitive shell pairs kept                  ...     18084
          la=0 lb=0:   2874 shell pairs
          la=1 lb=0:   2608 shell pairs
          la=1 lb=1:    561 shell pairs
          la=2 lb=0:   1054 shell pairs
          la=2 lb=1:    484 shell pairs
          la=2 lb=2:    106 shell pairs

Calculating one electron integrals          ... done (  0.0 sec)
Calculating RI/J V-Matrix + Cholesky decomp.... done (  0.0 sec)
Calculating Nuclear repulsion               ... done (  0.0 sec) ENN=   1150.810426364918 Eh

Diagonalization of the overlap matrix:
Smallest eigenvalue                        ... 4.301e-04
Time for diagonalization                   ...    0.007 sec
Threshold for overlap eigenvalues          ... 1.000e-07
Number of eigenvalues below threshold      ... 0
Time for construction of square roots      ...    0.003 sec
Total time needed                          ...    0.011 sec

-------------------
DFT GRID GENERATION
-------------------

General Integration Accuracy     IntAcc      ... 4.159
Radial Grid Type                 RadialGrid  ... OptM3 with GC (2021)
Angular Grid (max. ang.)         AngularGrid ... 3 (Lebedev-194)
Angular grid pruning method      GridPruning ... 4 (adaptive)
Weight generation scheme         WeightScheme... mBecke (2022)
Basis function cutoff            BFCut       ... 1.0000e-12
Integration weight cutoff        WCut        ... 1.0000e-14
Partially contracted basis set               ... off
Rotationally invariant grid construction     ... off
Angular grids for H and He will be reduced by one unit

Total number of grid points                  ...    78378
Total number of batches                      ...     1241
Average number of points per batch           ...       63
Average number of grid points per atom       ...     2449
Initializing property integral containers    ... done (  0.0 sec)

SHARK setup successfully completed in   0.5 seconds

Maximum memory used throughout the entire STARTUP-calculation: 29.2 MB


           ************************************************************
           *        Program running with 12 parallel MPI-processes    *
           *              working on a common directory               *
           ************************************************************
             **** ENERGY FILE WAS UPDATED (orca.en.tmp) ****
Finished Guess after   0.2 sec
Maximum memory used throughout the entire GUESS-calculation: 17.9 MB


           ************************************************************
           *        Program running with 12 parallel MPI-processes    *
           *              working on a common directory               *
           ************************************************************
--------------------
CPCM SOLVATION MODEL
--------------------
CPCM parameters:
  Epsilon                                         ...      80.1510
  Refrac                                          ...       1.3328
  Rsolv                                           ...       1.3000
  Surface type                                    ... GAUSSIAN VDW
  Discretization scheme                           ... Constant charge density
    Threshold for H atoms                         ...       5.0000 (charges/Ang^2)
    Threshold for non-H atoms                     ...       5.0000 (charges/Ang^2)
  Epsilon function type                           ...         CPCM
Solvent:                                          ... WATER
Radii:
  Scheme                                          ... Element-dependent radii
  Radius for N  used is    3.5149 Bohr (=   1.8600 Ang.)
  Radius for C  used is    3.8550 Bohr (=   2.0400 Ang.)
  Radius for H  used is    2.4944 Bohr (=   1.3200 Ang.)
  Radius for O  used is    3.4469 Bohr (=   1.8240 Ang.)
Calculating surface                               ...        done! (  0.0s)
Cavity surface points                             ...         2938
Cavity Volume                                     ...    1997.0863
Cavity Surface-area                               ...    1066.0736
Calculating surface distance matrix               ...        done! (  0.0s)
Performing Cholesky decomposition & store         ...        done! (  0.2s)
Overall time for CPCM initialization              ...                 0.2s

----------------------------------------D-I-I-S--------------------------------------------
Iteration    Energy (Eh)           Delta-E    RMSDP     MaxDP     DIISErr   Damp  Time(sec)
-------------------------------------------------------------------------------------------
               ***  Starting incremental Fock matrix formation  ***
    1    -779.4522885988471899     0.00e+00  6.69e-05  1.79e-03  1.48e-02  0.850   2.1
    2    -779.4552433173992085    -2.95e-03  7.19e-05  1.89e-03  1.33e-02  0.850   1.8
                               ***Turning on AO-DIIS***
    3    -779.4580239746728694    -2.78e-03  7.24e-05  1.86e-03  1.18e-02  0.850   1.8
    4    -779.4605215881877029    -2.50e-03  4.63e-04  1.17e-02  1.03e-02  0.000   1.8
    5    -779.4776026779425138    -1.71e-02  7.83e-05  4.27e-03  2.89e-03  0.000   1.9
    6    -779.4780615017641594    -4.59e-04  5.89e-05  2.73e-03  2.98e-03  0.000   1.8
    7    -779.4783438602473780    -2.82e-04  7.29e-05  3.83e-03  2.15e-03  0.000   1.8
    8    -779.4786543559614529    -3.10e-04  7.69e-05  3.67e-03  1.82e-03  0.000   1.8
    9    -779.4789262529147891    -2.72e-04  6.66e-05  3.33e-03  1.34e-03  0.000   1.8
   10    -779.4791160915688124    -1.90e-04  5.82e-05  2.52e-03  1.01e-03  0.000   1.8
                              *** Initializing SOSCF ***
---------------------------------------S-O-S-C-F--------------------------------------
Iteration    Energy (Eh)           Delta-E    RMSDP     MaxDP     MaxGrad    Time(sec)
--------------------------------------------------------------------------------------
   11    -779.4792455891961254    -1.29e-04  4.89e-05  1.96e-03  7.62e-04     1.8
               *** Restarting incremental Fock matrix formation ***
   12    -779.4793284399597724    -8.29e-05  4.29e-05  1.72e-03  1.96e-03     2.2
   13    -779.4793803889672290    -5.19e-05  8.18e-05  3.17e-03  1.04e-03     1.8
   14    -779.4794125384612471    -3.21e-05  1.89e-05  1.16e-03  4.25e-04     1.8
   15    -779.4794222182456451    -9.68e-06  1.05e-05  2.94e-04  2.53e-04     1.7
   16    -779.4794251611217533    -2.94e-06  5.57e-06  3.40e-04  8.18e-05     1.7
   17    -779.4794257530861614    -5.92e-07  4.02e-06  2.39e-04  9.12e-05     1.6
   18    -779.4794260867504363    -3.34e-07  1.19e-06  5.24e-05  2.07e-05     1.6
   19    -779.4794261190070301    -3.23e-08  7.14e-07  2.73e-05  1.04e-05     1.5
   20    -779.4794261356257721    -1.66e-08  5.22e-07  2.22e-05  7.15e-06     1.5
   21    -779.4794261403428663    -4.72e-09  3.00e-07  1.32e-05  5.24e-06     1.4
   22    -779.4794261420672683    -1.72e-09  1.38e-07  4.35e-06  3.39e-06     1.4
   23    -779.4794261425176956    -4.50e-10  1.05e-07  3.91e-06  1.88e-06     1.3
                 **** Energy Check signals convergence ****

               *****************************************************
               *                     SUCCESS                       *
               *           SCF CONVERGED AFTER  23 CYCLES          *
               *****************************************************

             **** ENERGY FILE WAS UPDATED (orca.en.tmp) ****

----------------
TOTAL SCF ENERGY
----------------

Total Energy       :       -779.47942614251770 Eh          -21210.71352 eV

Components:
Nuclear Repulsion  :       1150.81042636491816 Eh           31315.14373 eV
Electronic Energy  :      -1930.18878128661254 Eh          -52523.10696 eV
One Electron Energy:      -3323.67231843808895 Eh          -90441.72175 eV
Two Electron Energy:       1393.48353715147641 Eh           37918.61479 eV
CPCM Dielectric    :         -0.10107122082337 Eh              -2.75029 eV

Virial components:
Potential Energy   :      -1553.10536651640814 Eh          -42262.14559 eV
Kinetic Energy     :        773.62594037389044 Eh           21051.43207 eV
Virial Ratio       :          2.00756629976213

DFT components:
N(Alpha)           :       62.999958693137 electrons
N(Beta)            :       62.999951360605 electrons
N(Total)           :      125.999910053741 electrons
E(X)               :      -58.817964309645 Eh       
E(C)               :       -5.520773014320 Eh       
E(XC)              :      -64.338737323965 Eh       

CPCM Solvation Model Properties:
Surface-charge          :         -1.01935039953535
Corrected charge        :         -1.00000000000000
Outlying charge corr.   :          0.00002024485832 Eh               0.00055 eV
Free-energy (cav+disp)  :  This term is not implemented in the current solvation scheme

---------------
SCF CONVERGENCE
---------------

  Last Energy change         ...    4.5043e-10  Tolerance :   1.0000e-09
  Last MAX-Density change    ...    3.9087e-06  Tolerance :   1.0000e-08
  Last RMS-Density change    ...    1.0498e-07  Tolerance :   1.0000e-09
  Last DIIS Error            ...    7.6206e-04  Tolerance :   1.0000e-08
  Last Orbital Gradient      ...    1.8842e-06  Tolerance :   2.0000e-06
  Last Orbital Rotation      ...    1.1344e-05  Tolerance :   2.0000e-06


----------------------
UHF SPIN CONTAMINATION
----------------------

Warning: in a DFT calculation there is little theoretical justification to 
         calculate <S**2> as in Hartree-Fock theory. We will do it anyways
         but you should keep in mind that the values have only limited relevance

Expectation value of <S**2>     :     0.702729
Ideal value S*(S+1) for S=0.0   :     0.000000
Deviation                       :     0.702729

Total SCF time: 0 days 0 hours 0 min 40 sec 
Finished LeanSCF after  40.3 sec

Maximum memory used throughout the entire LEANSCF-calculation: 26.3 MB


           ************************************************************
           *        Program running with 12 parallel MPI-processes    *
           *              working on a common directory               *
           ************************************************************

------------------------------------------------------------------------------
                         ORCA PROPERTY INTEGRAL CALCULATIONS
------------------------------------------------------------------------------

GBWName                                   ... orca.gbw
Number of atoms                           ...     32
Number of basis functions                 ...    298
Max core memory                           ...    700 MB

Dipole integrals                          ... YES
Quadrupole integrals                      ...  NO
Linear momentum integrals                 ...  NO
Angular momentum integrals                ...  NO
Higher moments length integrals           ...  NO
Higher moments velocity integrals         ...  NO
Kinetic energy integrals                  ...  NO
GIAO right hand sides                     ...  NO
GIAO dipole derivative integrals          ...  NO
SOC integrals                             ...  NO
EPR diamagnetic integrals (GIAO)          ...  NO
EPR gauge integrals                       ...  NO
Field gradient integrals                  ...  NO (   0 nuclei)
Spin-dipole/Fermi contact integrals       ...  NO (   0 nuclei)
Contact density integrals                 ...  NO (   0 nuclei)
Nucleus-orbit integrals                   ...  NO (   0 nuclei)
Geometric perturbations                   ...  NO (  32 nuclei)

Choice of electric origin   ... Center of mass
Position of electric origin ... ( -0.0214,  0.0003,  0.1090) 
Choice of magnetic origin   ... GIAO
Position of magnetic origin ... (  0.0000,  0.0000,  0.0000) 

Calculating integrals                     ... Electric Dipole (Length)     done (  0.0 sec)

Property integrals calculated in   0.0 sec

Maximum memory used throughout the entire PROPINT-calculation: 17.9 MB


-------------------------------------------------------------------------------
                          DFT DISPERSION CORRECTION                            
                                                                               
                              DFTD3 V3.1  Rev 1                                
                          USING Becke-Johnson damping                          
-------------------------------------------------------------------------------
-------------------------   ----------------
Dispersion correction           -0.020870454
-------------------------   ----------------

------------------   -----------------
gCP correction             0.053844293
------------------   -----------------

-------------------------   --------------------
FINAL SINGLE POINT ENERGY      -779.446452304301
-------------------------   --------------------


           ************************************************************
           *        Program running with 12 parallel MPI-processes    *
           *              working on a common directory               *
           ************************************************************
------------------------------------------------------------------------------
                         ORCA SCF GRADIENT CALCULATION
------------------------------------------------------------------------------

Nuc. rep. gradient        (SHARK) ... done (  0.0 sec)
HCore & Overlap gradient  (SHARK) ... done (  0.1 sec)
Split-RIJ-J gradient      (SHARK) ... done (  0.5 sec)
O(N)X-gradient            (SHARK) ... done (  4.9 sec)
XC gradient                       ... done (  1.2 sec)
CPCM gradient                     ... done (  0.9 sec)
Dispersion correction             ... done (  0.0 sec)

-------------------
DISPERSION GRADIENT
-------------------

   1   N   :   -0.000111614    0.000035554   -0.000011535
   2   C   :   -0.000054054    0.000115383    0.000095518
   3   C   :    0.000000324    0.000097167    0.000115629
   4   C   :   -0.000011969   -0.000036335   -0.000006149
   5   C   :   -0.000024874   -0.000126414   -0.000124055
   6   C   :   -0.000088380   -0.000076374   -0.000108139
   7   H   :   -0.000016317    0.000090629    0.000083385
   8   H   :    0.000005649    0.000086691    0.000099478
   9   N   :    0.000016939   -0.000078100    0.000001665
  10   H   :   -0.000007102   -0.000092166   -0.000090688
  11   H   :   -0.000055290   -0.000068638   -0.000088813
  12   C   :   -0.000160212    0.000059248   -0.000014638
  13   H   :   -0.000096014    0.000032831    0.000031926
  14   H   :   -0.000081312    0.000070603   -0.000033167
  15   H   :   -0.000099752    0.000000699   -0.000025429
  16   H   :   -0.000003346   -0.000093641   -0.000044791
  17   N   :    0.000015988    0.000009832    0.000101804
  18   C   :   -0.000015904   -0.000011665    0.000092502
  19   C   :   -0.000015724    0.000110940   -0.000003382
  20   H   :   -0.000041741   -0.000082670    0.000048517
  21   O   :    0.000018481    0.000179277   -0.000080227
  22   C   :    0.000039856    0.000040824   -0.000013399
  23   C   :    0.000080735    0.000064224   -0.000141955
  24   C   :    0.000144186   -0.000005518   -0.000107770
  25   C   :    0.000146192   -0.000063147   -0.000006991
  26   C   :    0.000126504   -0.000103760    0.000099806
  27   C   :    0.000060290   -0.000067460    0.000126832
  28   H   :    0.000015918    0.000059829   -0.000110801
  29   H   :    0.000069356    0.000012882   -0.000084770
  30   H   :    0.000097745   -0.000046600   -0.000002917
  31   H   :    0.000042823   -0.000065063    0.000081675
  32   H   :    0.000002620   -0.000049061    0.000120879

Difference to translation invariance:
           :   -0.0000000000    0.0000000000   -0.0000000000

Difference to rotation invariance:
           :    0.0000000000   -0.0000000000   -0.0000000000

Norm of the Dispersion gradient    ...    0.0007564743
RMS gradient                       ...    0.0000772073
MAX gradient                       ...    0.0001792765
gCP correction                   ... done

------------------
CARTESIAN GRADIENT
------------------

   1   N   :    0.000036600    0.000052306    0.000015288
   2   C   :   -0.000064614    0.000187166   -0.000081686
   3   C   :    0.000276587   -0.000005769   -0.000002778
   4   C   :   -0.000280422   -0.000346534   -0.000087762
   5   C   :    0.000021381    0.000076276   -0.000148573
   6   C   :   -0.000013916   -0.000135915   -0.000010628
   7   H   :    0.000052927   -0.000001888    0.000003897
   8   H   :    0.000008480    0.000048678    0.000024611
   9   N   :    0.006371145    0.012911087   -0.016199228
  10   H   :   -0.000057516   -0.000033248    0.000016881
  11   H   :    0.000028009    0.000008640    0.000078860
  12   C   :   -0.000068469   -0.000024106    0.000034729
  13   H   :    0.000001635    0.000040788    0.000015494
  14   H   :    0.000020165    0.000028909   -0.000011339
  15   H   :    0.000002372    0.000017689   -0.000025582
  16   H   :   -0.000122634    0.000176752    0.000297754
  17   N   :   -0.019725540   -0.019068547    0.013305914
  18   C   :    0.020325306    0.017166098    0.020357457
  19   C   :   -0.006567496   -0.013473467   -0.015288746
  20   H   :    0.000453455    0.000976648   -0.002062530
  21   O   :   -0.000982381    0.001461761   -0.000619578
  22   C   :    0.000099406    0.000314457    0.000296409
  23   C   :    0.000195370    0.000031028    0.000045425
  24   C   :    0.000035325   -0.000053920    0.000020266
  25   C   :   -0.000011235   -0.000073640    0.000049315
  26   C   :   -0.000090621   -0.000059321   -0.000057771
  27   C   :    0.000044110   -0.000164443    0.000132279
  28   H   :   -0.000056655   -0.000062026    0.000012975
  29   H   :   -0.000015021   -0.000064264   -0.000040361
  30   H   :    0.000015638   -0.000015860    0.000001001
  31   H   :    0.000007105   -0.000018502    0.000028789
  32   H   :    0.000061501    0.000103168   -0.000100782

Difference to translation invariance:
           :   -0.0000000000    0.0000000000   -0.0000000000

Difference to rotation invariance:
           :   -0.0003418346   -0.0007938940   -0.0022022244

Norm of the Cartesian gradient     ...    0.0546798107
RMS gradient                       ...    0.0055807348
MAX gradient                       ...    0.0203574569

-------
TIMINGS
-------

Total SCF gradient time     ....        7.642 sec

Densities                   ....       0.002 sec  (  0.0%)
One electron gradient       ....       0.097 sec  (  1.3%)
Two electron gradient       ....       4.894 sec  ( 64.0%)
RI-J Coulomb gradient       ....       0.480 sec  (  6.3%)
XC gradient                 ....       1.240 sec  ( 16.2%)
CPCM gradient               ....       0.868 sec  ( 11.4%)
   A-Matrix (El+Nuc)        ....       0.393 sec  (  5.1%)
   Potential                ....       0.475 sec  (  6.2%)

Maximum memory used throughout the entire SCFGRAD-calculation: 41.9 MB
------------------------------------------------------------------------------
                         ORCA GEOMETRY RELAXATION STEP
------------------------------------------------------------------------------

Reading the OPT-File                    .... done
Getting information on internals        .... done
Copying old internal coords+grads       .... done
Making the new internal coordinates     .... (2022 redundants) done
Validating the new internal coordinates .... (2022 redundants) done
Calculating the B-matrix                .... done
Calculating the G,G- and P matrices     .... done
Transforming gradient to internals      .... done
Projecting the internal gradient        .... done
Number of atoms                         ....  32
Number of internal coordinates          .... 154
Current Energy                          ....  -779.446452304 Eh
Current gradient norm                   ....     0.054679811 Eh/bohr
Maximum allowed component of the step   ....  0.300
Current trust radius                    ....  0.300
Updating the Hessian (Bofill)           .... done
Diagonalizing the Hessian               .... done
Dimension of the hessian                .... 154
Lowest eigenvalues of the Hessian:
 -0.048164716 -0.000239130  0.004193077  0.004796253  0.009301013
Hessian has   2 negative eigenvalues
Taking P-RFO step
Searching for lambda that maximizes along the lowest mode
TS mode is mode number   0 with eigenvalue  -0.04816472 and components:
   1.    0.00089248
   2.   -0.00020818
   3.    0.00153498
   4.    0.00188483
   5.   -0.00140452
   6.    0.00197099
   7.   -0.00019596
   8.    0.00015252
   9.   -0.00268336
  10.   -0.00008218
  11.   -0.00093959
  12.    0.00059544
  13.   -0.00019459
  14.    0.00002313
  15.    0.00093568
  16.   -0.00503419
  17.    0.01802245
  18.    0.21053459
  19.   -0.00647237
  20.   -0.00761799
  21.    0.01269574
  22.   -0.00040841
  23.   -0.00035347
  24.    0.00061187
  25.   -0.00008883
  26.   -0.00070108
  27.    0.00109239
  28.    0.00052885
  29.    0.00016251
  30.    0.00004000
  31.   -0.00006684
  32.    0.00005908
  33.   -0.00038874
  34.   -0.00026180
  35.   -0.00286589
  36.    0.00311456
  37.    0.00172341
  38.   -0.00012557
  39.   -0.00159233
  40.   -0.00123276
  41.    0.00109387
  42.    0.00012378
  43.    0.00005133
  44.   -0.00703486
  45.    0.00710950
  46.    0.00170053
  47.   -0.00118873
  48.   -0.00051639
  49.   -0.00132498
  50.    0.00073840
  51.    0.00058722
  52.    0.00173966
  53.   -0.00583847
  54.    0.00530145
  55.   -0.00207434
  56.    0.00040314
  57.    0.00076563
  58.   -0.00057421
  59.    0.00018501
  60.    0.00128977
  61.   -0.11799269
  62.    0.00122163
  63.   -0.00488626
  64.   -0.09701402
  65.    0.00613056
  66.    0.02113512
  67.   -0.02585967
  68.   -0.00034842
  69.    0.00121378
  70.   -0.00087251
  71.   -0.00109576
  72.    0.00081969
  73.    0.00022446
  74.   -0.00044504
  75.   -0.00006906
  76.    0.00051010
  77.    0.00019139
  78.    0.00069118
  79.   -0.00088290
  80.   -0.00084257
  81.   -0.00011472
  82.    0.00095723
  83.   -0.00081153
  84.    0.00130742
  85.   -0.00047875
  86.    0.00037132
  87.   -0.00036612
  88.    0.00085706
  89.   -0.00085185
  90.   -0.00226791
  91.   -0.00266311
  92.   -0.00136763
  93.   -0.00097242
  94.    0.00888850
  95.    0.00849045
  96.    0.00321484
  97.    0.00281679
  98.   -0.00211325
  99.   -0.00694232
 100.   -0.00160458
 101.   -0.00745099
 102.   -0.00042021
 103.   -0.00019278
 104.   -0.00068212
 105.    0.00117707
 106.    0.00156567
 107.   -0.00090955
 108.    0.00095641
 109.    0.00134501
 110.   -0.00521280
 111.   -0.01085172
 112.    0.01846897
 113.    0.01283005
 114.   -0.00045475
 115.   -0.00021684
 116.   -0.00065949
 117.   -0.00111918
 118.   -0.00001210
 119.   -0.04810211
 120.   -0.02463974
 121.   -0.61315191
 122.   -0.73244933
 123.   -0.07649080
 124.    0.03340556
 125.   -0.05474943
 126.    0.05514694
 127.   -0.00269669
 128.    0.01760142
 129.   -0.01107851
 130.    0.00921960
 131.   -0.00003490
 132.    0.00818047
 133.    0.00281522
 134.    0.01103059
 135.    0.00171933
 136.   -0.00112137
 137.    0.00156090
 138.   -0.00127979
 139.    0.00065726
 140.    0.00081545
 141.   -0.00003434
 142.    0.00012385
 143.   -0.00042039
 144.    0.00027090
 145.   -0.00122841
 146.   -0.00053712
 147.   -0.00324011
 148.   -0.01158662
 149.   -0.00019115
 150.    0.00061409
 151.    0.00130020
 152.    0.00210544
 153.   -0.00176460
 154.   -0.01011110

Lambda that maximizes along the TS mode:       0.02062835
Searching for lambda that minimizes along all other modes
In cycle   1: lambdaN =  -0.00666826   step =  -0.04357087
In cycle   2: lambdaN =  -0.00899544   step =   0.00232718
In cycle   3: lambdaN =  -0.00904007   step =   0.00004463
In cycle   4: lambdaN =  -0.00904009   step =   0.00000001
In cycle   5: lambdaN =  -0.00904009   step =   0.00000000
Lambda that minimizes along all other modes:  -0.00904009
Calculated stepsize too large (   0.5577 >    0.3000). Scaled with    0.5379.
The final length of the internal step   ....       0.3000
Converting the step to Cartesian space:
 Initial RMS(Int)=    0.0241746889
Transforming coordinates:
 Iter   0:  RMS(Cart)=    0.1075726272 RMS(Int)=    0.7138068776
 Iter   5:  RMS(Cart)=    0.0000019337 RMS(Int)=    0.0000009400
done
Storing new coordinates                 .... done
The predicted energy change is          ....     3.417292616
Previously predicted energy change      ....     2.691921908
Actually observed energy change         ....     0.006380515
Ratio of predicted to observed change   ....     0.002370245
New trust radius                        ....     0.200000000

                                .--------------------.
          ----------------------|Geometry convergence|-------------------------
          Item                value                   Tolerance       Converged
          ---------------------------------------------------------------------
          Energy change       0.0063805152            0.0000010000      NO
          RMS gradient        0.0034465524            0.0000300000      NO
          MAX gradient        0.0339665414            0.0001000000      NO
          RMS step            0.0241746889            0.0006000000      NO
          MAX step            0.1613813791            0.0010000000      NO
          ........................................................
          Max(Bonds)      0.0331      Max(Angles)    5.85
          Max(Dihed)        9.25      Max(Improp)    0.00
          ---------------------------------------------------------------------

The optimization has not yet converged - more geometry cycles are needed


    ---------------------------------------------------------------------------
                         Redundant Internal Coordinates
                            (Angstroem and degrees)

        Definition                    Value    dE/dq     Step     New-Value  comp.(TS mode)
    ----------------------------------------------------------------------------
     1. B(C   1,N   0)                1.3445 -0.000004  0.0004    1.3449   
     2. B(C   2,C   1)                1.3652  0.000014 -0.0002    1.3650   
     3. B(C   3,C   2)                1.4018 -0.000025  0.0009    1.4027   
     4. B(C   4,C   3)                1.3999  0.000054  0.0011    1.4010   
     5. B(C   5,C   4)                1.3660  0.000039 -0.0010    1.3651   
     6. B(C   5,N   0)                1.3434  0.000144  0.0008    1.3442   
     7. B(H   6,C   1)                1.0801 -0.000022 -0.0000    1.0801   
     8. B(H   7,C   2)                1.0789  0.000041  0.0001    1.0790   
     9. B(N   8,C   3)                1.3603  0.000001 -0.0030    1.3573   
    10. B(H   9,C   4)                1.0810  0.000001  0.0000    1.0811   
    11. B(H  10,C   5)                1.0796 -0.000071 -0.0001    1.0795   
    12. B(C  11,N   0)                1.4651  0.000057 -0.0001    1.4650   
    13. B(H  12,C  11)                1.0858  0.000024 -0.0000    1.0858   
    14. B(H  13,C  11)                1.0873  0.000019 -0.0000    1.0873   
    15. B(H  14,C  11)                1.0847  0.000006  0.0002    1.0849   
    16. B(H  15,N   8)                1.0180 -0.000339 -0.0014    1.0166   
    17. B(N  16,N   8)                1.3127  0.001736  0.0042    1.3169   
    18. B(C  17,N  16)                1.3628  0.009989  0.0331    1.3959   
    19. B(C  18,C  17)                1.4711 -0.001422 -0.0128    1.4582   
    20. B(H  19,C  17)                1.0940 -0.000872 -0.0051    1.0889   
    21. B(O  20,C  18)                1.2187  0.001729  0.0043    1.2230   
    22. B(C  21,C  18)                1.4832  0.000253 -0.0010    1.4822   
    23. B(C  22,C  21)                1.3944  0.000063  0.0002    1.3946   
    24. B(C  23,C  22)                1.3850  0.000103 -0.0001    1.3848   
    25. B(C  24,C  23)                1.3901  0.000038  0.0000    1.3901   
    26. B(C  25,C  24)                1.3885 -0.000040 -0.0003    1.3882   
    27. B(C  26,C  25)                1.3864 -0.000048  0.0005    1.3868   
    28. B(C  26,C  21)                1.3936  0.000101  0.0003    1.3939   
    29. B(H  27,C  22)                1.0821 -0.000022  0.0000    1.0822   
    30. B(H  28,C  23)                1.0820  0.000018 -0.0000    1.0820   
    31. B(H  29,C  24)                1.0822  0.000019 -0.0000    1.0822   
    32. B(H  30,C  25)                1.0818  0.000028 -0.0000    1.0818   
    33. B(H  31,C  26)                1.0833 -0.000137 -0.0001    1.0832   
    34. A(C   1,N   0,C   5)          119.99  0.000015   -0.04    119.95   
    35. A(C   5,N   0,C  11)          120.52  0.000039   -0.05    120.47   
    36. A(C   1,N   0,C  11)          119.46 -0.000054    0.09    119.55   
    37. A(N   0,C   1,H   6)          116.60  0.000069   -0.01    116.59   
    38. A(N   0,C   1,C   2)          121.85 -0.000043    0.04    121.89   
    39. A(C   2,C   1,H   6)          121.55 -0.000026   -0.03    121.52   
    40. A(C   3,C   2,H   7)          121.81  0.000021   -0.05    121.75   
    41. A(C   1,C   2,H   7)          119.28 -0.000037    0.05    119.33   
    42. A(C   1,C   2,C   3)          118.92  0.000016    0.00    118.92   
    43. A(C   2,C   3,C   4)          118.44  0.000097   -0.06    118.38   
    44. A(C   2,C   3,N   8)          121.76 -0.000623    0.03    121.79   
    45. A(C   4,C   3,N   8)          119.78  0.000525    0.05    119.82   
    46. A(C   5,C   4,H   9)          119.10  0.000013    0.06    119.16   
    47. A(C   3,C   4,H   9)          121.59  0.000106   -0.11    121.48   
    48. A(C   3,C   4,C   5)          119.31 -0.000119    0.05    119.36   
    49. A(N   0,C   5,H  10)          116.91 -0.000026    0.00    116.91   
    50. A(N   0,C   5,C   4)          121.49  0.000034    0.01    121.50   
    51. A(C   4,C   5,H  10)          121.60 -0.000008   -0.02    121.59   
    52. A(C   3,N   8,N  16)          120.79 -0.000343    0.29    121.08   
    53. A(C   3,N   8,H  15)          118.57  0.000194   -0.23    118.33   
    54. A(H  15,N   8,N  16)          120.40  0.000135    0.13    120.53   
    55. A(N   0,C  11,H  14)          109.27  0.000012   -0.02    109.25   
    56. A(H  13,C  11,H  14)          109.62 -0.000005    0.00    109.62   
    57. A(H  12,C  11,H  14)          109.28  0.000021   -0.03    109.24   
    58. A(H  12,C  11,H  13)          109.78 -0.000005   -0.02    109.76   
    59. A(N   0,C  11,H  13)          109.52 -0.000034    0.05    109.57   
    60. A(N   0,C  11,H  12)          109.37  0.000011    0.02    109.39   
    61. A(N   8,N  16,C  17)          115.75 -0.003457   -2.32    113.43   
    62. A(C  18,C  17,H  19)          111.95 -0.009589    5.85    117.80   
    63. A(N  16,C  17,H  19)          115.98  0.003980    1.07    117.05   
    64. A(N  16,C  17,C  18)          118.55 -0.007403   -0.63    117.92   
    65. A(O  20,C  18,C  21)          122.49  0.000952   -0.11    122.38   
    66. A(C  17,C  18,C  21)          116.72 -0.000286    1.17    117.89   
    67. A(C  17,C  18,O  20)          120.62 -0.000653   -0.96    119.66   
    68. A(C  22,C  21,C  26)          119.52 -0.000129   -0.05    119.47   
    69. A(C  18,C  21,C  26)          121.07 -0.000286    0.17    121.24   
    70. A(C  18,C  21,C  22)          119.40  0.000418   -0.12    119.28   
    71. A(C  23,C  22,H  27)          119.87  0.000045   -0.07    119.79   
    72. A(C  21,C  22,H  27)          120.00 -0.000054    0.02    120.01   
    73. A(C  21,C  22,C  23)          120.13  0.000009    0.05    120.19   
    74. A(C  24,C  23,H  28)          120.05 -0.000015   -0.01    120.04   
    75. A(C  22,C  23,H  28)          119.87 -0.000015    0.01    119.88   
    76. A(C  22,C  23,C  24)          120.08  0.000030   -0.00    120.08   
    77. A(C  25,C  24,H  29)          119.96  0.000019    0.00    119.96   
    78. A(C  23,C  24,H  29)          119.99  0.000006    0.03    120.02   
    79. A(C  23,C  24,C  25)          120.05 -0.000025   -0.03    120.02   
    80. A(C  26,C  25,H  30)          119.85  0.000004   -0.04    119.80   
    81. A(C  24,C  25,H  30)          120.22  0.000000   -0.01    120.21   
    82. A(C  24,C  25,C  26)          119.93 -0.000004    0.05    119.98   
    83. A(C  25,C  26,H  31)          119.37  0.000002   -0.14    119.23   
    84. A(C  21,C  26,H  31)          120.34 -0.000120    0.16    120.51   
    85. A(C  21,C  26,C  25)          120.27  0.000118   -0.02    120.25   
    86. D(C   2,C   1,N   0,C   5)     -0.28 -0.000043   -0.01     -0.29   
    87. D(H   6,C   1,N   0,C  11)      1.76 -0.000007   -0.02      1.74   
    88. D(C   2,C   1,N   0,C  11)   -178.56 -0.000050    0.06   -178.50   
    89. D(H   6,C   1,N   0,C   5)   -179.96  0.000000   -0.09   -180.05   
    90. D(H   7,C   2,C   1,N   0)   -179.27  0.000020   -0.16   -179.43   
    91. D(C   3,C   2,C   1,N   0)      0.51  0.000061   -0.15      0.36   
    92. D(C   3,C   2,C   1,H   6)   -179.83  0.000016   -0.07   -179.89   
    93. D(H   7,C   2,C   1,H   6)      0.40 -0.000025   -0.08      0.32   
    94. D(N   8,C   3,C   2,C   1)    178.08 -0.000064    0.73    178.81   
    95. D(N   8,C   3,C   2,H   7)     -2.15 -0.000022    0.74     -1.40   
    96. D(C   4,C   3,C   2,C   1)     -0.45 -0.000006    0.20     -0.25   
    97. D(C   4,C   3,C   2,H   7)    179.33  0.000036    0.21    179.53   
    98. D(H   9,C   4,C   3,C   2)   -179.53  0.000010   -0.13   -179.66   
    99. D(C   5,C   4,C   3,N   8)   -178.38  0.000007   -0.61   -178.99   
   100. D(C   5,C   4,C   3,C   2)      0.17 -0.000066   -0.09      0.09   
   101. D(H   9,C   4,C   3,N   8)      1.92  0.000083   -0.65      1.27   
   102. D(H  10,C   5,C   4,H   9)     -0.03 -0.000008   -0.01     -0.05   
   103. D(N   0,C   5,C   4,H   9)    179.77  0.000014   -0.04    179.73   
   104. D(N   0,C   5,C   4,C   3)      0.06  0.000087   -0.08     -0.02   
   105. D(H  10,C   5,N   0,C  11)     -1.95 -0.000007    0.04     -1.91   
   106. D(H  10,C   5,N   0,C   1)    179.80 -0.000013    0.10    179.90   
   107. D(H  10,C   5,C   4,C   3)   -179.74  0.000066   -0.05   -179.80   
   108. D(C   4,C   5,N   0,C  11)    178.25 -0.000028    0.06    178.31   
   109. D(C   4,C   5,N   0,C   1)     -0.01 -0.000033    0.13      0.12   
   110. D(N  16,N   8,C   3,C   4)   -179.18  0.000221    0.11   -179.08   
   111. D(N  16,N   8,C   3,C   2)      2.31  0.000286   -0.43      1.88   
   112. D(H  15,N   8,C   3,C   4)     -4.80  0.000073    2.07     -2.73   
   113. D(H  15,N   8,C   3,C   2)    176.70  0.000138    1.53    178.23   
   114. D(H  13,C  11,N   0,C   1)     76.64 -0.000004    0.08     76.72   
   115. D(H  12,C  11,N   0,C   5)    138.03  0.000010    0.13    138.17   
   116. D(H  12,C  11,N   0,C   1)    -43.70  0.000017    0.06    -43.64   
   117. D(H  14,C  11,N   0,C   1)   -163.28 -0.000023    0.10   -163.18   
   118. D(H  13,C  11,N   0,C   5)   -101.63 -0.000010    0.15   -101.47   
   119. D(C  17,N  16,N   8,H  15)      4.32  0.000447   -3.32      1.00   
   120. D(C  17,N  16,N   8,C   3)    178.60  0.000299   -1.35    177.26   
   121. D(H  19,C  17,N  16,N   8)    -45.35 -0.012834   -9.25    -54.59          0.61
   122. D(C  18,C  17,N  16,N   8)     92.26 -0.033967   -7.37     84.89          0.73
   123. D(C  21,C  18,C  17,H  19)    -38.28 -0.007651    4.51    -33.78   
   124. D(C  21,C  18,C  17,N  16)   -177.48  0.007322   -3.55   -181.03   
   125. D(O  20,C  18,C  17,H  19)    137.11 -0.007429    5.68    142.79   
   126. D(O  20,C  18,C  17,N  16)     -2.09  0.007545   -2.38     -4.46   
   127. D(C  26,C  21,C  18,O  20)    160.24 -0.000042   -0.91    159.33   
   128. D(C  26,C  21,C  18,C  17)    -24.46  0.000103    0.24    -24.23   
   129. D(C  22,C  21,C  18,O  20)    -18.31 -0.000176   -1.24    -19.55   
   130. D(C  22,C  21,C  18,C  17)    156.99 -0.000031   -0.09    156.90   
   131. D(H  27,C  22,C  21,C  26)   -179.96 -0.000061    0.06   -179.91   
   132. D(H  27,C  22,C  21,C  18)     -1.40  0.000068    0.38     -1.01   
   133. D(C  23,C  22,C  21,C  26)      0.73  0.000041    0.12      0.86   
   134. D(C  23,C  22,C  21,C  18)    179.30  0.000170    0.45    179.76   
   135. D(H  28,C  23,C  22,H  27)     -0.01  0.000033    0.06      0.05   
   136. D(H  28,C  23,C  22,C  21)    179.30 -0.000069   -0.01    179.28   
   137. D(C  24,C  23,C  22,H  27)    179.97  0.000076   -0.01    179.95   
   138. D(C  24,C  23,C  22,C  21)     -0.73 -0.000027   -0.08     -0.81   
   139. D(H  29,C  24,C  23,H  28)      0.11  0.000036    0.01      0.12   
   140. D(H  29,C  24,C  23,C  22)   -179.86 -0.000006    0.08   -179.79   
   141. D(C  25,C  24,C  23,H  28)   -179.93  0.000043   -0.05   -179.98   
   142. D(C  25,C  24,C  23,C  22)      0.10  0.000001    0.02      0.12   
   143. D(H  30,C  25,C  24,H  29)      0.50  0.000008    0.03      0.52   
   144. D(H  30,C  25,C  24,C  23)   -179.46  0.000001    0.08   -179.38   
   145. D(C  26,C  25,C  24,H  29)   -179.51  0.000016   -0.06   -179.57   
   146. D(C  26,C  25,C  24,C  23)      0.53  0.000009    0.00      0.53   
   147. D(C  25,C  26,C  21,C  22)     -0.11 -0.000031   -0.10     -0.21   
   148. D(C  25,C  26,C  21,C  18)   -178.65 -0.000173   -0.43   -179.08   
   149. D(H  31,C  26,C  25,H  30)      0.46 -0.000014    0.14      0.60   
   150. D(H  31,C  26,C  25,C  24)   -179.53 -0.000022    0.22   -179.31   
   151. D(C  21,C  26,C  25,H  30)    179.47  0.000014   -0.04    179.43   
   152. D(C  21,C  26,C  25,C  24)     -0.52  0.000006    0.04     -0.48   
   153. D(H  31,C  26,C  21,C  22)    178.89 -0.000002   -0.29    178.60   
   154. D(H  31,C  26,C  21,C  18)      0.35 -0.000144   -0.62     -0.27   
    ----------------------------------------------------------------------------

Geometry step timings:
Preparation and reading OPT file:      0.000 s ( 6.111 %)
Internal coordinates            :      0.000 s ( 0.400 %)
B/P matrices and projection     :      0.002 s (45.745 %)
Hessian update/contruction      :      0.000 s ( 8.300 %)
Making the step                 :      0.001 s (22.749 %)
Converting the step to Cartesian:      0.000 s ( 2.779 %)
Storing new data                :      0.000 s ( 0.305 %)
Checking convergence            :      0.000 s ( 0.228 %)
Final printing                  :      0.001 s (13.364 %)
Total time                      :      0.005 s

Time for energy+gradient        :     50.177 s
Time for complete geometry iter :     50.510 s

         *************************************************************
         *                GEOMETRY OPTIMIZATION CYCLE   3            *
         *************************************************************
---------------------------------
CARTESIAN COORDINATES (ANGSTROEM)
---------------------------------
  N     -5.053295    0.989897   -0.200438
  C     -4.251666    1.514276    0.743628
  C     -2.957032    1.109683    0.896415
  C     -2.448668    0.123729    0.037913
  C     -3.297763   -0.409350   -0.940636
  C     -4.582482    0.043252   -1.030525
  H     -4.685471    2.271451    1.380060
  H     -2.353376    1.551937    1.673735
  N     -1.163525   -0.304575    0.122505
  H     -2.959893   -1.175125   -1.624838
  H     -5.268279   -0.344542   -1.768528
  C     -6.424686    1.485628   -0.340660
  H     -6.871021    1.594466    0.643165
  H     -6.414215    2.447257   -0.847968
  H     -7.004548    0.774621   -0.919723
  H     -0.858194   -1.041149   -0.508131
  N     -0.349508    0.166671    1.044259
  C      0.914043   -0.426286    1.024639
  C      1.913024    0.166518    0.143149
  H      0.956551   -1.508775    1.134871
  O      1.602162    1.101718   -0.581081
  C      3.260269   -0.450367    0.108388
  C      4.068312   -0.261151   -1.012425
  C      5.332311   -0.824693   -1.062729
  C      5.807189   -1.567636    0.011935
  C      5.013502   -1.747705    1.136554
  C      3.742232   -1.195427    1.183337
  H      3.703563    0.317009   -1.851350
  H      5.950555   -0.684438   -1.939518
  H      6.796451   -2.004643   -0.027061
  H      5.383826   -2.316881    1.978714
  H      3.137645   -1.333980    2.071368

----------------------------
CARTESIAN COORDINATES (A.U.)
----------------------------
  NO LB      ZA    FRAG     MASS         X           Y           Z
   0 N     7.0000    0    14.007   -9.549344    1.870634   -0.378773
   1 C     6.0000    0    12.011   -8.034485    2.861567    1.405254
   2 C     6.0000    0    12.011   -5.587981    2.096997    1.693979
   3 C     6.0000    0    12.011   -4.627312    0.233814    0.071646
   4 C     6.0000    0    12.011   -6.231870   -0.773560   -1.777544
   5 C     6.0000    0    12.011   -8.659636    0.081735   -1.947410
   6 H     1.0000    0     1.008   -8.854257    4.292421    2.607936
   7 H     1.0000    0     1.008   -4.447237    2.932735    3.162902
   8 N     7.0000    0    14.007   -2.198743   -0.575562    0.231501
   9 H     1.0000    0     1.008   -5.593387   -2.220665   -3.070499
  10 H     1.0000    0     1.008   -9.955604   -0.651091   -3.342034
  11 C     6.0000    0    12.011  -12.140897    2.807430   -0.643755
  12 H     1.0000    0     1.008  -12.984348    3.013105    1.215406
  13 H     1.0000    0     1.008  -12.121110    4.624646   -1.602428
  14 H     1.0000    0     1.008  -13.236677    1.463822   -1.738025
  15 H     1.0000    0     1.008   -1.621752   -1.967486   -0.960228
  16 N     7.0000    0    14.007   -0.660475    0.314963    1.973363
  17 C     6.0000    0    12.011    1.727292   -0.805563    1.936286
  18 C     6.0000    0    12.011    3.615091    0.314674    0.270512
  19 H     1.0000    0     1.008    1.807620   -2.851172    2.144596
  20 O     8.0000    0    15.999    3.027647    2.081945   -1.098084
  21 C     6.0000    0    12.011    6.161016   -0.851071    0.204823
  22 C     6.0000    0    12.011    7.687996   -0.493503   -1.913206
  23 C     6.0000    0    12.011   10.076608   -1.558444   -2.008268
  24 C     6.0000    0    12.011   10.973996   -2.962403    0.022554
  25 C     6.0000    0    12.011    9.474145   -3.302684    2.147775
  26 C     6.0000    0    12.011    7.071793   -2.259029    2.236183
  27 H     1.0000    0     1.008    6.998720    0.599060   -3.498544
  28 H     1.0000    0     1.008   11.244920   -1.293401   -3.665157
  29 H     1.0000    0     1.008   12.843431   -3.788227   -0.051137
  30 H     1.0000    0     1.008   10.173956   -4.378271    3.739228
  31 H     1.0000    0     1.008    5.929289   -2.520857    3.914318

--------------------------------
INTERNAL COORDINATES (ANGSTROEM)
--------------------------------
 N      0   0   0     0.000000000000     0.00000000     0.00000000
 C      1   0   0     1.344932551462     0.00000000     0.00000000
 C      2   1   0     1.364960442946   121.89265871     0.00000000
 C      3   2   1     1.402699253501   118.91987720     0.35540464
 C      4   3   2     1.400962048722   118.37897940   359.75232568
 C      1   2   3     1.344189645209   119.95311221   359.70823623
 H      2   1   3     1.080067916982   116.58710960   180.23721434
 H      3   2   1     1.078988116655   119.32652024   180.56723229
 N      4   3   2     1.357273984406   121.79088811   178.81152952
 H      5   4   3     1.081064677670   121.47872720   180.34470920
 H      6   1   2     1.079514142430   116.91385364   179.90303202
 C      1   2   3     1.464965643537   119.55219582   181.50462510
 H     12   1   2     1.085805097726   109.39016141   316.36010194
 H     12   1   2     1.087290968370   109.56810465    76.72249339
 H     12   1   2     1.084935292954   109.24763563   196.82259871
 H      9   4   3     1.016597276954   118.31778571   178.22582729
 N      9   4   3     1.316937654010   121.06217142     1.87893739
 C     17   9   4     1.395903438222   113.43242336   177.26288344
 C     18  17   9     1.458219083135   117.12449076    87.50926137
 H     18  17   9     1.088917760587   117.14144947   302.78737741
 O     19  18  17     1.223005120093   119.64971478   356.59783320
 C     19  18  17     1.482169252072   117.88414874   180.04282340
 C     22  19  18     1.394617202444   119.27729283   156.90280410
 C     23  22  19     1.384848401662   120.18684580   179.75483957
 C     24  23  22     1.390099543437   120.07995968   359.18610427
 C     25  24  23     1.388211302613   120.02017729     0.11715991
 C     26  25  24     1.386840789569   119.98426158     0.53023943
 H     23  22  19     1.082175880223   120.01450782   358.98791308
 H     24  23  22     1.081967699124   119.88287402   179.28370733
 H     25  24  23     1.082190383586   120.01610887   180.21453306
 H     26  25  24     1.081820616104   120.21084331   180.62021811
 H     27  26  25     1.083199851055   119.23247997   180.69039145

---------------------------
INTERNAL COORDINATES (A.U.)
---------------------------
 N      0   0   0     0.000000000000     0.00000000     0.00000000
 C      1   0   0     2.541554190858     0.00000000     0.00000000
 C      2   1   0     2.579401420803   121.89265871     0.00000000
 C      3   2   1     2.650717437372   118.91987720     0.35540464
 C      4   3   2     2.647434596102   118.37897940   359.75232568
 C      1   2   3     2.540150301498   119.95311221   359.70823623
 H      2   1   3     2.041032569130   116.58710960   180.23721434
 H      3   2   1     2.038992042233   119.32652024   180.56723229
 N      4   3   2     2.564876119223   121.79088811   178.81152952
 H      5   4   3     2.042916173852   121.47872720   180.34470920
 H      6   1   2     2.039986086887   116.91385364   179.90303202
 C      1   2   3     2.768383861888   119.55219582   181.50462510
 H     12   1   2     2.051874269517   109.39016141   316.36010194
 H     12   1   2     2.054682158106   109.56810465    76.72249339
 H     12   1   2     2.050230576710   109.24763563   196.82259871
 H      9   4   3     1.921090441933   118.31778571   178.22582729
 N      9   4   3     2.488651501528   121.06217142     1.87893739
 C     17   9   4     2.637875207639   113.43242336   177.26288344
 C     18  17   9     2.755634710384   117.12449076    87.50926137
 H     18  17   9     2.057756349872   117.14144947   302.78737741
 O     19  18  17     2.311144737359   119.64971478   356.59783320
 C     19  18  17     2.800893970536   117.88414874   180.04282340
 C     22  19  18     2.635444574275   119.27729283   156.90280410
 C     23  22  19     2.616984216139   120.18684580   179.75483957
 C     24  23  22     2.626907435985   120.07995968   359.18610427
 C     25  24  23     2.623339177952   120.02017729     0.11715991
 C     26  25  24     2.620749283637   119.98426158     0.53023943
 H     23  22  19     2.045016042357   120.01450782   358.98791308
 H     24  23  22     2.044622637093   119.88287402   179.28370733
 H     25  24  23     2.045043449741   120.01610887   180.21453306
 H     26  25  24     2.044344690466   120.21084331   180.62021811
 H     27  26  25     2.046951066799   119.23247997   180.69039145


           ************************************************************
           *        Program running with 12 parallel MPI-processes    *
           *              working on a common directory               *
           ************************************************************
------------------------------------------------------------------------------
                   ___                                                        
                  /   \      - P O W E R E D   B Y -                         
                 /     \                                                     
                 |  |  |   _    _      __       _____    __    __             
                 |  |  |  | |  | |    /  \     |  _  \  |  |  /  |          
                  \  \/   | |  | |   /    \    | | | |  |  | /  /          
                 / \  \   | |__| |  /  /\  \   | |_| |  |  |/  /          
                |  |  |   |  __  | /  /__\  \  |    /   |      \           
                |  |  |   | |  | | |   __   |  |    \   |  |\   \          
                \     /   | |  | | |  |  |  |  | |\  \  |  | \   \       
                 \___/    |_|  |_| |__|  |__|  |_| \__\ |__|  \__/        
                                                                              
                      - O R C A' S   B I G   F R I E N D -                    
                                      &                                       
                       - I N T E G R A L  F E E D E R -                       
                                                                              
 v1 FN, 2020, v2 2021, v3 2022-2024                                           
------------------------------------------------------------------------------


----------------------
SHARK INTEGRAL PACKAGE
----------------------

Number of atoms                             ...     32
Number of basis functions                   ...    298
Number of shells                            ...    154
Maximum angular momentum                    ...      2
Integral batch strategy                     ... SHARK/LIBINT Hybrid
RI-J (if used) integral strategy            ... SPLIT-RIJ (Revised 2003 algorithm where possible)
Printlevel                                  ...      1
Contraction scheme used                     ... SEGMENTED contraction
Prescreening option                         ... SCHWARTZ
   Thresh                                   ... 1.000e-12
   Tcut                                     ... 1.000e-14
   Tpresel                                  ... 1.000e-14 
Coulomb Range Separation                    ... NOT USED
Exchange Range Separation                   ... NOT USED
Multipole approximations                    ... NOT USED
Finite Nucleus Model                        ... NOT USED
CABS basis                                  ... NOT available
Auxiliary Coulomb fitting basis             ... AVAILABLE
   # of basis functions in Aux-J            ...   1036
   # of shells in Aux-J                     ...    340
   Maximum angular momentum in Aux-J        ...      4
Auxiliary J/K fitting basis                 ... NOT available
Auxiliary Correlation fitting basis         ... NOT available
Auxiliary 'external' fitting basis          ... NOT available

Checking pre-screening integrals            ... done (  0.0 sec) Dimension = 154
Check shell pair data                       ... done (  0.0 sec)
Shell pair information
Shell pair cut-off parameter TPreSel        ...   1.0e-14
Total number of shell pairs                 ...     11935
Shell pairs after pre-screening             ...      7695
Total number of primitive shell pairs       ...     42471
Primitive shell pairs kept                  ...     18092
          la=0 lb=0:   2874 shell pairs
          la=1 lb=0:   2611 shell pairs
          la=1 lb=1:    563 shell pairs
          la=2 lb=0:   1056 shell pairs
          la=2 lb=1:    484 shell pairs
          la=2 lb=2:    107 shell pairs

Calculating one electron integrals          ... done (  0.0 sec)
Calculating RI/J V-Matrix + Cholesky decomp.... done (  0.0 sec)
Calculating Nuclear repulsion               ... done (  0.0 sec) ENN=   1151.680784909505 Eh

Diagonalization of the overlap matrix:
Smallest eigenvalue                        ... 4.289e-04
Time for diagonalization                   ...    0.007 sec
Threshold for overlap eigenvalues          ... 1.000e-07
Number of eigenvalues below threshold      ... 0
Time for construction of square roots      ...    0.003 sec
Total time needed                          ...    0.011 sec

-------------------
DFT GRID GENERATION
-------------------

General Integration Accuracy     IntAcc      ... 4.159
Radial Grid Type                 RadialGrid  ... OptM3 with GC (2021)
Angular Grid (max. ang.)         AngularGrid ... 3 (Lebedev-194)
Angular grid pruning method      GridPruning ... 4 (adaptive)
Weight generation scheme         WeightScheme... mBecke (2022)
Basis function cutoff            BFCut       ... 1.0000e-12
Integration weight cutoff        WCut        ... 1.0000e-14
Partially contracted basis set               ... off
Rotationally invariant grid construction     ... off
Angular grids for H and He will be reduced by one unit

Total number of grid points                  ...    78340
Total number of batches                      ...     1240
Average number of points per batch           ...       63
Average number of grid points per atom       ...     2448
Initializing property integral containers    ... done (  0.0 sec)

SHARK setup successfully completed in   0.5 seconds

Maximum memory used throughout the entire STARTUP-calculation: 29.2 MB


           ************************************************************
           *        Program running with 12 parallel MPI-processes    *
           *              working on a common directory               *
           ************************************************************
             **** ENERGY FILE WAS UPDATED (orca.en.tmp) ****
Finished Guess after   0.2 sec
Maximum memory used throughout the entire GUESS-calculation: 17.9 MB


           ************************************************************
           *        Program running with 12 parallel MPI-processes    *
           *              working on a common directory               *
           ************************************************************
--------------------
CPCM SOLVATION MODEL
--------------------
CPCM parameters:
  Epsilon                                         ...      80.1510
  Refrac                                          ...       1.3328
  Rsolv                                           ...       1.3000
  Surface type                                    ... GAUSSIAN VDW
  Discretization scheme                           ... Constant charge density
    Threshold for H atoms                         ...       5.0000 (charges/Ang^2)
    Threshold for non-H atoms                     ...       5.0000 (charges/Ang^2)
  Epsilon function type                           ...         CPCM
Solvent:                                          ... WATER
Radii:
  Scheme                                          ... Element-dependent radii
  Radius for N  used is    3.5149 Bohr (=   1.8600 Ang.)
  Radius for C  used is    3.8550 Bohr (=   2.0400 Ang.)
  Radius for H  used is    2.4944 Bohr (=   1.3200 Ang.)
  Radius for O  used is    3.4469 Bohr (=   1.8240 Ang.)
Calculating surface                               ...        done! (  0.0s)
Cavity surface points                             ...         2932
Cavity Volume                                     ...    1991.5465
Cavity Surface-area                               ...    1061.8579
Calculating surface distance matrix               ...        done! (  0.0s)
Performing Cholesky decomposition & store         ...        done! (  0.2s)
Overall time for CPCM initialization              ...                 0.2s

----------------------------------------D-I-I-S--------------------------------------------
Iteration    Energy (Eh)           Delta-E    RMSDP     MaxDP     DIISErr   Damp  Time(sec)
-------------------------------------------------------------------------------------------
               ***  Starting incremental Fock matrix formation  ***
    1    -779.4511747696737984     0.00e+00  6.21e-05  2.25e-03  1.53e-02  0.850   2.1
    2    -779.4538508139148689    -2.68e-03  6.76e-05  2.38e-03  1.41e-02  0.850   1.8
                               ***Turning on AO-DIIS***
    3    -779.4563924835133548    -2.54e-03  6.90e-05  2.36e-03  1.27e-02  0.850   1.8
    4    -779.4586882487790263    -2.30e-03  4.44e-04  1.46e-02  1.13e-02  0.000   1.9
    5    -779.4745376976147782    -1.58e-02  7.03e-05  2.99e-03  2.44e-03  0.000   2.0
    6    -779.4748950806167613    -3.57e-04  5.00e-05  2.01e-03  1.95e-03  0.000   1.8
    7    -779.4750708889096131    -1.76e-04  4.81e-05  2.20e-03  1.14e-03  0.000   1.8
    8    -779.4752076170257169    -1.37e-04  4.29e-05  1.81e-03  1.02e-03  0.000   1.8
                              *** Initializing SOSCF ***
---------------------------------------S-O-S-C-F--------------------------------------
Iteration    Energy (Eh)           Delta-E    RMSDP     MaxDP     MaxGrad    Time(sec)
--------------------------------------------------------------------------------------
    9    -779.4752971206223719    -8.95e-05  3.18e-05  1.35e-03  7.34e-04     1.8
               *** Restarting incremental Fock matrix formation ***
   10    -779.4753467889588592    -4.97e-05  3.57e-05  1.55e-03  1.64e-03     2.2
   11    -779.4753841730228032    -3.74e-05  6.37e-05  2.88e-03  8.96e-04     1.7
   12    -779.4754004644894394    -1.63e-05  1.53e-05  7.62e-04  4.57e-04     1.8
   13    -779.4754073150154454    -6.85e-06  8.69e-06  3.34e-04  1.80e-04     1.7
   14    -779.4754086595337412    -1.34e-06  2.68e-06  1.96e-04  5.12e-05     1.6
   15    -779.4754088838665211    -2.24e-07  2.21e-06  7.53e-05  3.51e-05     1.5
   16    -779.4754089889081570    -1.05e-07  1.45e-06  5.94e-05  1.85e-05     1.5
   17    -779.4754090156006896    -2.67e-08  6.72e-07  2.89e-05  1.24e-05     1.5
   18    -779.4754090242386155    -8.64e-09  2.54e-07  1.12e-05  7.16e-06     1.4
   19    -779.4754090270869256    -2.85e-09  2.58e-07  1.10e-05  4.95e-06     1.4
   20    -779.4754090281596746    -1.07e-09  1.30e-07  5.23e-06  3.03e-06     1.4
   21    -779.4754090284368431    -2.77e-10  9.88e-08  4.06e-06  1.36e-06     1.3
                 **** Energy Check signals convergence ****

               *****************************************************
               *                     SUCCESS                       *
               *           SCF CONVERGED AFTER  21 CYCLES          *
               *****************************************************

             **** ENERGY FILE WAS UPDATED (orca.en.tmp) ****

----------------
TOTAL SCF ENERGY
----------------

Total Energy       :       -779.47540902843684 Eh          -21210.60421 eV

Components:
Nuclear Repulsion  :       1151.68078490950529 Eh           31338.82739 eV
Electronic Energy  :      -1931.05645282250157 Eh          -52546.71750 eV
One Electron Energy:      -3325.46250385550638 Eh          -90490.43517 eV
Two Electron Energy:       1394.40605103300481 Eh           37943.71767 eV
CPCM Dielectric    :         -0.09974111544057 Eh              -2.71409 eV

Virial components:
Potential Energy   :      -1553.09381889763608 Eh          -42261.83136 eV
Kinetic Energy     :        773.61840986919924 Eh           21051.22716 eV
Virial Ratio       :          2.00757091491686

DFT components:
N(Alpha)           :       63.000090564433 electrons
N(Beta)            :       63.000043686808 electrons
N(Total)           :      126.000134251241 electrons
E(X)               :      -58.817833753357 Eh       
E(C)               :       -5.518506895392 Eh       
E(XC)              :      -64.336340648749 Eh       

CPCM Solvation Model Properties:
Surface-charge          :         -1.01936106839965
Corrected charge        :         -1.00000000000000
Outlying charge corr.   :          0.00002027556836 Eh               0.00055 eV
Free-energy (cav+disp)  :  This term is not implemented in the current solvation scheme

---------------
SCF CONVERGENCE
---------------

  Last Energy change         ...    2.7717e-10  Tolerance :   1.0000e-09
  Last MAX-Density change    ...    4.0570e-06  Tolerance :   1.0000e-08
  Last RMS-Density change    ...    9.8843e-08  Tolerance :   1.0000e-09
  Last DIIS Error            ...    7.3396e-04  Tolerance :   1.0000e-08
  Last Orbital Gradient      ...    1.3629e-06  Tolerance :   2.0000e-06
  Last Orbital Rotation      ...    1.2455e-05  Tolerance :   2.0000e-06


----------------------
UHF SPIN CONTAMINATION
----------------------

Warning: in a DFT calculation there is little theoretical justification to 
         calculate <S**2> as in Hartree-Fock theory. We will do it anyways
         but you should keep in mind that the values have only limited relevance

Expectation value of <S**2>     :     0.903899
Ideal value S*(S+1) for S=0.0   :     0.000000
Deviation                       :     0.903899

Total SCF time: 0 days 0 hours 0 min 36 sec 
Finished LeanSCF after  36.4 sec

Maximum memory used throughout the entire LEANSCF-calculation: 26.4 MB


           ************************************************************
           *        Program running with 12 parallel MPI-processes    *
           *              working on a common directory               *
           ************************************************************

------------------------------------------------------------------------------
                         ORCA PROPERTY INTEGRAL CALCULATIONS
------------------------------------------------------------------------------

GBWName                                   ... orca.gbw
Number of atoms                           ...     32
Number of basis functions                 ...    298
Max core memory                           ...    700 MB

Dipole integrals                          ... YES
Quadrupole integrals                      ...  NO
Linear momentum integrals                 ...  NO
Angular momentum integrals                ...  NO
Higher moments length integrals           ...  NO
Higher moments velocity integrals         ...  NO
Kinetic energy integrals                  ...  NO
GIAO right hand sides                     ...  NO
GIAO dipole derivative integrals          ...  NO
SOC integrals                             ...  NO
EPR diamagnetic integrals (GIAO)          ...  NO
EPR gauge integrals                       ...  NO
Field gradient integrals                  ...  NO (   0 nuclei)
Spin-dipole/Fermi contact integrals       ...  NO (   0 nuclei)
Contact density integrals                 ...  NO (   0 nuclei)
Nucleus-orbit integrals                   ...  NO (   0 nuclei)
Geometric perturbations                   ...  NO (  32 nuclei)

Choice of electric origin   ... Center of mass
Position of electric origin ... ( -0.0297, -0.0095,  0.1135) 
Choice of magnetic origin   ... GIAO
Position of magnetic origin ... (  0.0000,  0.0000,  0.0000) 

Calculating integrals                     ... Electric Dipole (Length)     done (  0.0 sec)

Property integrals calculated in   0.0 sec

Maximum memory used throughout the entire PROPINT-calculation: 18.0 MB


-------------------------------------------------------------------------------
                          DFT DISPERSION CORRECTION                            
                                                                               
                              DFTD3 V3.1  Rev 1                                
                          USING Becke-Johnson damping                          
-------------------------------------------------------------------------------
-------------------------   ----------------
Dispersion correction           -0.020886845
-------------------------   ----------------

------------------   -----------------
gCP correction             0.053750446
------------------   -----------------

-------------------------   --------------------
FINAL SINGLE POINT ENERGY      -779.442545427741
-------------------------   --------------------


           ************************************************************
           *        Program running with 12 parallel MPI-processes    *
           *              working on a common directory               *
           ************************************************************
------------------------------------------------------------------------------
                         ORCA SCF GRADIENT CALCULATION
------------------------------------------------------------------------------

Nuc. rep. gradient        (SHARK) ... done (  0.0 sec)
HCore & Overlap gradient  (SHARK) ... done (  0.1 sec)
Split-RIJ-J gradient      (SHARK) ... done (  0.5 sec)
O(N)X-gradient            (SHARK) ... done (  4.9 sec)
XC gradient                       ... done (  1.2 sec)
CPCM gradient                     ... done (  0.9 sec)
Dispersion correction             ... done (  0.0 sec)

-------------------
DISPERSION GRADIENT
-------------------

   1   N   :   -0.000111995    0.000034415   -0.000012365
   2   C   :   -0.000058153    0.000109738    0.000099595
   3   C   :   -0.000003116    0.000093895    0.000121309
   4   C   :   -0.000014161   -0.000033042   -0.000006417
   5   C   :   -0.000021323   -0.000119841   -0.000130255
   6   C   :   -0.000084588   -0.000072347   -0.000114490
   7   H   :   -0.000020221    0.000086128    0.000087432
   8   H   :    0.000003817    0.000082700    0.000103061
   9   N   :    0.000017632   -0.000070863    0.000004259
  10   H   :   -0.000004210   -0.000087996   -0.000095570
  11   H   :   -0.000051440   -0.000065010   -0.000093599
  12   C   :   -0.000161155    0.000056752   -0.000016163
  13   H   :   -0.000097472    0.000029320    0.000030887
  14   H   :   -0.000081854    0.000070552   -0.000031902
  15   H   :   -0.000099038    0.000000052   -0.000027963
  16   H   :   -0.000005422   -0.000088653   -0.000047711
  17   N   :    0.000019280    0.000012313    0.000108989
  18   C   :   -0.000018190   -0.000015017    0.000098806
  19   C   :   -0.000017105    0.000102109   -0.000001285
  20   H   :   -0.000040890   -0.000083675    0.000061609
  21   O   :    0.000020432    0.000173343   -0.000082874
  22   C   :    0.000041640    0.000037583   -0.000014812
  23   C   :    0.000075164    0.000057672   -0.000145871
  24   C   :    0.000140099   -0.000007712   -0.000112515
  25   C   :    0.000146345   -0.000060587   -0.000008909
  26   C   :    0.000130439   -0.000096237    0.000099097
  27   C   :    0.000065346   -0.000062297    0.000128496
  28   H   :    0.000012057    0.000054932   -0.000113983
  29   H   :    0.000065902    0.000010514   -0.000087696
  30   H   :    0.000098715   -0.000044571   -0.000004497
  31   H   :    0.000046848   -0.000060232    0.000082906
  32   H   :    0.000006619   -0.000043938    0.000122431

Difference to translation invariance:
           :    0.0000000000    0.0000000000    0.0000000000

Difference to rotation invariance:
           :   -0.0000000000    0.0000000000   -0.0000000000

Norm of the Dispersion gradient    ...    0.0007558235
RMS gradient                       ...    0.0000771409
MAX gradient                       ...    0.0001733426
gCP correction                   ... done

------------------
CARTESIAN GRADIENT
------------------

   1   N   :   -0.000101132    0.000163258    0.000116738
   2   C   :    0.000075899    0.000115863   -0.000157607
   3   C   :    0.000199632    0.000247207    0.000147865
   4   C   :    0.000412222   -0.000955776   -0.000214459
   5   C   :   -0.000477665   -0.000039296   -0.000244842
   6   C   :    0.000203836   -0.000160871   -0.000163061
   7   H   :    0.000096004   -0.000058651   -0.000015094
   8   H   :    0.000081655    0.000008103   -0.000030557
   9   N   :    0.004669253    0.007925961   -0.010778530
  10   H   :    0.000066140   -0.000009261    0.000053208
  11   H   :    0.000080058   -0.000016387    0.000089591
  12   C   :   -0.000109680   -0.000024439    0.000060090
  13   H   :   -0.000022150    0.000017406    0.000007923
  14   H   :   -0.000013630    0.000034646    0.000028236
  15   H   :   -0.000015368   -0.000086667   -0.000046121
  16   H   :   -0.000027486    0.000423607    0.000506770
  17   N   :   -0.022005106   -0.003433062    0.007684582
  18   C   :    0.024221695    0.004671648    0.015923746
  19   C   :   -0.006592962   -0.011998582   -0.009096020
  20   H   :    0.000782292    0.001137343   -0.004011765
  21   O   :   -0.002019414    0.001607576   -0.000385640
  22   C   :    0.000130984    0.000734853    0.000412662
  23   C   :    0.000002573    0.000010769    0.000241737
  24   C   :   -0.000090685   -0.000139457   -0.000141914
  25   C   :    0.000079398   -0.000029917    0.000027736
  26   C   :    0.000069684   -0.000139086   -0.000161639
  27   C   :   -0.000020226   -0.000063280    0.000133021
  28   H   :    0.000054741   -0.000013330   -0.000065159
  29   H   :    0.000036326   -0.000062488    0.000005145
  30   H   :    0.000006754    0.000006450    0.000026868
  31   H   :   -0.000005461    0.000004404    0.000023478
  32   H   :    0.000231820    0.000121455    0.000023011

Difference to translation invariance:
           :    0.0000000000    0.0000000000   -0.0000000000

Difference to rotation invariance:
           :   -0.0004915823   -0.0001202605   -0.0017260610

Norm of the Cartesian gradient     ...    0.0437739812
RMS gradient                       ...    0.0044676632
MAX gradient                       ...    0.0242216950

-------
TIMINGS
-------

Total SCF gradient time     ....        7.610 sec

Densities                   ....       0.002 sec  (  0.0%)
One electron gradient       ....       0.098 sec  (  1.3%)
Two electron gradient       ....       4.862 sec  ( 63.9%)
RI-J Coulomb gradient       ....       0.474 sec  (  6.2%)
XC gradient                 ....       1.238 sec  ( 16.3%)
CPCM gradient               ....       0.877 sec  ( 11.5%)
   A-Matrix (El+Nuc)        ....       0.387 sec  (  5.1%)
   Potential                ....       0.489 sec  (  6.4%)

Maximum memory used throughout the entire SCFGRAD-calculation: 41.9 MB
------------------------------------------------------------------------------
                         ORCA GEOMETRY RELAXATION STEP
------------------------------------------------------------------------------

Reading the OPT-File                    .... done
Getting information on internals        .... done
Copying old internal coords+grads       .... done
Making the new internal coordinates     .... (2022 redundants) done
Validating the new internal coordinates .... (2022 redundants) done
Calculating the B-matrix                .... done
Calculating the G,G- and P matrices     .... done
Transforming gradient to internals      .... done
Projecting the internal gradient        .... done
Number of atoms                         ....  32
Number of internal coordinates          .... 154
Current Energy                          ....  -779.442545428 Eh
Current gradient norm                   ....     0.043773981 Eh/bohr
Maximum allowed component of the step   ....  0.300
Current trust radius                    ....  0.200
Updating the Hessian (Bofill)           .... done
Diagonalizing the Hessian               .... done
Dimension of the hessian                .... 154
Lowest eigenvalues of the Hessian:
 -0.047366313 -0.000238021  0.003626540  0.005036068  0.009186739
Hessian has   2 negative eigenvalues
Taking P-RFO step
Searching for lambda that maximizes along the lowest mode
TS mode is mode number   0 with eigenvalue  -0.04736631 and components:
   1.   -0.00130327
   2.    0.00053822
   3.   -0.00250883
   4.   -0.00221527
   5.    0.00173829
   6.   -0.00233612
   7.   -0.00012421
   8.   -0.00003674
   9.    0.00423729
  10.    0.00002717
  11.    0.00077624
  12.   -0.00025899
  13.    0.00030401
  14.    0.00000334
  15.   -0.00065916
  16.    0.00350147
  17.   -0.02122122
  18.   -0.19145064
  19.   -0.00249691
  20.    0.00252258
  21.   -0.01061345
  22.    0.00073298
  23.    0.00028547
  24.   -0.00053240
  25.    0.00009620
  26.    0.00052446
  27.   -0.00049285
  28.   -0.00014356
  29.    0.00004450
  30.   -0.00003198
  31.    0.00004809
  32.   -0.00002819
  33.    0.00023169
  34.    0.00077704
  35.    0.00172579
  36.   -0.00244515
  37.   -0.00133524
  38.    0.00001949
  39.    0.00130214
  40.    0.00106030
  41.   -0.00010259
  42.   -0.00096031
  43.    0.00151568
  44.    0.00480249
  45.   -0.00628665
  46.   -0.00027166
  47.    0.00083025
  48.   -0.00056667
  49.    0.00099998
  50.   -0.00076128
  51.   -0.00024653
  52.    0.00516837
  53.    0.00573833
  54.   -0.01033156
  55.    0.00076137
  56.    0.00028359
  57.   -0.00039655
  58.    0.00054110
  59.    0.00011915
  60.   -0.00131202
  61.    0.09729728
  62.    0.00706904
  63.    0.00872120
  64.    0.07777825
  65.   -0.00767387
  66.   -0.01874224
  67.    0.02614065
  68.   -0.00056022
  69.    0.00018466
  70.    0.00044441
  71.   -0.00023399
  72.   -0.00031668
  73.    0.00057919
  74.   -0.00015221
  75.    0.00062874
  76.   -0.00048058
  77.   -0.00020216
  78.   -0.00020168
  79.    0.00040589
  80.    0.00034894
  81.    0.00022828
  82.   -0.00057482
  83.    0.00016110
  84.   -0.00081795
  85.    0.00064328
  86.   -0.00372135
  87.   -0.00253824
  88.   -0.00582795
  89.   -0.00043164
  90.    0.00371857
  91.    0.00291905
  92.   -0.00054141
  93.    0.00025810
  94.   -0.00561549
  95.   -0.00643175
  96.   -0.00026576
  97.   -0.00108202
  98.    0.00075650
  99.    0.00363614
 100.   -0.00152992
 101.    0.00592257
 102.    0.00114315
 103.   -0.00141415
 104.    0.00080617
 105.    0.00140000
 106.   -0.00064945
 107.    0.00336347
 108.    0.00384704
 109.    0.00179759
 110.    0.01484644
 111.    0.02022413
 112.   -0.01622787
 113.   -0.01085017
 114.    0.00124294
 115.   -0.00078258
 116.    0.00131758
 117.    0.00213071
 118.   -0.00085722
 119.    0.03160858
 120.    0.00040532
 121.    0.63721765
 122.    0.72817570
 123.    0.05485074
 124.   -0.01882000
 125.    0.03477165
 126.   -0.03889909
 127.   -0.00363233
 128.   -0.02309724
 129.    0.00195393
 130.   -0.01751098
 131.   -0.00032762
 132.   -0.00565561
 133.   -0.00205768
 134.   -0.00738567
 135.   -0.00096234
 136.    0.00075017
 137.   -0.00158871
 138.    0.00012380
 139.   -0.00080165
 140.   -0.00017556
 141.   -0.00002992
 142.    0.00059617
 143.    0.00070252
 144.   -0.00006815
 145.    0.00141799
 146.    0.00064732
 147.    0.00330817
 148.    0.00890430
 149.    0.00078063
 150.    0.00007022
 151.   -0.00190329
 152.   -0.00261370
 153.    0.00066530
 154.    0.00626144

Lambda that maximizes along the TS mode:       0.01236334
Searching for lambda that minimizes along all other modes
In cycle   1: lambdaN =  -0.00624657   step =  -0.04399145
In cycle   2: lambdaN =  -0.00876821   step =   0.00252164
In cycle   3: lambdaN =  -0.00886115   step =   0.00009294
In cycle   4: lambdaN =  -0.00886124   step =   0.00000009
In cycle   5: lambdaN =  -0.00886124   step =   0.00000000
Lambda that minimizes along all other modes:  -0.00886124
Calculated stepsize too large (   0.5452 >    0.2000). Scaled with    0.3668.
The final length of the internal step   ....       0.2000
Converting the step to Cartesian space:
 Initial RMS(Int)=    0.0161164593
Transforming coordinates:
 Iter   0:  RMS(Cart)=    0.0555643129 RMS(Int)=    0.8759922301
 Iter   5:  RMS(Cart)=    0.0000003959 RMS(Int)=    0.0000001608
done
Storing new coordinates                 .... done
The predicted energy change is          ....     1.251024471
Previously predicted energy change      ....     3.417292616
Actually observed energy change         ....     0.003906877
Ratio of predicted to observed change   ....     0.001143267
New trust radius                        ....     0.133333333

                                .--------------------.
          ----------------------|Geometry convergence|-------------------------
          Item                value                   Tolerance       Converged
          ---------------------------------------------------------------------
          Energy change       0.0039068766            0.0000010000      NO
          RMS gradient        0.0029018929            0.0000300000      NO
          MAX gradient        0.0235543225            0.0001000000      NO
          RMS step            0.0161164593            0.0006000000      NO
          MAX step            0.1100514711            0.0010000000      NO
          ........................................................
          Max(Bonds)      0.0091      Max(Angles)    3.61
          Max(Dihed)        6.31      Max(Improp)    0.00
          ---------------------------------------------------------------------

The optimization has not yet converged - more geometry cycles are needed


    ---------------------------------------------------------------------------
                         Redundant Internal Coordinates
                            (Angstroem and degrees)

        Definition                    Value    dE/dq     Step     New-Value  comp.(TS mode)
    ----------------------------------------------------------------------------
     1. B(C   1,N   0)                1.3449  0.000141  0.0003    1.3453   
     2. B(C   2,C   1)                1.3650  0.000020 -0.0003    1.3647   
     3. B(C   3,C   2)                1.4027  0.000017  0.0008    1.4035   
     4. B(C   4,C   3)                1.4010  0.000231  0.0007    1.4016   
     5. B(C   5,C   4)                1.3651 -0.000200 -0.0005    1.3645   
     6. B(C   5,N   0)                1.3442  0.000246  0.0005    1.3447   
     7. B(H   6,C   1)                1.0801 -0.000092  0.0001    1.0802   
     8. B(H   7,C   2)                1.0790  0.000025 -0.0000    1.0790   
     9. B(N   8,C   3)                1.3573 -0.000678 -0.0020    1.3552   
    10. B(H   9,C   4)                1.0811 -0.000003  0.0000    1.0811   
    11. B(H  10,C   5)                1.0795 -0.000104  0.0000    1.0795   
    12. B(C  11,N   0)                1.4650  0.000122 -0.0002    1.4647   
    13. B(H  12,C  11)                1.0858  0.000020 -0.0001    1.0858   
    14. B(H  13,C  11)                1.0873  0.000010 -0.0000    1.0873   
    15. B(H  14,C  11)                1.0849  0.000095 -0.0000    1.0849   
    16. B(H  15,N   8)                1.0166 -0.000627 -0.0002    1.0164   
    17. B(N  16,N   8)                1.3169  0.001606  0.0022    1.3191   
    18. B(C  17,N  16)                1.3959  0.016987  0.0091    1.4050   
    19. B(C  18,C  17)                1.4582 -0.004149 -0.0048    1.4534   
    20. B(H  19,C  17)                1.0889 -0.001504 -0.0016    1.0873   
    21. B(O  20,C  18)                1.2230  0.001972  0.0018    1.2248   
    22. B(C  21,C  18)                1.4822  0.000241 -0.0002    1.4819   
    23. B(C  22,C  21)                1.3946  0.000041  0.0002    1.3948   
    24. B(C  23,C  22)                1.3848  0.000085 -0.0001    1.3848   
    25. B(C  24,C  23)                1.3901 -0.000039 -0.0000    1.3901   
    26. B(C  25,C  24)                1.3882 -0.000084 -0.0001    1.3881   
    27. B(C  26,C  25)                1.3868  0.000146  0.0001    1.3869   
    28. B(C  26,C  21)                1.3939  0.000251  0.0001    1.3940   
    29. B(H  27,C  22)                1.0822  0.000029 -0.0001    1.0821   
    30. B(H  28,C  23)                1.0820  0.000011  0.0000    1.0820   
    31. B(H  29,C  24)                1.0822  0.000001 -0.0000    1.0822   
    32. B(H  30,C  25)                1.0818  0.000010 -0.0000    1.0818   
    33. B(H  31,C  26)                1.0832 -0.000128 -0.0001    1.0831   
    34. A(C   1,N   0,C   5)          119.95 -0.000059   -0.04    119.91   
    35. A(C   5,N   0,C  11)          120.47 -0.000071    0.02    120.49   
    36. A(C   1,N   0,C  11)          119.55  0.000131    0.02    119.57   
    37. A(N   0,C   1,H   6)          116.59  0.000036   -0.02    116.56   
    38. A(N   0,C   1,C   2)          121.89  0.000069    0.03    121.92   
    39. A(C   2,C   1,H   6)          121.52 -0.000106   -0.00    121.52   
    40. A(C   3,C   2,H   7)          121.75 -0.000017   -0.02    121.73   
    41. A(C   1,C   2,H   7)          119.33  0.000122   -0.01    119.31   
    42. A(C   1,C   2,C   3)          118.92 -0.000104    0.03    118.95   
    43. A(C   2,C   3,C   4)          118.38  0.000105   -0.09    118.29   
    44. A(C   2,C   3,N   8)          121.79 -0.000400    0.07    121.86   
    45. A(C   4,C   3,N   8)          119.82  0.000296    0.02    119.85   
    46. A(C   5,C   4,H   9)          119.16  0.000103   -0.03    119.14   
    47. A(C   3,C   4,H   9)          121.48 -0.000064   -0.03    121.45   
    48. A(C   3,C   4,C   5)          119.36 -0.000039    0.06    119.42   
    49. A(N   0,C   5,H  10)          116.91  0.000026    0.01    116.92   
    50. A(N   0,C   5,C   4)          121.50  0.000028    0.01    121.50   
    51. A(C   4,C   5,H  10)          121.59 -0.000054   -0.02    121.57   
    52. A(C   3,N   8,N  16)          121.06  0.000888   -0.13    120.93   
    53. A(C   3,N   8,H  15)          118.32 -0.000268   -0.02    118.29   
    54. A(H  15,N   8,N  16)          120.52 -0.000644    0.30    120.82   
    55. A(N   0,C  11,H  14)          109.25 -0.000075    0.03    109.28   
    56. A(H  13,C  11,H  14)          109.62  0.000023   -0.03    109.59   
    57. A(H  12,C  11,H  14)          109.24  0.000015   -0.03    109.22   
    58. A(H  12,C  11,H  13)          109.76 -0.000031   -0.01    109.75   
    59. A(N   0,C  11,H  13)          109.57  0.000038    0.01    109.57   
    60. A(N   0,C  11,H  12)          109.39  0.000030    0.02    109.41   
    61. A(N   8,N  16,C  17)          113.43 -0.007611   -0.14    113.29   
    62. A(C  18,C  17,H  19)          116.01 -0.005885    3.61    119.63   
    63. A(N  16,C  17,H  19)          117.14  0.005767    0.80    117.94   
    64. A(N  16,C  17,C  18)          117.12 -0.009076    0.39    117.52   
    65. A(O  20,C  18,C  21)          122.37  0.001170   -0.10    122.27   
    66. A(C  17,C  18,C  21)          117.88  0.001646    0.53    118.42   
    67. A(C  17,C  18,O  20)          119.65 -0.002799   -0.40    119.25   
    68. A(C  22,C  21,C  26)          119.47 -0.000256   -0.02    119.45   
    69. A(C  18,C  21,C  26)          121.24  0.000360    0.13    121.37   
    70. A(C  18,C  21,C  22)          119.28 -0.000102   -0.11    119.16   
    71. A(C  23,C  22,H  27)          119.79 -0.000161    0.00    119.80   
    72. A(C  21,C  22,H  27)          120.01 -0.000002   -0.02    119.99   
    73. A(C  21,C  22,C  23)          120.19  0.000162    0.02    120.21   
    74. A(C  24,C  23,H  28)          120.04 -0.000073    0.02    120.06   
    75. A(C  22,C  23,H  28)          119.88  0.000040   -0.02    119.86   
    76. A(C  22,C  23,C  24)          120.08  0.000033   -0.00    120.08   
    77. A(C  25,C  24,H  29)          119.96  0.000022    0.01    119.97   
    78. A(C  23,C  24,H  29)          120.02  0.000051    0.00    120.02   
    79. A(C  23,C  24,C  25)          120.02 -0.000073   -0.01    120.01   
    80. A(C  26,C  25,H  30)          119.80 -0.000055   -0.01    119.79   
    81. A(C  24,C  25,H  30)          120.21 -0.000029   -0.01    120.20   
    82. A(C  24,C  25,C  26)          119.98  0.000084    0.02    120.01   
    83. A(C  25,C  26,H  31)          119.23 -0.000142   -0.09    119.14   
    84. A(C  21,C  26,H  31)          120.51  0.000092    0.10    120.61   
    85. A(C  21,C  26,C  25)          120.25  0.000049   -0.01    120.24   
    86. D(C   2,C   1,N   0,C   5)     -0.29 -0.000108    0.22     -0.07   
    87. D(H   6,C   1,N   0,C  11)      1.74 -0.000056    0.28      2.02   
    88. D(C   2,C   1,N   0,C  11)   -178.50 -0.000151    0.43   -178.07   
    89. D(H   6,C   1,N   0,C   5)    179.95 -0.000013    0.07    180.01   
    90. D(H   7,C   2,C   1,N   0)   -179.43  0.000070   -0.18   -179.61   
    91. D(C   3,C   2,C   1,N   0)      0.36  0.000034   -0.10      0.26   
    92. D(C   3,C   2,C   1,H   6)   -179.89 -0.000066    0.06   -179.83   
    93. D(H   7,C   2,C   1,H   6)      0.32 -0.000030   -0.02      0.30   
    94. D(N   8,C   3,C   2,C   1)    178.81  0.000103    0.24    179.05   
    95. D(N   8,C   3,C   2,H   7)     -1.41  0.000067    0.32     -1.09   
    96. D(C   4,C   3,C   2,C   1)     -0.25  0.000074   -0.11     -0.36   
    97. D(C   4,C   3,C   2,H   7)    179.54  0.000038   -0.03    179.51   
    98. D(H   9,C   4,C   3,C   2)   -179.66 -0.000004    0.04   -179.62   
    99. D(C   5,C   4,C   3,N   8)   -178.99 -0.000131   -0.14   -179.14   
   100. D(C   5,C   4,C   3,C   2)      0.09 -0.000110    0.19      0.28   
   101. D(H   9,C   4,C   3,N   8)      1.27 -0.000026   -0.30      0.97   
   102. D(H  10,C   5,C   4,H   9)     -0.05  0.000008   -0.05     -0.10   
   103. D(N   0,C   5,C   4,H   9)    179.73 -0.000064    0.07    179.80   
   104. D(N   0,C   5,C   4,C   3)     -0.02  0.000039   -0.08     -0.10   
   105. D(H  10,C   5,N   0,C  11)     -1.91  0.000048   -0.23     -2.14   
   106. D(H  10,C   5,N   0,C   1)    179.90  0.000001   -0.01    179.89   
   107. D(H  10,C   5,C   4,C   3)   -179.80  0.000112   -0.20   -179.99   
   108. D(C   4,C   5,N   0,C  11)    178.31  0.000117   -0.34    177.97   
   109. D(C   4,C   5,N   0,C   1)      0.12  0.000070   -0.13     -0.01   
   110. D(N  16,N   8,C   3,C   4)   -179.08  0.000458   -0.69   -179.76   
   111. D(N  16,N   8,C   3,C   2)      1.88  0.000431   -1.04      0.84   
   112. D(H  15,N   8,C   3,C   4)     -2.73  0.000004    1.16     -1.57   
   113. D(H  15,N   8,C   3,C   2)    178.23 -0.000023    0.81    179.03   
   114. D(H  13,C  11,N   0,C   1)     76.72  0.000003    0.05     76.77   
   115. D(H  12,C  11,N   0,C   5)    138.17 -0.000044    0.25    138.42   
   116. D(H  12,C  11,N   0,C   1)    -43.64 -0.000000    0.04    -43.60   
   117. D(H  14,C  11,N   0,C   1)   -163.18  0.000009    0.04   -163.14   
   118. D(H  13,C  11,N   0,C   5)   -101.47 -0.000041    0.26   -101.21   
   119. D(C  17,N  16,N   8,H  15)      1.00  0.000032   -0.68      0.32   
   120. D(C  17,N  16,N   8,C   3)    177.26 -0.000417    1.19    178.45   
   121. D(H  19,C  17,N  16,N   8)    -57.21 -0.006659   -6.31    -63.52          0.64
   122. D(C  18,C  17,N  16,N   8)     87.51 -0.023554   -3.46     84.05          0.73
   123. D(C  21,C  18,C  17,H  19)    -34.84 -0.006738    4.76    -30.08   
   124. D(C  21,C  18,C  17,N  16)   -179.96  0.005848   -1.88   -181.84   
   125. D(O  20,C  18,C  17,H  19)    141.72 -0.006383    5.36    147.08   
   126. D(O  20,C  18,C  17,N  16)     -3.40  0.006203   -1.28     -4.68   
   127. D(C  26,C  21,C  18,O  20)    159.32 -0.000246   -0.15    159.17   
   128. D(C  26,C  21,C  18,C  17)    -24.22 -0.000025    0.46    -23.76   
   129. D(C  22,C  21,C  18,O  20)    -19.55 -0.000354   -0.08    -19.63   
   130. D(C  22,C  21,C  18,C  17)    156.90 -0.000132    0.54    157.44   
   131. D(H  27,C  22,C  21,C  26)   -179.91 -0.000018    0.07   -179.83   
   132. D(H  27,C  22,C  21,C  18)     -1.01  0.000094   -0.00     -1.01   
   133. D(C  23,C  22,C  21,C  26)      0.86  0.000088    0.02      0.88   
   134. D(C  23,C  22,C  21,C  18)    179.75  0.000200   -0.05    179.70   
   135. D(H  28,C  23,C  22,H  27)      0.05  0.000048   -0.02      0.03   
   136. D(H  28,C  23,C  22,C  21)    179.28 -0.000056    0.03    179.32   
   137. D(C  24,C  23,C  22,H  27)    179.95  0.000032   -0.02    179.93   
   138. D(C  24,C  23,C  22,C  21)     -0.81 -0.000072    0.03     -0.78   
   139. D(H  29,C  24,C  23,H  28)      0.12  0.000019    0.00      0.12   
   140. D(H  29,C  24,C  23,C  22)   -179.79  0.000035    0.00   -179.78   
   141. D(C  25,C  24,C  23,H  28)   -179.98  0.000008   -0.04   -180.02   
   142. D(C  25,C  24,C  23,C  22)      0.12  0.000025   -0.04      0.07   
   143. D(H  30,C  25,C  24,H  29)      0.52  0.000012   -0.00      0.52   
   144. D(H  30,C  25,C  24,C  23)   -179.38  0.000022    0.04   -179.33   
   145. D(C  26,C  25,C  24,H  29)   -179.57 -0.000007   -0.05   -179.62   
   146. D(C  26,C  25,C  24,C  23)      0.53  0.000003   -0.00      0.53   
   147. D(C  25,C  26,C  21,C  22)     -0.21 -0.000060   -0.07     -0.28   
   148. D(C  25,C  26,C  21,C  18)   -179.08 -0.000169    0.01   -179.07   
   149. D(H  31,C  26,C  25,H  30)      0.60  0.000021    0.08      0.69   
   150. D(H  31,C  26,C  25,C  24)   -179.31  0.000040    0.13   -179.18   
   151. D(C  21,C  26,C  25,H  30)    179.43 -0.000004    0.01    179.44   
   152. D(C  21,C  26,C  25,C  24)     -0.48  0.000015    0.06     -0.42   
   153. D(H  31,C  26,C  21,C  22)    178.60 -0.000088   -0.15    178.46   
   154. D(H  31,C  26,C  21,C  18)     -0.27 -0.000197   -0.07     -0.34   
    ----------------------------------------------------------------------------

Geometry step timings:
Preparation and reading OPT file:      0.000 s ( 7.560 %)
Internal coordinates            :      0.000 s ( 0.404 %)
B/P matrices and projection     :      0.002 s (45.523 %)
Hessian update/contruction      :      0.000 s ( 7.431 %)
Making the step                 :      0.001 s (21.248 %)
Converting the step to Cartesian:      0.000 s ( 2.532 %)
Storing new data                :      0.000 s ( 0.275 %)
Checking convergence            :      0.000 s ( 0.220 %)
Final printing                  :      0.001 s (14.789 %)
Total time                      :      0.005 s

Time for energy+gradient        :     46.328 s
Time for complete geometry iter :     46.638 s

         *************************************************************
         *                GEOMETRY OPTIMIZATION CYCLE   4            *
         *************************************************************
---------------------------------
CARTESIAN COORDINATES (ANGSTROEM)
---------------------------------
  N     -5.048084    1.003204   -0.208428
  C     -4.252290    1.502048    0.754674
  C     -2.963523    1.082763    0.914826
  C     -2.453659    0.106453    0.045022
  C     -3.298687   -0.402791   -0.950564
  C     -4.577020    0.064446   -1.048140
  H     -4.685905    2.253005    1.398713
  H     -2.364417    1.506920    1.705604
  N     -1.177033   -0.338632    0.138692
  H     -2.960806   -1.160404   -1.643833
  H     -5.257258   -0.303304   -1.801437
  C     -6.409766    1.520918   -0.361017
  H     -6.868789    1.622951    0.617629
  H     -6.378179    2.489087   -0.854806
  H     -6.992101    0.826956   -0.957987
  H     -0.869161   -1.057943   -0.509992
  N     -0.365242    0.122813    1.070446
  C      0.907282   -0.472087    1.042777
  C      1.886764    0.110643    0.140829
  H      0.975408   -1.534008    1.266406
  O      1.549086    1.027309   -0.597973
  C      3.248147   -0.473708    0.105309
  C      4.040256   -0.283268   -1.026827
  C      5.317924   -0.814500   -1.080621
  C      5.822426   -1.526671    0.001332
  C      5.044843   -1.707411    1.136926
  C      3.760357   -1.186875    1.188054
  H      3.652474    0.271259   -1.871290
  H      5.923485   -0.672815   -1.965988
  H      6.822340   -1.938428   -0.040374
  H      5.438314   -2.251899    1.984876
  H      3.170826   -1.324640    2.086188

----------------------------
CARTESIAN COORDINATES (A.U.)
----------------------------
  NO LB      ZA    FRAG     MASS         X           Y           Z
   0 N     7.0000    0    14.007   -9.539497    1.895781   -0.393872
   1 C     6.0000    0    12.011   -8.035664    2.838459    1.426127
   2 C     6.0000    0    12.011   -5.600246    2.046126    1.728771
   3 C     6.0000    0    12.011   -4.636743    0.201166    0.085080
   4 C     6.0000    0    12.011   -6.233614   -0.761165   -1.796306
   5 C     6.0000    0    12.011   -8.649314    0.121786   -1.980697
   6 H     1.0000    0     1.008   -8.855077    4.257562    2.643184
   7 H     1.0000    0     1.008   -4.468101    2.847667    3.223125
   8 N     7.0000    0    14.007   -2.224270   -0.639922    0.262090
   9 H     1.0000    0     1.008   -5.595113   -2.192845   -3.106394
  10 H     1.0000    0     1.008   -9.934778   -0.573161   -3.404223
  11 C     6.0000    0    12.011  -12.112702    2.874118   -0.682224
  12 H     1.0000    0     1.008  -12.980131    3.066934    1.167149
  13 H     1.0000    0     1.008  -12.053011    4.703692   -1.615349
  14 H     1.0000    0     1.008  -13.213155    1.562721   -1.810334
  15 H     1.0000    0     1.008   -1.642477   -1.999223   -0.963746
  16 N     7.0000    0    14.007   -0.690207    0.232083    2.022850
  17 C     6.0000    0    12.011    1.714515   -0.892115    1.970562
  18 C     6.0000    0    12.011    3.565467    0.209084    0.266129
  19 H     1.0000    0     1.008    1.843254   -2.898855    2.393161
  20 O     8.0000    0    15.999    2.927348    1.941332   -1.130006
  21 C     6.0000    0    12.011    6.138108   -0.895179    0.199006
  22 C     6.0000    0    12.011    7.634978   -0.535300   -1.940423
  23 C     6.0000    0    12.011   10.049420   -1.539183   -2.042078
  24 C     6.0000    0    12.011   11.002790   -2.884990    0.002516
  25 C     6.0000    0    12.011    9.533371   -3.226539    2.148478
  26 C     6.0000    0    12.011    7.106045   -2.242868    2.245096
  27 H     1.0000    0     1.008    6.902175    0.512605   -3.536226
  28 H     1.0000    0     1.008   11.193764   -1.271436   -3.715180
  29 H     1.0000    0     1.008   12.892354   -3.663098   -0.076296
  30 H     1.0000    0     1.008   10.276923   -4.255472    3.750872
  31 H     1.0000    0     1.008    5.991993   -2.503208    3.942324

--------------------------------
INTERNAL COORDINATES (ANGSTROEM)
--------------------------------
 N      0   0   0     0.000000000000     0.00000000     0.00000000
 C      1   0   0     1.345250429282     0.00000000     0.00000000
 C      2   1   0     1.364687024225   121.92014562     0.00000000
 C      3   2   1     1.403460924691   118.95207007     0.25915147
 C      4   3   2     1.401639894398   118.28992503   359.64301129
 C      1   2   3     1.344724449516   119.91429321   359.92661909
 H      2   1   3     1.080159048831   116.56407823   180.08722015
 H      3   2   1     1.078965188183   119.31423325   180.39232185
 N      4   3   2     1.355230089305   121.86012750   179.04703621
 H      5   4   3     1.081092679012   121.44487765   180.38408596
 H      6   1   2     1.079547200105   116.92429332   179.89030435
 C      1   2   3     1.464748256100   119.56756004   181.93329371
 H     12   1   2     1.085753737483   109.41078129   316.39850235
 H     12   1   2     1.087278980478   109.57450500    76.76921205
 H     12   1   2     1.084928581974   109.28228976   196.86059495
 H      9   4   3     1.016358115624   118.27261652   179.03150286
 N      9   4   3     1.319129329435   120.90666296     0.84393820
 C     17   9   4     1.404987146317   113.28790509   178.45504580
 C     18  17   9     1.453432722479   116.92543096    85.63140180
 H     18  17   9     1.087348711498   117.78883856   294.89921730
 O     19  18  17     1.224798948256   119.24831934   355.94113491
 C     19  18  17     1.481921417494   118.41615969   178.77970110
 C     22  19  18     1.394789735868   119.16518194   157.44366776
 C     23  22  19     1.384751126299   120.20807265   179.70209352
 C     24  23  22     1.390082844979   120.07743135   359.22028645
 C     25  24  23     1.388119910666   120.00972885     0.07228455
 C     26  25  24     1.386894119318   120.00637994     0.52820601
 H     23  22  19     1.082124358971   119.99199179   358.98707967
 H     24  23  22     1.081967783673   119.86483499   179.31700834
 H     25  24  23     1.082179180562   120.01833868   180.21570422
 H     26  25  24     1.081806992540   120.20034643   180.66514086
 H     27  26  25     1.083130423326   119.13863704   180.82219212

---------------------------
INTERNAL COORDINATES (A.U.)
---------------------------
 N      0   0   0     0.000000000000     0.00000000     0.00000000
 C      1   0   0     2.542154892883     0.00000000     0.00000000
 C      2   1   0     2.578884734301   121.92014562     0.00000000
 C      3   2   1     2.652156787326   118.95207007     0.25915147
 C      4   3   2     2.648715538790   118.28992503   359.64301129
 C      1   2   3     2.541160935173   119.91429321   359.92661909
 H      2   1   3     2.041204783367   116.56407823   180.08722015
 H      3   2   1     2.038948713701   119.31423325   180.39232185
 N      4   3   2     2.561013717236   121.86012750   179.04703621
 H      5   4   3     2.042969088719   121.44487765   180.38408596
 H      6   1   2     2.040048556840   116.92429332   179.89030435
 C      1   2   3     2.767973059168   119.56756004   181.93329371
 H     12   1   2     2.051777212725   109.41078129   316.39850235
 H     12   1   2     2.054659504273   109.57450500    76.76921205
 H     12   1   2     2.050217894794   109.28228976   196.86059495
 H      9   4   3     1.920638492517   118.27261652   179.03150286
 N      9   4   3     2.492793167856   120.90666296     0.84393820
 C     17   9   4     2.655040928219   113.28790509   178.45504580
 C     18  17   9     2.746589799565   116.92543096    85.63140180
 H     18  17   9     2.054791276804   117.78883856   294.89921730
 O     19  18  17     2.314534581319   119.24831934   355.94113491
 C     19  18  17     2.800425631057   118.41615969   178.77970110
 C     22  19  18     2.635770615194   119.16518194   157.44366776
 C     23  22  19     2.616800392345   120.20807265   179.70209352
 C     24  23  22     2.626875880473   120.07743135   359.22028645
 C     25  24  23     2.623166472202   120.00972885     0.07228455
 C     26  25  24     2.620850062257   120.00637994     0.52820601
 H     23  22  19     2.044918681301   119.99199179   358.98707967
 H     24  23  22     2.044622796867   119.86483499   179.31700834
 H     25  24  23     2.045022279094   120.01833868   180.21570422
 H     26  25  24     2.044318945661   120.20034643   180.66514086
 H     27  26  25     2.046819867404   119.13863704   180.82219212


           ************************************************************
           *        Program running with 12 parallel MPI-processes    *
           *              working on a common directory               *
           ************************************************************
------------------------------------------------------------------------------
                   ___                                                        
                  /   \      - P O W E R E D   B Y -                         
                 /     \                                                     
                 |  |  |   _    _      __       _____    __    __             
                 |  |  |  | |  | |    /  \     |  _  \  |  |  /  |          
                  \  \/   | |  | |   /    \    | | | |  |  | /  /          
                 / \  \   | |__| |  /  /\  \   | |_| |  |  |/  /          
                |  |  |   |  __  | /  /__\  \  |    /   |      \           
                |  |  |   | |  | | |   __   |  |    \   |  |\   \          
                \     /   | |  | | |  |  |  |  | |\  \  |  | \   \       
                 \___/    |_|  |_| |__|  |__|  |_| \__\ |__|  \__/        
                                                                              
                      - O R C A' S   B I G   F R I E N D -                    
                                      &                                       
                       - I N T E G R A L  F E E D E R -                       
                                                                              
 v1 FN, 2020, v2 2021, v3 2022-2024                                           
------------------------------------------------------------------------------


----------------------
SHARK INTEGRAL PACKAGE
----------------------

Number of atoms                             ...     32
Number of basis functions                   ...    298
Number of shells                            ...    154
Maximum angular momentum                    ...      2
Integral batch strategy                     ... SHARK/LIBINT Hybrid
RI-J (if used) integral strategy            ... SPLIT-RIJ (Revised 2003 algorithm where possible)
Printlevel                                  ...      1
Contraction scheme used                     ... SEGMENTED contraction
Prescreening option                         ... SCHWARTZ
   Thresh                                   ... 1.000e-12
   Tcut                                     ... 1.000e-14
   Tpresel                                  ... 1.000e-14 
Coulomb Range Separation                    ... NOT USED
Exchange Range Separation                   ... NOT USED
Multipole approximations                    ... NOT USED
Finite Nucleus Model                        ... NOT USED
CABS basis                                  ... NOT available
Auxiliary Coulomb fitting basis             ... AVAILABLE
   # of basis functions in Aux-J            ...   1036
   # of shells in Aux-J                     ...    340
   Maximum angular momentum in Aux-J        ...      4
Auxiliary J/K fitting basis                 ... NOT available
Auxiliary Correlation fitting basis         ... NOT available
Auxiliary 'external' fitting basis          ... NOT available

Checking pre-screening integrals            ... done (  0.0 sec) Dimension = 154
Check shell pair data                       ... done (  0.0 sec)
Shell pair information
Shell pair cut-off parameter TPreSel        ...   1.0e-14
Total number of shell pairs                 ...     11935
Shell pairs after pre-screening             ...      7696
Total number of primitive shell pairs       ...     42471
Primitive shell pairs kept                  ...     18093
          la=0 lb=0:   2873 shell pairs
          la=1 lb=0:   2614 shell pairs
          la=1 lb=1:    563 shell pairs
          la=2 lb=0:   1055 shell pairs
          la=2 lb=1:    484 shell pairs
          la=2 lb=2:    107 shell pairs

Calculating one electron integrals          ... done (  0.0 sec)
Calculating RI/J V-Matrix + Cholesky decomp.... done (  0.0 sec)
Calculating Nuclear repulsion               ... done (  0.0 sec) ENN=   1151.951702488082 Eh

Diagonalization of the overlap matrix:
Smallest eigenvalue                        ... 4.281e-04
Time for diagonalization                   ...    0.007 sec
Threshold for overlap eigenvalues          ... 1.000e-07
Number of eigenvalues below threshold      ... 0
Time for construction of square roots      ...    0.003 sec
Total time needed                          ...    0.011 sec

-------------------
DFT GRID GENERATION
-------------------

General Integration Accuracy     IntAcc      ... 4.159
Radial Grid Type                 RadialGrid  ... OptM3 with GC (2021)
Angular Grid (max. ang.)         AngularGrid ... 3 (Lebedev-194)
Angular grid pruning method      GridPruning ... 4 (adaptive)
Weight generation scheme         WeightScheme... mBecke (2022)
Basis function cutoff            BFCut       ... 1.0000e-12
Integration weight cutoff        WCut        ... 1.0000e-14
Partially contracted basis set               ... off
Rotationally invariant grid construction     ... off
Angular grids for H and He will be reduced by one unit

Total number of grid points                  ...    78316
Total number of batches                      ...     1240
Average number of points per batch           ...       63
Average number of grid points per atom       ...     2447
Initializing property integral containers    ... done (  0.0 sec)

SHARK setup successfully completed in   0.5 seconds

Maximum memory used throughout the entire STARTUP-calculation: 29.2 MB


           ************************************************************
           *        Program running with 12 parallel MPI-processes    *
           *              working on a common directory               *
           ************************************************************
             **** ENERGY FILE WAS UPDATED (orca.en.tmp) ****
Finished Guess after   0.2 sec
Maximum memory used throughout the entire GUESS-calculation: 17.9 MB


           ************************************************************
           *        Program running with 12 parallel MPI-processes    *
           *              working on a common directory               *
           ************************************************************
--------------------
CPCM SOLVATION MODEL
--------------------
CPCM parameters:
  Epsilon                                         ...      80.1510
  Refrac                                          ...       1.3328
  Rsolv                                           ...       1.3000
  Surface type                                    ... GAUSSIAN VDW
  Discretization scheme                           ... Constant charge density
    Threshold for H atoms                         ...       5.0000 (charges/Ang^2)
    Threshold for non-H atoms                     ...       5.0000 (charges/Ang^2)
  Epsilon function type                           ...         CPCM
Solvent:                                          ... WATER
Radii:
  Scheme                                          ... Element-dependent radii
  Radius for N  used is    3.5149 Bohr (=   1.8600 Ang.)
  Radius for C  used is    3.8550 Bohr (=   2.0400 Ang.)
  Radius for H  used is    2.4944 Bohr (=   1.3200 Ang.)
  Radius for O  used is    3.4469 Bohr (=   1.8240 Ang.)
Calculating surface                               ...        done! (  0.0s)
Cavity surface points                             ...         2930
Cavity Volume                                     ...    1990.3215
Cavity Surface-area                               ...    1060.4727
Calculating surface distance matrix               ...        done! (  0.0s)
Performing Cholesky decomposition & store         ...        done! (  0.2s)
Overall time for CPCM initialization              ...                 0.2s

----------------------------------------D-I-I-S--------------------------------------------
Iteration    Energy (Eh)           Delta-E    RMSDP     MaxDP     DIISErr   Damp  Time(sec)
-------------------------------------------------------------------------------------------
               ***  Starting incremental Fock matrix formation  ***
    1    -779.4688457385311722     0.00e+00  3.06e-05  1.66e-03  1.06e-02  0.850   2.0
    2    -779.4694888372800960    -6.43e-04  3.37e-05  1.75e-03  9.73e-03  0.850   1.7
                               ***Turning on AO-DIIS***
    3    -779.4701020663906093    -6.13e-04  3.45e-05  1.73e-03  8.87e-03  0.850   1.7
    4    -779.4706579876431078    -5.56e-04  2.23e-04  1.07e-02  7.95e-03  0.000   1.8
    5    -779.4745297817255505    -3.87e-03  3.58e-05  1.91e-03  2.02e-03  0.000   1.9
    6    -779.4746233891778502    -9.36e-05  2.69e-05  1.32e-03  1.20e-03  0.000   1.8
                              *** Initializing SOSCF ***
---------------------------------------S-O-S-C-F--------------------------------------
Iteration    Energy (Eh)           Delta-E    RMSDP     MaxDP     MaxGrad    Time(sec)
--------------------------------------------------------------------------------------
    7    -779.4746688544980771    -4.55e-05  2.08e-05  9.35e-04  6.90e-04     1.8
               *** Restarting incremental Fock matrix formation ***
    8    -779.4746959424223860    -2.71e-05  2.76e-05  1.35e-03  1.23e-03     2.2
    9    -779.4747193365419662    -2.34e-05  4.75e-05  2.28e-03  6.81e-04     1.7
   10    -779.4747291482660785    -9.81e-06  1.18e-05  5.78e-04  3.55e-04     1.8
   11    -779.4747329209012605    -3.77e-06  6.66e-06  2.90e-04  1.39e-04     1.6
   12    -779.4747337707949555    -8.50e-07  2.10e-06  1.25e-04  5.09e-05     1.6
   13    -779.4747338980321274    -1.27e-07  1.78e-06  8.00e-05  3.76e-05     1.5
   14    -779.4747339723032837    -7.43e-08  1.29e-06  5.86e-05  1.62e-05     1.5
   15    -779.4747339889518116    -1.66e-08  4.38e-07  2.44e-05  8.51e-06     1.5
   16    -779.4747339935738637    -4.62e-09  1.68e-07  5.00e-06  5.49e-06     1.4
   17    -779.4747339945968179    -1.02e-09  1.20e-07  5.75e-06  2.97e-06     1.3
   18    -779.4747339951175036    -5.21e-10  8.47e-08  4.50e-06  1.82e-06     1.3
                 **** Energy Check signals convergence ****

               *****************************************************
               *                     SUCCESS                       *
               *           SCF CONVERGED AFTER  18 CYCLES          *
               *****************************************************

             **** ENERGY FILE WAS UPDATED (orca.en.tmp) ****

----------------
TOTAL SCF ENERGY
----------------

Total Energy       :       -779.47473399511750 Eh          -21210.58584 eV

Components:
Nuclear Repulsion  :       1151.95170248808176 Eh           31346.19943 eV
Electronic Energy  :      -1931.32746881528965 Eh          -52554.09222 eV
One Electron Energy:      -3326.04864404727959 Eh          -90506.38486 eV
Two Electron Energy:       1394.72117523198995 Eh           37952.29264 eV
CPCM Dielectric    :         -0.09896766790955 Eh              -2.69305 eV

Virial components:
Potential Energy   :      -1553.08885400122472 Eh          -42261.69626 eV
Kinetic Energy     :        773.61412000610721 Eh           21051.11042 eV
Virial Ratio       :          2.00757562955154

DFT components:
N(Alpha)           :       63.000140983383 electrons
N(Beta)            :       63.000087674752 electrons
N(Total)           :      126.000228658135 electrons
E(X)               :      -58.817862733201 Eh       
E(C)               :       -5.517847344510 Eh       
E(XC)              :      -64.335710077710 Eh       

CPCM Solvation Model Properties:
Surface-charge          :         -1.01939039622838
Corrected charge        :         -1.00000000000000
Outlying charge corr.   :          0.00002034101091 Eh               0.00055 eV
Free-energy (cav+disp)  :  This term is not implemented in the current solvation scheme

---------------
SCF CONVERGENCE
---------------

  Last Energy change         ...    5.2069e-10  Tolerance :   1.0000e-09
  Last MAX-Density change    ...    4.5019e-06  Tolerance :   1.0000e-08
  Last RMS-Density change    ...    8.4662e-08  Tolerance :   1.0000e-09
  Last DIIS Error            ...    6.8993e-04  Tolerance :   1.0000e-08
  Last Orbital Gradient      ...    1.8152e-06  Tolerance :   2.0000e-06
  Last Orbital Rotation      ...    9.1980e-06  Tolerance :   2.0000e-06


----------------------
UHF SPIN CONTAMINATION
----------------------

Warning: in a DFT calculation there is little theoretical justification to 
         calculate <S**2> as in Hartree-Fock theory. We will do it anyways
         but you should keep in mind that the values have only limited relevance

Expectation value of <S**2>     :     0.971619
Ideal value S*(S+1) for S=0.0   :     0.000000
Deviation                       :     0.971619

Total SCF time: 0 days 0 hours 0 min 30 sec 
Finished LeanSCF after  30.8 sec

Maximum memory used throughout the entire LEANSCF-calculation: 26.5 MB


           ************************************************************
           *        Program running with 12 parallel MPI-processes    *
           *              working on a common directory               *
           ************************************************************

------------------------------------------------------------------------------
                         ORCA PROPERTY INTEGRAL CALCULATIONS
------------------------------------------------------------------------------

GBWName                                   ... orca.gbw
Number of atoms                           ...     32
Number of basis functions                 ...    298
Max core memory                           ...    700 MB

Dipole integrals                          ... YES
Quadrupole integrals                      ...  NO
Linear momentum integrals                 ...  NO
Angular momentum integrals                ...  NO
Higher moments length integrals           ...  NO
Higher moments velocity integrals         ...  NO
Kinetic energy integrals                  ...  NO
GIAO right hand sides                     ...  NO
GIAO dipole derivative integrals          ...  NO
SOC integrals                             ...  NO
EPR diamagnetic integrals (GIAO)          ...  NO
EPR gauge integrals                       ...  NO
Field gradient integrals                  ...  NO (   0 nuclei)
Spin-dipole/Fermi contact integrals       ...  NO (   0 nuclei)
Contact density integrals                 ...  NO (   0 nuclei)
Nucleus-orbit integrals                   ...  NO (   0 nuclei)
Geometric perturbations                   ...  NO (  32 nuclei)

Choice of electric origin   ... Center of mass
Position of electric origin ... ( -0.0398, -0.0284,  0.1118) 
Choice of magnetic origin   ... GIAO
Position of magnetic origin ... (  0.0000,  0.0000,  0.0000) 

Calculating integrals                     ... Electric Dipole (Length)     done (  0.0 sec)

Property integrals calculated in   0.0 sec

Maximum memory used throughout the entire PROPINT-calculation: 18.0 MB


-------------------------------------------------------------------------------
                          DFT DISPERSION CORRECTION                            
                                                                               
                              DFTD3 V3.1  Rev 1                                
                          USING Becke-Johnson damping                          
-------------------------------------------------------------------------------
-------------------------   ----------------
Dispersion correction           -0.020884240
-------------------------   ----------------

------------------   -----------------
gCP correction             0.053648146
------------------   -----------------

-------------------------   --------------------
FINAL SINGLE POINT ENERGY      -779.441970089057
-------------------------   --------------------


           ************************************************************
           *        Program running with 12 parallel MPI-processes    *
           *              working on a common directory               *
           ************************************************************
------------------------------------------------------------------------------
                         ORCA SCF GRADIENT CALCULATION
------------------------------------------------------------------------------

Nuc. rep. gradient        (SHARK) ... done (  0.0 sec)
HCore & Overlap gradient  (SHARK) ... done (  0.1 sec)
Split-RIJ-J gradient      (SHARK) ... done (  0.5 sec)
O(N)X-gradient            (SHARK) ... done (  4.7 sec)
XC gradient                       ... done (  1.2 sec)
CPCM gradient                     ... done (  0.9 sec)
Dispersion correction             ... done (  0.0 sec)

-------------------
DISPERSION GRADIENT
-------------------

   1   N   :   -0.000111696    0.000035686   -0.000012918
   2   C   :   -0.000058490    0.000108228    0.000101279
   3   C   :   -0.000004024    0.000090989    0.000123922
   4   C   :   -0.000015342   -0.000034534   -0.000005386
   5   C   :   -0.000021776   -0.000118753   -0.000131360
   6   C   :   -0.000084286   -0.000070086   -0.000116332
   7   H   :   -0.000020461    0.000084722    0.000088761
   8   H   :    0.000003512    0.000080655    0.000104776
   9   N   :    0.000016852   -0.000072662    0.000005474
  10   H   :   -0.000004194   -0.000086860   -0.000096590
  11   H   :   -0.000050988   -0.000062981   -0.000095208
  12   C   :   -0.000160194    0.000059130   -0.000017449
  13   H   :   -0.000097383    0.000030210    0.000029985
  14   H   :   -0.000080575    0.000072149   -0.000032000
  15   H   :   -0.000098632    0.000001818   -0.000029267
  16   H   :   -0.000006363   -0.000088531   -0.000048671
  17   N   :    0.000019582    0.000009146    0.000111215
  18   C   :   -0.000018502   -0.000018521    0.000100103
  19   C   :   -0.000018478    0.000096365   -0.000002119
  20   H   :   -0.000039008   -0.000083090    0.000069260
  21   O   :    0.000019930    0.000168760   -0.000085957
  22   C   :    0.000040799    0.000035746   -0.000016395
  23   C   :    0.000071556    0.000055578   -0.000147058
  24   C   :    0.000138917   -0.000006423   -0.000113718
  25   C   :    0.000147282   -0.000057183   -0.000009190
  26   C   :    0.000133062   -0.000091423    0.000098834
  27   C   :    0.000067237   -0.000059927    0.000128375
  28   H   :    0.000009750    0.000052876   -0.000114967
  29   H   :    0.000064782    0.000010772   -0.000088493
  30   H   :    0.000099864   -0.000042042   -0.000004751
  31   H   :    0.000049114   -0.000057547    0.000083421
  32   H   :    0.000008156   -0.000042267    0.000122424

Difference to translation invariance:
           :    0.0000000000   -0.0000000000    0.0000000000

Difference to rotation invariance:
           :    0.0000000000   -0.0000000000   -0.0000000000

Norm of the Dispersion gradient    ...    0.0007551086
RMS gradient                       ...    0.0000770679
MAX gradient                       ...    0.0001687596
gCP correction                   ... done

------------------
CARTESIAN GRADIENT
------------------

   1   N   :   -0.000308143    0.000275256    0.000121707
   2   C   :    0.000282014    0.000009160   -0.000000865
   3   C   :   -0.000103693    0.000423280    0.000268383
   4   C   :    0.001644637   -0.001055999   -0.000199758
   5   C   :   -0.000808099    0.000048055   -0.000256526
   6   C   :    0.000450731   -0.000527337   -0.000281197
   7   H   :    0.000072068   -0.000002917    0.000017354
   8   H   :    0.000096684   -0.000013836   -0.000051256
   9   N   :    0.002333025    0.004820241   -0.008794980
  10   H   :    0.000084129   -0.000000182    0.000050647
  11   H   :    0.000114941   -0.000021729    0.000050239
  12   C   :   -0.000094385    0.000025072    0.000085041
  13   H   :   -0.000011724   -0.000003923   -0.000023123
  14   H   :   -0.000001703   -0.000001102    0.000028064
  15   H   :   -0.000085635    0.000010171   -0.000026171
  16   H   :   -0.000314629    0.000448033    0.000172993
  17   N   :   -0.020711862    0.002143001    0.005819017
  18   C   :    0.023578281    0.001341872    0.013748046
  19   C   :   -0.004868849   -0.009947155   -0.006759890
  20   H   :    0.000635436    0.000331355   -0.004406255
  21   O   :   -0.002337086    0.001055672    0.000049580
  22   C   :    0.000102998    0.000771838    0.000308606
  23   C   :   -0.000027013   -0.000008009    0.000156502
  24   C   :   -0.000065001   -0.000103159   -0.000117190
  25   C   :    0.000039988   -0.000007978    0.000021361
  26   C   :    0.000049238   -0.000120265   -0.000131785
  27   C   :   -0.000058593   -0.000022302    0.000090787
  28   H   :    0.000069608    0.000015055   -0.000044319
  29   H   :    0.000024943   -0.000036487    0.000003271
  30   H   :    0.000000176    0.000016304    0.000018873
  31   H   :   -0.000007924    0.000011148    0.000003175
  32   H   :    0.000225443    0.000126865    0.000079670

Difference to translation invariance:
           :    0.0000000000    0.0000000000    0.0000000000

Difference to rotation invariance:
           :   -0.0005004599    0.0005028093   -0.0014923274

Norm of the Cartesian gradient     ...    0.0390130622
RMS gradient                       ...    0.0039817540
MAX gradient                       ...    0.0235782806

-------
TIMINGS
-------

Total SCF gradient time     ....        7.459 sec

Densities                   ....       0.002 sec  (  0.0%)
One electron gradient       ....       0.097 sec  (  1.3%)
Two electron gradient       ....       4.729 sec  ( 63.4%)
RI-J Coulomb gradient       ....       0.470 sec  (  6.3%)
XC gradient                 ....       1.216 sec  ( 16.3%)
CPCM gradient               ....       0.882 sec  ( 11.8%)
   A-Matrix (El+Nuc)        ....       0.393 sec  (  5.3%)
   Potential                ....       0.489 sec  (  6.6%)

Maximum memory used throughout the entire SCFGRAD-calculation: 41.9 MB
------------------------------------------------------------------------------
                         ORCA GEOMETRY RELAXATION STEP
------------------------------------------------------------------------------

Reading the OPT-File                    .... done
Getting information on internals        .... done
Copying old internal coords+grads       .... done
Making the new internal coordinates     .... (2022 redundants) done
Validating the new internal coordinates .... (2022 redundants) done
Calculating the B-matrix                .... done
Calculating the G,G- and P matrices     .... done
Transforming gradient to internals      .... done
Projecting the internal gradient        .... done
Number of atoms                         ....  32
Number of internal coordinates          .... 154
Current Energy                          ....  -779.441970089 Eh
Current gradient norm                   ....     0.039013062 Eh/bohr
Maximum allowed component of the step   ....  0.300
Current trust radius                    ....  0.133
Updating the Hessian (Bofill)           .... done
Diagonalizing the Hessian               .... done
Dimension of the hessian                .... 154
Lowest eigenvalues of the Hessian:
 -0.051167329 -0.000240830  0.004004447  0.005246606  0.009151554
Hessian has   2 negative eigenvalues
Taking P-RFO step
Searching for lambda that maximizes along the lowest mode
TS mode is mode number   0 with eigenvalue  -0.05116733 and components:
   1.    0.00083333
   2.    0.00026641
   3.    0.00162300
   4.    0.00138849
   5.   -0.00137881
   6.    0.00107965
   7.   -0.00010353
   8.    0.00021358
   9.   -0.00158592
  10.   -0.00006947
  11.   -0.00075757
  12.   -0.00013976
  13.   -0.00014052
  14.    0.00011802
  15.    0.00077534
  16.   -0.00281751
  17.    0.01934587
  18.    0.17078969
  19.    0.00258741
  20.   -0.00064342
  21.    0.01107701
  22.    0.00151700
  23.   -0.00039110
  24.    0.00083187
  25.   -0.00019467
  26.   -0.00045571
  27.    0.00034331
  28.    0.00014295
  29.   -0.00006906
  30.    0.00005727
  31.   -0.00002499
  32.    0.00009771
  33.   -0.00028402
  34.   -0.00030639
  35.   -0.00389432
  36.    0.00410523
  37.    0.00132716
  38.   -0.00064291
  39.   -0.00069491
  40.   -0.00025603
  41.   -0.00045071
  42.    0.00069723
  43.   -0.00055316
  44.   -0.00319683
  45.    0.00358770
  46.    0.00019573
  47.    0.00015867
  48.   -0.00034747
  49.   -0.00128103
  50.    0.00118027
  51.    0.00010246
  52.   -0.00178508
  53.   -0.00694066
  54.    0.00353607
  55.   -0.00215586
  56.    0.00018484
  57.    0.00050350
  58.   -0.00073070
  59.    0.00059762
  60.    0.00159174
  61.   -0.09103893
  62.   -0.03020665
  63.   -0.01891147
  64.   -0.05913393
  65.    0.00635373
  66.    0.01380691
  67.   -0.02039267
  68.    0.00012917
  69.    0.00032205
  70.   -0.00025696
  71.    0.00040687
  72.    0.00008708
  73.   -0.00050333
  74.    0.00011321
  75.   -0.00080938
  76.    0.00069825
  77.    0.00037084
  78.    0.00032556
  79.   -0.00070080
  80.   -0.00040308
  81.   -0.00015408
  82.    0.00055240
  83.   -0.00028533
  84.    0.00049525
  85.   -0.00019411
  86.    0.00347491
  87.    0.00220903
  88.    0.00553338
  89.    0.00015056
  90.   -0.00409377
  91.   -0.00285092
  92.    0.00064201
  93.   -0.00060084
  94.    0.00574231
  95.    0.00700755
  96.    0.00034934
  97.    0.00161457
  98.   -0.00061795
  99.   -0.00380692
 100.    0.00145360
 101.   -0.00587847
 102.   -0.00086875
 103.    0.00113962
 104.   -0.00089439
 105.   -0.00154523
 106.    0.00037613
 107.   -0.00290276
 108.   -0.00346610
 109.   -0.00154474
 110.   -0.01178377
 111.   -0.01732929
 112.    0.01806086
 113.    0.01251534
 114.   -0.00029869
 115.    0.00125904
 116.   -0.00075425
 117.   -0.00102828
 118.    0.00171460
 119.   -0.02508943
 120.    0.00635264
 121.   -0.65485329
 122.   -0.72344467
 123.   -0.02487365
 124.    0.00918311
 125.   -0.00657360
 126.    0.02748316
 127.    0.00238177
 128.    0.02057609
 129.   -0.00352708
 130.    0.01466724
 131.   -0.00036230
 132.    0.00533634
 133.    0.00258065
 134.    0.00827929
 135.    0.00134686
 136.   -0.00159592
 137.    0.00217950
 138.   -0.00076328
 139.    0.00115108
 140.    0.00031754
 141.    0.00048314
 142.   -0.00035040
 143.   -0.00055387
 144.    0.00011341
 145.   -0.00104608
 146.   -0.00037880
 147.   -0.00331619
 148.   -0.00928946
 149.   -0.00129700
 150.   -0.00080908
 151.    0.00173980
 152.    0.00222772
 153.   -0.00033436
 154.   -0.00630763

Lambda that maximizes along the TS mode:       0.00705098
Searching for lambda that minimizes along all other modes
In cycle   1: lambdaN =  -0.00570431   step =  -0.04453652
In cycle   2: lambdaN =  -0.00814318   step =   0.00243887
In cycle   3: lambdaN =  -0.00824196   step =   0.00009878
In cycle   4: lambdaN =  -0.00824207   step =   0.00000011
In cycle   5: lambdaN =  -0.00824207   step =   0.00000000
Lambda that minimizes along all other modes:  -0.00824207
Calculated stepsize too large (   0.5406 >    0.1333). Scaled with    0.2466.
The final length of the internal step   ....       0.1333
Converting the step to Cartesian space:
 Initial RMS(Int)=    0.0107443062
Transforming coordinates:
 Iter   0:  RMS(Cart)=    0.0192245468 RMS(Int)=    0.5063348395
 Iter   5:  RMS(Cart)=    0.0000000209 RMS(Int)=    0.0000000072
done
Storing new coordinates                 .... done
The predicted energy change is          ....     0.245558434
Previously predicted energy change      ....     1.251024471
Actually observed energy change         ....     0.000575339
Ratio of predicted to observed change   ....     0.000459894
New trust radius                        ....     0.100000000

                                .--------------------.
          ----------------------|Geometry convergence|-------------------------
          Item                value                   Tolerance       Converged
          ---------------------------------------------------------------------
          Energy change       0.0005753387            0.0000010000      NO
          RMS gradient        0.0025536007            0.0000300000      NO
          MAX gradient        0.0184295987            0.0001000000      NO
          RMS step            0.0107443062            0.0006000000      NO
          MAX step            0.0739887417            0.0010000000      NO
          ........................................................
          Max(Bonds)      0.0031      Max(Angles)    1.60
          Max(Dihed)        4.24      Max(Improp)    0.00
          ---------------------------------------------------------------------

The optimization has not yet converged - more geometry cycles are needed


    ---------------------------------------------------------------------------
                         Redundant Internal Coordinates
                            (Angstroem and degrees)

        Definition                    Value    dE/dq     Step     New-Value  comp.(TS mode)
    ----------------------------------------------------------------------------
     1. B(C   1,N   0)                1.3453  0.000298  0.0001    1.3453   
     2. B(C   2,C   1)                1.3647 -0.000113  0.0000    1.3647   
     3. B(C   3,C   2)                1.4035  0.000215  0.0002    1.4036   
     4. B(C   4,C   3)                1.4016  0.000379  0.0002    1.4018   
     5. B(C   5,C   4)                1.3645 -0.000354 -0.0002    1.3643   
     6. B(C   5,N   0)                1.3447  0.000567  0.0000    1.3447   
     7. B(H   6,C   1)                1.0802 -0.000024 -0.0000    1.0802   
     8. B(H   7,C   2)                1.0790  0.000007  0.0000    1.0790   
     9. B(N   8,C   3)                1.3552 -0.001522 -0.0005    1.3547   
    10. B(H   9,C   4)                1.0811 -0.000002  0.0000    1.0811   
    11. B(H  10,C   5)                1.0795 -0.000097  0.0000    1.0796   
    12. B(C  11,N   0)                1.4647  0.000181 -0.0002    1.4645   
    13. B(H  12,C  11)                1.0858 -0.000017  0.0000    1.0858   
    14. B(H  13,C  11)                1.0873 -0.000019  0.0000    1.0873   
    15. B(H  14,C  11)                1.0849  0.000059  0.0000    1.0849   
    16. B(H  15,N   8)                1.0164 -0.000520  0.0001    1.0164   
    17. B(N  16,N   8)                1.3191  0.002682  0.0007    1.3198   
    18. B(C  17,N  16)                1.4050  0.018430 -0.0011    1.4039   
    19. B(C  18,C  17)                1.4534 -0.003981 -0.0031    1.4503   
    20. B(H  19,C  17)                1.0873 -0.001187 -0.0005    1.0869   
    21. B(O  20,C  18)                1.2248  0.001404  0.0010    1.2258   
    22. B(C  21,C  18)                1.4819  0.000046  0.0005    1.4824   
    23. B(C  22,C  21)                1.3948  0.000040  0.0000    1.3948   
    24. B(C  23,C  22)                1.3848  0.000025  0.0000    1.3848   
    25. B(C  24,C  23)                1.3901 -0.000048 -0.0001    1.3900   
    26. B(C  25,C  24)                1.3881 -0.000065 -0.0000    1.3881   
    27. B(C  26,C  25)                1.3869  0.000104 -0.0000    1.3869   
    28. B(C  26,C  21)                1.3940  0.000194  0.0001    1.3941   
    29. B(H  27,C  22)                1.0821  0.000019 -0.0000    1.0821   
    30. B(H  28,C  23)                1.0820  0.000006  0.0000    1.0820   
    31. B(H  29,C  24)                1.0822 -0.000008 -0.0000    1.0822   
    32. B(H  30,C  25)                1.0818 -0.000007  0.0000    1.0818   
    33. B(H  31,C  26)                1.0831 -0.000073 -0.0000    1.0831   
    34. A(C   1,N   0,C   5)          119.91 -0.000120   -0.01    119.91   
    35. A(C   5,N   0,C  11)          120.49  0.000147   -0.05    120.44   
    36. A(C   1,N   0,C  11)          119.57 -0.000026    0.05    119.62   
    37. A(N   0,C   1,H   6)          116.56  0.000014   -0.01    116.55   
    38. A(N   0,C   1,C   2)          121.92  0.000112   -0.00    121.92   
    39. A(C   2,C   1,H   6)          121.52 -0.000126    0.01    121.53   
    40. A(C   3,C   2,H   7)          121.73 -0.000070    0.01    121.74   
    41. A(C   1,C   2,H   7)          119.31  0.000131   -0.02    119.30   
    42. A(C   1,C   2,C   3)          118.95 -0.000061    0.01    118.96   
    43. A(C   2,C   3,C   4)          118.29  0.000012   -0.02    118.27   
    44. A(C   2,C   3,N   8)          121.86 -0.000334    0.08    121.94   
    45. A(C   4,C   3,N   8)          119.85  0.000322   -0.06    119.79   
    46. A(C   5,C   4,H   9)          119.14  0.000064   -0.01    119.12   
    47. A(C   3,C   4,H   9)          121.44 -0.000135    0.01    121.45   
    48. A(C   3,C   4,C   5)          119.42  0.000071    0.01    119.42   
    49. A(N   0,C   5,H  10)          116.92  0.000090   -0.00    116.92   
    50. A(N   0,C   5,C   4)          121.50 -0.000014    0.01    121.52   
    51. A(C   4,C   5,H  10)          121.57 -0.000076   -0.01    121.56   
    52. A(C   3,N   8,N  16)          120.91  0.000327    0.03    120.94   
    53. A(C   3,N   8,H  15)          118.27 -0.000371   -0.03    118.25   
    54. A(H  15,N   8,N  16)          120.80  0.000036   -0.03    120.77   
    55. A(N   0,C  11,H  14)          109.28  0.000103   -0.02    109.26   
    56. A(H  13,C  11,H  14)          109.59 -0.000036    0.00    109.59   
    57. A(H  12,C  11,H  14)          109.22 -0.000042   -0.01    109.20   
    58. A(H  12,C  11,H  13)          109.75 -0.000015   -0.01    109.75   
    59. A(N   0,C  11,H  13)          109.57 -0.000015    0.02    109.60   
    60. A(N   0,C  11,H  12)          109.41  0.000007    0.02    109.43   
    61. A(N   8,N  16,C  17)          113.29 -0.006860    0.11    113.40   
    62. A(C  18,C  17,H  19)          118.49 -0.003568    1.60    120.09   
    63. A(N  16,C  17,H  19)          117.79  0.005896    0.35    118.13   
    64. A(N  16,C  17,C  18)          116.93 -0.008590    0.92    117.84   
    65. A(O  20,C  18,C  21)          122.27  0.001314   -0.12    122.16   
    66. A(C  17,C  18,C  21)          118.42  0.002389    0.13    118.54   
    67. A(C  17,C  18,O  20)          119.25 -0.003687   -0.01    119.24   
    68. A(C  22,C  21,C  26)          119.45 -0.000166   -0.02    119.42   
    69. A(C  18,C  21,C  26)          121.38  0.000349    0.09    121.47   
    70. A(C  18,C  21,C  22)          119.17 -0.000182   -0.07    119.10   
    71. A(C  23,C  22,H  27)          119.80 -0.000142    0.00    119.80   
    72. A(C  21,C  22,H  27)          119.99  0.000014   -0.02    119.98   
    73. A(C  21,C  22,C  23)          120.21  0.000128    0.01    120.22   
    74. A(C  24,C  23,H  28)          120.06 -0.000038    0.01    120.07   
    75. A(C  22,C  23,H  28)          119.86  0.000032   -0.01    119.85   
    76. A(C  22,C  23,C  24)          120.08  0.000006    0.00    120.08   
    77. A(C  25,C  24,H  29)          119.97  0.000010    0.01    119.98   
    78. A(C  23,C  24,H  29)          120.02  0.000026    0.01    120.02   
    79. A(C  23,C  24,C  25)          120.01 -0.000036   -0.01    119.99   
    80. A(C  26,C  25,H  30)          119.79 -0.000047   -0.01    119.78   
    81. A(C  24,C  25,H  30)          120.20 -0.000031   -0.00    120.20   
    82. A(C  24,C  25,C  26)          120.01  0.000079    0.01    120.02   
    83. A(C  25,C  26,H  31)          119.14 -0.000137   -0.06    119.08   
    84. A(C  21,C  26,H  31)          120.61  0.000147    0.05    120.65   
    85. A(C  21,C  26,C  25)          120.24 -0.000011    0.01    120.25   
    86. D(C   2,C   1,N   0,C   5)     -0.07 -0.000053    0.08      0.01   
    87. D(H   6,C   1,N   0,C  11)      2.02 -0.000031    0.10      2.12   
    88. D(C   2,C   1,N   0,C  11)   -178.07 -0.000079    0.18   -177.89   
    89. D(H   6,C   1,N   0,C   5)   -179.99 -0.000006    0.00   -179.98   
    90. D(H   7,C   2,C   1,N   0)   -179.61  0.000041   -0.10   -179.71   
    91. D(C   3,C   2,C   1,N   0)      0.26  0.000014   -0.04      0.22   
    92. D(C   3,C   2,C   1,H   6)   -179.83 -0.000036    0.04   -179.79   
    93. D(H   7,C   2,C   1,H   6)      0.30 -0.000009   -0.02      0.28   
    94. D(N   8,C   3,C   2,C   1)    179.05  0.000107    0.11    179.16   
    95. D(N   8,C   3,C   2,H   7)     -1.09  0.000080    0.18     -0.91   
    96. D(C   4,C   3,C   2,C   1)     -0.36  0.000046   -0.04     -0.40   
    97. D(C   4,C   3,C   2,H   7)    179.51  0.000019    0.03    179.53   
    98. D(H   9,C   4,C   3,C   2)   -179.62  0.000000    0.03   -179.59   
    99. D(C   5,C   4,C   3,N   8)   -179.13 -0.000122   -0.07   -179.21   
   100. D(C   5,C   4,C   3,C   2)      0.28 -0.000067    0.08      0.36   
   101. D(H   9,C   4,C   3,N   8)      0.97 -0.000055   -0.13      0.84   
   102. D(H  10,C   5,C   4,H   9)     -0.10 -0.000012   -0.01     -0.11   
   103. D(N   0,C   5,C   4,H   9)    179.80 -0.000036    0.02    179.81   
   104. D(N   0,C   5,C   4,C   3)     -0.10  0.000029   -0.04     -0.14   
   105. D(H  10,C   5,N   0,C  11)     -2.14  0.000030   -0.11     -2.25   
   106. D(H  10,C   5,N   0,C   1)    179.89  0.000008   -0.02    179.87   
   107. D(H  10,C   5,C   4,C   3)   -180.00  0.000053   -0.06   -180.06   
   108. D(C   4,C   5,N   0,C  11)    177.97  0.000053   -0.14    177.83   
   109. D(C   4,C   5,N   0,C   1)     -0.01  0.000031   -0.04     -0.05   
   110. D(N  16,N   8,C   3,C   4)   -179.76  0.000323   -0.04   -179.80   
   111. D(N  16,N   8,C   3,C   2)      0.84  0.000264   -0.19      0.65   
   112. D(H  15,N   8,C   3,C   4)     -1.57  0.000069    0.70     -0.87   
   113. D(H  15,N   8,C   3,C   2)    179.03  0.000010    0.54    179.57   
   114. D(H  13,C  11,N   0,C   1)     76.77 -0.000024    0.14     76.91   
   115. D(H  12,C  11,N   0,C   5)    138.42 -0.000020    0.22    138.64   
   116. D(H  12,C  11,N   0,C   1)    -43.60 -0.000000    0.13    -43.47   
   117. D(H  14,C  11,N   0,C   1)   -163.14 -0.000015    0.15   -162.99   
   118. D(H  13,C  11,N   0,C   5)   -101.21 -0.000044    0.24   -100.97   
   119. D(C  17,N  16,N   8,H  15)      0.31 -0.000118    0.11      0.42   
   120. D(C  17,N  16,N   8,C   3)    178.46 -0.000386    0.88    179.34   
   121. D(H  19,C  17,N  16,N   8)    -65.10 -0.004106   -4.24    -69.34          0.65
   122. D(C  18,C  17,N  16,N   8)     85.63 -0.017613   -1.27     84.36          0.72
   123. D(C  21,C  18,C  17,H  19)    -30.70 -0.005945    3.87    -26.83   
   124. D(C  21,C  18,C  17,N  16)    178.78  0.004827   -0.87    177.91   
   125. D(O  20,C  18,C  17,H  19)    146.46 -0.005559    4.06    150.52   
   126. D(O  20,C  18,C  17,N  16)     -4.06  0.005213   -0.68     -4.74   
   127. D(C  26,C  21,C  18,O  20)    159.17 -0.000262   -0.41    158.76   
   128. D(C  26,C  21,C  18,C  17)    -23.76 -0.000012   -0.19    -23.95   
   129. D(C  22,C  21,C  18,O  20)    -19.63 -0.000305   -0.35    -19.98   
   130. D(C  22,C  21,C  18,C  17)    157.44 -0.000055   -0.13    157.31   
   131. D(H  27,C  22,C  21,C  26)   -179.83  0.000022    0.01   -179.82   
   132. D(H  27,C  22,C  21,C  18)     -1.01  0.000071   -0.05     -1.06   
   133. D(C  23,C  22,C  21,C  26)      0.88  0.000074    0.05      0.93   
   134. D(C  23,C  22,C  21,C  18)    179.70  0.000123   -0.01    179.69   
   135. D(H  28,C  23,C  22,H  27)      0.03  0.000024    0.00      0.03   
   136. D(H  28,C  23,C  22,C  21)    179.32 -0.000027   -0.04    179.28   
   137. D(C  24,C  23,C  22,H  27)    179.93  0.000002    0.01    179.94   
   138. D(C  24,C  23,C  22,C  21)     -0.78 -0.000048   -0.03     -0.81   
   139. D(H  29,C  24,C  23,H  28)      0.12  0.000010    0.02      0.14   
   140. D(H  29,C  24,C  23,C  22)   -179.78  0.000032    0.01   -179.77   
   141. D(C  25,C  24,C  23,H  28)    179.98 -0.000012    0.00    179.98   
   142. D(C  25,C  24,C  23,C  22)      0.07  0.000010   -0.00      0.07   
   143. D(H  30,C  25,C  24,H  29)      0.52  0.000010    0.02      0.54   
   144. D(H  30,C  25,C  24,C  23)   -179.33  0.000032    0.03   -179.30   
   145. D(C  26,C  25,C  24,H  29)   -179.62 -0.000023    0.00   -179.61   
   146. D(C  26,C  25,C  24,C  23)      0.53 -0.000001    0.02      0.55   
   147. D(C  25,C  26,C  21,C  22)     -0.28 -0.000064   -0.03     -0.31   
   148. D(C  25,C  26,C  21,C  18)   -179.07 -0.000107    0.03   -179.05   
   149. D(H  31,C  26,C  25,H  30)      0.69  0.000040    0.02      0.70   
   150. D(H  31,C  26,C  25,C  24)   -179.18  0.000072    0.03   -179.15   
   151. D(C  21,C  26,C  25,H  30)    179.44 -0.000005   -0.02    179.42   
   152. D(C  21,C  26,C  25,C  24)     -0.42  0.000028   -0.01     -0.43   
   153. D(H  31,C  26,C  21,C  22)    178.46 -0.000112   -0.06    178.39   
   154. D(H  31,C  26,C  21,C  18)     -0.34 -0.000156   -0.01     -0.34   
    ----------------------------------------------------------------------------

Geometry step timings:
Preparation and reading OPT file:      0.001 s ( 9.034 %)
Internal coordinates            :      0.000 s ( 0.376 %)
B/P matrices and projection     :      0.002 s (43.162 %)
Hessian update/contruction      :      0.000 s ( 7.116 %)
Making the step                 :      0.001 s (21.007 %)
Converting the step to Cartesian:      0.000 s ( 2.366 %)
Storing new data                :      0.000 s ( 0.269 %)
Checking convergence            :      0.000 s ( 0.215 %)
Final printing                  :      0.001 s (16.437 %)
Total time                      :      0.006 s

Time for energy+gradient        :     40.703 s
Time for complete geometry iter :     41.011 s

         *************************************************************
         *                GEOMETRY OPTIMIZATION CYCLE   5            *
         *************************************************************
---------------------------------
CARTESIAN COORDINATES (ANGSTROEM)
---------------------------------
  N     -5.049759    1.007720   -0.207909
  C     -4.254330    1.496433    0.760746
  C     -2.967225    1.071700    0.920210
  C     -2.458765    0.099937    0.044243
  C     -3.304208   -0.399846   -0.956034
  C     -4.580364    0.072893   -1.052936
  H     -4.686664    2.244619    1.408856
  H     -2.368091    1.489114    1.714584
  N     -1.185213   -0.352536    0.137066
  H     -2.968015   -1.153837   -1.654057
  H     -5.260283   -0.286909   -1.810393
  C     -6.408136    1.532855   -0.362661
  H     -6.869843    1.633775    0.614844
  H     -6.370597    2.502559   -0.853055
  H     -6.992013    0.843657   -0.963664
  H     -0.877289   -1.061987   -0.522443
  N     -0.370820    0.099243    1.072236
  C      0.904153   -0.487078    1.031925
  C      1.881562    0.094852    0.132218
  H      0.994631   -1.531357    1.319273
  O      1.542209    1.009368   -0.610151
  C      3.247319   -0.480770    0.101689
  C      4.037957   -0.291510   -1.031726
  C      5.319524   -0.813621   -1.082730
  C      5.829902   -1.514918    0.003494
  C      5.054097   -1.693768    1.140573
  C      3.765681   -1.182783    1.188881
  H      3.645594    0.254473   -1.879598
  H      5.923357   -0.673194   -1.969486
  H      6.832898   -1.919329   -0.035944
  H      5.452080   -2.229260    1.992147
  H      3.178663   -1.319102    2.088825

----------------------------
CARTESIAN COORDINATES (A.U.)
----------------------------
  NO LB      ZA    FRAG     MASS         X           Y           Z
   0 N     7.0000    0    14.007   -9.542662    1.904315   -0.392891
   1 C     6.0000    0    12.011   -8.039519    2.827848    1.437601
   2 C     6.0000    0    12.011   -5.607242    2.025220    1.738945
   3 C     6.0000    0    12.011   -4.646393    0.188853    0.083606
   4 C     6.0000    0    12.011   -6.244047   -0.755599   -1.806642
   5 C     6.0000    0    12.011   -8.655634    0.137747   -1.989761
   6 H     1.0000    0     1.008   -8.856512    4.241715    2.662353
   7 H     1.0000    0     1.008   -4.475043    2.814018    3.240094
   8 N     7.0000    0    14.007   -2.239727   -0.666196    0.259017
   9 H     1.0000    0     1.008   -5.608736   -2.180437   -3.125716
  10 H     1.0000    0     1.008   -9.940494   -0.542180   -3.421146
  11 C     6.0000    0    12.011  -12.109623    2.896676   -0.685331
  12 H     1.0000    0     1.008  -12.982121    3.087387    1.161888
  13 H     1.0000    0     1.008  -12.038684    4.729151   -1.612040
  14 H     1.0000    0     1.008  -13.212990    1.594281   -1.821061
  15 H     1.0000    0     1.008   -1.657835   -2.006864   -0.987275
  16 N     7.0000    0    14.007   -0.700748    0.187542    2.026232
  17 C     6.0000    0    12.011    1.708602   -0.920444    1.950056
  18 C     6.0000    0    12.011    3.555636    0.179245    0.249855
  19 H     1.0000    0     1.008    1.879581   -2.893846    2.493065
  20 O     8.0000    0    15.999    2.914353    1.907428   -1.153019
  21 C     6.0000    0    12.011    6.136543   -0.908524    0.192164
  22 C     6.0000    0    12.011    7.630633   -0.550874   -1.949680
  23 C     6.0000    0    12.011   10.052444   -1.537521   -2.046063
  24 C     6.0000    0    12.011   11.016918   -2.862780    0.006603
  25 C     6.0000    0    12.011    9.550858   -3.200759    2.155371
  26 C     6.0000    0    12.011    7.116105   -2.235136    2.246660
  27 H     1.0000    0     1.008    6.889174    0.480884   -3.551925
  28 H     1.0000    0     1.008   11.193522   -1.272152   -3.721789
  29 H     1.0000    0     1.008   12.912307   -3.627006   -0.067924
  30 H     1.0000    0     1.008   10.302938   -4.212691    3.764613
  31 H     1.0000    0     1.008    6.006803   -2.492742    3.947308

--------------------------------
INTERNAL COORDINATES (ANGSTROEM)
--------------------------------
 N      0   0   0     0.000000000000     0.00000000     0.00000000
 C      1   0   0     1.345302578580     0.00000000     0.00000000
 C      2   1   0     1.364722495338   121.91839635     0.00000000
 C      3   2   1     1.403628871449   118.95936543     0.22352271
 C      4   3   2     1.401823200858   118.27262499   359.59906138
 C      1   2   3     1.344732519150   119.90844057     0.00000000
 H      2   1   3     1.080158555302   116.55132279   180.01121781
 H      3   2   1     1.078993017874   119.29575223   180.28908793
 N      4   3   2     1.354726445550   121.93879401   179.15862653
 H      5   4   3     1.081094483393   121.45428711   180.40898514
 H      6   1   2     1.079577122387   116.92015465   179.87334836
 C      1   2   3     1.464548570740   119.61872576   182.10879839
 H     12   1   2     1.085760179167   109.42716057   316.52741312
 H     12   1   2     1.087299810698   109.59802527    76.91416170
 H     12   1   2     1.084946836259   109.26320933   197.00848085
 H      9   4   3     1.016410311986   118.25969277   179.57777860
 N      9   4   3     1.319803724600   120.95088508     0.64759355
 C     17   9   4     1.403906848803   113.39584374   179.33371469
 C     18  17   9     1.450325292072   117.53372196    85.07125114
 H     18  17   9     1.086864511469   117.98768542   289.95094421
 O     19  18  17     1.225809837932   119.24008557   355.53951055
 C     19  18  17     1.482418738055   118.54581899   178.17848130
 C     22  19  18     1.394832544666   119.09590105   157.30660073
 C     23  22  19     1.384780384984   120.22225755   179.69477507
 C     24  23  22     1.390030862482   120.08229120   359.18873648
 C     25  24  23     1.388095834322   119.99478336     0.06873057
 C     26  25  24     1.386887012734   120.01836120     0.55033236
 H     23  22  19     1.082096609823   119.97522315   358.94103021
 H     24  23  22     1.081974929804   119.85053985   179.28064866
 H     25  24  23     1.082176005738   120.02424437   180.23034056
 H     26  25  24     1.081813681857   120.19809925   180.69932851
 H     27  26  25     1.083084453655   119.08289398   180.84935002

---------------------------
INTERNAL COORDINATES (A.U.)
---------------------------
 N      0   0   0     0.000000000000     0.00000000     0.00000000
 C      1   0   0     2.542253440774     0.00000000     0.00000000
 C      2   1   0     2.578951764990   121.91839635     0.00000000
 C      3   2   1     2.652474160704   118.95936543     0.22352271
 C      4   3   2     2.649061937799   118.27262499   359.59906138
 C      1   2   3     2.541176184572   119.90844057     0.00000000
 H      2   1   3     2.041203850732   116.55132279   180.01121781
 H      3   2   1     2.039001304195   119.29575223   180.28908793
 N      4   3   2     2.560061968470   121.93879401   179.15862653
 H      5   4   3     2.042972498506   121.45428711   180.40898514
 H      6   1   2     2.040105101758   116.92015465   179.87334836
 C      1   2   3     2.767595708524   119.61872576   182.10879839
 H     12   1   2     2.051789385743   109.42716057   316.52741312
 H     12   1   2     2.054698867683   109.59802527    76.91416170
 H     12   1   2     2.050252390394   109.26320933   197.00848085
 H      9   4   3     1.920737129347   118.25969277   179.57777860
 N      9   4   3     2.494067590023   120.95088508     0.64759355
 C     17   9   4     2.652999461774   113.39584374   179.33371469
 C     18  17   9     2.740717607116   117.53372196    85.07125114
 H     18  17   9     2.053876271354   117.98768542   289.95094421
 O     19  18  17     2.316444885959   119.24008557   355.53951055
 C     19  18  17     2.801365430718   118.54581899   178.17848130
 C     22  19  18     2.635851512099   119.09590105   157.30660073
 C     23  22  19     2.616855683246   120.22225755   179.69477507
 C     24  23  22     2.626777647789   120.08229120   359.18873648
 C     25  24  23     2.623120974505   119.99478336     0.06873057
 C     26  25  24     2.620836632759   120.01836120     0.55033236
 H     23  22  19     2.044866243010   119.97522315   358.94103021
 H     24  23  22     2.044636301098   119.85053985   179.28064866
 H     25  24  23     2.045016279545   120.02424437   180.23034056
 H     26  25  24     2.044331586639   120.19809925   180.69932851
 H     27  26  25     2.046732997316   119.08289398   180.84935002


           ************************************************************
           *        Program running with 12 parallel MPI-processes    *
           *              working on a common directory               *
           ************************************************************
------------------------------------------------------------------------------
                   ___                                                        
                  /   \      - P O W E R E D   B Y -                         
                 /     \                                                     
                 |  |  |   _    _      __       _____    __    __             
                 |  |  |  | |  | |    /  \     |  _  \  |  |  /  |          
                  \  \/   | |  | |   /    \    | | | |  |  | /  /          
                 / \  \   | |__| |  /  /\  \   | |_| |  |  |/  /          
                |  |  |   |  __  | /  /__\  \  |    /   |      \           
                |  |  |   | |  | | |   __   |  |    \   |  |\   \          
                \     /   | |  | | |  |  |  |  | |\  \  |  | \   \       
                 \___/    |_|  |_| |__|  |__|  |_| \__\ |__|  \__/        
                                                                              
                      - O R C A' S   B I G   F R I E N D -                    
                                      &                                       
                       - I N T E G R A L  F E E D E R -                       
                                                                              
 v1 FN, 2020, v2 2021, v3 2022-2024                                           
------------------------------------------------------------------------------


----------------------
SHARK INTEGRAL PACKAGE
----------------------

Number of atoms                             ...     32
Number of basis functions                   ...    298
Number of shells                            ...    154
Maximum angular momentum                    ...      2
Integral batch strategy                     ... SHARK/LIBINT Hybrid
RI-J (if used) integral strategy            ... SPLIT-RIJ (Revised 2003 algorithm where possible)
Printlevel                                  ...      1
Contraction scheme used                     ... SEGMENTED contraction
Prescreening option                         ... SCHWARTZ
   Thresh                                   ... 1.000e-12
   Tcut                                     ... 1.000e-14
   Tpresel                                  ... 1.000e-14 
Coulomb Range Separation                    ... NOT USED
Exchange Range Separation                   ... NOT USED
Multipole approximations                    ... NOT USED
Finite Nucleus Model                        ... NOT USED
CABS basis                                  ... NOT available
Auxiliary Coulomb fitting basis             ... AVAILABLE
   # of basis functions in Aux-J            ...   1036
   # of shells in Aux-J                     ...    340
   Maximum angular momentum in Aux-J        ...      4
Auxiliary J/K fitting basis                 ... NOT available
Auxiliary Correlation fitting basis         ... NOT available
Auxiliary 'external' fitting basis          ... NOT available

Checking pre-screening integrals            ... done (  0.0 sec) Dimension = 154
Check shell pair data                       ... done (  0.0 sec)
Shell pair information
Shell pair cut-off parameter TPreSel        ...   1.0e-14
Total number of shell pairs                 ...     11935
Shell pairs after pre-screening             ...      7695
Total number of primitive shell pairs       ...     42471
Primitive shell pairs kept                  ...     18088
          la=0 lb=0:   2872 shell pairs
          la=1 lb=0:   2615 shell pairs
          la=1 lb=1:    563 shell pairs
          la=2 lb=0:   1054 shell pairs
          la=2 lb=1:    484 shell pairs
          la=2 lb=2:    107 shell pairs

Calculating one electron integrals          ... done (  0.0 sec)
Calculating RI/J V-Matrix + Cholesky decomp.... done (  0.0 sec)
Calculating Nuclear repulsion               ... done (  0.0 sec) ENN=   1151.688829286728 Eh

Diagonalization of the overlap matrix:
Smallest eigenvalue                        ... 4.279e-04
Time for diagonalization                   ...    0.007 sec
Threshold for overlap eigenvalues          ... 1.000e-07
Number of eigenvalues below threshold      ... 0
Time for construction of square roots      ...    0.003 sec
Total time needed                          ...    0.011 sec

-------------------
DFT GRID GENERATION
-------------------

General Integration Accuracy     IntAcc      ... 4.159
Radial Grid Type                 RadialGrid  ... OptM3 with GC (2021)
Angular Grid (max. ang.)         AngularGrid ... 3 (Lebedev-194)
Angular grid pruning method      GridPruning ... 4 (adaptive)
Weight generation scheme         WeightScheme... mBecke (2022)
Basis function cutoff            BFCut       ... 1.0000e-12
Integration weight cutoff        WCut        ... 1.0000e-14
Partially contracted basis set               ... off
Rotationally invariant grid construction     ... off
Angular grids for H and He will be reduced by one unit

Total number of grid points                  ...    78311
Total number of batches                      ...     1240
Average number of points per batch           ...       63
Average number of grid points per atom       ...     2447
Initializing property integral containers    ... done (  0.0 sec)

SHARK setup successfully completed in   0.5 seconds

Maximum memory used throughout the entire STARTUP-calculation: 29.2 MB


           ************************************************************
           *        Program running with 12 parallel MPI-processes    *
           *              working on a common directory               *
           ************************************************************
             **** ENERGY FILE WAS UPDATED (orca.en.tmp) ****
Finished Guess after   0.2 sec
Maximum memory used throughout the entire GUESS-calculation: 17.9 MB


           ************************************************************
           *        Program running with 12 parallel MPI-processes    *
           *              working on a common directory               *
           ************************************************************
--------------------
CPCM SOLVATION MODEL
--------------------
CPCM parameters:
  Epsilon                                         ...      80.1510
  Refrac                                          ...       1.3328
  Rsolv                                           ...       1.3000
  Surface type                                    ... GAUSSIAN VDW
  Discretization scheme                           ... Constant charge density
    Threshold for H atoms                         ...       5.0000 (charges/Ang^2)
    Threshold for non-H atoms                     ...       5.0000 (charges/Ang^2)
  Epsilon function type                           ...         CPCM
Solvent:                                          ... WATER
Radii:
  Scheme                                          ... Element-dependent radii
  Radius for N  used is    3.5149 Bohr (=   1.8600 Ang.)
  Radius for C  used is    3.8550 Bohr (=   2.0400 Ang.)
  Radius for H  used is    2.4944 Bohr (=   1.3200 Ang.)
  Radius for O  used is    3.4469 Bohr (=   1.8240 Ang.)
Calculating surface                               ...        done! (  0.0s)
Cavity surface points                             ...         2930
Cavity Volume                                     ...    1990.6648
Cavity Surface-area                               ...    1060.5652
Calculating surface distance matrix               ...        done! (  0.0s)
Performing Cholesky decomposition & store         ...        done! (  0.2s)
Overall time for CPCM initialization              ...                 0.2s

----------------------------------------D-I-I-S--------------------------------------------
Iteration    Energy (Eh)           Delta-E    RMSDP     MaxDP     DIISErr   Damp  Time(sec)
-------------------------------------------------------------------------------------------
               ***  Starting incremental Fock matrix formation  ***
    1    -779.4740912049060171     0.00e+00  1.47e-05  9.25e-04  6.23e-03  0.850   2.1
    2    -779.4741954188875752    -1.04e-04  1.60e-05  9.71e-04  5.71e-03  0.850   1.7
                               ***Turning on AO-DIIS***
    3    -779.4742959661432451    -1.01e-04  1.62e-05  9.60e-04  5.15e-03  0.850   1.7
    4    -779.4743881550039077    -9.22e-05  1.05e-04  5.95e-03  4.60e-03  0.000   1.7
    5    -779.4750513224166752    -6.63e-04  1.86e-05  1.06e-03  1.18e-03  0.000   1.9
                              *** Initializing SOSCF ***
---------------------------------------S-O-S-C-F--------------------------------------
Iteration    Energy (Eh)           Delta-E    RMSDP     MaxDP     MaxGrad    Time(sec)
--------------------------------------------------------------------------------------
    6    -779.4750763037807246    -2.50e-05  1.45e-05  7.63e-04  6.72e-04     1.8
               *** Restarting incremental Fock matrix formation ***
    7    -779.4750892698552889    -1.30e-05  1.88e-05  8.57e-04  7.46e-04     2.2
    8    -779.4750997415349048    -1.05e-05  3.46e-05  1.62e-03  4.28e-04     1.7
    9    -779.4751039150287397    -4.17e-06  9.79e-06  3.87e-04  2.02e-04     1.8
   10    -779.4751062467835254    -2.33e-06  2.39e-06  8.96e-05  5.81e-05     1.7
   11    -779.4751063464475465    -9.97e-08  1.50e-06  8.59e-05  4.40e-05     1.6
   12    -779.4751064450315425    -9.86e-08  1.32e-06  7.69e-05  2.50e-05     1.5
   13    -779.4751064657073130    -2.07e-08  4.64e-07  2.59e-05  6.93e-06     1.5
   14    -779.4751064684685389    -2.76e-09  1.77e-07  1.09e-05  5.90e-06     1.4
   15    -779.4751064697909442    -1.32e-09  9.84e-08  5.57e-06  1.74e-06     1.3
   16    -779.4751064700146799    -2.24e-10  5.15e-08  1.99e-06  1.56e-06     1.3
                 **** Energy Check signals convergence ****

               *****************************************************
               *                     SUCCESS                       *
               *           SCF CONVERGED AFTER  16 CYCLES          *
               *****************************************************

             **** ENERGY FILE WAS UPDATED (orca.en.tmp) ****

----------------
TOTAL SCF ENERGY
----------------

Total Energy       :       -779.47510647001468 Eh          -21210.59597 eV

Components:
Nuclear Repulsion  :       1151.68882928672838 Eh           31339.04629 eV
Electronic Energy  :      -1931.06507970963776 Eh          -52546.95225 eV
One Electron Energy:      -3325.53316609017111 Eh          -90492.35799 eV
Two Electron Energy:       1394.46808638053335 Eh           37945.40574 eV
CPCM Dielectric    :         -0.09885604710522 Eh              -2.69001 eV

Virial components:
Potential Energy   :      -1553.09286292261027 Eh          -42261.80535 eV
Kinetic Energy     :        773.61775645259559 Eh           21051.20938 eV
Virial Ratio       :          2.00757137484056

DFT components:
N(Alpha)           :       63.000145638214 electrons
N(Beta)            :       63.000089422860 electrons
N(Total)           :      126.000235061074 electrons
E(X)               :      -58.818711348079 Eh       
E(C)               :       -5.517761124220 Eh       
E(XC)              :      -64.336472472299 Eh       

CPCM Solvation Model Properties:
Surface-charge          :         -1.01940498572639
Corrected charge        :         -1.00000000000000
Outlying charge corr.   :          0.00002036965237 Eh               0.00055 eV
Free-energy (cav+disp)  :  This term is not implemented in the current solvation scheme

---------------
SCF CONVERGENCE
---------------

  Last Energy change         ...    2.2374e-10  Tolerance :   1.0000e-09
  Last MAX-Density change    ...    1.9921e-06  Tolerance :   1.0000e-08
  Last RMS-Density change    ...    5.1514e-08  Tolerance :   1.0000e-09
  Last DIIS Error            ...    6.7208e-04  Tolerance :   1.0000e-08
  Last Orbital Gradient      ...    1.5630e-06  Tolerance :   2.0000e-06
  Last Orbital Rotation      ...    4.6660e-06  Tolerance :   2.0000e-06


----------------------
UHF SPIN CONTAMINATION
----------------------

Warning: in a DFT calculation there is little theoretical justification to 
         calculate <S**2> as in Hartree-Fock theory. We will do it anyways
         but you should keep in mind that the values have only limited relevance

Expectation value of <S**2>     :     0.997404
Ideal value S*(S+1) for S=0.0   :     0.000000
Deviation                       :     0.997404

Total SCF time: 0 days 0 hours 0 min 27 sec 
Finished LeanSCF after  27.5 sec

Maximum memory used throughout the entire LEANSCF-calculation: 26.6 MB


           ************************************************************
           *        Program running with 12 parallel MPI-processes    *
           *              working on a common directory               *
           ************************************************************

------------------------------------------------------------------------------
                         ORCA PROPERTY INTEGRAL CALCULATIONS
------------------------------------------------------------------------------

GBWName                                   ... orca.gbw
Number of atoms                           ...     32
Number of basis functions                 ...    298
Max core memory                           ...    700 MB

Dipole integrals                          ... YES
Quadrupole integrals                      ...  NO
Linear momentum integrals                 ...  NO
Angular momentum integrals                ...  NO
Higher moments length integrals           ...  NO
Higher moments velocity integrals         ...  NO
Kinetic energy integrals                  ...  NO
GIAO right hand sides                     ...  NO
GIAO dipole derivative integrals          ...  NO
SOC integrals                             ...  NO
EPR diamagnetic integrals (GIAO)          ...  NO
EPR gauge integrals                       ...  NO
Field gradient integrals                  ...  NO (   0 nuclei)
Spin-dipole/Fermi contact integrals       ...  NO (   0 nuclei)
Contact density integrals                 ...  NO (   0 nuclei)
Nucleus-orbit integrals                   ...  NO (   0 nuclei)
Geometric perturbations                   ...  NO (  32 nuclei)

Choice of electric origin   ... Center of mass
Position of electric origin ... ( -0.0427, -0.0352,  0.1083) 
Choice of magnetic origin   ... GIAO
Position of magnetic origin ... (  0.0000,  0.0000,  0.0000) 

Calculating integrals                     ... Electric Dipole (Length)     done (  0.0 sec)

Property integrals calculated in   0.0 sec
[truncated: 1,283,731 more chars]
