# Supplementary material for: Photovermellogens: Minimalistic Pyridinium-Based Acylhydrazones with Photoswitchable Basicity for Operation in Aqueous Media
Source: J Org Chem. 2026 May 4;91(19):6559–65. doi: 10.1021/acs.joc.5c02962 (PMC13185115; doi:10.1021/acs.joc.5c02962)
Supplement: Supplementary file 3 [file jo5c02962_si_003.zip › ts/pah/spe_2d.out]

                                 *****************
                                 * O   R   C   A *
                                 *****************

                                            #,                                       
                                            ###                                      
                                            ####                                     
                                            #####                                    
                                            ######                                   
                                           ########,                                 
                                     ,,################,,,,,                         
                               ,,#################################,,                 
                          ,,##########################################,,             
                       ,#########################################, ''#####,          
                    ,#############################################,,   '####,        
                  ,##################################################,,,,####,       
                ,###########''''           ''''###############################       
              ,#####''   ,,,,##########,,,,          '''####'''          '####       
            ,##' ,,,,###########################,,,                        '##       
           ' ,,###''''                  '''############,,,                           
         ,,##''                                '''############,,,,        ,,,,,,###''
      ,#''                                            '''#######################'''  
     '                                                          ''''####''''         
             ,#######,   #######,   ,#######,      ##                                
            ,#'     '#,  ##    ##  ,#'     '#,    #''#        ,####,   ,####,        
            ##       ##  ##   ,#'  ##            #'  '#       #'       #'  '#        
            ##       ##  #######   ##           ,######,      #####,   #    #        
            '#,     ,#'  ##    ##  '#,     ,#' ,#      #,     #,   #   #,  ,#        
             '#######'   ##     ##  '#######'  #'      '#     '####' # '####'        


                #########################################################
                #                        -***-                          #
                #          Department of theory and spectroscopy        #
                #                                                       #
                #                      Frank Neese                      #
                #                                                       #
                #     Directorship, Architecture, Infrastructure        #
                #                    SHARK, DRIVERS                     #
                #        Core code/Algorithms in most modules           #
                #                                                       #
                #        Max Planck Institute fuer Kohlenforschung      #
                #                Kaiser Wilhelm Platz 1                 #
                #                 D-45470 Muelheim/Ruhr                 #
                #                      Germany                          #
                #                                                       #
                #                  All rights reserved                  #
                #                        -***-                          #
                #########################################################


                         Program Version 6.0.1  -  RELEASE   -


 With contributions from (in alphabetic order):
[Max-Planck-Institut fuer Kohlenforschung]                               
  Daniel Aravena         : Magnetic Suceptibility                        
  Michael Atanasov       : Ab Initio Ligand Field Theory (pilot matlab implementation)
  Alexander A. Auer      : GIAO ZORA, VPT2 properties, NMR spectrum      
  Ute Becker             : All parallelization in ORCA, NUMFREQ, NUMCALC 
  Giovanni Bistoni       : ED, misc. LED, open-shell LED, HFLD           
  Martin Brehm           : Molecular dynamics                            
  Dmytro Bykov           : pre 5.0 version of the SCF Hessian            
  Marcos Casanova-Páez   : Triplet and SCS-CIS(D). UHF-(DLPNO)-IP/EA/STEOM-CCSD. UHF-CVS-IP/STEOM-CCSD   
  Vijay G. Chilkuri      : MRCI spin determinant printing, contributions to CSF-ICE 
  Pauline Colinet        : FMM embedding                                 
  Dipayan Datta          : RHF DLPNO-CCSD density                        
  Achintya Kumar Dutta   : EOM-CC, STEOM-CC                              
  Nicolas Foglia         : Exact transition moments, OPA infrastructure, MCD improvements    
  Dmitry Ganyushin       : Spin-Orbit,Spin-Spin,Magnetic field MRCI      
  Miquel Garcia-Rates    : C-PCM and meta-GGA Hessian, CCSD/C-PCM, Gaussian charge scheme 
  Tiago L. C. Gouveia    : GS-ROHF, GS-ROCIS                             
  Yang Guo               : DLPNO-NEVPT2, F12-NEVPT2, CIM, IAO-localization        
  Andreas Hansen         : Spin unrestricted coupled pair/coupled cluster methods 
  Ingolf Harden          : AUTO-CI MPn and infrastructure                
  Benjamin Helmich-Paris : MC-RPA, TRAH-(SCF,CASSCF), AVAS, COSX integrals, SCF dyn. polar. 
  Lee Huntington         : MR-EOM, pCC                                   
  Robert Izsak           : Overlap fitted RIJCOSX, COSX-SCS-MP3, EOM     
  Riya Kayal             : Wick's Theorem for AUTO-CI, AUTO-CI UHF-CCSDT 
  Emily Kempfer          : AUTO-CI, RHF CISDT and CCSDT                  
  Christian Kollmar      : KDIIS, OOCD, Brueckner-CCSD(T), CCSD density, CASPT2, CASPT2-K, improved NEVPT2 
  Axel Koslowski         : Symmetry handling                             
  Simone Kossmann        : meta-GGA functionals, TD-DFT gradient, OOMP2, (MP2 Hessian; deprecated post 5.0) 
  Lucas Lang             : DCDCAS                                        
  Marvin Lechner         : AUTO-CI (C++ implementation), FIC-MRCC        
  Spencer Leger          : CASSCF response                               
  Dagmar Lenk            : GEPOL surface, SMD, ORCA-2-JSON               
  Dimitrios Liakos       : Extrapolation schemes; Compound Job, initial MDCI parallelization 
  Dimitrios Manganas     : Further ROCIS development; embedding schemes. LFT, Crystal Embedding 
  Dimitrios Pantazis     : SARC Basis sets                               
  Anastasios Papadopoulos: AUTO-CI, single reference methods and gradients 
  Taras Petrenko         : pre 6.0 DFT Hessian and TD-DFT gradient, (ASA, deprecated), ECA, 1-Electron XAS/XES, NRVS 
  Peter Pinski           : DLPNO-MP2, DLPNO-MP2 Gradient                 
  Christoph Reimann      : Effective Core Potentials                     
  Marius Retegan         : Local ZFS, SOC                                
  Christoph Riplinger    : Optimizer, TS searches, QM/MM, DLPNO-CCSD(T), (RO)-DLPNO pert. Triples 
  Michael Roemelt        : Original ROCIS implementation                 
  Masaaki Saitow         : Open-shell DLPNO-CCSD energy and density      
  Barbara Sandhoefer     : DKH picture change effects                    
  Kantharuban Sivalingam : CASSCF convergence/infrastructure, NEVPT2 and variants, FIC-MRCI 
  Bernardo de Souza      : ESD, SOC TD-DFT                               
  Georgi L. Stoychev     : AutoAux, RI-MP2 NMR, DLPNO-MP2 response, X2C  
  Van Anh Tran           : RI-MP2 g-tensors                              
  Willem Van den Heuvel  : Paramagnetic NMR                              
  Zikuan Wang            : NOTCH, Electric field optimization            
  Frank Wennmohs         : Technical directorship and infrastructure     
  Hang Xu                : AUTO-CI-Response properties                   
                                                                         
[FACCTs GmbH]                                                            
  Markus Bursch, Miquel Garcia-Rates, Christoph Riplinger, Bernardo de Souza, Georgi L. Stoychev 
                                                                 
  APM, Basis sets (HGBS, AHGBS, def-TZVP (Ac-Lr), def2-XVPD (La-Lu)), CI-OPT, improved COSX, DLPNO-Multilevel,           
  DOCKER, DRACO, updates on ESD, GOAT, IRC, LR-CPCM, MBIS, meta-GGA TD-DFT gradient, ML-optimized integration grids, 
  MM, NACMEs, nearIR, NEB, NEB-TS, NL-DFT gradient (VV10), 2- and 3-layer-ONIOM, interface openCOSMO-RS, QMMM,   
  Crystal-QMMM, SF, symmetry and pop. for TD-DFT, r2SCAN hybrids, SOLVATOR                                   
                                                                         
[Other institutions]                                                     
  V. Asgeirsson          : NEB                                           
  Christoph Bannwarth    : sTDA-DFT, sTD-DFT, PBEh-3c, B97-3c, D3        
  Sebastian Ehlert       : rSCAN, r2SCAN, r2SCAN-3c, D4, dhf basis sets  
  Marvin Friede          : D4 for Fr, Ra, Ac-Lr                          
  Lars Goerigk           : TD-DFT with DH, B97 family of functionals     
  Stefan Grimme          : VdW corrections, initial TS optimization, DFT functionals, gCP, sTDA/sTD-DF 
  Waldemar Hujo          : DFT-NL                                        
  H. Jonsson             : NEB                                           
  Holger Kruse           : gCP                                           
  Marcel Mueller         : wB97X-3c, vDZP basis set                      
  Hagen Neugebauer       : wr2SCAN                                       
  Tobias Risthaus        : range-separated hybrid DFT                    
  Lukas Wittmann         : regularized MP2, r2SCAN double-hybrids, wr2SCAN        
                                                                         
We gratefully acknowledge several colleagues who have allowed us to      
interface, adapt or use parts of their codes:                            
  Ed Valeev, F. Pavosevic, A. Kumar             : LibInt (2-el integral package), F12 methods 
  Garnet Chan, S. Sharma, J. Yang, R. Olivares  : DMRG                   
  Ulf Ekstrom                                   : XCFun DFT Library      
  Mihaly Kallay                                 : mrcc  (arbitrary order and MRCC methods)
  Frank Weinhold                                : gennbo (NPA and NBO analysis)           
  Simon Mueller                                 : openCOSMO-RS                            
  Christopher J. Cramer and Donald G. Truhlar   : smd solvation model                     
  S Lehtola, MJT Oliveira, MAL Marques          : LibXC Library                           
  Liviu Ungur et al                             : ANISO software                          


 Your calculation uses the libint2 library for the computation of 2-el integrals
 For citations please refer to: http://libint.valeyev.net

 Your ORCA version has been built with support for libXC version: 6.2.2
 For citations please refer to: https://libxc.gitlab.io

 This ORCA versions uses:
   CBLAS   interface :  Fast vector & matrix operations
   LAPACKE interface :  Fast linear algebra routines
   SCALAPACK package :  Parallel linear algebra routines
   Shared memory     :  Shared parallel matrices
   BLAS/LAPACK       :  OpenBLAS 0.3.27  USE64BITINT DYNAMIC_ARCH NO_AFFINITY SkylakeX SINGLE_THREADED
        Core in use  :  SkylakeX
   Copyright (c) 2011-2014, The OpenBLAS Project


***************************************
The coordinates will be read from file: coord.xyz
***************************************


Your calculation utilizes the atom-pairwise dispersion correction
based on EEQ partial charges (D4)


Warning: RI is on but no J-basis has been assigned. Assigning Def2/J (nothing to worry about!)
================================================================================

----- Orbital basis set information -----
Your calculation utilizes the basis: def2-QZVPP
   F. Weigend and R. Ahlrichs, Phys. Chem. Chem. Phys. 7, 3297 (2005).

----- AuxJ basis set information -----
Your calculation utilizes the auxiliary basis: def2/J
   F. Weigend, Phys. Chem. Chem. Phys. 8, 1057 (2006).

================================================================================
                                        WARNINGS
                       Please study these warnings very carefully!
================================================================================


WARNING: Broken symmetry calculations need fully converged wavefunctions
  ===> : Setting SCFConvForced true
         You can overwrite this default with %scf ConvForced false 


================================================================================
                                       INPUT FILE
================================================================================
NAME = orca.inp
|  1> !UKS wb97x-D4 def2-QZVPP defgrid3 CPCM(water) SP
|  2> %scf brokensym 1,1
|  3> end
|  4> %pal nprocs 8 end
|  5> * XYZFILE 1 3 coord.xyz
|  6> 
|  7> 
|  8>                          ****END OF INPUT****
================================================================================

                       ****************************
                       * Single Point Calculation *
                       ****************************

---------------------------------
CARTESIAN COORDINATES (ANGSTROEM)
---------------------------------
  N     -5.078470    1.059523   -0.171351
  C     -4.227861    1.480403    0.778969
  C     -2.946382    1.013213    0.858743
  C     -2.509743    0.066949   -0.078007
  C     -3.412160   -0.361185   -1.063015
  C     -4.675812    0.150678   -1.079322
  H     -4.606216    2.210268    1.478923
  H     -2.298534    1.384706    1.637565
  N     -1.249591   -0.434856   -0.056443
  H     -3.128024   -1.086635   -1.812712
  H     -5.401996   -0.151128   -1.819785
  C     -6.457488    1.551617   -0.210131
  H     -6.543038    2.427695    0.423565
  H     -6.715377    1.819810   -1.230500
  H     -7.130460    0.776417    0.147841
  H     -0.982223   -1.111797   -0.766903
  N     -0.384569   -0.044028    0.851290
  C      0.870123   -0.604524    0.790546
  C      1.907026    0.048996    0.027618
  H      1.045245   -1.499806    1.379049
  O      1.629630    1.007990   -0.687859
  C      3.286261   -0.501642    0.086390
  C      4.151671   -0.248024   -0.978429
  C      5.448090   -0.734427   -0.958689
  C      5.901978   -1.464937    0.132972
  C      5.052662   -1.708248    1.203294
  C      3.749539   -1.233642    1.179126
  H      3.805886    0.321546   -1.830967
  H      6.107311   -0.542837   -1.795045
  H      6.916434   -1.841423    0.149828
  H      5.404072   -2.266335    2.060895
  H      3.110029   -1.422945    2.031568

----------------------------
CARTESIAN COORDINATES (A.U.)
----------------------------
  NO LB      ZA    FRAG     MASS         X           Y           Z
   0 N     7.0000    0    14.007   -9.596918    2.002208   -0.323807
   1 C     6.0000    0    12.011   -7.989499    2.797556    1.472037
   2 C     6.0000    0    12.011   -5.567854    1.914695    1.622788
   3 C     6.0000    0    12.011   -4.742727    0.126515   -0.147411
   4 C     6.0000    0    12.011   -6.448049   -0.682541   -2.008806
   5 C     6.0000    0    12.011   -8.836005    0.284739   -2.039622
   6 H     1.0000    0     1.008   -8.704487    4.176801    2.794760
   7 H     1.0000    0     1.008   -4.343599    2.616716    3.094550
   8 N     7.0000    0    14.007   -2.361384   -0.821759   -0.106662
   9 H     1.0000    0     1.008   -5.911109   -2.053443   -3.425530
  10 H     1.0000    0     1.008  -10.208293   -0.285591   -3.438896
  11 C     6.0000    0    12.011  -12.202884    2.932131   -0.397090
  12 H     1.0000    0     1.008  -12.364550    4.587679    0.800421
  13 H     1.0000    0     1.008  -12.690223    3.438943   -2.325308
  14 H     1.0000    0     1.008  -13.474616    1.467216    0.279379
  15 H     1.0000    0     1.008   -1.856132   -2.100993   -1.449237
  16 N     7.0000    0    14.007   -0.726730   -0.083201    1.608705
  17 C     6.0000    0    12.011    1.644293   -1.142386    1.493916
  18 C     6.0000    0    12.011    3.603758    0.092588    0.052190
  19 H     1.0000    0     1.008    1.975227   -2.834223    2.606025
  20 O     8.0000    0    15.999    3.079554    1.904824   -1.299864
  21 C     6.0000    0    12.011    6.210133   -0.947966    0.163254
  22 C     6.0000    0    12.011    7.845522   -0.468698   -1.848963
  23 C     6.0000    0    12.011   10.295397   -1.387866   -1.811660
  24 C     6.0000    0    12.011   11.153121   -2.768329    0.251281
  25 C     6.0000    0    12.011    9.548147   -3.228120    2.273896
  26 C     6.0000    0    12.011    7.085601   -2.331246    2.228224
  27 H     1.0000    0     1.008    7.192082    0.607634   -3.460026
  28 H     1.0000    0     1.008   11.541145   -1.025812   -3.392143
  29 H     1.0000    0     1.008   13.070165   -3.479784    0.283133
  30 H     1.0000    0     1.008   10.212216   -4.282752    3.894527
  31 H     1.0000    0     1.008    5.877103   -2.688976    3.839107

--------------------------------
INTERNAL COORDINATES (ANGSTROEM)
--------------------------------
 N      0   0   0     0.000000000000     0.00000000     0.00000000
 C      1   0   0     1.343049922084     0.00000000     0.00000000
 C      2   1   0     1.366315986534   121.88226658     0.00000000
 C      3   2   1     1.401273662850   118.95525140   359.93551643
 C      4   3   2     1.402817354999   118.36202671     0.04411807
 C      1   2   3     1.346307596736   119.95584976     0.07270988
 H      2   1   3     1.079718731540   116.65439503   179.88759694
 H      3   2   1     1.079017695547   119.17925713   179.72572374
 N      4   3   2     1.356560809213   121.91265146   179.85119121
 H      5   4   3     1.081229916409   121.50574061   179.78602305
 H      6   1   2     1.080146072939   116.73557391   179.98661275
 C      1   2   3     1.464701824411   120.64660429   178.35568186
 H     12   1   2     1.084620643211   109.27868576    14.87348278
 H     12   1   2     1.086087849273   109.35338075   134.49080995
 H     12   1   2     1.087183832612   109.54322552   254.84280936
 H      9   4   3     1.017097799935   118.63875146   180.68342461
 N      9   4   3     1.313387883117   120.84536207   359.81811095
 C     17   9   4     1.375535208445   116.67849662   180.23433893
 C     18  17   9     1.443716769080   119.60435745    91.52683595
 H     18  17   9     1.085602441582   117.33822178   267.88359648
 O     19  18  17     1.228220169350   119.93824668   351.40850892
 C     19  18  17     1.486251469953   118.54831040   174.02946515
 C     22  19  18     1.395384301346   118.55644051   155.57856482
 C     23  22  19     1.384802301539   120.39068301   179.52529662
 C     24  23  22     1.389741824653   120.10460817   359.13215798
 C     25  24  23     1.387849649861   119.87312504     0.10144050
 C     26  25  24     1.387070291308   120.09958573     0.56584268
 H     23  22  19     1.082034440116   119.91583379   358.77231110
 H     24  23  22     1.082021513037   119.81179149   179.22528662
 H     25  24  23     1.082195353453   120.08320818   180.25093778
 H     26  25  24     1.081864410331   120.19880185   180.72012403
 H     27  26  25     1.082342810851   118.78536708   180.90215317

---------------------------
INTERNAL COORDINATES (A.U.)
---------------------------
 N      0   0   0     0.000000000000     0.00000000     0.00000000
 C      1   0   0     2.537996536923     0.00000000     0.00000000
 C      2   1   0     2.581963026947   121.88226658     0.00000000
 C      3   2   1     2.648023461463   118.95525140   359.93551643
 C      4   3   2     2.650940616860   118.36202671     0.04411807
 C      1   2   3     2.544152649848   119.95584976     0.07270988
 H      2   1   3     2.040372704276   116.65439503   179.88759694
 H      3   2   1     2.039047938239   119.17925713   179.72572374
 N      4   3   2     2.563528413424   121.91265146   179.85119121
 H      5   4   3     2.043228429815   121.50574061   179.78602305
 H      6   1   2     2.041180262486   116.73557391   179.98661275
 C      1   2   3     2.767885315991   120.64660429   178.35568186
 H     12   1   2     2.049635974867   109.27868576    14.87348278
 H     12   1   2     2.052408592505   109.35338075   134.49080995
 H     12   1   2     2.054479700863   109.54322552   254.84280936
 H      9   4   3     1.922036293291   118.63875146   180.68342461
 N      9   4   3     2.481943406701   120.84536207   359.81811095
 C     17   9   4     2.599384831528   116.67849662   180.23433893
 C     18  17   9     2.728229308511   119.60435745    91.52683595
 H     18  17   9     2.051491304906   117.33822178   267.88359648
 O     19  18  17     2.320999752229   119.93824668   351.40850892
 C     19  18  17     2.808608244348   118.54831040   174.02946515
 C     22  19  18     2.636894181117   118.55644051   155.57856482
 C     23  22  19     2.616897099533   120.39068301   179.52529662
 C     24  23  22     2.626231445450   120.10460817   359.13215798
 C     25  24  23     2.622655753295   119.87312504     0.10144050
 C     26  25  24     2.621182979071   120.09958573     0.56584268
 H     23  22  19     2.044748759290   119.91583379   358.77231110
 H     24  23  22     2.044724330651   119.81179149   179.22528662
 H     25  24  23     2.045052841428   120.08320818   180.25093778
 H     26  25  24     2.044427449562   120.19880185   180.72012403
 H     27  26  25     2.045331495527   118.78536708   180.90215317

---------------------
BASIS SET INFORMATION
---------------------
There are 4 groups of distinct atoms

 Group   1 Type N   : 15s8p3d2f1g contracted to 7s4p3d2f1g pattern {8211111/5111/111/11/1}
 Group   2 Type C   : 15s8p3d2f1g contracted to 7s4p3d2f1g pattern {8211111/5111/111/11/1}
 Group   3 Type H   : 7s3p2d1f contracted to 4s3p2d1f pattern {4111/111/11/1}
 Group   4 Type O   : 15s8p3d2f1g contracted to 7s4p3d2f1g pattern {8211111/5111/111/11/1}

Atom   0N    basis set group =>   1
Atom   1C    basis set group =>   2
Atom   2C    basis set group =>   2
Atom   3C    basis set group =>   2
Atom   4C    basis set group =>   2
Atom   5C    basis set group =>   2
Atom   6H    basis set group =>   3
Atom   7H    basis set group =>   3
Atom   8N    basis set group =>   1
Atom   9H    basis set group =>   3
Atom  10H    basis set group =>   3
Atom  11C    basis set group =>   2
Atom  12H    basis set group =>   3
Atom  13H    basis set group =>   3
Atom  14H    basis set group =>   3
Atom  15H    basis set group =>   3
Atom  16N    basis set group =>   1
Atom  17C    basis set group =>   2
Atom  18C    basis set group =>   2
Atom  19H    basis set group =>   3
Atom  20O    basis set group =>   4
Atom  21C    basis set group =>   2
Atom  22C    basis set group =>   2
Atom  23C    basis set group =>   2
Atom  24C    basis set group =>   2
Atom  25C    basis set group =>   2
Atom  26C    basis set group =>   2
Atom  27H    basis set group =>   3
Atom  28H    basis set group =>   3
Atom  29H    basis set group =>   3
Atom  30H    basis set group =>   3
Atom  31H    basis set group =>   3
---------------------------------
AUXILIARY/J BASIS SET INFORMATION
---------------------------------
There are 4 groups of distinct atoms

 Group   1 Type N   : 12s5p4d2f1g contracted to 6s4p3d1f1g pattern {711111/2111/211/2/1}
 Group   2 Type C   : 12s5p4d2f1g contracted to 6s4p3d1f1g pattern {711111/2111/211/2/1}
 Group   3 Type H   : 5s2p1d contracted to 3s1p1d pattern {311/2/1}
 Group   4 Type O   : 12s5p4d2f1g contracted to 6s4p3d1f1g pattern {711111/2111/211/2/1}

Atom   0N    basis set group =>   1
Atom   1C    basis set group =>   2
Atom   2C    basis set group =>   2
Atom   3C    basis set group =>   2
Atom   4C    basis set group =>   2
Atom   5C    basis set group =>   2
Atom   6H    basis set group =>   3
Atom   7H    basis set group =>   3
Atom   8N    basis set group =>   1
Atom   9H    basis set group =>   3
Atom  10H    basis set group =>   3
Atom  11C    basis set group =>   2
Atom  12H    basis set group =>   3
Atom  13H    basis set group =>   3
Atom  14H    basis set group =>   3
Atom  15H    basis set group =>   3
Atom  16N    basis set group =>   1
Atom  17C    basis set group =>   2
Atom  18C    basis set group =>   2
Atom  19H    basis set group =>   3
Atom  20O    basis set group =>   4
Atom  21C    basis set group =>   2
Atom  22C    basis set group =>   2
Atom  23C    basis set group =>   2
Atom  24C    basis set group =>   2
Atom  25C    basis set group =>   2
Atom  26C    basis set group =>   2
Atom  27H    basis set group =>   3
Atom  28H    basis set group =>   3
Atom  29H    basis set group =>   3
Atom  30H    basis set group =>   3
Atom  31H    basis set group =>   3

Checking for AutoStart:
The File: orca.gbw exists
Trying to determine its content:
     ... Fine, the file contains calculation information
     ... Fine, the calculation information was read
     ... Fine, the file contains a basis set
     ... Fine, the basis set was read
     ... Fine, the file contains a geometry
     ... Fine, the geometry was read
     ... The file does not contain orbitals - skipping AutoStart


           ************************************************************
           *        Program running with 8 parallel MPI-processes     *
           *              working on a common directory               *
           ************************************************************
------------------------------------------------------------------------------
                             ORCA STARTUP CALCULATIONS
                           -- RI-GTO INTEGRALS CHOSEN --
------------------------------------------------------------------------------
------------------------------------------------------------------------------
                   ___                                                        
                  /   \      - P O W E R E D   B Y -                         
                 /     \                                                     
                 |  |  |   _    _      __       _____    __    __             
                 |  |  |  | |  | |    /  \     |  _  \  |  |  /  |          
                  \  \/   | |  | |   /    \    | | | |  |  | /  /          
                 / \  \   | |__| |  /  /\  \   | |_| |  |  |/  /          
                |  |  |   |  __  | /  /__\  \  |    /   |      \           
                |  |  |   | |  | | |   __   |  |    \   |  |\   \          
                \     /   | |  | | |  |  |  |  | |\  \  |  | \   \       
                 \___/    |_|  |_| |__|  |__|  |_| \__\ |__|  \__/        
                                                                              
                      - O R C A' S   B I G   F R I E N D -                    
                                      &                                       
                       - I N T E G R A L  F E E D E R -                       
                                                                              
 v1 FN, 2020, v2 2021, v3 2022-2024                                           
------------------------------------------------------------------------------


----------------------
SHARK INTEGRAL PACKAGE
----------------------

Number of atoms                             ...     32
Number of basis functions                   ...   1446
Number of shells                            ...    446
Maximum angular momentum                    ...      4
Integral batch strategy                     ... SHARK/LIBINT Hybrid
RI-J (if used) integral strategy            ... SPLIT-RIJ (Revised 2003 algorithm where possible)
Printlevel                                  ...      1
Contraction scheme used                     ... SEGMENTED contraction
Prescreening option                         ... SCHWARTZ
   Thresh                                   ... 1.000e-10
   Tcut                                     ... 1.000e-11
   Tpresel                                  ... 1.000e-11 
Coulomb Range Separation                    ... NOT USED
Exchange Range Separation                   ... Long Range
   Mu parameter                             ... 3.000e-01
   Scaling (regular/separated)              ... 1.670e-01 8.330e-01
Multipole approximations                    ... NOT USED
Finite Nucleus Model                        ... NOT USED
CABS basis                                  ... NOT available
Auxiliary Coulomb fitting basis             ... AVAILABLE
   # of basis functions in Aux-J            ...   1036
   # of shells in Aux-J                     ...    340
   Maximum angular momentum in Aux-J        ...      4
Auxiliary J/K fitting basis                 ... NOT available
Auxiliary Correlation fitting basis         ... NOT available
Auxiliary 'external' fitting basis          ... NOT available

Checking pre-screening integrals            ... done (  0.0 sec) Dimension = 446
Check shell pair data                       ... done (  0.0 sec)
Shell pair information
Shell pair cut-off parameter TPreSel        ...   1.0e-11
Total number of shell pairs                 ...     99681
Shell pairs after pre-screening             ...     54208
Total number of primitive shell pairs       ...    248946
Primitive shell pairs kept                  ...     97004
          la=0 lb=0:   8492 shell pairs
          la=1 lb=0:  12236 shell pairs
          la=1 lb=1:   4319 shell pairs
          la=2 lb=0:   7531 shell pairs
          la=2 lb=1:   5475 shell pairs
          la=2 lb=2:   1729 shell pairs
          la=3 lb=0:   4468 shell pairs
          la=3 lb=1:   3240 shell pairs
          la=3 lb=2:   1979 shell pairs
          la=3 lb=3:    600 shell pairs
          la=4 lb=0:   1681 shell pairs
          la=4 lb=1:   1198 shell pairs
          la=4 lb=2:    737 shell pairs
          la=4 lb=3:    433 shell pairs
          la=4 lb=4:     90 shell pairs

Calculating one electron integrals          ... done (  0.1 sec)
Calculating RI/J V-Matrix + Cholesky decomp.... done (  0.3 sec)
Calculating Nuclear repulsion               ... done (  0.0 sec) ENN=   1148.089480953181 Eh

Diagonalization of the overlap matrix:
Smallest eigenvalue                        ... 5.964e-06
Time for diagonalization                   ...    0.223 sec
Threshold for overlap eigenvalues          ... 1.000e-07
Number of eigenvalues below threshold      ... 0
Time for construction of square roots      ...    0.383 sec
Total time needed                          ...    0.646 sec

-------------------
DFT GRID GENERATION
-------------------

General Integration Accuracy     IntAcc      ... 4.959
Radial Grid Type                 RadialGrid  ... OptM3 with GC (2021)
Angular Grid (max. ang.)         AngularGrid ... 6 (Lebedev-590)
Angular grid pruning method      GridPruning ... 4 (adaptive)
Weight generation scheme         WeightScheme... mBecke (2022)
Basis function cutoff            BFCut       ... 1.0000e-10
Integration weight cutoff        WCut        ... 1.0000e-14
Partially contracted basis set               ... off
Rotationally invariant grid construction     ... off
Angular grids for H and He will be reduced by one unit
Diffuse basis detected: some atoms will have their outermost
                        angular grid increased by 1.

Total number of grid points                  ...   386883
Total number of batches                      ...     6060
Average number of points per batch           ...       63
Average number of grid points per atom       ...    12090

--------------------
COSX GRID GENERATION
--------------------

GRIDX 1
-------
General Integration Accuracy     IntAcc      ... 4.020
Radial Grid Type                 RadialGrid  ... OptM3 with GC (2021)
Angular Grid (max. ang.)         AngularGrid ... 2 (Lebedev-110)
Angular grid pruning method      GridPruning ... 4 (adaptive)
Weight generation scheme         WeightScheme... mBecke (2022)
Basis function cutoff            BFCut       ... 1.0000e-10
Integration weight cutoff        WCut        ... 1.0000e-14
Partially contracted basis set               ... on
Rotationally invariant grid construction     ... off
Angular grids for H and He will be reduced by one unit
Diffuse basis detected: some atoms will have their outermost
                        angular grid increased by 1.

Total number of grid points                  ...    47837
Total number of batches                      ...      389
Average number of points per batch           ...      122
Average number of grid points per atom       ...     1495
UseSFitting                                  ... on

GRIDX 2
-------
General Integration Accuracy     IntAcc      ... 4.338
Radial Grid Type                 RadialGrid  ... OptM3 with GC (2021)
Angular Grid (max. ang.)         AngularGrid ... 3 (Lebedev-194)
Angular grid pruning method      GridPruning ... 4 (adaptive)
Weight generation scheme         WeightScheme... mBecke (2022)
Basis function cutoff            BFCut       ... 1.0000e-10
Integration weight cutoff        WCut        ... 1.0000e-14
Partially contracted basis set               ... on
Rotationally invariant grid construction     ... off
Angular grids for H and He will be reduced by one unit
Diffuse basis detected: some atoms will have their outermost
                        angular grid increased by 1.

Total number of grid points                  ...   103054
Total number of batches                      ...      820
Average number of points per batch           ...      125
Average number of grid points per atom       ...     3220
UseSFitting                                  ... on

GRIDX 3
-------
General Integration Accuracy     IntAcc      ... 4.871
Radial Grid Type                 RadialGrid  ... OptM3 with GC (2021)
Angular Grid (max. ang.)         AngularGrid ... 4 (Lebedev-302)
Angular grid pruning method      GridPruning ... 4 (adaptive)
Weight generation scheme         WeightScheme... mBecke (2022)
Basis function cutoff            BFCut       ... 1.0000e-10
Integration weight cutoff        WCut        ... 1.0000e-14
Partially contracted basis set               ... on
Rotationally invariant grid construction     ... off
Angular grids for H and He will be reduced by one unit
Diffuse basis detected: some atoms will have their outermost
                        angular grid increased by 1.

Total number of grid points                  ...   190835
Total number of batches                      ...     1506
Average number of points per batch           ...      126
Average number of grid points per atom       ...     5964
UseSFitting                                  ... on
Initializing property integral containers    ... done (  0.1 sec)

SHARK setup successfully completed in  15.0 seconds

Maximum memory used throughout the entire STARTUP-calculation: 165.7 MB


           ************************************************************
           *        Program running with 8 parallel MPI-processes     *
           *              working on a common directory               *
           ************************************************************
-------------------------------------------------------------------------------
                                 ORCA GUESS
                   Start orbitals & Density for SCF / CASSCF
-------------------------------------------------------------------------------

------------
SCF SETTINGS
------------
Hamiltonian:
 Density Functional     Method          .... DFT(GTOs)
 Exchange Functional    Exchange        .... WB97X-V
 Correlation Functional Correlation     .... WB97X-V
 Gradients option       PostSCFGGA      .... off
 Hybrid DFT is turned on
   Fraction HF Exchange ScalHFX         ....  0.167000
   Scaling of DF-GGA-X  ScalDFX         ....  0.000000
   Scaling of DF-GGA-C  ScalDFC         ....  1.000000
   Scaling of DF-LDA-C  ScalLDAC        ....  1.000000
   Perturbative correction              ....  0.000000
 Long-range corrected/Screened/Range-Separated Hybrid DFT is turned on
   Amount of maximum screened exact exchange              ....  0.833000
   Range separation parameter mu (erf(mu*r12)/r12)        ....  0.300000
 RI-approximation to the Coulomb term is turned on
   Number of AuxJ basis functions       .... 1036
   RIJ-COSX (HFX calculated with COS-X)).... on


General Settings:
 Integral files         IntName         .... orca
 Hartree-Fock type      HFTyp           .... UHF
 Total Charge           Charge          ....    1
 Multiplicity           Mult            ....    3
 Number of Electrons    NEL             ....  126
 Basis Dimension        Dim             .... 1446
 Nuclear Repulsion      ENuc            ....   1148.0894809532 Eh

Convergence Acceleration:
 AO-DIIS                CNVDIIS         .... on
   Start iteration      DIISMaxIt       ....    12
   Startup error        DIISStart       ....  0.200000
   # of expansion vecs  DIISMaxEq       ....     5
   Bias factor          DIISBfac        ....   1.050
   Max. coefficient     DIISMaxC        ....  10.000
 MO-DIIS                CNVKDIIS        .... off
 Trust-Rad. Augm. Hess. CNVTRAH         .... auto
   Auto Start mean grad. ratio tolernc. ....  1.125000
   Auto Start start iteration           ....    50
   Auto Start num. interpolation iter.  ....    10
   Max. Number of Micro iterations      ....    24
   Max. Number of Macro iterations      .... Maxiter - #DIIS iter
   Number of Davidson start vectors     ....     2
   Converg. threshold    (grad. norm)   ....   5.000e-05
   Grad. Scal. Fac. for Micro threshold ....   0.100
   Minimum threshold for Micro iter.    ....   1.000e-02
   NR start threshold (gradient norm)   ....   1.000e-04
   Initial trust radius                 ....   0.400
   Minimum AH scaling param. (alpha)    ....   1.000
   Maximum AH scaling param. (alpha)    .... 1000.000
   Quad. conv. algorithm                .... NR
   White noise on init. David. guess    .... on
   Maximum white noise                  ....   0.010
   Pseudo random numbers                .... off
   Inactive MOs                         .... canonical
   Orbital update algorithm             .... Taylor
   Preconditioner                       .... Diag
   Full preconditioner red. dimension   ....   250
 SOSCF                  CNVSOSCF        .... on
   Start iteration      SOSCFMaxIt      ....   150
   Startup grad/error   SOSCFStart      ....  0.003300
   Hessian update       SOSCFHessUp     .... L-BFGS
 Level Shifting         CNVShift        .... on
   Level shift para.    LevelShift      ....    0.2500
   Turn off err/grad.   ShiftErr        ....    0.0010
 Zerner damping         CNVZerner       .... off
 Static damping         CNVDamp         .... on
   Fraction old density DampFac         ....    0.7000
   Max. Damping (<1)    DampMax         ....    0.9800
   Min. Damping (>=0)   DampMin         ....    0.0000
   Turn off err/grad.   DampErr         ....    0.1000

SCF Procedure:
 Maximum # iterations   MaxIter         ....   125
 SCF integral mode      SCFMode         .... Direct
   Integral package                     .... SHARK and LIBINT hybrid scheme
 Reset frequency        DirectResetFreq ....    20
 Integral Threshold     Thresh          ....  1.000e-10 Eh
 Primitive CutOff       TCut            ....  1.000e-11 Eh

Convergence Tolerance:
 Convergence Check Mode ConvCheckMode   .... Total+1el-Energy
 Convergence forced     ConvForced      .... 1
 Energy Change          TolE            ....  1.000e-06 Eh
 1-El. energy change                    ....  1.000e-03 Eh
 Orbital Gradient       TolG            ....  5.000e-05
 Orbital Rotation angle TolX            ....  5.000e-05
 DIIS Error             TolErr          ....  1.000e-06


The Broken Symmetry feature is operative
   Number of electrons in the 'A' domain  ... 1
   Number of electrons in the 'B' domain  ... 1
We will first do a calculation with S=  1.0
and then try to converge to the broken symmetry state with Ms=  0.0

------------------------------
INITIAL GUESS: MODEL POTENTIAL
------------------------------
Loading Hartree-Fock densities                     ... done
Calculating cut-offs                               ... done
Initializing the effective Hamiltonian             ... done
Setting up the integral package (SHARK)            ... done
Starting the Coulomb interaction                   ... done (   0.7 sec)
Making the grid                                    ... done (   0.4 sec)
Mapping shells                                     ... done
Starting the XC term evaluation                    ... done (   0.4 sec)
  promolecular density results
     # of electrons  =    126.997688914
     EX              =    -69.980545322
     EC              =     -5.269885748
     EX+EC           =    -75.250431069
Transforming the Hamiltonian                       ... done (   0.1 sec)
Diagonalizing the Hamiltonian                      ... done (   0.2 sec)
Back transforming the eigenvectors                 ... done (   0.5 sec)
Now organizing SCF variables                       ... done
                      ------------------
                      INITIAL GUESS DONE (   3.6 sec)
                      ------------------
             **** ENERGY FILE WAS UPDATED (orca.en.tmp) ****
Finished Guess after  13.6 sec
Maximum memory used throughout the entire GUESS-calculation: 146.8 MB


           ************************************************************
           *        Program running with 8 parallel MPI-processes     *
           *              working on a common directory               *
           ************************************************************

-------------------------------------------------------------------------------------------
                                      ORCA LEAN-SCF
                              memory conserving SCF solver
-------------------------------------------------------------------------------------------

--------------------
CPCM SOLVATION MODEL
--------------------
CPCM parameters:
  Epsilon                                         ...      80.1510
  Refrac                                          ...       1.3328
  Rsolv                                           ...       1.3000
  Surface type                                    ... GAUSSIAN VDW
  Discretization scheme                           ... Constant charge density
    Threshold for H atoms                         ...       5.0000 (charges/Ang^2)
    Threshold for non-H atoms                     ...       5.0000 (charges/Ang^2)
  Epsilon function type                           ...         CPCM
Solvent:                                          ... WATER
Radii:
  Scheme                                          ... Element-dependent radii
  Radius for N  used is    3.5149 Bohr (=   1.8600 Ang.)
  Radius for C  used is    3.8550 Bohr (=   2.0400 Ang.)
  Radius for H  used is    2.4944 Bohr (=   1.3200 Ang.)
  Radius for O  used is    3.4469 Bohr (=   1.8240 Ang.)
Calculating surface                               ...        done! (  0.0s)
Cavity surface points                             ...         2940
Cavity Volume                                     ...    1992.8352
Cavity Surface-area                               ...    1064.7042
Calculating surface distance matrix               ...        done! (  0.0s)
Performing Cholesky decomposition & store         ...        done! (  1.0s)
Overall time for CPCM initialization              ...                 1.0s

                     ******************************************
                           B R O K E N   S Y M M E T R Y
                           -----------------------------
                            High-Spin SCF calculation
                                S(HS) =   1.0
                      ******************************************
 --------------------
CPCM SOLVATION MODEL
--------------------
CPCM parameters:
  Epsilon                                         ...      80.1510
  Refrac                                          ...       1.3328
  Rsolv                                           ...       1.3000
  Surface type                                    ... GAUSSIAN VDW
  Discretization scheme                           ... Constant charge density
    Threshold for H atoms                         ...       5.0000 (charges/Ang^2)
    Threshold for non-H atoms                     ...       5.0000 (charges/Ang^2)
  Epsilon function type                           ...         CPCM
Solvent:                                          ... WATER
Radii:
  Scheme                                          ... Element-dependent radii
  Radius for N  used is    3.5149 Bohr (=   1.8600 Ang.)
  Radius for C  used is    3.8550 Bohr (=   2.0400 Ang.)
  Radius for H  used is    2.4944 Bohr (=   1.3200 Ang.)
  Radius for O  used is    3.4469 Bohr (=   1.8240 Ang.)
Calculating surface                               ...        done! (  0.0s)
Cavity surface points                             ...         2940
Cavity Volume                                     ...    1992.8352
Cavity Surface-area                               ...    1064.7042
Calculating surface distance matrix               ...        done! (  0.0s)
Performing Cholesky decomposition & store         ...        done! (  1.0s)
Overall time for CPCM initialization              ...                 1.0s

----------------------------------------D-I-I-S--------------------------------------------
Iteration    Energy (Eh)           Delta-E    RMSDP     MaxDP     DIISErr   Damp  Time(sec)
-------------------------------------------------------------------------------------------
               ***  Starting incremental Fock matrix formation  ***
    1    -781.5512865895327650     0.00e+00  1.50e-04  2.99e-02  1.67e-01  0.700  78.6
    2    -781.6112770567319785    -6.00e-02  1.45e-04  2.88e-02  1.16e-01  0.700  41.9
                               ***Turning on AO-DIIS***
    3    -781.6472958867675516    -3.60e-02  1.19e-04  2.32e-02  8.01e-02  0.700  40.0
    4    -781.6712138835646329    -2.39e-02  3.16e-04  6.03e-02  5.54e-02  0.000  38.2
    5    -781.7320291452840593    -6.08e-02  3.83e-05  4.95e-03  4.88e-03  0.000  42.0
                              *** Initializing SOSCF ***
---------------------------------------S-O-S-C-F--------------------------------------
Iteration    Energy (Eh)           Delta-E    RMSDP     MaxDP     MaxGrad    Time(sec)
--------------------------------------------------------------------------------------
    6    -781.7338587810484114    -1.83e-03  2.31e-05  2.55e-03  3.16e-03    41.5
               *** Restarting incremental Fock matrix formation ***
    7    -781.7347462080060723    -8.87e-04  2.82e-05  3.09e-03  5.67e-03    73.6
    8    -781.7354115836974415    -6.65e-04  3.46e-05  4.42e-03  3.22e-03    56.7
    9    -781.7357481990168253    -3.37e-04  1.14e-05  9.61e-04  1.07e-03    57.6
   10    -781.7358106805413627    -6.25e-05  3.60e-06  3.85e-04  9.21e-04    51.9
   11    -781.7358229746068901    -1.23e-05  2.68e-06  4.25e-04  2.97e-04    45.1
   12    -781.7358256146039821    -2.64e-06  2.34e-06  2.58e-04  1.80e-04    42.7
   13    -781.7358273261472732    -1.71e-06  2.68e-06  3.79e-04  6.60e-05    41.5
   14    -781.7358278529370637    -5.27e-07  2.14e-06  3.68e-04  7.11e-05    41.8
                 **** Energy Check signals convergence ****

               *****************************************************
               *                     SUCCESS                       *
               *           SCF CONVERGED AFTER  14 CYCLES          *
               *****************************************************

Recomputing exchange energy using gridx3       ... done (  104.044 sec)
Old exchange energy                            :    -34.056493281 Eh
New exchange energy                            :    -34.056495633 Eh
Exchange energy change after final integration :     -0.000002352 Eh
Total energy after final integration           :   -781.735830205 Eh
             **** ENERGY FILE WAS UPDATED (orca.en.tmp) ****

----------------
TOTAL SCF ENERGY
----------------

Total Energy       :       -781.73583020453395 Eh          -21272.11339 eV

Components:
Nuclear Repulsion  :       1148.08948095318124 Eh           31241.10304 eV
Electronic Energy  :      -1929.72361714716203 Eh          -52510.44920 eV
One Electron Energy:      -3319.18816554883460 Eh          -90319.70175 eV
Two Electron Energy:       1389.46454840167257 Eh           37809.25255 eV
CPCM Dielectric    :         -0.10169165895631 Eh              -2.76717 eV

Virial components:
Potential Energy   :      -1560.20660658108363 Eh          -42455.38015 eV
Kinetic Energy     :        778.47077637654957 Eh           21183.26676 eV
Virial Ratio       :          2.00419418933512

DFT components:
N(Alpha)           :       63.999996912501 electrons
N(Beta)            :       61.999997064638 electrons
N(Total)           :      125.999993977139 electrons
E(X)               :      -71.364843310057 Eh       
E(C)               :       -5.258367542331 Eh       
E(XC)              :      -76.623210852388 Eh       

CPCM Solvation Model Properties:
Surface-charge          :         -1.02903469076748
Corrected charge        :         -1.00000000000000
Outlying charge corr.   :          0.00004551040681 Eh               0.00124 eV
Free-energy (cav+disp)  :  This term is not implemented in the current solvation scheme

---------------
SCF CONVERGENCE
---------------

  Last Energy change         ...    5.2679e-07  Tolerance :   1.0000e-06
  Last MAX-Density change    ...    3.6839e-04  Tolerance :   1.0000e-05
  Last RMS-Density change    ...    2.1436e-06  Tolerance :   1.0000e-06
  Last DIIS Error            ...    3.1624e-03  Tolerance :   1.0000e-06
  Last Orbital Gradient      ...    7.1096e-05  Tolerance :   5.0000e-05
  Last Orbital Rotation      ...    2.3900e-04  Tolerance :   5.0000e-05


----------------------
UHF SPIN CONTAMINATION
----------------------

Warning: in a DFT calculation there is little theoretical justification to 
         calculate <S**2> as in Hartree-Fock theory. We will do it anyways
         but you should keep in mind that the values have only limited relevance

Expectation value of <S**2>     :     2.024403
Ideal value S*(S+1) for S=1.0   :     2.000000
Deviation                       :     0.024403


                    ********************************
                    * MULLIKEN POPULATION ANALYSIS *
                    ********************************

--------------------------------------------
MULLIKEN ATOMIC CHARGES AND SPIN POPULATIONS
--------------------------------------------
   0 N :   -0.197538    0.071713
   1 C :    0.140522   -0.030055
   2 C :   -0.087358    0.086701
   3 C :    0.305246   -0.033292
   4 C :   -0.119903    0.061011
   5 C :    0.177492   -0.006187
   6 H :    0.141532    0.001515
   7 H :    0.103687   -0.008128
   8 N :   -0.040905    0.173925
   9 H :    0.114255   -0.001847
  10 H :    0.134974    0.000332
  11 C :    0.017304   -0.004395
  12 H :    0.091932    0.000376
  13 H :    0.083267    0.002649
  14 H :    0.095466    0.004223
  15 H :    0.204006   -0.001796
  16 N :   -0.182905    0.738777
  17 C :    0.040302    0.699131
  18 C :    0.157880   -0.003233
  19 H :    0.112390    0.004295
  20 O :   -0.433728    0.228831
  21 C :    0.113027   -0.001150
  22 C :   -0.064959    0.008364
  23 C :   -0.123669   -0.005359
  24 C :   -0.061037    0.011319
  25 C :   -0.145219   -0.006301
  26 C :   -0.049714    0.013908
  27 H :    0.079798   -0.000403
  28 H :    0.103909    0.000065
  29 H :    0.104547   -0.000055
  30 H :    0.105719   -0.000039
  31 H :    0.079678   -0.004893
Sum of atomic charges         :    1.0000000
Sum of atomic spin populations:    2.0000000

-----------------------------------------------------
MULLIKEN REDUCED ORBITAL CHARGES AND SPIN POPULATIONS
-----------------------------------------------------
CHARGE
  0 N s       :     3.497525  s :     3.497525
      pz      :     1.174004  p :     3.566840
      px      :     1.158826
      py      :     1.234011
      dz2     :     0.027619  d :     0.118667
      dxz     :     0.025623
      dyz     :     0.013408
      dx2y2   :     0.026233
      dxy     :     0.025785
      f0      :     0.002006  f :     0.013770
      f+1     :     0.001453
      f-1     :     0.001786
      f+2     :     0.002559
      f-2     :     0.002196
      f+3     :     0.002072
      f-3     :     0.001699
      g0      :     0.000046  g :     0.000735
      g+1     :     0.000093
      g-1     :     0.000063
      g+2     :     0.000103
      g-2     :     0.000108
      g+3     :     0.000089
      g-3     :     0.000105
      g+4     :     0.000063
      g-4     :     0.000066

  1 C s       :     3.307619  s :     3.307619
      pz      :     0.784751  p :     2.424209
      px      :     0.787525
      py      :     0.851933
      dz2     :     0.020598  d :     0.106391
      dxz     :     0.029401
      dyz     :     0.013054
      dx2y2   :     0.012224
      dxy     :     0.031114
      f0      :     0.003585  f :     0.019605
      f+1     :     0.002351
      f-1     :     0.001431
      f+2     :     0.003369
      f-2     :     0.003479
      f+3     :     0.003842
      f-3     :     0.001548
      g0      :     0.000103  g :     0.001653
      g+1     :     0.000376
      g-1     :     0.000077
      g+2     :     0.000187
      g-2     :     0.000161
      g+3     :     0.000208
      g-3     :     0.000215
      g+4     :     0.000230
      g-4     :     0.000097

  2 C s       :     3.325677  s :     3.325677
      pz      :     0.924571  p :     2.663090
      px      :     0.855479
      py      :     0.883040
      dz2     :     0.015699  d :     0.083960
      dxz     :     0.027979
      dyz     :     0.004671
      dx2y2   :     0.012884
      dxy     :     0.022726
      f0      :     0.001905  f :     0.013706
      f+1     :     0.001048
      f-1     :     0.001682
      f+2     :     0.002932
      f-2     :     0.001847
      f+3     :     0.002594
      f-3     :     0.001697
      g0      :     0.000047  g :     0.000924
      g+1     :     0.000116
      g-1     :     0.000127
      g+2     :     0.000071
      g-2     :     0.000085
      g+3     :     0.000080
      g-3     :     0.000124
      g+4     :     0.000195
      g-4     :     0.000080

  3 C s       :     3.284939  s :     3.284939
      pz      :     0.827024  p :     2.265369
      px      :     0.637983
      py      :     0.800362
      dz2     :     0.029508  d :     0.113726
      dxz     :     0.015963
      dyz     :     0.013098
      dx2y2   :     0.027954
      dxy     :     0.027203
      f0      :     0.004577  f :     0.028645
      f+1     :     0.002561
      f-1     :     0.002975
      f+2     :     0.005407
      f-2     :     0.003829
      f+3     :     0.005630
      f-3     :     0.003666
      g0      :     0.000103  g :     0.002074
      g+1     :     0.000307
      g-1     :     0.000147
      g+2     :     0.000225
      g-2     :     0.000212
      g+3     :     0.000189
      g-3     :     0.000305
      g+4     :     0.000359
      g-4     :     0.000227

  4 C s       :     3.348424  s :     3.348424
      pz      :     0.921793  p :     2.676600
      px      :     0.794241
      py      :     0.960566
      dz2     :     0.012374  d :     0.080795
      dxz     :     0.018644
      dyz     :     0.016503
      dx2y2   :     0.019184
      dxy     :     0.014089
      f0      :     0.002092  f :     0.013140
      f+1     :     0.001386
      f-1     :     0.001027
      f+2     :     0.002003
      f-2     :     0.002517
      f+3     :     0.002935
      f-3     :     0.001180
      g0      :     0.000051  g :     0.000944
      g+1     :     0.000207
      g-1     :     0.000040
      g+2     :     0.000095
      g-2     :     0.000076
      g+3     :     0.000094
      g-3     :     0.000111
      g+4     :     0.000195
      g-4     :     0.000076

  5 C s       :     3.287090  s :     3.287090
      pz      :     0.791221  p :     2.410075
      px      :     0.837012
      py      :     0.781842
      dz2     :     0.017042  d :     0.104459
      dxz     :     0.026630
      dyz     :     0.016612
      dx2y2   :     0.029688
      dxy     :     0.014486
      f0      :     0.003106  f :     0.019249
      f+1     :     0.001354
      f-1     :     0.002561
      f+2     :     0.003927
      f-2     :     0.002898
      f+3     :     0.003299
      f-3     :     0.002104
      g0      :     0.000090  g :     0.001634
      g+1     :     0.000164
      g-1     :     0.000272
      g+2     :     0.000139
      g-2     :     0.000186
      g+3     :     0.000160
      g-3     :     0.000274
      g+4     :     0.000245
      g-4     :     0.000102

  6 H s       :     0.825324  s :     0.825324
      pz      :     0.010789  p :     0.028831
      px      :     0.007662
      py      :     0.010380
      dz2     :     0.001229  d :     0.004072
      dxz     :     0.000750
      dyz     :     0.000583
      dx2y2   :     0.000824
      dxy     :     0.000686
      f0      :     0.000029  f :     0.000240
      f+1     :     0.000021
      f-1     :     0.000060
      f+2     :     0.000052
      f-2     :     0.000028
      f+3     :     0.000020
      f-3     :     0.000031

  7 H s       :     0.857137  s :     0.857137
      pz      :     0.011934  p :     0.034194
      px      :     0.010401
      py      :     0.011859
      dz2     :     0.001547  d :     0.004697
      dxz     :     0.000493
      dyz     :     0.000981
      dx2y2   :     0.000886
      dxy     :     0.000791
      f0      :     0.000056  f :     0.000285
      f+1     :     0.000039
      f-1     :     0.000036
      f+2     :     0.000070
      f-2     :     0.000037
      f+3     :     0.000030
      f-3     :     0.000017

  8 N s       :     3.487131  s :     3.487131
      pz      :     1.158594  p :     3.445593
      px      :     1.005729
      py      :     1.281270
      dz2     :     0.017651  d :     0.093551
      dxz     :     0.024022
      dyz     :     0.013409
      dx2y2   :     0.018850
      dxy     :     0.019619
      f0      :     0.002082  f :     0.013901
      f+1     :     0.001979
      f-1     :     0.000873
      f+2     :     0.002794
      f-2     :     0.002257
      f+3     :     0.002602
      f-3     :     0.001315
      g0      :     0.000054  g :     0.000729
      g+1     :     0.000140
      g-1     :     0.000018
      g+2     :     0.000098
      g-2     :     0.000078
      g+3     :     0.000078
      g-3     :     0.000101
      g+4     :     0.000086
      g-4     :     0.000076

  9 H s       :     0.850331  s :     0.850331
      pz      :     0.011148  p :     0.030783
      px      :     0.008646
      py      :     0.010989
      dz2     :     0.001435  d :     0.004360
      dxz     :     0.000878
      dyz     :     0.000432
      dx2y2   :     0.000775
      dxy     :     0.000841
      f0      :     0.000045  f :     0.000271
      f+1     :     0.000021
      f-1     :     0.000057
      f+2     :     0.000043
      f-2     :     0.000052
      f+3     :     0.000023
      f-3     :     0.000030

 10 H s       :     0.831397  s :     0.831397
      pz      :     0.011670  p :     0.029363
      px      :     0.008143
      py      :     0.009549
      dz2     :     0.001262  d :     0.004029
      dxz     :     0.000391
      dyz     :     0.000960
      dx2y2   :     0.000727
      dxy     :     0.000688
      f0      :     0.000038  f :     0.000237
      f+1     :     0.000044
      f-1     :     0.000030
      f+2     :     0.000041
      f-2     :     0.000041
      f+3     :     0.000025
      f-3     :     0.000019

 11 C s       :     3.300784  s :     3.300784
      pz      :     0.995796  p :     2.622319
      px      :     0.670759
      py      :     0.955764
      dz2     :     0.007639  d :     0.049902
      dxz     :     0.009904
      dyz     :     0.005533
      dx2y2   :     0.011735
      dxy     :     0.015091
      f0      :     0.001391  f :     0.008955
      f+1     :     0.000832
      f-1     :     0.000749
      f+2     :     0.000979
      f-2     :     0.000599
      f+3     :     0.002341
      f-3     :     0.002064
      g0      :     0.000020  g :     0.000737
      g+1     :     0.000116
      g-1     :    -0.000005
      g+2     :     0.000075
      g-2     :     0.000058
      g+3     :     0.000023
      g-3     :     0.000088
      g+4     :     0.000181
      g-4     :     0.000181

 12 H s       :     0.872852  s :     0.872852
      pz      :     0.010780  p :     0.030425
      px      :     0.009040
      py      :     0.010605
      dz2     :     0.001464  d :     0.004492
      dxz     :     0.000564
      dyz     :     0.000490
      dx2y2   :     0.000712
      dxy     :     0.001262
      f0      :     0.000035  f :     0.000298
      f+1     :     0.000004
      f-1     :     0.000112
      f+2     :     0.000007
      f-2     :     0.000055
      f+3     :     0.000056
      f-3     :     0.000030

 13 H s       :     0.881306  s :     0.881306
      pz      :     0.010077  p :     0.030578
      px      :     0.009773
      py      :     0.010729
      dz2     :     0.000778  d :     0.004552
      dxz     :     0.001440
      dyz     :     0.001697
      dx2y2   :     0.000339
      dxy     :     0.000298
      f0      :     0.000057  f :     0.000297
      f+1     :     0.000060
      f-1     :     0.000092
      f+2     :     0.000047
      f-2     :     0.000035
      f+3     :     0.000003
      f-3     :     0.000003

 14 H s       :     0.867429  s :     0.867429
      pz      :     0.012031  p :     0.032001
      px      :     0.010139
      py      :     0.009831
      dz2     :     0.000858  d :     0.004801
      dxz     :     0.000740
      dyz     :     0.000953
      dx2y2   :     0.001736
      dxy     :     0.000514
      f0      :     0.000016  f :     0.000303
      f+1     :     0.000046
      f-1     :     0.000068
      f+2     :     0.000017
      f-2     :     0.000044
      f+3     :     0.000053
      f-3     :     0.000058

 15 H s       :     0.726969  s :     0.726969
      pz      :     0.022647  p :     0.058649
      px      :     0.014528
      py      :     0.021473
      dz2     :     0.003162  d :     0.009564
      dxz     :     0.001933
      dyz     :     0.001232
      dx2y2   :     0.001772
      dxy     :     0.001465
      f0      :     0.000143  f :     0.000812
      f+1     :     0.000072
      f-1     :     0.000179
      f+2     :     0.000158
      f-2     :     0.000128
      f+3     :     0.000054
      f-3     :     0.000077

 16 N s       :     3.667384  s :     3.667384
      pz      :     1.183900  p :     3.422954
      px      :     0.972211
      py      :     1.266843
      dz2     :     0.016898  d :     0.080791
      dxz     :     0.021691
      dyz     :     0.010484
      dx2y2   :     0.010832
      dxy     :     0.020886
      f0      :     0.001845  f :     0.011044
      f+1     :     0.002003
      f-1     :     0.000617
      f+2     :     0.001727
      f-2     :     0.001861
      f+3     :     0.001769
      f-3     :     0.001220
      g0      :     0.000058  g :     0.000732
      g+1     :     0.000138
      g-1     :     0.000026
      g+2     :     0.000105
      g-2     :     0.000084
      g+3     :     0.000067
      g-3     :     0.000110
      g+4     :     0.000073
      g-4     :     0.000072

 17 C s       :     3.311486  s :     3.311486
      pz      :     0.900896  p :     2.534945
      px      :     0.745828
      py      :     0.888221
      dz2     :     0.010991  d :     0.095072
      dxz     :     0.022973
      dyz     :     0.012749
      dx2y2   :     0.022111
      dxy     :     0.026247
      f0      :     0.001700  f :     0.016872
      f+1     :     0.001755
      f-1     :     0.001078
      f+2     :     0.002636
      f-2     :     0.001625
      f+3     :     0.005280
      f-3     :     0.002799
      g0      :     0.000076  g :     0.001324
      g+1     :     0.000165
      g-1     :     0.000047
      g+2     :     0.000109
      g-2     :     0.000120
      g+3     :     0.000092
      g-3     :     0.000173
      g+4     :     0.000306
      g-4     :     0.000236

 18 C s       :     3.264889  s :     3.264889
      pz      :     0.756339  p :     2.377133
      px      :     0.854090
      py      :     0.766705
      dz2     :     0.036353  d :     0.168665
      dxz     :     0.028846
      dyz     :     0.027071
      dx2y2   :     0.041768
      dxy     :     0.034627
      f0      :     0.002115  f :     0.028505
      f+1     :     0.002959
      f-1     :     0.004698
      f+2     :     0.004238
      f-2     :     0.004588
      f+3     :     0.006313
      f-3     :     0.003593
      g0      :     0.000163  g :     0.002927
      g+1     :     0.000168
      g-1     :     0.000375
      g+2     :     0.000346
      g-2     :     0.000302
      g+3     :     0.000430
      g-3     :     0.000493
      g+4     :     0.000368
      g-4     :     0.000281

 19 H s       :     0.844793  s :     0.844793
      pz      :     0.011063  p :     0.037586
      px      :     0.010793
      py      :     0.015729
      dz2     :     0.001319  d :     0.004963
      dxz     :     0.000624
      dyz     :     0.000573
      dx2y2   :     0.001025
      dxy     :     0.001423
      f0      :     0.000012  f :     0.000268
      f+1     :     0.000006
      f-1     :     0.000093
      f+2     :     0.000016
      f-2     :     0.000051
      f+3     :     0.000045
      f-3     :     0.000045

 20 O s       :     3.807695  s :     3.807695
      pz      :     1.414937  p :     4.587552
      px      :     1.810621
      py      :     1.361994
      dz2     :     0.008826  d :     0.034645
      dxz     :     0.004336
      dyz     :     0.007625
      dx2y2   :     0.007448
      dxy     :     0.006410
      f0      :     0.000304  f :     0.003648
      f+1     :     0.000180
      f-1     :     0.000925
      f+2     :     0.000603
      f-2     :     0.000620
      f+3     :     0.000469
      f-3     :     0.000547
      g0      :     0.000014  g :     0.000189
      g+1     :     0.000003
      g-1     :     0.000035
      g+2     :     0.000028
      g-2     :     0.000017
      g+3     :     0.000032
      g-3     :     0.000032
      g+4     :     0.000014
      g-4     :     0.000013

 21 C s       :     3.342330  s :     3.342330
      pz      :     0.812136  p :     2.419385
      px      :     0.724262
      py      :     0.882987
      dz2     :     0.036025  d :     0.102399
      dxz     :     0.016987
      dyz     :     0.018341
      dx2y2   :     0.016203
      dxy     :     0.014843
      f0      :     0.004407  f :     0.021489
      f+1     :     0.002232
      f-1     :     0.001825
      f+2     :     0.004368
      f-2     :     0.003848
      f+3     :     0.002800
      f-3     :     0.002009
      g0      :     0.000110  g :     0.001370
      g+1     :     0.000261
      g-1     :     0.000132
      g+2     :     0.000196
      g-2     :     0.000190
      g+3     :     0.000128
      g-3     :     0.000157
      g+4     :     0.000096
      g-4     :     0.000099

 22 C s       :     3.350293  s :     3.350293
      pz      :     0.872187  p :     2.614452
      px      :     0.831630
      py      :     0.910636
      dz2     :     0.016253  d :     0.084812
      dxz     :     0.019466
      dyz     :     0.013507
      dx2y2   :     0.013531
      dxy     :     0.022055
      f0      :     0.003248  f :     0.014404
      f+1     :     0.001425
      f-1     :     0.001069
      f+2     :     0.002218
      f-2     :     0.002650
      f+3     :     0.002592
      f-3     :     0.001202
      g0      :     0.000072  g :     0.000998
      g+1     :     0.000232
      g-1     :     0.000033
      g+2     :     0.000106
      g-2     :     0.000098
      g+3     :     0.000090
      g-3     :     0.000116
      g+4     :     0.000178
      g-4     :     0.000072

 23 C s       :     3.322505  s :     3.322505
      pz      :     0.906851  p :     2.683787
      px      :     0.869904
      py      :     0.907032
      dz2     :     0.018494  d :     0.102548
      dxz     :     0.039734
      dyz     :     0.008727
      dx2y2   :     0.017897
      dxy     :     0.017695
      f0      :     0.003289  f :     0.013795
      f+1     :     0.001240
      f-1     :     0.001099
      f+2     :     0.002874
      f-2     :     0.001852
      f+3     :     0.002222
      f-3     :     0.001219
      g0      :     0.000089  g :     0.001034
      g+1     :     0.000157
      g-1     :     0.000121
      g+2     :     0.000122
      g-2     :     0.000107
      g+3     :     0.000064
      g-3     :     0.000131
      g+4     :     0.000169
      g-4     :     0.000075

 24 C s       :     3.312419  s :     3.312419
      pz      :     0.851743  p :     2.634778
      px      :     0.885167
      py      :     0.897868
      dz2     :     0.034229  d :     0.099104
      dxz     :     0.016558
      dyz     :     0.018070
      dx2y2   :     0.016267
      dxy     :     0.013980
      f0      :     0.003429  f :     0.013711
      f+1     :     0.001658
      f-1     :     0.001370
      f+2     :     0.002713
      f-2     :     0.002480
      f+3     :     0.001024
      f-3     :     0.001037
      g0      :     0.000089  g :     0.001025
      g+1     :     0.000200
      g-1     :     0.000114
      g+2     :     0.000167
      g-2     :     0.000164
      g+3     :     0.000112
      g-3     :     0.000140
      g+4     :     0.000022
      g-4     :     0.000017

 25 C s       :     3.334370  s :     3.334370
      pz      :     0.907477  p :     2.689961
      px      :     0.844728
      py      :     0.937756
      dz2     :     0.019574  d :     0.105937
      dxz     :     0.030148
      dyz     :     0.018103
      dx2y2   :     0.016674
      dxy     :     0.021437
      f0      :     0.003234  f :     0.013922
      f+1     :     0.001103
      f-1     :     0.001300
      f+2     :     0.002286
      f-2     :     0.002468
      f+3     :     0.002362
      f-3     :     0.001169
      g0      :     0.000082  g :     0.001029
      g+1     :     0.000237
      g-1     :     0.000040
      g+2     :     0.000113
      g-2     :     0.000113
      g+3     :     0.000089
      g-3     :     0.000113
      g+4     :     0.000170
      g-4     :     0.000073

 26 C s       :     3.342002  s :     3.342002
      pz      :     0.879628  p :     2.605798
      px      :     0.836635
      py      :     0.889535
      dz2     :     0.017581  d :     0.086006
      dxz     :     0.027497
      dyz     :     0.006199
      dx2y2   :     0.019508
      dxy     :     0.015223
      f0      :     0.003605  f :     0.014904
      f+1     :     0.001470
      f-1     :     0.001044
      f+2     :     0.003108
      f-2     :     0.001886
      f+3     :     0.002377
      f-3     :     0.001413
      g0      :     0.000084  g :     0.001004
      g+1     :     0.000150
      g-1     :     0.000115
      g+2     :     0.000117
      g-2     :     0.000100
      g+3     :     0.000063
      g-3     :     0.000133
      g+4     :     0.000167
      g-4     :     0.000075

 27 H s       :     0.883816  s :     0.883816
      pz      :     0.008882  p :     0.031552
      px      :     0.011094
      py      :     0.011576
      dz2     :     0.001522  d :     0.004557
      dxz     :     0.001045
      dyz     :     0.000611
      dx2y2   :     0.000761
      dxy     :     0.000618
      f0      :     0.000084  f :     0.000277
      f+1     :     0.000031
      f-1     :     0.000031
      f+2     :     0.000066
      f-2     :     0.000035
      f+3     :     0.000013
      f-3     :     0.000017

 28 H s       :     0.863480  s :     0.863480
      pz      :     0.008498  p :     0.028140
      px      :     0.008360
      py      :     0.011282
      dz2     :     0.001431  d :     0.004213
      dxz     :     0.000425
      dyz     :     0.001037
      dx2y2   :     0.000652
      dxy     :     0.000669
      f0      :     0.000075  f :     0.000258
      f+1     :     0.000023
      f-1     :     0.000031
      f+2     :     0.000041
      f-2     :     0.000056
      f+3     :     0.000018
      f-3     :     0.000015

 29 H s       :     0.863504  s :     0.863504
      pz      :     0.009873  p :     0.027534
      px      :     0.006810
      py      :     0.010851
      dz2     :     0.000160  d :     0.004159
      dxz     :     0.001771
      dyz     :     0.000291
      dx2y2   :     0.000851
      dxy     :     0.001086
      f0      :     0.000048  f :     0.000255
      f+1     :     0.000008
      f-1     :     0.000007
      f+2     :     0.000050
      f-2     :     0.000038
      f+3     :     0.000080
      f-3     :     0.000025

 30 H s       :     0.861871  s :     0.861871
      pz      :     0.008275  p :     0.027958
      px      :     0.009271
      py      :     0.010411
      dz2     :     0.001391  d :     0.004193
      dxz     :     0.001039
      dyz     :     0.000525
      dx2y2   :     0.000654
      dxy     :     0.000584
      f0      :     0.000080  f :     0.000258
      f+1     :     0.000032
      f-1     :     0.000020
      f+2     :     0.000061
      f-2     :     0.000036
      f+3     :     0.000012
      f-3     :     0.000016

 31 H s       :     0.883108  s :     0.883108
      pz      :     0.010236  p :     0.032363
      px      :     0.009907
      py      :     0.012219
      dz2     :     0.001563  d :     0.004574
      dxz     :     0.000438
      dyz     :     0.001215
      dx2y2   :     0.000695
      dxy     :     0.000662
      f0      :     0.000084  f :     0.000278
      f+1     :     0.000022
      f-1     :     0.000039
      f+2     :     0.000044
      f-2     :     0.000057
      f+3     :     0.000017
      f-3     :     0.000015


SPIN
  0 N s       :     0.005120  s :     0.005120
      pz      :     0.024179  p :     0.067890
      px      :     0.007680
      py      :     0.036030
      dz2     :    -0.000626  d :    -0.001095
      dxz     :    -0.000026
      dyz     :    -0.000152
      dx2y2   :    -0.000089
      dxy     :    -0.000201
      f0      :    -0.000046  f :    -0.000195
      f+1     :    -0.000024
      f-1     :    -0.000032
      f+2     :    -0.000032
      f-2     :    -0.000035
      f+3     :    -0.000006
      f-3     :    -0.000020
      g0      :    -0.000000  g :    -0.000007
      g+1     :    -0.000002
      g-1     :    -0.000002
      g+2     :    -0.000000
      g-2     :    -0.000000
      g+3     :    -0.000000
      g-3     :    -0.000001
      g+4     :    -0.000001
      g-4     :    -0.000001

  1 C s       :    -0.003337  s :    -0.003337
      pz      :    -0.011683  p :    -0.032380
      px      :    -0.005260
      py      :    -0.015437
      dz2     :     0.000588  d :     0.005312
      dxz     :     0.001252
      dyz     :     0.000552
      dx2y2   :     0.000881
      dxy     :     0.002040
      f0      :     0.000110  f :     0.000319
      f+1     :     0.000025
      f-1     :     0.000004
      f+2     :     0.000011
      f-2     :     0.000019
      f+3     :     0.000133
      f-3     :     0.000018
      g0      :    -0.000000  g :     0.000031
      g+1     :     0.000005
      g-1     :     0.000002
      g+2     :     0.000007
      g-2     :     0.000001
      g+3     :     0.000003
      g-3     :     0.000010
      g+4     :     0.000004
      g-4     :     0.000000

  2 C s       :     0.002979  s :     0.002979
      pz      :     0.030768  p :     0.084874
      px      :     0.013437
      py      :     0.040668
      dz2     :    -0.000636  d :    -0.000967
      dxz     :     0.000411
      dyz     :     0.000121
      dx2y2   :    -0.000545
      dxy     :    -0.000318
      f0      :    -0.000087  f :    -0.000170
      f+1     :     0.000038
      f-1     :    -0.000053
      f+2     :    -0.000028
      f-2     :    -0.000010
      f+3     :    -0.000012
      f-3     :    -0.000019
      g0      :    -0.000001  g :    -0.000014
      g+1     :    -0.000002
      g-1     :    -0.000004
      g+2     :    -0.000000
      g-2     :     0.000000
      g+3     :     0.000001
      g-3     :    -0.000003
      g+4     :    -0.000004
      g-4     :    -0.000001

  3 C s       :    -0.008149  s :    -0.008149
      pz      :    -0.009345  p :    -0.038665
      px      :    -0.012164
      py      :    -0.017156
      dz2     :     0.000104  d :     0.012462
      dxz     :     0.005082
      dyz     :     0.000239
      dx2y2   :     0.005441
      dxy     :     0.001595
      f0      :     0.000309  f :     0.000973
      f+1     :     0.000067
      f-1     :     0.000025
      f+2     :     0.000009
      f-2     :     0.000055
      f+3     :     0.000498
      f-3     :     0.000011
      g0      :    -0.000002  g :     0.000086
      g+1     :     0.000009
      g-1     :     0.000004
      g+2     :     0.000003
      g-2     :     0.000013
      g+3     :     0.000006
      g-3     :     0.000027
      g+4     :     0.000036
      g-4     :    -0.000011

  4 C s       :     0.004838  s :     0.004838
      pz      :     0.021359  p :     0.055644
      px      :     0.006456
      py      :     0.027828
      dz2     :    -0.000674  d :     0.000703
      dxz     :     0.000348
      dyz     :    -0.000114
      dx2y2   :     0.000395
      dxy     :     0.000747
      f0      :    -0.000090  f :    -0.000173
      f+1     :     0.000005
      f-1     :    -0.000025
      f+2     :    -0.000016
      f-2     :    -0.000027
      f+3     :    -0.000030
      f-3     :     0.000010
      g0      :    -0.000001  g :    -0.000000
      g+1     :    -0.000003
      g-1     :    -0.000001
      g+2     :     0.000003
      g-2     :     0.000001
      g+3     :    -0.000000
      g-3     :     0.000002
      g+4     :     0.000000
      g-4     :    -0.000001

  5 C s       :    -0.001299  s :    -0.001299
      pz      :    -0.003648  p :    -0.008359
      px      :    -0.001915
      py      :    -0.002797
      dz2     :     0.000443  d :     0.003265
      dxz     :     0.001078
      dyz     :    -0.000040
      dx2y2   :     0.001361
      dxy     :     0.000422
      f0      :     0.000062  f :     0.000184
      f+1     :     0.000029
      f-1     :     0.000011
      f+2     :    -0.000003
      f-2     :     0.000012
      f+3     :     0.000036
      f-3     :     0.000038
      g0      :    -0.000000  g :     0.000022
      g+1     :    -0.000001
      g-1     :     0.000005
      g+2     :     0.000001
      g-2     :     0.000006
      g+3     :     0.000002
      g-3     :     0.000008
      g+4     :     0.000001
      g-4     :    -0.000001

  6 H s       :     0.001859  s :     0.001859
      pz      :    -0.000097  p :    -0.000295
      px      :    -0.000065
      py      :    -0.000133
      dz2     :    -0.000032  d :    -0.000045
      dxz     :    -0.000004
      dyz     :    -0.000001
      dx2y2   :    -0.000011
      dxy     :     0.000003
      f0      :    -0.000001  f :    -0.000004
      f+1     :    -0.000000
      f-1     :    -0.000001
      f+2     :    -0.000001
      f-2     :    -0.000000
      f+3     :     0.000000
      f-3     :    -0.000001

  7 H s       :    -0.009543  s :    -0.009543
      pz      :     0.000358  p :     0.001263
      px      :     0.000100
      py      :     0.000805
      dz2     :     0.000091  d :     0.000143
      dxz     :    -0.000005
      dyz     :     0.000006
      dx2y2   :     0.000005
      dxy     :     0.000046
      f0      :     0.000002  f :     0.000008
      f+1     :     0.000002
      f-1     :     0.000000
      f+2     :     0.000001
      f-2     :     0.000002
      f+3     :     0.000000
      f-3     :     0.000001

  8 N s       :     0.015965  s :     0.015965
      pz      :     0.053222  p :     0.146296
      px      :     0.014071
      py      :     0.079002
      dz2     :     0.005288  d :     0.011045
      dxz     :     0.000372
      dyz     :     0.001440
      dx2y2   :    -0.000261
      dxy     :     0.004206
      f0      :     0.000286  f :     0.000542
      f+1     :     0.000217
      f-1     :    -0.000074
      f+2     :    -0.000000
      f-2     :    -0.000039
      f+3     :     0.000137
      f-3     :     0.000015
      g0      :     0.000002  g :     0.000077
      g+1     :     0.000015
      g-1     :     0.000006
      g+2     :     0.000022
      g-2     :     0.000005
      g+3     :     0.000013
      g-3     :     0.000018
      g+4     :    -0.000004
      g-4     :    -0.000000

  9 H s       :    -0.002709  s :    -0.002709
      pz      :     0.000331  p :     0.000751
      px      :     0.000015
      py      :     0.000406
      dz2     :     0.000033  d :     0.000104
      dxz     :     0.000024
      dyz     :    -0.000002
      dx2y2   :     0.000050
      dxy     :    -0.000001
      f0      :     0.000000  f :     0.000007
      f+1     :     0.000002
      f-1     :     0.000001
      f+2     :     0.000001
      f-2     :     0.000000
      f+3     :     0.000001
      f-3     :     0.000001

 10 H s       :     0.000432  s :     0.000432
      pz      :    -0.000035  p :    -0.000089
      px      :    -0.000058
      py      :     0.000004
      dz2     :    -0.000023  d :    -0.000010
      dxz     :     0.000005
      dyz     :    -0.000001
      dx2y2   :     0.000000
      dxy     :     0.000008
      f0      :    -0.000001  f :    -0.000001
      f+1     :     0.000000
      f-1     :    -0.000000
      f+2     :    -0.000000
      f-2     :    -0.000000
      f+3     :    -0.000000
      f-3     :     0.000001

 11 C s       :    -0.001276  s :    -0.001276
      pz      :    -0.000779  p :    -0.004629
      px      :    -0.002825
      py      :    -0.001024
      dz2     :     0.000070  d :     0.001299
      dxz     :     0.000463
      dyz     :    -0.000042
      dx2y2   :     0.000159
      dxy     :     0.000649
      f0      :     0.000028  f :     0.000198
      f+1     :    -0.000002
      f-1     :     0.000004
      f+2     :     0.000018
      f-2     :     0.000024
      f+3     :     0.000088
      f-3     :     0.000037
      g0      :    -0.000000  g :     0.000013
      g+1     :     0.000003
      g-1     :     0.000000
      g+2     :     0.000000
      g-2     :     0.000000
      g+3     :     0.000000
      g-3     :     0.000002
      g+4     :     0.000007
      g-4     :    -0.000000

 12 H s       :     0.000385  s :     0.000385
      pz      :     0.000009  p :    -0.000010
      px      :    -0.000034
      py      :     0.000015
      dz2     :     0.000002  d :     0.000000
      dxz     :    -0.000001
      dyz     :     0.000001
      dx2y2   :     0.000000
      dxy     :    -0.000002
      f0      :     0.000000  f :     0.000000
      f+1     :     0.000000
      f-1     :     0.000000
      f+2     :     0.000000
      f-2     :    -0.000000
      f+3     :     0.000000
      f-3     :    -0.000000

 13 H s       :     0.002684  s :     0.002684
      pz      :     0.000010  p :    -0.000034
      px      :    -0.000054
      py      :     0.000010
      dz2     :     0.000003  d :    -0.000001
      dxz     :    -0.000005
      dyz     :     0.000002
      dx2y2   :    -0.000000
      dxy     :    -0.000000
      f0      :     0.000000  f :     0.000000
      f+1     :     0.000000
      f-1     :     0.000000
      f+2     :    -0.000000
      f-2     :    -0.000000
      f+3     :     0.000000
      f-3     :     0.000000

 14 H s       :     0.004176  s :     0.004176
      pz      :     0.000005  p :     0.000045
      px      :     0.000022
      py      :     0.000018
      dz2     :    -0.000001  d :     0.000002
      dxz     :     0.000001
      dyz     :    -0.000001
      dx2y2   :     0.000001
      dxy     :     0.000002
      f0      :     0.000000  f :     0.000000
      f+1     :    -0.000000
      f-1     :     0.000000
      f+2     :    -0.000000
      f-2     :     0.000000
      f+3     :     0.000000
      f-3     :    -0.000000

 15 H s       :    -0.004143  s :    -0.004143
      pz      :     0.000567  p :     0.001764
      px      :    -0.000270
      py      :     0.001468
      dz2     :     0.000221  d :     0.000529
      dxz     :     0.000087
      dyz     :    -0.000055
      dx2y2   :     0.000325
      dxy     :    -0.000048
      f0      :     0.000004  f :     0.000054
      f+1     :     0.000015
      f-1     :     0.000010
      f+2     :     0.000013
      f-2     :    -0.000003
      f+3     :     0.000007
      f-3     :     0.000008

 16 N s       :     0.057428  s :     0.057428
      pz      :     0.231651  p :     0.673293
      px      :     0.071341
      py      :     0.370301
      dz2     :    -0.002111  d :     0.007502
      dxz     :     0.007300
      dyz     :    -0.000270
      dx2y2   :     0.001723
      dxy     :     0.000860
      f0      :     0.000124  f :     0.000546
      f+1     :     0.000049
      f-1     :    -0.000028
      f+2     :    -0.000022
      f-2     :     0.000291
      f+3     :     0.000315
      f-3     :    -0.000184
      g0      :     0.000001  g :     0.000007
      g+1     :    -0.000004
      g-1     :    -0.000000
      g+2     :     0.000001
      g-2     :     0.000009
      g+3     :    -0.000002
      g-3     :     0.000004
      g+4     :     0.000001
      g-4     :    -0.000003

 17 C s       :     0.040184  s :     0.040184
      pz      :     0.396305  p :     0.635680
      px      :     0.030340
      py      :     0.209036
      dz2     :    -0.000341  d :     0.021182
      dxz     :     0.007719
      dyz     :    -0.001040
      dx2y2   :     0.005627
      dxy     :     0.009217
      f0      :     0.000023  f :     0.001975
      f+1     :    -0.000057
      f-1     :     0.000007
      f+2     :     0.000092
      f-2     :     0.000275
      f+3     :     0.001636
      f-3     :     0.000000
      g0      :     0.000005  g :     0.000109
      g+1     :     0.000020
      g-1     :    -0.000006
      g+2     :     0.000007
      g-2     :     0.000004
      g+3     :     0.000000
      g-3     :    -0.000004
      g+4     :     0.000077
      g-4     :     0.000007

 18 C s       :    -0.002780  s :    -0.002780
      pz      :    -0.023715  p :    -0.027607
      px      :     0.009938
      py      :    -0.013831
      dz2     :     0.014301  d :     0.025191
      dxz     :    -0.000657
      dyz     :    -0.000261
      dx2y2   :     0.004062
      dxy     :     0.007746
      f0      :    -0.000008  f :     0.001774
      f+1     :     0.001445
      f-1     :     0.000111
      f+2     :     0.000005
      f-2     :    -0.000031
      f+3     :    -0.000070
      f-3     :     0.000321
      g0      :     0.000026  g :     0.000188
      g+1     :     0.000010
      g-1     :     0.000083
      g+2     :     0.000012
      g-2     :     0.000008
      g+3     :     0.000019
      g-3     :     0.000011
      g+4     :     0.000007
      g-4     :     0.000012

 19 H s       :    -0.005645  s :    -0.005645
      pz      :     0.003817  p :     0.008363
      px      :     0.000118
      py      :     0.004428
      dz2     :     0.000953  d :     0.001474
      dxz     :     0.000010
      dyz     :    -0.000008
      dx2y2   :     0.000512
      dxy     :     0.000006
      f0      :     0.000009  f :     0.000103
      f+1     :     0.000003
      f-1     :     0.000061
      f+2     :     0.000006
      f-2     :     0.000002
      f+3     :     0.000001
      f-3     :     0.000021

 20 O s       :     0.007874  s :     0.007874
      pz      :     0.117583  p :     0.223023
      px      :     0.016464
      py      :     0.088976
      dz2     :    -0.001231  d :    -0.001820
      dxz     :    -0.000082
      dyz     :    -0.000011
      dx2y2   :    -0.000569
      dxy     :     0.000071
      f0      :    -0.000027  f :    -0.000239
      f+1     :     0.000002
      f-1     :    -0.000143
      f+2     :    -0.000026
      f-2     :    -0.000032
      f+3     :     0.000009
      f-3     :    -0.000021
      g0      :    -0.000000  g :    -0.000006
      g+1     :    -0.000000
      g-1     :    -0.000003
      g+2     :    -0.000001
      g-2     :    -0.000001
      g+3     :    -0.000000
      g-3     :    -0.000001
      g+4     :    -0.000001
      g-4     :     0.000000

 21 C s       :    -0.003662  s :    -0.003662
      pz      :     0.004376  p :     0.003969
      px      :     0.000596
      py      :    -0.001003
      dz2     :     0.001433  d :    -0.001664
      dxz     :    -0.001745
      dyz     :    -0.000495
      dx2y2   :    -0.000002
      dxy     :    -0.000855
      f0      :     0.000137  f :     0.000205
      f+1     :     0.000047
      f-1     :    -0.000002
      f+2     :     0.000036
      f-2     :    -0.000007
      f+3     :    -0.000052
      f-3     :     0.000046
      g0      :     0.000001  g :     0.000002
      g+1     :     0.000000
      g-1     :     0.000000
      g+2     :     0.000000
      g-2     :    -0.000001
      g+3     :     0.000001
      g-3     :    -0.000001
      g+4     :    -0.000000
      g-4     :     0.000002

 22 C s       :     0.001948  s :     0.001948
      pz      :     0.000451  p :     0.005859
      px      :     0.001134
      py      :     0.004274
      dz2     :     0.000041  d :     0.000511
      dxz     :     0.000187
      dyz     :     0.000156
      dx2y2   :     0.000114
      dxy     :     0.000013
      f0      :     0.000014  f :     0.000045
      f+1     :    -0.000001
      f-1     :     0.000013
      f+2     :     0.000006
      f-2     :     0.000013
      f+3     :    -0.000002
      f-3     :     0.000001
      g0      :     0.000000  g :     0.000000
      g+1     :     0.000000
      g-1     :     0.000000
      g+2     :    -0.000000
      g-2     :     0.000000
      g+3     :    -0.000000
      g-3     :     0.000000
      g+4     :    -0.000001
      g-4     :     0.000000

 23 C s       :    -0.002206  s :    -0.002206
      pz      :    -0.000457  p :    -0.003566
      px      :    -0.000466
      py      :    -0.002643
      dz2     :     0.000018  d :     0.000378
      dxz     :     0.000175
      dyz     :    -0.000011
      dx2y2   :     0.000145
      dxy     :     0.000051
      f0      :     0.000012  f :     0.000032
      f+1     :    -0.000005
      f-1     :     0.000001
      f+2     :     0.000010
      f-2     :     0.000001
      f+3     :     0.000008
      f-3     :     0.000005
      g0      :     0.000000  g :     0.000002
      g+1     :     0.000000
      g-1     :     0.000000
      g+2     :     0.000000
      g-2     :    -0.000000
      g+3     :     0.000000
      g-3     :     0.000001
      g+4     :     0.000001
      g-4     :     0.000000

 24 C s       :     0.003052  s :     0.003052
      pz      :     0.001802  p :     0.008418
      px      :     0.000663
      py      :     0.005953
      dz2     :    -0.000158  d :    -0.000130
      dxz     :     0.000045
      dyz     :    -0.000033
      dx2y2   :    -0.000037
      dxy     :     0.000053
      f0      :    -0.000002  f :    -0.000020
      f+1     :     0.000005
      f-1     :    -0.000005
      f+2     :    -0.000004
      f-2     :    -0.000008
      f+3     :    -0.000001
      f-3     :    -0.000005
      g0      :    -0.000000  g :    -0.000001
      g+1     :    -0.000000
      g-1     :    -0.000000
      g+2     :    -0.000000
      g-2     :    -0.000000
      g+3     :    -0.000000
      g-3     :    -0.000000
      g+4     :     0.000000
      g-4     :    -0.000000

 25 C s       :    -0.002598  s :    -0.002598
      pz      :    -0.001257  p :    -0.004326
      px      :     0.000356
      py      :    -0.003425
      dz2     :     0.000150  d :     0.000610
      dxz     :     0.000629
      dyz     :     0.000023
      dx2y2   :     0.000195
      dxy     :    -0.000387
      f0      :    -0.000010  f :     0.000011
      f+1     :     0.000004
      f-1     :     0.000012
      f+2     :    -0.000015
      f-2     :    -0.000000
      f+3     :     0.000022
      f-3     :    -0.000001
      g0      :    -0.000000  g :     0.000003
      g+1     :     0.000000
      g-1     :     0.000000
      g+2     :     0.000001
      g-2     :     0.000000
      g+3     :     0.000000
      g-3     :     0.000001
      g+4     :     0.000001
      g-4     :    -0.000000

 26 C s       :     0.001860  s :     0.001860
      pz      :     0.007115  p :     0.010984
      px      :    -0.000466
      py      :     0.004334
      dz2     :    -0.000147  d :     0.001083
      dxz     :     0.001378
      dyz     :     0.000044
      dx2y2   :    -0.000157
      dxy     :    -0.000035
      f0      :    -0.000040  f :    -0.000021
      f+1     :     0.000008
      f-1     :    -0.000005
      f+2     :     0.000028
      f-2     :    -0.000016
      f+3     :    -0.000014
      f-3     :     0.000018
      g0      :     0.000001  g :     0.000002
      g+1     :     0.000001
      g-1     :    -0.000000
      g+2     :     0.000000
      g-2     :    -0.000000
      g+3     :    -0.000000
      g-3     :    -0.000000
      g+4     :     0.000000
      g-4     :     0.000000

 27 H s       :    -0.000508  s :    -0.000508
      pz      :     0.000053  p :     0.000087
      px      :     0.000053
      py      :    -0.000019
      dz2     :     0.000016  d :     0.000018
      dxz     :     0.000002
      dyz     :     0.000003
      dx2y2   :    -0.000003
      dxy     :    -0.000000
      f0      :     0.000001  f :     0.000001
      f+1     :     0.000000
      f-1     :     0.000000
      f+2     :     0.000000
      f-2     :     0.000000
      f+3     :    -0.000000
      f-3     :    -0.000000

 28 H s       :     0.000100  s :     0.000100
      pz      :     0.000048  p :    -0.000029
      px      :    -0.000027
      py      :    -0.000050
      dz2     :    -0.000000  d :    -0.000006
      dxz     :    -0.000001
      dyz     :    -0.000002
      dx2y2   :     0.000001
      dxy     :    -0.000004
      f0      :    -0.000000  f :    -0.000000
      f+1     :    -0.000000
      f-1     :    -0.000000
      f+2     :     0.000000
      f-2     :    -0.000000
      f+3     :     0.000000
      f-3     :    -0.000000

 29 H s       :    -0.000118  s :    -0.000118
      pz      :     0.000034  p :     0.000047
      px      :    -0.000148
      py      :     0.000161
      dz2     :     0.000000  d :     0.000015
      dxz     :     0.000005
      dyz     :     0.000000
      dx2y2   :    -0.000003
      dxy     :     0.000012
      f0      :     0.000000  f :     0.000001
      f+1     :     0.000000
      f-1     :     0.000000
      f+2     :     0.000000
      f-2     :     0.000000
      f+3     :     0.000000
      f-3     :     0.000000

 30 H s       :    -0.000013  s :    -0.000013
      pz      :    -0.000009  p :    -0.000021
      px      :     0.000001
      py      :    -0.000012
      dz2     :    -0.000003  d :    -0.000004
      dxz     :     0.000001
      dyz     :    -0.000000
      dx2y2   :    -0.000002
      dxy     :    -0.000001
      f0      :    -0.000000  f :    -0.000001
      f+1     :    -0.000000
      f-1     :    -0.000000
      f+2     :    -0.000000
      f-2     :    -0.000000
      f+3     :    -0.000000
      f-3     :    -0.000000

 31 H s       :    -0.004984  s :    -0.004984
      pz      :     0.000047  p :     0.000063
      px      :     0.000168
      py      :    -0.000153
      dz2     :     0.000007  d :     0.000028
      dxz     :    -0.000000
      dyz     :    -0.000015
      dx2y2   :     0.000004
      dxy     :     0.000032
      f0      :     0.000000  f :     0.000001
      f+1     :     0.000000
      f-1     :    -0.000000
      f+2     :     0.000000
      f-2     :     0.000000
      f+3     :     0.000000
      f-3     :     0.000000


                     *******************************
                     * LOEWDIN POPULATION ANALYSIS *
                     *******************************

-------------------------------------------
LOEWDIN ATOMIC CHARGES AND SPIN POPULATIONS
-------------------------------------------
   0 N :    0.473937    0.047261
   1 C :    0.057163    0.000343
   2 C :    0.115969    0.041831
   3 C :   -0.194448    0.022400
   4 C :    0.125616    0.031798
   5 C :    0.057968    0.013380
   6 H :   -0.025424   -0.002455
   7 H :   -0.041773    0.008466
   8 N :    0.478839    0.192735
   9 H :   -0.030004    0.004082
  10 H :   -0.023441   -0.000627
  11 C :    0.255664    0.006190
  12 H :   -0.041542   -0.000055
  13 H :   -0.041671    0.001086
  14 H :   -0.042482    0.002117
  15 H :   -0.102588    0.029500
  16 N :    0.261073    0.657091
  17 C :   -0.033801    0.542463
  18 C :   -0.534001    0.118781
  19 H :   -0.066671    0.075037
  20 O :    0.310976    0.187867
  21 C :   -0.112248    0.002714
  22 C :    0.093473    0.004387
  23 C :    0.072015    0.000033
  24 C :    0.077708    0.004907
  25 C :    0.072463   -0.000259
  26 C :    0.090785    0.006704
  27 H :   -0.048845    0.000437
  28 H :   -0.053048   -0.000179
  29 H :   -0.051734    0.000742
  30 H :   -0.052717   -0.000382
  31 H :   -0.047211    0.001604

----------------------------------------------------
LOEWDIN REDUCED ORBITAL CHARGES AND SPIN POPULATIONS
----------------------------------------------------
CHARGE
  0 N s       :     2.688801  s :     2.688801
      pz      :     1.112481  p :     3.285676
      px      :     1.081017
      py      :     1.092178
      dz2     :     0.098333  d :     0.464690
      dxz     :     0.108202
      dyz     :     0.071704
      dx2y2   :     0.091963
      dxy     :     0.094489
      f0      :     0.010877  f :     0.082558
      f+1     :     0.010017
      f-1     :     0.010419
      f+2     :     0.014861
      f-2     :     0.012729
      f+3     :     0.013501
      f-3     :     0.010154
      g0      :     0.000195  g :     0.004337
      g+1     :     0.000479
      g-1     :     0.000606
      g+2     :     0.000611
      g-2     :     0.000554
      g+3     :     0.000548
      g-3     :     0.000567
      g+4     :     0.000480
      g-4     :     0.000297

  1 C s       :     2.580782  s :     2.580782
      pz      :     0.822421  p :     2.595793
      px      :     0.952573
      py      :     0.820799
      dz2     :     0.094074  d :     0.590716
      dxz     :     0.167130
      dyz     :     0.084650
      dx2y2   :     0.114982
      dxy     :     0.129881
      f0      :     0.028881  f :     0.156856
      f+1     :     0.023059
      f-1     :     0.012367
      f+2     :     0.026986
      f-2     :     0.021525
      f+3     :     0.028234
      f-3     :     0.015805
      g0      :     0.001233  g :     0.018690
      g+1     :     0.003520
      g-1     :     0.001087
      g+2     :     0.002453
      g-2     :     0.002136
      g+3     :     0.002574
      g-3     :     0.002181
      g+4     :     0.002094
      g-4     :     0.001412

  2 C s       :     2.578416  s :     2.578416
      pz      :     0.888994  p :     2.717614
      px      :     0.965343
      py      :     0.863277
      dz2     :     0.073225  d :     0.462588
      dxz     :     0.119603
      dyz     :     0.068454
      dx2y2   :     0.095179
      dxy     :     0.106128
      f0      :     0.016210  f :     0.113386
      f+1     :     0.010820
      f-1     :     0.014682
      f+2     :     0.018843
      f-2     :     0.015806
      f+3     :     0.019765
      f-3     :     0.017260
      g0      :     0.000790  g :     0.012027
      g+1     :     0.001197
      g-1     :     0.001431
      g+2     :     0.001255
      g-2     :     0.001347
      g+3     :     0.000942
      g-3     :     0.001824
      g+4     :     0.001971
      g-4     :     0.001270

  3 C s       :     2.569321  s :     2.569321
      pz      :     0.911169  p :     2.628469
      px      :     0.881675
      py      :     0.835625
      dz2     :     0.141061  d :     0.770070
      dxz     :     0.178539
      dyz     :     0.103599
      dx2y2   :     0.172975
      dxy     :     0.173896
      f0      :     0.032794  f :     0.204839
      f+1     :     0.023016
      f-1     :     0.019730
      f+2     :     0.032638
      f-2     :     0.027399
      f+3     :     0.041033
      f-3     :     0.028229
      g0      :     0.001087  g :     0.021748
      g+1     :     0.002775
      g-1     :     0.001673
      g+2     :     0.002302
      g-2     :     0.002184
      g+3     :     0.002008
      g-3     :     0.003394
      g+4     :     0.004045
      g-4     :     0.002279

  4 C s       :     2.579280  s :     2.579280
      pz      :     0.885528  p :     2.703943
      px      :     0.960729
      py      :     0.857686
      dz2     :     0.072563  d :     0.465844
      dxz     :     0.122275
      dyz     :     0.072660
      dx2y2   :     0.102591
      dxy     :     0.095756
      f0      :     0.017926  f :     0.113268
      f+1     :     0.014928
      f-1     :     0.009447
      f+2     :     0.018484
      f-2     :     0.016377
      f+3     :     0.022826
      f-3     :     0.013281
      g0      :     0.000817  g :     0.012050
      g+1     :     0.002035
      g-1     :     0.000588
      g+2     :     0.001374
      g-2     :     0.001332
      g+3     :     0.001280
      g-3     :     0.001420
      g+4     :     0.001944
      g-4     :     0.001260

  5 C s       :     2.579934  s :     2.579934
      pz      :     0.829395  p :     2.602471
      px      :     0.978144
      py      :     0.794932
      dz2     :     0.089158  d :     0.584538
      dxz     :     0.158127
      dyz     :     0.087658
      dx2y2   :     0.126794
      dxy     :     0.122802
      f0      :     0.026387  f :     0.156488
      f+1     :     0.014151
      f-1     :     0.022112
      f+2     :     0.024895
      f-2     :     0.023594
      f+3     :     0.023530
      f-3     :     0.021819
      g0      :     0.001100  g :     0.018600
      g+1     :     0.001356
      g-1     :     0.003138
      g+2     :     0.002016
      g-2     :     0.002325
      g+3     :     0.001514
      g-3     :     0.003402
      g+4     :     0.002281
      g-4     :     0.001469

  6 H s       :     0.771454  s :     0.771454
      pz      :     0.064275  p :     0.180353
      px      :     0.046164
      py      :     0.069915
      dz2     :     0.015798  d :     0.064056
      dxz     :     0.011012
      dyz     :     0.013922
      dx2y2   :     0.011660
      dxy     :     0.011665
      f0      :     0.001042  f :     0.009561
      f+1     :     0.000764
      f-1     :     0.002209
      f+2     :     0.001881
      f-2     :     0.001829
      f+3     :     0.000827
      f-3     :     0.001008

  7 H s       :     0.771954  s :     0.771954
      pz      :     0.073500  p :     0.193425
      px      :     0.065927
      py      :     0.053998
      dz2     :     0.018417  d :     0.066504
      dxz     :     0.013921
      dyz     :     0.012913
      dx2y2   :     0.011255
      dxy     :     0.009998
      f0      :     0.001495  f :     0.009890
      f+1     :     0.001997
      f-1     :     0.001082
      f+2     :     0.002150
      f-2     :     0.001765
      f+3     :     0.000775
      f-3     :     0.000626

  8 N s       :     2.689700  s :     2.689700
      pz      :     1.084160  p :     3.269902
      px      :     1.072847
      py      :     1.112895
      dz2     :     0.088414  d :     0.468473
      dxz     :     0.113856
      dyz     :     0.076036
      dx2y2   :     0.094631
      dxy     :     0.095536
      f0      :     0.014380  f :     0.087167
      f+1     :     0.013682
      f-1     :     0.006923
      f+2     :     0.013869
      f-2     :     0.015105
      f+3     :     0.015780
      f-3     :     0.007430
      g0      :     0.000329  g :     0.005918
      g+1     :     0.001254
      g-1     :     0.000363
      g+2     :     0.000703
      g-2     :     0.000643
      g+3     :     0.000859
      g-3     :     0.000702
      g+4     :     0.000692
      g-4     :     0.000372

  9 H s       :     0.769074  s :     0.769074
      pz      :     0.070743  p :     0.185639
      px      :     0.043888
      py      :     0.071008
      dz2     :     0.017596  d :     0.065513
      dxz     :     0.012033
      dyz     :     0.013668
      dx2y2   :     0.010704
      dxy     :     0.011511
      f0      :     0.001306  f :     0.009778
      f+1     :     0.000747
      f-1     :     0.002282
      f+2     :     0.001828
      f-2     :     0.002012
      f+3     :     0.000753
      f-3     :     0.000849

 10 H s       :     0.770643  s :     0.770643
      pz      :     0.067482  p :     0.179339
      px      :     0.067651
      py      :     0.044205
      dz2     :     0.016378  d :     0.063890
      dxz     :     0.014542
      dyz     :     0.011274
      dx2y2   :     0.011041
      dxy     :     0.010656
      f0      :     0.001213  f :     0.009569
      f+1     :     0.002213
      f-1     :     0.000820
      f+2     :     0.001907
      f-2     :     0.001847
      f+3     :     0.000845
      f-3     :     0.000724

 11 C s       :     2.546238  s :     2.546238
      pz      :     0.968323  p :     2.673742
      px      :     0.762596
      py      :     0.942824
      dz2     :     0.073492  d :     0.412605
      dxz     :     0.070227
      dyz     :     0.065206
      dx2y2   :     0.093776
      dxy     :     0.109904
      f0      :     0.014540  f :     0.103898
      f+1     :     0.012677
      f-1     :     0.004851
      f+2     :     0.015824
      f-2     :     0.011024
      f+3     :     0.025157
      f-3     :     0.019825
      g0      :     0.000372  g :     0.007854
      g+1     :     0.001359
      g-1     :     0.000190
      g+2     :     0.000630
      g-2     :     0.000508
      g+3     :     0.000357
      g-3     :     0.000959
      g+4     :     0.002232
      g-4     :     0.001246

 12 H s       :     0.778388  s :     0.778388
      pz      :     0.069152  p :     0.186711
      px      :     0.038172
      py      :     0.079387
      dz2     :     0.020122  d :     0.066984
      dxz     :     0.006239
      dyz     :     0.013810
      dx2y2   :     0.011911
      dxy     :     0.014902
      f0      :     0.001117  f :     0.009459
      f+1     :     0.000049
      f-1     :     0.002951
      f+2     :     0.001540
      f-2     :     0.001461
      f+3     :     0.001281
      f-3     :     0.001060

 13 H s       :     0.779944  s :     0.779944
      pz      :     0.088819  p :     0.186100
      px      :     0.041450
      py      :     0.055831
      dz2     :     0.018503  d :     0.066270
      dxz     :     0.017369
      dyz     :     0.024194
      dx2y2   :     0.003305
      dxy     :     0.002899
      f0      :     0.002554  f :     0.009358
      f+1     :     0.002040
      f-1     :     0.002852
      f+2     :     0.000914
      f-2     :     0.000877
      f+3     :     0.000027
      f-3     :     0.000094

 14 H s       :     0.781098  s :     0.781098
      pz      :     0.059360  p :     0.186212
      px      :     0.055893
      py      :     0.070960
      dz2     :     0.011010  d :     0.065886
      dxz     :     0.009065
      dyz     :     0.013938
      dx2y2   :     0.019464
      dxy     :     0.012410
      f0      :     0.000708  f :     0.009286
      f+1     :     0.001024
      f-1     :     0.001585
      f+2     :     0.000568
      f-2     :     0.001760
      f+3     :     0.001869
      f-3     :     0.001772

 15 H s       :     0.687937  s :     0.687937
      pz      :     0.108763  p :     0.275263
      px      :     0.054777
      py      :     0.111722
      dz2     :     0.034361  d :     0.117822
      dxz     :     0.020456
      dyz     :     0.025114
      dx2y2   :     0.021341
      dxy     :     0.016550
      f0      :     0.003548  f :     0.021566
      f+1     :     0.001915
      f-1     :     0.004824
      f+2     :     0.004181
      f-2     :     0.003685
      f+3     :     0.001416
      f-3     :     0.001997

 16 N s       :     2.913148  s :     2.913148
      pz      :     1.139774  p :     3.377968
      px      :     1.085055
      py      :     1.153139
      dz2     :     0.068396  d :     0.359581
      dxz     :     0.097120
      dyz     :     0.036664
      dx2y2   :     0.072450
      dxy     :     0.084950
      f0      :     0.012390  f :     0.082350
      f+1     :     0.014153
      f-1     :     0.005478
      f+2     :     0.012491
      f-2     :     0.015124
      f+3     :     0.014518
      f-3     :     0.008197
      g0      :     0.000347  g :     0.005880
      g+1     :     0.001233
      g-1     :     0.000308
      g+2     :     0.000764
      g-2     :     0.000568
      g+3     :     0.000786
      g-3     :     0.000775
      g+4     :     0.000700
      g-4     :     0.000399

 17 C s       :     2.630514  s :     2.630514
      pz      :     0.827113  p :     2.669437
      px      :     0.931356
      py      :     0.910967
      dz2     :     0.058148  d :     0.571057
      dxz     :     0.132141
      dyz     :     0.067655
      dx2y2   :     0.152326
      dxy     :     0.160787
      f0      :     0.017161  f :     0.146897
      f+1     :     0.014810
      f-1     :     0.008828
      f+2     :     0.022398
      f-2     :     0.019871
      f+3     :     0.040544
      f-3     :     0.023283
      g0      :     0.001122  g :     0.015897
      g+1     :     0.002497
      g-1     :     0.000714
      g+2     :     0.000936
      g-2     :     0.001261
      g+3     :     0.001408
      g-3     :     0.002180
      g+4     :     0.003745
      g-4     :     0.002035

 18 C s       :     2.615289  s :     2.615289
      pz      :     0.804392  p :     2.653167
      px      :     0.970746
      py      :     0.878029
      dz2     :     0.159689  d :     0.964869
      dxz     :     0.177940
      dyz     :     0.170826
      dx2y2   :     0.203183
      dxy     :     0.253231
      f0      :     0.024089  f :     0.265640
      f+1     :     0.022610
      f-1     :     0.036946
      f+2     :     0.045405
      f-2     :     0.045499
      f+3     :     0.054032
      f-3     :     0.037059
      g0      :     0.002510  g :     0.035036
      g+1     :     0.001825
      g-1     :     0.005430
      g+2     :     0.003938
      g-2     :     0.003101
      g+3     :     0.006079
      g-3     :     0.006105
      g+4     :     0.003574
      g-4     :     0.002474

 19 H s       :     0.791693  s :     0.791693
      pz      :     0.067918  p :     0.198902
      px      :     0.043969
      py      :     0.087015
      dz2     :     0.014370  d :     0.066481
      dxz     :     0.007120
      dyz     :     0.015730
      dx2y2   :     0.013556
      dxy     :     0.015704
      f0      :     0.000686  f :     0.009596
      f+1     :     0.000174
      f-1     :     0.002517
      f+2     :     0.001586
      f-2     :     0.001819
      f+3     :     0.001437
      f-3     :     0.001377

 20 O s       :     3.249303  s :     3.249303
      pz      :     1.356276  p :     4.313788
      px      :     1.559055
      py      :     1.398457
      dz2     :     0.015922  d :     0.102987
      dxz     :     0.014299
      dyz     :     0.028217
      dx2y2   :     0.018600
      dxy     :     0.025950
      f0      :     0.001663  f :     0.021777
      f+1     :     0.000560
      f-1     :     0.004605
      f+2     :     0.004048
      f-2     :     0.004872
      f+3     :     0.003294
      f-3     :     0.002734
      g0      :     0.000069  g :     0.001170
      g+1     :     0.000021
      g-1     :     0.000164
      g+2     :     0.000166
      g-2     :     0.000094
      g+3     :     0.000242
      g-3     :     0.000222
      g+4     :     0.000105
      g-4     :     0.000086

 21 C s       :     2.574087  s :     2.574087
      pz      :     0.967742  p :     2.740933
      px      :     0.931055
      py      :     0.842135
      dz2     :     0.158548  d :     0.628194
      dxz     :     0.150421
      dyz     :     0.104277
      dx2y2   :     0.110536
      dxy     :     0.104412
      f0      :     0.028967  f :     0.154656
      f+1     :     0.021815
      f-1     :     0.016317
      f+2     :     0.026259
      f-2     :     0.026358
      f+3     :     0.019721
      f-3     :     0.015219
      g0      :     0.001138  g :     0.014379
      g+1     :     0.002104
      g-1     :     0.001604
      g+2     :     0.002108
      g-2     :     0.002076
      g+3     :     0.001354
      g-3     :     0.001551
      g+4     :     0.001358
      g-4     :     0.001085

 22 C s       :     2.579676  s :     2.579676
      pz      :     0.916011  p :     2.689454
      px      :     0.968593
      py      :     0.804849
      dz2     :     0.095815  d :     0.508586
      dxz     :     0.146707
      dyz     :     0.073826
      dx2y2   :     0.093311
      dxy     :     0.098927
      f0      :     0.024298  f :     0.117132
      f+1     :     0.015146
      f-1     :     0.011172
      f+2     :     0.018728
      f-2     :     0.017441
      f+3     :     0.019165
      f-3     :     0.011183
      g0      :     0.000872  g :     0.011679
      g+1     :     0.002277
      g-1     :     0.000607
      g+2     :     0.001352
      g-2     :     0.001462
      g+3     :     0.001116
      g-3     :     0.001292
      g+4     :     0.001700
      g-4     :     0.001001

 23 C s       :     2.586434  s :     2.586434
      pz      :     0.925055  p :     2.712406
      px      :     0.957475
      py      :     0.829875
      dz2     :     0.096361  d :     0.503741
      dxz     :     0.164874
      dyz     :     0.060657
      dx2y2   :     0.090096
      dxy     :     0.091753
      f0      :     0.024849  f :     0.113863
      f+1     :     0.013112
      f-1     :     0.012249
      f+2     :     0.018602
      f-2     :     0.016303
      f+3     :     0.015452
      f-3     :     0.013295
      g0      :     0.000990  g :     0.011542
      g+1     :     0.001371
      g-1     :     0.001482
      g+2     :     0.001521
      g-2     :     0.001338
      g+3     :     0.000599
      g-3     :     0.001622
      g+4     :     0.001610
      g-4     :     0.001010

 24 C s       :     2.588173  s :     2.588173
      pz      :     0.953341  p :     2.700597
      px      :     0.933790
      py      :     0.813466
      dz2     :     0.153049  d :     0.507719
      dxz     :     0.116844
      dyz     :     0.095920
      dx2y2   :     0.074680
      dxy     :     0.067226
      f0      :     0.023563  f :     0.114311
      f+1     :     0.018585
      f-1     :     0.014711
      f+2     :     0.020730
      f-2     :     0.020414
      f+3     :     0.007471
      f-3     :     0.008837
      g0      :     0.001070  g :     0.011491
      g+1     :     0.001542
      g-1     :     0.001542
      g+2     :     0.001992
      g-2     :     0.001930
      g+3     :     0.001205
      g-3     :     0.001247
      g+4     :     0.000297
      g-4     :     0.000666

 25 C s       :     2.586231  s :     2.586231
      pz      :     0.926121  p :     2.712226
      px      :     0.970704
      py      :     0.815401
      dz2     :     0.097898  d :     0.503708
      dxz     :     0.147765
      dyz     :     0.073669
      dx2y2   :     0.091611
      dxy     :     0.092766
      f0      :     0.024153  f :     0.113836
      f+1     :     0.014463
      f-1     :     0.011123
      f+2     :     0.018416
      f-2     :     0.016770
      f+3     :     0.018048
      f-3     :     0.010863
      g0      :     0.000904  g :     0.011537
      g+1     :     0.002282
      g-1     :     0.000647
      g+2     :     0.001331
      g-2     :     0.001466
      g+3     :     0.001101
      g-3     :     0.001190
      g+4     :     0.001641
      g-4     :     0.000976

 26 C s       :     2.578753  s :     2.578753
      pz      :     0.919598  p :     2.693496
      px      :     0.961567
      py      :     0.812331
      dz2     :     0.097418  d :     0.508843
      dxz     :     0.164577
      dyz     :     0.060659
      dx2y2   :     0.093875
      dxy     :     0.092314
      f0      :     0.025087  f :     0.116488
      f+1     :     0.014248
      f-1     :     0.012102
      f+2     :     0.019120
      f-2     :     0.016588
      f+3     :     0.015500
      f-3     :     0.013844
      g0      :     0.000966  g :     0.011635
      g+1     :     0.001413
      g-1     :     0.001455
      g+2     :     0.001514
      g-2     :     0.001370
      g+3     :     0.000663
      g-3     :     0.001632
      g+4     :     0.001623
      g-4     :     0.000997

 27 H s       :     0.785014  s :     0.785014
      pz      :     0.074894  p :     0.188949
      px      :     0.050692
      py      :     0.063363
      dz2     :     0.019673  d :     0.065274
      dxz     :     0.014808
      dyz     :     0.013890
      dx2y2   :     0.008273
      dxy     :     0.008629
      f0      :     0.002080  f :     0.009607
      f+1     :     0.001275
      f-1     :     0.001905
      f+2     :     0.001713
      f-2     :     0.001773
      f+3     :     0.000383
      f-3     :     0.000479

 28 H s       :     0.791656  s :     0.791656
      pz      :     0.074495  p :     0.187150
      px      :     0.062108
      py      :     0.050547
      dz2     :     0.019435  d :     0.064642
      dxz     :     0.014419
      dyz     :     0.013476
      dx2y2   :     0.008988
      dxy     :     0.008324
      f0      :     0.001978  f :     0.009600
      f+1     :     0.002155
      f-1     :     0.000968
      f+2     :     0.001834
      f-2     :     0.001710
      f+3     :     0.000528
      f-3     :     0.000428

 29 H s       :     0.791704  s :     0.791704
      pz      :     0.044355  p :     0.186220
      px      :     0.087951
      py      :     0.053914
      dz2     :     0.004978  d :     0.064262
      dxz     :     0.021396
      dyz     :     0.003261
      dx2y2   :     0.016812
      dxy     :     0.017816
      f0      :     0.001349  f :     0.009548
      f+1     :     0.001100
      f-1     :     0.000300
      f+2     :     0.001321
      f-2     :     0.001003
      f+3     :     0.002495
      f-3     :     0.001980

 30 H s       :     0.791147  s :     0.791147
      pz      :     0.076020  p :     0.187263
      px      :     0.048795
      py      :     0.062449
      dz2     :     0.019599  d :     0.064694
      dxz     :     0.015037
      dyz     :     0.013893
      dx2y2   :     0.007974
      dxy     :     0.008190
      f0      :     0.002117  f :     0.009613
      f+1     :     0.001330
      f-1     :     0.001858
      f+2     :     0.001727
      f-2     :     0.001753
      f+3     :     0.000365
      f-3     :     0.000463

 31 H s       :     0.781429  s :     0.781429
      pz      :     0.075841  p :     0.190622
      px      :     0.064895
      py      :     0.049887
      dz2     :     0.020034  d :     0.065569
      dxz     :     0.014856
      dyz     :     0.013799
      dx2y2   :     0.008988
      dxy     :     0.007892
      f0      :     0.002113  f :     0.009590
      f+1     :     0.002110
      f-1     :     0.001043
      f+2     :     0.001810
      f-2     :     0.001648
      f+3     :     0.000485
      f-3     :     0.000381


SPIN
  0 N s       :     0.001411  s :     0.001411
      pz      :     0.017974  p :     0.050009
      px      :     0.005412
      py      :     0.026624
      dz2     :    -0.002191  d :    -0.003857
      dxz     :    -0.000281
      dyz     :    -0.000326
      dx2y2   :    -0.000358
      dxy     :    -0.000701
      f0      :    -0.000146  f :    -0.000297
      f+1     :    -0.000229
      f-1     :     0.000028
      f+2     :     0.000124
      f-2     :     0.000035
      f+3     :     0.000021
      f-3     :    -0.000131
      g0      :    -0.000001  g :    -0.000006
      g+1     :     0.000008
      g-1     :    -0.000007
      g+2     :    -0.000005
      g-2     :    -0.000003
      g+3     :    -0.000003
      g-3     :     0.000001
      g+4     :     0.000007
      g-4     :    -0.000002

  1 C s       :    -0.000636  s :    -0.000636
      pz      :    -0.006508  p :    -0.018197
      px      :    -0.002544
      py      :    -0.009146
      dz2     :     0.002862  d :     0.014942
      dxz     :     0.002858
      dyz     :     0.001694
      dx2y2   :     0.001617
      dxy     :     0.005912
      f0      :     0.001247  f :     0.003673
      f+1     :     0.000689
      f-1     :     0.000024
      f+2     :     0.000127
      f-2     :     0.000342
      f+3     :     0.000997
      f-3     :     0.000248
      g0      :     0.000007  g :     0.000561
      g+1     :     0.000137
      g-1     :     0.000038
      g+2     :     0.000100
      g-2     :     0.000010
      g+3     :     0.000052
      g-3     :     0.000136
      g+4     :     0.000062
      g-4     :     0.000018

  2 C s       :     0.001027  s :     0.001027
      pz      :     0.016852  p :     0.046990
      px      :     0.005844
      py      :     0.024294
      dz2     :    -0.000600  d :    -0.004484
      dxz     :    -0.001417
      dyz     :    -0.000226
      dx2y2   :    -0.001424
      dxy     :    -0.000816
      f0      :    -0.000484  f :    -0.001586
      f+1     :    -0.000068
      f-1     :    -0.000078
      f+2     :    -0.000110
      f-2     :    -0.000165
      f+3     :    -0.000393
      f-3     :    -0.000288
      g0      :     0.000002  g :    -0.000117
      g+1     :    -0.000009
      g-1     :    -0.000044
      g+2     :    -0.000010
      g-2     :     0.000001
      g+3     :     0.000009
      g-3     :    -0.000024
      g+4     :    -0.000053
      g-4     :     0.000011

  3 C s       :    -0.001225  s :    -0.001225
      pz      :    -0.004786  p :    -0.015466
      px      :    -0.003485
      py      :    -0.007195
      dz2     :     0.002236  d :     0.030475
      dxz     :     0.009066
      dyz     :     0.001224
      dx2y2   :     0.011331
      dxy     :     0.006618
      f0      :     0.003494  f :     0.007537
      f+1     :     0.000647
      f-1     :     0.000238
      f+2     :     0.000194
      f-2     :     0.000233
      f+3     :     0.002401
      f-3     :     0.000329
      g0      :     0.000014  g :     0.001080
      g+1     :     0.000085
      g-1     :     0.000049
      g+2     :     0.000058
      g-2     :     0.000127
      g+3     :     0.000085
      g-3     :     0.000342
      g+4     :     0.000302
      g-4     :     0.000019

  4 C s       :     0.000738  s :     0.000738
      pz      :     0.011242  p :     0.031321
      px      :     0.003418
      py      :     0.016660
      dz2     :    -0.000674  d :     0.000883
      dxz     :     0.000406
      dyz     :    -0.000008
      dx2y2   :     0.000263
      dxy     :     0.000897
      f0      :    -0.000441  f :    -0.001098
      f+1     :     0.000040
      f-1     :    -0.000059
      f+2     :    -0.000123
      f-2     :    -0.000003
      f+3     :    -0.000565
      f-3     :     0.000053
      g0      :    -0.000003  g :    -0.000047
      g+1     :    -0.000025
      g-1     :    -0.000021
      g+2     :     0.000011
      g-2     :    -0.000005
      g+3     :    -0.000019
      g-3     :     0.000038
      g+4     :    -0.000033
      g-4     :     0.000011

  5 C s       :    -0.000366  s :    -0.000366
      pz      :    -0.001163  p :    -0.003424
      px      :    -0.000819
      py      :    -0.001442
      dz2     :     0.002479  d :     0.013217
      dxz     :     0.003459
      dyz     :     0.000336
      dx2y2   :     0.005548
      dxy     :     0.001395
      f0      :     0.001152  f :     0.003432
      f+1     :     0.000435
      f-1     :     0.000407
      f+2     :     0.000325
      f-2     :     0.000079
      f+3     :     0.000370
      f-3     :     0.000666
      g0      :     0.000002  g :     0.000520
      g+1     :     0.000024
      g-1     :     0.000127
      g+2     :     0.000009
      g-2     :     0.000097
      g+3     :     0.000024
      g-3     :     0.000175
      g+4     :     0.000042
      g-4     :     0.000020

  6 H s       :     0.000472  s :     0.000472
      pz      :    -0.000743  p :    -0.002033
      px      :    -0.000282
      py      :    -0.001007
      dz2     :    -0.000435  d :    -0.000780
      dxz     :    -0.000092
      dyz     :    -0.000025
      dx2y2   :    -0.000233
      dxy     :     0.000005
      f0      :    -0.000025  f :    -0.000114
      f+1     :    -0.000016
      f-1     :    -0.000025
      f+2     :    -0.000024
      f-2     :    -0.000007
      f+3     :     0.000003
      f-3     :    -0.000020

  7 H s       :    -0.000647  s :    -0.000647
      pz      :     0.002383  p :     0.007053
      px      :     0.001330
      py      :     0.003341
      dz2     :     0.000945  d :     0.001783
      dxz     :     0.000085
      dyz     :     0.000188
      dx2y2   :     0.000041
      dxy     :     0.000525
      f0      :     0.000071  f :     0.000277
      f+1     :     0.000088
      f-1     :     0.000003
      f+2     :     0.000016
      f-2     :     0.000057
      f+3     :     0.000008
      f-3     :     0.000034

  8 N s       :     0.008357  s :     0.008357
      pz      :     0.042019  p :     0.120608
      px      :     0.021017
      py      :     0.057572
      dz2     :     0.021372  d :     0.047419
      dxz     :     0.003701
      dyz     :     0.008317
      dx2y2   :    -0.001836
      dxy     :     0.015865
      f0      :     0.004981  f :     0.015087
      f+1     :     0.004505
      f-1     :     0.000211
      f+2     :     0.000603
      f-2     :     0.003045
      f+3     :     0.000573
      f-3     :     0.001169
      g0      :     0.000014  g :     0.001264
      g+1     :     0.000553
      g-1     :     0.000049
      g+2     :     0.000187
      g-2     :     0.000031
      g+3     :     0.000142
      g-3     :     0.000241
      g+4     :     0.000018
      g-4     :     0.000028

  9 H s       :    -0.000882  s :    -0.000882
      pz      :     0.001203  p :     0.003259
      px      :     0.000325
      py      :     0.001731
      dz2     :     0.000520  d :     0.001484
      dxz     :     0.000326
      dyz     :     0.000021
      dx2y2   :     0.000598
      dxy     :     0.000020
      f0      :     0.000031  f :     0.000222
      f+1     :     0.000045
      f-1     :     0.000045
      f+2     :     0.000047
      f-2     :     0.000008
      f+3     :     0.000012
      f-3     :     0.000034

 10 H s       :     0.000131  s :     0.000131
      pz      :    -0.000173  p :    -0.000489
      px      :    -0.000122
      py      :    -0.000194
      dz2     :    -0.000244  d :    -0.000238
      dxz     :     0.000046
      dyz     :    -0.000031
      dx2y2   :    -0.000005
      dxy     :    -0.000004
      f0      :    -0.000026  f :    -0.000031
      f+1     :     0.000002
      f-1     :    -0.000002
      f+2     :    -0.000005
      f-2     :    -0.000004
      f+3     :    -0.000007
      f-3     :     0.000011

 11 C s       :    -0.000175  s :    -0.000175
      pz      :    -0.000210  p :    -0.001856
      px      :    -0.001320
      py      :    -0.000325
      dz2     :     0.000480  d :     0.005886
      dxz     :     0.001777
      dyz     :     0.000106
      dx2y2   :     0.000924
      dxy     :     0.002600
      f0      :     0.000319  f :     0.002122
      f+1     :     0.000044
      f-1     :     0.000068
      f+2     :     0.000183
      f-2     :     0.000270
      f+3     :     0.000955
      f-3     :     0.000284
      g0      :     0.000002  g :     0.000213
      g+1     :     0.000042
      g-1     :     0.000002
      g+2     :     0.000013
      g-2     :     0.000009
      g+3     :     0.000003
      g-3     :     0.000029
      g+4     :     0.000103
      g-4     :     0.000010

 12 H s       :     0.000170  s :     0.000170
      pz      :    -0.000034  p :    -0.000166
      px      :    -0.000121
      py      :    -0.000011
      dz2     :     0.000013  d :    -0.000052
      dxz     :    -0.000017
      dyz     :    -0.000006
      dx2y2   :    -0.000011
      dxy     :    -0.000031
      f0      :     0.000002  f :    -0.000007
      f+1     :     0.000000
      f-1     :    -0.000001
      f+2     :    -0.000000
      f-2     :    -0.000005
      f+3     :    -0.000001
      f-3     :    -0.000001

 13 H s       :     0.001250  s :     0.001250
      pz      :     0.000002  p :    -0.000107
      px      :    -0.000115
      py      :     0.000006
      dz2     :    -0.000000  d :    -0.000050
      dxz     :    -0.000052
      dyz     :     0.000008
      dx2y2   :    -0.000002
      dxy     :    -0.000003
      f0      :    -0.000003  f :    -0.000008
      f+1     :    -0.000002
      f-1     :     0.000000
      f+2     :    -0.000002
      f-2     :    -0.000001
      f+3     :     0.000000
      f-3     :    -0.000000

 14 H s       :     0.002163  s :     0.002163
      pz      :    -0.000036  p :     0.000017
      px      :     0.000086
      py      :    -0.000033
      dz2     :    -0.000007  d :    -0.000054
      dxz     :    -0.000007
      dyz     :    -0.000006
      dx2y2   :    -0.000024
      dxy     :    -0.000010
      f0      :    -0.000000  f :    -0.000010
      f+1     :    -0.000001
      f-1     :    -0.000000
      f+2     :    -0.000002
      f-2     :    -0.000001
      f+3     :    -0.000000
      f-3     :    -0.000005

 15 H s       :     0.000983  s :     0.000983
      pz      :     0.006546  p :     0.018096
      px      :     0.001575
      py      :     0.009975
      dz2     :     0.003020  d :     0.008633
      dxz     :     0.001420
      dyz     :     0.000643
      dx2y2   :     0.003267
      dxy     :     0.000283
      f0      :     0.000211  f :     0.001788
      f+1     :     0.000339
      f-1     :     0.000365
      f+2     :     0.000409
      f-2     :     0.000081
      f+3     :     0.000151
      f-3     :     0.000231

 16 N s       :     0.025330  s :     0.025330
      pz      :     0.193855  p :     0.548661
      px      :     0.057704
      py      :     0.297103
      dz2     :     0.009286  d :     0.066840
      dxz     :     0.032059
      dyz     :     0.002940
      dx2y2   :     0.015891
      dxy     :     0.006663
      f0      :     0.002109  f :     0.015306
      f+1     :     0.003023
      f-1     :     0.000192
      f+2     :     0.001147
      f-2     :     0.004960
      f+3     :     0.002634
      f-3     :     0.001241
      g0      :     0.000006  g :     0.000955
      g+1     :     0.000401
      g-1     :     0.000054
      g+2     :     0.000064
      g-2     :     0.000044
      g+3     :     0.000039
      g-3     :     0.000098
      g+4     :     0.000228
      g-4     :     0.000021

 17 C s       :     0.007616  s :     0.007616
      pz      :     0.276466  p :     0.429946
      px      :     0.018035
      py      :     0.135445
      dz2     :    -0.000664  d :     0.077256
      dxz     :     0.026676
      dyz     :     0.001705
      dx2y2   :     0.025700
      dxy     :     0.023837
      f0      :     0.002167  f :     0.024876
      f+1     :    -0.000538
      f-1     :     0.001883
      f+2     :     0.004062
      f-2     :     0.003241
      f+3     :     0.012933
      f-3     :     0.001129
      g0      :     0.000067  g :     0.002770
      g+1     :     0.000666
      g-1     :     0.000128
      g+2     :     0.000029
      g-2     :     0.000098
      g+3     :     0.000104
      g-3     :     0.000177
      g+4     :     0.001448
      g-4     :     0.000052

 18 C s       :     0.000246  s :     0.000246
      pz      :    -0.003312  p :    -0.002998
      px      :     0.004678
      py      :    -0.004363
      dz2     :     0.061027  d :     0.094137
      dxz     :     0.005117
      dyz     :     0.002083
      dx2y2   :     0.008939
      dxy     :     0.016970
      f0      :     0.000646  f :     0.024177
      f+1     :     0.011051
      f-1     :     0.003360
      f+2     :     0.000618
      f-2     :     0.001408
      f+3     :     0.002474
      f-3     :     0.004620
      g0      :     0.000368  g :     0.003220
      g+1     :     0.000092
      g-1     :     0.001579
      g+2     :     0.000167
      g-2     :     0.000251
      g+3     :     0.000274
      g-3     :     0.000241
      g+4     :     0.000139
      g-4     :     0.000108

 19 H s       :     0.008370  s :     0.008370
      pz      :     0.026835  p :     0.046132
      px      :     0.002086
      py      :     0.017211
      dz2     :     0.010512  d :     0.018006
      dxz     :     0.000521
      dyz     :     0.002020
      dx2y2   :     0.004728
      dxy     :     0.000225
      f0      :     0.000168  f :     0.002529
      f+1     :     0.000079
      f-1     :     0.001746
      f+2     :     0.000009
      f-2     :     0.000083
      f+3     :     0.000008
      f-3     :     0.000435

 20 O s       :     0.002537  s :     0.002537
      pz      :     0.096115  p :     0.183794
      px      :     0.014611
      py      :     0.073069
      dz2     :     0.000851  d :     0.001376
      dxz     :    -0.000097
      dyz     :     0.000039
      dx2y2   :     0.000491
      dxy     :     0.000093
      f0      :     0.000087  f :     0.000160
      f+1     :    -0.000040
      f-1     :     0.000026
      f+2     :     0.000011
      f-2     :    -0.000003
      f+3     :     0.000018
      f-3     :     0.000060
      g0      :    -0.000001  g :     0.000001
      g+1     :    -0.000001
      g-1     :     0.000004
      g+2     :     0.000000
      g-2     :    -0.000003
      g+3     :     0.000001
      g-3     :     0.000001
      g+4     :     0.000001
      g-4     :    -0.000001

 21 C s       :    -0.000060  s :    -0.000060
      pz      :     0.000256  p :     0.000347
      px      :     0.000514
      py      :    -0.000423
      dz2     :     0.000301  d :     0.001802
      dxz     :     0.000606
      dyz     :     0.000076
      dx2y2   :    -0.000971
      dxy     :     0.001790
      f0      :     0.000276  f :     0.000585
      f+1     :     0.000321
      f-1     :    -0.000073
      f+2     :    -0.000014
      f-2     :     0.000014
      f+3     :    -0.000313
      f-3     :     0.000373
      g0      :     0.000014  g :     0.000040
      g+1     :    -0.000002
      g-1     :     0.000006
      g+2     :     0.000014
      g-2     :    -0.000006
      g+3     :     0.000017
      g-3     :    -0.000013
      g+4     :    -0.000014
      g-4     :     0.000023

 22 C s       :     0.000060  s :     0.000060
      pz      :     0.000667  p :     0.004407
      px      :     0.000222
      py      :     0.003518
      dz2     :    -0.000020  d :    -0.000037
      dxz     :    -0.000009
      dyz     :     0.000089
      dx2y2   :    -0.000020
      dxy     :    -0.000077
      f0      :     0.000002  f :    -0.000038
      f+1     :    -0.000010
      f-1     :     0.000003
      f+2     :     0.000004
      f-2     :     0.000004
      f+3     :    -0.000023
      f-3     :    -0.000019
      g0      :     0.000002  g :    -0.000005
      g+1     :    -0.000002
      g-1     :     0.000001
      g+2     :    -0.000001
      g-2     :    -0.000001
      g+3     :    -0.000000
      g-3     :    -0.000002
      g+4     :    -0.000003
      g-4     :     0.000000

 23 C s       :    -0.000058  s :    -0.000058
      pz      :    -0.000409  p :    -0.001633
      px      :    -0.000049
      py      :    -0.001175
      dz2     :     0.000114  d :     0.001365
      dxz     :     0.000210
      dyz     :     0.000063
      dx2y2   :     0.000619
      dxy     :     0.000358
      f0      :     0.000040  f :     0.000328
      f+1     :     0.000056
      f-1     :     0.000010
      f+2     :     0.000058
      f-2     :     0.000007
      f+3     :     0.000068
      f-3     :     0.000089
      g0      :     0.000002  g :     0.000031
      g+1     :     0.000002
      g-1     :     0.000001
      g+2     :     0.000004
      g-2     :     0.000002
      g+3     :     0.000002
      g-3     :     0.000005
      g+4     :     0.000011
      g-4     :     0.000001

 24 C s       :     0.000132  s :     0.000132
      pz      :     0.000939  p :     0.005498
      px      :     0.000907
      py      :     0.003652
      dz2     :    -0.000169  d :    -0.000552
      dxz     :    -0.000062
      dyz     :    -0.000157
      dx2y2   :    -0.000058
      dxy     :    -0.000106
      f0      :    -0.000047  f :    -0.000153
      f+1     :    -0.000023
      f-1     :    -0.000012
      f+2     :    -0.000031
      f-2     :    -0.000036
      f+3     :    -0.000001
      f-3     :    -0.000003
      g0      :    -0.000002  g :    -0.000018
      g+1     :    -0.000004
      g-1     :    -0.000001
      g+2     :    -0.000003
      g-2     :    -0.000002
      g+3     :    -0.000001
      g-3     :    -0.000003
      g+4     :     0.000000
      g-4     :    -0.000001

 25 C s       :    -0.000037  s :    -0.000037
      pz      :    -0.000599  p :    -0.002542
      px      :    -0.000011
      py      :    -0.001933
      dz2     :     0.000212  d :     0.001832
      dxz     :     0.000347
      dyz     :     0.000286
      dx2y2   :     0.000117
      dxy     :     0.000869
      f0      :     0.000162  f :     0.000445
      f+1     :     0.000048
      f-1     :     0.000036
      f+2     :     0.000033
      f-2     :     0.000045
      f+3     :     0.000088
      f-3     :     0.000035
      g0      :     0.000003  g :     0.000042
      g+1     :     0.000006
      g-1     :     0.000001
      g+2     :     0.000004
      g-2     :     0.000003
      g+3     :     0.000004
      g-3     :     0.000011
      g+4     :     0.000010
      g-4     :     0.000000

 26 C s       :     0.000352  s :     0.000352
      pz      :     0.002241  p :     0.006460
      px      :     0.000363
      py      :     0.003856
      dz2     :     0.000107  d :    -0.000003
      dxz     :    -0.000287
      dyz     :    -0.000004
      dx2y2   :     0.000090
      dxy     :     0.000092
      f0      :     0.000016  f :    -0.000099
      f+1     :    -0.000032
      f-1     :    -0.000007
      f+2     :    -0.000047
      f-2     :    -0.000007
      f+3     :    -0.000066
      f-3     :     0.000044
      g0      :     0.000004  g :    -0.000006
      g+1     :    -0.000002
      g-1     :     0.000003
      g+2     :    -0.000001
      g-2     :    -0.000001
      g+3     :    -0.000002
      g-3     :     0.000000
      g+4     :    -0.000008
      g-4     :     0.000001

 27 H s       :    -0.000207  s :    -0.000207
      pz      :     0.000132  p :     0.000507
      px      :     0.000160
      py      :     0.000214
      dz2     :     0.000085  d :     0.000118
      dxz     :     0.000016
      dyz     :     0.000033
      dx2y2   :    -0.000015
      dxy     :    -0.000000
      f0      :     0.000009  f :     0.000020
      f+1     :     0.000004
      f-1     :     0.000000
      f+2     :     0.000004
      f-2     :     0.000001
      f+3     :     0.000001
      f-3     :     0.000001

 28 H s       :     0.000060  s :     0.000060
      pz      :    -0.000040  p :    -0.000169
      px      :    -0.000007
      py      :    -0.000121
      dz2     :    -0.000011  d :    -0.000061
      dxz     :    -0.000004
      dyz     :    -0.000017
      dx2y2   :     0.000003
      dxy     :    -0.000032
      f0      :    -0.000001  f :    -0.000009
      f+1     :    -0.000002
      f-1     :    -0.000001
      f+2     :    -0.000000
      f-2     :    -0.000004
      f+3     :     0.000000
      f-3     :    -0.000002

 29 H s       :    -0.000108  s :    -0.000108
      pz      :     0.000079  p :     0.000595
      px      :     0.000128
      py      :     0.000388
      dz2     :     0.000003  d :     0.000222
      dxz     :     0.000035
      dyz     :     0.000001
      dx2y2   :     0.000089
      dxy     :     0.000094
      f0      :     0.000002  f :     0.000032
      f+1     :     0.000000
      f-1     :     0.000002
      f+2     :     0.000002
      f-2     :     0.000001
      f+3     :     0.000019
      f-3     :     0.000006

 30 H s       :     0.000064  s :     0.000064
      pz      :    -0.000077  p :    -0.000327
      px      :    -0.000034
      py      :    -0.000216
      dz2     :    -0.000044  d :    -0.000105
      dxz     :    -0.000008
      dyz     :    -0.000026
      dx2y2   :    -0.000024
      dxy     :    -0.000004
      f0      :    -0.000005  f :    -0.000014
      f+1     :    -0.000003
      f-1     :    -0.000000
      f+2     :    -0.000005
      f-2     :    -0.000000
      f+3     :    -0.000000
      f-3     :    -0.000001

 31 H s       :     0.000299  s :     0.000299
      pz      :     0.000029  p :     0.000893
      px      :     0.000882
      py      :    -0.000018
      dz2     :     0.000001  d :     0.000372
      dxz     :     0.000015
      dyz     :     0.000096
      dx2y2   :     0.000013
      dxy     :     0.000247
      f0      :     0.000005  f :     0.000041
      f+1     :     0.000002
      f-1     :     0.000007
      f+2     :     0.000000
      f-2     :     0.000023
      f+3     :     0.000001
      f-3     :     0.000003


                      *****************************
                      * MAYER POPULATION ANALYSIS *
                      *****************************

  NA   - Mulliken gross atomic population
  ZA   - Total nuclear charge
  QA   - Mulliken gross atomic charge
  VA   - Mayer's total valence
  BVA  - Mayer's bonded valence
  FA   - Mayer's free valence

  ATOM       NA         ZA         QA         VA         BVA        FA
  0 N      7.1975     7.0000    -0.1975     3.4971     3.4925     0.0046
  1 C      5.8595     6.0000     0.1405     3.6696     3.6687     0.0009
  2 C      6.0874     6.0000    -0.0874     3.7122     3.7066     0.0055
  3 C      5.6948     6.0000     0.3052     3.5458     3.5431     0.0027
  4 C      6.1199     6.0000    -0.1199     3.7368     3.7335     0.0033
  5 C      5.8225     6.0000     0.1775     3.6545     3.6540     0.0004
  6 H      0.8585     1.0000     0.1415     0.9719     0.9719     0.0000
  7 H      0.8963     1.0000     0.1037     1.0036     1.0035     0.0001
  8 N      7.0409     7.0000    -0.0409     3.3916     3.3563     0.0354
  9 H      0.8857     1.0000     0.1143     0.9894     0.9894     0.0000
 10 H      0.8650     1.0000     0.1350     0.9745     0.9745     0.0000
 11 C      5.9827     6.0000     0.0173     3.7681     3.7681     0.0000
 12 H      0.9081     1.0000     0.0919     0.9924     0.9924     0.0000
 13 H      0.9167     1.0000     0.0833     0.9885     0.9885     0.0000
 14 H      0.9045     1.0000     0.0955     0.9901     0.9900     0.0000
 15 H      0.7960     1.0000     0.2040     1.0055     1.0054     0.0002
 16 N      7.1829     7.0000    -0.1829     2.9405     2.5053     0.4352
 17 C      5.9597     6.0000     0.0403     3.7478     3.3190     0.4288
 18 C      5.8421     6.0000     0.1579     3.9115     3.9047     0.0068
 19 H      0.8876     1.0000     0.1124     1.0002     0.9997     0.0005
 20 O      8.4337     8.0000    -0.4337     1.9929     1.9433     0.0496
 21 C      5.8870     6.0000     0.1130     3.4061     3.4060     0.0001
 22 C      6.0650     6.0000    -0.0650     3.6642     3.6641     0.0001
 23 C      6.1237     6.0000    -0.1237     3.7967     3.7967     0.0000
 24 C      6.0610     6.0000    -0.0610     3.7524     3.7524     0.0001
 25 C      6.1452     6.0000    -0.1452     3.7950     3.7950     0.0000
 26 C      6.0497     6.0000    -0.0497     3.6563     3.6561     0.0002
 27 H      0.9202     1.0000     0.0798     1.0047     1.0047     0.0000
 28 H      0.8961     1.0000     0.1039     0.9844     0.9844     0.0000
 29 H      0.8955     1.0000     0.1045     0.9822     0.9822     0.0000
 30 H      0.8943     1.0000     0.1057     0.9844     0.9844    -0.0000
 31 H      0.9203     1.0000     0.0797     0.9917     0.9917     0.0000

  Mayer bond orders larger than 0.100000
B(  0-N ,  1-C ) :   1.2537 B(  0-N ,  5-C ) :   1.2117 B(  0-N , 11-C ) :   0.8473 
B(  1-C ,  2-C ) :   1.3750 B(  1-C ,  6-H ) :   0.9504 B(  2-C ,  3-C ) :   1.1606 
B(  2-C ,  7-H ) :   0.9650 B(  3-C ,  4-C ) :   1.1794 B(  3-C ,  8-N ) :   1.1171 
B(  4-C ,  5-C ) :   1.4021 B(  4-C ,  9-H ) :   0.9603 B(  5-C , 10-H ) :   0.9568 
B(  8-N , 15-H ) :   0.9338 B(  8-N , 16-N ) :   1.2143 B( 11-C , 12-H ) :   0.9679 
B( 11-C , 13-H ) :   0.9640 B( 11-C , 14-H ) :   0.9623 B( 16-N , 17-C ) :   1.1108 
B( 17-C , 18-C ) :   1.1783 B( 17-C , 19-H ) :   0.9575 B( 18-C , 20-O ) :   1.8091 
B( 18-C , 21-C ) :   0.8975 B( 21-C , 22-C ) :   1.2281 B( 21-C , 26-C ) :   1.2301 
B( 22-C , 23-C ) :   1.3491 B( 22-C , 27-H ) :   0.9744 B( 23-C , 24-C ) :   1.3214 
B( 23-C , 28-H ) :   0.9697 B( 24-C , 25-C ) :   1.3368 B( 24-C , 29-H ) :   0.9671 
B( 25-C , 26-C ) :   1.3391 B( 25-C , 30-H ) :   0.9700 B( 26-C , 31-H ) :   0.9723 


             ***UHF Natural Spin-Orbitals were saved in orca.unso***
                ***UHF Natural Orbitals were saved in orca.uno***
QR-MO GENERATION
 Dim     = 1446
 Mult    =    3
 NEl     =  126
 N(DOMO) =   62
 N(SOMO) =    2
 N(VMO)  = 1382

                ***Quasi-Restricted Orbitals were saved in orca.qro***

Orbital Energies of Quasi-Restricted MO's
   0( 2) :   -19.211023 a.u.  -522.758 eV
   1( 2) :   -14.530813 a.u.  -395.404 eV
   2( 2) :   -14.526074 a.u.  -395.275 eV
   3( 2) :   -14.472805 a.u.  -393.825 eV
   4( 2) :   -10.380581 a.u.  -282.470 eV
   5( 2) :   -10.374633 a.u.  -282.308 eV
   6( 2) :   -10.364076 a.u.  -282.021 eV
   7( 2) :   -10.362577 a.u.  -281.980 eV
   8( 2) :   -10.336065 a.u.  -281.259 eV
   9( 2) :   -10.325056 a.u.  -280.959 eV
  10( 2) :   -10.318913 a.u.  -280.792 eV
  11( 2) :   -10.315133 a.u.  -280.689 eV
  12( 2) :   -10.296180 a.u.  -280.173 eV
  13( 2) :   -10.290657 a.u.  -280.023 eV
  14( 2) :   -10.287508 a.u.  -279.937 eV
  15( 2) :   -10.286796 a.u.  -279.918 eV
  16( 2) :   -10.284072 a.u.  -279.844 eV
  17( 2) :   -10.283632 a.u.  -279.832 eV
  18( 2) :    -1.203224 a.u.   -32.741 eV
  19( 2) :    -1.180563 a.u.   -32.125 eV
  20( 2) :    -1.176108 a.u.   -32.004 eV
  21( 2) :    -1.028959 a.u.   -27.999 eV
  22( 2) :    -1.010315 a.u.   -27.492 eV
  23( 2) :    -0.958213 a.u.   -26.074 eV
  24( 2) :    -0.953781 a.u.   -25.954 eV
  25( 2) :    -0.911557 a.u.   -24.805 eV
  26( 2) :    -0.892567 a.u.   -24.288 eV
  27( 2) :    -0.873178 a.u.   -23.760 eV
  28( 2) :    -0.839003 a.u.   -22.830 eV
  29( 2) :    -0.817197 a.u.   -22.237 eV
  30( 2) :    -0.781524 a.u.   -21.266 eV
  31( 2) :    -0.759585 a.u.   -20.669 eV
  32( 2) :    -0.740541 a.u.   -20.151 eV
  33( 2) :    -0.718939 a.u.   -19.563 eV
  34( 2) :    -0.696945 a.u.   -18.965 eV
  35( 2) :    -0.660919 a.u.   -17.985 eV
  36( 2) :    -0.653025 a.u.   -17.770 eV
  37( 2) :    -0.647710 a.u.   -17.625 eV
  38( 2) :    -0.623264 a.u.   -16.960 eV
  39( 2) :    -0.619642 a.u.   -16.861 eV
  40( 2) :    -0.610410 a.u.   -16.610 eV
  41( 2) :    -0.605027 a.u.   -16.464 eV
  42( 2) :    -0.588925 a.u.   -16.025 eV
  43( 2) :    -0.577357 a.u.   -15.711 eV
  44( 2) :    -0.566237 a.u.   -15.408 eV
  45( 2) :    -0.555054 a.u.   -15.104 eV
  46( 2) :    -0.544031 a.u.   -14.804 eV
  47( 2) :    -0.539604 a.u.   -14.683 eV
  48( 2) :    -0.537562 a.u.   -14.628 eV
  49( 2) :    -0.531792 a.u.   -14.471 eV
  50( 2) :    -0.522761 a.u.   -14.225 eV
  51( 2) :    -0.511821 a.u.   -13.927 eV
  52( 2) :    -0.503456 a.u.   -13.700 eV
  53( 2) :    -0.485005 a.u.   -13.198 eV
  54( 2) :    -0.469461 a.u.   -12.775 eV
  55( 2) :    -0.454345 a.u.   -12.363 eV
  56( 2) :    -0.440968 a.u.   -11.999 eV
  57( 2) :    -0.404082 a.u.   -10.996 eV
  58( 2) :    -0.395035 a.u.   -10.749 eV
  59( 2) :    -0.379825 a.u.   -10.336 eV
  60( 2) :    -0.360982 a.u.    -9.823 eV
  61( 2) :    -0.356274 a.u.    -9.695 eV
  62( 1) :    -0.190204 a.u.    -5.176 eV alpha=   -9.342 beta=   -1.009
  63( 1) :    -0.172904 a.u.    -4.705 eV alpha=   -9.050 beta=   -0.360
  64( 0) :     0.009087 a.u.     0.247 eV
  65( 0) :     0.023026 a.u.     0.627 eV
  66( 0) :     0.027934 a.u.     0.760 eV
  67( 0) :     0.057045 a.u.     1.552 eV
  68( 0) :     0.089185 a.u.     2.427 eV
  69( 0) :     0.095366 a.u.     2.595 eV
  70( 0) :     0.101334 a.u.     2.757 eV
  71( 0) :     0.109950 a.u.     2.992 eV
  72( 0) :     0.115435 a.u.     3.141 eV
  73( 0) :     0.118563 a.u.     3.226 eV
  74( 0) :     0.125983 a.u.     3.428 eV
  75( 0) :     0.132671 a.u.     3.610 eV
  76( 0) :     0.135170 a.u.     3.678 eV
  77( 0) :     0.140837 a.u.     3.832 eV
  78( 0) :     0.146069 a.u.     3.975 eV
  79( 0) :     0.149988 a.u.     4.081 eV
  80( 0) :     0.152624 a.u.     4.153 eV
  81( 0) :     0.160326 a.u.     4.363 eV
  82( 0) :     0.163991 a.u.     4.462 eV
  83( 0) :     0.164832 a.u.     4.485 eV
  84( 0) :     0.170378 a.u.     4.636 eV
  85( 0) :     0.176666 a.u.     4.807 eV
  86( 0) :     0.180137 a.u.     4.902 eV
  87( 0) :     0.188048 a.u.     5.117 eV
  88( 0) :     0.192232 a.u.     5.231 eV
  89( 0) :     0.198438 a.u.     5.400 eV
  90( 0) :     0.205180 a.u.     5.583 eV
  91( 0) :     0.211263 a.u.     5.749 eV
  92( 0) :     0.214970 a.u.     5.850 eV
  93( 0) :     0.215692 a.u.     5.869 eV
  94( 0) :     0.221313 a.u.     6.022 eV
  95( 0) :     0.225219 a.u.     6.129 eV
  96( 0) :     0.228669 a.u.     6.222 eV
  97( 0) :     0.236068 a.u.     6.424 eV
  98( 0) :     0.237639 a.u.     6.466 eV
  99( 0) :     0.245009 a.u.     6.667 eV
 100( 0) :     0.250617 a.u.     6.820 eV
 101( 0) :     0.251063 a.u.     6.832 eV
 102( 0) :     0.258264 a.u.     7.028 eV
 103( 0) :     0.265559 a.u.     7.226 eV
 104( 0) :     0.271779 a.u.     7.395 eV
 105( 0) :     0.275154 a.u.     7.487 eV
 106( 0) :     0.281240 a.u.     7.653 eV
 107( 0) :     0.282933 a.u.     7.699 eV
 108( 0) :     0.287964 a.u.     7.836 eV
 109( 0) :     0.299173 a.u.     8.141 eV
 110( 0) :     0.302381 a.u.     8.228 eV
 111( 0) :     0.306068 a.u.     8.329 eV
 112( 0) :     0.312936 a.u.     8.515 eV
 113( 0) :     0.315138 a.u.     8.575 eV
 114( 0) :     0.319484 a.u.     8.694 eV
 115( 0) :     0.324565 a.u.     8.832 eV
 116( 0) :     0.325773 a.u.     8.865 eV
 117( 0) :     0.329223 a.u.     8.959 eV
 118( 0) :     0.334841 a.u.     9.111 eV
 119( 0) :     0.337407 a.u.     9.181 eV
 120( 0) :     0.344787 a.u.     9.382 eV
 121( 0) :     0.351350 a.u.     9.561 eV
 122( 0) :     0.354674 a.u.     9.651 eV
 123( 0) :     0.355913 a.u.     9.685 eV
 124( 0) :     0.359493 a.u.     9.782 eV
 125( 0) :     0.362125 a.u.     9.854 eV
 126( 0) :     0.367757 a.u.    10.007 eV
 127( 0) :     0.368046 a.u.    10.015 eV
 128( 0) :     0.370830 a.u.    10.091 eV
 129( 0) :     0.377329 a.u.    10.268 eV
 130( 0) :     0.379064 a.u.    10.315 eV
 131( 0) :     0.384351 a.u.    10.459 eV
 132( 0) :     0.387604 a.u.    10.547 eV
 133( 0) :     0.390025 a.u.    10.613 eV
 134( 0) :     0.395615 a.u.    10.765 eV
 135( 0) :     0.401806 a.u.    10.934 eV
 136( 0) :     0.404844 a.u.    11.016 eV
 137( 0) :     0.408749 a.u.    11.123 eV
 138( 0) :     0.412470 a.u.    11.224 eV
 139( 0) :     0.415497 a.u.    11.306 eV
 140( 0) :     0.425186 a.u.    11.570 eV
 141( 0) :     0.427148 a.u.    11.623 eV
 142( 0) :     0.428935 a.u.    11.672 eV
 143( 0) :     0.437328 a.u.    11.900 eV
 144( 0) :     0.441342 a.u.    12.010 eV
 145( 0) :     0.442794 a.u.    12.049 eV
 146( 0) :     0.446995 a.u.    12.163 eV
 147( 0) :     0.454070 a.u.    12.356 eV
 148( 0) :     0.457564 a.u.    12.451 eV
 149( 0) :     0.460150 a.u.    12.521 eV
 150( 0) :     0.466779 a.u.    12.702 eV
 151( 0) :     0.470435 a.u.    12.801 eV
 152( 0) :     0.477590 a.u.    12.996 eV
 153( 0) :     0.479396 a.u.    13.045 eV
 154( 0) :     0.492390 a.u.    13.399 eV
 155( 0) :     0.493438 a.u.    13.427 eV
 156( 0) :     0.496503 a.u.    13.511 eV
 157( 0) :     0.502931 a.u.    13.685 eV
 158( 0) :     0.509175 a.u.    13.855 eV
 159( 0) :     0.514897 a.u.    14.011 eV
 160( 0) :     0.519437 a.u.    14.135 eV
 161( 0) :     0.526652 a.u.    14.331 eV
 162( 0) :     0.530283 a.u.    14.430 eV
 163( 0) :     0.532429 a.u.    14.488 eV
 164( 0) :     0.539288 a.u.    14.675 eV
 165( 0) :     0.540681 a.u.    14.713 eV
 166( 0) :     0.546466 a.u.    14.870 eV
 167( 0) :     0.549775 a.u.    14.960 eV
 168( 0) :     0.549938 a.u.    14.965 eV
 169( 0) :     0.557022 a.u.    15.157 eV
 170( 0) :     0.563982 a.u.    15.347 eV
 171( 0) :     0.570375 a.u.    15.521 eV
 172( 0) :     0.575260 a.u.    15.654 eV
 173( 0) :     0.576297 a.u.    15.682 eV
 174( 0) :     0.586246 a.u.    15.953 eV
 175( 0) :     0.588501 a.u.    16.014 eV
 176( 0) :     0.594275 a.u.    16.171 eV
 177( 0) :     0.601168 a.u.    16.359 eV
 178( 0) :     0.605542 a.u.    16.478 eV
 179( 0) :     0.608249 a.u.    16.551 eV
 180( 0) :     0.617930 a.u.    16.815 eV
 181( 0) :     0.620796 a.u.    16.893 eV
 182( 0) :     0.624952 a.u.    17.006 eV
 183( 0) :     0.630132 a.u.    17.147 eV
 184( 0) :     0.635044 a.u.    17.280 eV
 185( 0) :     0.645544 a.u.    17.566 eV
 186( 0) :     0.648160 a.u.    17.637 eV
 187( 0) :     0.656123 a.u.    17.854 eV
 188( 0) :     0.660315 a.u.    17.968 eV
 189( 0) :     0.672318 a.u.    18.295 eV
 190( 0) :     0.675157 a.u.    18.372 eV
 191( 0) :     0.680759 a.u.    18.524 eV
 192( 0) :     0.685335 a.u.    18.649 eV
 193( 0) :     0.693194 a.u.    18.863 eV
 194( 0) :     0.700121 a.u.    19.051 eV
 195( 0) :     0.702327 a.u.    19.111 eV
 196( 0) :     0.706660 a.u.    19.229 eV
 197( 0) :     0.721502 a.u.    19.633 eV
 198( 0) :     0.725735 a.u.    19.748 eV
 199( 0) :     0.730636 a.u.    19.882 eV
 200( 0) :     0.738262 a.u.    20.089 eV
 201( 0) :     0.744256 a.u.    20.252 eV
 202( 0) :     0.747023 a.u.    20.328 eV
 203( 0) :     0.751095 a.u.    20.438 eV
 204( 0) :     0.764651 a.u.    20.807 eV
 205( 0) :     0.768252 a.u.    20.905 eV
 206( 0) :     0.771422 a.u.    20.991 eV
 207( 0) :     0.777157 a.u.    21.148 eV
 208( 0) :     0.784243 a.u.    21.340 eV
 209( 0) :     0.789982 a.u.    21.496 eV
 210( 0) :     0.791284 a.u.    21.532 eV
 211( 0) :     0.794657 a.u.    21.624 eV
 212( 0) :     0.799355 a.u.    21.752 eV
 213( 0) :     0.802681 a.u.    21.842 eV
 214( 0) :     0.810250 a.u.    22.048 eV
 215( 0) :     0.812198 a.u.    22.101 eV
 216( 0) :     0.819401 a.u.    22.297 eV
 217( 0) :     0.822473 a.u.    22.381 eV
 218( 0) :     0.827618 a.u.    22.521 eV
 219( 0) :     0.832363 a.u.    22.650 eV
 220( 0) :     0.834065 a.u.    22.696 eV
 221( 0) :     0.839768 a.u.    22.851 eV
 222( 0) :     0.841958 a.u.    22.911 eV
 223( 0) :     0.847931 a.u.    23.073 eV
 224( 0) :     0.852082 a.u.    23.186 eV
 225( 0) :     0.854462 a.u.    23.251 eV
 226( 0) :     0.858892 a.u.    23.372 eV
 227( 0) :     0.862067 a.u.    23.458 eV
 228( 0) :     0.866745 a.u.    23.585 eV
 229( 0) :     0.869920 a.u.    23.672 eV
 230( 0) :     0.884782 a.u.    24.076 eV
 231( 0) :     0.886000 a.u.    24.109 eV
 232( 0) :     0.895140 a.u.    24.358 eV
 233( 0) :     0.898930 a.u.    24.461 eV
 234( 0) :     0.900891 a.u.    24.514 eV
 235( 0) :     0.901596 a.u.    24.534 eV
 236( 0) :     0.908872 a.u.    24.732 eV
 237( 0) :     0.913112 a.u.    24.847 eV
 238( 0) :     0.914812 a.u.    24.893 eV
 239( 0) :     0.924750 a.u.    25.164 eV
 240( 0) :     0.935300 a.u.    25.451 eV
 241( 0) :     0.940641 a.u.    25.596 eV
 242( 0) :     0.945054 a.u.    25.716 eV
 243( 0) :     0.948306 a.u.    25.805 eV
 244( 0) :     0.953516 a.u.    25.946 eV
 245( 0) :     0.955898 a.u.    26.011 eV
 246( 0) :     0.962552 a.u.    26.192 eV
 247( 0) :     0.966410 a.u.    26.297 eV
 248( 0) :     0.975185 a.u.    26.536 eV
 249( 0) :     0.979445 a.u.    26.652 eV
 250( 0) :     0.982751 a.u.    26.742 eV
 251( 0) :     0.985637 a.u.    26.821 eV
 252( 0) :     0.990328 a.u.    26.948 eV
 253( 0) :     0.995742 a.u.    27.096 eV
 254( 0) :     0.997026 a.u.    27.130 eV
 255( 0) :     1.004193 a.u.    27.325 eV
 256( 0) :     1.008048 a.u.    27.430 eV
 257( 0) :     1.009694 a.u.    27.475 eV
 258( 0) :     1.015275 a.u.    27.627 eV
 259( 0) :     1.017482 a.u.    27.687 eV
 260( 0) :     1.022397 a.u.    27.821 eV
 261( 0) :     1.025848 a.u.    27.915 eV
 262( 0) :     1.034195 a.u.    28.142 eV
 263( 0) :     1.039291 a.u.    28.281 eV
 264( 0) :     1.044799 a.u.    28.430 eV
 265( 0) :     1.049277 a.u.    28.552 eV
 266( 0) :     1.054528 a.u.    28.695 eV
 267( 0) :     1.060565 a.u.    28.859 eV
 268( 0) :     1.068240 a.u.    29.068 eV
 269( 0) :     1.074149 a.u.    29.229 eV
 270( 0) :     1.076107 a.u.    29.282 eV
 271( 0) :     1.082487 a.u.    29.456 eV
 272( 0) :     1.083057 a.u.    29.471 eV
 273( 0) :     1.088052 a.u.    29.607 eV
 274( 0) :     1.092234 a.u.    29.721 eV
 275( 0) :     1.100502 a.u.    29.946 eV
 276( 0) :     1.109039 a.u.    30.178 eV
 277( 0) :     1.109912 a.u.    30.202 eV
 278( 0) :     1.113497 a.u.    30.300 eV
 279( 0) :     1.121186 a.u.    30.509 eV
 280( 0) :     1.125133 a.u.    30.616 eV
 281( 0) :     1.132344 a.u.    30.813 eV
 282( 0) :     1.136783 a.u.    30.933 eV
 283( 0) :     1.141190 a.u.    31.053 eV
 284( 0) :     1.142615 a.u.    31.092 eV
 285( 0) :     1.145474 a.u.    31.170 eV
 286( 0) :     1.150978 a.u.    31.320 eV
 287( 0) :     1.157295 a.u.    31.492 eV
 288( 0) :     1.160891 a.u.    31.589 eV
 289( 0) :     1.168349 a.u.    31.792 eV
 290( 0) :     1.177819 a.u.    32.050 eV
 291( 0) :     1.184279 a.u.    32.226 eV
 292( 0) :     1.193884 a.u.    32.487 eV
 293( 0) :     1.197287 a.u.    32.580 eV
 294( 0) :     1.204453 a.u.    32.775 eV
 295( 0) :     1.214583 a.u.    33.050 eV
 296( 0) :     1.225082 a.u.    33.336 eV
 297( 0) :     1.228116 a.u.    33.419 eV
 298( 0) :     1.230463 a.u.    33.483 eV
 299( 0) :     1.233778 a.u.    33.573 eV
 300( 0) :     1.239221 a.u.    33.721 eV
 301( 0) :     1.249068 a.u.    33.989 eV
 302( 0) :     1.253190 a.u.    34.101 eV
 303( 0) :     1.255572 a.u.    34.166 eV
 304( 0) :     1.261568 a.u.    34.329 eV
 305( 0) :     1.265773 a.u.    34.443 eV
 306( 0) :     1.267419 a.u.    34.488 eV
 307( 0) :     1.274303 a.u.    34.676 eV
 308( 0) :     1.276616 a.u.    34.738 eV
 309( 0) :     1.284857 a.u.    34.963 eV
 310( 0) :     1.295229 a.u.    35.245 eV
 311( 0) :     1.299282 a.u.    35.355 eV
 312( 0) :     1.314090 a.u.    35.758 eV
 313( 0) :     1.319192 a.u.    35.897 eV
 314( 0) :     1.320852 a.u.    35.942 eV
 315( 0) :     1.330381 a.u.    36.202 eV
 316( 0) :     1.335086 a.u.    36.330 eV
 317( 0) :     1.342750 a.u.    36.538 eV
 318( 0) :     1.350802 a.u.    36.757 eV
 319( 0) :     1.353266 a.u.    36.824 eV
 320( 0) :     1.369501 a.u.    37.266 eV
 321( 0) :     1.372200 a.u.    37.339 eV
 322( 0) :     1.375985 a.u.    37.442 eV
 323( 0) :     1.380706 a.u.    37.571 eV
 324( 0) :     1.391850 a.u.    37.874 eV
 325( 0) :     1.400380 a.u.    38.106 eV
 326( 0) :     1.402127 a.u.    38.154 eV
 327( 0) :     1.408241 a.u.    38.320 eV
 328( 0) :     1.424936 a.u.    38.774 eV
 329( 0) :     1.435367 a.u.    39.058 eV
 330( 0) :     1.439613 a.u.    39.174 eV
 331( 0) :     1.453203 a.u.    39.544 eV
 332( 0) :     1.456773 a.u.    39.641 eV
 333( 0) :     1.462915 a.u.    39.808 eV
 334( 0) :     1.478861 a.u.    40.242 eV
 335( 0) :     1.492989 a.u.    40.626 eV
 336( 0) :     1.498528 a.u.    40.777 eV
 337( 0) :     1.502955 a.u.    40.897 eV
 338( 0) :     1.516492 a.u.    41.266 eV
 339( 0) :     1.518898 a.u.    41.331 eV
 340( 0) :     1.526649 a.u.    41.542 eV
 341( 0) :     1.531606 a.u.    41.677 eV
 342( 0) :     1.542365 a.u.    41.970 eV
 343( 0) :     1.551143 a.u.    42.209 eV
 344( 0) :     1.566368 a.u.    42.623 eV
 345( 0) :     1.571666 a.u.    42.767 eV
 346( 0) :     1.573426 a.u.    42.815 eV
 347( 0) :     1.587262 a.u.    43.192 eV
 348( 0) :     1.591880 a.u.    43.317 eV
 349( 0) :     1.602049 a.u.    43.594 eV
 350( 0) :     1.612180 a.u.    43.870 eV
 351( 0) :     1.619152 a.u.    44.059 eV
 352( 0) :     1.622310 a.u.    44.145 eV
 353( 0) :     1.628027 a.u.    44.301 eV
 354( 0) :     1.632116 a.u.    44.412 eV
 355( 0) :     1.639439 a.u.    44.611 eV
 356( 0) :     1.642076 a.u.    44.683 eV
 357( 0) :     1.655037 a.u.    45.036 eV
 358( 0) :     1.659505 a.u.    45.157 eV
 359( 0) :     1.664489 a.u.    45.293 eV
 360( 0) :     1.673163 a.u.    45.529 eV
 361( 0) :     1.682045 a.u.    45.771 eV
 362( 0) :     1.687946 a.u.    45.931 eV
 363( 0) :     1.698206 a.u.    46.211 eV
 364( 0) :     1.706918 a.u.    46.448 eV
 365( 0) :     1.721567 a.u.    46.846 eV
 366( 0) :     1.721983 a.u.    46.858 eV
 367( 0) :     1.729105 a.u.    47.051 eV
 368( 0) :     1.737087 a.u.    47.269 eV
 369( 0) :     1.743179 a.u.    47.434 eV
 370( 0) :     1.763721 a.u.    47.993 eV
 371( 0) :     1.772813 a.u.    48.241 eV
 372( 0) :     1.778783 a.u.    48.403 eV
 373( 0) :     1.784544 a.u.    48.560 eV
 374( 0) :     1.788517 a.u.    48.668 eV
 375( 0) :     1.798000 a.u.    48.926 eV
 376( 0) :     1.798707 a.u.    48.945 eV
 377( 0) :     1.807153 a.u.    49.175 eV
 378( 0) :     1.811448 a.u.    49.292 eV
 379( 0) :     1.816143 a.u.    49.420 eV
 380( 0) :     1.822454 a.u.    49.591 eV
 381( 0) :     1.831708 a.u.    49.843 eV
 382( 0) :     1.838511 a.u.    50.028 eV
 383( 0) :     1.843659 a.u.    50.169 eV
 384( 0) :     1.850355 a.u.    50.351 eV
 385( 0) :     1.860358 a.u.    50.623 eV
 386( 0) :     1.865984 a.u.    50.776 eV
 387( 0) :     1.868156 a.u.    50.835 eV
 388( 0) :     1.870764 a.u.    50.906 eV
 389( 0) :     1.878468 a.u.    51.116 eV
 390( 0) :     1.885431 a.u.    51.305 eV
 391( 0) :     1.887979 a.u.    51.375 eV
 392( 0) :     1.894036 a.u.    51.539 eV
 393( 0) :     1.904164 a.u.    51.815 eV
 394( 0) :     1.905414 a.u.    51.849 eV
 395( 0) :     1.914109 a.u.    52.086 eV
 396( 0) :     1.926621 a.u.    52.426 eV
 397( 0) :     1.930051 a.u.    52.519 eV
 398( 0) :     1.934710 a.u.    52.646 eV
 399( 0) :     1.943025 a.u.    52.872 eV
 400( 0) :     1.948511 a.u.    53.022 eV
 401( 0) :     1.951890 a.u.    53.114 eV
 402( 0) :     1.961149 a.u.    53.366 eV
 403( 0) :     1.964765 a.u.    53.464 eV
 404( 0) :     1.965628 a.u.    53.487 eV
 405( 0) :     1.974878 a.u.    53.739 eV
 406( 0) :     1.986671 a.u.    54.060 eV
 407( 0) :     1.988314 a.u.    54.105 eV
 408( 0) :     1.996931 a.u.    54.339 eV
 409( 0) :     2.005355 a.u.    54.568 eV
 410( 0) :     2.010947 a.u.    54.721 eV
 411( 0) :     2.014279 a.u.    54.811 eV
 412( 0) :     2.015247 a.u.    54.838 eV
 413( 0) :     2.021786 a.u.    55.016 eV
 414( 0) :     2.024530 a.u.    55.090 eV
 415( 0) :     2.027451 a.u.    55.170 eV
 416( 0) :     2.039931 a.u.    55.509 eV
 417( 0) :     2.042221 a.u.    55.572 eV
 418( 0) :     2.044676 a.u.    55.638 eV
 419( 0) :     2.056455 a.u.    55.959 eV
 420( 0) :     2.056918 a.u.    55.972 eV
 421( 0) :     2.062003 a.u.    56.110 eV
 422( 0) :     2.064017 a.u.    56.165 eV
 423( 0) :     2.066542 a.u.    56.233 eV
 424( 0) :     2.074676 a.u.    56.455 eV
 425( 0) :     2.082105 a.u.    56.657 eV
 426( 0) :     2.083073 a.u.    56.683 eV
 427( 0) :     2.087149 a.u.    56.794 eV
 428( 0) :     2.091029 a.u.    56.900 eV
 429( 0) :     2.098825 a.u.    57.112 eV
 430( 0) :     2.101815 a.u.    57.193 eV
 431( 0) :     2.106534 a.u.    57.322 eV
 432( 0) :     2.112095 a.u.    57.473 eV
 433( 0) :     2.118662 a.u.    57.652 eV
 434( 0) :     2.120748 a.u.    57.708 eV
 435( 0) :     2.126454 a.u.    57.864 eV
 436( 0) :     2.142327 a.u.    58.296 eV
 437( 0) :     2.144684 a.u.    58.360 eV
 438( 0) :     2.156840 a.u.    58.691 eV
 439( 0) :     2.164024 a.u.    58.886 eV
 440( 0) :     2.164888 a.u.    58.910 eV
 441( 0) :     2.170806 a.u.    59.071 eV
 442( 0) :     2.176500 a.u.    59.226 eV
 443( 0) :     2.177519 a.u.    59.253 eV
 444( 0) :     2.180981 a.u.    59.348 eV
 445( 0) :     2.191299 a.u.    59.628 eV
 446( 0) :     2.199417 a.u.    59.849 eV
 447( 0) :     2.208804 a.u.    60.105 eV
 448( 0) :     2.211455 a.u.    60.177 eV
 449( 0) :     2.217453 a.u.    60.340 eV
 450( 0) :     2.224084 a.u.    60.520 eV
 451( 0) :     2.226923 a.u.    60.598 eV
 452( 0) :     2.233750 a.u.    60.783 eV
 453( 0) :     2.239946 a.u.    60.952 eV
 454( 0) :     2.242022 a.u.    61.009 eV
 455( 0) :     2.245580 a.u.    61.105 eV
 456( 0) :     2.250753 a.u.    61.246 eV
 457( 0) :     2.255831 a.u.    61.384 eV
 458( 0) :     2.260996 a.u.    61.525 eV
 459( 0) :     2.267466 a.u.    61.701 eV
 460( 0) :     2.272877 a.u.    61.848 eV
 461( 0) :     2.277855 a.u.    61.984 eV
 462( 0) :     2.290035 a.u.    62.315 eV
 463( 0) :     2.291773 a.u.    62.362 eV
 464( 0) :     2.294325 a.u.    62.432 eV
 465( 0) :     2.301157 a.u.    62.618 eV
 466( 0) :     2.303150 a.u.    62.672 eV
 467( 0) :     2.307391 a.u.    62.787 eV
 468( 0) :     2.310505 a.u.    62.872 eV
 469( 0) :     2.326597 a.u.    63.310 eV
 470( 0) :     2.328432 a.u.    63.360 eV
 471( 0) :     2.331723 a.u.    63.449 eV
 472( 0) :     2.334458 a.u.    63.524 eV
 473( 0) :     2.340212 a.u.    63.680 eV
 474( 0) :     2.347961 a.u.    63.891 eV
 475( 0) :     2.352947 a.u.    64.027 eV
 476( 0) :     2.361534 a.u.    64.261 eV
 477( 0) :     2.363908 a.u.    64.325 eV
 478( 0) :     2.372608 a.u.    64.562 eV
 479( 0) :     2.377691 a.u.    64.700 eV
 480( 0) :     2.380202 a.u.    64.769 eV
 481( 0) :     2.381954 a.u.    64.816 eV
 482( 0) :     2.387400 a.u.    64.964 eV
 483( 0) :     2.396529 a.u.    65.213 eV
 484( 0) :     2.400438 a.u.    65.319 eV
 485( 0) :     2.409683 a.u.    65.571 eV
 486( 0) :     2.414946 a.u.    65.714 eV
 487( 0) :     2.430002 a.u.    66.124 eV
 488( 0) :     2.437065 a.u.    66.316 eV
 489( 0) :     2.440145 a.u.    66.400 eV
 490( 0) :     2.446914 a.u.    66.584 eV
 491( 0) :     2.448802 a.u.    66.635 eV
 492( 0) :     2.457166 a.u.    66.863 eV
 493( 0) :     2.463236 a.u.    67.028 eV
 494( 0) :     2.472795 a.u.    67.288 eV
 495( 0) :     2.476824 a.u.    67.398 eV
 496( 0) :     2.483612 a.u.    67.583 eV
 497( 0) :     2.485269 a.u.    67.628 eV
 498( 0) :     2.499334 a.u.    68.010 eV
 499( 0) :     2.502188 a.u.    68.088 eV
 500( 0) :     2.508551 a.u.    68.261 eV
 501( 0) :     2.512457 a.u.    68.367 eV
 502( 0) :     2.519795 a.u.    68.567 eV
 503( 0) :     2.521638 a.u.    68.617 eV
 504( 0) :     2.535042 a.u.    68.982 eV
 505( 0) :     2.542827 a.u.    69.194 eV
 506( 0) :     2.547247 a.u.    69.314 eV
 507( 0) :     2.549069 a.u.    69.364 eV
 508( 0) :     2.555875 a.u.    69.549 eV
 509( 0) :     2.558810 a.u.    69.629 eV
 510( 0) :     2.562242 a.u.    69.722 eV
 511( 0) :     2.566886 a.u.    69.849 eV
 512( 0) :     2.576685 a.u.    70.115 eV
 513( 0) :     2.583134 a.u.    70.291 eV
 514( 0) :     2.586250 a.u.    70.375 eV
 515( 0) :     2.593173 a.u.    70.564 eV
 516( 0) :     2.595623 a.u.    70.631 eV
 517( 0) :     2.602633 a.u.    70.821 eV
 518( 0) :     2.605300 a.u.    70.894 eV
 519( 0) :     2.611464 a.u.    71.062 eV
 520( 0) :     2.614383 a.u.    71.141 eV
 521( 0) :     2.624569 a.u.    71.418 eV
 522( 0) :     2.627508 a.u.    71.498 eV
 523( 0) :     2.631173 a.u.    71.598 eV
 524( 0) :     2.635563 a.u.    71.717 eV
 525( 0) :     2.640277 a.u.    71.846 eV
 526( 0) :     2.645947 a.u.    72.000 eV
 527( 0) :     2.650678 a.u.    72.129 eV
 528( 0) :     2.657546 a.u.    72.315 eV
 529( 0) :     2.658519 a.u.    72.342 eV
 530( 0) :     2.670355 a.u.    72.664 eV
 531( 0) :     2.677798 a.u.    72.867 eV
 532( 0) :     2.681900 a.u.    72.978 eV
 533( 0) :     2.693405 a.u.    73.291 eV
 534( 0) :     2.697815 a.u.    73.411 eV
 535( 0) :     2.699180 a.u.    73.448 eV
 536( 0) :     2.704316 a.u.    73.588 eV
 537( 0) :     2.715166 a.u.    73.883 eV
 538( 0) :     2.716155 a.u.    73.910 eV
 539( 0) :     2.718953 a.u.    73.986 eV
 540( 0) :     2.724646 a.u.    74.141 eV
 541( 0) :     2.734040 a.u.    74.397 eV
 542( 0) :     2.738025 a.u.    74.505 eV
 543( 0) :     2.743736 a.u.    74.661 eV
 544( 0) :     2.745741 a.u.    74.715 eV
 545( 0) :     2.750319 a.u.    74.840 eV
 546( 0) :     2.756871 a.u.    75.018 eV
 547( 0) :     2.759323 a.u.    75.085 eV
 548( 0) :     2.771921 a.u.    75.428 eV
 549( 0) :     2.775697 a.u.    75.531 eV
 550( 0) :     2.776473 a.u.    75.552 eV
 551( 0) :     2.777055 a.u.    75.567 eV
 552( 0) :     2.783033 a.u.    75.730 eV
 553( 0) :     2.797263 a.u.    76.117 eV
 554( 0) :     2.804221 a.u.    76.307 eV
 555( 0) :     2.812525 a.u.    76.533 eV
 556( 0) :     2.812779 a.u.    76.540 eV
 557( 0) :     2.819430 a.u.    76.721 eV
 558( 0) :     2.830579 a.u.    77.024 eV
 559( 0) :     2.834067 a.u.    77.119 eV
 560( 0) :     2.835649 a.u.    77.162 eV
 561( 0) :     2.846330 a.u.    77.453 eV
 562( 0) :     2.850752 a.u.    77.573 eV
 563( 0) :     2.851599 a.u.    77.596 eV
 564( 0) :     2.857089 a.u.    77.745 eV
 565( 0) :     2.867617 a.u.    78.032 eV
 566( 0) :     2.870324 a.u.    78.105 eV
 567( 0) :     2.884957 a.u.    78.504 eV
 568( 0) :     2.888854 a.u.    78.610 eV
 569( 0) :     2.896267 a.u.    78.811 eV
 570( 0) :     2.898949 a.u.    78.884 eV
 571( 0) :     2.908166 a.u.    79.135 eV
 572( 0) :     2.911810 a.u.    79.234 eV
 573( 0) :     2.915389 a.u.    79.332 eV
 574( 0) :     2.922715 a.u.    79.531 eV
 575( 0) :     2.925818 a.u.    79.616 eV
 576( 0) :     2.931247 a.u.    79.763 eV
 577( 0) :     2.934559 a.u.    79.853 eV
 578( 0) :     2.949613 a.u.    80.263 eV
 579( 0) :     2.952307 a.u.    80.336 eV
 580( 0) :     2.955759 a.u.    80.430 eV
 581( 0) :     2.964202 a.u.    80.660 eV
 582( 0) :     2.975970 a.u.    80.980 eV
 583( 0) :     2.978139 a.u.    81.039 eV
 584( 0) :     2.983259 a.u.    81.179 eV
 585( 0) :     2.990670 a.u.    81.380 eV
 586( 0) :     3.000219 a.u.    81.640 eV
 587( 0) :     3.003552 a.u.    81.731 eV
 588( 0) :     3.008753 a.u.    81.872 eV
 589( 0) :     3.011863 a.u.    81.957 eV
 590( 0) :     3.029378 a.u.    82.434 eV
 591( 0) :     3.038240 a.u.    82.675 eV
 592( 0) :     3.047417 a.u.    82.924 eV
 593( 0) :     3.051802 a.u.    83.044 eV
 594( 0) :     3.053966 a.u.    83.103 eV
 595( 0) :     3.061659 a.u.    83.312 eV
 596( 0) :     3.068996 a.u.    83.512 eV
 597( 0) :     3.069955 a.u.    83.538 eV
 598( 0) :     3.085131 a.u.    83.951 eV
 599( 0) :     3.106180 a.u.    84.523 eV
 600( 0) :     3.118115 a.u.    84.848 eV
 601( 0) :     3.121702 a.u.    84.946 eV
 602( 0) :     3.127729 a.u.    85.110 eV
 603( 0) :     3.131686 a.u.    85.217 eV
 604( 0) :     3.138427 a.u.    85.401 eV
 605( 0) :     3.145873 a.u.    85.604 eV
 606( 0) :     3.158880 a.u.    85.957 eV
 607( 0) :     3.163564 a.u.    86.085 eV
 608( 0) :     3.171057 a.u.    86.289 eV
 609( 0) :     3.192820 a.u.    86.881 eV
 610( 0) :     3.196885 a.u.    86.992 eV
 611( 0) :     3.200014 a.u.    87.077 eV
 612( 0) :     3.210414 a.u.    87.360 eV
 613( 0) :     3.215447 a.u.    87.497 eV
 614( 0) :     3.221708 a.u.    87.667 eV
 615( 0) :     3.228652 a.u.    87.856 eV
 616( 0) :     3.242243 a.u.    88.226 eV
 617( 0) :     3.248465 a.u.    88.395 eV
 618( 0) :     3.259401 a.u.    88.693 eV
 619( 0) :     3.266135 a.u.    88.876 eV
 620( 0) :     3.280606 a.u.    89.270 eV
 621( 0) :     3.284613 a.u.    89.379 eV
 622( 0) :     3.290331 a.u.    89.534 eV
 623( 0) :     3.295727 a.u.    89.681 eV
 624( 0) :     3.304284 a.u.    89.914 eV
 625( 0) :     3.311879 a.u.    90.121 eV
 626( 0) :     3.317113 a.u.    90.263 eV
 627( 0) :     3.322179 a.u.    90.401 eV
 628( 0) :     3.328326 a.u.    90.568 eV
 629( 0) :     3.335078 a.u.    90.752 eV
 630( 0) :     3.343644 a.u.    90.985 eV
 631( 0) :     3.348810 a.u.    91.126 eV
 632( 0) :     3.359947 a.u.    91.429 eV
 633( 0) :     3.368230 a.u.    91.654 eV
 634( 0) :     3.376011 a.u.    91.866 eV
 635( 0) :     3.382699 a.u.    92.048 eV
 636( 0) :     3.399351 a.u.    92.501 eV
 637( 0) :     3.403789 a.u.    92.622 eV
 638( 0) :     3.423176 a.u.    93.149 eV
 639( 0) :     3.434954 a.u.    93.470 eV
 640( 0) :     3.439400 a.u.    93.591 eV
 641( 0) :     3.444292 a.u.    93.724 eV
 642( 0) :     3.455076 a.u.    94.017 eV
 643( 0) :     3.463979 a.u.    94.260 eV
 644( 0) :     3.471220 a.u.    94.457 eV
 645( 0) :     3.480722 a.u.    94.715 eV
 646( 0) :     3.481824 a.u.    94.745 eV
 647( 0) :     3.491174 a.u.    95.000 eV
 648( 0) :     3.497718 a.u.    95.178 eV
 649( 0) :     3.503688 a.u.    95.340 eV
 650( 0) :     3.518339 a.u.    95.739 eV
 651( 0) :     3.523732 a.u.    95.886 eV
 652( 0) :     3.530146 a.u.    96.060 eV
 653( 0) :     3.533254 a.u.    96.145 eV
 654( 0) :     3.551498 a.u.    96.641 eV
 655( 0) :     3.558720 a.u.    96.838 eV
 656( 0) :     3.566700 a.u.    97.055 eV
 657( 0) :     3.571383 a.u.    97.182 eV
 658( 0) :     3.578448 a.u.    97.375 eV
 659( 0) :     3.579130 a.u.    97.393 eV
 660( 0) :     3.588100 a.u.    97.637 eV
 661( 0) :     3.590901 a.u.    97.713 eV
 662( 0) :     3.594630 a.u.    97.815 eV
 663( 0) :     3.599184 a.u.    97.939 eV
 664( 0) :     3.611364 a.u.    98.270 eV
 665( 0) :     3.617650 a.u.    98.441 eV
 666( 0) :     3.627687 a.u.    98.714 eV
 667( 0) :     3.629962 a.u.    98.776 eV
 668( 0) :     3.636855 a.u.    98.964 eV
 669( 0) :     3.645383 a.u.    99.196 eV
 670( 0) :     3.656410 a.u.    99.496 eV
 671( 0) :     3.659710 a.u.    99.586 eV
 672( 0) :     3.663458 a.u.    99.688 eV
 673( 0) :     3.675865 a.u.   100.025 eV
 674( 0) :     3.681858 a.u.   100.188 eV
 675( 0) :     3.689480 a.u.   100.396 eV
 676( 0) :     3.708366 a.u.   100.910 eV
 677( 0) :     3.717717 a.u.   101.164 eV
 678( 0) :     3.731607 a.u.   101.542 eV
 679( 0) :     3.734808 a.u.   101.629 eV
 680( 0) :     3.744634 a.u.   101.897 eV
 681( 0) :     3.747116 a.u.   101.964 eV
 682( 0) :     3.752337 a.u.   102.106 eV
 683( 0) :     3.753772 a.u.   102.145 eV
 684( 0) :     3.785225 a.u.   103.001 eV
 685( 0) :     3.799937 a.u.   103.402 eV
 686( 0) :     3.804178 a.u.   103.517 eV
 687( 0) :     3.817926 a.u.   103.891 eV
 688( 0) :     3.827387 a.u.   104.148 eV
 689( 0) :     3.835411 a.u.   104.367 eV
 690( 0) :     3.847783 a.u.   104.704 eV
 691( 0) :     3.867992 a.u.   105.253 eV
 692( 0) :     3.878263 a.u.   105.533 eV
 693( 0) :     3.886359 a.u.   105.753 eV
 694( 0) :     3.908721 a.u.   106.362 eV
 695( 0) :     3.932831 a.u.   107.018 eV
 696( 0) :     3.946941 a.u.   107.402 eV
 697( 0) :     3.948836 a.u.   107.453 eV
 698( 0) :     3.961181 a.u.   107.789 eV
 699( 0) :     3.965626 a.u.   107.910 eV
 700( 0) :     3.974030 a.u.   108.139 eV
 701( 0) :     3.976544 a.u.   108.207 eV
 702( 0) :     3.980210 a.u.   108.307 eV
 703( 0) :     3.988063 a.u.   108.521 eV
 704( 0) :     3.992526 a.u.   108.642 eV
 705( 0) :     4.006621 a.u.   109.026 eV
 706( 0) :     4.020363 a.u.   109.400 eV
 707( 0) :     4.034505 a.u.   109.784 eV
 708( 0) :     4.042529 a.u.   110.003 eV
 709( 0) :     4.068446 a.u.   110.708 eV
 710( 0) :     4.073073 a.u.   110.834 eV
 711( 0) :     4.074547 a.u.   110.874 eV
 712( 0) :     4.099039 a.u.   111.541 eV
 713( 0) :     4.101653 a.u.   111.612 eV
 714( 0) :     4.116711 a.u.   112.021 eV
 715( 0) :     4.134360 a.u.   112.502 eV
 716( 0) :     4.139516 a.u.   112.642 eV
 717( 0) :     4.150669 a.u.   112.945 eV
 718( 0) :     4.157915 a.u.   113.143 eV
 719( 0) :     4.165515 a.u.   113.349 eV
 720( 0) :     4.172071 a.u.   113.528 eV
 721( 0) :     4.185465 a.u.   113.892 eV
 722( 0) :     4.199296 a.u.   114.269 eV
 723( 0) :     4.204594 a.u.   114.413 eV
 724( 0) :     4.213923 a.u.   114.667 eV
 725( 0) :     4.221012 a.u.   114.860 eV
 726( 0) :     4.247499 a.u.   115.580 eV
 727( 0) :     4.256108 a.u.   115.815 eV
 728( 0) :     4.269059 a.u.   116.167 eV
 729( 0) :     4.274387 a.u.   116.312 eV
 730( 0) :     4.289338 a.u.   116.719 eV
 731( 0) :     4.303957 a.u.   117.117 eV
 732( 0) :     4.310994 a.u.   117.308 eV
 733( 0) :     4.321458 a.u.   117.593 eV
 734( 0) :     4.343248 a.u.   118.186 eV
 735( 0) :     4.379129 a.u.   119.162 eV
 736( 0) :     4.385709 a.u.   119.341 eV
 737( 0) :     4.397024 a.u.   119.649 eV
 738( 0) :     4.400982 a.u.   119.757 eV
 739( 0) :     4.409919 a.u.   120.000 eV
 740( 0) :     4.431129 a.u.   120.577 eV
 741( 0) :     4.444399 a.u.   120.938 eV
 742( 0) :     4.454431 a.u.   121.211 eV
 743( 0) :     4.463040 a.u.   121.445 eV
 744( 0) :     4.480097 a.u.   121.910 eV
 745( 0) :     4.487390 a.u.   122.108 eV
 746( 0) :     4.516330 a.u.   122.896 eV
 747( 0) :     4.525526 a.u.   123.146 eV
 748( 0) :     4.551280 a.u.   123.847 eV
 749( 0) :     4.558193 a.u.   124.035 eV
 750( 0) :     4.598399 a.u.   125.129 eV
 751( 0) :     4.619595 a.u.   125.706 eV
 752( 0) :     4.644697 a.u.   126.389 eV
 753( 0) :     4.648741 a.u.   126.499 eV
 754( 0) :     4.662295 a.u.   126.868 eV
 755( 0) :     4.670660 a.u.   127.095 eV
 756( 0) :     4.677914 a.u.   127.293 eV
 757( 0) :     4.719493 a.u.   128.424 eV
 758( 0) :     4.740582 a.u.   128.998 eV
 759( 0) :     4.767195 a.u.   129.722 eV
 760( 0) :     4.783028 a.u.   130.153 eV
 761( 0) :     4.792308 a.u.   130.405 eV
 762( 0) :     4.810608 a.u.   130.903 eV
 763( 0) :     4.828677 a.u.   131.395 eV
 764( 0) :     4.847611 a.u.   131.910 eV
 765( 0) :     4.856633 a.u.   132.156 eV
 766( 0) :     4.860286 a.u.   132.255 eV
 767( 0) :     4.868422 a.u.   132.476 eV
 768( 0) :     4.878005 a.u.   132.737 eV
 769( 0) :     4.930325 a.u.   134.161 eV
 770( 0) :     4.949339 a.u.   134.678 eV
 771( 0) :     4.953361 a.u.   134.788 eV
 772( 0) :     4.965620 a.u.   135.121 eV
 773( 0) :     4.974719 a.u.   135.369 eV
 774( 0) :     4.987148 a.u.   135.707 eV
 775( 0) :     4.994412 a.u.   135.905 eV
 776( 0) :     5.018961 a.u.   136.573 eV
 777( 0) :     5.020546 a.u.   136.616 eV
 778( 0) :     5.024537 a.u.   136.725 eV
 779( 0) :     5.039065 a.u.   137.120 eV
 780( 0) :     5.054301 a.u.   137.535 eV
 781( 0) :     5.060958 a.u.   137.716 eV
 782( 0) :     5.064386 a.u.   137.809 eV
 783( 0) :     5.090432 a.u.   138.518 eV
 784( 0) :     5.096118 a.u.   138.672 eV
 785( 0) :     5.106324 a.u.   138.950 eV
 786( 0) :     5.126314 a.u.   139.494 eV
 787( 0) :     5.138872 a.u.   139.836 eV
 788( 0) :     5.144466 a.u.   139.988 eV
 789( 0) :     5.150823 a.u.   140.161 eV
 790( 0) :     5.155778 a.u.   140.296 eV
 791( 0) :     5.180746 a.u.   140.975 eV
 792( 0) :     5.190353 a.u.   141.237 eV
 793( 0) :     5.201317 a.u.   141.535 eV
 794( 0) :     5.204955 a.u.   141.634 eV
 795( 0) :     5.211838 a.u.   141.821 eV
 796( 0) :     5.224174 a.u.   142.157 eV
 797( 0) :     5.234919 a.u.   142.449 eV
 798( 0) :     5.240064 a.u.   142.589 eV
 799( 0) :     5.260943 a.u.   143.158 eV
 800( 0) :     5.269767 a.u.   143.398 eV
 801( 0) :     5.282732 a.u.   143.750 eV
 802( 0) :     5.289864 a.u.   143.945 eV
 803( 0) :     5.291614 a.u.   143.992 eV
 804( 0) :     5.308213 a.u.   144.444 eV
 805( 0) :     5.314846 a.u.   144.624 eV
 806( 0) :     5.324392 a.u.   144.884 eV
 807( 0) :     5.337679 a.u.   145.246 eV
 808( 0) :     5.346351 a.u.   145.482 eV
 809( 0) :     5.351847 a.u.   145.631 eV
 810( 0) :     5.361663 a.u.   145.898 eV
 811( 0) :     5.368506 a.u.   146.084 eV
 812( 0) :     5.384806 a.u.   146.528 eV
 813( 0) :     5.391097 a.u.   146.699 eV
 814( 0) :     5.400919 a.u.   146.966 eV
 815( 0) :     5.421823 a.u.   147.535 eV
 816( 0) :     5.428233 a.u.   147.710 eV
 817( 0) :     5.433369 a.u.   147.849 eV
 818( 0) :     5.442963 a.u.   148.111 eV
 819( 0) :     5.448026 a.u.   148.248 eV
 820( 0) :     5.458502 a.u.   148.533 eV
 821( 0) :     5.478414 a.u.   149.075 eV
 822( 0) :     5.481689 a.u.   149.164 eV
 823( 0) :     5.489769 a.u.   149.384 eV
 824( 0) :     5.494952 a.u.   149.525 eV
 825( 0) :     5.500872 a.u.   149.686 eV
 826( 0) :     5.505209 a.u.   149.804 eV
 827( 0) :     5.510978 a.u.   149.961 eV
 828( 0) :     5.527198 a.u.   150.403 eV
 829( 0) :     5.531911 a.u.   150.531 eV
 830( 0) :     5.539296 a.u.   150.732 eV
 831( 0) :     5.548685 a.u.   150.987 eV
 832( 0) :     5.564975 a.u.   151.431 eV
 833( 0) :     5.573166 a.u.   151.654 eV
 834( 0) :     5.596647 a.u.   152.292 eV
 835( 0) :     5.603102 a.u.   152.468 eV
 836( 0) :     5.608237 a.u.   152.608 eV
 837( 0) :     5.618080 a.u.   152.876 eV
 838( 0) :     5.630638 a.u.   153.217 eV
 839( 0) :     5.632894 a.u.   153.279 eV
 840( 0) :     5.645659 a.u.   153.626 eV
 841( 0) :     5.654819 a.u.   153.875 eV
 842( 0) :     5.656391 a.u.   153.918 eV
 843( 0) :     5.661654 a.u.   154.061 eV
 844( 0) :     5.669821 a.u.   154.284 eV
 845( 0) :     5.676864 a.u.   154.475 eV
 846( 0) :     5.705715 a.u.   155.260 eV
 847( 0) :     5.711023 a.u.   155.405 eV
 848( 0) :     5.715350 a.u.   155.523 eV
 849( 0) :     5.719543 a.u.   155.637 eV
 850( 0) :     5.733497 a.u.   156.016 eV
 851( 0) :     5.739538 a.u.   156.181 eV
 852( 0) :     5.746852 a.u.   156.380 eV
 853( 0) :     5.754650 a.u.   156.592 eV
 854( 0) :     5.766705 a.u.   156.920 eV
 855( 0) :     5.774195 a.u.   157.124 eV
 856( 0) :     5.786735 a.u.   157.465 eV
 857( 0) :     5.789614 a.u.   157.543 eV
 858( 0) :     5.805625 a.u.   157.979 eV
 859( 0) :     5.813833 a.u.   158.202 eV
 860( 0) :     5.826977 a.u.   158.560 eV
 861( 0) :     5.831157 a.u.   158.674 eV
 862( 0) :     5.838982 a.u.   158.887 eV
 863( 0) :     5.844879 a.u.   159.047 eV
 864( 0) :     5.848892 a.u.   159.156 eV
 865( 0) :     5.860870 a.u.   159.482 eV
 866( 0) :     5.866229 a.u.   159.628 eV
 867( 0) :     5.874021 a.u.   159.840 eV
 868( 0) :     5.887342 a.u.   160.203 eV
 869( 0) :     5.892521 a.u.   160.344 eV
 870( 0) :     5.897259 a.u.   160.473 eV
 871( 0) :     5.906204 a.u.   160.716 eV
 872( 0) :     5.918942 a.u.   161.063 eV
 873( 0) :     5.935234 a.u.   161.506 eV
 874( 0) :     5.937177 a.u.   161.559 eV
 875( 0) :     5.941115 a.u.   161.666 eV
 876( 0) :     5.946372 a.u.   161.809 eV
 877( 0) :     5.952517 a.u.   161.976 eV
 878( 0) :     5.955794 a.u.   162.065 eV
 879( 0) :     5.976379 a.u.   162.626 eV
 880( 0) :     5.987737 a.u.   162.935 eV
 881( 0) :     5.992211 a.u.   163.056 eV
 882( 0) :     5.996564 a.u.   163.175 eV
 883( 0) :     6.000491 a.u.   163.282 eV
 884( 0) :     6.002567 a.u.   163.338 eV
 885( 0) :     6.006742 a.u.   163.452 eV
 886( 0) :     6.019503 a.u.   163.799 eV
 887( 0) :     6.028631 a.u.   164.047 eV
 888( 0) :     6.030071 a.u.   164.087 eV
 889( 0) :     6.037376 a.u.   164.285 eV
 890( 0) :     6.041759 a.u.   164.405 eV
 891( 0) :     6.049499 a.u.   164.615 eV
 892( 0) :     6.059089 a.u.   164.876 eV
 893( 0) :     6.061162 a.u.   164.933 eV
 894( 0) :     6.073188 a.u.   165.260 eV
 895( 0) :     6.079308 a.u.   165.426 eV
 896( 0) :     6.090190 a.u.   165.722 eV
 897( 0) :     6.097436 a.u.   165.920 eV
 898( 0) :     6.108401 a.u.   166.218 eV
 899( 0) :     6.118731 a.u.   166.499 eV
 900( 0) :     6.125772 a.u.   166.691 eV
 901( 0) :     6.131985 a.u.   166.860 eV
 902( 0) :     6.138142 a.u.   167.027 eV
 903( 0) :     6.143130 a.u.   167.163 eV
 904( 0) :     6.149584 a.u.   167.339 eV
 905( 0) :     6.159733 a.u.   167.615 eV
 906( 0) :     6.162054 a.u.   167.678 eV
 907( 0) :     6.167811 a.u.   167.835 eV
 908( 0) :     6.177076 a.u.   168.087 eV
 909( 0) :     6.181189 a.u.   168.199 eV
 910( 0) :     6.185732 a.u.   168.322 eV
 911( 0) :     6.191898 a.u.   168.490 eV
 912( 0) :     6.193740 a.u.   168.540 eV
 913( 0) :     6.200492 a.u.   168.724 eV
 914( 0) :     6.204426 a.u.   168.831 eV
 915( 0) :     6.208825 a.u.   168.951 eV
 916( 0) :     6.212767 a.u.   169.058 eV
 917( 0) :     6.225369 a.u.   169.401 eV
 918( 0) :     6.233287 a.u.   169.616 eV
 919( 0) :     6.236797 a.u.   169.712 eV
 920( 0) :     6.245061 a.u.   169.937 eV
 921( 0) :     6.249658 a.u.   170.062 eV
 922( 0) :     6.253909 a.u.   170.178 eV
 923( 0) :     6.261816 a.u.   170.393 eV
 924( 0) :     6.264532 a.u.   170.467 eV
 925( 0) :     6.264575 a.u.   170.468 eV
 926( 0) :     6.285451 a.u.   171.036 eV
 927( 0) :     6.288308 a.u.   171.114 eV
 928( 0) :     6.293378 a.u.   171.252 eV
 929( 0) :     6.294829 a.u.   171.291 eV
 930( 0) :     6.301891 a.u.   171.483 eV
 931( 0) :     6.304457 a.u.   171.553 eV
 932( 0) :     6.312140 a.u.   171.762 eV
 933( 0) :     6.316640 a.u.   171.885 eV
 934( 0) :     6.328367 a.u.   172.204 eV
 935( 0) :     6.329289 a.u.   172.229 eV
 936( 0) :     6.331046 a.u.   172.277 eV
 937( 0) :     6.335407 a.u.   172.395 eV
 938( 0) :     6.338400 a.u.   172.477 eV
 939( 0) :     6.345955 a.u.   172.682 eV
 940( 0) :     6.348690 a.u.   172.757 eV
 941( 0) :     6.357686 a.u.   173.001 eV
 942( 0) :     6.368150 a.u.   173.286 eV
 943( 0) :     6.370779 a.u.   173.358 eV
 944( 0) :     6.380255 a.u.   173.616 eV
 945( 0) :     6.380609 a.u.   173.625 eV
 946( 0) :     6.387337 a.u.   173.808 eV
 947( 0) :     6.395727 a.u.   174.037 eV
 948( 0) :     6.396637 a.u.   174.061 eV
 949( 0) :     6.398245 a.u.   174.105 eV
 950( 0) :     6.410452 a.u.   174.437 eV
 951( 0) :     6.413293 a.u.   174.515 eV
 952( 0) :     6.419317 a.u.   174.678 eV
 953( 0) :     6.422855 a.u.   174.775 eV
 954( 0) :     6.427861 a.u.   174.911 eV
 955( 0) :     6.435585 a.u.   175.121 eV
 956( 0) :     6.441647 a.u.   175.286 eV
 957( 0) :     6.447380 a.u.   175.442 eV
 958( 0) :     6.450743 a.u.   175.534 eV
 959( 0) :     6.463410 a.u.   175.878 eV
 960( 0) :     6.464873 a.u.   175.918 eV
 961( 0) :     6.474975 a.u.   176.193 eV
 962( 0) :     6.484504 a.u.   176.452 eV
 963( 0) :     6.495283 a.u.   176.746 eV
 964( 0) :     6.499154 a.u.   176.851 eV
 965( 0) :     6.501427 a.u.   176.913 eV
 966( 0) :     6.508225 a.u.   177.098 eV
 967( 0) :     6.521981 a.u.   177.472 eV
 968( 0) :     6.524192 a.u.   177.532 eV
 969( 0) :     6.533253 a.u.   177.779 eV
 970( 0) :     6.542411 a.u.   178.028 eV
 971( 0) :     6.547094 a.u.   178.155 eV
 972( 0) :     6.559132 a.u.   178.483 eV
 973( 0) :     6.562981 a.u.   178.588 eV
 974( 0) :     6.570131 a.u.   178.782 eV
 975( 0) :     6.571299 a.u.   178.814 eV
 976( 0) :     6.584664 a.u.   179.178 eV
 977( 0) :     6.586880 a.u.   179.238 eV
 978( 0) :     6.588592 a.u.   179.285 eV
 979( 0) :     6.602207 a.u.   179.655 eV
 980( 0) :     6.603652 a.u.   179.694 eV
 981( 0) :     6.621676 a.u.   180.185 eV
 982( 0) :     6.630493 a.u.   180.425 eV
 983( 0) :     6.639086 a.u.   180.659 eV
 984( 0) :     6.655490 a.u.   181.105 eV
 985( 0) :     6.660835 a.u.   181.251 eV
 986( 0) :     6.668270 a.u.   181.453 eV
 987( 0) :     6.671921 a.u.   181.552 eV
 988( 0) :     6.676862 a.u.   181.687 eV
 989( 0) :     6.679872 a.u.   181.769 eV
 990( 0) :     6.681733 a.u.   181.819 eV
 991( 0) :     6.688962 a.u.   182.016 eV
 992( 0) :     6.700921 a.u.   182.341 eV
 993( 0) :     6.706165 a.u.   182.484 eV
 994( 0) :     6.708479 a.u.   182.547 eV
 995( 0) :     6.712933 a.u.   182.668 eV
 996( 0) :     6.718055 a.u.   182.808 eV
 997( 0) :     6.728273 a.u.   183.086 eV
 998( 0) :     6.741686 a.u.   183.451 eV
 999( 0) :     6.743853 a.u.   183.510 eV
 1000( 0) :     6.762817 a.u.   184.026 eV
 1001( 0) :     6.765806 a.u.   184.107 eV
 1002( 0) :     6.768498 a.u.   184.180 eV
 1003( 0) :     6.778822 a.u.   184.461 eV
 1004( 0) :     6.780098 a.u.   184.496 eV
 1005( 0) :     6.797125 a.u.   184.959 eV
 1006( 0) :     6.807335 a.u.   185.237 eV
 1007( 0) :     6.809265 a.u.   185.290 eV
 1008( 0) :     6.818910 a.u.   185.552 eV
 1009( 0) :     6.833690 a.u.   185.954 eV
 1010( 0) :     6.844974 a.u.   186.261 eV
 1011( 0) :     6.846450 a.u.   186.301 eV
 1012( 0) :     6.853690 a.u.   186.498 eV
 1013( 0) :     6.864254 a.u.   186.786 eV
 1014( 0) :     6.868163 a.u.   186.892 eV
 1015( 0) :     6.871415 a.u.   186.981 eV
 1016( 0) :     6.873186 a.u.   187.029 eV
 1017( 0) :     6.874503 a.u.   187.065 eV
 1018( 0) :     6.888806 a.u.   187.454 eV
 1019( 0) :     6.892487 a.u.   187.554 eV
 1020( 0) :     6.898856 a.u.   187.727 eV
 1021( 0) :     6.911994 a.u.   188.085 eV
 1022( 0) :     6.923257 a.u.   188.391 eV
 1023( 0) :     6.925363 a.u.   188.449 eV
 1024( 0) :     6.935072 a.u.   188.713 eV
 1025( 0) :     6.943948 a.u.   188.954 eV
 1026( 0) :     6.957352 a.u.   189.319 eV
 1027( 0) :     6.984911 a.u.   190.069 eV
 1028( 0) :     6.997401 a.u.   190.409 eV
 1029( 0) :     7.001164 a.u.   190.511 eV
 1030( 0) :     7.013315 a.u.   190.842 eV
 1031( 0) :     7.024747 a.u.   191.153 eV
 1032( 0) :     7.041479 a.u.   191.608 eV
 1033( 0) :     7.048119 a.u.   191.789 eV
 1034( 0) :     7.055665 a.u.   191.994 eV
 1035( 0) :     7.066010 a.u.   192.276 eV
 1036( 0) :     7.082011 a.u.   192.711 eV
 1037( 0) :     7.094391 a.u.   193.048 eV
 1038( 0) :     7.096325 a.u.   193.101 eV
 1039( 0) :     7.098092 a.u.   193.149 eV
 1040( 0) :     7.101548 a.u.   193.243 eV
 1041( 0) :     7.112240 a.u.   193.534 eV
 1042( 0) :     7.115750 a.u.   193.629 eV
 1043( 0) :     7.121199 a.u.   193.778 eV
 1044( 0) :     7.135984 a.u.   194.180 eV
 1045( 0) :     7.149085 a.u.   194.536 eV
 1046( 0) :     7.164276 a.u.   194.950 eV
 1047( 0) :     7.180132 a.u.   195.381 eV
 1048( 0) :     7.186187 a.u.   195.546 eV
 1049( 0) :     7.193780 a.u.   195.753 eV
 1050( 0) :     7.199921 a.u.   195.920 eV
 1051( 0) :     7.226182 a.u.   196.634 eV
 1052( 0) :     7.231054 a.u.   196.767 eV
 1053( 0) :     7.248836 a.u.   197.251 eV
 1054( 0) :     7.278379 a.u.   198.055 eV
 1055( 0) :     7.281725 a.u.   198.146 eV
 1056( 0) :     7.301934 a.u.   198.696 eV
 1057( 0) :     7.305250 a.u.   198.786 eV
 1058( 0) :     7.316663 a.u.   199.097 eV
 1059( 0) :     7.321750 a.u.   199.235 eV
 1060( 0) :     7.327382 a.u.   199.388 eV
 1061( 0) :     7.335606 a.u.   199.612 eV
 1062( 0) :     7.355594 a.u.   200.156 eV
 1063( 0) :     7.358755 a.u.   200.242 eV
 1064( 0) :     7.376183 a.u.   200.716 eV
 1065( 0) :     7.397887 a.u.   201.307 eV
 1066( 0) :     7.401111 a.u.   201.394 eV
 1067( 0) :     7.408209 a.u.   201.588 eV
 1068( 0) :     7.420679 a.u.   201.927 eV
 1069( 0) :     7.426515 a.u.   202.086 eV
 1070( 0) :     7.432440 a.u.   202.247 eV
 1071( 0) :     7.442054 a.u.   202.509 eV
 1072( 0) :     7.450257 a.u.   202.732 eV
 1073( 0) :     7.456140 a.u.   202.892 eV
 1074( 0) :     7.464308 a.u.   203.114 eV
 1075( 0) :     7.485887 a.u.   203.701 eV
 1076( 0) :     7.489973 a.u.   203.813 eV
 1077( 0) :     7.506949 a.u.   204.274 eV
 1078( 0) :     7.510385 a.u.   204.368 eV
 1079( 0) :     7.520042 a.u.   204.631 eV
 1080( 0) :     7.522923 a.u.   204.709 eV
 1081( 0) :     7.525307 a.u.   204.774 eV
 1082( 0) :     7.541829 a.u.   205.224 eV
 1083( 0) :     7.552875 a.u.   205.524 eV
 1084( 0) :     7.555088 a.u.   205.584 eV
 1085( 0) :     7.567156 a.u.   205.913 eV
 1086( 0) :     7.578383 a.u.   206.218 eV
 1087( 0) :     7.582046 a.u.   206.318 eV
 1088( 0) :     7.588455 a.u.   206.492 eV
 1089( 0) :     7.601844 a.u.   206.857 eV
 1090( 0) :     7.605576 a.u.   206.958 eV
 1091( 0) :     7.615602 a.u.   207.231 eV
 1092( 0) :     7.622515 a.u.   207.419 eV
 1093( 0) :     7.625445 a.u.   207.499 eV
 1094( 0) :     7.643155 a.u.   207.981 eV
 1095( 0) :     7.643833 a.u.   207.999 eV
 1096( 0) :     7.655855 a.u.   208.326 eV
 1097( 0) :     7.662107 a.u.   208.497 eV
 1098( 0) :     7.670383 a.u.   208.722 eV
 1099( 0) :     7.684751 a.u.   209.113 eV
 1100( 0) :     7.687890 a.u.   209.198 eV
 1101( 0) :     7.695439 a.u.   209.404 eV
 1102( 0) :     7.717996 a.u.   210.017 eV
 1103( 0) :     7.729837 a.u.   210.340 eV
 1104( 0) :     7.736196 a.u.   210.513 eV
 1105( 0) :     7.743750 a.u.   210.718 eV
 1106( 0) :     7.748195 a.u.   210.839 eV
 1107( 0) :     7.767512 a.u.   211.365 eV
 1108( 0) :     7.771911 a.u.   211.484 eV
 1109( 0) :     7.778098 a.u.   211.653 eV
 1110( 0) :     7.785571 a.u.   211.856 eV
 1111( 0) :     7.791171 a.u.   212.009 eV
 1112( 0) :     7.800538 a.u.   212.263 eV
 1113( 0) :     7.814308 a.u.   212.638 eV
 1114( 0) :     7.818287 a.u.   212.746 eV
 1115( 0) :     7.822557 a.u.   212.863 eV
 1116( 0) :     7.832818 a.u.   213.142 eV
 1117( 0) :     7.841756 a.u.   213.385 eV
 1118( 0) :     7.850843 a.u.   213.632 eV
 1119( 0) :     7.863805 a.u.   213.985 eV
 1120( 0) :     7.872308 a.u.   214.216 eV
 1121( 0) :     7.884740 a.u.   214.555 eV
 1122( 0) :     7.890446 a.u.   214.710 eV
 1123( 0) :     7.900450 a.u.   214.982 eV
 1124( 0) :     7.906739 a.u.   215.153 eV
 1125( 0) :     7.914379 a.u.   215.361 eV
 1126( 0) :     7.921062 a.u.   215.543 eV
 1127( 0) :     7.927142 a.u.   215.708 eV
 1128( 0) :     7.954935 a.u.   216.465 eV
 1129( 0) :     7.977896 a.u.   217.090 eV
 1130( 0) :     7.986030 a.u.   217.311 eV
 1131( 0) :     8.002698 a.u.   217.764 eV
 1132( 0) :     8.010771 a.u.   217.984 eV
 1133( 0) :     8.016923 a.u.   218.152 eV
 1134( 0) :     8.022581 a.u.   218.306 eV
 1135( 0) :     8.029814 a.u.   218.502 eV
 1136( 0) :     8.032010 a.u.   218.562 eV
 1137( 0) :     8.052634 a.u.   219.123 eV
 1138( 0) :     8.058247 a.u.   219.276 eV
 1139( 0) :     8.067376 a.u.   219.524 eV
 1140( 0) :     8.072789 a.u.   219.672 eV
 1141( 0) :     8.076521 a.u.   219.773 eV
 1142( 0) :     8.082639 a.u.   219.940 eV
 1143( 0) :     8.086354 a.u.   220.041 eV
 1144( 0) :     8.089004 a.u.   220.113 eV
 1145( 0) :     8.098837 a.u.   220.381 eV
 1146( 0) :     8.104928 a.u.   220.546 eV
 1147( 0) :     8.123972 a.u.   221.065 eV
 1148( 0) :     8.136144 a.u.   221.396 eV
 1149( 0) :     8.150997 a.u.   221.800 eV
 1150( 0) :     8.159318 a.u.   222.026 eV
 1151( 0) :     8.166305 a.u.   222.216 eV
 1152( 0) :     8.174836 a.u.   222.449 eV
 1153( 0) :     8.181907 a.u.   222.641 eV
 1154( 0) :     8.190472 a.u.   222.874 eV
 1155( 0) :     8.204670 a.u.   223.260 eV
 1156( 0) :     8.211050 a.u.   223.434 eV
 1157( 0) :     8.229042 a.u.   223.924 eV
 1158( 0) :     8.233630 a.u.   224.048 eV
 1159( 0) :     8.238650 a.u.   224.185 eV
 1160( 0) :     8.247683 a.u.   224.431 eV
 1161( 0) :     8.255315 a.u.   224.639 eV
 1162( 0) :     8.257264 a.u.   224.692 eV
 1163( 0) :     8.268048 a.u.   224.985 eV
 1164( 0) :     8.274206 a.u.   225.153 eV
 1165( 0) :     8.282310 a.u.   225.373 eV
 1166( 0) :     8.284198 a.u.   225.424 eV
 1167( 0) :     8.294023 a.u.   225.692 eV
 1168( 0) :     8.304820 a.u.   225.986 eV
 1169( 0) :     8.313075 a.u.   226.210 eV
 1170( 0) :     8.319582 a.u.   226.387 eV
 1171( 0) :     8.327299 a.u.   226.597 eV
 1172( 0) :     8.335888 a.u.   226.831 eV
 1173( 0) :     8.344488 a.u.   227.065 eV
 1174( 0) :     8.355576 a.u.   227.367 eV
 1175( 0) :     8.359823 a.u.   227.482 eV
 1176( 0) :     8.364327 a.u.   227.605 eV
 1177( 0) :     8.379004 a.u.   228.004 eV
 1178( 0) :     8.393913 a.u.   228.410 eV
 1179( 0) :     8.400937 a.u.   228.601 eV
 1180( 0) :     8.406802 a.u.   228.761 eV
 1181( 0) :     8.408578 a.u.   228.809 eV
 1182( 0) :     8.414252 a.u.   228.963 eV
 1183( 0) :     8.416982 a.u.   229.038 eV
 1184( 0) :     8.426216 a.u.   229.289 eV
 1185( 0) :     8.430299 a.u.   229.400 eV
 1186( 0) :     8.438967 a.u.   229.636 eV
 1187( 0) :     8.440847 a.u.   229.687 eV
 1188( 0) :     8.447492 a.u.   229.868 eV
 1189( 0) :     8.452820 a.u.   230.013 eV
 1190( 0) :     8.461043 a.u.   230.237 eV
 1191( 0) :     8.465972 a.u.   230.371 eV
 1192( 0) :     8.468232 a.u.   230.432 eV
 1193( 0) :     8.473277 a.u.   230.570 eV
 1194( 0) :     8.480522 a.u.   230.767 eV
 1195( 0) :     8.488656 a.u.   230.988 eV
 1196( 0) :     8.492961 a.u.   231.105 eV
 1197( 0) :     8.499307 a.u.   231.278 eV
 1198( 0) :     8.499915 a.u.   231.294 eV
 1199( 0) :     8.511771 a.u.   231.617 eV
 1200( 0) :     8.513135 a.u.   231.654 eV
 1201( 0) :     8.519399 a.u.   231.825 eV
 1202( 0) :     8.526906 a.u.   232.029 eV
 1203( 0) :     8.529966 a.u.   232.112 eV
 1204( 0) :     8.540290 a.u.   232.393 eV
 1205( 0) :     8.545423 a.u.   232.533 eV
 1206( 0) :     8.552594 a.u.   232.728 eV
 1207( 0) :     8.555661 a.u.   232.811 eV
 1208( 0) :     8.566240 a.u.   233.099 eV
 1209( 0) :     8.573857 a.u.   233.307 eV
 1210( 0) :     8.583385 a.u.   233.566 eV
 1211( 0) :     8.592114 a.u.   233.803 eV
 1212( 0) :     8.601512 a.u.   234.059 eV
 1213( 0) :     8.608262 a.u.   234.243 eV
 1214( 0) :     8.614035 a.u.   234.400 eV
 1215( 0) :     8.619339 a.u.   234.544 eV
 1216( 0) :     8.625776 a.u.   234.719 eV
 1217( 0) :     8.633255 a.u.   234.923 eV
 1218( 0) :     8.651787 a.u.   235.427 eV
 1219( 0) :     8.659435 a.u.   235.635 eV
 1220( 0) :     8.663125 a.u.   235.736 eV
 1221( 0) :     8.669850 a.u.   235.919 eV
 1222( 0) :     8.687972 a.u.   236.412 eV
 1223( 0) :     8.690832 a.u.   236.490 eV
 1224( 0) :     8.707645 a.u.   236.947 eV
 1225( 0) :     8.716643 a.u.   237.192 eV
 1226( 0) :     8.729014 a.u.   237.529 eV
 1227( 0) :     8.744241 a.u.   237.943 eV
 1228( 0) :     8.757779 a.u.   238.311 eV
 1229( 0) :     8.767256 a.u.   238.569 eV
 1230( 0) :     8.771394 a.u.   238.682 eV
 1231( 0) :     8.779795 a.u.   238.910 eV
 1232( 0) :     8.792125 a.u.   239.246 eV
 1233( 0) :     8.796312 a.u.   239.360 eV
 1234( 0) :     8.814404 a.u.   239.852 eV
 1235( 0) :     8.818154 a.u.   239.954 eV
 1236( 0) :     8.833689 a.u.   240.377 eV
 1237( 0) :     8.838863 a.u.   240.518 eV
 1238( 0) :     8.843994 a.u.   240.657 eV
 1239( 0) :     8.854990 a.u.   240.957 eV
 1240( 0) :     8.877227 a.u.   241.562 eV
 1241( 0) :     8.892937 a.u.   241.989 eV
 1242( 0) :     8.898075 a.u.   242.129 eV
 1243( 0) :     8.913780 a.u.   242.556 eV
 1244( 0) :     8.928300 a.u.   242.951 eV
 1245( 0) :     8.949217 a.u.   243.521 eV
 1246( 0) :     8.963159 a.u.   243.900 eV
 1247( 0) :     8.968051 a.u.   244.033 eV
 1248( 0) :     8.975495 a.u.   244.236 eV
 1249( 0) :     8.985040 a.u.   244.495 eV
 1250( 0) :     8.991661 a.u.   244.676 eV
 1251( 0) :     9.002965 a.u.   244.983 eV
 1252( 0) :     9.006876 a.u.   245.090 eV
 1253( 0) :     9.019673 a.u.   245.438 eV
 1254( 0) :     9.025827 a.u.   245.605 eV
 1255( 0) :     9.028972 a.u.   245.691 eV
 1256( 0) :     9.055768 a.u.   246.420 eV
 1257( 0) :     9.071663 a.u.   246.853 eV
 1258( 0) :     9.080980 a.u.   247.106 eV
 1259( 0) :     9.103326 a.u.   247.714 eV
 1260( 0) :     9.106327 a.u.   247.796 eV
 1261( 0) :     9.124723 a.u.   248.296 eV
 1262( 0) :     9.141441 a.u.   248.751 eV
 1263( 0) :     9.156245 a.u.   249.154 eV
 1264( 0) :     9.180012 a.u.   249.801 eV
 1265( 0) :     9.198128 a.u.   250.294 eV
 1266( 0) :     9.227450 a.u.   251.092 eV
 1267( 0) :     9.241329 a.u.   251.469 eV
 1268( 0) :     9.259987 a.u.   251.977 eV
 1269( 0) :     9.268118 a.u.   252.198 eV
 1270( 0) :     9.279557 a.u.   252.510 eV
 1271( 0) :     9.286946 a.u.   252.711 eV
 1272( 0) :     9.299275 a.u.   253.046 eV
 1273( 0) :     9.309810 a.u.   253.333 eV
 1274( 0) :     9.331178 a.u.   253.914 eV
 1275( 0) :     9.364817 a.u.   254.830 eV
 1276( 0) :     9.377661 a.u.   255.179 eV
 1277( 0) :     9.411982 a.u.   256.113 eV
 1278( 0) :     9.438970 a.u.   256.847 eV
 1279( 0) :     9.465415 a.u.   257.567 eV
 1280( 0) :     9.482303 a.u.   258.027 eV
 1281( 0) :     9.507385 a.u.   258.709 eV
 1282( 0) :     9.517381 a.u.   258.981 eV
 1283( 0) :     9.544349 a.u.   259.715 eV
 1284( 0) :     9.561055 a.u.   260.170 eV
 1285( 0) :     9.595150 a.u.   261.097 eV
 1286( 0) :     9.605522 a.u.   261.380 eV
 1287( 0) :     9.611356 a.u.   261.538 eV
 1288( 0) :     9.615091 a.u.   261.640 eV
 1289( 0) :     9.629073 a.u.   262.020 eV
 1290( 0) :     9.657934 a.u.   262.806 eV
 1291( 0) :     9.661708 a.u.   262.908 eV
 1292( 0) :     9.679884 a.u.   263.403 eV
 1293( 0) :     9.687405 a.u.   263.608 eV
 1294( 0) :     9.710622 a.u.   264.239 eV
 1295( 0) :     9.731155 a.u.   264.798 eV
 1296( 0) :     9.768908 a.u.   265.826 eV
 1297( 0) :     9.795828 a.u.   266.558 eV
 1298( 0) :     9.813688 a.u.   267.044 eV
 1299( 0) :     9.827730 a.u.   267.426 eV
 1300( 0) :     9.840090 a.u.   267.762 eV
 1301( 0) :     9.849332 a.u.   268.014 eV
 1302( 0) :     9.851703 a.u.   268.078 eV
 1303( 0) :     9.861384 a.u.   268.342 eV
 1304( 0) :     9.863296 a.u.   268.394 eV
 1305( 0) :     9.881382 a.u.   268.886 eV
 1306( 0) :     9.885039 a.u.   268.986 eV
 1307( 0) :     9.891588 a.u.   269.164 eV
 1308( 0) :     9.896278 a.u.   269.291 eV
 1309( 0) :     9.945844 a.u.   270.640 eV
 1310( 0) :     9.948577 a.u.   270.715 eV
 1311( 0) :     9.951512 a.u.   270.794 eV
 1312( 0) :     9.960839 a.u.   271.048 eV
 1313( 0) :     9.971948 a.u.   271.351 eV
 1314( 0) :     9.973047 a.u.   271.380 eV
 1315( 0) :     9.986587 a.u.   271.749 eV
 1316( 0) :    10.007047 a.u.   272.306 eV
 1317( 0) :    10.011314 a.u.   272.422 eV
 1318( 0) :    10.020205 a.u.   272.664 eV
 1319( 0) :    10.025599 a.u.   272.810 eV
 1320( 0) :    10.029056 a.u.   272.904 eV
 1321( 0) :    10.044571 a.u.   273.327 eV
 1322( 0) :    10.079966 a.u.   274.290 eV
 1323( 0) :    10.111244 a.u.   275.141 eV
 1324( 0) :    10.142406 a.u.   275.989 eV
 1325( 0) :    10.145920 a.u.   276.085 eV
 1326( 0) :    10.149589 a.u.   276.184 eV
 1327( 0) :    10.164975 a.u.   276.603 eV
 1328( 0) :    10.175240 a.u.   276.882 eV
 1329( 0) :    10.182862 a.u.   277.090 eV
 1330( 0) :    10.207869 a.u.   277.770 eV
 1331( 0) :    10.216120 a.u.   277.995 eV
 1332( 0) :    10.238594 a.u.   278.606 eV
 1333( 0) :    10.255854 a.u.   279.076 eV
 1334( 0) :    10.279221 a.u.   279.712 eV
 1335( 0) :    10.316723 a.u.   280.732 eV
 1336( 0) :    10.353797 a.u.   281.741 eV
 1337( 0) :    10.357955 a.u.   281.854 eV
 1338( 0) :    10.398196 a.u.   282.949 eV
 1339( 0) :    10.402765 a.u.   283.074 eV
 1340( 0) :    10.405423 a.u.   283.146 eV
 1341( 0) :    10.410063 a.u.   283.272 eV
 1342( 0) :    10.420283 a.u.   283.550 eV
 1343( 0) :    10.427375 a.u.   283.743 eV
 1344( 0) :    10.441678 a.u.   284.133 eV
 1345( 0) :    10.450119 a.u.   284.362 eV
 1346( 0) :    10.476917 a.u.   285.091 eV
 1347( 0) :    10.502131 a.u.   285.778 eV
 1348( 0) :    10.511957 a.u.   286.045 eV
 1349( 0) :    10.547562 a.u.   287.014 eV
 1350( 0) :    10.600280 a.u.   288.448 eV
 1351( 0) :    10.633413 a.u.   289.350 eV
 1352( 0) :    10.647539 a.u.   289.734 eV
 1353( 0) :    10.670936 a.u.   290.371 eV
 1354( 0) :    10.685935 a.u.   290.779 eV
 1355( 0) :    10.701701 a.u.   291.208 eV
 1356( 0) :    10.734482 a.u.   292.100 eV
 1357( 0) :    10.736022 a.u.   292.142 eV
 1358( 0) :    10.808973 a.u.   294.127 eV
 1359( 0) :    10.883321 a.u.   296.150 eV
 1360( 0) :    10.907458 a.u.   296.807 eV
 1361( 0) :    10.916083 a.u.   297.042 eV
 1362( 0) :    10.948979 a.u.   297.937 eV
 1363( 0) :    10.993853 a.u.   299.158 eV
 1364( 0) :    11.053692 a.u.   300.786 eV
 1365( 0) :    11.098624 a.u.   302.009 eV
 1366( 0) :    11.118427 a.u.   302.548 eV
 1367( 0) :    11.146376 a.u.   303.308 eV
 1368( 0) :    11.183072 a.u.   304.307 eV
 1369( 0) :    11.195994 a.u.   304.658 eV
 1370( 0) :    11.225156 a.u.   305.452 eV
 1371( 0) :    11.259052 a.u.   306.374 eV
 1372( 0) :    11.505315 a.u.   313.076 eV
 1373( 0) :    11.551605 a.u.   314.335 eV
 1374( 0) :    11.606179 a.u.   315.820 eV
 1375( 0) :    11.647200 a.u.   316.936 eV
 1376( 0) :    11.662397 a.u.   317.350 eV
 1377( 0) :    11.779410 a.u.   320.534 eV
 1378( 0) :    11.834983 a.u.   322.046 eV
 1379( 0) :    11.895677 a.u.   323.698 eV
 1380( 0) :    11.911434 a.u.   324.127 eV
 1381( 0) :    11.942118 a.u.   324.962 eV
 1382( 0) :    11.948818 a.u.   325.144 eV
 1383( 0) :    11.995361 a.u.   326.410 eV
 1384( 0) :    12.037132 a.u.   327.547 eV
 1385( 0) :    12.112764 a.u.   329.605 eV
 1386( 0) :    12.165767 a.u.   331.047 eV
 1387( 0) :    12.189442 a.u.   331.692 eV
 1388( 0) :    12.213245 a.u.   332.339 eV
 1389( 0) :    12.242476 a.u.   333.135 eV
 1390( 0) :    12.279417 a.u.   334.140 eV
 1391( 0) :    12.299536 a.u.   334.687 eV
 1392( 0) :    12.313515 a.u.   335.068 eV
 1393( 0) :    12.410487 a.u.   337.707 eV
 1394( 0) :    12.549437 a.u.   341.488 eV
 1395( 0) :    12.714103 a.u.   345.968 eV
 1396( 0) :    12.744919 a.u.   346.807 eV
 1397( 0) :    12.801935 a.u.   348.358 eV
 1398( 0) :    12.868318 a.u.   350.165 eV
 1399( 0) :    13.038947 a.u.   354.808 eV
 1400( 0) :    13.069450 a.u.   355.638 eV
 1401( 0) :    13.121194 a.u.   357.046 eV
 1402( 0) :    13.180391 a.u.   358.657 eV
 1403( 0) :    13.195547 a.u.   359.069 eV
 1404( 0) :    13.329654 a.u.   362.718 eV
 1405( 0) :    13.515547 a.u.   367.777 eV
 1406( 0) :    13.523023 a.u.   367.980 eV
 1407( 0) :    14.321454 a.u.   389.707 eV
 1408( 0) :    14.473572 a.u.   393.846 eV
 1409( 0) :    15.031029 a.u.   409.015 eV
 1410( 0) :    28.011319 a.u.   762.227 eV
 1411( 0) :    28.095120 a.u.   764.507 eV
 1412( 0) :    28.349871 a.u.   771.439 eV
 1413( 0) :    28.553256 a.u.   776.974 eV
 1414( 0) :    28.636062 a.u.   779.227 eV
 1415( 0) :    28.649381 a.u.   779.589 eV
 1416( 0) :    28.663189 a.u.   779.965 eV
 1417( 0) :    28.744335 a.u.   782.173 eV
 1418( 0) :    29.050339 a.u.   790.500 eV
 1419( 0) :    29.095689 a.u.   791.734 eV
 1420( 0) :    29.150767 a.u.   793.233 eV
 1421( 0) :    29.199134 a.u.   794.549 eV
 1422( 0) :    29.318713 a.u.   797.803 eV
 1423( 0) :    29.476617 a.u.   802.100 eV
 1424( 0) :    37.704084 a.u.  1025.980 eV
 1425( 0) :    37.986162 a.u.  1033.656 eV
 1426( 0) :    38.176571 a.u.  1038.837 eV
 1427( 0) :    48.314382 a.u.  1314.701 eV
 1428( 0) :   147.046350 a.u.  4001.335 eV
 1429( 0) :   147.105260 a.u.  4002.938 eV
 1430( 0) :   147.364369 a.u.  4009.988 eV
 1431( 0) :   147.561047 a.u.  4015.340 eV
 1432( 0) :   147.629270 a.u.  4017.197 eV
 1433( 0) :   147.646129 a.u.  4017.655 eV
 1434( 0) :   147.652120 a.u.  4017.818 eV
 1435( 0) :   147.710008 a.u.  4019.394 eV
 1436( 0) :   148.015998 a.u.  4027.720 eV
 1437( 0) :   148.112805 a.u.  4030.354 eV
 1438( 0) :   148.120577 a.u.  4030.566 eV
 1439( 0) :   148.179266 a.u.  4032.163 eV
 1440( 0) :   148.312388 a.u.  4035.785 eV
 1441( 0) :   148.473019 a.u.  4040.156 eV
 1442( 0) :   196.953431 a.u.  5359.375 eV
 1443( 0) :   197.267005 a.u.  5367.908 eV
 1444( 0) :   197.428995 a.u.  5372.316 eV
 1445( 0) :   253.274397 a.u.  6891.947 eV
------------------------------------------------------------------------------
                           ORCA ORBITAL LOCALIZATION
------------------------------------------------------------------------------

Input orbitals are from                  ... orca.uno
Output orbitals are to                   ... orca.unoloc
Max. number of iterations                ... 64
Localizations seeded randomly            ... on
Convergence tolerance                    ... 1.000e-05
Using relative localization threshhold   ... 1.000e-05
Threshold for strong local MOs           ... 0.000e+00
Threshold for bond MOs                   ... 1.000e-01
Operator                                 ... 0
Orbital range for localization           ... 62 to 63
Localization criterion                   ... PIPEK-MEZEY
Entering Jacobi type localization:
Using Cholesky decomposition as initial guess.
Initial value of the localization sum :     0.728493
ITERATION   0 : L=    0.8461431726 DL=  1.18e-01 (MAX-T)=  17.680 
ITERATION   1 : L=    0.8461431726 DL=  0.00e+00 (MAX-T)=   0.000 
ITERATION   2 : L=    0.8461431726 DL=  0.00e+00 (MAX-T)=   0.000 
LOCALIZATION SUM CONVERGED


--------------------------------------------------------------------------------
                    LOCALIZED MOLECULAR ORBITAL COMPOSITIONS
--------------------------------------------------------------------------------

The Mulliken populations for each LMO on each atom are computed
The LMO`s will be ordered according to atom index and type
  (A) Strongly localized MO`s have populations of >=0.000 on one atom
  (B) Two center bond orbitals have populations of >=0.100 on two atoms
  (C) Other MO`s are considered to be `delocalized`

FOUND  -   2 strongly local MO`s
       -   0 two center bond MO`s
       -   0 significantly delocalized MO`s

Rather strongly localized orbitals:
MO  63:  17C  -   0.629581
MO  62:  16N  -   0.615735
Localized MO's were stored in: orca.unoloc

                      ******************************************
                           B R O K E N   S Y M M E T R Y
                           -----------------------------
                           Broken Symmetry SCF calculation
                                   MS(BS) =   0.0
                      ******************************************
 
----------------------------
 BROKEN SYMMETRY INFORMATION
----------------------------

first open orbital = 62
last open orbital  = 63
HOMO(alpha)        = 62
HOMO(beta)         = 62
The new occupation numbers
   0:    1.000    1.000
   1:    1.000    1.000
   2:    1.000    1.000
   3:    1.000    1.000
   4:    1.000    1.000
   5:    1.000    1.000
   6:    1.000    1.000
   7:    1.000    1.000
   8:    1.000    1.000
   9:    1.000    1.000
  10:    1.000    1.000
  11:    1.000    1.000
  12:    1.000    1.000
  13:    1.000    1.000
  14:    1.000    1.000
  15:    1.000    1.000
  16:    1.000    1.000
  17:    1.000    1.000
  18:    1.000    1.000
  19:    1.000    1.000
  20:    1.000    1.000
  21:    1.000    1.000
  22:    1.000    1.000
  23:    1.000    1.000
  24:    1.000    1.000
  25:    1.000    1.000
  26:    1.000    1.000
  27:    1.000    1.000
  28:    1.000    1.000
  29:    1.000    1.000
  30:    1.000    1.000
  31:    1.000    1.000
  32:    1.000    1.000
  33:    1.000    1.000
  34:    1.000    1.000
  35:    1.000    1.000
  36:    1.000    1.000
  37:    1.000    1.000
  38:    1.000    1.000
  39:    1.000    1.000
  40:    1.000    1.000
  41:    1.000    1.000
  42:    1.000    1.000
  43:    1.000    1.000
  44:    1.000    1.000
  45:    1.000    1.000
  46:    1.000    1.000
  47:    1.000    1.000
  48:    1.000    1.000
  49:    1.000    1.000
  50:    1.000    1.000
  51:    1.000    1.000
  52:    1.000    1.000
  53:    1.000    1.000
  54:    1.000    1.000
  55:    1.000    1.000
  56:    1.000    1.000
  57:    1.000    1.000
  58:    1.000    1.000
  59:    1.000    1.000
  60:    1.000    1.000
  61:    1.000    1.000
  62:    1.000    1.000
  63:    0.000    0.000
  64:    0.000    0.000
  65:    0.000    0.000
  66:    0.000    0.000
  67:    0.000    0.000
  68:    0.000    0.000
  69:    0.000    0.000
  70:    0.000    0.000
  71:    0.000    0.000
  72:    0.000    0.000
  73:    0.000    0.000

--------------------
CPCM SOLVATION MODEL
--------------------
CPCM parameters:
  Epsilon                                         ...      80.1510
  Refrac                                          ...       1.3328
  Rsolv                                           ...       1.3000
  Surface type                                    ... GAUSSIAN VDW
  Discretization scheme                           ... Constant charge density
    Threshold for H atoms                         ...       5.0000 (charges/Ang^2)
    Threshold for non-H atoms                     ...       5.0000 (charges/Ang^2)
  Epsilon function type                           ...         CPCM
Solvent:                                          ... WATER
Radii:
  Scheme                                          ... Element-dependent radii
  Radius for N  used is    3.5149 Bohr (=   1.8600 Ang.)
  Radius for C  used is    3.8550 Bohr (=   2.0400 Ang.)
  Radius for H  used is    2.4944 Bohr (=   1.3200 Ang.)
  Radius for O  used is    3.4469 Bohr (=   1.8240 Ang.)
Calculating surface                               ...        done! (  0.0s)
Cavity surface points                             ...         2940
Cavity Volume                                     ...    1992.8352
Cavity Surface-area                               ...    1064.7042
Calculating surface distance matrix               ...        done! (  0.0s)
Performing Cholesky decomposition & store         ...        done! (  1.0s)
Overall time for CPCM initialization              ...                 1.0s

----------------------------------------D-I-I-S--------------------------------------------
Iteration    Energy (Eh)           Delta-E    RMSDP     MaxDP     DIISErr   Damp  Time(sec)
-------------------------------------------------------------------------------------------
               ***  Starting incremental Fock matrix formation  ***
    1    -781.7284783297088779     0.00e+00  1.20e-05  3.39e-03  1.72e-02  0.700  75.7
    2    -781.7294811786891842    -1.00e-03  9.69e-06  2.78e-03  1.28e-02  0.700  32.5
                               ***Turning on AO-DIIS***
    3    -781.7303349977705693    -8.54e-04  1.18e-05  3.18e-03  9.52e-03  0.700  31.8
    4    -781.7310267057475812    -6.92e-04  3.33e-05  8.46e-03  6.70e-03  0.000  33.1
                              *** Initializing SOSCF ***
---------------------------------------S-O-S-C-F--------------------------------------
Iteration    Energy (Eh)           Delta-E    RMSDP     MaxDP     MaxGrad    Time(sec)
--------------------------------------------------------------------------------------
    5    -781.7336039512756543    -2.58e-03  1.15e-05  1.01e-03  1.17e-03    42.1
               *** Restarting incremental Fock matrix formation ***
    6    -781.7337142439707804    -1.10e-04  1.17e-05  9.06e-04  8.62e-04    73.5
    7    -781.7337497819248711    -3.55e-05  1.77e-05  1.38e-03  5.65e-04    52.1
    8    -781.7337827041521905    -3.29e-05  1.49e-05  1.23e-03  4.77e-04    55.0
    9    -781.7337915652551601    -8.86e-06  2.70e-06  2.78e-04  1.54e-04    52.7
   10    -781.7337925683341382    -1.00e-06  3.20e-06  4.84e-04  8.80e-05    47.7
   11    -781.7337929397554035    -3.71e-07  2.57e-06  4.56e-04  5.80e-05    42.8
                 **** Energy Check signals convergence ****

               *****************************************************
               *                     SUCCESS                       *
               *           SCF CONVERGED AFTER  11 CYCLES          *
               *****************************************************

Recomputing exchange energy using gridx3       ... done (  104.283 sec)
Old exchange energy                            :    -34.056824777 Eh
New exchange energy                            :    -34.056827119 Eh
Exchange energy change after final integration :     -0.000002342 Eh
Total energy after final integration           :   -781.733795281 Eh
             **** ENERGY FILE WAS UPDATED (orca.en.tmp) ****

----------------
TOTAL SCF ENERGY
----------------

Total Energy       :       -781.73379528146506 Eh          -21272.05802 eV

Components:
Nuclear Repulsion  :       1148.08948095318124 Eh           31241.10304 eV
Electronic Energy  :      -1929.72197655598939 Eh          -52510.40456 eV
One Electron Energy:      -3319.18246691383411 Eh          -90319.54668 eV
Two Electron Energy:       1389.46049035784472 Eh           37809.14212 eV
CPCM Dielectric    :         -0.10129733694715 Eh              -2.75644 eV

Virial components:
Potential Energy   :      -1560.20963105727378 Eh          -42455.46246 eV
Kinetic Energy     :        778.47583577580860 Eh           21183.40443 eV
Virial Ratio       :          2.00418504898410

DFT components:
N(Alpha)           :       62.999996702850 electrons
N(Beta)            :       62.999997217856 electrons
N(Total)           :      125.999993920707 electrons
E(X)               :      -71.364647587086 Eh       
E(C)               :       -5.258263686224 Eh       
E(XC)              :      -76.622911273310 Eh       

CPCM Solvation Model Properties:
Surface-charge          :         -1.02904256956650
Corrected charge        :         -1.00000000000000
Outlying charge corr.   :          0.00004553510940 Eh               0.00124 eV
Free-energy (cav+disp)  :  This term is not implemented in the current solvation scheme

---------------
SCF CONVERGENCE
---------------

  Last Energy change         ...    3.7142e-07  Tolerance :   1.0000e-06
  Last MAX-Density change    ...    4.5577e-04  Tolerance :   1.0000e-05
  Last RMS-Density change    ...    2.5665e-06  Tolerance :   1.0000e-06
  Last DIIS Error            ...    1.1716e-03  Tolerance :   1.0000e-06
  Last Orbital Gradient      ...    5.8035e-05  Tolerance :   5.0000e-05
  Last Orbital Rotation      ...    4.1506e-04  Tolerance :   5.0000e-05


----------------------
UHF SPIN CONTAMINATION
----------------------

Warning: in a DFT calculation there is little theoretical justification to 
         calculate <S**2> as in Hartree-Fock theory. We will do it anyways
         but you should keep in mind that the values have only limited relevance

Expectation value of <S**2>     :     1.026269
Ideal value S*(S+1) for S=0.0   :     0.000000
Deviation                       :     1.026269


                    ********************************
                    * MULLIKEN POPULATION ANALYSIS *
                    ********************************

--------------------------------------------
MULLIKEN ATOMIC CHARGES AND SPIN POPULATIONS
--------------------------------------------
   0 N :   -0.198190    0.073103
   1 C :    0.140079   -0.029907
   2 C :   -0.088622    0.083067
   3 C :    0.306212   -0.017308
   4 C :   -0.120564    0.058530
   5 C :    0.176737   -0.004746
   6 H :    0.141519    0.001824
   7 H :    0.103220   -0.006312
   8 N :   -0.040437    0.117138
   9 H :    0.114260   -0.001551
  10 H :    0.134981    0.000279
  11 C :    0.017289   -0.004327
  12 H :    0.091899    0.000360
  13 H :    0.083178    0.002577
  14 H :    0.095360    0.004178
  15 H :    0.202937   -0.015398
  16 N :   -0.191419    0.635111
  17 C :    0.048199   -0.783121
  18 C :    0.157457    0.066597
  19 H :    0.112446    0.067644
  20 O :   -0.429340   -0.236876
  21 C :    0.112556    0.001707
  22 C :   -0.064403   -0.004085
  23 C :   -0.123415    0.003805
  24 C :   -0.060924   -0.009418
  25 C :   -0.145253    0.004673
  26 C :   -0.049554   -0.011837
  27 H :    0.079878    0.000645
  28 H :    0.103773    0.000056
  29 H :    0.104594    0.000329
  30 H :    0.105684   -0.000237
  31 H :    0.079866    0.003503
Sum of atomic charges         :    1.0000000
Sum of atomic spin populations:   -0.0000000

-----------------------------------------------------
MULLIKEN REDUCED ORBITAL CHARGES AND SPIN POPULATIONS
-----------------------------------------------------
CHARGE
  0 N s       :     3.497629  s :     3.497629
      pz      :     1.174382  p :     3.567411
      px      :     1.158671
      py      :     1.234358
      dz2     :     0.027617  d :     0.118646
      dxz     :     0.025608
      dyz     :     0.013410
      dx2y2   :     0.026239
      dxy     :     0.025772
      f0      :     0.002005  f :     0.013769
      f+1     :     0.001453
      f-1     :     0.001787
      f+2     :     0.002559
      f-2     :     0.002195
      f+3     :     0.002071
      f-3     :     0.001698
      g0      :     0.000046  g :     0.000735
      g+1     :     0.000093
      g-1     :     0.000063
      g+2     :     0.000103
      g-2     :     0.000108
      g+3     :     0.000089
      g-3     :     0.000105
      g+4     :     0.000063
      g-4     :     0.000066

  1 C s       :     3.307446  s :     3.307446
      pz      :     0.784982  p :     2.424835
      px      :     0.787762
      py      :     0.852091
      dz2     :     0.020607  d :     0.106385
      dxz     :     0.029412
      dyz     :     0.013054
      dx2y2   :     0.012227
      dxy     :     0.031086
      f0      :     0.003587  f :     0.019602
      f+1     :     0.002348
      f-1     :     0.001431
      f+2     :     0.003367
      f-2     :     0.003480
      f+3     :     0.003843
      f-3     :     0.001547
      g0      :     0.000103  g :     0.001653
      g+1     :     0.000376
      g-1     :     0.000077
      g+2     :     0.000187
      g-2     :     0.000161
      g+3     :     0.000208
      g-3     :     0.000215
      g+4     :     0.000230
      g-4     :     0.000098

  2 C s       :     3.325530  s :     3.325530
      pz      :     0.924769  p :     2.664525
      px      :     0.856699
      py      :     0.883057
      dz2     :     0.015715  d :     0.083932
      dxz     :     0.027928
      dyz     :     0.004713
      dx2y2   :     0.012859
      dxy     :     0.022717
      f0      :     0.001903  f :     0.013711
      f+1     :     0.001056
      f-1     :     0.001682
      f+2     :     0.002932
      f-2     :     0.001847
      f+3     :     0.002593
      f-3     :     0.001698
      g0      :     0.000047  g :     0.000925
      g+1     :     0.000116
      g-1     :     0.000127
      g+2     :     0.000070
      g-2     :     0.000085
      g+3     :     0.000080
      g-3     :     0.000123
      g+4     :     0.000195
      g-4     :     0.000080

  3 C s       :     3.284272  s :     3.284272
      pz      :     0.827598  p :     2.265263
      px      :     0.636746
      py      :     0.800919
      dz2     :     0.029425  d :     0.113541
      dxz     :     0.015871
      dyz     :     0.013066
      dx2y2   :     0.028033
      dxy     :     0.027146
      f0      :     0.004571  f :     0.028639
      f+1     :     0.002562
      f-1     :     0.002973
      f+2     :     0.005400
      f-2     :     0.003827
      f+3     :     0.005632
      f-3     :     0.003672
      g0      :     0.000103  g :     0.002074
      g+1     :     0.000307
      g-1     :     0.000147
      g+2     :     0.000225
      g-2     :     0.000213
      g+3     :     0.000189
      g-3     :     0.000304
      g+4     :     0.000359
      g-4     :     0.000227

  4 C s       :     3.348560  s :     3.348560
      pz      :     0.921803  p :     2.677008
      px      :     0.794354
      py      :     0.960851
      dz2     :     0.012365  d :     0.080904
      dxz     :     0.018708
      dyz     :     0.016481
      dx2y2   :     0.019214
      dxy     :     0.014136
      f0      :     0.002093  f :     0.013147
      f+1     :     0.001388
      f-1     :     0.001028
      f+2     :     0.002002
      f-2     :     0.002518
      f+3     :     0.002938
      f-3     :     0.001181
      g0      :     0.000051  g :     0.000945
      g+1     :     0.000206
      g-1     :     0.000040
      g+2     :     0.000095
      g-2     :     0.000076
      g+3     :     0.000094
      g-3     :     0.000111
      g+4     :     0.000195
      g-4     :     0.000076

  5 C s       :     3.286764  s :     3.286764
      pz      :     0.791760  p :     2.411089
      px      :     0.837135
      py      :     0.782194
      dz2     :     0.017048  d :     0.104531
      dxz     :     0.026664
      dyz     :     0.016616
      dx2y2   :     0.029705
      dxy     :     0.014498
      f0      :     0.003107  f :     0.019246
      f+1     :     0.001353
      f-1     :     0.002561
      f+2     :     0.003926
      f-2     :     0.002896
      f+3     :     0.003298
      f-3     :     0.002105
      g0      :     0.000090  g :     0.001634
      g+1     :     0.000164
      g-1     :     0.000272
      g+2     :     0.000139
      g-2     :     0.000186
      g+3     :     0.000160
      g-3     :     0.000274
      g+4     :     0.000245
      g-4     :     0.000102

  6 H s       :     0.825353  s :     0.825353
      pz      :     0.010783  p :     0.028815
      px      :     0.007659
      py      :     0.010374
      dz2     :     0.001229  d :     0.004073
      dxz     :     0.000750
      dyz     :     0.000583
      dx2y2   :     0.000825
      dxy     :     0.000686
      f0      :     0.000029  f :     0.000240
      f+1     :     0.000021
      f-1     :     0.000060
      f+2     :     0.000052
      f-2     :     0.000028
      f+3     :     0.000020
      f-3     :     0.000031

  7 H s       :     0.857496  s :     0.857496
      pz      :     0.011902  p :     0.034295
      px      :     0.010536
      py      :     0.011857
      dz2     :     0.001545  d :     0.004704
      dxz     :     0.000497
      dyz     :     0.000980
      dx2y2   :     0.000885
      dxy     :     0.000797
      f0      :     0.000056  f :     0.000285
      f+1     :     0.000039
      f-1     :     0.000036
      f+2     :     0.000070
      f-2     :     0.000037
      f+3     :     0.000030
      f-3     :     0.000017

  8 N s       :     3.488177  s :     3.488177
      pz      :     1.156970  p :     3.443458
      px      :     1.006672
      py      :     1.279817
      dz2     :     0.017830  d :     0.094149
      dxz     :     0.024084
      dyz     :     0.013699
      dx2y2   :     0.018860
      dxy     :     0.019675
      f0      :     0.002082  f :     0.013925
      f+1     :     0.001977
      f-1     :     0.000877
      f+2     :     0.002803
      f-2     :     0.002255
      f+3     :     0.002608
      f-3     :     0.001321
      g0      :     0.000053  g :     0.000728
      g+1     :     0.000140
      g-1     :     0.000018
      g+2     :     0.000098
      g-2     :     0.000078
      g+3     :     0.000078
      g-3     :     0.000101
      g+4     :     0.000086
      g-4     :     0.000076

  9 H s       :     0.850332  s :     0.850332
      pz      :     0.011150  p :     0.030777
      px      :     0.008647
      py      :     0.010979
      dz2     :     0.001435  d :     0.004360
      dxz     :     0.000878
      dyz     :     0.000432
      dx2y2   :     0.000775
      dxy     :     0.000841
      f0      :     0.000045  f :     0.000271
      f+1     :     0.000021
      f-1     :     0.000057
      f+2     :     0.000043
      f-2     :     0.000052
      f+3     :     0.000023
      f-3     :     0.000030

 10 H s       :     0.831398  s :     0.831398
      pz      :     0.011673  p :     0.029355
      px      :     0.008125
      py      :     0.009557
      dz2     :     0.001263  d :     0.004029
      dxz     :     0.000391
      dyz     :     0.000961
      dx2y2   :     0.000727
      dxy     :     0.000688
      f0      :     0.000038  f :     0.000237
      f+1     :     0.000044
      f-1     :     0.000030
      f+2     :     0.000041
      f-2     :     0.000041
      f+3     :     0.000025
      f-3     :     0.000019

 11 C s       :     3.300750  s :     3.300750
      pz      :     0.995715  p :     2.622332
      px      :     0.670938
      py      :     0.955680
      dz2     :     0.007640  d :     0.049935
      dxz     :     0.009920
      dyz     :     0.005531
      dx2y2   :     0.011737
      dxy     :     0.015107
      f0      :     0.001392  f :     0.008956
      f+1     :     0.000831
      f-1     :     0.000749
      f+2     :     0.000979
      f-2     :     0.000599
      f+3     :     0.002342
      f-3     :     0.002063
      g0      :     0.000020  g :     0.000737
      g+1     :     0.000116
      g-1     :    -0.000005
      g+2     :     0.000075
      g-2     :     0.000058
      g+3     :     0.000023
      g-3     :     0.000088
      g+4     :     0.000181
      g-4     :     0.000181

 12 H s       :     0.872901  s :     0.872901
      pz      :     0.010777  p :     0.030409
      px      :     0.009041
      py      :     0.010591
      dz2     :     0.001464  d :     0.004492
      dxz     :     0.000564
      dyz     :     0.000490
      dx2y2   :     0.000712
      dxy     :     0.001262
      f0      :     0.000035  f :     0.000298
      f+1     :     0.000004
      f-1     :     0.000112
      f+2     :     0.000007
      f-2     :     0.000055
      f+3     :     0.000056
      f-3     :     0.000030

 13 H s       :     0.881405  s :     0.881405
      pz      :     0.010066  p :     0.030568
      px      :     0.009774
      py      :     0.010728
      dz2     :     0.000778  d :     0.004552
      dxz     :     0.001440
      dyz     :     0.001697
      dx2y2   :     0.000339
      dxy     :     0.000298
      f0      :     0.000057  f :     0.000297
      f+1     :     0.000060
      f-1     :     0.000092
      f+2     :     0.000047
      f-2     :     0.000035
      f+3     :     0.000003
      f-3     :     0.000003

 14 H s       :     0.867543  s :     0.867543
      pz      :     0.012029  p :     0.031992
      px      :     0.010137
      py      :     0.009826
      dz2     :     0.000858  d :     0.004801
      dxz     :     0.000740
      dyz     :     0.000953
      dx2y2   :     0.001737
      dxy     :     0.000514
      f0      :     0.000016  f :     0.000303
      f+1     :     0.000046
      f-1     :     0.000068
      f+2     :     0.000017
      f-2     :     0.000044
      f+3     :     0.000053
      f-3     :     0.000058

 15 H s       :     0.728132  s :     0.728132
      pz      :     0.022657  p :     0.058531
      px      :     0.014450
      py      :     0.021425
      dz2     :     0.003168  d :     0.009585
      dxz     :     0.001931
      dyz     :     0.001235
      dx2y2   :     0.001781
      dxy     :     0.001470
      f0      :     0.000143  f :     0.000814
      f+1     :     0.000073
      f-1     :     0.000180
      f+2     :     0.000159
      f-2     :     0.000128
      f+3     :     0.000054
      f-3     :     0.000078

 16 N s       :     3.671541  s :     3.671541
      pz      :     1.183798  p :     3.428582
      px      :     0.969377
      py      :     1.275407
      dz2     :     0.016770  d :     0.079633
      dxz     :     0.020830
      dyz     :     0.010734
      dx2y2   :     0.010135
      dxy     :     0.021164
      f0      :     0.001810  f :     0.010924
      f+1     :     0.001996
      f-1     :     0.000639
      f+2     :     0.001742
      f-2     :     0.001789
      f+3     :     0.001734
      f-3     :     0.001213
      g0      :     0.000058  g :     0.000739
      g+1     :     0.000141
      g-1     :     0.000027
      g+2     :     0.000105
      g-2     :     0.000085
      g+3     :     0.000067
      g-3     :     0.000110
      g+4     :     0.000075
      g-4     :     0.000072

 17 C s       :     3.314031  s :     3.314031
      pz      :     0.891360  p :     2.524957
      px      :     0.748479
      py      :     0.885117
      dz2     :     0.011026  d :     0.094630
      dxz     :     0.022903
      dyz     :     0.012648
      dx2y2   :     0.021788
      dxy     :     0.026265
      f0      :     0.001662  f :     0.016840
      f+1     :     0.001737
      f-1     :     0.001068
      f+2     :     0.002641
      f-2     :     0.001637
      f+3     :     0.005306
      f-3     :     0.002788
      g0      :     0.000077  g :     0.001343
      g+1     :     0.000175
      g-1     :     0.000049
      g+2     :     0.000111
      g-2     :     0.000119
      g+3     :     0.000091
      g-3     :     0.000171
      g+4     :     0.000312
      g-4     :     0.000236

 18 C s       :     3.264137  s :     3.264137
      pz      :     0.758444  p :     2.378626
      px      :     0.853654
      py      :     0.766528
      dz2     :     0.035959  d :     0.168429
      dxz     :     0.028920
      dyz     :     0.027095
      dx2y2   :     0.041825
      dxy     :     0.034630
      f0      :     0.002114  f :     0.028426
      f+1     :     0.002922
      f-1     :     0.004696
      f+2     :     0.004239
      f-2     :     0.004596
      f+3     :     0.006289
      f-3     :     0.003571
      g0      :     0.000163  g :     0.002925
      g+1     :     0.000168
      g-1     :     0.000372
      g+2     :     0.000346
      g-2     :     0.000302
      g+3     :     0.000430
      g-3     :     0.000494
      g+4     :     0.000368
      g-4     :     0.000281

 19 H s       :     0.845249  s :     0.845249
      pz      :     0.010983  p :     0.037130
      px      :     0.010750
      py      :     0.015397
      dz2     :     0.001299  d :     0.004911
      dxz     :     0.000621
      dyz     :     0.000572
      dx2y2   :     0.001002
      dxy     :     0.001417
      f0      :     0.000011  f :     0.000265
      f+1     :     0.000006
      f-1     :     0.000091
      f+2     :     0.000016
      f-2     :     0.000051
      f+3     :     0.000045
      f-3     :     0.000044

 20 O s       :     3.808186  s :     3.808186
      pz      :     1.413119  p :     4.582627
      px      :     1.810189
      py      :     1.359319
      dz2     :     0.008853  d :     0.034692
      dxz     :     0.004339
      dyz     :     0.007627
      dx2y2   :     0.007465
      dxy     :     0.006406
      f0      :     0.000305  f :     0.003647
      f+1     :     0.000180
      f-1     :     0.000925
      f+2     :     0.000602
      f-2     :     0.000618
      f+3     :     0.000469
      f-3     :     0.000548
      g0      :     0.000014  g :     0.000189
      g+1     :     0.000003
      g-1     :     0.000035
      g+2     :     0.000028
      g-2     :     0.000017
      g+3     :     0.000032
      g-3     :     0.000032
      g+4     :     0.000014
      g-4     :     0.000013

 21 C s       :     3.341898  s :     3.341898
      pz      :     0.812366  p :     2.420482
      px      :     0.724766
      py      :     0.883350
      dz2     :     0.035955  d :     0.102196
      dxz     :     0.016940
      dyz     :     0.018324
      dx2y2   :     0.016138
      dxy     :     0.014839
      f0      :     0.004416  f :     0.021498
      f+1     :     0.002231
      f-1     :     0.001825
      f+2     :     0.004370
      f-2     :     0.003850
      f+3     :     0.002801
      f-3     :     0.002006
      g0      :     0.000110  g :     0.001370
      g+1     :     0.000261
      g-1     :     0.000132
      g+2     :     0.000196
      g-2     :     0.000190
      g+3     :     0.000128
      g-3     :     0.000158
      g+4     :     0.000096
      g-4     :     0.000099

 22 C s       :     3.349698  s :     3.349698
      pz      :     0.872612  p :     2.614591
      px      :     0.831416
      py      :     0.910562
      dz2     :     0.016233  d :     0.084716
      dxz     :     0.019428
      dyz     :     0.013488
      dx2y2   :     0.013504
      dxy     :     0.022064
      f0      :     0.003246  f :     0.014401
      f+1     :     0.001422
      f-1     :     0.001069
      f+2     :     0.002218
      f-2     :     0.002651
      f+3     :     0.002592
      f-3     :     0.001202
      g0      :     0.000072  g :     0.000998
      g+1     :     0.000232
      g-1     :     0.000033
      g+2     :     0.000106
      g-2     :     0.000098
      g+3     :     0.000090
      g-3     :     0.000116
      g+4     :     0.000178
      g-4     :     0.000072

 23 C s       :     3.323210  s :     3.323210
      pz      :     0.906436  p :     2.682917
      px      :     0.869647
      py      :     0.906835
      dz2     :     0.018451  d :     0.102456
      dxz     :     0.039684
      dyz     :     0.008723
      dx2y2   :     0.017910
      dxy     :     0.017688
      f0      :     0.003288  f :     0.013797
      f+1     :     0.001242
      f-1     :     0.001098
      f+2     :     0.002874
      f-2     :     0.001852
      f+3     :     0.002223
      f-3     :     0.001219
      g0      :     0.000089  g :     0.001034
      g+1     :     0.000157
      g-1     :     0.000121
      g+2     :     0.000122
      g-2     :     0.000107
      g+3     :     0.000064
      g-3     :     0.000131
      g+4     :     0.000169
      g-4     :     0.000075

 24 C s       :     3.312699  s :     3.312699
      pz      :     0.851713  p :     2.634466
      px      :     0.885069
      py      :     0.897684
      dz2     :     0.034210  d :     0.099024
      dxz     :     0.016532
      dyz     :     0.018029
      dx2y2   :     0.016273
      dxy     :     0.013980
      f0      :     0.003429  f :     0.013711
      f+1     :     0.001657
      f-1     :     0.001369
      f+2     :     0.002714
      f-2     :     0.002479
      f+3     :     0.001024
      f-3     :     0.001038
      g0      :     0.000089  g :     0.001025
      g+1     :     0.000200
      g-1     :     0.000114
      g+2     :     0.000167
      g-2     :     0.000164
      g+3     :     0.000112
      g-3     :     0.000140
      g+4     :     0.000022
      g-4     :     0.000017

 25 C s       :     3.334942  s :     3.334942
      pz      :     0.907042  p :     2.689439
      px      :     0.844704
      py      :     0.937694
      dz2     :     0.019571  d :     0.105917
      dxz     :     0.030150
      dyz     :     0.018122
      dx2y2   :     0.016652
      dxy     :     0.021422
      f0      :     0.003234  f :     0.013926
      f+1     :     0.001104
      f-1     :     0.001302
      f+2     :     0.002286
      f-2     :     0.002469
      f+3     :     0.002363
      f-3     :     0.001169
      g0      :     0.000082  g :     0.001029
      g+1     :     0.000237
      g-1     :     0.000040
      g+2     :     0.000113
      g-2     :     0.000113
      g+3     :     0.000089
      g-3     :     0.000113
      g+4     :     0.000170
      g-4     :     0.000073

 26 C s       :     3.341495  s :     3.341495
      pz      :     0.879829  p :     2.606203
      px      :     0.836833
      py      :     0.889541
      dz2     :     0.017566  d :     0.085945
      dxz     :     0.027431
      dyz     :     0.006180
      dx2y2   :     0.019542
      dxy     :     0.015226
      f0      :     0.003604  f :     0.014907
      f+1     :     0.001471
      f-1     :     0.001044
      f+2     :     0.003109
      f-2     :     0.001888
      f+3     :     0.002379
      f-3     :     0.001413
      g0      :     0.000084  g :     0.001004
      g+1     :     0.000150
      g-1     :     0.000115
      g+2     :     0.000117
      g-2     :     0.000100
      g+3     :     0.000063
      g-3     :     0.000133
      g+4     :     0.000167
      g-4     :     0.000075

 27 H s       :     0.883736  s :     0.883736
      pz      :     0.008890  p :     0.031553
      px      :     0.011094
      py      :     0.011569
      dz2     :     0.001522  d :     0.004556
      dxz     :     0.001045
      dyz     :     0.000610
      dx2y2   :     0.000760
      dxy     :     0.000618
      f0      :     0.000084  f :     0.000277
      f+1     :     0.000031
      f-1     :     0.000031
      f+2     :     0.000066
      f-2     :     0.000035
      f+3     :     0.000013
      f-3     :     0.000017

 28 H s       :     0.863621  s :     0.863621
      pz      :     0.008501  p :     0.028135
      px      :     0.008356
      py      :     0.011279
      dz2     :     0.001431  d :     0.004213
      dxz     :     0.000425
      dyz     :     0.001037
      dx2y2   :     0.000652
      dxy     :     0.000669
      f0      :     0.000075  f :     0.000258
      f+1     :     0.000023
      f-1     :     0.000031
      f+2     :     0.000041
      f-2     :     0.000056
      f+3     :     0.000018
      f-3     :     0.000015

 29 H s       :     0.863458  s :     0.863458
      pz      :     0.009873  p :     0.027534
      px      :     0.006813
      py      :     0.010848
      dz2     :     0.000160  d :     0.004159
      dxz     :     0.001771
      dyz     :     0.000291
      dx2y2   :     0.000851
      dxy     :     0.001085
      f0      :     0.000048  f :     0.000255
      f+1     :     0.000008
      f-1     :     0.000007
      f+2     :     0.000050
      f-2     :     0.000038
      f+3     :     0.000080
      f-3     :     0.000025

 30 H s       :     0.861909  s :     0.861909
      pz      :     0.008276  p :     0.027956
      px      :     0.009271
      py      :     0.010409
      dz2     :     0.001391  d :     0.004193
      dxz     :     0.001039
      dyz     :     0.000525
      dx2y2   :     0.000654
      dxy     :     0.000584
      f0      :     0.000080  f :     0.000258
      f+1     :     0.000031
      f-1     :     0.000020
      f+2     :     0.000061
      f-2     :     0.000036
      f+3     :     0.000012
      f-3     :     0.000016

 31 H s       :     0.882932  s :     0.882932
      pz      :     0.010237  p :     0.032351
      px      :     0.009890
      py      :     0.012224
      dz2     :     0.001563  d :     0.004572
      dxz     :     0.000437
      dyz     :     0.001215
      dx2y2   :     0.000695
      dxy     :     0.000661
      f0      :     0.000084  f :     0.000278
      f+1     :     0.000022
      f-1     :     0.000039
      f+2     :     0.000044
      f-2     :     0.000057
      f+3     :     0.000017
      f-3     :     0.000015


SPIN
  0 N s       :     0.004842  s :     0.004842
      pz      :     0.024745  p :     0.069611
      px      :     0.007767
      py      :     0.037099
      dz2     :    -0.000621  d :    -0.001145
      dxz     :    -0.000052
      dyz     :    -0.000171
      dx2y2   :    -0.000086
      dxy     :    -0.000216
      f0      :    -0.000048  f :    -0.000198
      f+1     :    -0.000023
      f-1     :    -0.000033
      f+2     :    -0.000032
      f-2     :    -0.000036
      f+3     :    -0.000006
      f-3     :    -0.000020
      g0      :    -0.000000  g :    -0.000007
      g+1     :    -0.000002
      g-1     :    -0.000002
      g+2     :    -0.000000
      g-2     :    -0.000000
      g+3     :    -0.000000
      g-3     :    -0.000001
      g+4     :    -0.000001
      g-4     :    -0.000001

  1 C s       :    -0.002635  s :    -0.002635
      pz      :    -0.011705  p :    -0.032934
      px      :    -0.005397
      py      :    -0.015832
      dz2     :     0.000631  d :     0.005291
      dxz     :     0.001085
      dyz     :     0.000570
      dx2y2   :     0.000988
      dxy     :     0.002017
      f0      :     0.000116  f :     0.000339
      f+1     :     0.000027
      f-1     :     0.000001
      f+2     :     0.000012
      f-2     :     0.000022
      f+3     :     0.000147
      f-3     :     0.000016
      g0      :    -0.000000  g :     0.000031
      g+1     :     0.000005
      g-1     :     0.000002
      g+2     :     0.000007
      g-2     :     0.000001
      g+3     :     0.000003
      g-3     :     0.000010
      g+4     :     0.000004
      g-4     :    -0.000000

  2 C s       :     0.006973  s :     0.006973
      pz      :     0.029649  p :     0.077336
      px      :     0.007122
      py      :     0.040565
      dz2     :    -0.000485  d :    -0.000992
      dxz     :     0.000229
      dyz     :    -0.000179
      dx2y2   :    -0.000726
      dxy     :     0.000169
      f0      :    -0.000095  f :    -0.000232
      f+1     :     0.000020
      f-1     :    -0.000048
      f+2     :    -0.000031
      f-2     :    -0.000019
      f+3     :    -0.000033
      f-3     :    -0.000027
      g0      :    -0.000001  g :    -0.000016
      g+1     :    -0.000003
      g-1     :    -0.000004
      g+2     :    -0.000000
      g-2     :    -0.000000
      g+3     :     0.000001
      g-3     :    -0.000003
      g+4     :    -0.000005
      g-4     :    -0.000001

  3 C s       :    -0.001967  s :    -0.001967
      pz      :    -0.010021  p :    -0.026361
      px      :    -0.001791
      py      :    -0.014549
      dz2     :    -0.000436  d :     0.010064
      dxz     :     0.004819
      dyz     :    -0.000519
      dx2y2   :     0.005032
      dxy     :     0.001168
      f0      :     0.000327  f :     0.000874
      f+1     :     0.000002
      f-1     :     0.000021
      f+2     :     0.000057
      f-2     :    -0.000016
      f+3     :     0.000524
      f-3     :    -0.000040
      g0      :    -0.000002  g :     0.000082
      g+1     :     0.000008
      g-1     :     0.000003
      g+2     :     0.000004
      g-2     :     0.000013
      g+3     :     0.000008
      g-3     :     0.000025
      g+4     :     0.000035
      g-4     :    -0.000012

  4 C s       :     0.003989  s :     0.003989
      pz      :     0.021231  p :     0.053497
      px      :     0.004617
      py      :     0.027649
      dz2     :    -0.000468  d :     0.001216
      dxz     :     0.000263
      dyz     :     0.000009
      dx2y2   :     0.000569
      dxy     :     0.000843
      f0      :    -0.000096  f :    -0.000172
      f+1     :     0.000009
      f-1     :    -0.000018
      f+2     :    -0.000018
      f-2     :    -0.000025
      f+3     :    -0.000034
      f-3     :     0.000011
      g0      :    -0.000001  g :    -0.000000
      g+1     :    -0.000003
      g-1     :    -0.000001
      g+2     :     0.000003
      g-2     :     0.000001
      g+3     :    -0.000000
      g-3     :     0.000003
      g+4     :    -0.000000
      g-4     :    -0.000002

  5 C s       :    -0.001038  s :    -0.001038
      pz      :    -0.003186  p :    -0.007340
      px      :    -0.001836
      py      :    -0.002318
      dz2     :     0.000476  d :     0.003422
      dxz     :     0.001095
      dyz     :    -0.000049
      dx2y2   :     0.001472
      dxy     :     0.000428
      f0      :     0.000064  f :     0.000188
      f+1     :     0.000029
      f-1     :     0.000010
      f+2     :    -0.000002
      f-2     :     0.000012
      f+3     :     0.000035
      f-3     :     0.000039
      g0      :    -0.000000  g :     0.000022
      g+1     :    -0.000001
      g-1     :     0.000006
      g+2     :     0.000001
      g-2     :     0.000006
      g+3     :     0.000002
      g-3     :     0.000008
      g+4     :     0.000001
      g-4     :    -0.000001

  6 H s       :     0.002164  s :     0.002164
      pz      :    -0.000092  p :    -0.000294
      px      :    -0.000073
      py      :    -0.000129
      dz2     :    -0.000032  d :    -0.000042
      dxz     :    -0.000003
      dyz     :    -0.000001
      dx2y2   :    -0.000010
      dxy     :     0.000003
      f0      :    -0.000001  f :    -0.000003
      f+1     :    -0.000000
      f-1     :    -0.000001
      f+2     :    -0.000001
      f-2     :    -0.000000
      f+3     :     0.000000
      f-3     :    -0.000000

  7 H s       :    -0.007403  s :    -0.007403
      pz      :     0.000452  p :     0.000987
      px      :    -0.000380
      py      :     0.000914
      dz2     :     0.000079  d :     0.000097
      dxz     :    -0.000014
      dyz     :     0.000014
      dx2y2   :    -0.000005
      dxy     :     0.000023
      f0      :     0.000002  f :     0.000008
      f+1     :     0.000002
      f-1     :    -0.000000
      f+2     :     0.000000
      f-2     :     0.000002
      f+3     :     0.000000
      f-3     :     0.000001

  8 N s       :    -0.011195  s :    -0.011195
      pz      :     0.036787  p :     0.118215
      px      :     0.005200
      py      :     0.076229
      dz2     :     0.005414  d :     0.009617
      dxz     :     0.000353
      dyz     :     0.000402
      dx2y2   :    -0.000228
      dxy     :     0.003677
      f0      :     0.000280  f :     0.000463
      f+1     :     0.000216
      f-1     :    -0.000079
      f+2     :    -0.000074
      f-2     :     0.000006
      f+3     :     0.000129
      f-3     :    -0.000016
      g0      :    -0.000001  g :     0.000037
      g+1     :     0.000014
      g-1     :     0.000005
      g+2     :     0.000008
      g-2     :     0.000005
      g+3     :     0.000005
      g-3     :     0.000012
      g+4     :    -0.000004
      g-4     :    -0.000006

  9 H s       :    -0.002411  s :    -0.002411
      pz      :     0.000347  p :     0.000749
      px      :     0.000007
      py      :     0.000395
      dz2     :     0.000033  d :     0.000104
      dxz     :     0.000025
      dyz     :    -0.000000
      dx2y2   :     0.000047
      dxy     :    -0.000001
      f0      :     0.000000  f :     0.000007
      f+1     :     0.000002
      f-1     :     0.000002
      f+2     :     0.000002
      f-2     :     0.000000
      f+3     :     0.000001
      f-3     :     0.000001

 10 H s       :     0.000343  s :     0.000343
      pz      :    -0.000019  p :    -0.000056
      px      :    -0.000051
      py      :     0.000014
      dz2     :    -0.000022  d :    -0.000007
      dxz     :     0.000006
      dyz     :    -0.000001
      dx2y2   :     0.000001
      dxy     :     0.000010
      f0      :    -0.000001  f :    -0.000001
      f+1     :     0.000000
      f-1     :    -0.000000
      f+2     :    -0.000000
      f-2     :    -0.000000
      f+3     :    -0.000000
      f-3     :     0.000001

 11 C s       :    -0.000946  s :    -0.000946
      pz      :    -0.000787  p :    -0.004957
      px      :    -0.003068
      py      :    -0.001102
      dz2     :     0.000076  d :     0.001356
      dxz     :     0.000484
      dyz     :    -0.000047
      dx2y2   :     0.000161
      dxy     :     0.000682
      f0      :     0.000030  f :     0.000206
      f+1     :    -0.000002
      f-1     :     0.000004
      f+2     :     0.000018
      f-2     :     0.000025
      f+3     :     0.000091
      f-3     :     0.000038
      g0      :    -0.000000  g :     0.000014
      g+1     :     0.000003
      g-1     :     0.000000
      g+2     :     0.000000
      g-2     :     0.000000
      g+3     :     0.000000
      g-3     :     0.000002
      g+4     :     0.000008
      g-4     :    -0.000000

 12 H s       :     0.000386  s :     0.000386
      pz      :     0.000000  p :    -0.000026
      px      :    -0.000035
      py      :     0.000009
      dz2     :     0.000002  d :    -0.000001
      dxz     :    -0.000001
      dyz     :    -0.000000
      dx2y2   :    -0.000000
      dxy     :    -0.000002
      f0      :     0.000000  f :     0.000000
      f+1     :     0.000000
      f-1     :     0.000000
      f+2     :     0.000000
      f-2     :    -0.000000
      f+3     :     0.000000
      f-3     :    -0.000000

 13 H s       :     0.002621  s :     0.002621
      pz      :    -0.000002  p :    -0.000043
      px      :    -0.000053
      py      :     0.000012
      dz2     :     0.000002  d :    -0.000001
      dxz     :    -0.000005
      dyz     :     0.000002
      dx2y2   :    -0.000000
      dxy     :    -0.000000
      f0      :     0.000000  f :     0.000000
      f+1     :     0.000000
      f-1     :     0.000000
      f+2     :    -0.000000
      f-2     :    -0.000000
      f+3     :     0.000000
      f-3     :     0.000000

 14 H s       :     0.004154  s :     0.004154
      pz      :     0.000002  p :     0.000023
      px      :     0.000022
      py      :    -0.000001
      dz2     :    -0.000001  d :     0.000001
      dxz     :     0.000001
      dyz     :    -0.000001
      dx2y2   :     0.000001
      dxy     :     0.000001
      f0      :     0.000000  f :     0.000000
      f+1     :    -0.000000
      f-1     :     0.000000
      f+2     :    -0.000000
      f-2     :     0.000000
      f+3     :     0.000000
      f-3     :    -0.000000

 15 H s       :    -0.020225  s :    -0.020225
      pz      :     0.001929  p :     0.004233
      px      :    -0.000227
      py      :     0.002531
      dz2     :     0.000220  d :     0.000536
      dxz     :     0.000127
      dyz     :    -0.000012
      dx2y2   :     0.000271
      dxy     :    -0.000070
      f0      :     0.000004  f :     0.000058
      f+1     :     0.000016
      f-1     :     0.000013
      f+2     :     0.000013
      f-2     :    -0.000003
      f+3     :     0.000005
      f-3     :     0.000011

 16 N s       :     0.016684  s :     0.016684
      pz      :     0.227285  p :     0.632288
      px      :     0.074127
      py      :     0.330876
      dz2     :    -0.001552  d :    -0.011762
      dxz     :    -0.007536
      dyz     :     0.000852
      dx2y2   :    -0.002188
      dxy     :    -0.001338
      f0      :    -0.000237  f :    -0.002036
      f+1     :    -0.000328
      f-1     :    -0.000092
      f+2     :    -0.000141
      f-2     :    -0.000655
      f+3     :    -0.000407
      f-3     :    -0.000176
      g0      :    -0.000002  g :    -0.000063
      g+1     :    -0.000016
      g-1     :    -0.000007
      g+2     :    -0.000004
      g-2     :    -0.000006
      g+3     :    -0.000001
      g-3     :    -0.000005
      g+4     :    -0.000015
      g-4     :    -0.000007

 17 C s       :    -0.069101  s :    -0.069101
      pz      :    -0.425860  p :    -0.734506
      px      :    -0.069748
      py      :    -0.238898
      dz2     :     0.001119  d :     0.016656
      dxz     :     0.006587
      dyz     :     0.000957
      dx2y2   :     0.004338
      dxy     :     0.003655
      f0      :     0.000489  f :     0.003663
      f+1     :     0.000054
      f-1     :     0.000335
      f+2     :     0.000614
      f-2     :     0.000499
      f+3     :     0.001617
      f-3     :     0.000056
      g0      :    -0.000003  g :     0.000167
      g+1     :     0.000055
      g-1     :     0.000012
      g+2     :    -0.000005
      g-2     :     0.000009
      g+3     :     0.000009
      g-3     :     0.000019
      g+4     :     0.000080
      g-4     :    -0.000009

 18 C s       :     0.014473  s :     0.014473
      pz      :     0.040224  p :     0.078906
      px      :     0.016341
      py      :     0.022341
      dz2     :    -0.014944  d :    -0.024997
      dxz     :     0.001999
      dyz     :    -0.000252
      dx2y2   :    -0.001901
      dxy     :    -0.009899
      f0      :     0.000044  f :    -0.001639
      f+1     :    -0.001434
      f-1     :    -0.000136
      f+2     :     0.000022
      f-2     :     0.000016
      f+3     :     0.000126
      f-3     :    -0.000276
      g0      :    -0.000026  g :    -0.000146
      g+1     :    -0.000010
      g-1     :    -0.000082
      g+2     :    -0.000004
      g-2     :    -0.000006
      g+3     :    -0.000019
      g-3     :    -0.000003
      g+4     :    -0.000001
      g-4     :     0.000004

 19 H s       :     0.076584  s :     0.076584
      pz      :    -0.003378  p :    -0.007461
      px      :    -0.000280
      py      :    -0.003802
      dz2     :    -0.000915  d :    -0.001382
      dxz     :    -0.000028
      dyz     :     0.000007
      dx2y2   :    -0.000460
      dxy     :     0.000013
      f0      :    -0.000008  f :    -0.000097
      f+1     :    -0.000001
      f-1     :    -0.000062
      f+2     :    -0.000004
      f-2     :    -0.000003
      f+3     :    -0.000002
      f-3     :    -0.000016

 20 O s       :    -0.008295  s :    -0.008295
      pz      :    -0.122067  p :    -0.230752
      px      :    -0.016788
      py      :    -0.091898
      dz2     :     0.001287  d :     0.001904
      dxz     :     0.000123
      dyz     :    -0.000028
      dx2y2   :     0.000575
      dxy     :    -0.000053
      f0      :     0.000034  f :     0.000259
      f+1     :    -0.000003
      f-1     :     0.000145
      f+2     :     0.000034
      f-2     :     0.000032
      f+3     :     0.000003
      f-3     :     0.000014
      g0      :     0.000000  g :     0.000008
      g+1     :     0.000000
      g-1     :     0.000003
      g+2     :     0.000001
      g-2     :     0.000001
      g+3     :     0.000001
      g-3     :     0.000001
      g+4     :     0.000001
      g-4     :     0.000000

 21 C s       :     0.004528  s :     0.004528
      pz      :    -0.005024  p :    -0.002454
      px      :     0.000637
      py      :     0.001933
      dz2     :    -0.001423  d :    -0.000204
      dxz     :     0.000647
      dyz     :     0.000418
      dx2y2   :    -0.000853
      dxy     :     0.001008
      f0      :    -0.000121  f :    -0.000162
      f+1     :    -0.000062
      f-1     :     0.000005
      f+2     :    -0.000032
      f-2     :     0.000025
      f+3     :     0.000069
      f-3     :    -0.000045
      g0      :    -0.000001  g :    -0.000000
      g+1     :    -0.000000
      g-1     :    -0.000000
      g+2     :    -0.000000
      g-2     :     0.000001
      g+3     :    -0.000001
      g-3     :     0.000002
      g+4     :     0.000002
      g-4     :    -0.000002

 22 C s       :     0.000506  s :     0.000506
      pz      :    -0.000455  p :    -0.005092
      px      :    -0.000356
      py      :    -0.004281
      dz2     :     0.000073  d :     0.000460
      dxz     :     0.000019
      dyz     :     0.000034
      dx2y2   :     0.000197
      dxy     :     0.000136
      f0      :     0.000005  f :     0.000040
      f+1     :     0.000006
      f-1     :    -0.000005
      f+2     :     0.000014
      f-2     :     0.000004
      f+3     :     0.000016
      f-3     :     0.000000
      g0      :    -0.000000  g :     0.000001
      g+1     :     0.000001
      g-1     :    -0.000000
      g+2     :     0.000000
      g-2     :    -0.000000
      g+3     :     0.000000
      g-3     :     0.000000
      g+4     :     0.000001
      g-4     :    -0.000000

 23 C s       :     0.000415  s :     0.000415
      pz      :     0.000385  p :     0.003855
      px      :     0.000962
      py      :     0.002508
      dz2     :    -0.000018  d :    -0.000436
      dxz     :    -0.000173
      dyz     :    -0.000026
      dx2y2   :    -0.000147
      dxy     :    -0.000074
      f0      :    -0.000007  f :    -0.000027
      f+1     :     0.000001
      f-1     :    -0.000001
      f+2     :    -0.000006
      f-2     :    -0.000002
      f+3     :    -0.000007
      f-3     :    -0.000006
      g0      :    -0.000000  g :    -0.000002
      g+1     :    -0.000000
      g-1     :    -0.000000
      g+2     :    -0.000000
      g-2     :     0.000000
      g+3     :    -0.000000
      g-3     :    -0.000000
      g+4     :    -0.000001
      g-4     :    -0.000000

 24 C s       :    -0.000625  s :    -0.000625
      pz      :    -0.001723  p :    -0.009033
      px      :    -0.001415
      py      :    -0.005895
      dz2     :     0.000183  d :     0.000217
      dxz     :    -0.000036
      dyz     :     0.000096
      dx2y2   :     0.000046
      dxy     :    -0.000072
      f0      :     0.000001  f :     0.000023
      f+1     :    -0.000004
      f-1     :     0.000008
      f+2     :     0.000004
      f-2     :     0.000007
      f+3     :     0.000002
      f-3     :     0.000005
      g0      :     0.000000  g :     0.000001
      g+1     :     0.000000
      g-1     :     0.000000
      g+2     :     0.000000
      g-2     :     0.000000
      g+3     :     0.000000
      g-3     :     0.000000
      g+4     :    -0.000000
      g-4     :     0.000000

 25 C s       :     0.000265  s :     0.000265
      pz      :     0.001618  p :     0.005032
      px      :    -0.000231
      py      :     0.003645
      dz2     :    -0.000168  d :    -0.000601
      dxz     :    -0.000634
      dyz     :    -0.000019
      dx2y2   :    -0.000193
      dxy     :     0.000412
      f0      :     0.000009  f :    -0.000020
      f+1     :    -0.000008
      f-1     :    -0.000012
      f+2     :     0.000017
      f-2     :    -0.000002
      f+3     :    -0.000023
      f-3     :    -0.000001
      g0      :     0.000000  g :    -0.000003
      g+1     :    -0.000000
      g-1     :    -0.000000
      g+2     :    -0.000001
      g-2     :    -0.000000
      g+3     :    -0.000000
      g-3     :    -0.000001
      g+4     :    -0.000001
      g-4     :     0.000000

 26 C s       :    -0.000674  s :    -0.000674
      pz      :    -0.006383  p :    -0.010021
      px      :     0.000080
      py      :    -0.003718
      dz2     :    -0.000122  d :    -0.001150
      dxz     :    -0.001258
      dyz     :     0.000011
      dx2y2   :     0.000086
      dxy     :     0.000133
      f0      :     0.000026  f :     0.000008
      f+1     :    -0.000001
      f-1     :     0.000007
      f+2     :    -0.000029
      f-2     :     0.000007
      f+3     :     0.000012
      f-3     :    -0.000014
      g0      :    -0.000001  g :    -0.000001
      g+1     :    -0.000001
      g-1     :     0.000001
      g+2     :    -0.000000
      g-2     :    -0.000000
      g+3     :     0.000000
      g-3     :     0.000000
      g+4     :    -0.000000
      g-4     :    -0.000000

 27 H s       :     0.000774  s :     0.000774
      pz      :    -0.000078  p :    -0.000104
      px      :    -0.000068
      py      :     0.000042
      dz2     :    -0.000019  d :    -0.000024
      dxz     :    -0.000003
      dyz     :    -0.000003
      dx2y2   :     0.000002
      dxy     :    -0.000001
      f0      :    -0.000001  f :    -0.000001
      f+1     :    -0.000000
      f-1     :    -0.000000
      f+2     :    -0.000000
      f-2     :    -0.000000
      f+3     :     0.000000
      f-3     :     0.000000

 28 H s       :     0.000004  s :     0.000004
      pz      :    -0.000019  p :     0.000043
      px      :     0.000011
      py      :     0.000050
      dz2     :     0.000003  d :     0.000008
      dxz     :     0.000000
      dyz     :     0.000002
      dx2y2   :    -0.000000
      dxy     :     0.000003
      f0      :     0.000000  f :     0.000000
      f+1     :     0.000000
      f-1     :    -0.000000
      f+2     :    -0.000000
      f-2     :     0.000000
      f+3     :    -0.000000
      f-3     :     0.000000

 29 H s       :     0.000439  s :     0.000439
      pz      :    -0.000036  p :    -0.000094
      px      :     0.000104
      py      :    -0.000162
      dz2     :    -0.000000  d :    -0.000015
      dxz     :    -0.000004
      dyz     :    -0.000000
      dx2y2   :     0.000002
      dxy     :    -0.000012
      f0      :    -0.000000  f :    -0.000001
      f+1     :    -0.000000
      f-1     :    -0.000000
      f+2     :    -0.000000
      f-2     :    -0.000000
      f+3     :    -0.000000
      f-3     :    -0.000000

 30 H s       :    -0.000284  s :    -0.000284
      pz      :     0.000035  p :     0.000043
      px      :    -0.000009
      py      :     0.000017
      dz2     :     0.000004  d :     0.000004
      dxz     :    -0.000002
      dyz     :     0.000001
      dx2y2   :     0.000002
      dxy     :     0.000000
      f0      :     0.000000  f :     0.000001
      f+1     :     0.000000
      f-1     :     0.000000
      f+2     :     0.000000
      f-2     :     0.000000
      f+3     :     0.000000
      f-3     :     0.000000

 31 H s       :     0.003351  s :     0.003351
      pz      :    -0.000037  p :     0.000175
      px      :     0.000071
      py      :     0.000141
      dz2     :    -0.000008  d :    -0.000022
      dxz     :     0.000003
      dyz     :     0.000014
      dx2y2   :     0.000001
      dxy     :    -0.000032
      f0      :    -0.000000  f :    -0.000001
      f+1     :    -0.000000
      f-1     :     0.000000
      f+2     :    -0.000000
      f-2     :    -0.000000
      f+3     :    -0.000000
      f-3     :    -0.000000


                     *******************************
                     * LOEWDIN POPULATION ANALYSIS *
                     *******************************

-------------------------------------------
LOEWDIN ATOMIC CHARGES AND SPIN POPULATIONS
-------------------------------------------
   0 N :    0.473716    0.048725
   1 C :    0.056580    0.000187
   2 C :    0.115122    0.036988
   3 C :   -0.194952    0.021840
   4 C :    0.125110    0.031466
   5 C :    0.057386    0.014284
   6 H :   -0.025561   -0.002435
   7 H :   -0.042357    0.004387
   8 N :    0.478900    0.131516
   9 H :   -0.030125    0.003947
  10 H :   -0.023588   -0.000562
  11 C :    0.255410    0.006297
  12 H :   -0.041604   -0.000062
  13 H :   -0.041748    0.001103
  14 H :   -0.042577    0.002173
  15 H :   -0.103327    0.011142
  16 N :    0.255591    0.407125
  17 C :   -0.029107   -0.394899
  18 C :   -0.532515   -0.082820
  19 H :   -0.066150   -0.038425
  20 O :    0.314500   -0.191360
  21 C :   -0.112461    0.002509
  22 C :    0.093570   -0.002738
  23 C :    0.072133    0.000406
  24 C :    0.077845   -0.004818
  25 C :    0.072588    0.000528
  26 C :    0.090900   -0.005418
  27 H :   -0.048782   -0.000427
  28 H :   -0.053011    0.000306
  29 H :   -0.051691   -0.000712
  30 H :   -0.052674    0.000378
  31 H :   -0.047118   -0.000630

----------------------------------------------------
LOEWDIN REDUCED ORBITAL CHARGES AND SPIN POPULATIONS
----------------------------------------------------
CHARGE
  0 N s       :     2.688749  s :     2.688749
      pz      :     1.112597  p :     3.285951
      px      :     1.080949
      py      :     1.092405
      dz2     :     0.098333  d :     0.464680
      dxz     :     0.108191
      dyz     :     0.071698
      dx2y2   :     0.091980
      dxy     :     0.094478
      f0      :     0.010879  f :     0.082566
      f+1     :     0.010016
      f-1     :     0.010422
      f+2     :     0.014864
      f-2     :     0.012732
      f+3     :     0.013500
      f-3     :     0.010153
      g0      :     0.000195  g :     0.004338
      g+1     :     0.000480
      g-1     :     0.000606
      g+2     :     0.000611
      g-2     :     0.000554
      g+3     :     0.000548
      g-3     :     0.000567
      g+4     :     0.000480
      g-4     :     0.000297

  1 C s       :     2.580791  s :     2.580791
      pz      :     0.822528  p :     2.596146
      px      :     0.952680
      py      :     0.820938
      dz2     :     0.094122  d :     0.590935
      dxz     :     0.167206
      dyz     :     0.084682
      dx2y2   :     0.114975
      dxy     :     0.129951
      f0      :     0.028893  f :     0.156856
      f+1     :     0.023063
      f-1     :     0.012365
      f+2     :     0.026981
      f-2     :     0.021525
      f+3     :     0.028227
      f-3     :     0.015802
      g0      :     0.001233  g :     0.018691
      g+1     :     0.003520
      g-1     :     0.001087
      g+2     :     0.002454
      g-2     :     0.002136
      g+3     :     0.002574
      g-3     :     0.002183
      g+4     :     0.002093
      g-4     :     0.001412

  2 C s       :     2.578458  s :     2.578458
      pz      :     0.889164  p :     2.718114
      px      :     0.965725
      py      :     0.863226
      dz2     :     0.073373  d :     0.462869
      dxz     :     0.119598
      dyz     :     0.068475
      dx2y2   :     0.095299
      dxy     :     0.106125
      f0      :     0.016212  f :     0.113406
      f+1     :     0.010834
      f-1     :     0.014689
      f+2     :     0.018845
      f-2     :     0.015805
      f+3     :     0.019762
      f-3     :     0.017260
      g0      :     0.000791  g :     0.012030
      g+1     :     0.001197
      g-1     :     0.001432
      g+2     :     0.001254
      g-2     :     0.001348
      g+3     :     0.000942
      g-3     :     0.001825
      g+4     :     0.001971
      g-4     :     0.001271

  3 C s       :     2.569267  s :     2.569267
      pz      :     0.911601  p :     2.629342
      px      :     0.881561
      py      :     0.836181
      dz2     :     0.141035  d :     0.769847
      dxz     :     0.178457
      dyz     :     0.103553
      dx2y2   :     0.172980
      dxy     :     0.173822
      f0      :     0.032750  f :     0.204750
      f+1     :     0.023024
      f-1     :     0.019729
      f+2     :     0.032629
      f-2     :     0.027405
      f+3     :     0.040984
      f-3     :     0.028230
      g0      :     0.001088  g :     0.021745
      g+1     :     0.002775
      g-1     :     0.001673
      g+2     :     0.002304
      g-2     :     0.002184
      g+3     :     0.002008
      g-3     :     0.003390
      g+4     :     0.004040
      g-4     :     0.002282

  4 C s       :     2.579289  s :     2.579289
      pz      :     0.885574  p :     2.704070
      px      :     0.960769
      py      :     0.857726
      dz2     :     0.072614  d :     0.466187
      dxz     :     0.122326
      dyz     :     0.072723
      dx2y2   :     0.102573
      dxy     :     0.095951
      f0      :     0.017935  f :     0.113292
      f+1     :     0.014941
      f-1     :     0.009445
      f+2     :     0.018476
      f-2     :     0.016384
      f+3     :     0.022825
      f-3     :     0.013286
      g0      :     0.000817  g :     0.012052
      g+1     :     0.002035
      g-1     :     0.000588
      g+2     :     0.001375
      g-2     :     0.001332
      g+3     :     0.001280
      g-3     :     0.001422
      g+4     :     0.001944
      g-4     :     0.001260

  5 C s       :     2.579913  s :     2.579913
      pz      :     0.829568  p :     2.602939
      px      :     0.978158
      py      :     0.795212
      dz2     :     0.089207  d :     0.584673
      dxz     :     0.158174
      dyz     :     0.087648
      dx2y2   :     0.126848
      dxy     :     0.122796
      f0      :     0.026396  f :     0.156488
      f+1     :     0.014152
      f-1     :     0.022113
      f+2     :     0.024894
      f-2     :     0.023588
      f+3     :     0.023521
      f-3     :     0.021823
      g0      :     0.001099  g :     0.018602
      g+1     :     0.001356
      g-1     :     0.003138
      g+2     :     0.002015
      g-2     :     0.002326
      g+3     :     0.001514
      g-3     :     0.003404
      g+4     :     0.002280
      g-4     :     0.001469

  6 H s       :     0.771567  s :     0.771567
      pz      :     0.064278  p :     0.180371
      px      :     0.046171
      py      :     0.069922
      dz2     :     0.015799  d :     0.064063
      dxz     :     0.011015
      dyz     :     0.013920
      dx2y2   :     0.011664
      dxy     :     0.011665
      f0      :     0.001042  f :     0.009562
      f+1     :     0.000764
      f-1     :     0.002209
      f+2     :     0.001882
      f-2     :     0.001829
      f+3     :     0.000828
      f-3     :     0.001008

  7 H s       :     0.772221  s :     0.772221
      pz      :     0.073476  p :     0.193719
      px      :     0.066256
      py      :     0.053986
      dz2     :     0.018412  d :     0.066528
      dxz     :     0.013925
      dyz     :     0.012910
      dx2y2   :     0.011259
      dxy     :     0.010023
      f0      :     0.001494  f :     0.009889
      f+1     :     0.001998
      f-1     :     0.001082
      f+2     :     0.002149
      f-2     :     0.001766
      f+3     :     0.000775
      f-3     :     0.000626

  8 N s       :     2.690042  s :     2.690042
      pz      :     1.083152  p :     3.268501
      px      :     1.073435
      py      :     1.111914
      dz2     :     0.088420  d :     0.469490
      dxz     :     0.113849
      dyz     :     0.076904
      dx2y2   :     0.094587
      dxy     :     0.095731
      f0      :     0.014329  f :     0.087163
      f+1     :     0.013634
      f-1     :     0.006933
      f+2     :     0.013872
      f-2     :     0.015143
      f+3     :     0.015836
      f-3     :     0.007417
      g0      :     0.000328  g :     0.005904
      g+1     :     0.001242
      g-1     :     0.000362
      g+2     :     0.000707
      g-2     :     0.000642
      g+3     :     0.000860
      g-3     :     0.000701
      g+4     :     0.000691
      g-4     :     0.000371

  9 H s       :     0.769157  s :     0.769157
      pz      :     0.070748  p :     0.185671
      px      :     0.043910
      py      :     0.071013
      dz2     :     0.017597  d :     0.065519
      dxz     :     0.012038
      dyz     :     0.013667
      dx2y2   :     0.010705
      dxy     :     0.011513
      f0      :     0.001306  f :     0.009779
      f+1     :     0.000747
      f-1     :     0.002283
      f+2     :     0.001828
      f-2     :     0.002012
      f+3     :     0.000753
      f-3     :     0.000849

 10 H s       :     0.770739  s :     0.770739
      pz      :     0.067492  p :     0.179378
      px      :     0.067644
      py      :     0.044241
      dz2     :     0.016384  d :     0.063901
      dxz     :     0.014539
      dyz     :     0.011276
      dx2y2   :     0.011040
      dxy     :     0.010662
      f0      :     0.001213  f :     0.009570
      f+1     :     0.002214
      f-1     :     0.000820
      f+2     :     0.001907
      f-2     :     0.001847
      f+3     :     0.000845
      f-3     :     0.000724

 11 C s       :     2.546237  s :     2.546237
      pz      :     0.968293  p :     2.673850
      px      :     0.762743
      py      :     0.942814
      dz2     :     0.073496  d :     0.412735
      dxz     :     0.070277
      dyz     :     0.065219
      dx2y2   :     0.093785
      dxy     :     0.109957
      f0      :     0.014544  f :     0.103915
      f+1     :     0.012673
      f-1     :     0.004852
      f+2     :     0.015826
      f-2     :     0.011028
      f+3     :     0.025168
      f-3     :     0.019824
      g0      :     0.000372  g :     0.007853
      g+1     :     0.001359
      g-1     :     0.000190
      g+2     :     0.000630
      g-2     :     0.000508
      g+3     :     0.000357
      g-3     :     0.000960
      g+4     :     0.002233
      g-4     :     0.001246

 12 H s       :     0.778442  s :     0.778442
      pz      :     0.069151  p :     0.186717
      px      :     0.038185
      py      :     0.079381
      dz2     :     0.020121  d :     0.066986
      dxz     :     0.006241
      dyz     :     0.013809
      dx2y2   :     0.011910
      dxy     :     0.014905
      f0      :     0.001117  f :     0.009459
      f+1     :     0.000049
      f-1     :     0.002950
      f+2     :     0.001540
      f-2     :     0.001462
      f+3     :     0.001281
      f-3     :     0.001060

 13 H s       :     0.780012  s :     0.780012
      pz      :     0.088812  p :     0.186107
      px      :     0.041463
      py      :     0.055832
      dz2     :     0.018503  d :     0.066272
      dxz     :     0.017372
      dyz     :     0.024192
      dx2y2   :     0.003304
      dxy     :     0.002900
      f0      :     0.002554  f :     0.009358
      f+1     :     0.002040
      f-1     :     0.002852
      f+2     :     0.000914
      f-2     :     0.000877
      f+3     :     0.000027
      f-3     :     0.000094

 14 H s       :     0.781178  s :     0.781178
      pz      :     0.059359  p :     0.186225
      px      :     0.055909
      py      :     0.070958
      dz2     :     0.011009  d :     0.065888
      dxz     :     0.009063
      dyz     :     0.013937
      dx2y2   :     0.019469
      dxy     :     0.012409
      f0      :     0.000708  f :     0.009286
      f+1     :     0.001024
      f-1     :     0.001585
      f+2     :     0.000569
      f-2     :     0.001759
      f+3     :     0.001869
      f-3     :     0.001772

 15 H s       :     0.688615  s :     0.688615
      pz      :     0.108728  p :     0.275389
      px      :     0.054726
      py      :     0.111934
      dz2     :     0.034250  d :     0.117777
      dxz     :     0.020458
      dyz     :     0.025160
      dx2y2   :     0.021350
      dxy     :     0.016559
      f0      :     0.003537  f :     0.021547
      f+1     :     0.001914
      f-1     :     0.004815
      f+2     :     0.004181
      f-2     :     0.003691
      f+3     :     0.001414
      f-3     :     0.001995

 16 N s       :     2.914960  s :     2.914960
      pz      :     1.139126  p :     3.382334
      px      :     1.083229
      py      :     1.159979
      dz2     :     0.068088  d :     0.359080
      dxz     :     0.096410
      dyz     :     0.037061
      dx2y2   :     0.072501
      dxy     :     0.085019
      f0      :     0.012358  f :     0.082139
      f+1     :     0.014183
      f-1     :     0.005506
      f+2     :     0.012487
      f-2     :     0.014914
      f+3     :     0.014505
      f-3     :     0.008186
      g0      :     0.000348  g :     0.005895
      g+1     :     0.001228
      g-1     :     0.000308
      g+2     :     0.000765
      g-2     :     0.000569
      g+3     :     0.000789
      g-3     :     0.000776
      g+4     :     0.000710
      g-4     :     0.000402

 17 C s       :     2.631015  s :     2.631015
      pz      :     0.819304  p :     2.660831
      px      :     0.932887
      py      :     0.908641
      dz2     :     0.058172  d :     0.573916
      dxz     :     0.132616
      dyz     :     0.067826
      dx2y2   :     0.152922
      dxy     :     0.162380
      f0      :     0.017151  f :     0.147409
      f+1     :     0.014811
      f-1     :     0.008884
      f+2     :     0.022449
      f-2     :     0.019967
      f+3     :     0.040876
      f-3     :     0.023272
      g0      :     0.001121  g :     0.015935
      g+1     :     0.002513
      g-1     :     0.000720
      g+2     :     0.000939
      g-2     :     0.001258
      g+3     :     0.001404
      g-3     :     0.002177
      g+4     :     0.003775
      g-4     :     0.002028

 18 C s       :     2.615279  s :     2.615279
      pz      :     0.805577  p :     2.654080
      px      :     0.970654
      py      :     0.877849
      dz2     :     0.158262  d :     0.962733
      dxz     :     0.177902
      dyz     :     0.170886
      dx2y2   :     0.203082
      dxy     :     0.252602
      f0      :     0.024104  f :     0.265389
      f+1     :     0.022375
      f-1     :     0.036967
      f+2     :     0.045455
      f-2     :     0.045523
      f+3     :     0.054056
      f-3     :     0.036908
      g0      :     0.002504  g :     0.035034
      g+1     :     0.001826
      g-1     :     0.005411
      g+2     :     0.003942
      g-2     :     0.003106
      g+3     :     0.006086
      g-3     :     0.006110
      g+4     :     0.003577
      g-4     :     0.002473

 19 H s       :     0.791724  s :     0.791724
      pz      :     0.067201  p :     0.198446
      px      :     0.043923
      py      :     0.087321
      dz2     :     0.014343  d :     0.066386
      dxz     :     0.007106
      dyz     :     0.015707
      dx2y2   :     0.013479
      dxy     :     0.015751
      f0      :     0.000687  f :     0.009595
      f+1     :     0.000174
      f-1     :     0.002511
      f+2     :     0.001590
      f-2     :     0.001822
      f+3     :     0.001443
      f-3     :     0.001369

 20 O s       :     3.249565  s :     3.249565
      pz      :     1.354528  p :     4.309873
      px      :     1.559046
      py      :     1.396299
      dz2     :     0.016034  d :     0.103089
      dxz     :     0.014309
      dyz     :     0.028233
      dx2y2   :     0.018590
      dxy     :     0.025922
      f0      :     0.001669  f :     0.021803
      f+1     :     0.000562
      f-1     :     0.004629
      f+2     :     0.004046
      f-2     :     0.004868
      f+3     :     0.003294
      f-3     :     0.002736
      g0      :     0.000069  g :     0.001171
      g+1     :     0.000021
      g-1     :     0.000165
      g+2     :     0.000166
      g-2     :     0.000094
      g+3     :     0.000242
      g-3     :     0.000222
      g+4     :     0.000105
      g-4     :     0.000086

 21 C s       :     2.574058  s :     2.574058
      pz      :     0.967776  p :     2.740918
      px      :     0.930890
      py      :     0.842252
      dz2     :     0.158576  d :     0.628416
      dxz     :     0.150590
      dyz     :     0.104293
      dx2y2   :     0.110521
      dxy     :     0.104435
      f0      :     0.028996  f :     0.154689
      f+1     :     0.021804
      f-1     :     0.016316
      f+2     :     0.026271
      f-2     :     0.026366
      f+3     :     0.019715
      f-3     :     0.015221
      g0      :     0.001137  g :     0.014380
      g+1     :     0.002105
      g-1     :     0.001604
      g+2     :     0.002108
      g-2     :     0.002076
      g+3     :     0.001355
      g-3     :     0.001554
      g+4     :     0.001357
      g-4     :     0.001085

 22 C s       :     2.579670  s :     2.579670
      pz      :     0.915952  p :     2.689393
      px      :     0.968618
      py      :     0.804824
      dz2     :     0.095793  d :     0.508555
      dxz     :     0.146716
      dyz     :     0.073831
      dx2y2   :     0.093286
      dxy     :     0.098928
      f0      :     0.024294  f :     0.117132
      f+1     :     0.015147
      f-1     :     0.011171
      f+2     :     0.018725
      f-2     :     0.017444
      f+3     :     0.019167
      f-3     :     0.011184
      g0      :     0.000872  g :     0.011679
      g+1     :     0.002277
      g-1     :     0.000607
      g+2     :     0.001352
      g-2     :     0.001462
      g+3     :     0.001116
      g-3     :     0.001293
      g+4     :     0.001699
      g-4     :     0.001001

 23 C s       :     2.586434  s :     2.586434
      pz      :     0.925049  p :     2.712324
      px      :     0.957463
      py      :     0.829812
      dz2     :     0.096359  d :     0.503706
      dxz     :     0.164839
      dyz     :     0.060656
      dx2y2   :     0.090099
      dxy     :     0.091753
      f0      :     0.024846  f :     0.113860
      f+1     :     0.013113
      f-1     :     0.012249
      f+2     :     0.018602
      f-2     :     0.016302
      f+3     :     0.015455
      f-3     :     0.013293
      g0      :     0.000990  g :     0.011542
      g+1     :     0.001371
      g-1     :     0.001482
      g+2     :     0.001521
      g-2     :     0.001338
      g+3     :     0.000599
      g-3     :     0.001621
      g+4     :     0.001611
      g-4     :     0.001010

 24 C s       :     2.588175  s :     2.588175
      pz      :     0.953326  p :     2.700487
      px      :     0.933779
      py      :     0.813381
      dz2     :     0.153033  d :     0.507692
      dxz     :     0.116843
      dyz     :     0.095914
      dx2y2   :     0.074673
      dxy     :     0.067228
      f0      :     0.023564  f :     0.114311
      f+1     :     0.018585
      f-1     :     0.014711
      f+2     :     0.020730
      f-2     :     0.020414
      f+3     :     0.007471
      f-3     :     0.008837
      g0      :     0.001070  g :     0.011491
      g+1     :     0.001542
      g-1     :     0.001542
      g+2     :     0.001992
      g-2     :     0.001930
      g+3     :     0.001205
      g-3     :     0.001247
      g+4     :     0.000297
      g-4     :     0.000666

 25 C s       :     2.586227  s :     2.586227
      pz      :     0.926124  p :     2.712143
      px      :     0.970656
      py      :     0.815364
      dz2     :     0.097898  d :     0.503669
      dxz     :     0.147739
      dyz     :     0.073660
      dx2y2   :     0.091616
      dxy     :     0.092756
      f0      :     0.024150  f :     0.113835
      f+1     :     0.014462
      f-1     :     0.011124
      f+2     :     0.018415
      f-2     :     0.016770
      f+3     :     0.018051
      f-3     :     0.010864
      g0      :     0.000904  g :     0.011537
      g+1     :     0.002282
      g-1     :     0.000647
      g+2     :     0.001331
      g-2     :     0.001466
      g+3     :     0.001101
      g-3     :     0.001190
      g+4     :     0.001641
      g-4     :     0.000976

 26 C s       :     2.578740  s :     2.578740
      pz      :     0.919505  p :     2.693405
      px      :     0.961540
      py      :     0.812360
      dz2     :     0.097405  d :     0.508829
      dxz     :     0.164592
      dyz     :     0.060662
      dx2y2   :     0.093867
      dxy     :     0.092304
      f0      :     0.025088  f :     0.116490
      f+1     :     0.014247
      f-1     :     0.012102
      f+2     :     0.019124
      f-2     :     0.016585
      f+3     :     0.015499
      f-3     :     0.013846
      g0      :     0.000966  g :     0.011635
      g+1     :     0.001413
      g-1     :     0.001455
      g+2     :     0.001514
      g-2     :     0.001370
      g+3     :     0.000663
      g-3     :     0.001633
      g+4     :     0.001623
      g-4     :     0.000997

 27 H s       :     0.784974  s :     0.784974
      pz      :     0.074901  p :     0.188928
      px      :     0.050674
      py      :     0.063353
      dz2     :     0.019670  d :     0.065272
      dxz     :     0.014809
      dyz     :     0.013891
      dx2y2   :     0.008273
      dxy     :     0.008628
      f0      :     0.002080  f :     0.009608
      f+1     :     0.001275
      f-1     :     0.001905
      f+2     :     0.001713
      f-2     :     0.001773
      f+3     :     0.000383
      f-3     :     0.000479

 28 H s       :     0.791630  s :     0.791630
      pz      :     0.074495  p :     0.187139
      px      :     0.062108
      py      :     0.050537
      dz2     :     0.019435  d :     0.064641
      dxz     :     0.014419
      dyz     :     0.013475
      dx2y2   :     0.008988
      dxy     :     0.008323
      f0      :     0.001978  f :     0.009600
      f+1     :     0.002155
      f-1     :     0.000968
      f+2     :     0.001834
      f-2     :     0.001710
      f+3     :     0.000528
      f-3     :     0.000428

 29 H s       :     0.791676  s :     0.791676
      pz      :     0.044350  p :     0.186207
      px      :     0.087953
      py      :     0.053904
      dz2     :     0.004978  d :     0.064260
      dxz     :     0.021395
      dyz     :     0.003261
      dx2y2   :     0.016811
      dxy     :     0.017815
      f0      :     0.001349  f :     0.009547
      f+1     :     0.001100
      f-1     :     0.000300
      f+2     :     0.001321
      f-2     :     0.001003
      f+3     :     0.002495
      f-3     :     0.001980

 30 H s       :     0.791117  s :     0.791117
      pz      :     0.076021  p :     0.187253
      px      :     0.048788
      py      :     0.062443
      dz2     :     0.019598  d :     0.064692
      dxz     :     0.015036
      dyz     :     0.013894
      dx2y2   :     0.007974
      dxy     :     0.008190
      f0      :     0.002117  f :     0.009612
      f+1     :     0.001330
      f-1     :     0.001858
      f+2     :     0.001727
      f-2     :     0.001753
      f+3     :     0.000365
      f-3     :     0.000463

 31 H s       :     0.781374  s :     0.781374
      pz      :     0.075850  p :     0.190584
      px      :     0.064846
      py      :     0.049888
      dz2     :     0.020035  d :     0.065570
      dxz     :     0.014855
      dyz     :     0.013801
      dx2y2   :     0.008987
      dxy     :     0.007891
      f0      :     0.002113  f :     0.009590
      f+1     :     0.002111
      f-1     :     0.001043
      f+2     :     0.001810
      f-2     :     0.001648
      f+3     :     0.000485
      f-3     :     0.000381


SPIN
  0 N s       :     0.001438  s :     0.001438
      pz      :     0.018456  p :     0.051431
      px      :     0.005544
      py      :     0.027430
      dz2     :    -0.002184  d :    -0.003862
      dxz     :    -0.000275
      dyz     :    -0.000327
      dx2y2   :    -0.000364
      dxy     :    -0.000712
      f0      :    -0.000145  f :    -0.000276
      f+1     :    -0.000227
      f-1     :     0.000033
      f+2     :     0.000130
      f-2     :     0.000040
      f+3     :     0.000023
      f-3     :    -0.000130
      g0      :    -0.000001  g :    -0.000005
      g+1     :     0.000009
      g-1     :    -0.000006
      g+2     :    -0.000006
      g-2     :    -0.000003
      g+3     :    -0.000003
      g-3     :     0.000001
      g+4     :     0.000007
      g-4     :    -0.000002

  1 C s       :    -0.000752  s :    -0.000752
      pz      :    -0.006491  p :    -0.018401
      px      :    -0.002775
      py      :    -0.009136
      dz2     :     0.002945  d :     0.015068
      dxz     :     0.002793
      dyz     :     0.001744
      dx2y2   :     0.001522
      dxy     :     0.006065
      f0      :     0.001274  f :     0.003704
      f+1     :     0.000709
      f-1     :     0.000022
      f+2     :     0.000109
      f-2     :     0.000347
      f+3     :     0.000990
      f-3     :     0.000253
      g0      :     0.000006  g :     0.000568
      g+1     :     0.000140
      g-1     :     0.000039
      g+2     :     0.000103
      g-2     :     0.000011
      g+3     :     0.000052
      g-3     :     0.000140
      g+4     :     0.000060
      g-4     :     0.000018

  2 C s       :     0.000759  s :     0.000759
      pz      :     0.016383  p :     0.043695
      px      :     0.003060
      py      :     0.024251
      dz2     :    -0.000988  d :    -0.005840
      dxz     :    -0.001280
      dyz     :    -0.000388
      dx2y2   :    -0.002118
      dxy     :    -0.001066
      f0      :    -0.000475  f :    -0.001512
      f+1     :    -0.000057
      f-1     :    -0.000070
      f+2     :    -0.000095
      f-2     :    -0.000138
      f+3     :    -0.000382
      f-3     :    -0.000295
      g0      :    -0.000000  g :    -0.000114
      g+1     :    -0.000009
      g-1     :    -0.000043
      g+2     :    -0.000009
      g-2     :     0.000002
      g+3     :     0.000010
      g-3     :    -0.000022
      g+4     :    -0.000053
      g-4     :     0.000010

  3 C s       :    -0.000808  s :    -0.000808
      pz      :    -0.004732  p :    -0.015389
      px      :    -0.004147
      py      :    -0.006510
      dz2     :     0.002116  d :     0.030845
      dxz     :     0.009310
      dyz     :     0.001180
      dx2y2   :     0.011566
      dxy     :     0.006674
      f0      :     0.003454  f :     0.006305
      f+1     :     0.000249
      f-1     :     0.000238
      f+2     :     0.000249
      f-2     :    -0.000086
      f+3     :     0.002090
      f-3     :     0.000109
      g0      :     0.000011  g :     0.000887
      g+1     :     0.000049
      g-1     :     0.000028
      g+2     :     0.000042
      g-2     :     0.000126
      g+3     :     0.000087
      g-3     :     0.000289
      g+4     :     0.000245
      g-4     :     0.000010

  4 C s       :     0.000626  s :     0.000626
      pz      :     0.011271  p :     0.030970
      px      :     0.003039
      py      :     0.016660
      dz2     :    -0.000755  d :     0.000948
      dxz     :     0.000537
      dyz     :     0.000019
      dx2y2   :     0.000156
      dxy     :     0.000990
      f0      :    -0.000436  f :    -0.001039
      f+1     :     0.000051
      f-1     :    -0.000053
      f+2     :    -0.000102
      f-2     :     0.000005
      f+3     :    -0.000575
      f-3     :     0.000071
      g0      :    -0.000004  g :    -0.000038
      g+1     :    -0.000023
      g-1     :    -0.000021
      g+2     :     0.000014
      g-2     :    -0.000004
      g+3     :    -0.000018
      g-3     :     0.000041
      g+4     :    -0.000033
      g-4     :     0.000011

  5 C s       :    -0.000390  s :    -0.000390
      pz      :    -0.000915  p :    -0.002865
      px      :    -0.000865
      py      :    -0.001085
      dz2     :     0.002560  d :     0.013515
      dxz     :     0.003546
      dyz     :     0.000340
      dx2y2   :     0.005668
      dxy     :     0.001401
      f0      :     0.001183  f :     0.003494
      f+1     :     0.000442
      f-1     :     0.000418
      f+2     :     0.000336
      f-2     :     0.000077
      f+3     :     0.000360
      f-3     :     0.000678
      g0      :     0.000001  g :     0.000530
      g+1     :     0.000024
      g-1     :     0.000130
      g+2     :     0.000009
      g-2     :     0.000100
      g+3     :     0.000025
      g-3     :     0.000179
      g+4     :     0.000041
      g-4     :     0.000020

  6 H s       :     0.000477  s :     0.000477
      pz      :    -0.000739  p :    -0.002014
      px      :    -0.000275
      py      :    -0.001000
      dz2     :    -0.000438  d :    -0.000782
      dxz     :    -0.000092
      dyz     :    -0.000026
      dx2y2   :    -0.000229
      dxy     :     0.000003
      f0      :    -0.000026  f :    -0.000116
      f+1     :    -0.000016
      f-1     :    -0.000026
      f+2     :    -0.000024
      f-2     :    -0.000007
      f+3     :     0.000003
      f-3     :    -0.000020

  7 H s       :    -0.002402  s :    -0.002402
      pz      :     0.002331  p :     0.004979
      px      :    -0.000466
      py      :     0.003114
      dz2     :     0.000877  d :     0.001536
      dxz     :     0.000052
      dyz     :     0.000183
      dx2y2   :    -0.000006
      dxy     :     0.000431
      f0      :     0.000071  f :     0.000274
      f+1     :     0.000088
      f-1     :     0.000002
      f+2     :     0.000016
      f-2     :     0.000055
      f+3     :     0.000008
      f-3     :     0.000034

  8 N s       :    -0.005058  s :    -0.005058
      pz      :     0.027989  p :     0.078246
      px      :    -0.004184
      py      :     0.054441
      dz2     :     0.021808  d :     0.043820
      dxz     :     0.003155
      dyz     :     0.002333
      dx2y2   :     0.000137
      dxy     :     0.016387
      f0      :     0.004891  f :     0.013341
      f+1     :     0.004242
      f-1     :    -0.000244
      f+2     :     0.000591
      f-2     :     0.002285
      f+3     :     0.000435
      f-3     :     0.001140
      g0      :     0.000017  g :     0.001167
      g+1     :     0.000526
      g-1     :     0.000043
      g+2     :     0.000171
      g-2     :     0.000010
      g+3     :     0.000126
      g-3     :     0.000244
      g+4     :     0.000008
      g-4     :     0.000021

  9 H s       :    -0.000977  s :    -0.000977
      pz      :     0.001203  p :     0.003252
      px      :     0.000327
      py      :     0.001722
      dz2     :     0.000506  d :     0.001454
      dxz     :     0.000333
      dyz     :     0.000013
      dx2y2   :     0.000585
      dxy     :     0.000017
      f0      :     0.000030  f :     0.000219
      f+1     :     0.000045
      f-1     :     0.000045
      f+2     :     0.000046
      f-2     :     0.000008
      f+3     :     0.000012
      f-3     :     0.000033

 10 H s       :     0.000098  s :     0.000098
      pz      :    -0.000144  p :    -0.000420
      px      :    -0.000122
      py      :    -0.000154
      dz2     :    -0.000235  d :    -0.000213
      dxz     :     0.000049
      dyz     :    -0.000029
      dx2y2   :    -0.000007
      dxy     :     0.000008
      f0      :    -0.000026  f :    -0.000027
      f+1     :     0.000004
      f-1     :    -0.000002
      f+2     :    -0.000005
      f-2     :    -0.000003
      f+3     :    -0.000007
      f-3     :     0.000012

 11 C s       :    -0.000187  s :    -0.000187
      pz      :    -0.000222  p :    -0.001995
      px      :    -0.001426
      py      :    -0.000347
      dz2     :     0.000497  d :     0.006072
      dxz     :     0.001829
      dyz     :     0.000110
      dx2y2   :     0.000954
      dxy     :     0.002681
      f0      :     0.000327  f :     0.002187
      f+1     :     0.000047
      f-1     :     0.000070
      f+2     :     0.000187
      f-2     :     0.000279
      f+3     :     0.000984
      f-3     :     0.000293
      g0      :     0.000003  g :     0.000220
      g+1     :     0.000043
      g-1     :     0.000002
      g+2     :     0.000013
      g-2     :     0.000009
      g+3     :     0.000003
      g-3     :     0.000030
      g+4     :     0.000106
      g-4     :     0.000011

 12 H s       :     0.000177  s :     0.000177
      pz      :    -0.000036  p :    -0.000175
      px      :    -0.000128
      py      :    -0.000012
      dz2     :     0.000013  d :    -0.000057
      dxz     :    -0.000018
      dyz     :    -0.000007
      dx2y2   :    -0.000012
      dxy     :    -0.000033
      f0      :     0.000002  f :    -0.000007
      f+1     :     0.000000
      f-1     :    -0.000001
      f+2     :    -0.000000
      f-2     :    -0.000006
      f+3     :    -0.000002
      f-3     :    -0.000001

 13 H s       :     0.001283  s :     0.001283
      pz      :     0.000002  p :    -0.000117
      px      :    -0.000124
      py      :     0.000006
      dz2     :    -0.000000  d :    -0.000055
      dxz     :    -0.000056
      dyz     :     0.000008
      dx2y2   :    -0.000003
      dxy     :    -0.000003
      f0      :    -0.000003  f :    -0.000008
      f+1     :    -0.000002
      f-1     :     0.000000
      f+2     :    -0.000002
      f-2     :    -0.000001
      f+3     :     0.000000
      f-3     :    -0.000000

 14 H s       :     0.002226  s :     0.002226
      pz      :    -0.000037  p :     0.000015
      px      :     0.000087
      py      :    -0.000034
      dz2     :    -0.000008  d :    -0.000058
      dxz     :    -0.000007
      dyz     :    -0.000006
      dx2y2   :    -0.000027
      dxy     :    -0.000010
      f0      :    -0.000000  f :    -0.000010
      f+1     :    -0.000001
      f-1     :    -0.000000
      f+2     :    -0.000002
      f-2     :    -0.000001
      f+3     :    -0.000000
      f-3     :    -0.000005

 15 H s       :    -0.007988  s :    -0.007988
      pz      :     0.004711  p :     0.013384
      px      :     0.000878
      py      :     0.007795
      dz2     :     0.001695  d :     0.004595
      dxz     :     0.001479
      dyz     :    -0.000532
      dx2y2   :     0.002193
      dxy     :    -0.000241
      f0      :     0.000116  f :     0.001151
      f+1     :     0.000329
      f-1     :     0.000202
      f+2     :     0.000270
      f-2     :    -0.000032
      f+3     :     0.000077
      f-3     :     0.000189

 16 N s       :     0.000424  s :     0.000424
      pz      :     0.160941  p :     0.456007
      px      :     0.044383
      py      :     0.250683
      dz2     :     0.008450  d :    -0.044414
      dxz     :    -0.032097
      dyz     :    -0.001345
      dx2y2   :    -0.012356
      dxy     :    -0.007066
      f0      :    -0.001147  f :    -0.004859
      f+1     :     0.000788
      f-1     :    -0.000110
      f+2     :    -0.000193
      f-2     :    -0.002123
      f+3     :    -0.002913
      f-3     :     0.000840
      g0      :    -0.000014  g :    -0.000033
      g+1     :     0.000147
      g-1     :    -0.000028
      g+2     :     0.000020
      g-2     :    -0.000029
      g+3     :     0.000010
      g-3     :    -0.000046
      g+4     :    -0.000081
      g-4     :    -0.000012

 17 C s       :    -0.012670  s :    -0.012670
      pz      :    -0.290947  p :    -0.473091
      px      :    -0.035534
      py      :    -0.146610
      dz2     :     0.003887  d :     0.066209
      dxz     :     0.015126
      dyz     :     0.004035
      dx2y2   :     0.025880
      dxy     :     0.017280
      f0      :     0.001656  f :     0.022097
      f+1     :     0.001153
      f-1     :     0.001167
      f+2     :     0.003802
      f-2     :     0.001744
      f+3     :     0.010859
      f-3     :     0.001716
      g0      :     0.000041  g :     0.002556
      g+1     :     0.000611
      g-1     :     0.000011
      g+2     :     0.000056
      g-2     :     0.000214
      g+3     :     0.000064
      g-3     :     0.000169
      g+4     :     0.001280
      g-4     :     0.000109

 18 C s       :     0.005296  s :     0.005296
      pz      :     0.014737  p :     0.034368
      px      :     0.010123
      py      :     0.009508
      dz2     :    -0.061605  d :    -0.093715
      dxz     :    -0.005234
      dyz     :    -0.002558
      dx2y2   :    -0.007819
      dxy     :    -0.016499
      f0      :    -0.000493  f :    -0.025406
      f+1     :    -0.011382
      f-1     :    -0.003600
      f+2     :    -0.000879
      f-2     :    -0.001581
      f+3     :    -0.002654
      f-3     :    -0.004817
      g0      :    -0.000386  g :    -0.003362
      g+1     :    -0.000112
      g-1     :    -0.001619
      g+2     :    -0.000158
      g-2     :    -0.000277
      g+3     :    -0.000311
      g-3     :    -0.000255
      g+4     :    -0.000150
      g-4     :    -0.000093

 19 H s       :     0.028948  s :     0.028948
      pz      :    -0.027809  p :    -0.045786
      px      :    -0.001546
      py      :    -0.016431
      dz2     :    -0.010588  d :    -0.018875
      dxz     :    -0.000797
      dyz     :    -0.002246
      dx2y2   :    -0.004780
      dxy     :    -0.000463
      f0      :    -0.000177  f :    -0.002711
      f+1     :    -0.000068
      f-1     :    -0.001804
      f+2     :    -0.000035
      f-2     :    -0.000133
      f+3     :    -0.000061
      f-3     :    -0.000433

 20 O s       :    -0.002520  s :    -0.002520
      pz      :    -0.099358  p :    -0.189825
      px      :    -0.015156
      py      :    -0.075312
      dz2     :    -0.000542  d :     0.000504
      dxz     :     0.000053
      dyz     :     0.000290
      dx2y2   :     0.000327
      dxy     :     0.000376
      f0      :    -0.000042  f :     0.000448
      f+1     :     0.000040
      f-1     :     0.000067
      f+2     :     0.000144
      f-2     :     0.000098
      f+3     :     0.000122
      f-3     :     0.000020
      g0      :     0.000002  g :     0.000032
      g+1     :     0.000002
      g-1     :    -0.000000
      g+2     :     0.000003
      g-2     :     0.000005
      g+3     :     0.000010
      g-3     :     0.000005
      g+4     :     0.000002
      g-4     :     0.000005

 21 C s       :     0.000327  s :     0.000327
      pz      :    -0.000235  p :     0.002095
      px      :     0.001174
      py      :     0.001156
      dz2     :    -0.000225  d :    -0.000232
      dxz     :     0.000131
      dyz     :    -0.000077
      dx2y2   :     0.001528
      dxy     :    -0.001588
      f0      :    -0.000179  f :     0.000265
      f+1     :    -0.000223
      f-1     :     0.000076
      f+2     :     0.000069
      f-2     :     0.000164
      f+3     :     0.000712
      f-3     :    -0.000355
      g0      :    -0.000013  g :     0.000054
      g+1     :     0.000017
      g-1     :     0.000005
      g+2     :    -0.000010
      g-2     :     0.000007
      g+3     :    -0.000016
      g-3     :     0.000031
      g+4     :     0.000055
      g-4     :    -0.000023

 22 C s       :     0.000067  s :     0.000067
      pz      :    -0.000262  p :    -0.003524
      px      :     0.000143
      py      :    -0.003405
      dz2     :     0.000085  d :     0.000522
      dxz     :     0.000100
      dyz     :    -0.000022
      dx2y2   :     0.000177
      dxy     :     0.000181
      f0      :     0.000022  f :     0.000181
      f+1     :     0.000009
      f-1     :     0.000007
      f+2     :     0.000040
      f-2     :     0.000023
      f+3     :     0.000061
      f-3     :     0.000019
      g0      :    -0.000002  g :     0.000016
      g+1     :     0.000004
      g-1     :     0.000001
      g+2     :     0.000001
      g-2     :     0.000003
      g+3     :     0.000003
      g-3     :     0.000003
      g+4     :     0.000003
      g-4     :     0.000001

 23 C s       :     0.000087  s :     0.000087
      pz      :     0.000379  p :     0.001823
      px      :     0.000350
      py      :     0.001095
      dz2     :    -0.000114  d :    -0.001191
      dxz     :    -0.000077
      dyz     :    -0.000065
      dx2y2   :    -0.000591
      dxy     :    -0.000344
      f0      :    -0.000025  f :    -0.000288
      f+1     :    -0.000052
      f-1     :    -0.000009
      f+2     :    -0.000052
      f-2     :    -0.000004
      f+3     :    -0.000060
      f-3     :    -0.000085
      g0      :    -0.000002  g :    -0.000026
      g+1     :    -0.000001
      g-1     :    -0.000001
      g+2     :    -0.000004
      g-2     :    -0.000002
      g+3     :    -0.000001
      g-3     :    -0.000004
      g+4     :    -0.000010
      g-4     :    -0.000001

 24 C s       :    -0.000128  s :    -0.000128
      pz      :    -0.000926  p :    -0.005440
      px      :    -0.000893
      py      :    -0.003621
      dz2     :     0.000148  d :     0.000573
      dxz     :     0.000062
      dyz     :     0.000173
      dx2y2   :     0.000074
      dxy     :     0.000117
      f0      :     0.000045  f :     0.000157
      f+1     :     0.000032
      f-1     :     0.000013
      f+2     :     0.000030
      f-2     :     0.000035
      f+3     :     0.000001
      f-3     :     0.000002
      g0      :     0.000002  g :     0.000020
      g+1     :     0.000004
      g-1     :     0.000002
      g+2     :     0.000004
      g-2     :     0.000003
      g+3     :     0.000001
      g-3     :     0.000003
      g+4     :    -0.000000
      g-4     :     0.000001

 25 C s       :     0.000054  s :     0.000054
      pz      :     0.000635  p :     0.002754
      px      :     0.000060
      py      :     0.002058
      dz2     :    -0.000211  d :    -0.001805
      dxz     :    -0.000336
      dyz     :    -0.000296
      dx2y2   :    -0.000097
      dxy     :    -0.000865
      f0      :    -0.000161  f :    -0.000436
      f+1     :    -0.000047
      f-1     :    -0.000035
      f+2     :    -0.000027
      f-2     :    -0.000045
      f+3     :    -0.000085
      f-3     :    -0.000035
      g0      :    -0.000002  g :    -0.000040
      g+1     :    -0.000006
      g-1     :    -0.000000
      g+2     :    -0.000003
      g-2     :    -0.000003
      g+3     :    -0.000004
      g-3     :    -0.000011
      g+4     :    -0.000010
      g-4     :    -0.000000

 26 C s       :    -0.000320  s :    -0.000320
      pz      :    -0.001923  p :    -0.005658
      px      :     0.000051
      py      :    -0.003787
      dz2     :     0.000187  d :     0.000420
      dxz     :     0.000410
      dyz     :     0.000004
      dx2y2   :    -0.000011
      dxy     :    -0.000171
      f0      :    -0.000001  f :     0.000119
      f+1     :     0.000027
      f-1     :     0.000014
      f+2     :     0.000036
      f-2     :     0.000022
      f+3     :     0.000071
      f-3     :    -0.000050
      g0      :    -0.000002  g :     0.000022
      g+1     :     0.000002
      g-1     :     0.000007
      g+2     :     0.000002
      g-2     :     0.000003
      g+3     :     0.000003
      g-3     :     0.000001
      g+4     :     0.000008
      g-4     :    -0.000001

 27 H s       :     0.000183  s :     0.000183
      pz      :    -0.000135  p :    -0.000514
      px      :    -0.000178
      py      :    -0.000201
      dz2     :    -0.000067  d :    -0.000085
      dxz     :    -0.000017
      dyz     :    -0.000029
      dx2y2   :     0.000022
      dxy     :     0.000007
      f0      :    -0.000006  f :    -0.000011
      f+1     :    -0.000003
      f-1     :     0.000001
      f+2     :    -0.000003
      f-2     :     0.000001
      f+3     :    -0.000000
      f-3     :    -0.000000

 28 H s       :     0.000023  s :     0.000023
      pz      :     0.000038  p :     0.000200
      px      :     0.000050
      py      :     0.000111
      dz2     :     0.000018  d :     0.000072
      dxz     :     0.000005
      dyz     :     0.000015
      dx2y2   :     0.000003
      dxy     :     0.000031
      f0      :     0.000002  f :     0.000011
      f+1     :     0.000002
      f-1     :     0.000000
      f+2     :     0.000000
      f-2     :     0.000004
      f+3     :    -0.000000
      f-3     :     0.000002

 29 H s       :     0.000129  s :     0.000129
      pz      :    -0.000080  p :    -0.000590
      px      :    -0.000124
      py      :    -0.000386
      dz2     :    -0.000003  d :    -0.000219
      dxz     :    -0.000034
      dyz     :    -0.000001
      dx2y2   :    -0.000088
      dxy     :    -0.000093
      f0      :    -0.000002  f :    -0.000031
      f+1     :    -0.000000
      f-1     :    -0.000002
      f+2     :    -0.000002
      f-2     :    -0.000001
      f+3     :    -0.000018
      f-3     :    -0.000005

 30 H s       :    -0.000081  s :    -0.000081
      pz      :     0.000079  p :     0.000330
      px      :     0.000026
      py      :     0.000225
      dz2     :     0.000049  d :     0.000113
      dxz     :     0.000008
      dyz     :     0.000026
      dx2y2   :     0.000024
      dxy     :     0.000005
      f0      :     0.000006  f :     0.000016
      f+1     :     0.000003
      f-1     :     0.000000
      f+2     :     0.000005
      f-2     :     0.000001
      f+3     :     0.000001
      f-3     :     0.000001

 31 H s       :     0.000152  s :     0.000152
      pz      :    -0.000006  p :    -0.000423
      px      :    -0.000450
      py      :     0.000033
      dz2     :     0.000006  d :    -0.000319
      dxz     :     0.000002
      dyz     :    -0.000094
      dx2y2   :     0.000012
      dxy     :    -0.000245
      f0      :    -0.000006  f :    -0.000039
      f+1     :    -0.000001
      f-1     :    -0.000007
      f+2     :    -0.000000
      f-2     :    -0.000022
      f+3     :    -0.000001
      f-3     :    -0.000003


                      *****************************
                      * MAYER POPULATION ANALYSIS *
                      *****************************

  NA   - Mulliken gross atomic population
  ZA   - Total nuclear charge
  QA   - Mulliken gross atomic charge
  VA   - Mayer's total valence
  BVA  - Mayer's bonded valence
  FA   - Mayer's free valence

  ATOM       NA         ZA         QA         VA         BVA        FA
  0 N      7.1982     7.0000    -0.1982     3.4968     3.4919     0.0049
  1 C      5.8599     6.0000     0.1401     3.6695     3.6686     0.0009
  2 C      6.0886     6.0000    -0.0886     3.7127     3.7070     0.0056
  3 C      5.6938     6.0000     0.3062     3.5427     3.5398     0.0029
  4 C      6.1206     6.0000    -0.1206     3.7370     3.7336     0.0034
  5 C      5.8233     6.0000     0.1767     3.6554     3.6549     0.0004
  6 H      0.8585     1.0000     0.1415     0.9719     0.9719     0.0000
  7 H      0.8968     1.0000     0.1032     1.0049     1.0048     0.0000
  8 N      7.0404     7.0000    -0.0404     3.3996     3.3652     0.0345
  9 H      0.8857     1.0000     0.1143     0.9894     0.9894     0.0000
 10 H      0.8650     1.0000     0.1350     0.9744     0.9744     0.0000
 11 C      5.9827     6.0000     0.0173     3.7681     3.7681     0.0000
 12 H      0.9081     1.0000     0.0919     0.9923     0.9923     0.0000
 13 H      0.9168     1.0000     0.0832     0.9885     0.9885     0.0000
 14 H      0.9046     1.0000     0.0954     0.9901     0.9900     0.0000
 15 H      0.7971     1.0000     0.2029     1.0064     1.0060     0.0004
 16 N      7.1914     7.0000    -0.1914     2.9025     2.4847     0.4178
 17 C      5.9518     6.0000     0.0482     3.7481     3.2898     0.4583
 18 C      5.8425     6.0000     0.1575     3.9112     3.9016     0.0096
 19 H      0.8876     1.0000     0.1124     0.9992     0.9932     0.0060
 20 O      8.4293     8.0000    -0.4293     1.9971     1.9439     0.0532
 21 C      5.8874     6.0000     0.1126     3.4088     3.4087     0.0001
 22 C      6.0644     6.0000    -0.0644     3.6649     3.6648     0.0000
 23 C      6.1234     6.0000    -0.1234     3.7959     3.7959     0.0000
 24 C      6.0609     6.0000    -0.0609     3.7515     3.7514     0.0001
 25 C      6.1453     6.0000    -0.1453     3.7948     3.7948     0.0000
 26 C      6.0496     6.0000    -0.0496     3.6568     3.6566     0.0002
 27 H      0.9201     1.0000     0.0799     1.0045     1.0045     0.0000
 28 H      0.8962     1.0000     0.1038     0.9845     0.9845     0.0000
 29 H      0.8954     1.0000     0.1046     0.9821     0.9821     0.0000
 30 H      0.8943     1.0000     0.1057     0.9844     0.9844     0.0000
 31 H      0.9201     1.0000     0.0799     0.9914     0.9914     0.0000

  Mayer bond orders larger than 0.100000
B(  0-N ,  1-C ) :   1.2530 B(  0-N ,  5-C ) :   1.2115 B(  0-N , 11-C ) :   0.8474 
B(  1-C ,  2-C ) :   1.3760 B(  1-C ,  6-H ) :   0.9503 B(  2-C ,  3-C ) :   1.1597 
B(  2-C ,  7-H ) :   0.9650 B(  3-C ,  4-C ) :   1.1779 B(  3-C ,  8-N ) :   1.1193 
B(  4-C ,  5-C ) :   1.4037 B(  4-C ,  9-H ) :   0.9603 B(  5-C , 10-H ) :   0.9566 
B(  8-N , 15-H ) :   0.9342 B(  8-N , 16-N ) :   1.2202 B( 11-C , 12-H ) :   0.9679 
B( 11-C , 13-H ) :   0.9640 B( 11-C , 14-H ) :   0.9623 B( 16-N , 17-C ) :   1.0844 
B( 17-C , 18-C ) :   1.1764 B( 17-C , 19-H ) :   0.9535 B( 18-C , 20-O ) :   1.8077 
B( 18-C , 21-C ) :   0.8988 B( 21-C , 22-C ) :   1.2293 B( 21-C , 26-C ) :   1.2302 
B( 22-C , 23-C ) :   1.3492 B( 22-C , 27-H ) :   0.9743 B( 23-C , 24-C ) :   1.3206 
B( 23-C , 28-H ) :   0.9698 B( 24-C , 25-C ) :   1.3363 B( 24-C , 29-H ) :   0.9672 
B( 25-C , 26-C ) :   1.3391 B( 25-C , 30-H ) :   0.9702 B( 26-C , 31-H ) :   0.9722 


--------------------------
UHF CORRESPONDING ORBITALS
--------------------------
Transforming orbitals                         ... done
Choosing virtual orbitals in the orth. comp.  ... done
                ***UHF Corresponding Orbitals were saved in orca.uco***


Now the overlap between the corresponding orbitals will be plotted
Since there are an equal number of alpha and beta orbitals each orbital in the
alpha set is matched by an orbital in the beta set. If all overlaps are close to
one you have a normal UHF solution with some spin polarization
If you have a broken symmetry solution there will be overlaps that are
significantly smaller than one. These orbitals are the non-orthogonal magnetic
orbitals of the broken symmetry UHF solution.

----------------------
 Orbital    Overlap(*)
----------------------
   0:      1.00000
   1:      1.00000
   2:      1.00000
   3:      1.00000
   4:      1.00000
   5:      1.00000
   6:      1.00000
   7:      1.00000
   8:      1.00000
   9:      1.00000
  10:      1.00000
  11:      1.00000
  12:      1.00000
  13:      1.00000
  14:      1.00000
  15:      1.00000
  16:      1.00000
  17:      1.00000
  18:      1.00000
  19:      1.00000
  20:      1.00000
  21:      1.00000
  22:      1.00000
  23:      1.00000
  24:      1.00000
  25:      1.00000
  26:      1.00000
  27:      1.00000
  28:      1.00000
  29:      1.00000
  30:      1.00000
  31:      1.00000
  32:      1.00000
  33:      1.00000
  34:      1.00000
  35:      1.00000
  36:      1.00000
  37:      1.00000
  38:      1.00000
  39:      1.00000
  40:      1.00000
  41:      1.00000
  42:      1.00000
  43:      0.99999
  44:      0.99999
  45:      0.99999
  46:      0.99999
  47:      0.99998
  48:      0.99998
  49:      0.99997
  50:      0.99996
  51:      0.99996
  52:      0.99989
  53:      0.99985
  54:      0.99971
  55:      0.99962
  56:      0.99957
  57:      0.99946
  58:      0.99943
  59:      0.99921
  60:      0.99525
  61:      0.99478
  62:      0.02451
(*)  the overlap is weighted by the product of occupation numbers
     NOTE: the whole analysis is not valid for fractional occupations

------------------------------------------
BROKEN SYMMETRY MAGNETIC COUPLING ANALYSIS
------------------------------------------

S(High-Spin)      =   1.0    
<S**2>(High-Spin) =   2.0244    
<S**2>(BrokenSym) =   1.0263    
E(High-Spin)      =  -781.735830 Eh
E(BrokenSym)      =  -781.733795 Eh
E(High-Spin)-E(BrokenSym)= -0.0554 eV   -446.573 cm**-1 (FERROMAGNETIC coupling)

          ---------------------------------------------------------
          | Spin-Hamiltonian Analysis based on H(HDvV)= -2J*SA*SB |
    -------                                                       -----------
    | J(1) =     446.57 cm**-1    (from -(E[HS]-E[BS])/Smax**2)             |
    | J(2) =     223.29 cm**-1    (from -(E[HS]-E[BS])/(Smax*(Smax+1))      |
    | J(3) =     447.41 cm**-1    (from -(E[HS]-E[BS])/(<S**2>HS-<S**2>BS)) |
    -------------------------------------------------------------------------

  J(1): (a) A.P. Ginsberg J. Am. Chem. Soc. 102 (1980), 111
        (b) L. Noodleman J. Chem. Phys. 74 (1981), 5737
        (c) L. Noodleman E.R. Davidson Chem. Phys. 109 (1986), 131
  J(2)  (d) A. Bencini D. Gatteschi J. Am. Chem. Soc. 108 (1980), 5763
  J(3)  (e) K. Yamaguchi Y. Takahara T. Fueno in: V.H. Smith (Ed.)
            Applied Quantum Chemistry. Reidel, Dordrecht (1986), pp 155
        (f) T.Soda et al. Chem. Phys. Lett., 319, (2000), 223


----------------
TOTAL SCF ENERGY
----------------

Total Energy       :       -781.73379528146506 Eh          -21272.05802 eV

Components:
Nuclear Repulsion  :       1148.08948095318124 Eh           31241.10304 eV
Electronic Energy  :      -1929.72197655598939 Eh          -52510.40456 eV
One Electron Energy:      -3319.18246691383411 Eh          -90319.54668 eV
Two Electron Energy:       1389.46049035784472 Eh           37809.14212 eV
CPCM Dielectric    :         -0.10129733694715 Eh              -2.75644 eV

Virial components:
Potential Energy   :      -1560.20963105727378 Eh          -42455.46246 eV
Kinetic Energy     :        778.47583577580860 Eh           21183.40443 eV
Virial Ratio       :          2.00418504898410

DFT components:
N(Alpha)           :       62.999996702850 electrons
N(Beta)            :       62.999997217856 electrons
N(Total)           :      125.999993920707 electrons
E(X)               :      -71.364647587086 Eh       
E(C)               :       -5.258263686224 Eh       
E(XC)              :      -76.622911273310 Eh       

CPCM Solvation Model Properties:
Surface-charge          :         -1.02904256956650
Corrected charge        :         -1.00000000000000
Outlying charge corr.   :          0.00004553510940 Eh               0.00124 eV
Free-energy (cav+disp)  :  This term is not implemented in the current solvation scheme

---------------
SCF CONVERGENCE
---------------

  Last Energy change         ...    3.7142e-07  Tolerance :   1.0000e-06
  Last MAX-Density change    ...    4.5577e-04  Tolerance :   1.0000e-05
  Last RMS-Density change    ...    2.5665e-06  Tolerance :   1.0000e-06
  Last DIIS Error            ...    1.1716e-03  Tolerance :   1.0000e-06
  Last Orbital Gradient      ...    5.8035e-05  Tolerance :   5.0000e-05
  Last Orbital Rotation      ...    4.1506e-04  Tolerance :   5.0000e-05


----------------------
UHF SPIN CONTAMINATION
----------------------

Warning: in a DFT calculation there is little theoretical justification to 
         calculate <S**2> as in Hartree-Fock theory. We will do it anyways
         but you should keep in mind that the values have only limited relevance

Expectation value of <S**2>     :     1.026269
Ideal value S*(S+1) for S=0.0   :     0.000000
Deviation                       :     1.026269

----------------
ORBITAL ENERGIES
----------------
                 SPIN UP ORBITALS
  NO   OCC          E(Eh)            E(eV) 
   0   1.0000     -19.212571      -522.8006 
   1   1.0000     -14.531806      -395.4305 
   2   1.0000     -14.529458      -395.3666 
   3   1.0000     -14.483128      -394.1059 
   4   1.0000     -10.379635      -282.4442 
   5   1.0000     -10.375506      -282.3319 
   6   1.0000     -10.363270      -281.9989 
   7   1.0000     -10.362059      -281.9660 
   8   1.0000     -10.337331      -281.2931 
   9   1.0000     -10.324842      -280.9532 
  10   1.0000     -10.319412      -280.8055 
  11   1.0000     -10.315602      -280.7018 
  12   1.0000     -10.296462      -280.1810 
  13   1.0000     -10.290809      -280.0272 
  14   1.0000     -10.287642      -279.9410 
  15   1.0000     -10.286880      -279.9202 
  16   1.0000     -10.284180      -279.8468 
  17   1.0000     -10.283732      -279.8346 
  18   1.0000      -1.217535       -33.1308 
  19   1.0000      -1.182523       -32.1781 
  20   1.0000      -1.178688       -32.0737 
  21   1.0000      -1.039703       -28.2917 
  22   1.0000      -1.010537       -27.4981 
  23   1.0000      -0.966004       -26.2863 
  24   1.0000      -0.955497       -26.0004 
  25   1.0000      -0.912892       -24.8411 
  26   1.0000      -0.892763       -24.2933 
  27   1.0000      -0.874161       -23.7871 
  28   1.0000      -0.843301       -22.9474 
  29   1.0000      -0.819795       -22.3078 
  30   1.0000      -0.784762       -21.3544 
  31   1.0000      -0.762653       -20.7528 
  32   1.0000      -0.741312       -20.1721 
  33   1.0000      -0.720338       -19.6014 
  34   1.0000      -0.700654       -19.0658 
  35   1.0000      -0.664464       -18.0810 
  36   1.0000      -0.661194       -17.9920 
  37   1.0000      -0.650792       -17.7090 
  38   1.0000      -0.631655       -17.1882 
  39   1.0000      -0.624892       -17.0042 
  40   1.0000      -0.612687       -16.6720 
  41   1.0000      -0.610620       -16.6158 
  42   1.0000      -0.589049       -16.0288 
  43   1.0000      -0.580384       -15.7930 
  44   1.0000      -0.578144       -15.7321 
  45   1.0000      -0.558715       -15.2034 
  46   1.0000      -0.545794       -14.8518 
  47   1.0000      -0.540592       -14.7103 
  48   1.0000      -0.539643       -14.6844 
  49   1.0000      -0.531843       -14.4722 
  50   1.0000      -0.524224       -14.2649 
  51   1.0000      -0.516059       -14.0427 
  52   1.0000      -0.512183       -13.9372 
  53   1.0000      -0.487004       -13.2521 
  54   1.0000      -0.470082       -12.7916 
  55   1.0000      -0.456818       -12.4307 
  56   1.0000      -0.454173       -12.3587 
  57   1.0000      -0.429575       -11.6893 
  58   1.0000      -0.410618       -11.1735 
  59   1.0000      -0.382566       -10.4101 
  60   1.0000      -0.361124        -9.8267 
  61   1.0000      -0.356697        -9.7062 
  62   1.0000      -0.313336        -8.5263 
  63   0.0000      -0.051458        -1.4003 
  64   0.0000       0.010528         0.2865 
  65   0.0000       0.028295         0.7699 
  66   0.0000       0.040180         1.0933 
  67   0.0000       0.057906         1.5757 
  68   0.0000       0.089752         2.4423 
  69   0.0000       0.096156         2.6165 
  70   0.0000       0.102148         2.7796 
  71   0.0000       0.110283         3.0009 
  72   0.0000       0.115838         3.1521 
  73   0.0000       0.119574         3.2538 

                 SPIN DOWN ORBITALS
  NO   OCC          E(Eh)            E(eV) 
   0   1.0000     -19.217780      -522.9424 
   1   1.0000     -14.530247      -395.3881 
   2   1.0000     -14.527636      -395.3171 
   3   1.0000     -14.472417      -393.8145 
   4   1.0000     -10.380019      -282.4547 
   5   1.0000     -10.373919      -282.2887 
   6   1.0000     -10.363705      -282.0108 
   7   1.0000     -10.362205      -281.9699 
   8   1.0000     -10.346246      -281.5357 
   9   1.0000     -10.324905      -280.9549 
  10   1.0000     -10.318756      -280.7876 
  11   1.0000     -10.314764      -280.6790 
  12   1.0000     -10.296373      -280.1786 
  13   1.0000     -10.290946      -280.0309 
  14   1.0000     -10.287672      -279.9418 
  15   1.0000     -10.286984      -279.9231 
  16   1.0000     -10.284125      -279.8453 
  17   1.0000     -10.283689      -279.8334 
  18   1.0000      -1.208171       -32.8760 
  19   1.0000      -1.187921       -32.3250 
  20   1.0000      -1.178687       -32.0737 
  21   1.0000      -1.033072       -28.1113 
  22   1.0000      -1.010931       -27.5088 
  23   1.0000      -0.964703       -26.2509 
  24   1.0000      -0.954574       -25.9753 
  25   1.0000      -0.913957       -24.8700 
  26   1.0000      -0.892881       -24.2965 
  27   1.0000      -0.877662       -23.8824 
  28   1.0000      -0.845651       -23.0113 
  29   1.0000      -0.820064       -22.3151 
  30   1.0000      -0.783091       -21.3090 
  31   1.0000      -0.762500       -20.7487 
  32   1.0000      -0.741233       -20.1700 
  33   1.0000      -0.720569       -19.6077 
  34   1.0000      -0.700501       -19.0616 
  35   1.0000      -0.662054       -18.0154 
  36   1.0000      -0.657536       -17.8925 
  37   1.0000      -0.649739       -17.6803 
  38   1.0000      -0.628861       -17.1122 
  39   1.0000      -0.620877       -16.8949 
  40   1.0000      -0.611306       -16.6345 
  41   1.0000      -0.607133       -16.5209 
  42   1.0000      -0.588770       -16.0212 
  43   1.0000      -0.581334       -15.8189 
  44   1.0000      -0.570126       -15.5139 
  45   1.0000      -0.558535       -15.1985 
  46   1.0000      -0.547592       -14.9007 
  47   1.0000      -0.545147       -14.8342 
  48   1.0000      -0.539676       -14.6853 
  49   1.0000      -0.533568       -14.5191 
  50   1.0000      -0.531632       -14.4665 
  51   1.0000      -0.512197       -13.9376 
  52   1.0000      -0.504434       -13.7263 
  53   1.0000      -0.496388       -13.5074 
  54   1.0000      -0.470300       -12.7975 
  55   1.0000      -0.466474       -12.6934 
  56   1.0000      -0.454618       -12.3708 
  57   1.0000      -0.404028       -10.9942 
  58   1.0000      -0.397855       -10.8262 
  59   1.0000      -0.387160       -10.5352 
  60   1.0000      -0.370224       -10.0743 
  61   1.0000      -0.360659        -9.8140 
  62   1.0000      -0.331663        -9.0250 
  63   0.0000      -0.041521        -1.1299 
  64   0.0000       0.023203         0.6314 
  65   0.0000       0.027392         0.7454 
  66   0.0000       0.047894         1.3033 
  67   0.0000       0.057656         1.5689 
  68   0.0000       0.089467         2.4345 
  69   0.0000       0.095616         2.6019 
  70   0.0000       0.101523         2.7626 
  71   0.0000       0.110443         3.0053 
  72   0.0000       0.115627         3.1464 
  73   0.0000       0.118901         3.2355 
*Only the first 10 virtual orbitals were printed.

                    ********************************
                    * MULLIKEN POPULATION ANALYSIS *
                    ********************************

--------------------------------------------
MULLIKEN ATOMIC CHARGES AND SPIN POPULATIONS
--------------------------------------------
   0 N :   -0.198190    0.073103
   1 C :    0.140079   -0.029907
   2 C :   -0.088622    0.083067
   3 C :    0.306212   -0.017308
   4 C :   -0.120564    0.058530
   5 C :    0.176737   -0.004746
   6 H :    0.141519    0.001824
   7 H :    0.103220   -0.006312
   8 N :   -0.040437    0.117138
   9 H :    0.114260   -0.001551
  10 H :    0.134981    0.000279
  11 C :    0.017289   -0.004327
  12 H :    0.091899    0.000360
  13 H :    0.083178    0.002577
  14 H :    0.095360    0.004178
  15 H :    0.202937   -0.015398
  16 N :   -0.191419    0.635111
  17 C :    0.048199   -0.783121
  18 C :    0.157457    0.066597
  19 H :    0.112446    0.067644
  20 O :   -0.429340   -0.236876
  21 C :    0.112556    0.001707
  22 C :   -0.064403   -0.004085
  23 C :   -0.123415    0.003805
  24 C :   -0.060924   -0.009418
  25 C :   -0.145253    0.004673
  26 C :   -0.049554   -0.011837
  27 H :    0.079878    0.000645
  28 H :    0.103773    0.000056
  29 H :    0.104594    0.000329
  30 H :    0.105684   -0.000237
  31 H :    0.079866    0.003503
Sum of atomic charges         :    1.0000000
Sum of atomic spin populations:   -0.0000000

-----------------------------------------------------
MULLIKEN REDUCED ORBITAL CHARGES AND SPIN POPULATIONS
-----------------------------------------------------
CHARGE
  0 N s       :     3.497629  s :     3.497629
      pz      :     1.174382  p :     3.567411
      px      :     1.158671
      py      :     1.234358
      dz2     :     0.027617  d :     0.118646
      dxz     :     0.025608
      dyz     :     0.013410
      dx2y2   :     0.026239
      dxy     :     0.025772
      f0      :     0.002005  f :     0.013769
      f+1     :     0.001453
      f-1     :     0.001787
      f+2     :     0.002559
      f-2     :     0.002195
      f+3     :     0.002071
      f-3     :     0.001698
      g0      :     0.000046  g :     0.000735
      g+1     :     0.000093
      g-1     :     0.000063
      g+2     :     0.000103
      g-2     :     0.000108
      g+3     :     0.000089
      g-3     :     0.000105
      g+4     :     0.000063
      g-4     :     0.000066

  1 C s       :     3.307446  s :     3.307446
      pz      :     0.784982  p :     2.424835
      px      :     0.787762
      py      :     0.852091
      dz2     :     0.020607  d :     0.106385
      dxz     :     0.029412
      dyz     :     0.013054
      dx2y2   :     0.012227
      dxy     :     0.031086
      f0      :     0.003587  f :     0.019602
      f+1     :     0.002348
      f-1     :     0.001431
      f+2     :     0.003367
      f-2     :     0.003480
      f+3     :     0.003843
      f-3     :     0.001547
      g0      :     0.000103  g :     0.001653
      g+1     :     0.000376
      g-1     :     0.000077
      g+2     :     0.000187
      g-2     :     0.000161
      g+3     :     0.000208
      g-3     :     0.000215
      g+4     :     0.000230
      g-4     :     0.000098

  2 C s       :     3.325530  s :     3.325530
      pz      :     0.924769  p :     2.664525
      px      :     0.856699
      py      :     0.883057
      dz2     :     0.015715  d :     0.083932
      dxz     :     0.027928
      dyz     :     0.004713
      dx2y2   :     0.012859
      dxy     :     0.022717
      f0      :     0.001903  f :     0.013711
      f+1     :     0.001056
      f-1     :     0.001682
      f+2     :     0.002932
      f-2     :     0.001847
      f+3     :     0.002593
      f-3     :     0.001698
      g0      :     0.000047  g :     0.000925
      g+1     :     0.000116
      g-1     :     0.000127
      g+2     :     0.000070
      g-2     :     0.000085
      g+3     :     0.000080
      g-3     :     0.000123
      g+4     :     0.000195
      g-4     :     0.000080

  3 C s       :     3.284272  s :     3.284272
      pz      :     0.827598  p :     2.265263
      px      :     0.636746
      py      :     0.800919
      dz2     :     0.029425  d :     0.113541
      dxz     :     0.015871
      dyz     :     0.013066
      dx2y2   :     0.028033
      dxy     :     0.027146
      f0      :     0.004571  f :     0.028639
      f+1     :     0.002562
      f-1     :     0.002973
      f+2     :     0.005400
      f-2     :     0.003827
      f+3     :     0.005632
      f-3     :     0.003672
      g0      :     0.000103  g :     0.002074
      g+1     :     0.000307
      g-1     :     0.000147
      g+2     :     0.000225
      g-2     :     0.000213
      g+3     :     0.000189
      g-3     :     0.000304
      g+4     :     0.000359
      g-4     :     0.000227

  4 C s       :     3.348560  s :     3.348560
      pz      :     0.921803  p :     2.677008
      px      :     0.794354
      py      :     0.960851
      dz2     :     0.012365  d :     0.080904
      dxz     :     0.018708
      dyz     :     0.016481
      dx2y2   :     0.019214
      dxy     :     0.014136
      f0      :     0.002093  f :     0.013147
      f+1     :     0.001388
      f-1     :     0.001028
      f+2     :     0.002002
      f-2     :     0.002518
      f+3     :     0.002938
      f-3     :     0.001181
      g0      :     0.000051  g :     0.000945
      g+1     :     0.000206
      g-1     :     0.000040
      g+2     :     0.000095
      g-2     :     0.000076
      g+3     :     0.000094
      g-3     :     0.000111
      g+4     :     0.000195
      g-4     :     0.000076

  5 C s       :     3.286764  s :     3.286764
      pz      :     0.791760  p :     2.411089
      px      :     0.837135
      py      :     0.782194
      dz2     :     0.017048  d :     0.104531
      dxz     :     0.026664
      dyz     :     0.016616
      dx2y2   :     0.029705
      dxy     :     0.014498
      f0      :     0.003107  f :     0.019246
      f+1     :     0.001353
      f-1     :     0.002561
      f+2     :     0.003926
      f-2     :     0.002896
      f+3     :     0.003298
      f-3     :     0.002105
      g0      :     0.000090  g :     0.001634
      g+1     :     0.000164
      g-1     :     0.000272
      g+2     :     0.000139
      g-2     :     0.000186
      g+3     :     0.000160
      g-3     :     0.000274
      g+4     :     0.000245
      g-4     :     0.000102

  6 H s       :     0.825353  s :     0.825353
      pz      :     0.010783  p :     0.028815
      px      :     0.007659
      py      :     0.010374
      dz2     :     0.001229  d :     0.004073
      dxz     :     0.000750
      dyz     :     0.000583
      dx2y2   :     0.000825
      dxy     :     0.000686
      f0      :     0.000029  f :     0.000240
      f+1     :     0.000021
      f-1     :     0.000060
      f+2     :     0.000052
      f-2     :     0.000028
      f+3     :     0.000020
      f-3     :     0.000031

  7 H s       :     0.857496  s :     0.857496
      pz      :     0.011902  p :     0.034295
      px      :     0.010536
      py      :     0.011857
      dz2     :     0.001545  d :     0.004704
      dxz     :     0.000497
      dyz     :     0.000980
      dx2y2   :     0.000885
      dxy     :     0.000797
      f0      :     0.000056  f :     0.000285
      f+1     :     0.000039
      f-1     :     0.000036
      f+2     :     0.000070
      f-2     :     0.000037
      f+3     :     0.000030
      f-3     :     0.000017

  8 N s       :     3.488177  s :     3.488177
      pz      :     1.156970  p :     3.443458
      px      :     1.006672
      py      :     1.279817
      dz2     :     0.017830  d :     0.094149
      dxz     :     0.024084
      dyz     :     0.013699
      dx2y2   :     0.018860
      dxy     :     0.019675
      f0      :     0.002082  f :     0.013925
      f+1     :     0.001977
      f-1     :     0.000877
      f+2     :     0.002803
      f-2     :     0.002255
      f+3     :     0.002608
      f-3     :     0.001321
      g0      :     0.000053  g :     0.000728
      g+1     :     0.000140
      g-1     :     0.000018
      g+2     :     0.000098
      g-2     :     0.000078
      g+3     :     0.000078
      g-3     :     0.000101
      g+4     :     0.000086
      g-4     :     0.000076

  9 H s       :     0.850332  s :     0.850332
      pz      :     0.011150  p :     0.030777
      px      :     0.008647
      py      :     0.010979
      dz2     :     0.001435  d :     0.004360
      dxz     :     0.000878
      dyz     :     0.000432
      dx2y2   :     0.000775
      dxy     :     0.000841
      f0      :     0.000045  f :     0.000271
      f+1     :     0.000021
      f-1     :     0.000057
      f+2     :     0.000043
      f-2     :     0.000052
      f+3     :     0.000023
      f-3     :     0.000030

 10 H s       :     0.831398  s :     0.831398
      pz      :     0.011673  p :     0.029355
      px      :     0.008125
      py      :     0.009557
      dz2     :     0.001263  d :     0.004029
      dxz     :     0.000391
      dyz     :     0.000961
      dx2y2   :     0.000727
      dxy     :     0.000688
      f0      :     0.000038  f :     0.000237
      f+1     :     0.000044
      f-1     :     0.000030
      f+2     :     0.000041
      f-2     :     0.000041
      f+3     :     0.000025
      f-3     :     0.000019

 11 C s       :     3.300750  s :     3.300750
      pz      :     0.995715  p :     2.622332
      px      :     0.670938
      py      :     0.955680
      dz2     :     0.007640  d :     0.049935
      dxz     :     0.009920
      dyz     :     0.005531
      dx2y2   :     0.011737
      dxy     :     0.015107
      f0      :     0.001392  f :     0.008956
      f+1     :     0.000831
      f-1     :     0.000749
      f+2     :     0.000979
      f-2     :     0.000599
      f+3     :     0.002342
      f-3     :     0.002063
      g0      :     0.000020  g :     0.000737
      g+1     :     0.000116
      g-1     :    -0.000005
      g+2     :     0.000075
      g-2     :     0.000058
      g+3     :     0.000023
      g-3     :     0.000088
      g+4     :     0.000181
      g-4     :     0.000181

 12 H s       :     0.872901  s :     0.872901
      pz      :     0.010777  p :     0.030409
      px      :     0.009041
      py      :     0.010591
      dz2     :     0.001464  d :     0.004492
      dxz     :     0.000564
      dyz     :     0.000490
      dx2y2   :     0.000712
      dxy     :     0.001262
      f0      :     0.000035  f :     0.000298
      f+1     :     0.000004
      f-1     :     0.000112
      f+2     :     0.000007
      f-2     :     0.000055
      f+3     :     0.000056
      f-3     :     0.000030

 13 H s       :     0.881405  s :     0.881405
      pz      :     0.010066  p :     0.030568
      px      :     0.009774
      py      :     0.010728
      dz2     :     0.000778  d :     0.004552
      dxz     :     0.001440
      dyz     :     0.001697
      dx2y2   :     0.000339
      dxy     :     0.000298
      f0      :     0.000057  f :     0.000297
      f+1     :     0.000060
      f-1     :     0.000092
      f+2     :     0.000047
      f-2     :     0.000035
      f+3     :     0.000003
      f-3     :     0.000003

 14 H s       :     0.867543  s :     0.867543
      pz      :     0.012029  p :     0.031992
      px      :     0.010137
      py      :     0.009826
      dz2     :     0.000858  d :     0.004801
      dxz     :     0.000740
      dyz     :     0.000953
      dx2y2   :     0.001737
      dxy     :     0.000514
      f0      :     0.000016  f :     0.000303
      f+1     :     0.000046
      f-1     :     0.000068
      f+2     :     0.000017
      f-2     :     0.000044
      f+3     :     0.000053
      f-3     :     0.000058

 15 H s       :     0.728132  s :     0.728132
      pz      :     0.022657  p :     0.058531
      px      :     0.014450
      py      :     0.021425
      dz2     :     0.003168  d :     0.009585
      dxz     :     0.001931
      dyz     :     0.001235
      dx2y2   :     0.001781
      dxy     :     0.001470
      f0      :     0.000143  f :     0.000814
      f+1     :     0.000073
      f-1     :     0.000180
      f+2     :     0.000159
      f-2     :     0.000128
      f+3     :     0.000054
      f-3     :     0.000078

 16 N s       :     3.671541  s :     3.671541
      pz      :     1.183798  p :     3.428582
      px      :     0.969377
      py      :     1.275407
      dz2     :     0.016770  d :     0.079633
      dxz     :     0.020830
      dyz     :     0.010734
      dx2y2   :     0.010135
      dxy     :     0.021164
      f0      :     0.001810  f :     0.010924
      f+1     :     0.001996
      f-1     :     0.000639
      f+2     :     0.001742
      f-2     :     0.001789
      f+3     :     0.001734
      f-3     :     0.001213
      g0      :     0.000058  g :     0.000739
      g+1     :     0.000141
      g-1     :     0.000027
      g+2     :     0.000105
      g-2     :     0.000085
      g+3     :     0.000067
      g-3     :     0.000110
      g+4     :     0.000075
      g-4     :     0.000072

 17 C s       :     3.314031  s :     3.314031
      pz      :     0.891360  p :     2.524957
      px      :     0.748479
      py      :     0.885117
      dz2     :     0.011026  d :     0.094630
      dxz     :     0.022903
      dyz     :     0.012648
      dx2y2   :     0.021788
      dxy     :     0.026265
      f0      :     0.001662  f :     0.016840
      f+1     :     0.001737
      f-1     :     0.001068
      f+2     :     0.002641
      f-2     :     0.001637
      f+3     :     0.005306
      f-3     :     0.002788
      g0      :     0.000077  g :     0.001343
      g+1     :     0.000175
      g-1     :     0.000049
      g+2     :     0.000111
      g-2     :     0.000119
      g+3     :     0.000091
      g-3     :     0.000171
      g+4     :     0.000312
      g-4     :     0.000236

 18 C s       :     3.264137  s :     3.264137
      pz      :     0.758444  p :     2.378626
      px      :     0.853654
      py      :     0.766528
      dz2     :     0.035959  d :     0.168429
      dxz     :     0.028920
      dyz     :     0.027095
      dx2y2   :     0.041825
      dxy     :     0.034630
      f0      :     0.002114  f :     0.028426
      f+1     :     0.002922
      f-1     :     0.004696
      f+2     :     0.004239
      f-2     :     0.004596
      f+3     :     0.006289
      f-3     :     0.003571
      g0      :     0.000163  g :     0.002925
      g+1     :     0.000168
      g-1     :     0.000372
      g+2     :     0.000346
      g-2     :     0.000302
      g+3     :     0.000430
      g-3     :     0.000494
      g+4     :     0.000368
      g-4     :     0.000281

 19 H s       :     0.845249  s :     0.845249
      pz      :     0.010983  p :     0.037130
      px      :     0.010750
      py      :     0.015397
      dz2     :     0.001299  d :     0.004911
      dxz     :     0.000621
      dyz     :     0.000572
      dx2y2   :     0.001002
      dxy     :     0.001417
      f0      :     0.000011  f :     0.000265
      f+1     :     0.000006
      f-1     :     0.000091
      f+2     :     0.000016
      f-2     :     0.000051
      f+3     :     0.000045
      f-3     :     0.000044

 20 O s       :     3.808186  s :     3.808186
      pz      :     1.413119  p :     4.582627
      px      :     1.810189
      py      :     1.359319
      dz2     :     0.008853  d :     0.034692
      dxz     :     0.004339
      dyz     :     0.007627
      dx2y2   :     0.007465
      dxy     :     0.006406
      f0      :     0.000305  f :     0.003647
      f+1     :     0.000180
      f-1     :     0.000925
      f+2     :     0.000602
      f-2     :     0.000618
      f+3     :     0.000469
      f-3     :     0.000548
      g0      :     0.000014  g :     0.000189
      g+1     :     0.000003
      g-1     :     0.000035
      g+2     :     0.000028
      g-2     :     0.000017
      g+3     :     0.000032
      g-3     :     0.000032
      g+4     :     0.000014
      g-4     :     0.000013

 21 C s       :     3.341898  s :     3.341898
      pz      :     0.812366  p :     2.420482
      px      :     0.724766
      py      :     0.883350
      dz2     :     0.035955  d :     0.102196
      dxz     :     0.016940
      dyz     :     0.018324
      dx2y2   :     0.016138
      dxy     :     0.014839
      f0      :     0.004416  f :     0.021498
      f+1     :     0.002231
      f-1     :     0.001825
      f+2     :     0.004370
      f-2     :     0.003850
      f+3     :     0.002801
      f-3     :     0.002006
      g0      :     0.000110  g :     0.001370
      g+1     :     0.000261
      g-1     :     0.000132
      g+2     :     0.000196
      g-2     :     0.000190
      g+3     :     0.000128
      g-3     :     0.000158
      g+4     :     0.000096
      g-4     :     0.000099

 22 C s       :     3.349698  s :     3.349698
      pz      :     0.872612  p :     2.614591
      px      :     0.831416
      py      :     0.910562
      dz2     :     0.016233  d :     0.084716
      dxz     :     0.019428
      dyz     :     0.013488
      dx2y2   :     0.013504
      dxy     :     0.022064
      f0      :     0.003246  f :     0.014401
      f+1     :     0.001422
      f-1     :     0.001069
      f+2     :     0.002218
      f-2     :     0.002651
      f+3     :     0.002592
      f-3     :     0.001202
      g0      :     0.000072  g :     0.000998
      g+1     :     0.000232
      g-1     :     0.000033
      g+2     :     0.000106
      g-2     :     0.000098
      g+3     :     0.000090
      g-3     :     0.000116
      g+4     :     0.000178
      g-4     :     0.000072

 23 C s       :     3.323210  s :     3.323210
      pz      :     0.906436  p :     2.682917
      px      :     0.869647
      py      :     0.906835
      dz2     :     0.018451  d :     0.102456
      dxz     :     0.039684
      dyz     :     0.008723
      dx2y2   :     0.017910
      dxy     :     0.017688
      f0      :     0.003288  f :     0.013797
      f+1     :     0.001242
      f-1     :     0.001098
      f+2     :     0.002874
      f-2     :     0.001852
      f+3     :     0.002223
      f-3     :     0.001219
      g0      :     0.000089  g :     0.001034
      g+1     :     0.000157
      g-1     :     0.000121
      g+2     :     0.000122
      g-2     :     0.000107
      g+3     :     0.000064
      g-3     :     0.000131
      g+4     :     0.000169
      g-4     :     0.000075

 24 C s       :     3.312699  s :     3.312699
      pz      :     0.851713  p :     2.634466
      px      :     0.885069
      py      :     0.897684
      dz2     :     0.034210  d :     0.099024
      dxz     :     0.016532
      dyz     :     0.018029
      dx2y2   :     0.016273
      dxy     :     0.013980
      f0      :     0.003429  f :     0.013711
      f+1     :     0.001657
      f-1     :     0.001369
      f+2     :     0.002714
      f-2     :     0.002479
      f+3     :     0.001024
      f-3     :     0.001038
      g0      :     0.000089  g :     0.001025
      g+1     :     0.000200
      g-1     :     0.000114
      g+2     :     0.000167
      g-2     :     0.000164
      g+3     :     0.000112
      g-3     :     0.000140
      g+4     :     0.000022
      g-4     :     0.000017

 25 C s       :     3.334942  s :     3.334942
      pz      :     0.907042  p :     2.689439
      px      :     0.844704
      py      :     0.937694
      dz2     :     0.019571  d :     0.105917
      dxz     :     0.030150
      dyz     :     0.018122
      dx2y2   :     0.016652
      dxy     :     0.021422
      f0      :     0.003234  f :     0.013926
      f+1     :     0.001104
      f-1     :     0.001302
      f+2     :     0.002286
      f-2     :     0.002469
      f+3     :     0.002363
      f-3     :     0.001169
      g0      :     0.000082  g :     0.001029
      g+1     :     0.000237
      g-1     :     0.000040
      g+2     :     0.000113
      g-2     :     0.000113
      g+3     :     0.000089
      g-3     :     0.000113
      g+4     :     0.000170
      g-4     :     0.000073

 26 C s       :     3.341495  s :     3.341495
      pz      :     0.879829  p :     2.606203
      px      :     0.836833
      py      :     0.889541
      dz2     :     0.017566  d :     0.085945
      dxz     :     0.027431
      dyz     :     0.006180
      dx2y2   :     0.019542
      dxy     :     0.015226
      f0      :     0.003604  f :     0.014907
      f+1     :     0.001471
      f-1     :     0.001044
      f+2     :     0.003109
      f-2     :     0.001888
      f+3     :     0.002379
      f-3     :     0.001413
      g0      :     0.000084  g :     0.001004
      g+1     :     0.000150
      g-1     :     0.000115
      g+2     :     0.000117
      g-2     :     0.000100
      g+3     :     0.000063
      g-3     :     0.000133
      g+4     :     0.000167
      g-4     :     0.000075

 27 H s       :     0.883736  s :     0.883736
      pz      :     0.008890  p :     0.031553
      px      :     0.011094
      py      :     0.011569
      dz2     :     0.001522  d :     0.004556
      dxz     :     0.001045
      dyz     :     0.000610
      dx2y2   :     0.000760
      dxy     :     0.000618
      f0      :     0.000084  f :     0.000277
      f+1     :     0.000031
      f-1     :     0.000031
      f+2     :     0.000066
      f-2     :     0.000035
      f+3     :     0.000013
      f-3     :     0.000017

 28 H s       :     0.863621  s :     0.863621
      pz      :     0.008501  p :     0.028135
      px      :     0.008356
      py      :     0.011279
      dz2     :     0.001431  d :     0.004213
      dxz     :     0.000425
      dyz     :     0.001037
      dx2y2   :     0.000652
      dxy     :     0.000669
      f0      :     0.000075  f :     0.000258
      f+1     :     0.000023
      f-1     :     0.000031
      f+2     :     0.000041
      f-2     :     0.000056
      f+3     :     0.000018
      f-3     :     0.000015

 29 H s       :     0.863458  s :     0.863458
      pz      :     0.009873  p :     0.027534
      px      :     0.006813
      py      :     0.010848
      dz2     :     0.000160  d :     0.004159
      dxz     :     0.001771
      dyz     :     0.000291
      dx2y2   :     0.000851
      dxy     :     0.001085
      f0      :     0.000048  f :     0.000255
      f+1     :     0.000008
      f-1     :     0.000007
      f+2     :     0.000050
      f-2     :     0.000038
      f+3     :     0.000080
      f-3     :     0.000025

 30 H s       :     0.861909  s :     0.861909
      pz      :     0.008276  p :     0.027956
      px      :     0.009271
      py      :     0.010409
      dz2     :     0.001391  d :     0.004193
      dxz     :     0.001039
      dyz     :     0.000525
      dx2y2   :     0.000654
      dxy     :     0.000584
      f0      :     0.000080  f :     0.000258
      f+1     :     0.000031
      f-1     :     0.000020
      f+2     :     0.000061
      f-2     :     0.000036
      f+3     :     0.000012
      f-3     :     0.000016

 31 H s       :     0.882932  s :     0.882932
      pz      :     0.010237  p :     0.032351
      px      :     0.009890
      py      :     0.012224
      dz2     :     0.001563  d :     0.004572
      dxz     :     0.000437
      dyz     :     0.001215
      dx2y2   :     0.000695
      dxy     :     0.000661
      f0      :     0.000084  f :     0.000278
      f+1     :     0.000022
      f-1     :     0.000039
      f+2     :     0.000044
      f-2     :     0.000057
      f+3     :     0.000017
      f-3     :     0.000015


SPIN
  0 N s       :     0.004842  s :     0.004842
      pz      :     0.024745  p :     0.069611
      px      :     0.007767
      py      :     0.037099
      dz2     :    -0.000621  d :    -0.001145
      dxz     :    -0.000052
      dyz     :    -0.000171
      dx2y2   :    -0.000086
      dxy     :    -0.000216
      f0      :    -0.000048  f :    -0.000198
      f+1     :    -0.000023
      f-1     :    -0.000033
      f+2     :    -0.000032
      f-2     :    -0.000036
      f+3     :    -0.000006
      f-3     :    -0.000020
      g0      :    -0.000000  g :    -0.000007
      g+1     :    -0.000002
      g-1     :    -0.000002
      g+2     :    -0.000000
      g-2     :    -0.000000
      g+3     :    -0.000000
      g-3     :    -0.000001
      g+4     :    -0.000001
      g-4     :    -0.000001

  1 C s       :    -0.002635  s :    -0.002635
      pz      :    -0.011705  p :    -0.032934
      px      :    -0.005397
      py      :    -0.015832
      dz2     :     0.000631  d :     0.005291
      dxz     :     0.001085
      dyz     :     0.000570
      dx2y2   :     0.000988
      dxy     :     0.002017
      f0      :     0.000116  f :     0.000339
      f+1     :     0.000027
      f-1     :     0.000001
      f+2     :     0.000012
      f-2     :     0.000022
      f+3     :     0.000147
      f-3     :     0.000016
      g0      :    -0.000000  g :     0.000031
      g+1     :     0.000005
      g-1     :     0.000002
      g+2     :     0.000007
      g-2     :     0.000001
      g+3     :     0.000003
      g-3     :     0.000010
      g+4     :     0.000004
      g-4     :    -0.000000

  2 C s       :     0.006973  s :     0.006973
      pz      :     0.029649  p :     0.077336
      px      :     0.007122
      py      :     0.040565
      dz2     :    -0.000485  d :    -0.000992
      dxz     :     0.000229
      dyz     :    -0.000179
      dx2y2   :    -0.000726
      dxy     :     0.000169
      f0      :    -0.000095  f :    -0.000232
      f+1     :     0.000020
      f-1     :    -0.000048
      f+2     :    -0.000031
      f-2     :    -0.000019
      f+3     :    -0.000033
      f-3     :    -0.000027
      g0      :    -0.000001  g :    -0.000016
      g+1     :    -0.000003
      g-1     :    -0.000004
      g+2     :    -0.000000
      g-2     :    -0.000000
      g+3     :     0.000001
      g-3     :    -0.000003
      g+4     :    -0.000005
      g-4     :    -0.000001

  3 C s       :    -0.001967  s :    -0.001967
      pz      :    -0.010021  p :    -0.026361
      px      :    -0.001791
      py      :    -0.014549
      dz2     :    -0.000436  d :     0.010064
      dxz     :     0.004819
      dyz     :    -0.000519
      dx2y2   :     0.005032
      dxy     :     0.001168
      f0      :     0.000327  f :     0.000874
      f+1     :     0.000002
      f-1     :     0.000021
      f+2     :     0.000057
      f-2     :    -0.000016
      f+3     :     0.000524
      f-3     :    -0.000040
      g0      :    -0.000002  g :     0.000082
      g+1     :     0.000008
      g-1     :     0.000003
      g+2     :     0.000004
      g-2     :     0.000013
      g+3     :     0.000008
      g-3     :     0.000025
      g+4     :     0.000035
      g-4     :    -0.000012

  4 C s       :     0.003989  s :     0.003989
      pz      :     0.021231  p :     0.053497
      px      :     0.004617
      py      :     0.027649
      dz2     :    -0.000468  d :     0.001216
      dxz     :     0.000263
      dyz     :     0.000009
      dx2y2   :     0.000569
      dxy     :     0.000843
      f0      :    -0.000096  f :    -0.000172
      f+1     :     0.000009
      f-1     :    -0.000018
      f+2     :    -0.000018
      f-2     :    -0.000025
      f+3     :    -0.000034
      f-3     :     0.000011
      g0      :    -0.000001  g :    -0.000000
      g+1     :    -0.000003
      g-1     :    -0.000001
      g+2     :     0.000003
      g-2     :     0.000001
      g+3     :    -0.000000
      g-3     :     0.000003
      g+4     :    -0.000000
      g-4     :    -0.000002

  5 C s       :    -0.001038  s :    -0.001038
      pz      :    -0.003186  p :    -0.007340
      px      :    -0.001836
      py      :    -0.002318
      dz2     :     0.000476  d :     0.003422
      dxz     :     0.001095
      dyz     :    -0.000049
      dx2y2   :     0.001472
      dxy     :     0.000428
      f0      :     0.000064  f :     0.000188
      f+1     :     0.000029
      f-1     :     0.000010
      f+2     :    -0.000002
      f-2     :     0.000012
      f+3     :     0.000035
      f-3     :     0.000039
      g0      :    -0.000000  g :     0.000022
      g+1     :    -0.000001
      g-1     :     0.000006
      g+2     :     0.000001
      g-2     :     0.000006
      g+3     :     0.000002
      g-3     :     0.000008
      g+4     :     0.000001
      g-4     :    -0.000001

  6 H s       :     0.002164  s :     0.002164
      pz      :    -0.000092  p :    -0.000294
      px      :    -0.000073
      py      :    -0.000129
      dz2     :    -0.000032  d :    -0.000042
      dxz     :    -0.000003
      dyz     :    -0.000001
      dx2y2   :    -0.000010
      dxy     :     0.000003
      f0      :    -0.000001  f :    -0.000003
      f+1     :    -0.000000
      f-1     :    -0.000001
      f+2     :    -0.000001
      f-2     :    -0.000000
      f+3     :     0.000000
      f-3     :    -0.000000

  7 H s       :    -0.007403  s :    -0.007403
      pz      :     0.000452  p :     0.000987
      px      :    -0.000380
      py      :     0.000914
      dz2     :     0.000079  d :     0.000097
      dxz     :    -0.000014
      dyz     :     0.000014
      dx2y2   :    -0.000005
      dxy     :     0.000023
      f0      :     0.000002  f :     0.000008
      f+1     :     0.000002
      f-1     :    -0.000000
      f+2     :     0.000000
      f-2     :     0.000002
      f+3     :     0.000000
      f-3     :     0.000001

  8 N s       :    -0.011195  s :    -0.011195
      pz      :     0.036787  p :     0.118215
      px      :     0.005200
      py      :     0.076229
      dz2     :     0.005414  d :     0.009617
      dxz     :     0.000353
      dyz     :     0.000402
      dx2y2   :    -0.000228
      dxy     :     0.003677
      f0      :     0.000280  f :     0.000463
      f+1     :     0.000216
      f-1     :    -0.000079
      f+2     :    -0.000074
      f-2     :     0.000006
      f+3     :     0.000129
      f-3     :    -0.000016
      g0      :    -0.000001  g :     0.000037
      g+1     :     0.000014
      g-1     :     0.000005
      g+2     :     0.000008
      g-2     :     0.000005
      g+3     :     0.000005
      g-3     :     0.000012
      g+4     :    -0.000004
      g-4     :    -0.000006

  9 H s       :    -0.002411  s :    -0.002411
      pz      :     0.000347  p :     0.000749
      px      :     0.000007
      py      :     0.000395
      dz2     :     0.000033  d :     0.000104
      dxz     :     0.000025
      dyz     :    -0.000000
      dx2y2   :     0.000047
      dxy     :    -0.000001
      f0      :     0.000000  f :     0.000007
      f+1     :     0.000002
      f-1     :     0.000002
      f+2     :     0.000002
      f-2     :     0.000000
      f+3     :     0.000001
      f-3     :     0.000001

 10 H s       :     0.000343  s :     0.000343
      pz      :    -0.000019  p :    -0.000056
      px      :    -0.000051
      py      :     0.000014
      dz2     :    -0.000022  d :    -0.000007
      dxz     :     0.000006
      dyz     :    -0.000001
      dx2y2   :     0.000001
      dxy     :     0.000010
      f0      :    -0.000001  f :    -0.000001
      f+1     :     0.000000
      f-1     :    -0.000000
      f+2     :    -0.000000
      f-2     :    -0.000000
      f+3     :    -0.000000
      f-3     :     0.000001

 11 C s       :    -0.000946  s :    -0.000946
      pz      :    -0.000787  p :    -0.004957
      px      :    -0.003068
      py      :    -0.001102
      dz2     :     0.000076  d :     0.001356
      dxz     :     0.000484
      dyz     :    -0.000047
      dx2y2   :     0.000161
      dxy     :     0.000682
      f0      :     0.000030  f :     0.000206
      f+1     :    -0.000002
      f-1     :     0.000004
      f+2     :     0.000018
      f-2     :     0.000025
      f+3     :     0.000091
      f-3     :     0.000038
      g0      :    -0.000000  g :     0.000014
      g+1     :     0.000003
      g-1     :     0.000000
      g+2     :     0.000000
      g-2     :     0.000000
      g+3     :     0.000000
      g-3     :     0.000002
      g+4     :     0.000008
      g-4     :    -0.000000

 12 H s       :     0.000386  s :     0.000386
      pz      :     0.000000  p :    -0.000026
      px      :    -0.000035
      py      :     0.000009
      dz2     :     0.000002  d :    -0.000001
      dxz     :    -0.000001
      dyz     :    -0.000000
      dx2y2   :    -0.000000
      dxy     :    -0.000002
      f0      :     0.000000  f :     0.000000
      f+1     :     0.000000
      f-1     :     0.000000
      f+2     :     0.000000
      f-2     :    -0.000000
      f+3     :     0.000000
      f-3     :    -0.000000

 13 H s       :     0.002621  s :     0.002621
      pz      :    -0.000002  p :    -0.000043
      px      :    -0.000053
      py      :     0.000012
      dz2     :     0.000002  d :    -0.000001
      dxz     :    -0.000005
      dyz     :     0.000002
      dx2y2   :    -0.000000
      dxy     :    -0.000000
      f0      :     0.000000  f :     0.000000
      f+1     :     0.000000
      f-1     :     0.000000
      f+2     :    -0.000000
      f-2     :    -0.000000
      f+3     :     0.000000
      f-3     :     0.000000

 14 H s       :     0.004154  s :     0.004154
      pz      :     0.000002  p :     0.000023
      px      :     0.000022
      py      :    -0.000001
      dz2     :    -0.000001  d :     0.000001
      dxz     :     0.000001
      dyz     :    -0.000001
      dx2y2   :     0.000001
      dxy     :     0.000001
      f0      :     0.000000  f :     0.000000
      f+1     :    -0.000000
      f-1     :     0.000000
      f+2     :    -0.000000
      f-2     :     0.000000
      f+3     :     0.000000
      f-3     :    -0.000000

 15 H s       :    -0.020225  s :    -0.020225
      pz      :     0.001929  p :     0.004233
      px      :    -0.000227
      py      :     0.002531
      dz2     :     0.000220  d :     0.000536
      dxz     :     0.000127
      dyz     :    -0.000012
      dx2y2   :     0.000271
      dxy     :    -0.000070
      f0      :     0.000004  f :     0.000058
      f+1     :     0.000016
      f-1     :     0.000013
      f+2     :     0.000013
      f-2     :    -0.000003
      f+3     :     0.000005
      f-3     :     0.000011

 16 N s       :     0.016684  s :     0.016684
      pz      :     0.227285  p :     0.632288
      px      :     0.074127
      py      :     0.330876
      dz2     :    -0.001552  d :    -0.011762
      dxz     :    -0.007536
      dyz     :     0.000852
      dx2y2   :    -0.002188
      dxy     :    -0.001338
      f0      :    -0.000237  f :    -0.002036
      f+1     :    -0.000328
      f-1     :    -0.000092
      f+2     :    -0.000141
      f-2     :    -0.000655
      f+3     :    -0.000407
      f-3     :    -0.000176
      g0      :    -0.000002  g :    -0.000063
      g+1     :    -0.000016
      g-1     :    -0.000007
      g+2     :    -0.000004
      g-2     :    -0.000006
      g+3     :    -0.000001
      g-3     :    -0.000005
      g+4     :    -0.000015
      g-4     :    -0.000007

 17 C s       :    -0.069101  s :    -0.069101
      pz      :    -0.425860  p :    -0.734506
      px      :    -0.069748
      py      :    -0.238898
      dz2     :     0.001119  d :     0.016656
      dxz     :     0.006587
      dyz     :     0.000957
      dx2y2   :     0.004338
      dxy     :     0.003655
      f0      :     0.000489  f :     0.003663
      f+1     :     0.000054
      f-1     :     0.000335
      f+2     :     0.000614
      f-2     :     0.000499
      f+3     :     0.001617
      f-3     :     0.000056
      g0      :    -0.000003  g :     0.000167
      g+1     :     0.000055
      g-1     :     0.000012
      g+2     :    -0.000005
      g-2     :     0.000009
      g+3     :     0.000009
      g-3     :     0.000019
      g+4     :     0.000080
      g-4     :    -0.000009

 18 C s       :     0.014473  s :     0.014473
      pz      :     0.040224  p :     0.078906
      px      :     0.016341
      py      :     0.022341
      dz2     :    -0.014944  d :    -0.024997
      dxz     :     0.001999
      dyz     :    -0.000252
      dx2y2   :    -0.001901
      dxy     :    -0.009899
      f0      :     0.000044  f :    -0.001639
      f+1     :    -0.001434
      f-1     :    -0.000136
      f+2     :     0.000022
      f-2     :     0.000016
      f+3     :     0.000126
      f-3     :    -0.000276
      g0      :    -0.000026  g :    -0.000146
      g+1     :    -0.000010
      g-1     :    -0.000082
      g+2     :    -0.000004
      g-2     :    -0.000006
      g+3     :    -0.000019
      g-3     :    -0.000003
      g+4     :    -0.000001
      g-4     :     0.000004

 19 H s       :     0.076584  s :     0.076584
      pz      :    -0.003378  p :    -0.007461
      px      :    -0.000280
      py      :    -0.003802
      dz2     :    -0.000915  d :    -0.001382
      dxz     :    -0.000028
      dyz     :     0.000007
      dx2y2   :    -0.000460
      dxy     :     0.000013
      f0      :    -0.000008  f :    -0.000097
      f+1     :    -0.000001
      f-1     :    -0.000062
      f+2     :    -0.000004
      f-2     :    -0.000003
      f+3     :    -0.000002
      f-3     :    -0.000016

 20 O s       :    -0.008295  s :    -0.008295
      pz      :    -0.122067  p :    -0.230752
      px      :    -0.016788
      py      :    -0.091898
      dz2     :     0.001287  d :     0.001904
      dxz     :     0.000123
      dyz     :    -0.000028
      dx2y2   :     0.000575
      dxy     :    -0.000053
      f0      :     0.000034  f :     0.000259
      f+1     :    -0.000003
      f-1     :     0.000145
      f+2     :     0.000034
      f-2     :     0.000032
      f+3     :     0.000003
      f-3     :     0.000014
      g0      :     0.000000  g :     0.000008
      g+1     :     0.000000
      g-1     :     0.000003
      g+2     :     0.000001
      g-2     :     0.000001
      g+3     :     0.000001
      g-3     :     0.000001
      g+4     :     0.000001
      g-4     :     0.000000

 21 C s       :     0.004528  s :     0.004528
      pz      :    -0.005024  p :    -0.002454
      px      :     0.000637
      py      :     0.001933
      dz2     :    -0.001423  d :    -0.000204
      dxz     :     0.000647
      dyz     :     0.000418
      dx2y2   :    -0.000853
      dxy     :     0.001008
      f0      :    -0.000121  f :    -0.000162
      f+1     :    -0.000062
      f-1     :     0.000005
      f+2     :    -0.000032
      f-2     :     0.000025
      f+3     :     0.000069
      f-3     :    -0.000045
      g0      :    -0.000001  g :    -0.000000
      g+1     :    -0.000000
      g-1     :    -0.000000
      g+2     :    -0.000000
      g-2     :     0.000001
      g+3     :    -0.000001
      g-3     :     0.000002
      g+4     :     0.000002
      g-4     :    -0.000002

 22 C s       :     0.000506  s :     0.000506
      pz      :    -0.000455  p :    -0.005092
      px      :    -0.000356
      py      :    -0.004281
      dz2     :     0.000073  d :     0.000460
      dxz     :     0.000019
      dyz     :     0.000034
      dx2y2   :     0.000197
      dxy     :     0.000136
      f0      :     0.000005  f :     0.000040
      f+1     :     0.000006
      f-1     :    -0.000005
      f+2     :     0.000014
      f-2     :     0.000004
      f+3     :     0.000016
      f-3     :     0.000000
      g0      :    -0.000000  g :     0.000001
      g+1     :     0.000001
      g-1     :    -0.000000
      g+2     :     0.000000
      g-2     :    -0.000000
      g+3     :     0.000000
      g-3     :     0.000000
      g+4     :     0.000001
      g-4     :    -0.000000

 23 C s       :     0.000415  s :     0.000415
      pz      :     0.000385  p :     0.003855
      px      :     0.000962
      py      :     0.002508
      dz2     :    -0.000018  d :    -0.000436
      dxz     :    -0.000173
      dyz     :    -0.000026
      dx2y2   :    -0.000147
      dxy     :    -0.000074
      f0      :    -0.000007  f :    -0.000027
      f+1     :     0.000001
      f-1     :    -0.000001
      f+2     :    -0.000006
      f-2     :    -0.000002
      f+3     :    -0.000007
      f-3     :    -0.000006
      g0      :    -0.000000  g :    -0.000002
      g+1     :    -0.000000
      g-1     :    -0.000000
      g+2     :    -0.000000
      g-2     :     0.000000
      g+3     :    -0.000000
      g-3     :    -0.000000
      g+4     :    -0.000001
      g-4     :    -0.000000

 24 C s       :    -0.000625  s :    -0.000625
      pz      :    -0.001723  p :    -0.009033
      px      :    -0.001415
      py      :    -0.005895
      dz2     :     0.000183  d :     0.000217
      dxz     :    -0.000036
      dyz     :     0.000096
      dx2y2   :     0.000046
      dxy     :    -0.000072
      f0      :     0.000001  f :     0.000023
      f+1     :    -0.000004
      f-1     :     0.000008
      f+2     :     0.000004
      f-2     :     0.000007
      f+3     :     0.000002
      f-3     :     0.000005
      g0      :     0.000000  g :     0.000001
      g+1     :     0.000000
      g-1     :     0.000000
      g+2     :     0.000000
      g-2     :     0.000000
      g+3     :     0.000000
      g-3     :     0.000000
      g+4     :    -0.000000
      g-4     :     0.000000

 25 C s       :     0.000265  s :     0.000265
      pz      :     0.001618  p :     0.005032
      px      :    -0.000231
      py      :     0.003645
      dz2     :    -0.000168  d :    -0.000601
      dxz     :    -0.000634
      dyz     :    -0.000019
      dx2y2   :    -0.000193
      dxy     :     0.000412
      f0      :     0.000009  f :    -0.000020
      f+1     :    -0.000008
      f-1     :    -0.000012
      f+2     :     0.000017
      f-2     :    -0.000002
      f+3     :    -0.000023
      f-3     :    -0.000001
      g0      :     0.000000  g :    -0.000003
      g+1     :    -0.000000
      g-1     :    -0.000000
      g+2     :    -0.000001
      g-2     :    -0.000000
      g+3     :    -0.000000
      g-3     :    -0.000001
      g+4     :    -0.000001
      g-4     :     0.000000

 26 C s       :    -0.000674  s :    -0.000674
      pz      :    -0.006383  p :    -0.010021
      px      :     0.000080
      py      :    -0.003718
      dz2     :    -0.000122  d :    -0.001150
      dxz     :    -0.001258
      dyz     :     0.000011
      dx2y2   :     0.000086
      dxy     :     0.000133
      f0      :     0.000026  f :     0.000008
      f+1     :    -0.000001
      f-1     :     0.000007
      f+2     :    -0.000029
      f-2     :     0.000007
      f+3     :     0.000012
      f-3     :    -0.000014
      g0      :    -0.000001  g :    -0.000001
      g+1     :    -0.000001
      g-1     :     0.000001
      g+2     :    -0.000000
      g-2     :    -0.000000
      g+3     :     0.000000
      g-3     :     0.000000
      g+4     :    -0.000000
      g-4     :    -0.000000

 27 H s       :     0.000774  s :     0.000774
      pz      :    -0.000078  p :    -0.000104
      px      :    -0.000068
      py      :     0.000042
      dz2     :    -0.000019  d :    -0.000024
      dxz     :    -0.000003
      dyz     :    -0.000003
      dx2y2   :     0.000002
      dxy     :    -0.000001
      f0      :    -0.000001  f :    -0.000001
      f+1     :    -0.000000
      f-1     :    -0.000000
      f+2     :    -0.000000
      f-2     :    -0.000000
      f+3     :     0.000000
      f-3     :     0.000000

 28 H s       :     0.000004  s :     0.000004
      pz      :    -0.000019  p :     0.000043
      px      :     0.000011
      py      :     0.000050
      dz2     :     0.000003  d :     0.000008
      dxz     :     0.000000
      dyz     :     0.000002
      dx2y2   :    -0.000000
      dxy     :     0.000003
      f0      :     0.000000  f :     0.000000
      f+1     :     0.000000
      f-1     :    -0.000000
      f+2     :    -0.000000
      f-2     :     0.000000
      f+3     :    -0.000000
      f-3     :     0.000000

 29 H s       :     0.000439  s :     0.000439
      pz      :    -0.000036  p :    -0.000094
      px      :     0.000104
      py      :    -0.000162
      dz2     :    -0.000000  d :    -0.000015
      dxz     :    -0.000004
      dyz     :    -0.000000
      dx2y2   :     0.000002
      dxy     :    -0.000012
      f0      :    -0.000000  f :    -0.000001
      f+1     :    -0.000000
      f-1     :    -0.000000
      f+2     :    -0.000000
      f-2     :    -0.000000
      f+3     :    -0.000000
      f-3     :    -0.000000

 30 H s       :    -0.000284  s :    -0.000284
      pz      :     0.000035  p :     0.000043
      px      :    -0.000009
      py      :     0.000017
      dz2     :     0.000004  d :     0.000004
      dxz     :    -0.000002
      dyz     :     0.000001
      dx2y2   :     0.000002
      dxy     :     0.000000
      f0      :     0.000000  f :     0.000001
      f+1     :     0.000000
      f-1     :     0.000000
      f+2     :     0.000000
      f-2     :     0.000000
      f+3     :     0.000000
      f-3     :     0.000000

 31 H s       :     0.003351  s :     0.003351
      pz      :    -0.000037  p :     0.000175
      px      :     0.000071
      py      :     0.000141
      dz2     :    -0.000008  d :    -0.000022
      dxz     :     0.000003
      dyz     :     0.000014
      dx2y2   :     0.000001
      dxy     :    -0.000032
      f0      :    -0.000000  f :    -0.000001
      f+1     :    -0.000000
      f-1     :     0.000000
      f+2     :    -0.000000
      f-2     :    -0.000000
      f+3     :    -0.000000
      f-3     :    -0.000000


                     *******************************
                     * LOEWDIN POPULATION ANALYSIS *
                     *******************************

-------------------------------------------
LOEWDIN ATOMIC CHARGES AND SPIN POPULATIONS
-------------------------------------------
   0 N :    0.473716    0.048725
   1 C :    0.056580    0.000187
   2 C :    0.115122    0.036988
   3 C :   -0.194952    0.021840
   4 C :    0.125110    0.031466
   5 C :    0.057386    0.014284
   6 H :   -0.025561   -0.002435
   7 H :   -0.042357    0.004387
   8 N :    0.478900    0.131516
   9 H :   -0.030125    0.003947
  10 H :   -0.023588   -0.000562
  11 C :    0.255410    0.006297
  12 H :   -0.041604   -0.000062
  13 H :   -0.041748    0.001103
  14 H :   -0.042577    0.002173
  15 H :   -0.103327    0.011142
  16 N :    0.255591    0.407125
  17 C :   -0.029107   -0.394899
  18 C :   -0.532515   -0.082820
  19 H :   -0.066150   -0.038425
  20 O :    0.314500   -0.191360
  21 C :   -0.112461    0.002509
  22 C :    0.093570   -0.002738
  23 C :    0.072133    0.000406
  24 C :    0.077845   -0.004818
  25 C :    0.072588    0.000528
  26 C :    0.090900   -0.005418
  27 H :   -0.048782   -0.000427
  28 H :   -0.053011    0.000306
  29 H :   -0.051691   -0.000712
  30 H :   -0.052674    0.000378
  31 H :   -0.047118   -0.000630

----------------------------------------------------
LOEWDIN REDUCED ORBITAL CHARGES AND SPIN POPULATIONS
----------------------------------------------------
CHARGE
  0 N s       :     2.688749  s :     2.688749
      pz      :     1.112597  p :     3.285951
      px      :     1.080949
      py      :     1.092405
      dz2     :     0.098333  d :     0.464680
      dxz     :     0.108191
      dyz     :     0.071698
      dx2y2   :     0.091980
      dxy     :     0.094478
      f0      :     0.010879  f :     0.082566
      f+1     :     0.010016
      f-1     :     0.010422
      f+2     :     0.014864
      f-2     :     0.012732
      f+3     :     0.013500
      f-3     :     0.010153
      g0      :     0.000195  g :     0.004338
      g+1     :     0.000480
      g-1     :     0.000606
      g+2     :     0.000611
      g-2     :     0.000554
      g+3     :     0.000548
      g-3     :     0.000567
      g+4     :     0.000480
      g-4     :     0.000297

  1 C s       :     2.580791  s :     2.580791
      pz      :     0.822528  p :     2.596146
      px      :     0.952680
      py      :     0.820938
      dz2     :     0.094122  d :     0.590935
      dxz     :     0.167206
      dyz     :     0.084682
      dx2y2   :     0.114975
      dxy     :     0.129951
      f0      :     0.028893  f :     0.156856
      f+1     :     0.023063
      f-1     :     0.012365
      f+2     :     0.026981
      f-2     :     0.021525
      f+3     :     0.028227
      f-3     :     0.015802
      g0      :     0.001233  g :     0.018691
      g+1     :     0.003520
      g-1     :     0.001087
      g+2     :     0.002454
      g-2     :     0.002136
      g+3     :     0.002574
      g-3     :     0.002183
      g+4     :     0.002093
      g-4     :     0.001412

  2 C s       :     2.578458  s :     2.578458
      pz      :     0.889164  p :     2.718114
      px      :     0.965725
      py      :     0.863226
      dz2     :     0.073373  d :     0.462869
      dxz     :     0.119598
      dyz     :     0.068475
      dx2y2   :     0.095299
      dxy     :     0.106125
      f0      :     0.016212  f :     0.113406
      f+1     :     0.010834
      f-1     :     0.014689
      f+2     :     0.018845
      f-2     :     0.015805
      f+3     :     0.019762
      f-3     :     0.017260
      g0      :     0.000791  g :     0.012030
      g+1     :     0.001197
      g-1     :     0.001432
      g+2     :     0.001254
      g-2     :     0.001348
      g+3     :     0.000942
      g-3     :     0.001825
      g+4     :     0.001971
      g-4     :     0.001271

  3 C s       :     2.569267  s :     2.569267
      pz      :     0.911601  p :     2.629342
      px      :     0.881561
      py      :     0.836181
      dz2     :     0.141035  d :     0.769847
      dxz     :     0.178457
      dyz     :     0.103553
      dx2y2   :     0.172980
      dxy     :     0.173822
      f0      :     0.032750  f :     0.204750
      f+1     :     0.023024
      f-1     :     0.019729
      f+2     :     0.032629
      f-2     :     0.027405
      f+3     :     0.040984
      f-3     :     0.028230
      g0      :     0.001088  g :     0.021745
      g+1     :     0.002775
      g-1     :     0.001673
      g+2     :     0.002304
      g-2     :     0.002184
      g+3     :     0.002008
      g-3     :     0.003390
      g+4     :     0.004040
      g-4     :     0.002282

  4 C s       :     2.579289  s :     2.579289
      pz      :     0.885574  p :     2.704070
      px      :     0.960769
      py      :     0.857726
      dz2     :     0.072614  d :     0.466187
      dxz     :     0.122326
      dyz     :     0.072723
      dx2y2   :     0.102573
      dxy     :     0.095951
      f0      :     0.017935  f :     0.113292
      f+1     :     0.014941
      f-1     :     0.009445
      f+2     :     0.018476
      f-2     :     0.016384
      f+3     :     0.022825
      f-3     :     0.013286
      g0      :     0.000817  g :     0.012052
      g+1     :     0.002035
      g-1     :     0.000588
      g+2     :     0.001375
      g-2     :     0.001332
      g+3     :     0.001280
      g-3     :     0.001422
      g+4     :     0.001944
      g-4     :     0.001260

  5 C s       :     2.579913  s :     2.579913
      pz      :     0.829568  p :     2.602939
      px      :     0.978158
      py      :     0.795212
      dz2     :     0.089207  d :     0.584673
      dxz     :     0.158174
      dyz     :     0.087648
      dx2y2   :     0.126848
      dxy     :     0.122796
      f0      :     0.026396  f :     0.156488
      f+1     :     0.014152
      f-1     :     0.022113
      f+2     :     0.024894
      f-2     :     0.023588
      f+3     :     0.023521
      f-3     :     0.021823
      g0      :     0.001099  g :     0.018602
      g+1     :     0.001356
      g-1     :     0.003138
      g+2     :     0.002015
      g-2     :     0.002326
      g+3     :     0.001514
      g-3     :     0.003404
      g+4     :     0.002280
      g-4     :     0.001469

  6 H s       :     0.771567  s :     0.771567
      pz      :     0.064278  p :     0.180371
      px      :     0.046171
      py      :     0.069922
      dz2     :     0.015799  d :     0.064063
      dxz     :     0.011015
      dyz     :     0.013920
      dx2y2   :     0.011664
      dxy     :     0.011665
      f0      :     0.001042  f :     0.009562
      f+1     :     0.000764
      f-1     :     0.002209
      f+2     :     0.001882
      f-2     :     0.001829
      f+3     :     0.000828
      f-3     :     0.001008

  7 H s       :     0.772221  s :     0.772221
      pz      :     0.073476  p :     0.193719
      px      :     0.066256
      py      :     0.053986
      dz2     :     0.018412  d :     0.066528
      dxz     :     0.013925
      dyz     :     0.012910
      dx2y2   :     0.011259
      dxy     :     0.010023
      f0      :     0.001494  f :     0.009889
      f+1     :     0.001998
      f-1     :     0.001082
      f+2     :     0.002149
      f-2     :     0.001766
      f+3     :     0.000775
      f-3     :     0.000626

  8 N s       :     2.690042  s :     2.690042
      pz      :     1.083152  p :     3.268501
      px      :     1.073435
      py      :     1.111914
      dz2     :     0.088420  d :     0.469490
      dxz     :     0.113849
      dyz     :     0.076904
      dx2y2   :     0.094587
      dxy     :     0.095731
      f0      :     0.014329  f :     0.087163
      f+1     :     0.013634
      f-1     :     0.006933
      f+2     :     0.013872
      f-2     :     0.015143
      f+3     :     0.015836
      f-3     :     0.007417
      g0      :     0.000328  g :     0.005904
      g+1     :     0.001242
      g-1     :     0.000362
      g+2     :     0.000707
      g-2     :     0.000642
      g+3     :     0.000860
      g-3     :     0.000701
      g+4     :     0.000691
      g-4     :     0.000371

  9 H s       :     0.769157  s :     0.769157
      pz      :     0.070748  p :     0.185671
      px      :     0.043910
      py      :     0.071013
      dz2     :     0.017597  d :     0.065519
      dxz     :     0.012038
      dyz     :     0.013667
      dx2y2   :     0.010705
      dxy     :     0.011513
      f0      :     0.001306  f :     0.009779
      f+1     :     0.000747
      f-1     :     0.002283
      f+2     :     0.001828
      f-2     :     0.002012
      f+3     :     0.000753
      f-3     :     0.000849

 10 H s       :     0.770739  s :     0.770739
      pz      :     0.067492  p :     0.179378
      px      :     0.067644
      py      :     0.044241
      dz2     :     0.016384  d :     0.063901
      dxz     :     0.014539
      dyz     :     0.011276
      dx2y2   :     0.011040
      dxy     :     0.010662
      f0      :     0.001213  f :     0.009570
      f+1     :     0.002214
      f-1     :     0.000820
      f+2     :     0.001907
      f-2     :     0.001847
      f+3     :     0.000845
      f-3     :     0.000724

 11 C s       :     2.546237  s :     2.546237
      pz      :     0.968293  p :     2.673850
      px      :     0.762743
      py      :     0.942814
      dz2     :     0.073496  d :     0.412735
      dxz     :     0.070277
      dyz     :     0.065219
      dx2y2   :     0.093785
      dxy     :     0.109957
      f0      :     0.014544  f :     0.103915
      f+1     :     0.012673
      f-1     :     0.004852
      f+2     :     0.015826
      f-2     :     0.011028
      f+3     :     0.025168
      f-3     :     0.019824
      g0      :     0.000372  g :     0.007853
      g+1     :     0.001359
      g-1     :     0.000190
      g+2     :     0.000630
      g-2     :     0.000508
      g+3     :     0.000357
      g-3     :     0.000960
      g+4     :     0.002233
      g-4     :     0.001246

 12 H s       :     0.778442  s :     0.778442
      pz      :     0.069151  p :     0.186717
      px      :     0.038185
      py      :     0.079381
      dz2     :     0.020121  d :     0.066986
      dxz     :     0.006241
      dyz     :     0.013809
      dx2y2   :     0.011910
      dxy     :     0.014905
      f0      :     0.001117  f :     0.009459
      f+1     :     0.000049
      f-1     :     0.002950
      f+2     :     0.001540
      f-2     :     0.001462
      f+3     :     0.001281
      f-3     :     0.001060

 13 H s       :     0.780012  s :     0.780012
      pz      :     0.088812  p :     0.186107
      px      :     0.041463
      py      :     0.055832
      dz2     :     0.018503  d :     0.066272
      dxz     :     0.017372
      dyz     :     0.024192
      dx2y2   :     0.003304
      dxy     :     0.002900
      f0      :     0.002554  f :     0.009358
      f+1     :     0.002040
      f-1     :     0.002852
      f+2     :     0.000914
      f-2     :     0.000877
      f+3     :     0.000027
      f-3     :     0.000094

 14 H s       :     0.781178  s :     0.781178
      pz      :     0.059359  p :     0.186225
      px      :     0.055909
      py      :     0.070958
      dz2     :     0.011009  d :     0.065888
      dxz     :     0.009063
      dyz     :     0.013937
      dx2y2   :     0.019469
      dxy     :     0.012409
      f0      :     0.000708  f :     0.009286
      f+1     :     0.001024
      f-1     :     0.001585
      f+2     :     0.000569
      f-2     :     0.001759
      f+3     :     0.001869
      f-3     :     0.001772

 15 H s       :     0.688615  s :     0.688615
      pz      :     0.108728  p :     0.275389
      px      :     0.054726
      py      :     0.111934
      dz2     :     0.034250  d :     0.117777
      dxz     :     0.020458
      dyz     :     0.025160
      dx2y2   :     0.021350
      dxy     :     0.016559
      f0      :     0.003537  f :     0.021547
      f+1     :     0.001914
      f-1     :     0.004815
      f+2     :     0.004181
      f-2     :     0.003691
      f+3     :     0.001414
      f-3     :     0.001995

 16 N s       :     2.914960  s :     2.914960
      pz      :     1.139126  p :     3.382334
      px      :     1.083229
      py      :     1.159979
      dz2     :     0.068088  d :     0.359080
      dxz     :     0.096410
      dyz     :     0.037061
      dx2y2   :     0.072501
      dxy     :     0.085019
      f0      :     0.012358  f :     0.082139
      f+1     :     0.014183
      f-1     :     0.005506
      f+2     :     0.012487
      f-2     :     0.014914
      f+3     :     0.014505
      f-3     :     0.008186
      g0      :     0.000348  g :     0.005895
      g+1     :     0.001228
      g-1     :     0.000308
      g+2     :     0.000765
      g-2     :     0.000569
      g+3     :     0.000789
      g-3     :     0.000776
      g+4     :     0.000710
      g-4     :     0.000402

 17 C s       :     2.631015  s :     2.631015
      pz      :     0.819304  p :     2.660831
      px      :     0.932887
      py      :     0.908641
      dz2     :     0.058172  d :     0.573916
      dxz     :     0.132616
      dyz     :     0.067826
      dx2y2   :     0.152922
      dxy     :     0.162380
      f0      :     0.017151  f :     0.147409
      f+1     :     0.014811
      f-1     :     0.008884
      f+2     :     0.022449
      f-2     :     0.019967
      f+3     :     0.040876
      f-3     :     0.023272
      g0      :     0.001121  g :     0.015935
      g+1     :     0.002513
      g-1     :     0.000720
      g+2     :     0.000939
      g-2     :     0.001258
      g+3     :     0.001404
      g-3     :     0.002177
      g+4     :     0.003775
      g-4     :     0.002028

 18 C s       :     2.615279  s :     2.615279
      pz      :     0.805577  p :     2.654080
      px      :     0.970654
      py      :     0.877849
      dz2     :     0.158262  d :     0.962733
      dxz     :     0.177902
      dyz     :     0.170886
      dx2y2   :     0.203082
      dxy     :     0.252602
      f0      :     0.024104  f :     0.265389
      f+1     :     0.022375
      f-1     :     0.036967
      f+2     :     0.045455
      f-2     :     0.045523
      f+3     :     0.054056
      f-3     :     0.036908
      g0      :     0.002504  g :     0.035034
      g+1     :     0.001826
      g-1     :     0.005411
      g+2     :     0.003942
      g-2     :     0.003106
      g+3     :     0.006086
      g-3     :     0.006110
      g+4     :     0.003577
      g-4     :     0.002473

 19 H s       :     0.791724  s :     0.791724
      pz      :     0.067201  p :     0.198446
      px      :     0.043923
      py      :     0.087321
      dz2     :     0.014343  d :     0.066386
      dxz     :     0.007106
      dyz     :     0.015707
      dx2y2   :     0.013479
      dxy     :     0.015751
      f0      :     0.000687  f :     0.009595
      f+1     :     0.000174
      f-1     :     0.002511
      f+2     :     0.001590
      f-2     :     0.001822
      f+3     :     0.001443
      f-3     :     0.001369

 20 O s       :     3.249565  s :     3.249565
      pz      :     1.354528  p :     4.309873
      px      :     1.559046
      py      :     1.396299
      dz2     :     0.016034  d :     0.103089
      dxz     :     0.014309
      dyz     :     0.028233
      dx2y2   :     0.018590
      dxy     :     0.025922
      f0      :     0.001669  f :     0.021803
      f+1     :     0.000562
      f-1     :     0.004629
      f+2     :     0.004046
      f-2     :     0.004868
      f+3     :     0.003294
      f-3     :     0.002736
      g0      :     0.000069  g :     0.001171
      g+1     :     0.000021
      g-1     :     0.000165
      g+2     :     0.000166
      g-2     :     0.000094
      g+3     :     0.000242
      g-3     :     0.000222
      g+4     :     0.000105
      g-4     :     0.000086

 21 C s       :     2.574058  s :     2.574058
      pz      :     0.967776  p :     2.740918
      px      :     0.930890
      py      :     0.842252
      dz2     :     0.158576  d :     0.628416
      dxz     :     0.150590
      dyz     :     0.104293
      dx2y2   :     0.110521
      dxy     :     0.104435
      f0      :     0.028996  f :     0.154689
      f+1     :     0.021804
      f-1     :     0.016316
      f+2     :     0.026271
      f-2     :     0.026366
      f+3     :     0.019715
      f-3     :     0.015221
      g0      :     0.001137  g :     0.014380
      g+1     :     0.002105
      g-1     :     0.001604
      g+2     :     0.002108
      g-2     :     0.002076
      g+3     :     0.001355
      g-3     :     0.001554
      g+4     :     0.001357
      g-4     :     0.001085

 22 C s       :     2.579670  s :     2.579670
      pz      :     0.915952  p :     2.689393
      px      :     0.968618
      py      :     0.804824
      dz2     :     0.095793  d :     0.508555
      dxz     :     0.146716
      dyz     :     0.073831
      dx2y2   :     0.093286
      dxy     :     0.098928
      f0      :     0.024294  f :     0.117132
      f+1     :     0.015147
      f-1     :     0.011171
      f+2     :     0.018725
      f-2     :     0.017444
      f+3     :     0.019167
      f-3     :     0.011184
      g0      :     0.000872  g :     0.011679
      g+1     :     0.002277
      g-1     :     0.000607
      g+2     :     0.001352
      g-2     :     0.001462
      g+3     :     0.001116
      g-3     :     0.001293
      g+4     :     0.001699
      g-4     :     0.001001

 23 C s       :     2.586434  s :     2.586434
      pz      :     0.925049  p :     2.712324
      px      :     0.957463
      py      :     0.829812
      dz2     :     0.096359  d :     0.503706
      dxz     :     0.164839
      dyz     :     0.060656
      dx2y2   :     0.090099
      dxy     :     0.091753
      f0      :     0.024846  f :     0.113860
      f+1     :     0.013113
      f-1     :     0.012249
      f+2     :     0.018602
      f-2     :     0.016302
      f+3     :     0.015455
      f-3     :     0.013293
      g0      :     0.000990  g :     0.011542
      g+1     :     0.001371
      g-1     :     0.001482
      g+2     :     0.001521
      g-2     :     0.001338
      g+3     :     0.000599
      g-3     :     0.001621
      g+4     :     0.001611
      g-4     :     0.001010

 24 C s       :     2.588175  s :     2.588175
      pz      :     0.953326  p :     2.700487
      px      :     0.933779
      py      :     0.813381
      dz2     :     0.153033  d :     0.507692
      dxz     :     0.116843
      dyz     :     0.095914
      dx2y2   :     0.074673
      dxy     :     0.067228
      f0      :     0.023564  f :     0.114311
      f+1     :     0.018585
      f-1     :     0.014711
      f+2     :     0.020730
      f-2     :     0.020414
      f+3     :     0.007471
      f-3     :     0.008837
      g0      :     0.001070  g :     0.011491
      g+1     :     0.001542
      g-1     :     0.001542
      g+2     :     0.001992
      g-2     :     0.001930
      g+3     :     0.001205
      g-3     :     0.001247
      g+4     :     0.000297
      g-4     :     0.000666

 25 C s       :     2.586227  s :     2.586227
      pz      :     0.926124  p :     2.712143
      px      :     0.970656
      py      :     0.815364
      dz2     :     0.097898  d :     0.503669
      dxz     :     0.147739
      dyz     :     0.073660
      dx2y2   :     0.091616
      dxy     :     0.092756
      f0      :     0.024150  f :     0.113835
      f+1     :     0.014462
      f-1     :     0.011124
      f+2     :     0.018415
      f-2     :     0.016770
      f+3     :     0.018051
      f-3     :     0.010864
      g0      :     0.000904  g :     0.011537
      g+1     :     0.002282
      g-1     :     0.000647
      g+2     :     0.001331
      g-2     :     0.001466
      g+3     :     0.001101
      g-3     :     0.001190
      g+4     :     0.001641
      g-4     :     0.000976

 26 C s       :     2.578740  s :     2.578740
      pz      :     0.919505  p :     2.693405
      px      :     0.961540
      py      :     0.812360
      dz2     :     0.097405  d :     0.508829
      dxz     :     0.164592
      dyz     :     0.060662
      dx2y2   :     0.093867
      dxy     :     0.092304
      f0      :     0.025088  f :     0.116490
      f+1     :     0.014247
      f-1     :     0.012102
      f+2     :     0.019124
      f-2     :     0.016585
      f+3     :     0.015499
      f-3     :     0.013846
      g0      :     0.000966  g :     0.011635
      g+1     :     0.001413
      g-1     :     0.001455
      g+2     :     0.001514
      g-2     :     0.001370
      g+3     :     0.000663
      g-3     :     0.001633
      g+4     :     0.001623
      g-4     :     0.000997

 27 H s       :     0.784974  s :     0.784974
      pz      :     0.074901  p :     0.188928
      px      :     0.050674
      py      :     0.063353
      dz2     :     0.019670  d :     0.065272
      dxz     :     0.014809
      dyz     :     0.013891
      dx2y2   :     0.008273
      dxy     :     0.008628
      f0      :     0.002080  f :     0.009608
      f+1     :     0.001275
      f-1     :     0.001905
      f+2     :     0.001713
      f-2     :     0.001773
      f+3     :     0.000383
      f-3     :     0.000479

 28 H s       :     0.791630  s :     0.791630
      pz      :     0.074495  p :     0.187139
      px      :     0.062108
      py      :     0.050537
      dz2     :     0.019435  d :     0.064641
      dxz     :     0.014419
      dyz     :     0.013475
      dx2y2   :     0.008988
      dxy     :     0.008323
      f0      :     0.001978  f :     0.009600
      f+1     :     0.002155
      f-1     :     0.000968
      f+2     :     0.001834
      f-2     :     0.001710
      f+3     :     0.000528
      f-3     :     0.000428

 29 H s       :     0.791676  s :     0.791676
      pz      :     0.044350  p :     0.186207
      px      :     0.087953
      py      :     0.053904
      dz2     :     0.004978  d :     0.064260
      dxz     :     0.021395
      dyz     :     0.003261
      dx2y2   :     0.016811
      dxy     :     0.017815
      f0      :     0.001349  f :     0.009547
      f+1     :     0.001100
      f-1     :     0.000300
      f+2     :     0.001321
      f-2     :     0.001003
      f+3     :     0.002495
      f-3     :     0.001980

 30 H s       :     0.791117  s :     0.791117
      pz      :     0.076021  p :     0.187253
      px      :     0.048788
      py      :     0.062443
      dz2     :     0.019598  d :     0.064692
      dxz     :     0.015036
      dyz     :     0.013894
      dx2y2   :     0.007974
      dxy     :     0.008190
      f0      :     0.002117  f :     0.009612
      f+1     :     0.001330
      f-1     :     0.001858
      f+2     :     0.001727
      f-2     :     0.001753
      f+3     :     0.000365
      f-3     :     0.000463

 31 H s       :     0.781374  s :     0.781374
      pz      :     0.075850  p :     0.190584
      px      :     0.064846
      py      :     0.049888
      dz2     :     0.020035  d :     0.065570
      dxz     :     0.014855
      dyz     :     0.013801
      dx2y2   :     0.008987
      dxy     :     0.007891
      f0      :     0.002113  f :     0.009590
      f+1     :     0.002111
      f-1     :     0.001043
      f+2     :     0.001810
      f-2     :     0.001648
      f+3     :     0.000485
      f-3     :     0.000381


SPIN
  0 N s       :     0.001438  s :     0.001438
      pz      :     0.018456  p :     0.051431
      px      :     0.005544
      py      :     0.027430
      dz2     :    -0.002184  d :    -0.003862
      dxz     :    -0.000275
      dyz     :    -0.000327
      dx2y2   :    -0.000364
      dxy     :    -0.000712
      f0      :    -0.000145  f :    -0.000276
      f+1     :    -0.000227
      f-1     :     0.000033
      f+2     :     0.000130
      f-2     :     0.000040
      f+3     :     0.000023
      f-3     :    -0.000130
      g0      :    -0.000001  g :    -0.000005
      g+1     :     0.000009
      g-1     :    -0.000006
      g+2     :    -0.000006
      g-2     :    -0.000003
      g+3     :    -0.000003
      g-3     :     0.000001
      g+4     :     0.000007
      g-4     :    -0.000002

  1 C s       :    -0.000752  s :    -0.000752
      pz      :    -0.006491  p :    -0.018401
      px      :    -0.002775
      py      :    -0.009136
      dz2     :     0.002945  d :     0.015068
      dxz     :     0.002793
      dyz     :     0.001744
      dx2y2   :     0.001522
      dxy     :     0.006065
      f0      :     0.001274  f :     0.003704
      f+1     :     0.000709
      f-1     :     0.000022
      f+2     :     0.000109
      f-2     :     0.000347
      f+3     :     0.000990
      f-3     :     0.000253
      g0      :     0.000006  g :     0.000568
      g+1     :     0.000140
      g-1     :     0.000039
      g+2     :     0.000103
      g-2     :     0.000011
      g+3     :     0.000052
      g-3     :     0.000140
      g+4     :     0.000060
      g-4     :     0.000018

  2 C s       :     0.000759  s :     0.000759
      pz      :     0.016383  p :     0.043695
      px      :     0.003060
      py      :     0.024251
      dz2     :    -0.000988  d :    -0.005840
      dxz     :    -0.001280
      dyz     :    -0.000388
      dx2y2   :    -0.002118
      dxy     :    -0.001066
      f0      :    -0.000475  f :    -0.001512
      f+1     :    -0.000057
      f-1     :    -0.000070
      f+2     :    -0.000095
      f-2     :    -0.000138
      f+3     :    -0.000382
      f-3     :    -0.000295
      g0      :    -0.000000  g :    -0.000114
      g+1     :    -0.000009
      g-1     :    -0.000043
      g+2     :    -0.000009
      g-2     :     0.000002
      g+3     :     0.000010
      g-3     :    -0.000022
      g+4     :    -0.000053
      g-4     :     0.000010

  3 C s       :    -0.000808  s :    -0.000808
      pz      :    -0.004732  p :    -0.015389
      px      :    -0.004147
      py      :    -0.006510
      dz2     :     0.002116  d :     0.030845
      dxz     :     0.009310
      dyz     :     0.001180
      dx2y2   :     0.011566
      dxy     :     0.006674
      f0      :     0.003454  f :     0.006305
      f+1     :     0.000249
      f-1     :     0.000238
      f+2     :     0.000249
      f-2     :    -0.000086
      f+3     :     0.002090
      f-3     :     0.000109
      g0      :     0.000011  g :     0.000887
      g+1     :     0.000049
      g-1     :     0.000028
      g+2     :     0.000042
      g-2     :     0.000126
      g+3     :     0.000087
      g-3     :     0.000289
      g+4     :     0.000245
      g-4     :     0.000010

  4 C s       :     0.000626  s :     0.000626
[truncated: 34,570 more chars]
