# Supplementary material for: Photovermellogens: Minimalistic Pyridinium-Based Acylhydrazones with Photoswitchable Basicity for Operation in Aqueous Media
Source: J Org Chem. 2026 May 4;91(19):6559–65. doi: 10.1021/acs.joc.5c02962 (PMC13185115; doi:10.1021/acs.joc.5c02962)
Supplement: Supplementary file 3 [file jo5c02962_si_003.zip › thermodynamics/zpah/2d/orca.out]

                                 *****************
                                 * O   R   C   A *
                                 *****************

                                            #,                                       
                                            ###                                      
                                            ####                                     
                                            #####                                    
                                            ######                                   
                                           ########,                                 
                                     ,,################,,,,,                         
                               ,,#################################,,                 
                          ,,##########################################,,             
                       ,#########################################, ''#####,          
                    ,#############################################,,   '####,        
                  ,##################################################,,,,####,       
                ,###########''''           ''''###############################       
              ,#####''   ,,,,##########,,,,          '''####'''          '####       
            ,##' ,,,,###########################,,,                        '##       
           ' ,,###''''                  '''############,,,                           
         ,,##''                                '''############,,,,        ,,,,,,###''
      ,#''                                            '''#######################'''  
     '                                                          ''''####''''         
             ,#######,   #######,   ,#######,      ##                                
            ,#'     '#,  ##    ##  ,#'     '#,    #''#        ,####,   ,####,        
            ##       ##  ##   ,#'  ##            #'  '#       #'       #'  '#        
            ##       ##  #######   ##           ,######,      #####,   #    #        
            '#,     ,#'  ##    ##  '#,     ,#' ,#      #,     #,   #   #,  ,#        
             '#######'   ##     ##  '#######'  #'      '#     '####' # '####'        


                #########################################################
                #                        -***-                          #
                #          Department of theory and spectroscopy        #
                #                                                       #
                #                      Frank Neese                      #
                #                                                       #
                #     Directorship, Architecture, Infrastructure        #
                #                    SHARK, DRIVERS                     #
                #        Core code/Algorithms in most modules           #
                #                                                       #
                #        Max Planck Institute fuer Kohlenforschung      #
                #                Kaiser Wilhelm Platz 1                 #
                #                 D-45470 Muelheim/Ruhr                 #
                #                      Germany                          #
                #                                                       #
                #                  All rights reserved                  #
                #                        -***-                          #
                #########################################################


                         Program Version 6.0.1  -  RELEASE   -


 With contributions from (in alphabetic order):
[Max-Planck-Institut fuer Kohlenforschung]                               
  Daniel Aravena         : Magnetic Suceptibility                        
  Michael Atanasov       : Ab Initio Ligand Field Theory (pilot matlab implementation)
  Alexander A. Auer      : GIAO ZORA, VPT2 properties, NMR spectrum      
  Ute Becker             : All parallelization in ORCA, NUMFREQ, NUMCALC 
  Giovanni Bistoni       : ED, misc. LED, open-shell LED, HFLD           
  Martin Brehm           : Molecular dynamics                            
  Dmytro Bykov           : pre 5.0 version of the SCF Hessian            
  Marcos Casanova-Páez   : Triplet and SCS-CIS(D). UHF-(DLPNO)-IP/EA/STEOM-CCSD. UHF-CVS-IP/STEOM-CCSD   
  Vijay G. Chilkuri      : MRCI spin determinant printing, contributions to CSF-ICE 
  Pauline Colinet        : FMM embedding                                 
  Dipayan Datta          : RHF DLPNO-CCSD density                        
  Achintya Kumar Dutta   : EOM-CC, STEOM-CC                              
  Nicolas Foglia         : Exact transition moments, OPA infrastructure, MCD improvements    
  Dmitry Ganyushin       : Spin-Orbit,Spin-Spin,Magnetic field MRCI      
  Miquel Garcia-Rates    : C-PCM and meta-GGA Hessian, CCSD/C-PCM, Gaussian charge scheme 
  Tiago L. C. Gouveia    : GS-ROHF, GS-ROCIS                             
  Yang Guo               : DLPNO-NEVPT2, F12-NEVPT2, CIM, IAO-localization        
  Andreas Hansen         : Spin unrestricted coupled pair/coupled cluster methods 
  Ingolf Harden          : AUTO-CI MPn and infrastructure                
  Benjamin Helmich-Paris : MC-RPA, TRAH-(SCF,CASSCF), AVAS, COSX integrals, SCF dyn. polar. 
  Lee Huntington         : MR-EOM, pCC                                   
  Robert Izsak           : Overlap fitted RIJCOSX, COSX-SCS-MP3, EOM     
  Riya Kayal             : Wick's Theorem for AUTO-CI, AUTO-CI UHF-CCSDT 
  Emily Kempfer          : AUTO-CI, RHF CISDT and CCSDT                  
  Christian Kollmar      : KDIIS, OOCD, Brueckner-CCSD(T), CCSD density, CASPT2, CASPT2-K, improved NEVPT2 
  Axel Koslowski         : Symmetry handling                             
  Simone Kossmann        : meta-GGA functionals, TD-DFT gradient, OOMP2, (MP2 Hessian; deprecated post 5.0) 
  Lucas Lang             : DCDCAS                                        
  Marvin Lechner         : AUTO-CI (C++ implementation), FIC-MRCC        
  Spencer Leger          : CASSCF response                               
  Dagmar Lenk            : GEPOL surface, SMD, ORCA-2-JSON               
  Dimitrios Liakos       : Extrapolation schemes; Compound Job, initial MDCI parallelization 
  Dimitrios Manganas     : Further ROCIS development; embedding schemes. LFT, Crystal Embedding 
  Dimitrios Pantazis     : SARC Basis sets                               
  Anastasios Papadopoulos: AUTO-CI, single reference methods and gradients 
  Taras Petrenko         : pre 6.0 DFT Hessian and TD-DFT gradient, (ASA, deprecated), ECA, 1-Electron XAS/XES, NRVS 
  Peter Pinski           : DLPNO-MP2, DLPNO-MP2 Gradient                 
  Christoph Reimann      : Effective Core Potentials                     
  Marius Retegan         : Local ZFS, SOC                                
  Christoph Riplinger    : Optimizer, TS searches, QM/MM, DLPNO-CCSD(T), (RO)-DLPNO pert. Triples 
  Michael Roemelt        : Original ROCIS implementation                 
  Masaaki Saitow         : Open-shell DLPNO-CCSD energy and density      
  Barbara Sandhoefer     : DKH picture change effects                    
  Kantharuban Sivalingam : CASSCF convergence/infrastructure, NEVPT2 and variants, FIC-MRCI 
  Bernardo de Souza      : ESD, SOC TD-DFT                               
  Georgi L. Stoychev     : AutoAux, RI-MP2 NMR, DLPNO-MP2 response, X2C  
  Van Anh Tran           : RI-MP2 g-tensors                              
  Willem Van den Heuvel  : Paramagnetic NMR                              
  Zikuan Wang            : NOTCH, Electric field optimization            
  Frank Wennmohs         : Technical directorship and infrastructure     
  Hang Xu                : AUTO-CI-Response properties                   
                                                                         
[FACCTs GmbH]                                                            
  Markus Bursch, Miquel Garcia-Rates, Christoph Riplinger, Bernardo de Souza, Georgi L. Stoychev 
                                                                 
  APM, Basis sets (HGBS, AHGBS, def-TZVP (Ac-Lr), def2-XVPD (La-Lu)), CI-OPT, improved COSX, DLPNO-Multilevel,           
  DOCKER, DRACO, updates on ESD, GOAT, IRC, LR-CPCM, MBIS, meta-GGA TD-DFT gradient, ML-optimized integration grids, 
  MM, NACMEs, nearIR, NEB, NEB-TS, NL-DFT gradient (VV10), 2- and 3-layer-ONIOM, interface openCOSMO-RS, QMMM,   
  Crystal-QMMM, SF, symmetry and pop. for TD-DFT, r2SCAN hybrids, SOLVATOR                                   
                                                                         
[Other institutions]                                                     
  V. Asgeirsson          : NEB                                           
  Christoph Bannwarth    : sTDA-DFT, sTD-DFT, PBEh-3c, B97-3c, D3        
  Sebastian Ehlert       : rSCAN, r2SCAN, r2SCAN-3c, D4, dhf basis sets  
  Marvin Friede          : D4 for Fr, Ra, Ac-Lr                          
  Lars Goerigk           : TD-DFT with DH, B97 family of functionals     
  Stefan Grimme          : VdW corrections, initial TS optimization, DFT functionals, gCP, sTDA/sTD-DF 
  Waldemar Hujo          : DFT-NL                                        
  H. Jonsson             : NEB                                           
  Holger Kruse           : gCP                                           
  Marcel Mueller         : wB97X-3c, vDZP basis set                      
  Hagen Neugebauer       : wr2SCAN                                       
  Tobias Risthaus        : range-separated hybrid DFT                    
  Lukas Wittmann         : regularized MP2, r2SCAN double-hybrids, wr2SCAN        
                                                                         
We gratefully acknowledge several colleagues who have allowed us to      
interface, adapt or use parts of their codes:                            
  Ed Valeev, F. Pavosevic, A. Kumar             : LibInt (2-el integral package), F12 methods 
  Garnet Chan, S. Sharma, J. Yang, R. Olivares  : DMRG                   
  Ulf Ekstrom                                   : XCFun DFT Library      
  Mihaly Kallay                                 : mrcc  (arbitrary order and MRCC methods)
  Frank Weinhold                                : gennbo (NPA and NBO analysis)           
  Simon Mueller                                 : openCOSMO-RS                            
  Christopher J. Cramer and Donald G. Truhlar   : smd solvation model                     
  S Lehtola, MJT Oliveira, MAL Marques          : LibXC Library                           
  Liviu Ungur et al                             : ANISO software                          


 Your calculation uses the libint2 library for the computation of 2-el integrals
 For citations please refer to: http://libint.valeyev.net

 Your ORCA version has been built with support for libXC version: 6.2.2
 For citations please refer to: https://libxc.gitlab.io

 This ORCA versions uses:
   CBLAS   interface :  Fast vector & matrix operations
   LAPACKE interface :  Fast linear algebra routines
   SCALAPACK package :  Parallel linear algebra routines
   Shared memory     :  Shared parallel matrices
   BLAS/LAPACK       :  OpenBLAS 0.3.27  USE64BITINT DYNAMIC_ARCH NO_AFFINITY SkylakeX SINGLE_THREADED
        Core in use  :  SkylakeX
   Copyright (c) 2011-2014, The OpenBLAS Project


***************************************
The coordinates will be read from file: coord.xyz
***************************************


Your calculation utilizes the atom-pairwise dispersion correction
based on EEQ partial charges (D4)


Warning: RI is on but no J-basis has been assigned. Assigning Def2/J (nothing to worry about!)
================================================================================

----- Orbital basis set information -----
Your calculation utilizes the basis: def2-QZVPP
   F. Weigend and R. Ahlrichs, Phys. Chem. Chem. Phys. 7, 3297 (2005).

----- AuxJ basis set information -----
Your calculation utilizes the auxiliary basis: def2/J
   F. Weigend, Phys. Chem. Chem. Phys. 8, 1057 (2006).

================================================================================
                                        WARNINGS
                       Please study these warnings very carefully!
================================================================================


================================================================================
                                       INPUT FILE
================================================================================
NAME = orca.inp
|  1> !UKS wb97x-D4 def2-QZVPP defgrid3 CPCM(water) SP
|  2> %pal nprocs 12 end
|  3> * XYZFILE 1 1 coord.xyz
|  4> 
|  5> 
|  6>                          ****END OF INPUT****
================================================================================

                       ****************************
                       * Single Point Calculation *
                       ****************************

---------------------------------
CARTESIAN COORDINATES (ANGSTROEM)
---------------------------------
  N     -5.151608   -0.013172   -0.014378
  C     -4.453915    1.125013    0.151402
  C     -3.089717    1.141570    0.158879
  C     -2.392009   -0.064623   -0.010803
  C     -3.138165   -1.238309   -0.182571
  C     -4.502014   -1.176669   -0.179071
  H     -5.031766    2.029197    0.279082
  H     -2.575365    2.079912    0.295588
  N     -1.039531   -0.135292   -0.014198
  H     -2.656287   -2.196387   -0.318323
  H     -5.108286   -2.060712   -0.308327
  C     -6.615180    0.037620   -0.013287
  H     -6.963681    0.433916    0.936644
  H     -6.956910    0.674154   -0.825070
  H     -7.007711   -0.963761   -0.151225
  H     -0.568467   -1.030330   -0.129583
  N     -0.325726    0.964049    0.152974
  C      0.955534    0.943417    0.155264
  C      1.816022   -0.250593    0.002640
  H      1.407760    1.911558    0.316165
  O      1.318428   -1.362987   -0.095284
  C      3.285026   -0.071285    0.000094
  C      4.087869   -1.188965    0.244486
  C      5.466220   -1.075102    0.239284
  C      6.061980    0.152458   -0.027850
  C      5.273695    1.264610   -0.286655
  C      3.891485    1.157585   -0.266704
  H      3.630205   -2.146990    0.451409
  H      6.078855   -1.943434    0.441600
  H      7.140540    0.240174   -0.035891
  H      5.733989    2.218728   -0.505085
  H      3.303385    2.038126   -0.485753

----------------------------
CARTESIAN COORDINATES (A.U.)
----------------------------
  NO LB      ZA    FRAG     MASS         X           Y           Z
   0 N     7.0000    0    14.007   -9.735128   -0.024891   -0.027170
   1 C     6.0000    0    12.011   -8.416680    2.125967    0.286109
   2 C     6.0000    0    12.011   -5.838718    2.157254    0.300237
   3 C     6.0000    0    12.011   -4.520242   -0.122120   -0.020415
   4 C     6.0000    0    12.011   -5.930273   -2.340064   -0.345009
   5 C     6.0000    0    12.011   -8.507574   -2.223583   -0.338395
   6 H     1.0000    0     1.008   -9.508660    3.834628    0.527388
   7 H     1.0000    0     1.008   -4.866735    3.930464    0.558581
   8 N     7.0000    0    14.007   -1.964430   -0.255664   -0.026831
   9 H     1.0000    0     1.008   -5.019654   -4.150570   -0.601544
  10 H     1.0000    0     1.008   -9.653261   -3.894181   -0.582653
  11 C     6.0000    0    12.011  -12.500878    0.071091   -0.025109
  12 H     1.0000    0     1.008  -13.159450    0.819982    1.770001
  13 H     1.0000    0     1.008  -13.146655    1.273967   -1.559157
  14 H     1.0000    0     1.008  -13.242655   -1.821245   -0.285773
  15 H     1.0000    0     1.008   -1.074247   -1.947041   -0.244876
  16 N     7.0000    0    14.007   -0.615534    1.821788    0.289079
  17 C     6.0000    0    12.011    1.805698    1.782799    0.293407
  18 C     6.0000    0    12.011    3.431785   -0.473552    0.004989
  19 H     1.0000    0     1.008    2.660280    3.612320    0.597465
  20 O     8.0000    0    15.999    2.491468   -2.575672   -0.180061
  21 C     6.0000    0    12.011    6.207799   -0.134710    0.000178
  22 C     6.0000    0    12.011    7.724954   -2.246819    0.462012
  23 C     6.0000    0    12.011   10.329658   -2.031649    0.452182
  24 C     6.0000    0    12.011   11.455482    0.288103   -0.052628
  25 C     6.0000    0    12.011    9.965840    2.389766   -0.541699
  26 C     6.0000    0    12.011    7.353841    2.187519   -0.503998
  27 H     1.0000    0     1.008    6.860093   -4.057223    0.853039
  28 H     1.0000    0     1.008   11.487371   -3.672558    0.834503
  29 H     1.0000    0     1.008   13.493665    0.453863   -0.067823
  30 H     1.0000    0     1.008   10.835669    4.192788   -0.954472
  31 H     1.0000    0     1.008    6.242493    3.851500   -0.917940

--------------------------------
INTERNAL COORDINATES (ANGSTROEM)
--------------------------------
 N      0   0   0     0.000000000000     0.00000000     0.00000000
 C      1   0   0     1.345259080537     0.00000000     0.00000000
 C      2   1   0     1.364319513711   121.97351535     0.00000000
 C      3   2   1     1.403741133881   119.07147583   359.97092328
 C      4   3   2     1.401353098978   118.02386565     0.06052846
 C      1   2   3     1.342692210877   119.82533511     0.00000000
 H      2   1   3     1.080630791642   116.43321482   180.01268779
 H      3   2   1     1.078764444274   119.20952277   180.01591865
 N      4   3   2     1.354327039140   122.78548412   180.08128462
 H      5   4   3     1.080994717979   121.35524396   179.96092415
 H      6   1   2     1.079723664346   116.90565946   180.01570299
 C      1   2   3     1.464453596650   119.26714880   180.03179604
 H     12   1   2     1.086680003853   109.50012578   300.15991137
 H     12   1   2     1.086713969297   109.51365796    60.59251973
 H     12   1   2     1.084376357078   109.24736920   180.38687530
 H      9   4   3     1.017992412633   120.54854374   179.30403627
 N      9   4   3     1.321368044089   119.71820688     0.28595746
 C     17   9   4     1.281428554586   121.80037421   180.07170571
 C     18  17   9     1.479659946638   126.46107100   358.94822611
 H     18  17   9     1.080598625040   113.84610520   180.82669894
 O     19  18  17     1.222542226990   120.38502746   357.34203979
 C     19  18  17     1.479908550018   118.66358696   178.61363300
 C     22  19  18     1.397674354286   118.22863596   161.80237318
 C     23  22  19     1.383054872462   120.39559899   179.35014798
 C     24  23  22     1.390393606254   120.02870699   359.13133166
 C     25  24  23     1.387535550466   120.00445882     0.13322400
 C     26  25  24     1.386491001037   120.11978581     0.62816275
 H     23  22  19     1.081704462103   119.91104703   358.57878990
 H     24  23  22     1.081782370844   119.84184505   179.24720073
 H     25  24  23     1.082150968985   120.00355172   180.25533440
 H     26  25  24     1.081629739555   120.19473417   180.64385982
 H     27  26  25     1.081294164272   118.45261118   180.83772575

---------------------------
INTERNAL COORDINATES (A.U.)
---------------------------
 N      0   0   0     0.000000000000     0.00000000     0.00000000
 C      1   0   0     2.542171241385     0.00000000     0.00000000
 C      2   1   0     2.578190240078   121.97351535     0.00000000
 C      3   2   1     2.652686305954   119.07147583   359.97092328
 C      4   3   2     2.648173573990   118.02386565     0.06052846
 C      1   2   3     2.537320560707   119.82533511     0.00000000
 H      2   1   3     2.042096248086   116.43321482   180.01268779
 H      3   2   1     2.038569362690   119.20952277   180.01591865
 N      4   3   2     2.559307199738   122.78548412   180.08128462
 H      5   4   3     2.042783969196   121.35524396   179.96092415
 H      6   1   2     2.040382025929   116.90565946   180.01570299
 C      1   2   3     2.767416233505   119.26714880   180.03179604
 H     12   1   2     2.053527602491   109.50012578   300.15991137
 H     12   1   2     2.053591787878   109.51365796    60.59251973
 H     12   1   2     2.049174340977   109.24736920   180.38687530
 H      9   4   3     1.923726866286   120.54854374   179.30403627
 N      9   4   3     2.497023725443   119.71820688     0.28595746
 C     17   9   4     2.421549028354   121.80037421   180.07170571
 C     18  17   9     2.796152070478   126.46107100   358.94822611
 H     18  17   9     2.042035462018   113.84610520   180.82669894
 O     19  18  17     2.310269996166   120.38502746   357.34203979
 C     19  18  17     2.796621862782   118.66358696   178.61363300
 C     22  19  18     2.641221754006   118.22863596   161.80237318
 C     23  22  19     2.613594937139   120.39559899   179.35014798
 C     24  23  22     2.627463134176   120.02870699   359.13133166
 C     25  24  23     2.622062191461   120.00445882     0.13322400
 C     26  25  24     2.620088279107   120.11978581     0.62816275
 H     23  22  19     2.044125191216   119.91104703   358.57878990
 H     24  23  22     2.044272417399   119.84184505   179.24720073
 H     25  24  23     2.044968966939   120.00355172   180.25533440
 H     26  25  24     2.043983986064   120.19473417   180.64385982
 H     27  26  25     2.043349840681   118.45261118   180.83772575

---------------------
BASIS SET INFORMATION
---------------------
There are 4 groups of distinct atoms

 Group   1 Type N   : 15s8p3d2f1g contracted to 7s4p3d2f1g pattern {8211111/5111/111/11/1}
 Group   2 Type C   : 15s8p3d2f1g contracted to 7s4p3d2f1g pattern {8211111/5111/111/11/1}
 Group   3 Type H   : 7s3p2d1f contracted to 4s3p2d1f pattern {4111/111/11/1}
 Group   4 Type O   : 15s8p3d2f1g contracted to 7s4p3d2f1g pattern {8211111/5111/111/11/1}

Atom   0N    basis set group =>   1
Atom   1C    basis set group =>   2
Atom   2C    basis set group =>   2
Atom   3C    basis set group =>   2
Atom   4C    basis set group =>   2
Atom   5C    basis set group =>   2
Atom   6H    basis set group =>   3
Atom   7H    basis set group =>   3
Atom   8N    basis set group =>   1
Atom   9H    basis set group =>   3
Atom  10H    basis set group =>   3
Atom  11C    basis set group =>   2
Atom  12H    basis set group =>   3
Atom  13H    basis set group =>   3
Atom  14H    basis set group =>   3
Atom  15H    basis set group =>   3
Atom  16N    basis set group =>   1
Atom  17C    basis set group =>   2
Atom  18C    basis set group =>   2
Atom  19H    basis set group =>   3
Atom  20O    basis set group =>   4
Atom  21C    basis set group =>   2
Atom  22C    basis set group =>   2
Atom  23C    basis set group =>   2
Atom  24C    basis set group =>   2
Atom  25C    basis set group =>   2
Atom  26C    basis set group =>   2
Atom  27H    basis set group =>   3
Atom  28H    basis set group =>   3
Atom  29H    basis set group =>   3
Atom  30H    basis set group =>   3
Atom  31H    basis set group =>   3
---------------------------------
AUXILIARY/J BASIS SET INFORMATION
---------------------------------
There are 4 groups of distinct atoms

 Group   1 Type N   : 12s5p4d2f1g contracted to 6s4p3d1f1g pattern {711111/2111/211/2/1}
 Group   2 Type C   : 12s5p4d2f1g contracted to 6s4p3d1f1g pattern {711111/2111/211/2/1}
 Group   3 Type H   : 5s2p1d contracted to 3s1p1d pattern {311/2/1}
 Group   4 Type O   : 12s5p4d2f1g contracted to 6s4p3d1f1g pattern {711111/2111/211/2/1}

Atom   0N    basis set group =>   1
Atom   1C    basis set group =>   2
Atom   2C    basis set group =>   2
Atom   3C    basis set group =>   2
Atom   4C    basis set group =>   2
Atom   5C    basis set group =>   2
Atom   6H    basis set group =>   3
Atom   7H    basis set group =>   3
Atom   8N    basis set group =>   1
Atom   9H    basis set group =>   3
Atom  10H    basis set group =>   3
Atom  11C    basis set group =>   2
Atom  12H    basis set group =>   3
Atom  13H    basis set group =>   3
Atom  14H    basis set group =>   3
Atom  15H    basis set group =>   3
Atom  16N    basis set group =>   1
Atom  17C    basis set group =>   2
Atom  18C    basis set group =>   2
Atom  19H    basis set group =>   3
Atom  20O    basis set group =>   4
Atom  21C    basis set group =>   2
Atom  22C    basis set group =>   2
Atom  23C    basis set group =>   2
Atom  24C    basis set group =>   2
Atom  25C    basis set group =>   2
Atom  26C    basis set group =>   2
Atom  27H    basis set group =>   3
Atom  28H    basis set group =>   3
Atom  29H    basis set group =>   3
Atom  30H    basis set group =>   3
Atom  31H    basis set group =>   3


           ************************************************************
           *        Program running with 12 parallel MPI-processes    *
           *              working on a common directory               *
           ************************************************************
------------------------------------------------------------------------------
                             ORCA STARTUP CALCULATIONS
                           -- RI-GTO INTEGRALS CHOSEN --
------------------------------------------------------------------------------
------------------------------------------------------------------------------
                   ___                                                        
                  /   \      - P O W E R E D   B Y -                         
                 /     \                                                     
                 |  |  |   _    _      __       _____    __    __             
                 |  |  |  | |  | |    /  \     |  _  \  |  |  /  |          
                  \  \/   | |  | |   /    \    | | | |  |  | /  /          
                 / \  \   | |__| |  /  /\  \   | |_| |  |  |/  /          
                |  |  |   |  __  | /  /__\  \  |    /   |      \           
                |  |  |   | |  | | |   __   |  |    \   |  |\   \          
                \     /   | |  | | |  |  |  |  | |\  \  |  | \   \       
                 \___/    |_|  |_| |__|  |__|  |_| \__\ |__|  \__/        
                                                                              
                      - O R C A' S   B I G   F R I E N D -                    
                                      &                                       
                       - I N T E G R A L  F E E D E R -                       
                                                                              
 v1 FN, 2020, v2 2021, v3 2022-2024                                           
------------------------------------------------------------------------------


----------------------
SHARK INTEGRAL PACKAGE
----------------------

Number of atoms                             ...     32
Number of basis functions                   ...   1446
Number of shells                            ...    446
Maximum angular momentum                    ...      4
Integral batch strategy                     ... SHARK/LIBINT Hybrid
RI-J (if used) integral strategy            ... SPLIT-RIJ (Revised 2003 algorithm where possible)
Printlevel                                  ...      1
Contraction scheme used                     ... SEGMENTED contraction
Prescreening option                         ... SCHWARTZ
   Thresh                                   ... 1.000e-10
   Tcut                                     ... 1.000e-11
   Tpresel                                  ... 1.000e-11 
Coulomb Range Separation                    ... NOT USED
Exchange Range Separation                   ... Long Range
   Mu parameter                             ... 3.000e-01
   Scaling (regular/separated)              ... 1.670e-01 8.330e-01
Multipole approximations                    ... NOT USED
Finite Nucleus Model                        ... NOT USED
CABS basis                                  ... NOT available
Auxiliary Coulomb fitting basis             ... AVAILABLE
   # of basis functions in Aux-J            ...   1036
   # of shells in Aux-J                     ...    340
   Maximum angular momentum in Aux-J        ...      4
Auxiliary J/K fitting basis                 ... NOT available
Auxiliary Correlation fitting basis         ... NOT available
Auxiliary 'external' fitting basis          ... NOT available

Checking pre-screening integrals            ... done (  0.1 sec) Dimension = 446
Check shell pair data                       ... done (  0.0 sec)
Shell pair information
Shell pair cut-off parameter TPreSel        ...   1.0e-11
Total number of shell pairs                 ...     99681
Shell pairs after pre-screening             ...     54747
Total number of primitive shell pairs       ...    248946
Primitive shell pairs kept                  ...     97933
          la=0 lb=0:   8561 shell pairs
          la=1 lb=0:  12346 shell pairs
          la=1 lb=1:   4335 shell pairs
          la=2 lb=0:   7614 shell pairs
          la=2 lb=1:   5542 shell pairs
          la=2 lb=2:   1753 shell pairs
          la=3 lb=0:   4518 shell pairs
          la=3 lb=1:   3276 shell pairs
          la=3 lb=2:   2006 shell pairs
          la=3 lb=3:    608 shell pairs
          la=4 lb=0:   1698 shell pairs
          la=4 lb=1:   1212 shell pairs
          la=4 lb=2:    745 shell pairs
          la=4 lb=3:    442 shell pairs
          la=4 lb=4:     91 shell pairs

Calculating one electron integrals          ... done (  0.3 sec)
Calculating RI/J V-Matrix + Cholesky decomp.... done (  2.1 sec)
Calculating Nuclear repulsion               ... done (  0.0 sec) ENN=   1157.829664215833 Eh

Diagonalization of the overlap matrix:
Smallest eigenvalue                        ... 5.911e-06
Time for diagonalization                   ...    0.847 sec
Threshold for overlap eigenvalues          ... 1.000e-07
Number of eigenvalues below threshold      ... 0
Time for construction of square roots      ...    2.366 sec
Total time needed                          ...    3.334 sec

-------------------
DFT GRID GENERATION
-------------------

General Integration Accuracy     IntAcc      ... 4.959
Radial Grid Type                 RadialGrid  ... OptM3 with GC (2021)
Angular Grid (max. ang.)         AngularGrid ... 6 (Lebedev-590)
Angular grid pruning method      GridPruning ... 4 (adaptive)
Weight generation scheme         WeightScheme... mBecke (2022)
Basis function cutoff            BFCut       ... 1.0000e-10
Integration weight cutoff        WCut        ... 1.0000e-14
Partially contracted basis set               ... off
Rotationally invariant grid construction     ... off
Angular grids for H and He will be reduced by one unit
Diffuse basis detected: some atoms will have their outermost
                        angular grid increased by 1.

Total number of grid points                  ...   385751
Total number of batches                      ...     6044
Average number of points per batch           ...       63
Average number of grid points per atom       ...    12055

--------------------
COSX GRID GENERATION
--------------------

GRIDX 1
-------
General Integration Accuracy     IntAcc      ... 4.020
Radial Grid Type                 RadialGrid  ... OptM3 with GC (2021)
Angular Grid (max. ang.)         AngularGrid ... 2 (Lebedev-110)
Angular grid pruning method      GridPruning ... 4 (adaptive)
Weight generation scheme         WeightScheme... mBecke (2022)
Basis function cutoff            BFCut       ... 1.0000e-10
Integration weight cutoff        WCut        ... 1.0000e-14
Partially contracted basis set               ... on
Rotationally invariant grid construction     ... off
Angular grids for H and He will be reduced by one unit
Diffuse basis detected: some atoms will have their outermost
                        angular grid increased by 1.

Total number of grid points                  ...    47571
Total number of batches                      ...      386
Average number of points per batch           ...      123
Average number of grid points per atom       ...     1487
UseSFitting                                  ... on

GRIDX 2
-------
General Integration Accuracy     IntAcc      ... 4.338
Radial Grid Type                 RadialGrid  ... OptM3 with GC (2021)
Angular Grid (max. ang.)         AngularGrid ... 3 (Lebedev-194)
Angular grid pruning method      GridPruning ... 4 (adaptive)
Weight generation scheme         WeightScheme... mBecke (2022)
Basis function cutoff            BFCut       ... 1.0000e-10
Integration weight cutoff        WCut        ... 1.0000e-14
Partially contracted basis set               ... on
Rotationally invariant grid construction     ... off
Angular grids for H and He will be reduced by one unit
Diffuse basis detected: some atoms will have their outermost
                        angular grid increased by 1.

Total number of grid points                  ...   102597
Total number of batches                      ...      815
Average number of points per batch           ...      125
Average number of grid points per atom       ...     3206
UseSFitting                                  ... on

GRIDX 3
-------
General Integration Accuracy     IntAcc      ... 4.871
Radial Grid Type                 RadialGrid  ... OptM3 with GC (2021)
Angular Grid (max. ang.)         AngularGrid ... 4 (Lebedev-302)
Angular grid pruning method      GridPruning ... 4 (adaptive)
Weight generation scheme         WeightScheme... mBecke (2022)
Basis function cutoff            BFCut       ... 1.0000e-10
Integration weight cutoff        WCut        ... 1.0000e-14
Partially contracted basis set               ... on
Rotationally invariant grid construction     ... off
Angular grids for H and He will be reduced by one unit
Diffuse basis detected: some atoms will have their outermost
                        angular grid increased by 1.

Total number of grid points                  ...   189856
Total number of batches                      ...     1497
Average number of points per batch           ...      126
Average number of grid points per atom       ...     5933
UseSFitting                                  ... on
Initializing property integral containers    ... done (  0.0 sec)

SHARK setup successfully completed in  24.9 seconds

Maximum memory used throughout the entire STARTUP-calculation: 155.8 MB


           ************************************************************
           *        Program running with 12 parallel MPI-processes    *
           *              working on a common directory               *
           ************************************************************
-------------------------------------------------------------------------------
                                 ORCA GUESS
                   Start orbitals & Density for SCF / CASSCF
-------------------------------------------------------------------------------

------------
SCF SETTINGS
------------
Hamiltonian:
 Density Functional     Method          .... DFT(GTOs)
 Exchange Functional    Exchange        .... WB97X-V
 Correlation Functional Correlation     .... WB97X-V
 Gradients option       PostSCFGGA      .... off
 Hybrid DFT is turned on
   Fraction HF Exchange ScalHFX         ....  0.167000
   Scaling of DF-GGA-X  ScalDFX         ....  0.000000
   Scaling of DF-GGA-C  ScalDFC         ....  1.000000
   Scaling of DF-LDA-C  ScalLDAC        ....  1.000000
   Perturbative correction              ....  0.000000
 Long-range corrected/Screened/Range-Separated Hybrid DFT is turned on
   Amount of maximum screened exact exchange              ....  0.833000
   Range separation parameter mu (erf(mu*r12)/r12)        ....  0.300000
 RI-approximation to the Coulomb term is turned on
   Number of AuxJ basis functions       .... 1036
   RIJ-COSX (HFX calculated with COS-X)).... on


General Settings:
 Integral files         IntName         .... orca
 Hartree-Fock type      HFTyp           .... UHF
 Total Charge           Charge          ....    1
 Multiplicity           Mult            ....    1
 Number of Electrons    NEL             ....  126
 Basis Dimension        Dim             .... 1446
 Nuclear Repulsion      ENuc            ....   1157.8296642158 Eh

Convergence Acceleration:
 AO-DIIS                CNVDIIS         .... on
   Start iteration      DIISMaxIt       ....    12
   Startup error        DIISStart       ....  0.200000
   # of expansion vecs  DIISMaxEq       ....     5
   Bias factor          DIISBfac        ....   1.050
   Max. coefficient     DIISMaxC        ....  10.000
 MO-DIIS                CNVKDIIS        .... off
 Trust-Rad. Augm. Hess. CNVTRAH         .... auto
   Auto Start mean grad. ratio tolernc. ....  1.125000
   Auto Start start iteration           ....    50
   Auto Start num. interpolation iter.  ....    10
   Max. Number of Micro iterations      ....    24
   Max. Number of Macro iterations      .... Maxiter - #DIIS iter
   Number of Davidson start vectors     ....     2
   Converg. threshold    (grad. norm)   ....   5.000e-05
   Grad. Scal. Fac. for Micro threshold ....   0.100
   Minimum threshold for Micro iter.    ....   1.000e-02
   NR start threshold (gradient norm)   ....   1.000e-04
   Initial trust radius                 ....   0.400
   Minimum AH scaling param. (alpha)    ....   1.000
   Maximum AH scaling param. (alpha)    .... 1000.000
   Quad. conv. algorithm                .... NR
   White noise on init. David. guess    .... on
   Maximum white noise                  ....   0.010
   Pseudo random numbers                .... off
   Inactive MOs                         .... canonical
   Orbital update algorithm             .... Taylor
   Preconditioner                       .... Diag
   Full preconditioner red. dimension   ....   250
 SOSCF                  CNVSOSCF        .... on
   Start iteration      SOSCFMaxIt      ....   150
   Startup grad/error   SOSCFStart      ....  0.003300
   Hessian update       SOSCFHessUp     .... L-BFGS
 Level Shifting         CNVShift        .... on
   Level shift para.    LevelShift      ....    0.2500
   Turn off err/grad.   ShiftErr        ....    0.0010
 Zerner damping         CNVZerner       .... off
 Static damping         CNVDamp         .... on
   Fraction old density DampFac         ....    0.7000
   Max. Damping (<1)    DampMax         ....    0.9800
   Min. Damping (>=0)   DampMin         ....    0.0000
   Turn off err/grad.   DampErr         ....    0.1000

SCF Procedure:
 Maximum # iterations   MaxIter         ....   125
 SCF integral mode      SCFMode         .... Direct
   Integral package                     .... SHARK and LIBINT hybrid scheme
 Reset frequency        DirectResetFreq ....    20
 Integral Threshold     Thresh          ....  1.000e-10 Eh
 Primitive CutOff       TCut            ....  1.000e-11 Eh

Convergence Tolerance:
 Convergence Check Mode ConvCheckMode   .... Total+1el-Energy
 Convergence forced     ConvForced      .... 0
 Energy Change          TolE            ....  1.000e-06 Eh
 1-El. energy change                    ....  1.000e-03 Eh
 Orbital Gradient       TolG            ....  5.000e-05
 Orbital Rotation angle TolX            ....  5.000e-05
 DIIS Error             TolErr          ....  1.000e-06

------------------------------
INITIAL GUESS: MODEL POTENTIAL
------------------------------
Loading Hartree-Fock densities                     ... done
Calculating cut-offs                               ... done
Initializing the effective Hamiltonian             ... done
Setting up the integral package (SHARK)            ... done
Starting the Coulomb interaction                   ... done (   2.2 sec)
Making the grid                                    ... done (   0.4 sec)
Mapping shells                                     ... done
Starting the XC term evaluation                    ... done (   0.5 sec)
  promolecular density results
     # of electrons  =    126.994921364
     EX              =    -70.009787800
     EC              =     -5.276445380
     EX+EC           =    -75.286233181
Transforming the Hamiltonian                       ... done (   3.2 sec)
Diagonalizing the Hamiltonian                      ... done (   1.9 sec)
Back transforming the eigenvectors                 ... done (   0.1 sec)
Now organizing SCF variables                       ... done
                      ------------------
                      INITIAL GUESS DONE (   9.0 sec)
                      ------------------
             **** ENERGY FILE WAS UPDATED (orca.en.tmp) ****
Finished Guess after  13.4 sec
Maximum memory used throughout the entire GUESS-calculation: 136.0 MB


           ************************************************************
           *        Program running with 12 parallel MPI-processes    *
           *              working on a common directory               *
           ************************************************************

-------------------------------------------------------------------------------------------
                                      ORCA LEAN-SCF
                              memory conserving SCF solver
-------------------------------------------------------------------------------------------

--------------------
CPCM SOLVATION MODEL
--------------------
CPCM parameters:
  Epsilon                                         ...      80.1510
  Refrac                                          ...       1.3328
  Rsolv                                           ...       1.3000
  Surface type                                    ... GAUSSIAN VDW
  Discretization scheme                           ... Constant charge density
    Threshold for H atoms                         ...       5.0000 (charges/Ang^2)
    Threshold for non-H atoms                     ...       5.0000 (charges/Ang^2)
  Epsilon function type                           ...         CPCM
Solvent:                                          ... WATER
Radii:
  Scheme                                          ... Element-dependent radii
  Radius for N  used is    3.5149 Bohr (=   1.8600 Ang.)
  Radius for C  used is    3.8550 Bohr (=   2.0400 Ang.)
  Radius for H  used is    2.4944 Bohr (=   1.3200 Ang.)
  Radius for O  used is    3.4469 Bohr (=   1.8240 Ang.)
Calculating surface                               ...        done! (  0.0s)
Cavity surface points                             ...         2920
Cavity Volume                                     ...    1976.3730
Cavity Surface-area                               ...    1043.4126
Calculating surface distance matrix               ...        done! (  0.3s)
Performing Cholesky decomposition & store         ...        done! (  0.2s)
Overall time for CPCM initialization              ...                 0.5s

----------------------------------------D-I-I-S--------------------------------------------
Iteration    Energy (Eh)           Delta-E    RMSDP     MaxDP     DIISErr   Damp  Time(sec)
-------------------------------------------------------------------------------------------
               ***  Starting incremental Fock matrix formation  ***
    1    -781.6541136032690247     0.00e+00  9.55e-05  1.13e-02  1.66e-01  0.700  80.5
    2    -781.7063828588190972    -5.23e-02  8.85e-05  9.91e-03  1.14e-01  0.700  36.3
                               ***Turning on AO-DIIS***
    3    -781.7373133619912551    -3.09e-02  7.04e-05  7.48e-03  7.86e-02  0.700  34.3
    4    -781.7574415545934698    -2.01e-02  1.88e-04  1.92e-02  5.47e-02  0.000  36.1
    5    -781.8063356448255945    -4.89e-02  2.35e-05  2.02e-03  4.41e-03  0.000  36.4
                              *** Initializing SOSCF ***
---------------------------------------S-O-S-C-F--------------------------------------
Iteration    Energy (Eh)           Delta-E    RMSDP     MaxDP     MaxGrad    Time(sec)
--------------------------------------------------------------------------------------
    6    -781.8069633063876154    -6.28e-04  1.27e-05  9.82e-04  1.45e-03   109.2
               *** Restarting incremental Fock matrix formation ***
    7    -781.8071302055188880    -1.67e-04  2.62e-05  2.20e-03  2.23e-03    85.3
    8    -781.8072334139544637    -1.03e-04  1.35e-05  9.89e-04  1.09e-03    69.3
    9    -781.8072680102559389    -3.46e-05  7.92e-06  9.52e-04  3.28e-04    53.9
   10    -781.8072736502224416    -5.64e-06  2.60e-06  3.55e-04  1.64e-04    49.3
   11    -781.8072748590241190    -1.21e-06  2.47e-06  3.45e-04  5.17e-05    40.9
   12    -781.8072749951027163    -1.36e-07  4.34e-06  6.65e-04  3.38e-05    39.8
                 **** Energy Check signals convergence ****

               *****************************************************
               *                     SUCCESS                       *
               *           SCF CONVERGED AFTER  12 CYCLES          *
               *****************************************************

Recomputing exchange energy using gridx3       ... done (  118.219 sec)
Old exchange energy                            :    -34.056682816 Eh
New exchange energy                            :    -34.056683463 Eh
Exchange energy change after final integration :     -0.000000648 Eh
Total energy after final integration           :   -781.807275643 Eh
             **** ENERGY FILE WAS UPDATED (orca.en.tmp) ****

----------------
TOTAL SCF ENERGY
----------------

Total Energy       :       -781.80727564292511 Eh          -21274.05752 eV

Components:
Nuclear Repulsion  :       1157.82966421583251 Eh           31506.14690 eV
Electronic Energy  :      -1939.55334154532238 Eh          -52777.92960 eV
One Electron Energy:      -3338.49737795618512 Eh          -90845.13213 eV
Two Electron Energy:       1398.94403641086274 Eh           38067.20253 eV
CPCM Dielectric    :         -0.08359766561274 Eh              -2.27481 eV

Virial components:
Potential Energy   :      -1560.37455465913149 Eh          -42459.95025 eV
Kinetic Energy     :        778.56727901620638 Eh           21185.89273 eV
Virial Ratio       :          2.00416148573674

DFT components:
N(Alpha)           :       62.999996461325 electrons
N(Beta)            :       62.999996461325 electrons
N(Total)           :      125.999992922650 electrons
E(X)               :      -71.381314415848 Eh       
E(C)               :       -5.275169179981 Eh       
E(XC)              :      -76.656483595830 Eh       

CPCM Solvation Model Properties:
Surface-charge          :         -1.02862127968148
Corrected charge        :         -1.00000000000000
Outlying charge corr.   :          0.00004447525774 Eh               0.00121 eV
Free-energy (cav+disp)  :  This term is not implemented in the current solvation scheme

---------------
SCF CONVERGENCE
---------------

  Last Energy change         ...    1.3608e-07  Tolerance :   1.0000e-06
  Last MAX-Density change    ...    6.6451e-04  Tolerance :   1.0000e-05
  Last RMS-Density change    ...    4.3432e-06  Tolerance :   1.0000e-06
  Last DIIS Error            ...    1.4486e-03  Tolerance :   1.0000e-06
  Last Orbital Gradient      ...    3.3830e-05  Tolerance :   5.0000e-05
  Last Orbital Rotation      ...    2.0505e-04  Tolerance :   5.0000e-05


----------------------
UHF SPIN CONTAMINATION
----------------------

Warning: in a DFT calculation there is little theoretical justification to 
         calculate <S**2> as in Hartree-Fock theory. We will do it anyways
         but you should keep in mind that the values have only limited relevance

Expectation value of <S**2>     :     0.000000
Ideal value S*(S+1) for S=0.0   :     0.000000
Deviation                       :     0.000000

----------------
ORBITAL ENERGIES
----------------
                 SPIN UP ORBITALS
  NO   OCC          E(Eh)            E(eV) 
   0   1.0000     -19.229730      -523.2676 
   1   1.0000     -14.527750      -395.3202 
   2   1.0000     -14.500888      -394.5892 
   3   1.0000     -14.488595      -394.2547 
   4   1.0000     -10.391085      -282.7558 
   5   1.0000     -10.378456      -282.4122 
   6   1.0000     -10.361267      -281.9444 
   7   1.0000     -10.360256      -281.9169 
   8   1.0000     -10.328040      -281.0403 
   9   1.0000     -10.323799      -280.9249 
  10   1.0000     -10.313217      -280.6369 
  11   1.0000     -10.312088      -280.6062 
  12   1.0000     -10.300443      -280.2893 
  13   1.0000     -10.296152      -280.1725 
  14   1.0000     -10.292411      -280.0707 
  15   1.0000     -10.291540      -280.0470 
  16   1.0000     -10.286666      -279.9144 
  17   1.0000     -10.286371      -279.9064 
  18   1.0000      -1.217765       -33.1371 
  19   1.0000      -1.192404       -32.4469 
  20   1.0000      -1.178086       -32.0574 
  21   1.0000      -1.042892       -28.3785 
  22   1.0000      -1.014846       -27.6154 
  23   1.0000      -0.969065       -26.3696 
  24   1.0000      -0.952429       -25.9169 
  25   1.0000      -0.917132       -24.9564 
  26   1.0000      -0.896684       -24.4000 
  27   1.0000      -0.875259       -23.8170 
  28   1.0000      -0.837901       -22.8004 
  29   1.0000      -0.817541       -22.2464 
  30   1.0000      -0.786941       -21.4138 
  31   1.0000      -0.766825       -20.8664 
  32   1.0000      -0.743152       -20.2222 
  33   1.0000      -0.717368       -19.5206 
  34   1.0000      -0.714103       -19.4317 
  35   1.0000      -0.666404       -18.1338 
  36   1.0000      -0.658536       -17.9197 
  37   1.0000      -0.645004       -17.5514 
  38   1.0000      -0.622349       -16.9350 
  39   1.0000      -0.620970       -16.8974 
  40   1.0000      -0.611489       -16.6395 
  41   1.0000      -0.595381       -16.2011 
  42   1.0000      -0.594471       -16.1764 
  43   1.0000      -0.586029       -15.9467 
  44   1.0000      -0.579451       -15.7677 
  45   1.0000      -0.564537       -15.3618 
  46   1.0000      -0.550396       -14.9770 
  47   1.0000      -0.546684       -14.8760 
  48   1.0000      -0.540645       -14.7117 
  49   1.0000      -0.532119       -14.4797 
  50   1.0000      -0.528939       -14.3932 
  51   1.0000      -0.517302       -14.0765 
  52   1.0000      -0.509110       -13.8536 
  53   1.0000      -0.493368       -13.4252 
  54   1.0000      -0.474199       -12.9036 
  55   1.0000      -0.460207       -12.5229 
  56   1.0000      -0.453028       -12.3275 
  57   1.0000      -0.443362       -12.0645 
  58   1.0000      -0.405015       -11.0210 
  59   1.0000      -0.375479       -10.2173 
  60   1.0000      -0.367729       -10.0064 
  61   1.0000      -0.363523        -9.8920 
  62   1.0000      -0.341946        -9.3048 
  63   0.0000      -0.035214        -0.9582 
  64   0.0000       0.016541         0.4501 
  65   0.0000       0.029936         0.8146 
  66   0.0000       0.053250         1.4490 
  67   0.0000       0.067549         1.8381 
  68   0.0000       0.089891         2.4461 
  69   0.0000       0.096044         2.6135 
  70   0.0000       0.104284         2.8377 
  71   0.0000       0.107308         2.9200 
  72   0.0000       0.118070         3.2129 
  73   0.0000       0.120505         3.2791 

                 SPIN DOWN ORBITALS
  NO   OCC          E(Eh)            E(eV) 
   0   1.0000     -19.229730      -523.2676 
   1   1.0000     -14.527750      -395.3202 
   2   1.0000     -14.500888      -394.5892 
   3   1.0000     -14.488595      -394.2547 
   4   1.0000     -10.391085      -282.7558 
   5   1.0000     -10.378456      -282.4122 
   6   1.0000     -10.361267      -281.9444 
   7   1.0000     -10.360256      -281.9169 
   8   1.0000     -10.328040      -281.0403 
   9   1.0000     -10.323799      -280.9249 
  10   1.0000     -10.313217      -280.6369 
  11   1.0000     -10.312088      -280.6062 
  12   1.0000     -10.300443      -280.2893 
  13   1.0000     -10.296152      -280.1725 
  14   1.0000     -10.292411      -280.0707 
  15   1.0000     -10.291540      -280.0470 
  16   1.0000     -10.286666      -279.9144 
  17   1.0000     -10.286371      -279.9064 
  18   1.0000      -1.217765       -33.1371 
  19   1.0000      -1.192404       -32.4469 
  20   1.0000      -1.178086       -32.0574 
  21   1.0000      -1.042892       -28.3785 
  22   1.0000      -1.014846       -27.6154 
  23   1.0000      -0.969065       -26.3696 
  24   1.0000      -0.952429       -25.9169 
  25   1.0000      -0.917132       -24.9564 
  26   1.0000      -0.896684       -24.4000 
  27   1.0000      -0.875259       -23.8170 
  28   1.0000      -0.837901       -22.8004 
  29   1.0000      -0.817541       -22.2464 
  30   1.0000      -0.786941       -21.4138 
  31   1.0000      -0.766825       -20.8664 
  32   1.0000      -0.743152       -20.2222 
  33   1.0000      -0.717368       -19.5206 
  34   1.0000      -0.714103       -19.4317 
  35   1.0000      -0.666404       -18.1338 
  36   1.0000      -0.658536       -17.9197 
  37   1.0000      -0.645004       -17.5514 
  38   1.0000      -0.622349       -16.9350 
  39   1.0000      -0.620970       -16.8974 
  40   1.0000      -0.611489       -16.6395 
  41   1.0000      -0.595381       -16.2011 
  42   1.0000      -0.594471       -16.1764 
  43   1.0000      -0.586029       -15.9467 
  44   1.0000      -0.579451       -15.7677 
  45   1.0000      -0.564537       -15.3618 
  46   1.0000      -0.550396       -14.9770 
  47   1.0000      -0.546684       -14.8760 
  48   1.0000      -0.540645       -14.7117 
  49   1.0000      -0.532119       -14.4797 
  50   1.0000      -0.528939       -14.3932 
  51   1.0000      -0.517302       -14.0765 
  52   1.0000      -0.509110       -13.8536 
  53   1.0000      -0.493368       -13.4252 
  54   1.0000      -0.474199       -12.9036 
  55   1.0000      -0.460207       -12.5229 
  56   1.0000      -0.453028       -12.3275 
  57   1.0000      -0.443362       -12.0645 
  58   1.0000      -0.405015       -11.0210 
  59   1.0000      -0.375479       -10.2173 
  60   1.0000      -0.367729       -10.0064 
  61   1.0000      -0.363523        -9.8920 
  62   1.0000      -0.341946        -9.3048 
  63   0.0000      -0.035214        -0.9582 
  64   0.0000       0.016541         0.4501 
  65   0.0000       0.029936         0.8146 
  66   0.0000       0.053250         1.4490 
  67   0.0000       0.067549         1.8381 
  68   0.0000       0.089891         2.4461 
  69   0.0000       0.096044         2.6135 
  70   0.0000       0.104284         2.8377 
  71   0.0000       0.107308         2.9200 
  72   0.0000       0.118070         3.2129 
  73   0.0000       0.120505         3.2791 
*Only the first 10 virtual orbitals were printed.

                    ********************************
                    * MULLIKEN POPULATION ANALYSIS *
                    ********************************

--------------------------------------------
MULLIKEN ATOMIC CHARGES AND SPIN POPULATIONS
--------------------------------------------
   0 N :   -0.204665   -0.000000
   1 C :    0.171319    0.000000
   2 C :   -0.103511   -0.000000
   3 C :    0.323898    0.000000
   4 C :   -0.118507   -0.000000
   5 C :    0.137662    0.000000
   6 H :    0.138227    0.000000
   7 H :    0.103107    0.000000
   8 N :   -0.053587   -0.000000
   9 H :    0.115013    0.000000
  10 H :    0.141699   -0.000000
  11 C :    0.010596   -0.000000
  12 H :    0.090432    0.000000
  13 H :    0.091041   -0.000000
  14 H :    0.091981    0.000000
  15 H :    0.179582    0.000000
  16 N :   -0.186838    0.000000
  17 C :    0.004400   -0.000000
  18 C :    0.186178    0.000000
  19 H :    0.110747   -0.000000
  20 O :   -0.425518   -0.000000
  21 C :    0.106519   -0.000000
  22 C :   -0.045968   -0.000000
  23 C :   -0.124777   -0.000000
  24 C :   -0.043935    0.000000
  25 C :   -0.143680   -0.000000
  26 C :   -0.035884    0.000000
  27 H :    0.080971   -0.000000
  28 H :    0.105115    0.000000
  29 H :    0.105910   -0.000000
  30 H :    0.105989   -0.000000
  31 H :    0.086480    0.000000
Sum of atomic charges         :    1.0000000
Sum of atomic spin populations:    0.0000000

-----------------------------------------------------
MULLIKEN REDUCED ORBITAL CHARGES AND SPIN POPULATIONS
-----------------------------------------------------
CHARGE
  0 N s       :     3.497644  s :     3.497644
      pz      :     1.346124  p :     3.574069
      px      :     1.139580
      py      :     1.088365
      dz2     :     0.004921  d :     0.118473
      dxz     :     0.020376
      dyz     :     0.021377
      dx2y2   :     0.038888
      dxy     :     0.032911
      f0      :     0.001744  f :     0.013744
      f+1     :     0.001116
      f-1     :     0.001046
      f+2     :     0.001103
      f-2     :     0.001423
      f+3     :     0.001486
      f-3     :     0.005826
      g0      :     0.000033  g :     0.000736
      g+1     :     0.000052
      g-1     :     0.000055
      g+2     :     0.000048
      g-2     :     0.000062
      g+3     :     0.000108
      g-3     :     0.000012
      g+4     :     0.000189
      g-4     :     0.000177

  1 C s       :     3.298249  s :     3.298249
      pz      :     0.852129  p :     2.405832
      px      :     0.802548
      py      :     0.751154
      dz2     :     0.003241  d :     0.103554
      dxz     :     0.032266
      dyz     :     0.015419
      dx2y2   :     0.022226
      dxy     :     0.030402
      f0      :     0.002624  f :     0.019404
      f+1     :     0.000499
      f-1     :     0.000975
      f+2     :     0.002719
      f-2     :     0.002206
      f+3     :     0.001898
      f-3     :     0.008483
      g0      :     0.000079  g :     0.001642
      g+1     :     0.000165
      g-1     :     0.000145
      g+2     :     0.000089
      g-2     :     0.000112
      g+3     :     0.000273
      g-3     :     0.000023
      g+4     :     0.000317
      g-4     :     0.000439

  2 C s       :     3.342283  s :     3.342283
      pz      :     0.980773  p :     2.665502
      px      :     0.805298
      py      :     0.879431
      dz2     :     0.002061  d :     0.081170
      dxz     :     0.019390
      dyz     :     0.010903
      dx2y2   :     0.020349
      dxy     :     0.028467
      f0      :     0.002152  f :     0.013629
      f+1     :     0.000544
      f-1     :     0.000790
      f+2     :     0.001858
      f-2     :     0.001170
      f+3     :     0.001311
      f-3     :     0.005802
      g0      :     0.000046  g :     0.000927
      g+1     :     0.000110
      g-1     :     0.000065
      g+2     :     0.000057
      g-2     :     0.000052
      g+3     :     0.000171
      g-3     :     0.000013
      g+4     :     0.000184
      g-4     :     0.000229

  3 C s       :     3.293343  s :     3.293343
      pz      :     0.810578  p :     2.238491
      px      :     0.612935
      py      :     0.814979
      dz2     :     0.001785  d :     0.113329
      dxz     :     0.054449
      dyz     :     0.026179
      dx2y2   :     0.028565
      dxy     :     0.002352
      f0      :     0.003520  f :     0.028825
      f+1     :     0.001310
      f-1     :     0.001125
      f+2     :     0.004386
      f-2     :     0.002581
      f+3     :     0.002053
      f-3     :     0.013848
      g0      :     0.000080  g :     0.002113
      g+1     :     0.000335
      g-1     :     0.000110
      g+2     :     0.000147
      g-2     :     0.000135
      g+3     :     0.000331
      g-3     :     0.000031
      g+4     :     0.000481
      g-4     :     0.000463

  4 C s       :     3.340670  s :     3.340670
      pz      :     0.987758  p :     2.683821
      px      :     0.788213
      py      :     0.907850
      dz2     :     0.001587  d :     0.080076
      dxz     :     0.020346
      dyz     :     0.010390
      dx2y2   :     0.019031
      dxy     :     0.028723
      f0      :     0.002227  f :     0.013006
      f+1     :     0.000610
      f-1     :     0.000807
      f+2     :     0.001811
      f-2     :     0.001236
      f+3     :     0.001442
      f-3     :     0.004874
      g0      :     0.000047  g :     0.000934
      g+1     :     0.000112
      g-1     :     0.000063
      g+2     :     0.000053
      g-2     :     0.000058
      g+3     :     0.000168
      g-3     :     0.000017
      g+4     :     0.000183
      g-4     :     0.000235

  5 C s       :     3.304951  s :     3.304951
      pz      :     0.852070  p :     2.428684
      px      :     0.819069
      py      :     0.757545
      dz2     :     0.003985  d :     0.107541
      dxz     :     0.031588
      dyz     :     0.017461
      dx2y2   :     0.024194
      dxy     :     0.030313
      f0      :     0.002643  f :     0.019510
      f+1     :     0.000503
      f-1     :     0.001023
      f+2     :     0.002911
      f-2     :     0.002142
      f+3     :     0.001926
      f-3     :     0.008362
      g0      :     0.000081  g :     0.001651
      g+1     :     0.000160
      g-1     :     0.000157
      g+2     :     0.000099
      g-2     :     0.000103
      g+3     :     0.000269
      g-3     :     0.000024
      g+4     :     0.000334
      g-4     :     0.000425

  6 H s       :     0.829122  s :     0.829122
      pz      :     0.009292  p :     0.028401
      px      :     0.007095
      py      :     0.012014
      dz2     :     0.000215  d :     0.004012
      dxz     :     0.000486
      dyz     :     0.001024
      dx2y2   :     0.001685
      dxy     :     0.000601
      f0      :     0.000037  f :     0.000238
      f+1     :     0.000005
      f-1     :     0.000014
      f+2     :     0.000015
      f-2     :     0.000043
      f+3     :     0.000013
      f-3     :     0.000110

  7 H s       :     0.857930  s :     0.857930
      pz      :     0.012855  p :     0.034032
      px      :     0.010308
      py      :     0.010869
      dz2     :     0.000189  d :     0.004648
      dxz     :     0.000510
      dyz     :     0.001327
      dx2y2   :     0.001799
      dxy     :     0.000824
      f0      :     0.000042  f :     0.000283
      f+1     :     0.000010
      f-1     :     0.000015
      f+2     :     0.000022
      f-2     :     0.000050
      f+3     :     0.000008
      f-3     :     0.000137

  8 N s       :     3.491814  s :     3.491814
      pz      :     1.508326  p :     3.463805
      px      :     0.961787
      py      :     0.993692
      dz2     :     0.004864  d :     0.083942
      dxz     :     0.016789
      dyz     :     0.008753
      dx2y2   :     0.023214
      dxy     :     0.030322
      f0      :     0.001568  f :     0.013315
      f+1     :     0.000970
      f-1     :     0.000825
      f+2     :     0.000805
      f-2     :     0.001118
      f+3     :     0.001893
      f-3     :     0.006136
      g0      :     0.000040  g :     0.000711
      g+1     :     0.000059
      g-1     :     0.000045
      g+2     :     0.000052
      g-2     :     0.000061
      g+3     :     0.000090
      g-3     :     0.000014
      g+4     :     0.000174
      g-4     :     0.000175

  9 H s       :     0.849975  s :     0.849975
      pz      :     0.012611  p :     0.030359
      px      :     0.007792
      py      :     0.009957
      dz2     :     0.000185  d :     0.004377
      dxz     :     0.000435
      dyz     :     0.001363
      dx2y2   :     0.001550
      dxy     :     0.000844
      f0      :     0.000042  f :     0.000275
      f+1     :     0.000008
      f-1     :     0.000015
      f+2     :     0.000025
      f-2     :     0.000044
      f+3     :     0.000009
      f-3     :     0.000131

 10 H s       :     0.824763  s :     0.824763
      pz      :     0.009551  p :     0.029184
      px      :     0.007513
      py      :     0.012119
      dz2     :     0.000231  d :     0.004113
      dxz     :     0.000528
      dyz     :     0.001049
      dx2y2   :     0.001755
      dxy     :     0.000551
      f0      :     0.000038  f :     0.000242
      f+1     :     0.000006
      f-1     :     0.000014
      f+2     :     0.000014
      f-2     :     0.000046
      f+3     :     0.000015
      f-3     :     0.000109

 11 C s       :     3.309445  s :     3.309445
      pz      :     0.984624  p :     2.619466
      px      :     0.627608
      py      :     1.007234
      dz2     :     0.005666  d :     0.050698
      dxz     :     0.019237
      dyz     :     0.005027
      dx2y2   :     0.013747
      dxy     :     0.007021
      f0      :     0.001451  f :     0.009058
      f+1     :     0.000910
      f-1     :     0.001256
      f+2     :     0.001980
      f-2     :    -0.000357
      f+3     :     0.001982
      f-3     :     0.001836
      g0      :     0.000040  g :     0.000737
      g+1     :     0.000137
      g-1     :    -0.000032
      g+2     :     0.000086
      g-2     :     0.000085
      g+3     :     0.000111
      g-3     :     0.000003
      g+4     :     0.000171
      g-4     :     0.000135

 12 H s       :     0.873886  s :     0.873886
      pz      :     0.009442  p :     0.030706
      px      :     0.009653
      py      :     0.011611
      dz2     :     0.001249  d :     0.004675
      dxz     :     0.001078
      dyz     :     0.001203
      dx2y2   :     0.000746
      dxy     :     0.000399
      f0      :     0.000102  f :     0.000301
      f+1     :     0.000034
      f-1     :     0.000032
      f+2     :     0.000079
      f-2     :     0.000032
      f+3     :     0.000009
      f-3     :     0.000012

 13 H s       :     0.873183  s :     0.873183
      pz      :     0.010002  p :     0.030790
      px      :     0.009681
      py      :     0.011107
      dz2     :     0.001732  d :     0.004685
      dxz     :     0.000821
      dyz     :     0.000402
      dx2y2   :     0.001065
      dxy     :     0.000665
      f0      :     0.000098  f :     0.000301
      f+1     :     0.000029
      f-1     :     0.000025
      f+2     :     0.000065
      f-2     :     0.000029
      f+3     :     0.000018
      f-3     :     0.000037

 14 H s       :     0.872759  s :     0.872759
      pz      :     0.011663  p :     0.030464
      px      :     0.009068
      py      :     0.009732
      dz2     :     0.000313  d :     0.004498
      dxz     :     0.000275
      dyz     :     0.001669
      dx2y2   :     0.000964
      dxy     :     0.001276
      f0      :     0.000049  f :     0.000298
      f+1     :     0.000009
      f-1     :     0.000024
      f+2     :     0.000058
      f-2     :     0.000038
      f+3     :     0.000030
      f-3     :     0.000090

 15 H s       :     0.728958  s :     0.728958
      pz      :     0.026286  p :     0.079696
      px      :     0.030228
      py      :     0.023181
      dz2     :     0.000599  d :     0.010891
      dxz     :     0.001086
      dyz     :     0.003579
      dx2y2   :     0.003632
      dxy     :     0.001995
      f0      :     0.000146  f :     0.000873
      f+1     :     0.000034
      f-1     :     0.000072
      f+2     :     0.000089
      f-2     :     0.000171
      f+3     :     0.000084
      f-3     :     0.000278

 16 N s       :     3.680668  s :     3.680668
      pz      :     1.060810  p :     3.405412
      px      :     1.088071
      py      :     1.256531
      dz2     :     0.005915  d :     0.088468
      dxz     :     0.030485
      dyz     :     0.015597
      dx2y2   :     0.014606
      dxy     :     0.021865
      f0      :     0.001610  f :     0.011482
      f+1     :     0.000651
      f-1     :     0.000830
      f+2     :     0.001755
      f-2     :     0.001648
      f+3     :     0.001519
      f-3     :     0.003469
      g0      :     0.000042  g :     0.000807
      g+1     :     0.000097
      g-1     :     0.000066
      g+2     :     0.000049
      g-2     :     0.000065
      g+3     :     0.000124
      g-3     :     0.000010
      g+4     :     0.000170
      g-4     :     0.000185

 17 C s       :     3.309699  s :     3.309699
      pz      :     0.954535  p :     2.596447
      px      :     0.729486
      py      :     0.912426
      dz2     :     0.004407  d :     0.071759
      dxz     :     0.021571
      dyz     :     0.005216
      dx2y2   :     0.014259
      dxy     :     0.026306
      f0      :     0.002236  f :     0.016192
      f+1     :     0.000656
      f-1     :     0.000670
      f+2     :     0.002714
      f-2     :     0.000855
      f+3     :     0.002587
      f-3     :     0.006474
      g0      :     0.000058  g :     0.001503
      g+1     :     0.000207
      g-1     :     0.000033
      g+2     :     0.000084
      g-2     :     0.000083
      g+3     :     0.000260
      g-3     :     0.000009
      g+4     :     0.000296
      g-4     :     0.000474

 18 C s       :     3.289326  s :     3.289326
      pz      :     0.689771  p :     2.311223
      px      :     0.856023
      py      :     0.765429
      dz2     :     0.006058  d :     0.183675
      dxz     :     0.031612
      dyz     :     0.038830
      dx2y2   :     0.059651
      dxy     :     0.047522
      f0      :     0.003060  f :     0.026626
      f+1     :     0.000912
      f-1     :     0.001151
      f+2     :     0.003011
      f-2     :     0.003114
      f+3     :     0.004112
      f-3     :     0.011266
      g0      :     0.000091  g :     0.002973
      g+1     :     0.000155
      g-1     :     0.000309
      g+2     :     0.000189
      g-2     :     0.000200
      g+3     :     0.000458
      g-3     :     0.000075
      g+4     :     0.000927
      g-4     :     0.000570

 19 H s       :     0.852957  s :     0.852957
      pz      :     0.013209  p :     0.031298
      px      :     0.007917
      py      :     0.010172
      dz2     :     0.000225  d :     0.004719
      dxz     :     0.000600
      dyz     :     0.001453
      dx2y2   :     0.001644
      dxy     :     0.000798
      f0      :     0.000042  f :     0.000280
      f+1     :     0.000009
      f-1     :     0.000019
      f+2     :     0.000024
      f-2     :     0.000048
      f+3     :     0.000019
      f-3     :     0.000118

 20 O s       :     3.813979  s :     3.813979
      pz      :     1.384659  p :     4.570749
      px      :     1.747902
      py      :     1.438189
      dz2     :     0.002743  d :     0.036896
      dxz     :     0.002018
      dyz     :     0.011920
      dx2y2   :     0.010600
      dxy     :     0.009615
      f0      :     0.000417  f :     0.003696
      f+1     :     0.000127
      f-1     :     0.000295
      f+2     :     0.000415
      f-2     :     0.000494
      f+3     :     0.000756
      f-3     :     0.001192
      g0      :     0.000011  g :     0.000197
      g+1     :     0.000005
      g-1     :     0.000030
      g+2     :     0.000014
      g-2     :     0.000015
      g+3     :     0.000027
      g-3     :     0.000004
      g+4     :     0.000048
      g-4     :     0.000042

 21 C s       :     3.367645  s :     3.367645
      pz      :     0.973130  p :     2.397150
      px      :     0.652353
      py      :     0.771667
      dz2     :     0.004339  d :     0.106205
      dxz     :     0.015906
      dyz     :     0.029167
      dx2y2   :     0.040631
      dxy     :     0.016163
      f0      :     0.002349  f :     0.021117
      f+1     :     0.001232
      f-1     :     0.001224
      f+2     :     0.001407
      f-2     :     0.002507
      f+3     :     0.002594
      f-3     :     0.009803
      g0      :     0.000082  g :     0.001365
      g+1     :     0.000077
      g-1     :     0.000099
      g+2     :     0.000088
      g-2     :     0.000116
      g+3     :     0.000209
      g-3     :     0.000067
      g+4     :     0.000322
      g-4     :     0.000305

 22 C s       :     3.350259  s :     3.350259
      pz      :     0.904520  p :     2.597755
      px      :     0.830866
      py      :     0.862369
      dz2     :     0.002022  d :     0.082762
      dxz     :     0.024738
      dyz     :     0.010958
      dx2y2   :     0.019648
      dxy     :     0.025396
      f0      :     0.001714  f :     0.014195
      f+1     :     0.000531
      f-1     :     0.000752
      f+2     :     0.001943
      f-2     :     0.001583
      f+3     :     0.001726
      f-3     :     0.005947
      g0      :     0.000052  g :     0.000997
      g+1     :     0.000115
      g-1     :     0.000056
      g+2     :     0.000052
      g-2     :     0.000077
      g+3     :     0.000148
      g-3     :     0.000034
      g+4     :     0.000188
      g-4     :     0.000276

 23 C s       :     3.323780  s :     3.323780
      pz      :     0.940534  p :     2.683269
      px      :     0.852682
      py      :     0.890053
      dz2     :     0.002835  d :     0.102912
      dxz     :     0.020648
      dyz     :     0.012252
      dx2y2   :     0.023425
      dxy     :     0.043751
      f0      :     0.001711  f :     0.013784
      f+1     :     0.000497
      f-1     :     0.000943
      f+2     :     0.002331
      f-2     :     0.000881
      f+3     :     0.001340
      f-3     :     0.006080
      g0      :     0.000053  g :     0.001032
      g+1     :     0.000103
      g-1     :     0.000055
      g+2     :     0.000075
      g-2     :     0.000056
      g+3     :     0.000160
      g-3     :     0.000036
      g+4     :     0.000241
      g-4     :     0.000254

 24 C s       :     3.310516  s :     3.310516
      pz      :     0.898886  p :     2.619729
      px      :     0.883801
      py      :     0.837042
      dz2     :     0.005307  d :     0.098984
      dxz     :     0.007867
      dyz     :     0.024767
      dx2y2   :     0.042795
      dxy     :     0.018249
      f0      :     0.001435  f :     0.013679
      f+1     :     0.000691
      f-1     :     0.001127
      f+2     :     0.000907
      f-2     :     0.002161
      f+3     :     0.001445
      f-3     :     0.005913
      g0      :     0.000064  g :     0.001027
      g+1     :     0.000048
      g-1     :     0.000084
      g+2     :     0.000032
      g-2     :     0.000115
      g+3     :     0.000154
      g-3     :     0.000060
      g+4     :     0.000253
      g-4     :     0.000218

 25 C s       :     3.335276  s :     3.335276
      pz      :     0.943238  p :     2.688911
      px      :     0.841949
      py      :     0.903723
      dz2     :     0.002829  d :     0.104574
      dxz     :     0.023424
      dyz     :     0.010427
      dx2y2   :     0.029624
      dxy     :     0.038270
      f0      :     0.001725  f :     0.013892
      f+1     :     0.000605
      f-1     :     0.000864
      f+2     :     0.002029
      f-2     :     0.001256
      f+3     :     0.001409
      f-3     :     0.006005
      g0      :     0.000053  g :     0.001026
      g+1     :     0.000106
      g-1     :     0.000051
      g+2     :     0.000056
      g-2     :     0.000076
      g+3     :     0.000157
      g-3     :     0.000036
      g+4     :     0.000206
      g-4     :     0.000285

 26 C s       :     3.343185  s :     3.343185
      pz      :     0.908701  p :     2.590531
      px      :     0.820150
      py      :     0.861679
      dz2     :     0.002025  d :     0.086239
      dxz     :     0.023797
      dyz     :     0.013863
      dx2y2   :     0.018422
      dxy     :     0.028132
      f0      :     0.001727  f :     0.014927
      f+1     :     0.000480
      f-1     :     0.000956
      f+2     :     0.002507
      f-2     :     0.001105
      f+3     :     0.001386
      f-3     :     0.006765
      g0      :     0.000055  g :     0.001003
      g+1     :     0.000108
      g-1     :     0.000062
      g+2     :     0.000071
      g-2     :     0.000063
      g+3     :     0.000152
      g-3     :     0.000030
      g+4     :     0.000226
      g-4     :     0.000237

 27 H s       :     0.882006  s :     0.882006
      pz      :     0.011302  p :     0.032181
      px      :     0.011855
      py      :     0.009024
      dz2     :     0.000238  d :     0.004566
      dxz     :     0.000422
      dyz     :     0.001228
      dx2y2   :     0.001682
      dxy     :     0.000996
      f0      :     0.000029  f :     0.000275
      f+1     :     0.000009
      f-1     :     0.000025
      f+2     :     0.000032
      f-2     :     0.000036
      f+3     :     0.000017
      f-3     :     0.000128

 28 H s       :     0.862039  s :     0.862039
      pz      :     0.012015  p :     0.028366
      px      :     0.008404
      py      :     0.007946
      dz2     :     0.000225  d :     0.004223
      dxz     :     0.000582
      dyz     :     0.001039
      dx2y2   :     0.001837
      dxy     :     0.000539
      f0      :     0.000030  f :     0.000258
      f+1     :     0.000012
      f-1     :     0.000019
      f+2     :     0.000018
      f-2     :     0.000045
      f+3     :     0.000020
      f-3     :     0.000114

 29 H s       :     0.862110  s :     0.862110
      pz      :     0.011198  p :     0.027592
      px      :     0.006732
      py      :     0.009661
      dz2     :     0.000065  d :     0.004136
      dxz     :     0.001590
      dyz     :     0.000063
      dx2y2   :     0.000362
      dxy     :     0.002057
      f0      :     0.000042  f :     0.000252
      f+1     :    -0.000001
      f-1     :     0.000008
      f+2     :     0.000060
      f-2     :     0.000004
      f+3     :     0.000017
      f-3     :     0.000122

 30 H s       :     0.861336  s :     0.861336
      pz      :     0.012054  p :     0.028213
      px      :     0.008752
      py      :     0.007407
      dz2     :     0.000246  d :     0.004204
      dxz     :     0.000384
      dyz     :     0.001217
      dx2y2   :     0.001362
      dxy     :     0.000995
      f0      :     0.000028  f :     0.000258
      f+1     :     0.000010
      f-1     :     0.000026
      f+2     :     0.000027
      f-2     :     0.000035
      f+3     :     0.000018
      f-3     :     0.000115

 31 H s       :     0.875610  s :     0.875610
      pz      :     0.011672  p :     0.033015
      px      :     0.010014
      py      :     0.011329
      dz2     :     0.000287  d :     0.004618
      dxz     :     0.000580
      dyz     :     0.001066
      dx2y2   :     0.002127
      dxy     :     0.000558
      f0      :     0.000030  f :     0.000276
      f+1     :     0.000012
      f-1     :     0.000025
      f+2     :     0.000023
      f-2     :     0.000042
      f+3     :     0.000018
      f-3     :     0.000127


SPIN
  0 N s       :     0.000000  s :     0.000000
      pz      :    -0.000000  p :    -0.000000
      px      :     0.000000
      py      :    -0.000000
      dz2     :    -0.000000  d :    -0.000000
      dxz     :     0.000000
      dyz     :     0.000000
      dx2y2   :    -0.000000
      dxy     :    -0.000000
      f0      :    -0.000000  f :    -0.000000
      f+1     :     0.000000
      f-1     :    -0.000000
      f+2     :    -0.000000
      f-2     :     0.000000
      f+3     :     0.000000
      f-3     :    -0.000000
      g0      :     0.000000  g :    -0.000000
      g+1     :     0.000000
      g-1     :     0.000000
      g+2     :     0.000000
      g-2     :    -0.000000
      g+3     :    -0.000000
      g-3     :    -0.000000
      g+4     :     0.000000
      g-4     :    -0.000000

  1 C s       :     0.000000  s :     0.000000
      pz      :    -0.000000  p :    -0.000000
      px      :     0.000000
      py      :    -0.000000
      dz2     :     0.000000  d :    -0.000000
      dxz     :    -0.000000
      dyz     :    -0.000000
      dx2y2   :    -0.000000
      dxy     :    -0.000000
      f0      :    -0.000000  f :     0.000000
      f+1     :    -0.000000
      f-1     :    -0.000000
      f+2     :    -0.000000
      f-2     :    -0.000000
      f+3     :     0.000000
      f-3     :    -0.000000
      g0      :     0.000000  g :     0.000000
      g+1     :     0.000000
      g-1     :     0.000000
      g+2     :    -0.000000
      g-2     :     0.000000
      g+3     :     0.000000
      g-3     :    -0.000000
      g+4     :     0.000000
      g-4     :    -0.000000

  2 C s       :    -0.000000  s :    -0.000000
      pz      :     0.000000  p :    -0.000000
      px      :     0.000000
      py      :    -0.000000
      dz2     :    -0.000000  d :    -0.000000
      dxz     :     0.000000
      dyz     :     0.000000
      dx2y2   :    -0.000000
      dxy     :    -0.000000
      f0      :     0.000000  f :    -0.000000
      f+1     :     0.000000
      f-1     :     0.000000
      f+2     :     0.000000
      f-2     :     0.000000
      f+3     :    -0.000000
      f-3     :     0.000000
      g0      :    -0.000000  g :     0.000000
      g+1     :     0.000000
      g-1     :    -0.000000
      g+2     :     0.000000
      g-2     :     0.000000
      g+3     :    -0.000000
      g-3     :     0.000000
      g+4     :     0.000000
      g-4     :     0.000000

  3 C s       :     0.000000  s :     0.000000
      pz      :     0.000000  p :     0.000000
      px      :     0.000000
      py      :     0.000000
      dz2     :     0.000000  d :     0.000000
      dxz     :     0.000000
      dyz     :     0.000000
      dx2y2   :     0.000000
      dxy     :     0.000000
      f0      :     0.000000  f :     0.000000
      f+1     :    -0.000000
      f-1     :     0.000000
      f+2     :    -0.000000
      f-2     :     0.000000
      f+3     :     0.000000
      f-3     :     0.000000
      g0      :     0.000000  g :     0.000000
      g+1     :     0.000000
      g-1     :     0.000000
      g+2     :     0.000000
      g-2     :     0.000000
      g+3     :    -0.000000
      g-3     :    -0.000000
      g+4     :    -0.000000
      g-4     :     0.000000

  4 C s       :    -0.000000  s :    -0.000000
      pz      :     0.000000  p :     0.000000
      px      :    -0.000000
      py      :     0.000000
      dz2     :    -0.000000  d :     0.000000
      dxz     :     0.000000
      dyz     :    -0.000000
      dx2y2   :     0.000000
      dxy     :     0.000000
      f0      :     0.000000  f :    -0.000000
      f+1     :    -0.000000
      f-1     :     0.000000
      f+2     :     0.000000
      f-2     :    -0.000000
      f+3     :    -0.000000
      f-3     :    -0.000000
      g0      :    -0.000000  g :     0.000000
      g+1     :     0.000000
      g-1     :     0.000000
      g+2     :     0.000000
      g-2     :    -0.000000
      g+3     :     0.000000
      g-3     :    -0.000000
      g+4     :     0.000000
      g-4     :     0.000000

  5 C s       :     0.000000  s :     0.000000
      pz      :    -0.000000  p :    -0.000000
      px      :    -0.000000
      py      :    -0.000000
      dz2     :     0.000000  d :    -0.000000
      dxz     :    -0.000000
      dyz     :    -0.000000
      dx2y2   :    -0.000000
      dxy     :    -0.000000
      f0      :     0.000000  f :    -0.000000
      f+1     :    -0.000000
      f-1     :    -0.000000
      f+2     :    -0.000000
      f-2     :    -0.000000
      f+3     :     0.000000
      f-3     :    -0.000000
      g0      :     0.000000  g :     0.000000
      g+1     :    -0.000000
      g-1     :     0.000000
      g+2     :    -0.000000
      g-2     :     0.000000
      g+3     :     0.000000
      g-3     :     0.000000
      g+4     :    -0.000000
      g-4     :    -0.000000

  6 H s       :     0.000000  s :     0.000000
      pz      :     0.000000  p :    -0.000000
      px      :    -0.000000
      py      :     0.000000
      dz2     :    -0.000000  d :    -0.000000
      dxz     :    -0.000000
      dyz     :    -0.000000
      dx2y2   :     0.000000
      dxy     :    -0.000000
      f0      :    -0.000000  f :    -0.000000
      f+1     :    -0.000000
      f-1     :    -0.000000
      f+2     :     0.000000
      f-2     :    -0.000000
      f+3     :    -0.000000
      f-3     :     0.000000

  7 H s       :     0.000000  s :     0.000000
      pz      :     0.000000  p :     0.000000
      px      :     0.000000
      py      :     0.000000
      dz2     :     0.000000  d :     0.000000
      dxz     :     0.000000
      dyz     :     0.000000
      dx2y2   :    -0.000000
      dxy     :     0.000000
      f0      :    -0.000000  f :    -0.000000
      f+1     :    -0.000000
      f-1     :    -0.000000
      f+2     :    -0.000000
      f-2     :     0.000000
      f+3     :     0.000000
      f-3     :    -0.000000

  8 N s       :    -0.000000  s :    -0.000000
      pz      :    -0.000000  p :    -0.000000
      px      :    -0.000000
      py      :    -0.000000
      dz2     :    -0.000000  d :    -0.000000
      dxz     :     0.000000
      dyz     :    -0.000000
      dx2y2   :    -0.000000
      dxy     :     0.000000
      f0      :     0.000000  f :    -0.000000
      f+1     :     0.000000
      f-1     :    -0.000000
      f+2     :     0.000000
      f-2     :    -0.000000
      f+3     :    -0.000000
      f-3     :     0.000000
      g0      :    -0.000000  g :    -0.000000
      g+1     :     0.000000
      g-1     :     0.000000
      g+2     :    -0.000000
      g-2     :    -0.000000
      g+3     :    -0.000000
      g-3     :    -0.000000
      g+4     :     0.000000
      g-4     :    -0.000000

  9 H s       :     0.000000  s :     0.000000
      pz      :     0.000000  p :     0.000000
      px      :     0.000000
      py      :     0.000000
      dz2     :     0.000000  d :     0.000000
      dxz     :     0.000000
      dyz     :     0.000000
      dx2y2   :    -0.000000
      dxy     :     0.000000
      f0      :    -0.000000  f :    -0.000000
      f+1     :    -0.000000
      f-1     :    -0.000000
      f+2     :    -0.000000
      f-2     :    -0.000000
      f+3     :    -0.000000
      f-3     :    -0.000000

 10 H s       :    -0.000000  s :    -0.000000
      pz      :    -0.000000  p :    -0.000000
      px      :    -0.000000
      py      :    -0.000000
      dz2     :    -0.000000  d :    -0.000000
      dxz     :    -0.000000
      dyz     :    -0.000000
      dx2y2   :    -0.000000
      dxy     :    -0.000000
      f0      :    -0.000000  f :    -0.000000
      f+1     :     0.000000
      f-1     :    -0.000000
      f+2     :    -0.000000
      f-2     :    -0.000000
      f+3     :    -0.000000
      f-3     :     0.000000

 11 C s       :    -0.000000  s :    -0.000000
      pz      :    -0.000000  p :    -0.000000
      px      :     0.000000
      py      :    -0.000000
      dz2     :     0.000000  d :     0.000000
      dxz     :     0.000000
      dyz     :    -0.000000
      dx2y2   :     0.000000
      dxy     :     0.000000
      f0      :     0.000000  f :    -0.000000
      f+1     :    -0.000000
      f-1     :     0.000000
      f+2     :     0.000000
      f-2     :    -0.000000
      f+3     :     0.000000
      f-3     :     0.000000
      g0      :    -0.000000  g :    -0.000000
      g+1     :    -0.000000
      g-1     :    -0.000000
      g+2     :    -0.000000
      g-2     :    -0.000000
      g+3     :    -0.000000
      g-3     :     0.000000
      g+4     :    -0.000000
      g-4     :     0.000000

 12 H s       :     0.000000  s :     0.000000
      pz      :     0.000000  p :     0.000000
      px      :     0.000000
      py      :     0.000000
      dz2     :     0.000000  d :     0.000000
      dxz     :     0.000000
      dyz     :     0.000000
      dx2y2   :     0.000000
      dxy     :    -0.000000
      f0      :     0.000000  f :     0.000000
      f+1     :     0.000000
      f-1     :     0.000000
      f+2     :     0.000000
      f-2     :     0.000000
      f+3     :     0.000000
      f-3     :    -0.000000

 13 H s       :    -0.000000  s :    -0.000000
      pz      :    -0.000000  p :    -0.000000
      px      :     0.000000
      py      :    -0.000000
      dz2     :    -0.000000  d :    -0.000000
      dxz     :     0.000000
      dyz     :     0.000000
      dx2y2   :    -0.000000
      dxy     :    -0.000000
      f0      :     0.000000  f :    -0.000000
      f+1     :    -0.000000
      f-1     :     0.000000
      f+2     :    -0.000000
      f-2     :    -0.000000
      f+3     :     0.000000
      f-3     :    -0.000000

 14 H s       :     0.000000  s :     0.000000
      pz      :     0.000000  p :     0.000000
      px      :     0.000000
      py      :    -0.000000
      dz2     :     0.000000  d :     0.000000
      dxz     :     0.000000
      dyz     :     0.000000
      dx2y2   :     0.000000
      dxy     :     0.000000
      f0      :     0.000000  f :     0.000000
      f+1     :     0.000000
      f-1     :     0.000000
      f+2     :     0.000000
      f-2     :     0.000000
      f+3     :    -0.000000
      f-3     :    -0.000000

 15 H s       :     0.000000  s :     0.000000
      pz      :     0.000000  p :     0.000000
      px      :     0.000000
      py      :     0.000000
      dz2     :     0.000000  d :     0.000000
      dxz     :     0.000000
      dyz     :     0.000000
      dx2y2   :     0.000000
      dxy     :    -0.000000
      f0      :    -0.000000  f :     0.000000
      f+1     :    -0.000000
      f-1     :    -0.000000
      f+2     :    -0.000000
      f-2     :    -0.000000
      f+3     :     0.000000
      f-3     :     0.000000

 16 N s       :     0.000000  s :     0.000000
      pz      :    -0.000000  p :    -0.000000
      px      :    -0.000000
      py      :    -0.000000
      dz2     :     0.000000  d :     0.000000
      dxz     :    -0.000000
      dyz     :    -0.000000
      dx2y2   :     0.000000
      dxy     :     0.000000
      f0      :    -0.000000  f :     0.000000
      f+1     :    -0.000000
      f-1     :     0.000000
      f+2     :    -0.000000
      f-2     :     0.000000
      f+3     :     0.000000
      f-3     :    -0.000000
      g0      :     0.000000  g :     0.000000
      g+1     :    -0.000000
      g-1     :    -0.000000
      g+2     :     0.000000
      g-2     :     0.000000
      g+3     :     0.000000
      g-3     :    -0.000000
      g+4     :    -0.000000
      g-4     :     0.000000

 17 C s       :    -0.000000  s :    -0.000000
      pz      :    -0.000000  p :    -0.000000
      px      :    -0.000000
      py      :    -0.000000
      dz2     :    -0.000000  d :    -0.000000
      dxz     :     0.000000
      dyz     :    -0.000000
      dx2y2   :    -0.000000
      dxy     :     0.000000
      f0      :     0.000000  f :    -0.000000
      f+1     :    -0.000000
      f-1     :    -0.000000
      f+2     :     0.000000
      f-2     :    -0.000000
      f+3     :    -0.000000
      f-3     :     0.000000
      g0      :     0.000000  g :     0.000000
      g+1     :    -0.000000
      g-1     :    -0.000000
      g+2     :     0.000000
      g-2     :    -0.000000
      g+3     :     0.000000
      g-3     :     0.000000
      g+4     :    -0.000000
      g-4     :     0.000000

 18 C s       :     0.000000  s :     0.000000
      pz      :    -0.000000  p :     0.000000
      px      :     0.000000
      py      :     0.000000
      dz2     :     0.000000  d :     0.000000
      dxz     :     0.000000
      dyz     :    -0.000000
      dx2y2   :     0.000000
      dxy     :    -0.000000
      f0      :    -0.000000  f :    -0.000000
      f+1     :     0.000000
      f-1     :     0.000000
      f+2     :     0.000000
      f-2     :    -0.000000
      f+3     :    -0.000000
      f-3     :    -0.000000
      g0      :    -0.000000  g :     0.000000
      g+1     :     0.000000
      g-1     :    -0.000000
      g+2     :     0.000000
      g-2     :     0.000000
      g+3     :     0.000000
      g-3     :    -0.000000
      g+4     :     0.000000
      g-4     :     0.000000

 19 H s       :    -0.000000  s :    -0.000000
      pz      :     0.000000  p :    -0.000000
      px      :    -0.000000
      py      :    -0.000000
      dz2     :    -0.000000  d :     0.000000
      dxz     :     0.000000
      dyz     :     0.000000
      dx2y2   :     0.000000
      dxy     :    -0.000000
      f0      :     0.000000  f :     0.000000
      f+1     :     0.000000
      f-1     :     0.000000
      f+2     :     0.000000
      f-2     :     0.000000
      f+3     :     0.000000
      f-3     :    -0.000000

 20 O s       :    -0.000000  s :    -0.000000
      pz      :     0.000000  p :     0.000000
      px      :     0.000000
      py      :     0.000000
      dz2     :     0.000000  d :     0.000000
      dxz     :     0.000000
      dyz     :     0.000000
      dx2y2   :     0.000000
      dxy     :     0.000000
      f0      :     0.000000  f :     0.000000
      f+1     :     0.000000
      f-1     :     0.000000
      f+2     :     0.000000
      f-2     :     0.000000
      f+3     :    -0.000000
      f-3     :     0.000000
      g0      :    -0.000000  g :    -0.000000
      g+1     :     0.000000
      g-1     :    -0.000000
      g+2     :     0.000000
      g-2     :     0.000000
      g+3     :    -0.000000
      g-3     :     0.000000
      g+4     :     0.000000
      g-4     :    -0.000000

 21 C s       :    -0.000000  s :    -0.000000
      pz      :     0.000000  p :    -0.000000
      px      :     0.000000
      py      :    -0.000000
      dz2     :    -0.000000  d :    -0.000000
      dxz     :     0.000000
      dyz     :    -0.000000
      dx2y2   :    -0.000000
      dxy     :    -0.000000
      f0      :    -0.000000  f :    -0.000000
      f+1     :    -0.000000
      f-1     :     0.000000
      f+2     :     0.000000
      f-2     :    -0.000000
      f+3     :    -0.000000
      f-3     :    -0.000000
      g0      :    -0.000000  g :     0.000000
      g+1     :     0.000000
      g-1     :    -0.000000
      g+2     :     0.000000
      g-2     :    -0.000000
      g+3     :     0.000000
      g-3     :    -0.000000
      g+4     :    -0.000000
      g-4     :     0.000000

 22 C s       :     0.000000  s :     0.000000
      pz      :     0.000000  p :    -0.000000
      px      :    -0.000000
      py      :     0.000000
      dz2     :    -0.000000  d :    -0.000000
      dxz     :    -0.000000
      dyz     :    -0.000000
      dx2y2   :    -0.000000
      dxy     :    -0.000000
      f0      :     0.000000  f :    -0.000000
      f+1     :    -0.000000
      f-1     :    -0.000000
      f+2     :    -0.000000
      f-2     :    -0.000000
      f+3     :    -0.000000
      f-3     :    -0.000000
      g0      :    -0.000000  g :    -0.000000
      g+1     :    -0.000000
      g-1     :     0.000000
      g+2     :    -0.000000
      g-2     :    -0.000000
      g+3     :     0.000000
      g-3     :    -0.000000
      g+4     :     0.000000
      g-4     :    -0.000000

 23 C s       :     0.000000  s :     0.000000
      pz      :    -0.000000  p :     0.000000
      px      :     0.000000
      py      :     0.000000
      dz2     :     0.000000  d :    -0.000000
      dxz     :     0.000000
      dyz     :    -0.000000
      dx2y2   :    -0.000000
      dxy     :    -0.000000
      f0      :    -0.000000  f :     0.000000
      f+1     :     0.000000
      f-1     :     0.000000
      f+2     :     0.000000
      f-2     :     0.000000
      f+3     :     0.000000
      f-3     :    -0.000000
      g0      :     0.000000  g :     0.000000
      g+1     :     0.000000
      g-1     :     0.000000
      g+2     :     0.000000
      g-2     :    -0.000000
      g+3     :    -0.000000
      g-3     :    -0.000000
      g+4     :     0.000000
      g-4     :     0.000000

 24 C s       :     0.000000  s :     0.000000
      pz      :    -0.000000  p :    -0.000000
      px      :     0.000000
      py      :    -0.000000
      dz2     :     0.000000  d :     0.000000
      dxz     :     0.000000
      dyz     :    -0.000000
      dx2y2   :     0.000000
      dxy     :     0.000000
      f0      :     0.000000  f :    -0.000000
      f+1     :    -0.000000
      f-1     :     0.000000
      f+2     :    -0.000000
      f-2     :    -0.000000
      f+3     :    -0.000000
      f-3     :    -0.000000
      g0      :    -0.000000  g :    -0.000000
      g+1     :    -0.000000
      g-1     :    -0.000000
      g+2     :    -0.000000
      g-2     :     0.000000
      g+3     :     0.000000
      g-3     :    -0.000000
      g+4     :    -0.000000
      g-4     :    -0.000000

 25 C s       :    -0.000000  s :    -0.000000
      pz      :     0.000000  p :    -0.000000
      px      :    -0.000000
      py      :    -0.000000
      dz2     :    -0.000000  d :     0.000000
      dxz     :     0.000000
      dyz     :     0.000000
      dx2y2   :     0.000000
      dxy     :     0.000000
      f0      :     0.000000  f :     0.000000
      f+1     :    -0.000000
      f-1     :     0.000000
      f+2     :     0.000000
      f-2     :     0.000000
      f+3     :     0.000000
      f-3     :     0.000000
      g0      :     0.000000  g :     0.000000
      g+1     :     0.000000
      g-1     :    -0.000000
      g+2     :     0.000000
      g-2     :     0.000000
      g+3     :     0.000000
      g-3     :     0.000000
      g+4     :    -0.000000
      g-4     :     0.000000

 26 C s       :     0.000000  s :     0.000000
      pz      :     0.000000  p :     0.000000
      px      :     0.000000
      py      :     0.000000
      dz2     :     0.000000  d :     0.000000
      dxz     :     0.000000
      dyz     :     0.000000
      dx2y2   :     0.000000
      dxy     :     0.000000
      f0      :     0.000000  f :     0.000000
      f+1     :    -0.000000
      f-1     :    -0.000000
      f+2     :     0.000000
      f-2     :     0.000000
      f+3     :     0.000000
      f-3     :     0.000000
      g0      :     0.000000  g :     0.000000
      g+1     :     0.000000
      g-1     :     0.000000
      g+2     :     0.000000
      g-2     :    -0.000000
      g+3     :    -0.000000
      g-3     :     0.000000
      g+4     :    -0.000000
      g-4     :     0.000000

 27 H s       :     0.000000  s :     0.000000
      pz      :    -0.000000  p :    -0.000000
      px      :    -0.000000
      py      :    -0.000000
      dz2     :     0.000000  d :     0.000000
      dxz     :     0.000000
      dyz     :     0.000000
      dx2y2   :     0.000000
      dxy     :     0.000000
      f0      :     0.000000  f :     0.000000
      f+1     :    -0.000000
      f-1     :     0.000000
      f+2     :     0.000000
      f-2     :     0.000000
      f+3     :     0.000000
      f-3     :     0.000000

 28 H s       :     0.000000  s :     0.000000
      pz      :     0.000000  p :     0.000000
      px      :    -0.000000
      py      :     0.000000
      dz2     :    -0.000000  d :    -0.000000
      dxz     :     0.000000
      dyz     :     0.000000
      dx2y2   :     0.000000
      dxy     :     0.000000
      f0      :    -0.000000  f :    -0.000000
      f+1     :    -0.000000
      f-1     :    -0.000000
      f+2     :     0.000000
      f-2     :     0.000000
      f+3     :     0.000000
      f-3     :     0.000000

 29 H s       :    -0.000000  s :    -0.000000
      pz      :     0.000000  p :    -0.000000
      px      :    -0.000000
      py      :     0.000000
      dz2     :     0.000000  d :     0.000000
      dxz     :     0.000000
      dyz     :     0.000000
      dx2y2   :     0.000000
      dxy     :     0.000000
      f0      :     0.000000  f :     0.000000
      f+1     :    -0.000000
      f-1     :    -0.000000
      f+2     :     0.000000
      f-2     :    -0.000000
      f+3     :     0.000000
      f-3     :     0.000000

 30 H s       :    -0.000000  s :    -0.000000
      pz      :     0.000000  p :     0.000000
      px      :    -0.000000
      py      :     0.000000
      dz2     :     0.000000  d :     0.000000
      dxz     :     0.000000
      dyz     :     0.000000
      dx2y2   :     0.000000
      dxy     :    -0.000000
      f0      :     0.000000  f :     0.000000
      f+1     :    -0.000000
      f-1     :     0.000000
      f+2     :     0.000000
      f-2     :     0.000000
      f+3     :     0.000000
      f-3     :    -0.000000

 31 H s       :     0.000000  s :     0.000000
      pz      :     0.000000  p :     0.000000
      px      :    -0.000000
      py      :     0.000000
      dz2     :     0.000000  d :     0.000000
      dxz     :     0.000000
      dyz     :     0.000000
      dx2y2   :     0.000000
      dxy     :    -0.000000
      f0      :    -0.000000  f :    -0.000000
      f+1     :    -0.000000
      f-1     :    -0.000000
      f+2     :     0.000000
      f-2     :     0.000000
      f+3     :    -0.000000
      f-3     :    -0.000000


                     *******************************
                     * LOEWDIN POPULATION ANALYSIS *
                     *******************************

-------------------------------------------
LOEWDIN ATOMIC CHARGES AND SPIN POPULATIONS
-------------------------------------------
   0 N :    0.470498   -0.000000
   1 C :    0.055556    0.000000
   2 C :    0.113365   -0.000000
   3 C :   -0.197787    0.000000
   4 C :    0.120248   -0.000000
   5 C :    0.050983    0.000000
   6 H :   -0.023171    0.000000
   7 H :   -0.043793    0.000000
   8 N :    0.476682   -0.000000
   9 H :   -0.032416    0.000000
  10 H :   -0.026535   -0.000000
  11 C :    0.253463    0.000000
  12 H :   -0.042847    0.000000
  13 H :   -0.042847    0.000000
  14 H :   -0.042143    0.000000
  15 H :   -0.182076    0.000000
  16 N :    0.276153    0.000000
  17 C :   -0.108937   -0.000000
  18 C :   -0.463570    0.000000
  19 H :   -0.066004   -0.000000
  20 O :    0.367431   -0.000000
  21 C :   -0.108890   -0.000000
  22 C :    0.101854   -0.000000
  23 C :    0.076966    0.000000
  24 C :    0.086866   -0.000000
  25 C :    0.077435   -0.000000
  26 C :    0.099539    0.000000
  27 H :   -0.047302    0.000000
  28 H :   -0.051626    0.000000
  29 H :   -0.049224    0.000000
  30 H :   -0.051279   -0.000000
  31 H :   -0.046593   -0.000000

----------------------------------------------------
LOEWDIN REDUCED ORBITAL CHARGES AND SPIN POPULATIONS
----------------------------------------------------
CHARGE
  0 N s       :     2.687964  s :     2.687964
      pz      :     1.076099  p :     3.289768
      px      :     1.078013
      py      :     1.135656
      dz2     :     0.030502  d :     0.464742
      dxz     :     0.065082
      dyz     :     0.074200
      dx2y2   :     0.150422
      dxy     :     0.144536
      f0      :     0.005248  f :     0.082680
      f+1     :     0.004446
      f-1     :     0.004370
      f+2     :     0.009233
      f-2     :     0.012646
      f+3     :     0.008492
      f-3     :     0.038247
      g0      :     0.000168  g :     0.004348
      g+1     :     0.000439
      g-1     :     0.000514
      g+2     :     0.000423
      g-2     :     0.000461
      g+3     :     0.000331
      g-3     :     0.000138
      g+4     :     0.001031
      g-4     :     0.000844

  1 C s       :     2.580037  s :     2.580037
      pz      :     0.717686  p :     2.600036
      px      :     0.995649
      py      :     0.886701
      dz2     :     0.046924  d :     0.588932
      dxz     :     0.104891
      dyz     :     0.060488
      dx2y2   :     0.157057
      dxy     :     0.219571
      f0      :     0.010034  f :     0.156799
      f+1     :     0.009685
      f-1     :     0.010940
      f+2     :     0.023400
      f-2     :     0.018862
      f+3     :     0.023736
      f-3     :     0.060141
      g0      :     0.000870  g :     0.018640
      g+1     :     0.002200
      g-1     :     0.001784
      g+2     :     0.001533
      g-2     :     0.002035
      g+3     :     0.001863
      g-3     :     0.000288
      g+4     :     0.003761
      g-4     :     0.004304

  2 C s       :     2.578498  s :     2.578498
      pz      :     0.788486  p :     2.720490
      px      :     0.986284
      py      :     0.945720
      dz2     :     0.038164  d :     0.462766
      dxz     :     0.064782
      dyz     :     0.037401
      dx2y2   :     0.153874
      dxy     :     0.168545
      f0      :     0.007792  f :     0.112888
      f+1     :     0.008052
      f-1     :     0.007238
      f+2     :     0.016353
      f-2     :     0.009008
      f+3     :     0.017986
      f-3     :     0.046460
      g0      :     0.000486  g :     0.011993
      g+1     :     0.001311
      g-1     :     0.000704
      g+2     :     0.001216
      g-2     :     0.001182
      g+3     :     0.001113
      g-3     :     0.000254
      g+4     :     0.002498
      g-4     :     0.003228

  3 C s       :     2.570542  s :     2.570542
      pz      :     0.699559  p :     2.615933
      px      :     0.899518
      py      :     1.016856
      dz2     :     0.059087  d :     0.783077
      dxz     :     0.178092
      dyz     :     0.092413
      dx2y2   :     0.240081
      dxy     :     0.213405
      f0      :     0.014383  f :     0.206282
      f+1     :     0.013610
      f-1     :     0.009530
      f+2     :     0.036702
      f-2     :     0.021880
      f+3     :     0.026268
      f-3     :     0.083910
      g0      :     0.000781  g :     0.021951
      g+1     :     0.004178
      g-1     :     0.001234
      g+2     :     0.001885
      g-2     :     0.001766
      g+3     :     0.002319
      g-3     :     0.000417
      g+4     :     0.004533
      g-4     :     0.004838

  4 C s       :     2.578417  s :     2.578417
      pz      :     0.792695  p :     2.713725
      px      :     0.978557
      py      :     0.942474
      dz2     :     0.038226  d :     0.462969
      dxz     :     0.068694
      dyz     :     0.035814
      dx2y2   :     0.154488
      dxy     :     0.165748
      f0      :     0.007876  f :     0.112656
      f+1     :     0.008230
      f-1     :     0.007183
      f+2     :     0.015527
      f-2     :     0.009851
      f+3     :     0.018364
      f-3     :     0.045626
      g0      :     0.000490  g :     0.011984
      g+1     :     0.001334
      g-1     :     0.000693
      g+2     :     0.001194
      g-2     :     0.001208
      g+3     :     0.001067
      g-3     :     0.000289
      g+4     :     0.002316
      g-4     :     0.003392

  5 C s       :     2.580700  s :     2.580700
      pz      :     0.716818  p :     2.599853
      px      :     0.997912
      py      :     0.885122
      dz2     :     0.047056  d :     0.592371
      dxz     :     0.103118
      dyz     :     0.064928
      dx2y2   :     0.157698
      dxy     :     0.219570
      f0      :     0.010118  f :     0.157344
      f+1     :     0.009339
      f-1     :     0.011229
      f+2     :     0.025385
      f-2     :     0.017097
      f+3     :     0.024118
      f-3     :     0.060058
      g0      :     0.000871  g :     0.018750
      g+1     :     0.002142
      g-1     :     0.001901
      g+2     :     0.001602
      g-2     :     0.001966
      g+3     :     0.001859
      g-3     :     0.000296
      g+4     :     0.004139
      g-4     :     0.003974

  6 H s       :     0.771112  s :     0.771112
      pz      :     0.044983  p :     0.178707
      px      :     0.055716
      py      :     0.078008
      dz2     :     0.005382  d :     0.063808
      dxz     :     0.006579
      dyz     :     0.013993
      dx2y2   :     0.021103
      dxy     :     0.016751
      f0      :     0.000966  f :     0.009543
      f+1     :     0.000460
      f-1     :     0.000905
      f+2     :     0.000470
      f-2     :     0.001452
      f+3     :     0.002089
      f-3     :     0.003201

  7 H s       :     0.773239  s :     0.773239
      pz      :     0.053102  p :     0.193933
      px      :     0.058970
      py      :     0.081861
      dz2     :     0.005413  d :     0.066721
      dxz     :     0.005875
      dyz     :     0.016240
      dx2y2   :     0.022000
      dxy     :     0.017193
      f0      :     0.001046  f :     0.009900
      f+1     :     0.000455
      f-1     :     0.000973
      f+2     :     0.000627
      f-2     :     0.001426
      f+3     :     0.001990
      f-3     :     0.003383

  8 N s       :     2.685781  s :     2.685781
      pz      :     1.178363  p :     3.309013
      px      :     1.068273
      py      :     1.062376
      dz2     :     0.031210  d :     0.439335
      dxz     :     0.057910
      dyz     :     0.037203
      dx2y2   :     0.168575
      dxy     :     0.144437
      f0      :     0.006854  f :     0.083585
      f+1     :     0.005161
      f-1     :     0.005750
      f+2     :     0.007465
      f-2     :     0.008808
      f+3     :     0.013057
      f-3     :     0.036491
      g0      :     0.000206  g :     0.005603
      g+1     :     0.000572
      g-1     :     0.000432
      g+2     :     0.000584
      g-2     :     0.000715
      g+3     :     0.000574
      g-3     :     0.000154
      g+4     :     0.000926
      g-4     :     0.001441

  9 H s       :     0.770420  s :     0.770420
      pz      :     0.053189  p :     0.186338
      px      :     0.049839
      py      :     0.083310
      dz2     :     0.005328  d :     0.065830
      dxz     :     0.005290
      dyz     :     0.017036
      dx2y2   :     0.020639
      dxy     :     0.017537
      f0      :     0.001047  f :     0.009828
      f+1     :     0.000413
      f-1     :     0.000987
      f+2     :     0.000740
      f-2     :     0.001313
      f+3     :     0.001996
      f-3     :     0.003333

 10 H s       :     0.772361  s :     0.772361
      pz      :     0.045664  p :     0.180559
      px      :     0.058621
      py      :     0.076274
      dz2     :     0.005437  d :     0.064054
      dxz     :     0.006991
      dyz     :     0.013523
      dx2y2   :     0.021680
      dxy     :     0.016424
      f0      :     0.000970  f :     0.009561
      f+1     :     0.000494
      f-1     :     0.000882
      f+2     :     0.000398
      f-2     :     0.001512
      f+3     :     0.002143
      f-3     :     0.003162

 11 C s       :     2.546042  s :     2.546042
      pz      :     0.970441  p :     2.674529
      px      :     0.737037
      py      :     0.967051
      dz2     :     0.071930  d :     0.414043
      dxz     :     0.096905
      dyz     :     0.053448
      dx2y2   :     0.107848
      dxy     :     0.083912
      f0      :     0.012137  f :     0.104061
      f+1     :     0.013558
      f-1     :     0.008684
      f+2     :     0.019247
      f-2     :     0.006420
      f+3     :     0.020051
      f-3     :     0.023964
      g0      :     0.000307  g :     0.007862
      g+1     :     0.001604
      g-1     :     0.000053
      g+2     :     0.000692
      g-2     :     0.000566
      g+3     :     0.001222
      g-3     :     0.000046
      g+4     :     0.001316
      g-4     :     0.002055

 12 H s       :     0.781254  s :     0.781254
      pz      :     0.083944  p :     0.186227
      px      :     0.041469
      py      :     0.060814
      dz2     :     0.021289  d :     0.066048
      dxz     :     0.014094
      dyz     :     0.018885
      dx2y2   :     0.007665
      dxy     :     0.004115
      f0      :     0.002807  f :     0.009319
      f+1     :     0.001573
      f-1     :     0.001739
      f+2     :     0.001676
      f-2     :     0.001128
      f+3     :     0.000143
      f-3     :     0.000252

 13 H s       :     0.781267  s :     0.781267
      pz      :     0.076255  p :     0.186229
      px      :     0.041334
      py      :     0.068640
      dz2     :     0.023107  d :     0.066035
      dxz     :     0.010586
      dyz     :     0.012475
      dx2y2   :     0.012247
      dxy     :     0.007620
      f0      :     0.002251  f :     0.009316
      f+1     :     0.000850
      f-1     :     0.001684
      f+2     :     0.001774
      f-2     :     0.001588
      f+3     :     0.000385
      f-3     :     0.000783

 14 H s       :     0.778541  s :     0.778541
      pz      :     0.057181  p :     0.186996
      px      :     0.041874
      py      :     0.087942
      dz2     :     0.005647  d :     0.067127
      dxz     :     0.002614
      dyz     :     0.024641
      dx2y2   :     0.017723
      dxy     :     0.016502
      f0      :     0.001237  f :     0.009479
      f+1     :     0.000370
      f-1     :     0.001227
      f+2     :     0.001511
      f-2     :     0.000841
      f+3     :     0.001808
      f-3     :     0.002483

 15 H s       :     0.687075  s :     0.687075
      pz      :     0.096667  p :     0.347134
      px      :     0.117124
      py      :     0.133343
      dz2     :     0.011165  d :     0.126118
      dxz     :     0.011144
      dyz     :     0.036914
      dx2y2   :     0.037552
      dxy     :     0.029342
      f0      :     0.003170  f :     0.021749
      f+1     :     0.000943
      f-1     :     0.002095
      f+2     :     0.001968
      f-2     :     0.004044
      f+3     :     0.003557
      f-3     :     0.005971

 16 N s       :     2.884937  s :     2.884937
      pz      :     0.926368  p :     3.341894
      px      :     1.212035
      py      :     1.203491
      dz2     :     0.032705  d :     0.407609
      dxz     :     0.092452
      dyz     :     0.049511
      dx2y2   :     0.099980
      dxy     :     0.132960
      f0      :     0.005561  f :     0.082871
      f+1     :     0.005665
      f-1     :     0.005013
      f+2     :     0.011802
      f-2     :     0.011914
      f+3     :     0.012576
      f-3     :     0.030340
      g0      :     0.000314  g :     0.006536
      g+1     :     0.000981
      g-1     :     0.000550
      g+2     :     0.000475
      g-2     :     0.000682
      g+3     :     0.000584
      g-3     :     0.000099
      g+4     :     0.001324
      g-4     :     0.001526

 17 C s       :     2.611769  s :     2.611769
      pz      :     0.792195  p :     2.744748
      px      :     0.979171
      py      :     0.973381
      dz2     :     0.048799  d :     0.585034
      dxz     :     0.082115
      dyz     :     0.030011
      dx2y2   :     0.182390
      dxy     :     0.241720
      f0      :     0.010348  f :     0.148925
      f+1     :     0.012386
      f-1     :     0.007047
      f+2     :     0.022172
      f-2     :     0.006903
      f+3     :     0.025515
      f-3     :     0.064553
      g0      :     0.000651  g :     0.018462
      g+1     :     0.002786
      g-1     :     0.000460
      g+2     :     0.001782
      g-2     :     0.001740
      g+3     :     0.001822
      g-3     :     0.000141
      g+4     :     0.002744
      g-4     :     0.006336

 18 C s       :     2.618566  s :     2.618566
      pz      :     0.637648  p :     2.607184
      px      :     0.978524
      py      :     0.991012
      dz2     :     0.070751  d :     0.940166
      dxz     :     0.106821
      dyz     :     0.144514
      dx2y2   :     0.311273
      dxy     :     0.306808
      f0      :     0.015974  f :     0.262785
      f+1     :     0.011083
      f-1     :     0.018671
      f+2     :     0.028166
      f-2     :     0.030686
      f+3     :     0.048370
      f-3     :     0.109835
      g0      :     0.001247  g :     0.034869
      g+1     :     0.002052
      g-1     :     0.004889
      g+2     :     0.003014
      g-2     :     0.003170
      g+3     :     0.003332
      g-3     :     0.000765
      g+4     :     0.011179
      g-4     :     0.005221

 19 H s       :     0.789153  s :     0.789153
      pz      :     0.056744  p :     0.198726
      px      :     0.052179
      py      :     0.089803
      dz2     :     0.005862  d :     0.068210
      dxz     :     0.006123
      dyz     :     0.017395
      dx2y2   :     0.021281
      dxy     :     0.017549
      f0      :     0.001041  f :     0.009915
      f+1     :     0.000413
      f-1     :     0.001057
      f+2     :     0.000777
      f-2     :     0.001376
      f+3     :     0.002091
      f-3     :     0.003160

 20 O s       :     3.233182  s :     3.233182
      pz      :     1.243320  p :     4.272821
      px      :     1.521677
      py      :     1.507824
      dz2     :     0.010878  d :     0.103273
      dxz     :     0.003407
      dyz     :     0.015423
      dx2y2   :     0.037533
      dxy     :     0.036033
      f0      :     0.001473  f :     0.022092
      f+1     :     0.001087
      f-1     :     0.002104
      f+2     :     0.001517
      f-2     :     0.001628
      f+3     :     0.005192
      f-3     :     0.009090
      g0      :     0.000052  g :     0.001201
      g+1     :     0.000023
      g-1     :     0.000106
      g+2     :     0.000087
      g-2     :     0.000094
      g+3     :     0.000095
      g-3     :     0.000027
      g+4     :     0.000478
      g-4     :     0.000239

 21 C s       :     2.572445  s :     2.572445
      pz      :     0.802982  p :     2.746519
      px      :     0.947202
      py      :     0.996335
      dz2     :     0.058160  d :     0.622183
      dxz     :     0.060261
      dyz     :     0.099722
      dx2y2   :     0.221427
      dxy     :     0.182614
      f0      :     0.009852  f :     0.153375
      f+1     :     0.011101
      f-1     :     0.008890
      f+2     :     0.013251
      f-2     :     0.022108
      f+3     :     0.024874
      f-3     :     0.063299
      g0      :     0.000841  g :     0.014367
      g+1     :     0.000938
      g-1     :     0.001123
      g+2     :     0.001135
      g-2     :     0.001357
      g+3     :     0.001374
      g-3     :     0.000854
      g+4     :     0.003578
      g-4     :     0.003167

 22 C s       :     2.579431  s :     2.579431
      pz      :     0.744882  p :     2.680569
      px      :     0.992846
      py      :     0.942841
      dz2     :     0.039293  d :     0.509059
      dxz     :     0.090448
      dyz     :     0.041087
      dx2y2   :     0.158467
      dxy     :     0.179764
      f0      :     0.007087  f :     0.117402
      f+1     :     0.008313
      f-1     :     0.006895
      f+2     :     0.016372
      f-2     :     0.012650
      f+3     :     0.018964
      f-3     :     0.047121
      g0      :     0.000578  g :     0.011685
      g+1     :     0.001432
      g-1     :     0.000674
      g+2     :     0.001006
      g-2     :     0.001226
      g+3     :     0.001023
      g-3     :     0.000368
      g+4     :     0.001972
      g-4     :     0.003406

 23 C s       :     2.586094  s :     2.586094
      pz      :     0.771995  p :     2.710927
      px      :     0.982756
      py      :     0.956175
      dz2     :     0.038104  d :     0.500801
      dxz     :     0.074237
      dyz     :     0.047972
      dx2y2   :     0.146132
      dxy     :     0.194356
      f0      :     0.006865  f :     0.113653
      f+1     :     0.007327
      f-1     :     0.007517
      f+2     :     0.019447
      f-2     :     0.007614
      f+3     :     0.018028
      f-3     :     0.046855
      g0      :     0.000581  g :     0.011559
      g+1     :     0.001269
      g-1     :     0.000686
      g+2     :     0.001134
      g-2     :     0.001046
      g+3     :     0.001050
      g-3     :     0.000416
      g+4     :     0.002742
      g-4     :     0.002635

 24 C s       :     2.588503  s :     2.588503
      pz      :     0.747846  p :     2.691188
      px      :     0.952953
      py      :     0.990389
      dz2     :     0.044818  d :     0.507585
      dxz     :     0.028270
      dyz     :     0.096465
      dx2y2   :     0.199724
      dxy     :     0.138308
      f0      :     0.005784  f :     0.114369
      f+1     :     0.008045
      f-1     :     0.008309
      f+2     :     0.008644
      f-2     :     0.020008
      f+3     :     0.018408
      f-3     :     0.045171
      g0      :     0.000788  g :     0.011489
      g+1     :     0.000643
      g-1     :     0.001093
      g+2     :     0.000921
      g-2     :     0.001249
      g+3     :     0.000989
      g-3     :     0.000765
      g+4     :     0.003046
      g-4     :     0.001996

 25 C s       :     2.585815  s :     2.585815
      pz      :     0.774397  p :     2.710929
      px      :     0.986214
      py      :     0.950317
      dz2     :     0.037745  d :     0.500692
      dxz     :     0.083002
      dyz     :     0.040033
      dx2y2   :     0.163916
      dxy     :     0.175996
      f0      :     0.007008  f :     0.113584
      f+1     :     0.008002
      f-1     :     0.006731
      f+2     :     0.016242
      f-2     :     0.010763
      f+3     :     0.018400
      f-3     :     0.046438
      g0      :     0.000580  g :     0.011545
      g+1     :     0.001311
      g-1     :     0.000654
      g+2     :     0.001018
      g-2     :     0.001145
      g+3     :     0.001067
      g-3     :     0.000400
      g+4     :     0.001961
      g-4     :     0.003409

 26 C s       :     2.578781  s :     2.578781
      pz      :     0.751140  p :     2.684404
      px      :     0.986736
      py      :     0.946527
      dz2     :     0.040075  d :     0.509058
      dxz     :     0.083582
      dyz     :     0.051287
      dx2y2   :     0.143525
      dxy     :     0.190589
      f0      :     0.007133  f :     0.116593
      f+1     :     0.007572
      f-1     :     0.007754
      f+2     :     0.020324
      f-2     :     0.008915
      f+3     :     0.018515
      f-3     :     0.046380
      g0      :     0.000617  g :     0.011625
      g+1     :     0.001359
      g-1     :     0.000733
      g+2     :     0.001089
      g-2     :     0.001085
      g+3     :     0.001076
      g-3     :     0.000389
      g+4     :     0.002654
      g-4     :     0.002622

 27 H s       :     0.783204  s :     0.783204
      pz      :     0.050322  p :     0.189169
      px      :     0.056365
      py      :     0.082481
      dz2     :     0.005804  d :     0.065322
      dxz     :     0.004769
      dyz     :     0.015749
      dx2y2   :     0.020921
      dxy     :     0.018078
      f0      :     0.000838  f :     0.009608
      f+1     :     0.000399
      f-1     :     0.001089
      f+2     :     0.000908
      f-2     :     0.001135
      f+3     :     0.001975
      f-3     :     0.003263

 28 H s       :     0.790526  s :     0.790526
      pz      :     0.052449  p :     0.186847
      px      :     0.058669
      py      :     0.075729
      dz2     :     0.005817  d :     0.064640
      dxz     :     0.007269
      dyz     :     0.013413
      dx2y2   :     0.023091
      dxy     :     0.015049
      f0      :     0.000869  f :     0.009613
      f+1     :     0.000565
      f-1     :     0.000924
      f+2     :     0.000511
      f-2     :     0.001528
      f+3     :     0.001994
      f-3     :     0.003221

 29 H s       :     0.790292  s :     0.790292
      pz      :     0.048055  p :     0.185322
      px      :     0.093517
      py      :     0.043749
      dz2     :     0.004697  d :     0.064083
      dxz     :     0.019588
      dyz     :     0.000443
      dx2y2   :     0.014424
      dxy     :     0.024932
      f0      :     0.001011  f :     0.009527
      f+1     :     0.001001
      f-1     :     0.000254
      f+2     :     0.001625
      f-2     :     0.000088
      f+3     :     0.002085
      f-3     :     0.003464

 30 H s       :     0.789937  s :     0.789937
      pz      :     0.053040  p :     0.186997
      px      :     0.051464
      py      :     0.082493
      dz2     :     0.006021  d :     0.064717
      dxz     :     0.004700
      dyz     :     0.016048
      dx2y2   :     0.020066
      dxy     :     0.017881
      f0      :     0.000847  f :     0.009628
      f+1     :     0.000400
      f-1     :     0.001131
      f+2     :     0.000909
      f-2     :     0.001180
      f+3     :     0.001954
      f-3     :     0.003208

 31 H s       :     0.779046  s :     0.779046
      pz      :     0.052510  p :     0.192107
      px      :     0.062793
      py      :     0.076804
      dz2     :     0.006092  d :     0.065827
      dxz     :     0.007051
      dyz     :     0.013807
      dx2y2   :     0.023372
      dxy     :     0.015505
      f0      :     0.000833  f :     0.009613
      f+1     :     0.000547
      f-1     :     0.000972
      f+2     :     0.000625
      f-2     :     0.001465
      f+3     :     0.001914
      f-3     :     0.003257


SPIN
  0 N s       :     0.000000  s :     0.000000
      pz      :     0.000000  p :    -0.000000
      px      :     0.000000
      py      :    -0.000000
      dz2     :    -0.000000  d :    -0.000000
      dxz     :     0.000000
      dyz     :    -0.000000
      dx2y2   :    -0.000000
      dxy     :    -0.000000
      f0      :     0.000000  f :     0.000000
      f+1     :    -0.000000
      f-1     :     0.000000
      f+2     :    -0.000000
      f-2     :    -0.000000
      f+3     :     0.000000
      f-3     :     0.000000
      g0      :    -0.000000  g :     0.000000
      g+1     :     0.000000
      g-1     :    -0.000000
      g+2     :     0.000000
      g-2     :    -0.000000
      g+3     :     0.000000
      g-3     :     0.000000
      g+4     :    -0.000000
      g-4     :     0.000000

  1 C s       :     0.000000  s :     0.000000
      pz      :     0.000000  p :     0.000000
      px      :    -0.000000
      py      :     0.000000
      dz2     :    -0.000000  d :     0.000000
      dxz     :     0.000000
      dyz     :     0.000000
      dx2y2   :     0.000000
      dxy     :    -0.000000
      f0      :    -0.000000  f :    -0.000000
      f+1     :    -0.000000
      f-1     :    -0.000000
      f+2     :    -0.000000
      f-2     :     0.000000
      f+3     :     0.000000
      f-3     :    -0.000000
      g0      :     0.000000  g :     0.000000
      g+1     :     0.000000
      g-1     :     0.000000
      g+2     :    -0.000000
      g-2     :     0.000000
      g+3     :     0.000000
      g-3     :     0.000000
      g+4     :     0.000000
      g-4     :     0.000000

  2 C s       :    -0.000000  s :    -0.000000
      pz      :     0.000000  p :     0.000000
      px      :    -0.000000
      py      :     0.000000
      dz2     :    -0.000000  d :    -0.000000
      dxz     :     0.000000
      dyz     :    -0.000000
      dx2y2   :    -0.000000
      dxy     :    -0.000000
      f0      :    -0.000000  f :    -0.000000
      f+1     :    -0.000000
      f-1     :     0.000000
      f+2     :     0.000000
      f-2     :    -0.000000
      f+3     :    -0.000000
      f-3     :    -0.000000
      g0      :     0.000000  g :    -0.000000
      g+1     :     0.000000
      g-1     :    -0.000000
      g+2     :    -0.000000
      g-2     :    -0.000000
      g+3     :    -0.000000
      g-3     :     0.000000
      g+4     :    -0.000000
      g-4     :     0.000000

  3 C s       :     0.000000  s :     0.000000
      pz      :    -0.000000  p :    -0.000000
      px      :    -0.000000
      py      :    -0.000000
      dz2     :     0.000000  d :     0.000000
      dxz     :    -0.000000
      dyz     :     0.000000
      dx2y2   :     0.000000
      dxy     :    -0.000000
      f0      :     0.000000  f :    -0.000000
      f+1     :    -0.000000
      f-1     :    -0.000000
      f+2     :    -0.000000
      f-2     :     0.000000
      f+3     :    -0.000000
      f-3     :    -0.000000
      g0      :     0.000000  g :     0.000000
      g+1     :     0.000000
      g-1     :    -0.000000
      g+2     :     0.000000
      g-2     :     0.000000
      g+3     :    -0.000000
      g-3     :    -0.000000
      g+4     :     0.000000
      g-4     :    -0.000000

  4 C s       :    -0.000000  s :    -0.000000
      pz      :    -0.000000  p :     0.000000
      px      :     0.000000
      py      :     0.000000
      dz2     :     0.000000  d :     0.000000
      dxz     :     0.000000
      dyz     :    -0.000000
      dx2y2   :     0.000000
      dxy     :    -0.000000
      f0      :     0.000000  f :     0.000000
      f+1     :     0.000000
      f-1     :     0.000000
      f+2     :     0.000000
      f-2     :     0.000000
      f+3     :     0.000000
      f-3     :    -0.000000
      g0      :    -0.000000  g :     0.000000
      g+1     :     0.000000
      g-1     :     0.000000
      g+2     :     0.000000
      g-2     :     0.000000
      g+3     :     0.000000
      g-3     :    -0.000000
      g+4     :     0.000000
      g-4     :    -0.000000

  5 C s       :     0.000000  s :     0.000000
      pz      :     0.000000  p :    -0.000000
      px      :    -0.000000
      py      :    -0.000000
      dz2     :     0.000000  d :    -0.000000
      dxz     :    -0.000000
      dyz     :     0.000000
      dx2y2   :    -0.000000
      dxy     :    -0.000000
      f0      :    -0.000000  f :    -0.000000
      f+1     :     0.000000
      f-1     :    -0.000000
      f+2     :    -0.000000
      f-2     :     0.000000
      f+3     :    -0.000000
      f-3     :     0.000000
      g0      :     0.000000  g :     0.000000
      g+1     :    -0.000000
      g-1     :    -0.000000
      g+2     :    -0.000000
      g-2     :     0.000000
      g+3     :    -0.000000
      g-3     :     0.000000
      g+4     :     0.000000
      g-4     :    -0.000000

  6 H s       :    -0.000000  s :    -0.000000
      pz      :     0.000000  p :     0.000000
      px      :     0.000000
      py      :     0.000000
      dz2     :    -0.000000  d :    -0.000000
      dxz     :    -0.000000
      dyz     :     0.000000
      dx2y2   :     0.000000
      dxy     :    -0.000000
      f0      :    -0.000000  f :    -0.000000
      f+1     :    -0.000000
      f-1     :     0.000000
      f+2     :    -0.000000
      f-2     :    -0.000000
      f+3     :    -0.000000
      f-3     :    -0.000000

  7 H s       :     0.000000  s :     0.000000
      pz      :     0.000000  p :    -0.000000
      px      :    -0.000000
      py      :    -0.000000
      dz2     :     0.000000  d :     0.000000
      dxz     :     0.000000
      dyz     :     0.000000
      dx2y2   :    -0.000000
      dxy     :     0.000000
      f0      :     0.000000  f :     0.000000
      f+1     :     0.000000
      f-1     :    -0.000000
      f+2     :    -0.000000
      f-2     :     0.000000
      f+3     :     0.000000
      f-3     :     0.000000

  8 N s       :     0.000000  s :     0.000000
      pz      :     0.000000  p :    -0.000000
      px      :    -0.000000
      py      :    -0.000000
      dz2     :    -0.000000  d :    -0.000000
      dxz     :    -0.000000
      dyz     :     0.000000
      dx2y2   :     0.000000
      dxy     :     0.000000
      f0      :    -0.000000  f :    -0.000000
      f+1     :     0.000000
      f-1     :     0.000000
      f+2     :    -0.000000
      f-2     :     0.000000
      f+3     :    -0.000000
      f-3     :    -0.000000
      g0      :    -0.000000  g :     0.000000
      g+1     :     0.000000
      g-1     :     0.000000
      g+2     :    -0.000000
      g-2     :    -0.000000
      g+3     :    -0.000000
      g-3     :    -0.000000
      g+4     :     0.000000
      g-4     :     0.000000

  9 H s       :     0.000000  s :     0.000000
      pz      :     0.000000  p :     0.000000
      px      :    -0.000000
      py      :     0.000000
      dz2     :    -0.000000  d :     0.000000
      dxz     :    -0.000000
      dyz     :     0.000000
      dx2y2   :    -0.000000
      dxy     :     0.000000
      f0      :     0.000000  f :     0.000000
      f+1     :    -0.000000
      f-1     :     0.000000
      f+2     :    -0.000000
      f-2     :    -0.000000
      f+3     :    -0.000000
      f-3     :     0.000000

 10 H s       :    -0.000000  s :    -0.000000
      pz      :    -0.000000  p :     0.000000
      px      :     0.000000
      py      :     0.000000
      dz2     :     0.000000  d :    -0.000000
      dxz     :    -0.000000
      dyz     :     0.000000
      dx2y2   :    -0.000000
      dxy     :    -0.000000
      f0      :    -0.000000  f :    -0.000000
      f+1     :    -0.000000
      f-1     :    -0.000000
      f+2     :    -0.000000
      f-2     :     0.000000
      f+3     :     0.000000
      f-3     :    -0.000000

 11 C s       :     0.000000  s :     0.000000
      pz      :    -0.000000  p :    -0.000000
      px      :     0.000000
      py      :    -0.000000
      dz2     :     0.000000  d :     0.000000
      dxz     :     0.000000
      dyz     :     0.000000
      dx2y2   :     0.000000
      dxy     :     0.000000
      f0      :     0.000000  f :    -0.000000
      f+1     :    -0.000000
      f-1     :     0.000000
      f+2     :     0.000000
      f-2     :    -0.000000
      f+3     :    -0.000000
      f-3     :    -0.000000
      g0      :    -0.000000  g :     0.000000
      g+1     :     0.000000
      g-1     :     0.000000
      g+2     :     0.000000
      g-2     :    -0.000000
      g+3     :     0.000000
      g-3     :     0.000000
      g+4     :    -0.000000
      g-4     :    -0.000000

 12 H s       :     0.000000  s :     0.000000
      pz      :    -0.000000  p :     0.000000
      px      :     0.000000
      py      :    -0.000000
      dz2     :    -0.000000  d :    -0.000000
      dxz     :     0.000000
      dyz     :    -0.000000
      dx2y2   :     0.000000
      dxy     :     0.000000
      f0      :     0.000000  f :    -0.000000
      f+1     :     0.000000
      f-1     :    -0.000000
      f+2     :    -0.000000
      f-2     :     0.000000
      f+3     :     0.000000
      f-3     :    -0.000000

 13 H s       :    -0.000000  s :    -0.000000
      pz      :     0.000000  p :     0.000000
      px      :     0.000000
      py      :    -0.000000
      dz2     :    -0.000000  d :     0.000000
      dxz     :    -0.000000
      dyz     :     0.000000
      dx2y2   :    -0.000000
      dxy     :    -0.000000
      f0      :    -0.000000  f :    -0.000000
      f+1     :    -0.000000
      f-1     :     0.000000
      f+2     :    -0.000000
      f-2     :    -0.000000
      f+3     :     0.000000
      f-3     :    -0.000000

 14 H s       :     0.000000  s :     0.000000
      pz      :     0.000000  p :    -0.000000
      px      :     0.000000
      py      :    -0.000000
      dz2     :     0.000000  d :     0.000000
      dxz     :    -0.000000
      dyz     :    -0.000000
      dx2y2   :     0.000000
      dxy     :     0.000000
      f0      :    -0.000000  f :    -0.000000
      f+1     :    -0.000000
      f-1     :     0.000000
      f+2     :    -0.000000
      f-2     :    -0.000000
      f+3     :     0.000000
      f-3     :     0.000000

 15 H s       :     0.000000  s :     0.000000
      pz      :     0.000000  p :     0.000000
      px      :    -0.000000
      py      :     0.000000
      dz2     :    -0.000000  d :    -0.000000
      dxz     :     0.000000
      dyz     :    -0.000000
      dx2y2   :     0.000000
      dxy     :    -0.000000
      f0      :    -0.000000  f :    -0.000000
      f+1     :    -0.000000
      f-1     :    -0.000000
      f+2     :    -0.000000
      f-2     :    -0.000000
      f+3     :     0.000000
      f-3     :    -0.000000

 16 N s       :     0.000000  s :     0.000000
      pz      :     0.000000  p :     0.000000
      px      :    -0.000000
      py      :     0.000000
      dz2     :    -0.000000  d :     0.000000
      dxz     :     0.000000
      dyz     :    -0.000000
      dx2y2   :     0.000000
      dxy     :     0.000000
      f0      :     0.000000  f :     0.000000
      f+1     :    -0.000000
      f-1     :     0.000000
      f+2     :    -0.000000
      f-2     :     0.000000
      f+3     :     0.000000
      f-3     :    -0.000000
      g0      :    -0.000000  g :    -0.000000
      g+1     :    -0.000000
      g-1     :     0.000000
      g+2     :    -0.000000
      g-2     :    -0.000000
      g+3     :     0.000000
      g-3     :     0.000000
      g+4     :    -0.000000
      g-4     :    -0.000000

 17 C s       :    -0.000000  s :    -0.000000
      pz      :    -0.000000  p :    -0.000000
      px      :    -0.000000
      py      :    -0.000000
      dz2     :     0.000000  d :     0.000000
      dxz     :     0.000000
      dyz     :    -0.000000
      dx2y2   :     0.000000
      dxy     :    -0.000000
      f0      :     0.000000  f :     0.000000
      f+1     :     0.000000
      f-1     :    -0.000000
      f+2     :     0.000000
      f-2     :     0.000000
      f+3     :    -0.000000
      f-3     :    -0.000000
      g0      :    -0.000000  g :    -0.000000
      g+1     :    -0.000000
      g-1     :     0.000000
      g+2     :    -0.000000
      g-2     :     0.000000
      g+3     :     0.000000
      g-3     :    -0.000000
      g+4     :    -0.000000
      g-4     :     0.000000

 18 C s       :     0.000000  s :     0.000000
      pz      :     0.000000  p :     0.000000
      px      :     0.000000
      py      :     0.000000
      dz2     :    -0.000000  d :    -0.000000
      dxz     :    -0.000000
      dyz     :    -0.000000
      dx2y2   :     0.000000
      dxy     :     0.000000
      f0      :    -0.000000  f :     0.000000
      f+1     :     0.000000
      f-1     :    -0.000000
      f+2     :    -0.000000
      f-2     :    -0.000000
      f+3     :     0.000000
      f-3     :     0.000000
      g0      :     0.000000  g :    -0.000000
      g+1     :    -0.000000
      g-1     :    -0.000000
      g+2     :    -0.000000
      g-2     :    -0.000000
      g+3     :    -0.000000
      g-3     :    -0.000000
      g+4     :    -0.000000
      g-4     :     0.000000

 19 H s       :    -0.000000  s :    -0.000000
      pz      :    -0.000000  p :    -0.000000
      px      :    -0.000000
      py      :     0.000000
      dz2     :    -0.000000  d :     0.000000
      dxz     :     0.000000
      dyz     :    -0.000000
      dx2y2   :    -0.000000
      dxy     :     0.000000
      f0      :    -0.000000  f :    -0.000000
      f+1     :     0.000000
      f-1     :     0.000000
      f+2     :    -0.000000
      f-2     :    -0.000000
      f+3     :    -0.000000
      f-3     :    -0.000000

 20 O s       :    -0.000000  s :    -0.000000
      pz      :    -0.000000  p :     0.000000
      px      :    -0.000000
      py      :     0.000000
      dz2     :    -0.000000  d :     0.000000
      dxz     :     0.000000
      dyz     :     0.000000
      dx2y2   :     0.000000
      dxy     :     0.000000
      f0      :    -0.000000  f :    -0.000000
      f+1     :    -0.000000
      f-1     :    -0.000000
      f+2     :     0.000000
      f-2     :     0.000000
      f+3     :    -0.000000
      f-3     :     0.000000
      g0      :    -0.000000  g :    -0.000000
      g+1     :    -0.000000
      g-1     :    -0.000000
      g+2     :     0.000000
      g-2     :     0.000000
      g+3     :     0.000000
      g-3     :     0.000000
      g+4     :    -0.000000
      g-4     :    -0.000000

 21 C s       :    -0.000000  s :    -0.000000
      pz      :    -0.000000  p :    -0.000000
      px      :     0.000000
      py      :    -0.000000
      dz2     :     0.000000  d :     0.000000
      dxz     :     0.000000
      dyz     :    -0.000000
      dx2y2   :     0.000000
      dxy     :    -0.000000
      f0      :    -0.000000  f :    -0.000000
      f+1     :    -0.000000
      f-1     :    -0.000000
      f+2     :     0.000000
      f-2     :     0.000000
      f+3     :     0.000000
      f-3     :    -0.000000
      g0      :     0.000000  g :     0.000000
      g+1     :    -0.000000
      g-1     :    -0.000000
      g+2     :    -0.000000
      g-2     :    -0.000000
      g+3     :     0.000000
      g-3     :    -0.000000
      g+4     :    -0.000000
      g-4     :     0.000000

 22 C s       :     0.000000  s :     0.000000
      pz      :     0.000000  p :     0.000000
      px      :    -0.000000
      py      :     0.000000
      dz2     :    -0.000000  d :    -0.000000
      dxz     :    -0.000000
      dyz     :     0.000000
      dx2y2   :    -0.000000
      dxy     :    -0.000000
      f0      :    -0.000000  f :     0.000000
      f+1     :     0.000000
      f-1     :    -0.000000
      f+2     :    -0.000000
      f-2     :    -0.000000
      f+3     :    -0.000000
      f-3     :     0.000000
      g0      :     0.000000  g :     0.000000
      g+1     :    -0.000000
      g-1     :     0.000000
      g+2     :     0.000000
      g-2     :    -0.000000
      g+3     :     0.000000
      g-3     :    -0.000000
      g+4     :    -0.000000
      g-4     :    -0.000000

 23 C s       :     0.000000  s :     0.000000
      pz      :    -0.000000  p :    -0.000000
      px      :     0.000000
      py      :    -0.000000
      dz2     :    -0.000000  d :    -0.000000
      dxz     :     0.000000
      dyz     :    -0.000000
      dx2y2   :    -0.000000
      dxy     :    -0.000000
      f0      :     0.000000  f :     0.000000
      f+1     :    -0.000000
      f-1     :     0.000000
      f+2     :     0.000000
      f-2     :    -0.000000
      f+3     :    -0.000000
      f-3     :     0.000000
      g0      :     0.000000  g :     0.000000
      g+1     :     0.000000
      g-1     :     0.000000
      g+2     :     0.000000
      g-2     :     0.000000
      g+3     :     0.000000
      g-3     :    -0.000000
      g+4     :    -0.000000
      g-4     :     0.000000

 24 C s       :    -0.000000  s :    -0.000000
      pz      :     0.000000  p :     0.000000
      px      :     0.000000
      py      :    -0.000000
      dz2     :    -0.000000  d :    -0.000000
      dxz     :     0.000000
      dyz     :     0.000000
      dx2y2   :    -0.000000
      dxy     :    -0.000000
      f0      :    -0.000000  f :    -0.000000
      f+1     :    -0.000000
      f-1     :    -0.000000
      f+2     :    -0.000000
      f-2     :     0.000000
      f+3     :     0.000000
      f-3     :    -0.000000
      g0      :    -0.000000  g :    -0.000000
      g+1     :    -0.000000
      g-1     :    -0.000000
      g+2     :    -0.000000
      g-2     :     0.000000
      g+3     :    -0.000000
      g-3     :    -0.000000
      g+4     :     0.000000
      g-4     :    -0.000000

 25 C s       :    -0.000000  s :    -0.000000
      pz      :    -0.000000  p :    -0.000000
      px      :    -0.000000
      py      :     0.000000
      dz2     :     0.000000  d :     0.000000
      dxz     :     0.000000
      dyz     :     0.000000
      dx2y2   :    -0.000000
      dxy     :    -0.000000
      f0      :     0.000000  f :     0.000000
      f+1     :    -0.000000
      f-1     :     0.000000
      f+2     :     0.000000
      f-2     :     0.000000
      f+3     :     0.000000
      f-3     :    -0.000000
      g0      :     0.000000  g :     0.000000
      g+1     :     0.000000
      g-1     :    -0.000000
      g+2     :     0.000000
      g-2     :    -0.000000
      g+3     :     0.000000
      g-3     :     0.000000
      g+4     :    -0.000000
      g-4     :     0.000000

 26 C s       :     0.000000  s :     0.000000
      pz      :     0.000000  p :     0.000000
      px      :     0.000000
      py      :    -0.000000
      dz2     :     0.000000  d :     0.000000
      dxz     :     0.000000
      dyz     :    -0.000000
      dx2y2   :     0.000000
      dxy     :    -0.000000
      f0      :     0.000000  f :     0.000000
      f+1     :     0.000000
      f-1     :    -0.000000
      f+2     :     0.000000
      f-2     :     0.000000
      f+3     :     0.000000
      f-3     :     0.000000
      g0      :    -0.000000  g :    -0.000000
      g+1     :     0.000000
      g-1     :     0.000000
      g+2     :    -0.000000
      g-2     :    -0.000000
      g+3     :    -0.000000
      g-3     :    -0.000000
      g+4     :    -0.000000
      g-4     :     0.000000

 27 H s       :     0.000000  s :     0.000000
      pz      :     0.000000  p :    -0.000000
      px      :     0.000000
      py      :    -0.000000
      dz2     :    -0.000000  d :     0.000000
      dxz     :     0.000000
      dyz     :    -0.000000
      dx2y2   :     0.000000
      dxy     :     0.000000
      f0      :     0.000000  f :     0.000000
      f+1     :    -0.000000
      f-1     :     0.000000
      f+2     :     0.000000
      f-2     :     0.000000
      f+3     :    -0.000000
      f-3     :    -0.000000

 28 H s       :     0.000000  s :     0.000000
      pz      :    -0.000000  p :    -0.000000
      px      :    -0.000000
      py      :    -0.000000
      dz2     :    -0.000000  d :    -0.000000
      dxz     :    -0.000000
      dyz     :    -0.000000
      dx2y2   :     0.000000
      dxy     :     0.000000
      f0      :    -0.000000  f :    -0.000000
      f+1     :    -0.000000
      f-1     :    -0.000000
      f+2     :     0.000000
      f-2     :    -0.000000
      f+3     :     0.000000
      f-3     :    -0.000000

 29 H s       :    -0.000000  s :    -0.000000
      pz      :     0.000000  p :     0.000000
      px      :     0.000000
      py      :     0.000000
      dz2     :     0.000000  d :     0.000000
      dxz     :     0.000000
      dyz     :     0.000000
      dx2y2   :     0.000000
      dxy     :     0.000000
      f0      :     0.000000  f :     0.000000
      f+1     :    -0.000000
      f-1     :     0.000000
      f+2     :     0.000000
      f-2     :    -0.000000
      f+3     :     0.000000
      f-3     :     0.000000

 30 H s       :     0.000000  s :     0.000000
      pz      :    -0.000000  p :    -0.000000
      px      :    -0.000000
      py      :    -0.000000
      dz2     :     0.000000  d :    -0.000000
      dxz     :     0.000000
      dyz     :    -0.000000
      dx2y2   :    -0.000000
      dxy     :    -0.000000
      f0      :     0.000000  f :     0.000000
      f+1     :    -0.000000
      f-1     :     0.000000
      f+2     :    -0.000000
      f-2     :    -0.000000
      f+3     :     0.000000
      f-3     :     0.000000

 31 H s       :    -0.000000  s :    -0.000000
      pz      :     0.000000  p :     0.000000
      px      :     0.000000
      py      :     0.000000
      dz2     :    -0.000000  d :    -0.000000
      dxz     :     0.000000
      dyz     :     0.000000
      dx2y2   :    -0.000000
      dxy     :    -0.000000
      f0      :    -0.000000  f :     0.000000
      f+1     :    -0.000000
      f-1     :    -0.000000
      f+2     :     0.000000
      f-2     :     0.000000
      f+3     :    -0.000000
      f-3     :     0.000000


                      *****************************
                      * MAYER POPULATION ANALYSIS *
                      *****************************

  NA   - Mulliken gross atomic population
  ZA   - Total nuclear charge
  QA   - Mulliken gross atomic charge
  VA   - Mayer's total valence
  BVA  - Mayer's bonded valence
  FA   - Mayer's free valence

  ATOM       NA         ZA         QA         VA         BVA        FA
  0 N      7.2047     7.0000    -0.2047     3.4988     3.4988    -0.0000
  1 C      5.8287     6.0000     0.1713     3.6242     3.6242    -0.0000
  2 C      6.1035     6.0000    -0.1035     3.6948     3.6948    -0.0000
  3 C      5.6761     6.0000     0.3239     3.5104     3.5104    -0.0000
  4 C      6.1185     6.0000    -0.1185     3.7138     3.7138     0.0000
  5 C      5.8623     6.0000     0.1377     3.6671     3.6671     0.0000
  6 H      0.8618     1.0000     0.1382     0.9719     0.9719    -0.0000
  7 H      0.8969     1.0000     0.1031     1.0042     1.0042    -0.0000
  8 N      7.0536     7.0000    -0.0536     3.1776     3.1776    -0.0000
  9 H      0.8850     1.0000     0.1150     0.9886     0.9886     0.0000
 10 H      0.8583     1.0000     0.1417     0.9731     0.9731     0.0000
 11 C      5.9894     6.0000     0.0106     3.7652     3.7652    -0.0000
 12 H      0.9096     1.0000     0.0904     0.9870     0.9870    -0.0000
 13 H      0.9090     1.0000     0.0910     0.9871     0.9871     0.0000
 14 H      0.9080     1.0000     0.0920     0.9934     0.9934     0.0000
 15 H      0.8204     1.0000     0.1796     1.0681     1.0681     0.0000
 16 N      7.1868     7.0000    -0.1868     2.8441     2.8441    -0.0000
 17 C      5.9956     6.0000     0.0044     3.7431     3.7431     0.0000
 18 C      5.8138     6.0000     0.1862     3.8144     3.8144    -0.0000
 19 H      0.8893     1.0000     0.1107     0.9772     0.9772     0.0000
 20 O      8.4255     8.0000    -0.4255     2.0235     2.0235    -0.0000
 21 C      5.8935     6.0000     0.1065     3.4231     3.4231    -0.0000
 22 C      6.0460     6.0000    -0.0460     3.6494     3.6494    -0.0000
 23 C      6.1248     6.0000    -0.1248     3.7962     3.7962     0.0000
 24 C      6.0439     6.0000    -0.0439     3.7475     3.7475     0.0000
 25 C      6.1437     6.0000    -0.1437     3.7943     3.7943     0.0000
 26 C      6.0359     6.0000    -0.0359     3.6439     3.6439    -0.0000
 27 H      0.9190     1.0000     0.0810     1.0061     1.0061    -0.0000
 28 H      0.8949     1.0000     0.1051     0.9843     0.9843     0.0000
 29 H      0.8941     1.0000     0.1059     0.9815     0.9815    -0.0000
 30 H      0.8940     1.0000     0.1060     0.9850     0.9850     0.0000
 31 H      0.9135     1.0000     0.0865     0.9903     0.9903    -0.0000

  Mayer bond orders larger than 0.100000
B(  0-N ,  1-C ) :   1.2112 B(  0-N ,  5-C ) :   1.2527 B(  0-N , 11-C ) :   0.8530 
B(  1-C ,  2-C ) :   1.3851 B(  1-C ,  6-H ) :   0.9553 B(  2-C ,  3-C ) :   1.1499 
B(  2-C ,  7-H ) :   0.9681 B(  3-C ,  4-C ) :   1.1854 B(  3-C ,  8-N ) :   1.0973 
B(  4-C ,  5-C ) :   1.3813 B(  4-C ,  9-H ) :   0.9609 B(  5-C , 10-H ) :   0.9509 
B(  8-N , 15-H ) :   0.9224 B(  8-N , 16-N ) :   1.0385 B( 11-C , 12-H ) :   0.9612 
B( 11-C , 13-H ) :   0.9611 B( 11-C , 14-H ) :   0.9681 B( 16-N , 17-C ) :   1.6611 
B( 17-C , 18-C ) :   1.0296 B( 17-C , 19-H ) :   0.9552 B( 18-C , 20-O ) :   1.8137 
B( 18-C , 21-C ) :   0.9047 B( 21-C , 22-C ) :   1.2119 B( 21-C , 26-C ) :   1.2255 
B( 22-C , 23-C ) :   1.3515 B( 22-C , 27-H ) :   0.9720 B( 23-C , 24-C ) :   1.3141 
B( 23-C , 28-H ) :   0.9695 B( 24-C , 25-C ) :   1.3350 B( 24-C , 29-H ) :   0.9662 
B( 25-C , 26-C ) :   1.3376 B( 25-C , 30-H ) :   0.9698 B( 26-C , 31-H ) :   0.9706 


-------
TIMINGS
-------

Total SCF time: 0 days 0 hours 13 min 15 sec 

Total time                  ....     795.673 sec
Sum of individual times     ....     796.251 sec  (100.1%)

SCF preparation             ....       3.308 sec  (  0.4%)
Fock matrix formation       ....     673.572 sec  ( 84.7%)
  Startup                   ....       0.892 sec  (  0.1% of F)
  Split-RI-J                ....      17.436 sec  (  2.6% of F)
  Chain of spheres X        ....     570.786 sec  ( 84.7% of F)
  XC integration            ....      63.123 sec  (  9.4% of F)
    XC Preparation          ....       0.000 sec  (  0.0% of XC)
    Basis function eval.    ....       6.050 sec  (  9.6% of XC)
    Density eval.           ....      23.549 sec  ( 37.3% of XC)
    XC-Functional eval.     ....       0.782 sec  (  1.2% of XC)
    XC-Potential eval.      ....      29.435 sec  ( 46.6% of XC)
  CPCM terms                ....      18.585 sec  (  2.8% of F)
Diagonalization             ....       0.000 sec  (  0.0%)
Density matrix formation    ....       1.975 sec  (  0.2%)
Total Energy calculation    ....       4.123 sec  (  0.5%)
Population analysis         ....       0.957 sec  (  0.1%)
Orbital Transformation      ....       3.037 sec  (  0.4%)
Orbital Orthonormalization  ....       0.000 sec  (  0.0%)
DIIS solution               ....      13.662 sec  (  1.7%)
SOSCF solution              ....      95.617 sec  ( 12.0%)
Finished LeanSCF after 796.5 sec

Maximum memory used throughout the entire LEANSCF-calculation: 272.5 MB


-------------------------------------------------------------------------------
                          DFT DISPERSION CORRECTION                            
                                                                               
                                DFTD4 V3.4.0                                   
-------------------------------------------------------------------------------
The WB97X-D3BJ functional is recognized
Active option DFTDOPT                   ...         5   

-------------------------   ----------------
Dispersion correction           -0.069156253
-------------------------   ----------------


-------------------------   --------------------
FINAL SINGLE POINT ENERGY      -781.876431895583
-------------------------   --------------------


           ************************************************************
           *        Program running with 12 parallel MPI-processes    *
           *              working on a common directory               *
           ************************************************************

------------------------------------------------------------------------------
                              ORCA PROPERTY CALCULATIONS
------------------------------------------------------------------------------

GBWName                                 ... orca.gbw
Number of atoms                         ...     32
Number of basis functions               ...   1446
Max core memory                         ...   1024 MB

Electric properties:
Dipole moment                           ... YES
Quadrupole moment                       ...  NO
Static polarizability (Dipole/Dipole)   ...  NO
Static polarizability (Dipole/Quad.)    ...  NO
Static polarizability (Quad./Quad.)     ...  NO
Static polarizability (Velocity)        ...  NO

Atomic electric properties:
Dipole moment                           ...  NO
Quadrupole moment                       ...  NO
Static polarizability                   ...  NO

Choice of electric origin               ... Center of mass
Position of electric origin             ...    -0.000027     0.000007     0.000001

General magnetic properties:
Magnetizability                         ...  NO

EPR properties:
g-Tensor (aka g-matrix)                 ...  NO
Zero-Field splitting spin-orbit         ...  NO
Zero-field splitting spin-spin          ...  NO
Hyperfine couplings                     ...  NO (   0 nuclei)
Quadrupole couplings                    ...  NO (   0 nuclei)
Contact density                         ...  NO (   0 nuclei)

NMR properties:
Chemical shifts                         ...  NO (   0 nuclei)
Spin-rotation constants                 ...  NO (   0 nuclei)
Spin-spin couplings                     ...  NO (   0 nuclei,    0 pairs)

Choice of magnetic origin               ... GIAO
Position of magnetic origin             ...     0.000000     0.000000     0.000000

Properties with geometric perturbations:
SCF Hessian                             ...  NO
IR spectrum                             ...  NO
VCD spectrum                            ...  NO
X-ray spectroscopy properties:
SCF XES/XAS/RIXS spectra                ...  NO


-------------
DIPOLE MOMENT
-------------

Method             : SCF
Type of density    : Electron Density
Multiplicity       :   1
Irrep              :   0
Energy             :  -781.8072756429251058 Eh
Relativity type    : 
Basis              : AO
                                X                 Y                 Z
Electronic contribution:      2.716195007      -0.801674595       0.007305036
Nuclear contribution   :     -8.998056072       1.189043346      -0.037099450
                        -----------------------------------------
Total Dipole Moment    :     -6.281861065       0.387368751      -0.029794413
                        -----------------------------------------
Magnitude (a.u.)       :      6.293863734
Magnitude (Debye)      :     15.997730251


--------------------
Rotational spectrum 
--------------------
 
Rotational constants in cm-1:             0.071148             0.004446             0.004202 
Rotational constants in MHz :          2132.970308           133.282140           125.966768 

Dipole components along the rotational axes: 
x,y,z [a.u.] :     6.281861     0.387371    -0.029794 
x,y,z [Debye]:    15.967222     0.984618    -0.075731 

 

Dipole moment calculation done in   0.3 sec 

Maximum memory used throughout the entire PROP-calculation: 167.8 MB

--------------------------------
SUGGESTED CITATIONS FOR THIS RUN
--------------------------------

Below you find a list of papers that are relevant to this ORCA run
We neither can nor want to force you to cite these papers, but we appreciate if you do
You receive ORCA, which is the product of decades of hard work by many enthusiastic individuals, for free
The only thing we kindly ask in return is that you cite our papers,
We deeply appreciate it, if you show your appreciation for ORCA by not just citing the generic ORCA reference.

Please note that relegating all ORCA citations to the supporting information does *not* help us.
SI sections are not indexed - citations you put there will not count into any citation statistics
But we need these citations in order to attract the funding resources that allow us to do what we are doing

Therefore, if you are a happy ORCA user, please consider citing a few of the papers listed below in the main body of your paper

In addition to the list printed below, the program has created the file orca.bibtex that contains the list in bibtex format
You can import this file easily into all common literature databanks and citation aid programs


List of essential papers. We consider these as the minimum necessary citations

  1. Neese,F.
     Software update: the ORCA program system, version 5.0
     WIRES Comput. Molec. Sci., 2022 12(1)e1606
     doi.org/10.1002/wcms.1606

List of papers to cite with high priority. The work reported in these papers was absolutely
necessary for this run to complete.
Our perspective: the developers of density functionals and basis sets usually get cited in chemistry papers
Good! But without the algorithms to do something with them, the functionals or basis sets would not do anything.
Hence, in our opinion, the algorithm design and method developments papers are equally worthy of getting cited

  1. Neese,F.
     An improvement of the resolution of the identity approximation for the formation of the Coulomb matrix
     J. Comp. Chem., 2003 24(14)1740-1747
     doi.org/10.1002/jcc.10318
  2. Neese,F.; Wennmohs,F.; Hansen,A.; Becker,U.
     Efficient, approximate and parallel Hartree-Fock and hybrid DFT calculations. A 'chain-of-spheres' algorithm for the Hartree-Fock exchange
     Chem. Phys., 2009 356(1-3)98-109
     doi.org/10.1016/j.chemphys.2008.10.036
  3. Garcia-Rates,M.; Neese,F.
     Effect of the Solute Cavity on the Solvation Energy and its Derivatives within the Framework of the Gaussian Charge Scheme
     J. Comput. Chem., 2020 41 922-939
     doi.org/10.1002/jcc.26139
  4. Helmich-Paris,B.; de Souza,B.; Neese,F.; Izsák,R.
     An improved chain of spheres for exchange algorithm
     J. Chem. Phys., 2021 155 104109
     doi.org/doi: 10.1063/5.0058766.
  5. Neese,F.
     The SHARK Integral Generation and Digestion System
     J. Comp. Chem., 2022  1-16
     doi.org/10.1002/jcc.26942
  6. Caldeweyher,E.; Bannwarth,C.; Grimme,S.
     Extension of the D3 dispersion coefficient model
     J. Chem. Phys., 2017 147 034112
     doi.org/10.1063/1.4993215
  7. Caldeweyher,E.; Ehlert,S.; Hansen,A.; Neugebauer,H.; Spicher,S.; Bannwarth,C.; Grimme,S.
     A generally applicable atomic-charge dependent London dispersion correction
     J. Chem. Phys., 2019 150 154122
     doi.org/10.1063/1.5090222
  8. Caldeweyher,E.; Mewes,J.; Ehlert,S.; Grimme,S.
     Extension and evaluation of the D4 London-dispersion model for periodic systems
     Phys. Chem. Chem. Phys., 2020 22(16)8499-8512
     doi.org/10.1039/D0CP00502A
  9. Wittmann,L.; Gordiy,I.; Friede,M.; Helmich-Paris,B.; Grimme,S.; Hansen,A.; Bursch,M.
     Extension of the D3 and D4 London Dispersion Corrections to the full Actinides Series
     Phys. Chem. Chem. Phys., 2024 26(32)21379-21394
     doi.org/https://doi.org/10.1039/D4CP01514B 

List of suggested additional citations. These are papers that are important in the 'surrounding' of 
of this run, or papers that preceded the highly important papers. If you like your results we are grateful for a citation.

  1. Izsak,R.; Neese,F.
     An overlap fitted chain of spheres exchange method
     J. Chem. Phys., 2011 135 144105
     doi.org/10.1063/1.3646921
  2. Izsak,R.; Hansen,A.; Neese,F.
     The resolution of identity and chain of spheres approximations for the LPNO-CCSD singles Fock term
     Molec. Phys., 2012 110 2413-2417
     doi.org/10.1080/00268976.2012.687466
  3. Neese,F.
     The ORCA program system
     WIRES Comput. Molec. Sci., 2012 2(1)73-78
     doi.org/10.1002/wcms.81
  4. Izsak,R.; Neese,F.; Klopper,W.
     Robust fitting techniques in the chain of spheres approximation to the Fock exchange: The role of the complementary space
     J. Chem. Phys., 2013 139 
     doi.org/10.1063/1.4819264
  5. Neese,F.
     Software update: the ORCA program system, version 4.0
     WIRES Comput. Molec. Sci., 2018 8(1)1-6
     doi.org/10.1002/wcms.1327
  6. Neese,F.; Wennmohs,F.; Becker,U.; Riplinger,C.
     The ORCA quantum chemistry program package
     J. Chem. Phys., 2020 152 Art. No. L224108
     doi.org/10.1063/5.0004608

List of optional additional citations

  1. Neese,F.
     Approximate second-order SCF convergence for spin unrestricted wavefunctions
     Chem. Phys. Lett., 2000 325(1-3)93-98
     doi.org/10.1016/s0009-2614(00)00662-x

Timings for individual modules:

Sum of individual times          ...      838.403 sec (=  13.973 min)
Startup calculation              ...       25.856 sec (=   0.431 min)   3.1 %
SCF iterations                   ...      810.530 sec (=  13.509 min)  96.7 %
Property calculations            ...        2.016 sec (=   0.034 min)   0.2 %
                             ****ORCA TERMINATED NORMALLY****
TOTAL RUN TIME: 0 days 0 hours 13 minutes 59 seconds 505 msec
