# Supplementary material for: Photovermellogens: Minimalistic Pyridinium-Based Acylhydrazones with Photoswitchable Basicity for Operation in Aqueous Media
Source: J Org Chem. 2026 May 4;91(19):6559–65. doi: 10.1021/acs.joc.5c02962 (PMC13185115; doi:10.1021/acs.joc.5c02962)
Supplement: Supplementary file 3 [file jo5c02962_si_003.zip › thermodynamics/zpah/1a/orca.out]

                                 *****************
                                 * O   R   C   A *
                                 *****************

                                            #,                                       
                                            ###                                      
                                            ####                                     
                                            #####                                    
                                            ######                                   
                                           ########,                                 
                                     ,,################,,,,,                         
                               ,,#################################,,                 
                          ,,##########################################,,             
                       ,#########################################, ''#####,          
                    ,#############################################,,   '####,        
                  ,##################################################,,,,####,       
                ,###########''''           ''''###############################       
              ,#####''   ,,,,##########,,,,          '''####'''          '####       
            ,##' ,,,,###########################,,,                        '##       
           ' ,,###''''                  '''############,,,                           
         ,,##''                                '''############,,,,        ,,,,,,###''
      ,#''                                            '''#######################'''  
     '                                                          ''''####''''         
             ,#######,   #######,   ,#######,      ##                                
            ,#'     '#,  ##    ##  ,#'     '#,    #''#        ,####,   ,####,        
            ##       ##  ##   ,#'  ##            #'  '#       #'       #'  '#        
            ##       ##  #######   ##           ,######,      #####,   #    #        
            '#,     ,#'  ##    ##  '#,     ,#' ,#      #,     #,   #   #,  ,#        
             '#######'   ##     ##  '#######'  #'      '#     '####' # '####'        


                #########################################################
                #                        -***-                          #
                #          Department of theory and spectroscopy        #
                #                                                       #
                #                      Frank Neese                      #
                #                                                       #
                #     Directorship, Architecture, Infrastructure        #
                #                    SHARK, DRIVERS                     #
                #        Core code/Algorithms in most modules           #
                #                                                       #
                #        Max Planck Institute fuer Kohlenforschung      #
                #                Kaiser Wilhelm Platz 1                 #
                #                 D-45470 Muelheim/Ruhr                 #
                #                      Germany                          #
                #                                                       #
                #                  All rights reserved                  #
                #                        -***-                          #
                #########################################################


                         Program Version 6.0.1  -  RELEASE   -


 With contributions from (in alphabetic order):
[Max-Planck-Institut fuer Kohlenforschung]                               
  Daniel Aravena         : Magnetic Suceptibility                        
  Michael Atanasov       : Ab Initio Ligand Field Theory (pilot matlab implementation)
  Alexander A. Auer      : GIAO ZORA, VPT2 properties, NMR spectrum      
  Ute Becker             : All parallelization in ORCA, NUMFREQ, NUMCALC 
  Giovanni Bistoni       : ED, misc. LED, open-shell LED, HFLD           
  Martin Brehm           : Molecular dynamics                            
  Dmytro Bykov           : pre 5.0 version of the SCF Hessian            
  Marcos Casanova-Páez   : Triplet and SCS-CIS(D). UHF-(DLPNO)-IP/EA/STEOM-CCSD. UHF-CVS-IP/STEOM-CCSD   
  Vijay G. Chilkuri      : MRCI spin determinant printing, contributions to CSF-ICE 
  Pauline Colinet        : FMM embedding                                 
  Dipayan Datta          : RHF DLPNO-CCSD density                        
  Achintya Kumar Dutta   : EOM-CC, STEOM-CC                              
  Nicolas Foglia         : Exact transition moments, OPA infrastructure, MCD improvements    
  Dmitry Ganyushin       : Spin-Orbit,Spin-Spin,Magnetic field MRCI      
  Miquel Garcia-Rates    : C-PCM and meta-GGA Hessian, CCSD/C-PCM, Gaussian charge scheme 
  Tiago L. C. Gouveia    : GS-ROHF, GS-ROCIS                             
  Yang Guo               : DLPNO-NEVPT2, F12-NEVPT2, CIM, IAO-localization        
  Andreas Hansen         : Spin unrestricted coupled pair/coupled cluster methods 
  Ingolf Harden          : AUTO-CI MPn and infrastructure                
  Benjamin Helmich-Paris : MC-RPA, TRAH-(SCF,CASSCF), AVAS, COSX integrals, SCF dyn. polar. 
  Lee Huntington         : MR-EOM, pCC                                   
  Robert Izsak           : Overlap fitted RIJCOSX, COSX-SCS-MP3, EOM     
  Riya Kayal             : Wick's Theorem for AUTO-CI, AUTO-CI UHF-CCSDT 
  Emily Kempfer          : AUTO-CI, RHF CISDT and CCSDT                  
  Christian Kollmar      : KDIIS, OOCD, Brueckner-CCSD(T), CCSD density, CASPT2, CASPT2-K, improved NEVPT2 
  Axel Koslowski         : Symmetry handling                             
  Simone Kossmann        : meta-GGA functionals, TD-DFT gradient, OOMP2, (MP2 Hessian; deprecated post 5.0) 
  Lucas Lang             : DCDCAS                                        
  Marvin Lechner         : AUTO-CI (C++ implementation), FIC-MRCC        
  Spencer Leger          : CASSCF response                               
  Dagmar Lenk            : GEPOL surface, SMD, ORCA-2-JSON               
  Dimitrios Liakos       : Extrapolation schemes; Compound Job, initial MDCI parallelization 
  Dimitrios Manganas     : Further ROCIS development; embedding schemes. LFT, Crystal Embedding 
  Dimitrios Pantazis     : SARC Basis sets                               
  Anastasios Papadopoulos: AUTO-CI, single reference methods and gradients 
  Taras Petrenko         : pre 6.0 DFT Hessian and TD-DFT gradient, (ASA, deprecated), ECA, 1-Electron XAS/XES, NRVS 
  Peter Pinski           : DLPNO-MP2, DLPNO-MP2 Gradient                 
  Christoph Reimann      : Effective Core Potentials                     
  Marius Retegan         : Local ZFS, SOC                                
  Christoph Riplinger    : Optimizer, TS searches, QM/MM, DLPNO-CCSD(T), (RO)-DLPNO pert. Triples 
  Michael Roemelt        : Original ROCIS implementation                 
  Masaaki Saitow         : Open-shell DLPNO-CCSD energy and density      
  Barbara Sandhoefer     : DKH picture change effects                    
  Kantharuban Sivalingam : CASSCF convergence/infrastructure, NEVPT2 and variants, FIC-MRCI 
  Bernardo de Souza      : ESD, SOC TD-DFT                               
  Georgi L. Stoychev     : AutoAux, RI-MP2 NMR, DLPNO-MP2 response, X2C  
  Van Anh Tran           : RI-MP2 g-tensors                              
  Willem Van den Heuvel  : Paramagnetic NMR                              
  Zikuan Wang            : NOTCH, Electric field optimization            
  Frank Wennmohs         : Technical directorship and infrastructure     
  Hang Xu                : AUTO-CI-Response properties                   
                                                                         
[FACCTs GmbH]                                                            
  Markus Bursch, Miquel Garcia-Rates, Christoph Riplinger, Bernardo de Souza, Georgi L. Stoychev 
                                                                 
  APM, Basis sets (HGBS, AHGBS, def-TZVP (Ac-Lr), def2-XVPD (La-Lu)), CI-OPT, improved COSX, DLPNO-Multilevel,           
  DOCKER, DRACO, updates on ESD, GOAT, IRC, LR-CPCM, MBIS, meta-GGA TD-DFT gradient, ML-optimized integration grids, 
  MM, NACMEs, nearIR, NEB, NEB-TS, NL-DFT gradient (VV10), 2- and 3-layer-ONIOM, interface openCOSMO-RS, QMMM,   
  Crystal-QMMM, SF, symmetry and pop. for TD-DFT, r2SCAN hybrids, SOLVATOR                                   
                                                                         
[Other institutions]                                                     
  V. Asgeirsson          : NEB                                           
  Christoph Bannwarth    : sTDA-DFT, sTD-DFT, PBEh-3c, B97-3c, D3        
  Sebastian Ehlert       : rSCAN, r2SCAN, r2SCAN-3c, D4, dhf basis sets  
  Marvin Friede          : D4 for Fr, Ra, Ac-Lr                          
  Lars Goerigk           : TD-DFT with DH, B97 family of functionals     
  Stefan Grimme          : VdW corrections, initial TS optimization, DFT functionals, gCP, sTDA/sTD-DF 
  Waldemar Hujo          : DFT-NL                                        
  H. Jonsson             : NEB                                           
  Holger Kruse           : gCP                                           
  Marcel Mueller         : wB97X-3c, vDZP basis set                      
  Hagen Neugebauer       : wr2SCAN                                       
  Tobias Risthaus        : range-separated hybrid DFT                    
  Lukas Wittmann         : regularized MP2, r2SCAN double-hybrids, wr2SCAN        
                                                                         
We gratefully acknowledge several colleagues who have allowed us to      
interface, adapt or use parts of their codes:                            
  Ed Valeev, F. Pavosevic, A. Kumar             : LibInt (2-el integral package), F12 methods 
  Garnet Chan, S. Sharma, J. Yang, R. Olivares  : DMRG                   
  Ulf Ekstrom                                   : XCFun DFT Library      
  Mihaly Kallay                                 : mrcc  (arbitrary order and MRCC methods)
  Frank Weinhold                                : gennbo (NPA and NBO analysis)           
  Simon Mueller                                 : openCOSMO-RS                            
  Christopher J. Cramer and Donald G. Truhlar   : smd solvation model                     
  S Lehtola, MJT Oliveira, MAL Marques          : LibXC Library                           
  Liviu Ungur et al                             : ANISO software                          


 Your calculation uses the libint2 library for the computation of 2-el integrals
 For citations please refer to: http://libint.valeyev.net

 Your ORCA version has been built with support for libXC version: 6.2.2
 For citations please refer to: https://libxc.gitlab.io

 This ORCA versions uses:
   CBLAS   interface :  Fast vector & matrix operations
   LAPACKE interface :  Fast linear algebra routines
   SCALAPACK package :  Parallel linear algebra routines
   Shared memory     :  Shared parallel matrices
   BLAS/LAPACK       :  OpenBLAS 0.3.27  USE64BITINT DYNAMIC_ARCH NO_AFFINITY SapphireRapids SINGLE_THREADED
        Core in use  :  SapphireRapids
   Copyright (c) 2011-2014, The OpenBLAS Project


***************************************
The coordinates will be read from file: coord.xyz
***************************************


Your calculation utilizes the atom-pairwise dispersion correction
based on EEQ partial charges (D4)


Warning: RI is on but no J-basis has been assigned. Assigning Def2/J (nothing to worry about!)
================================================================================

----- Orbital basis set information -----
Your calculation utilizes the basis: def2-QZVPP
   F. Weigend and R. Ahlrichs, Phys. Chem. Chem. Phys. 7, 3297 (2005).

----- AuxJ basis set information -----
Your calculation utilizes the auxiliary basis: def2/J
   F. Weigend, Phys. Chem. Chem. Phys. 8, 1057 (2006).

================================================================================
                                        WARNINGS
                       Please study these warnings very carefully!
================================================================================

WARNING: Old DensityContainer found on disk!
         Will remove this file - 
         If you want to keep old densities, please start your calculation with a different basename. 


================================================================================
                                       INPUT FILE
================================================================================
NAME = orca.inp
|  1> ! UKS PW6B95 D4 def2-QZVPP defgrid3 SP
|  2> %pal nprocs 12 end
|  3> * XYZFILE 1 1 coord.xyz
|  4> 
|  5> 
|  6>                          ****END OF INPUT****
================================================================================

                       ****************************
                       * Single Point Calculation *
                       ****************************

---------------------------------
CARTESIAN COORDINATES (ANGSTROEM)
---------------------------------
  N     -5.151608   -0.013172   -0.014378
  C     -4.453915    1.125013    0.151402
  C     -3.089717    1.141570    0.158879
  C     -2.392009   -0.064623   -0.010803
  C     -3.138165   -1.238309   -0.182571
  C     -4.502014   -1.176669   -0.179071
  H     -5.031766    2.029197    0.279082
  H     -2.575365    2.079912    0.295588
  N     -1.039531   -0.135292   -0.014198
  H     -2.656287   -2.196387   -0.318323
  H     -5.108286   -2.060712   -0.308327
  C     -6.615180    0.037620   -0.013287
  H     -6.963681    0.433916    0.936644
  H     -6.956910    0.674154   -0.825070
  H     -7.007711   -0.963761   -0.151225
  H     -0.568467   -1.030330   -0.129583
  N     -0.325726    0.964049    0.152974
  C      0.955534    0.943417    0.155264
  C      1.816022   -0.250593    0.002640
  H      1.407760    1.911558    0.316165
  O      1.318428   -1.362987   -0.095284
  C      3.285026   -0.071285    0.000094
  C      4.087869   -1.188965    0.244486
  C      5.466220   -1.075102    0.239284
  C      6.061980    0.152458   -0.027850
  C      5.273695    1.264610   -0.286655
  C      3.891485    1.157585   -0.266704
  H      3.630205   -2.146990    0.451409
  H      6.078855   -1.943434    0.441600
  H      7.140540    0.240174   -0.035891
  H      5.733989    2.218728   -0.505085
  H      3.303385    2.038126   -0.485753

----------------------------
CARTESIAN COORDINATES (A.U.)
----------------------------
  NO LB      ZA    FRAG     MASS         X           Y           Z
   0 N     7.0000    0    14.007   -9.735128   -0.024891   -0.027170
   1 C     6.0000    0    12.011   -8.416680    2.125967    0.286109
   2 C     6.0000    0    12.011   -5.838718    2.157254    0.300237
   3 C     6.0000    0    12.011   -4.520242   -0.122120   -0.020415
   4 C     6.0000    0    12.011   -5.930273   -2.340064   -0.345009
   5 C     6.0000    0    12.011   -8.507574   -2.223583   -0.338395
   6 H     1.0000    0     1.008   -9.508660    3.834628    0.527388
   7 H     1.0000    0     1.008   -4.866735    3.930464    0.558581
   8 N     7.0000    0    14.007   -1.964430   -0.255664   -0.026831
   9 H     1.0000    0     1.008   -5.019654   -4.150570   -0.601544
  10 H     1.0000    0     1.008   -9.653261   -3.894181   -0.582653
  11 C     6.0000    0    12.011  -12.500878    0.071091   -0.025109
  12 H     1.0000    0     1.008  -13.159450    0.819982    1.770001
  13 H     1.0000    0     1.008  -13.146655    1.273967   -1.559157
  14 H     1.0000    0     1.008  -13.242655   -1.821245   -0.285773
  15 H     1.0000    0     1.008   -1.074247   -1.947041   -0.244876
  16 N     7.0000    0    14.007   -0.615534    1.821788    0.289079
  17 C     6.0000    0    12.011    1.805698    1.782799    0.293407
  18 C     6.0000    0    12.011    3.431785   -0.473552    0.004989
  19 H     1.0000    0     1.008    2.660280    3.612320    0.597465
  20 O     8.0000    0    15.999    2.491468   -2.575672   -0.180061
  21 C     6.0000    0    12.011    6.207799   -0.134710    0.000178
  22 C     6.0000    0    12.011    7.724954   -2.246819    0.462012
  23 C     6.0000    0    12.011   10.329658   -2.031649    0.452182
  24 C     6.0000    0    12.011   11.455482    0.288103   -0.052628
  25 C     6.0000    0    12.011    9.965840    2.389766   -0.541699
  26 C     6.0000    0    12.011    7.353841    2.187519   -0.503998
  27 H     1.0000    0     1.008    6.860093   -4.057223    0.853039
  28 H     1.0000    0     1.008   11.487371   -3.672558    0.834503
  29 H     1.0000    0     1.008   13.493665    0.453863   -0.067823
  30 H     1.0000    0     1.008   10.835669    4.192788   -0.954472
  31 H     1.0000    0     1.008    6.242493    3.851500   -0.917940

--------------------------------
INTERNAL COORDINATES (ANGSTROEM)
--------------------------------
 N      0   0   0     0.000000000000     0.00000000     0.00000000
 C      1   0   0     1.345259080537     0.00000000     0.00000000
 C      2   1   0     1.364319513711   121.97351535     0.00000000
 C      3   2   1     1.403741133881   119.07147583   359.97092328
 C      4   3   2     1.401353098978   118.02386565     0.06052846
 C      1   2   3     1.342692210877   119.82533511     0.00000000
 H      2   1   3     1.080630791642   116.43321482   180.01268779
 H      3   2   1     1.078764444274   119.20952277   180.01591865
 N      4   3   2     1.354327039140   122.78548412   180.08128462
 H      5   4   3     1.080994717979   121.35524396   179.96092415
 H      6   1   2     1.079723664346   116.90565946   180.01570299
 C      1   2   3     1.464453596650   119.26714880   180.03179604
 H     12   1   2     1.086680003853   109.50012578   300.15991137
 H     12   1   2     1.086713969297   109.51365796    60.59251973
 H     12   1   2     1.084376357078   109.24736920   180.38687530
 H      9   4   3     1.017992412633   120.54854374   179.30403627
 N      9   4   3     1.321368044089   119.71820688     0.28595746
 C     17   9   4     1.281428554586   121.80037421   180.07170571
 C     18  17   9     1.479659946638   126.46107100   358.94822611
 H     18  17   9     1.080598625040   113.84610520   180.82669894
 O     19  18  17     1.222542226990   120.38502746   357.34203979
 C     19  18  17     1.479908550018   118.66358696   178.61363300
 C     22  19  18     1.397674354286   118.22863596   161.80237318
 C     23  22  19     1.383054872462   120.39559899   179.35014798
 C     24  23  22     1.390393606254   120.02870699   359.13133166
 C     25  24  23     1.387535550466   120.00445882     0.13322400
 C     26  25  24     1.386491001037   120.11978581     0.62816275
 H     23  22  19     1.081704462103   119.91104703   358.57878990
 H     24  23  22     1.081782370844   119.84184505   179.24720073
 H     25  24  23     1.082150968985   120.00355172   180.25533440
 H     26  25  24     1.081629739555   120.19473417   180.64385982
 H     27  26  25     1.081294164272   118.45261118   180.83772575

---------------------------
INTERNAL COORDINATES (A.U.)
---------------------------
 N      0   0   0     0.000000000000     0.00000000     0.00000000
 C      1   0   0     2.542171241385     0.00000000     0.00000000
 C      2   1   0     2.578190240078   121.97351535     0.00000000
 C      3   2   1     2.652686305954   119.07147583   359.97092328
 C      4   3   2     2.648173573990   118.02386565     0.06052846
 C      1   2   3     2.537320560707   119.82533511     0.00000000
 H      2   1   3     2.042096248086   116.43321482   180.01268779
 H      3   2   1     2.038569362690   119.20952277   180.01591865
 N      4   3   2     2.559307199738   122.78548412   180.08128462
 H      5   4   3     2.042783969196   121.35524396   179.96092415
 H      6   1   2     2.040382025929   116.90565946   180.01570299
 C      1   2   3     2.767416233505   119.26714880   180.03179604
 H     12   1   2     2.053527602491   109.50012578   300.15991137
 H     12   1   2     2.053591787878   109.51365796    60.59251973
 H     12   1   2     2.049174340977   109.24736920   180.38687530
 H      9   4   3     1.923726866286   120.54854374   179.30403627
 N      9   4   3     2.497023725443   119.71820688     0.28595746
 C     17   9   4     2.421549028354   121.80037421   180.07170571
 C     18  17   9     2.796152070478   126.46107100   358.94822611
 H     18  17   9     2.042035462018   113.84610520   180.82669894
 O     19  18  17     2.310269996166   120.38502746   357.34203979
 C     19  18  17     2.796621862782   118.66358696   178.61363300
 C     22  19  18     2.641221754006   118.22863596   161.80237318
 C     23  22  19     2.613594937139   120.39559899   179.35014798
 C     24  23  22     2.627463134176   120.02870699   359.13133166
 C     25  24  23     2.622062191461   120.00445882     0.13322400
 C     26  25  24     2.620088279107   120.11978581     0.62816275
 H     23  22  19     2.044125191216   119.91104703   358.57878990
 H     24  23  22     2.044272417399   119.84184505   179.24720073
 H     25  24  23     2.044968966939   120.00355172   180.25533440
 H     26  25  24     2.043983986064   120.19473417   180.64385982
 H     27  26  25     2.043349840681   118.45261118   180.83772575

---------------------
BASIS SET INFORMATION
---------------------
There are 4 groups of distinct atoms

 Group   1 Type N   : 15s8p3d2f1g contracted to 7s4p3d2f1g pattern {8211111/5111/111/11/1}
 Group   2 Type C   : 15s8p3d2f1g contracted to 7s4p3d2f1g pattern {8211111/5111/111/11/1}
 Group   3 Type H   : 7s3p2d1f contracted to 4s3p2d1f pattern {4111/111/11/1}
 Group   4 Type O   : 15s8p3d2f1g contracted to 7s4p3d2f1g pattern {8211111/5111/111/11/1}

Atom   0N    basis set group =>   1
Atom   1C    basis set group =>   2
Atom   2C    basis set group =>   2
Atom   3C    basis set group =>   2
Atom   4C    basis set group =>   2
Atom   5C    basis set group =>   2
Atom   6H    basis set group =>   3
Atom   7H    basis set group =>   3
Atom   8N    basis set group =>   1
Atom   9H    basis set group =>   3
Atom  10H    basis set group =>   3
Atom  11C    basis set group =>   2
Atom  12H    basis set group =>   3
Atom  13H    basis set group =>   3
Atom  14H    basis set group =>   3
Atom  15H    basis set group =>   3
Atom  16N    basis set group =>   1
Atom  17C    basis set group =>   2
Atom  18C    basis set group =>   2
Atom  19H    basis set group =>   3
Atom  20O    basis set group =>   4
Atom  21C    basis set group =>   2
Atom  22C    basis set group =>   2
Atom  23C    basis set group =>   2
Atom  24C    basis set group =>   2
Atom  25C    basis set group =>   2
Atom  26C    basis set group =>   2
Atom  27H    basis set group =>   3
Atom  28H    basis set group =>   3
Atom  29H    basis set group =>   3
Atom  30H    basis set group =>   3
Atom  31H    basis set group =>   3
---------------------------------
AUXILIARY/J BASIS SET INFORMATION
---------------------------------
There are 4 groups of distinct atoms

 Group   1 Type N   : 12s5p4d2f1g contracted to 6s4p3d1f1g pattern {711111/2111/211/2/1}
 Group   2 Type C   : 12s5p4d2f1g contracted to 6s4p3d1f1g pattern {711111/2111/211/2/1}
 Group   3 Type H   : 5s2p1d contracted to 3s1p1d pattern {311/2/1}
 Group   4 Type O   : 12s5p4d2f1g contracted to 6s4p3d1f1g pattern {711111/2111/211/2/1}

Atom   0N    basis set group =>   1
Atom   1C    basis set group =>   2
Atom   2C    basis set group =>   2
Atom   3C    basis set group =>   2
Atom   4C    basis set group =>   2
Atom   5C    basis set group =>   2
Atom   6H    basis set group =>   3
Atom   7H    basis set group =>   3
Atom   8N    basis set group =>   1
Atom   9H    basis set group =>   3
Atom  10H    basis set group =>   3
Atom  11C    basis set group =>   2
Atom  12H    basis set group =>   3
Atom  13H    basis set group =>   3
Atom  14H    basis set group =>   3
Atom  15H    basis set group =>   3
Atom  16N    basis set group =>   1
Atom  17C    basis set group =>   2
Atom  18C    basis set group =>   2
Atom  19H    basis set group =>   3
Atom  20O    basis set group =>   4
Atom  21C    basis set group =>   2
Atom  22C    basis set group =>   2
Atom  23C    basis set group =>   2
Atom  24C    basis set group =>   2
Atom  25C    basis set group =>   2
Atom  26C    basis set group =>   2
Atom  27H    basis set group =>   3
Atom  28H    basis set group =>   3
Atom  29H    basis set group =>   3
Atom  30H    basis set group =>   3
Atom  31H    basis set group =>   3

Checking for AutoStart:
The File: orca.gbw exists
Trying to determine its content:
     ... Fine, the file contains calculation information
     ... Fine, the calculation information was read
     ... Fine, the file contains a basis set
     ... Fine, the basis set was read
     ... Fine, the file contains a geometry
     ... Fine, the geometry was read
     ... Fine, the file contains a set of orbitals
     ... Fine, the orbitals can be read
     => possible old guess file was deleted
     => GBW file was renamed to GES file
     => GES file is set as startup file
     => Guess is set to MORead
     ... now leaving AutoStart


           ************************************************************
           *        Program running with 12 parallel MPI-processes    *
           *              working on a common directory               *
           ************************************************************
------------------------------------------------------------------------------
                             ORCA STARTUP CALCULATIONS
                           -- RI-GTO INTEGRALS CHOSEN --
------------------------------------------------------------------------------
------------------------------------------------------------------------------
                   ___                                                        
                  /   \      - P O W E R E D   B Y -                         
                 /     \                                                     
                 |  |  |   _    _      __       _____    __    __             
                 |  |  |  | |  | |    /  \     |  _  \  |  |  /  |          
                  \  \/   | |  | |   /    \    | | | |  |  | /  /          
                 / \  \   | |__| |  /  /\  \   | |_| |  |  |/  /          
                |  |  |   |  __  | /  /__\  \  |    /   |      \           
                |  |  |   | |  | | |   __   |  |    \   |  |\   \          
                \     /   | |  | | |  |  |  |  | |\  \  |  | \   \       
                 \___/    |_|  |_| |__|  |__|  |_| \__\ |__|  \__/        
                                                                              
                      - O R C A' S   B I G   F R I E N D -                    
                                      &                                       
                       - I N T E G R A L  F E E D E R -                       
                                                                              
 v1 FN, 2020, v2 2021, v3 2022-2024                                           
------------------------------------------------------------------------------


----------------------
SHARK INTEGRAL PACKAGE
----------------------

Number of atoms                             ...     32
Number of basis functions                   ...   1446
Number of shells                            ...    446
Maximum angular momentum                    ...      4
Integral batch strategy                     ... SHARK/LIBINT Hybrid
RI-J (if used) integral strategy            ... SPLIT-RIJ (Revised 2003 algorithm where possible)
Printlevel                                  ...      1
Contraction scheme used                     ... SEGMENTED contraction
Prescreening option                         ... SCHWARTZ
   Thresh                                   ... 1.000e-10
   Tcut                                     ... 1.000e-11
   Tpresel                                  ... 1.000e-11 
Coulomb Range Separation                    ... NOT USED
Exchange Range Separation                   ... NOT USED
Multipole approximations                    ... NOT USED
Finite Nucleus Model                        ... NOT USED
CABS basis                                  ... NOT available
Auxiliary Coulomb fitting basis             ... AVAILABLE
   # of basis functions in Aux-J            ...   1036
   # of shells in Aux-J                     ...    340
   Maximum angular momentum in Aux-J        ...      4
Auxiliary J/K fitting basis                 ... NOT available
Auxiliary Correlation fitting basis         ... NOT available
Auxiliary 'external' fitting basis          ... NOT available

Checking pre-screening integrals            ... done (  0.0 sec) Dimension = 446
Check shell pair data                       ... done (  0.0 sec)
Shell pair information
Shell pair cut-off parameter TPreSel        ...   1.0e-11
Total number of shell pairs                 ...     99681
Shell pairs after pre-screening             ...     54747
Total number of primitive shell pairs       ...    248946
Primitive shell pairs kept                  ...     97933
          la=0 lb=0:   8561 shell pairs
          la=1 lb=0:  12346 shell pairs
          la=1 lb=1:   4335 shell pairs
          la=2 lb=0:   7614 shell pairs
          la=2 lb=1:   5542 shell pairs
          la=2 lb=2:   1753 shell pairs
          la=3 lb=0:   4518 shell pairs
          la=3 lb=1:   3276 shell pairs
          la=3 lb=2:   2006 shell pairs
          la=3 lb=3:    608 shell pairs
          la=4 lb=0:   1698 shell pairs
          la=4 lb=1:   1212 shell pairs
          la=4 lb=2:    745 shell pairs
          la=4 lb=3:    442 shell pairs
          la=4 lb=4:     91 shell pairs

Calculating one electron integrals          ... done (  0.1 sec)
Calculating RI/J V-Matrix + Cholesky decomp.... done (  0.1 sec)
Calculating Nuclear repulsion               ... done (  0.0 sec) ENN=   1157.829664215833 Eh

Diagonalization of the overlap matrix:
Smallest eigenvalue                        ... 5.911e-06
Time for diagonalization                   ...    0.314 sec
Threshold for overlap eigenvalues          ... 1.000e-07
Number of eigenvalues below threshold      ... 0
Time for construction of square roots      ...    0.205 sec
Total time needed                          ...    0.537 sec

-------------------
DFT GRID GENERATION
-------------------

General Integration Accuracy     IntAcc      ... 4.959
Radial Grid Type                 RadialGrid  ... OptM3 with GC (2021)
Angular Grid (max. ang.)         AngularGrid ... 6 (Lebedev-590)
Angular grid pruning method      GridPruning ... 4 (adaptive)
Weight generation scheme         WeightScheme... mBecke (2022)
Basis function cutoff            BFCut       ... 1.0000e-10
Integration weight cutoff        WCut        ... 1.0000e-14
Partially contracted basis set               ... off
Rotationally invariant grid construction     ... off
Angular grids for H and He will be reduced by one unit
Diffuse basis detected: some atoms will have their outermost
                        angular grid increased by 1.

Total number of grid points                  ...   385751
Total number of batches                      ...     6044
Average number of points per batch           ...       63
Average number of grid points per atom       ...    12055

--------------------
COSX GRID GENERATION
--------------------

GRIDX 1
-------
General Integration Accuracy     IntAcc      ... 4.020
Radial Grid Type                 RadialGrid  ... OptM3 with GC (2021)
Angular Grid (max. ang.)         AngularGrid ... 2 (Lebedev-110)
Angular grid pruning method      GridPruning ... 4 (adaptive)
Weight generation scheme         WeightScheme... mBecke (2022)
Basis function cutoff            BFCut       ... 1.0000e-10
Integration weight cutoff        WCut        ... 1.0000e-14
Partially contracted basis set               ... on
Rotationally invariant grid construction     ... off
Angular grids for H and He will be reduced by one unit
Diffuse basis detected: some atoms will have their outermost
                        angular grid increased by 1.

Total number of grid points                  ...    47571
Total number of batches                      ...      386
Average number of points per batch           ...      123
Average number of grid points per atom       ...     1487
UseSFitting                                  ... on

GRIDX 2
-------
General Integration Accuracy     IntAcc      ... 4.338
Radial Grid Type                 RadialGrid  ... OptM3 with GC (2021)
Angular Grid (max. ang.)         AngularGrid ... 3 (Lebedev-194)
Angular grid pruning method      GridPruning ... 4 (adaptive)
Weight generation scheme         WeightScheme... mBecke (2022)
Basis function cutoff            BFCut       ... 1.0000e-10
Integration weight cutoff        WCut        ... 1.0000e-14
Partially contracted basis set               ... on
Rotationally invariant grid construction     ... off
Angular grids for H and He will be reduced by one unit
Diffuse basis detected: some atoms will have their outermost
                        angular grid increased by 1.

Total number of grid points                  ...   102597
Total number of batches                      ...      815
Average number of points per batch           ...      125
Average number of grid points per atom       ...     3206
UseSFitting                                  ... on

GRIDX 3
-------
General Integration Accuracy     IntAcc      ... 4.871
Radial Grid Type                 RadialGrid  ... OptM3 with GC (2021)
Angular Grid (max. ang.)         AngularGrid ... 4 (Lebedev-302)
Angular grid pruning method      GridPruning ... 4 (adaptive)
Weight generation scheme         WeightScheme... mBecke (2022)
Basis function cutoff            BFCut       ... 1.0000e-10
Integration weight cutoff        WCut        ... 1.0000e-14
Partially contracted basis set               ... on
Rotationally invariant grid construction     ... off
Angular grids for H and He will be reduced by one unit
Diffuse basis detected: some atoms will have their outermost
                        angular grid increased by 1.

Total number of grid points                  ...   189856
Total number of batches                      ...     1497
Average number of points per batch           ...      126
Average number of grid points per atom       ...     5933
UseSFitting                                  ... on
Initializing property integral containers    ... done (  0.0 sec)

SHARK setup successfully completed in  13.8 seconds

Maximum memory used throughout the entire STARTUP-calculation: 155.8 MB


           ************************************************************
           *        Program running with 12 parallel MPI-processes    *
           *              working on a common directory               *
           ************************************************************
-------------------------------------------------------------------------------
                                 ORCA GUESS
                   Start orbitals & Density for SCF / CASSCF
-------------------------------------------------------------------------------

------------
SCF SETTINGS
------------
Hamiltonian:
 Density Functional     Method          .... DFT(GTOs)
 Exchange Functional    Exchange        .... PW6
 Correlation Functional Correlation     .... B95
 Gradients option       PostSCFGGA      .... off
 Hybrid DFT is turned on
   Fraction HF Exchange ScalHFX         ....  0.280000
   Scaling of DF-GGA-X  ScalDFX         ....  0.720000
   Scaling of DF-GGA-C  ScalDFC         ....  1.000000
   Scaling of DF-LDA-C  ScalLDAC        ....  1.000000
   Perturbative correction              ....  0.000000
   NL short-range parameter             ....  9.000000
 RI-approximation to the Coulomb term is turned on
   Number of AuxJ basis functions       .... 1036
   RIJ-COSX (HFX calculated with COS-X)).... on


General Settings:
 Integral files         IntName         .... orca
 Hartree-Fock type      HFTyp           .... UHF
 Total Charge           Charge          ....    1
 Multiplicity           Mult            ....    1
 Number of Electrons    NEL             ....  126
 Basis Dimension        Dim             .... 1446
 Nuclear Repulsion      ENuc            ....   1157.8296642158 Eh

Convergence Acceleration:
 AO-DIIS                CNVDIIS         .... on
   Start iteration      DIISMaxIt       ....    12
   Startup error        DIISStart       ....  0.200000
   # of expansion vecs  DIISMaxEq       ....     5
   Bias factor          DIISBfac        ....   1.050
   Max. coefficient     DIISMaxC        ....  10.000
 MO-DIIS                CNVKDIIS        .... off
 Trust-Rad. Augm. Hess. CNVTRAH         .... auto
   Auto Start mean grad. ratio tolernc. ....  1.125000
   Auto Start start iteration           ....     1
   Auto Start num. interpolation iter.  ....    10
   Max. Number of Micro iterations      ....    24
   Max. Number of Macro iterations      .... Maxiter - #DIIS iter
   Number of Davidson start vectors     ....     2
   Converg. threshold    (grad. norm)   ....   5.000e-05
   Grad. Scal. Fac. for Micro threshold ....   0.100
   Minimum threshold for Micro iter.    ....   1.000e-02
   NR start threshold (gradient norm)   ....   1.000e-04
   Initial trust radius                 ....   0.400
   Minimum AH scaling param. (alpha)    ....   1.000
   Maximum AH scaling param. (alpha)    .... 1000.000
   Quad. conv. algorithm                .... NR
   White noise on init. David. guess    .... on
   Maximum white noise                  ....   0.010
   Pseudo random numbers                .... off
   Inactive MOs                         .... canonical
   Orbital update algorithm             .... Taylor
   Preconditioner                       .... Diag
   Full preconditioner red. dimension   ....   250
 SOSCF                  CNVSOSCF        .... on
   Start iteration      SOSCFMaxIt      ....   150
   Startup grad/error   SOSCFStart      ....  0.003300
   Hessian update       SOSCFHessUp     .... L-BFGS
 Level Shifting         CNVShift        .... on
   Level shift para.    LevelShift      ....    0.2500
   Turn off err/grad.   ShiftErr        ....    0.0010
 Zerner damping         CNVZerner       .... off
 Static damping         CNVDamp         .... on
   Fraction old density DampFac         ....    0.7000
   Max. Damping (<1)    DampMax         ....    0.9800
   Min. Damping (>=0)   DampMin         ....    0.0000
   Turn off err/grad.   DampErr         ....    0.1000

SCF Procedure:
 Maximum # iterations   MaxIter         ....   125
 SCF integral mode      SCFMode         .... Direct
   Integral package                     .... SHARK and LIBINT hybrid scheme
 Reset frequency        DirectResetFreq ....    20
 Integral Threshold     Thresh          ....  1.000e-10 Eh
 Primitive CutOff       TCut            ....  1.000e-11 Eh

Convergence Tolerance:
 Convergence Check Mode ConvCheckMode   .... Total+1el-Energy
 Convergence forced     ConvForced      .... 0
 Energy Change          TolE            ....  1.000e-06 Eh
 1-El. energy change                    ....  1.000e-03 Eh
 Orbital Gradient       TolG            ....  5.000e-05
 Orbital Rotation angle TolX            ....  5.000e-05
 DIIS Error             TolErr          ....  1.000e-06

---------------------
INITIAL GUESS: MOREAD
---------------------
Guess MOs are being read from file: orca.ges
Input Geometry matches current geometry (good)
Input basis set matches current basis set (good)
MOs were renormalized
MOs were reorthogonalized (Cholesky)
                      ------------------
                      INITIAL GUESS DONE (   4.4 sec)
                      ------------------
             **** ENERGY FILE WAS UPDATED (orca.en.tmp) ****
Finished Guess after   5.4 sec
Maximum memory used throughout the entire GUESS-calculation: 192.3 MB


           ************************************************************
           *        Program running with 12 parallel MPI-processes    *
           *              working on a common directory               *
           ************************************************************

-------------------------------------------------------------------------------------------
                                      ORCA LEAN-SCF
                              memory conserving SCF solver
-------------------------------------------------------------------------------------------

----------------------------------------D-I-I-S--------------------------------------------
Iteration    Energy (Eh)           Delta-E    RMSDP     MaxDP     DIISErr   Damp  Time(sec)
-------------------------------------------------------------------------------------------
               ***  Starting incremental Fock matrix formation  ***
                              *** Initializing SOSCF ***
---------------------------------------S-O-S-C-F--------------------------------------
Iteration    Energy (Eh)           Delta-E    RMSDP     MaxDP     MaxGrad    Time(sec)
--------------------------------------------------------------------------------------
    1    -782.4850402408860646     0.00e+00  2.82e-08  2.64e-06  3.25e-06    70.0
               *** Restarting incremental Fock matrix formation ***
    2    -782.4850402407521415     1.34e-10  4.39e-08  4.39e-06  5.96e-06    67.5
                  *** Gradient check signals convergence ***

               *****************************************************
               *                     SUCCESS                       *
               *           SCF CONVERGED AFTER   2 CYCLES          *
               *****************************************************

Recomputing exchange energy using gridx3       ... done (   85.920 sec)
Old exchange energy                            :    -29.552601522 Eh
New exchange energy                            :    -29.552601479 Eh
Exchange energy change after final integration :      0.000000043 Eh
Total energy after final integration           :   -782.485040198 Eh
             **** ENERGY FILE WAS UPDATED (orca.en.tmp) ****

----------------
TOTAL SCF ENERGY
----------------

Total Energy       :       -782.48504019782740 Eh          -21292.50043 eV

Components:
Nuclear Repulsion  :       1157.82966421583251 Eh           31506.14690 eV
Electronic Energy  :      -1940.31470445658465 Eh          -52798.64734 eV
One Electron Energy:      -3339.35868356747460 Eh          -90868.56945 eV
Two Electron Energy:       1399.04397911088995 Eh           38069.92211 eV

Virial components:
Potential Energy   :      -1561.80353820304845 Eh          -42498.83487 eV
Kinetic Energy     :        779.31849800522104 Eh           21206.33444 eV
Virial Ratio       :          2.00406321959598

DFT components:
N(Alpha)           :       62.999996565829 electrons
N(Beta)            :       62.999996565829 electrons
N(Total)           :      125.999993131657 electrons
E(X)               :      -77.516534972488 Eh       
E(C)               :       -4.468402638457 Eh       
E(XC)              :      -81.984937610945 Eh       

---------------
SCF CONVERGENCE
---------------

  Last Energy change         ...   -1.3392e-10  Tolerance :   1.0000e-06
  Last MAX-Density change    ...    4.3866e-06  Tolerance :   1.0000e-05
  Last RMS-Density change    ...    4.3936e-08  Tolerance :   1.0000e-06
  Last DIIS Error            ...    7.6701e-06  Tolerance :   1.0000e-06
  Last Orbital Gradient      ...    5.9558e-06  Tolerance :   5.0000e-05
  Last Orbital Rotation      ...    2.1977e-05  Tolerance :   5.0000e-05


----------------------
UHF SPIN CONTAMINATION
----------------------

Warning: in a DFT calculation there is little theoretical justification to 
         calculate <S**2> as in Hartree-Fock theory. We will do it anyways
         but you should keep in mind that the values have only limited relevance

Expectation value of <S**2>     :    -0.000000
Ideal value S*(S+1) for S=0.0   :     0.000000
Deviation                       :    -0.000000

----------------
ORBITAL ENERGIES
----------------
                 SPIN UP ORBITALS
  NO   OCC          E(Eh)            E(eV) 
   0   1.0000     -19.402734      -527.9752 
   1   1.0000     -14.711597      -400.3229 
   2   1.0000     -14.676646      -399.3718 
   3   1.0000     -14.644997      -398.5106 
   4   1.0000     -10.526879      -286.4509 
   5   1.0000     -10.518517      -286.2234 
   6   1.0000     -10.516221      -286.1609 
   7   1.0000     -10.504117      -285.8315 
   8   1.0000     -10.489215      -285.4260 
   9   1.0000     -10.472399      -284.9685 
  10   1.0000     -10.468243      -284.8554 
  11   1.0000     -10.462823      -284.7079 
  12   1.0000     -10.411292      -283.3057 
  13   1.0000     -10.407053      -283.1903 
  14   1.0000     -10.399162      -282.9756 
  15   1.0000     -10.398731      -282.9639 
  16   1.0000     -10.394719      -282.8547 
  17   1.0000     -10.392982      -282.8074 
  18   1.0000      -1.221618       -33.2419 
  19   1.0000      -1.205524       -32.8040 
  20   1.0000      -1.188646       -32.3447 
  21   1.0000      -1.055901       -28.7325 
  22   1.0000      -0.990226       -26.9454 
  23   1.0000      -0.984826       -26.7985 
  24   1.0000      -0.978095       -26.6153 
  25   1.0000      -0.906706       -24.6727 
  26   1.0000      -0.891164       -24.2498 
  27   1.0000      -0.871736       -23.7211 
  28   1.0000      -0.858585       -23.3633 
  29   1.0000      -0.833970       -22.6935 
  30   1.0000      -0.804293       -21.8859 
  31   1.0000      -0.772014       -21.0076 
  32   1.0000      -0.744153       -20.2494 
  33   1.0000      -0.730667       -19.8825 
  34   1.0000      -0.709542       -19.3076 
  35   1.0000      -0.695091       -18.9144 
  36   1.0000      -0.681113       -18.5340 
  37   1.0000      -0.660145       -17.9635 
  38   1.0000      -0.654142       -17.8001 
  39   1.0000      -0.647287       -17.6136 
  40   1.0000      -0.630607       -17.1597 
  41   1.0000      -0.624420       -16.9913 
  42   1.0000      -0.613711       -16.6999 
  43   1.0000      -0.597139       -16.2490 
  44   1.0000      -0.582459       -15.8495 
  45   1.0000      -0.580726       -15.8024 
  46   1.0000      -0.572805       -15.5868 
  47   1.0000      -0.565998       -15.4016 
  48   1.0000      -0.558559       -15.1992 
  49   1.0000      -0.553747       -15.0682 
  50   1.0000      -0.543457       -14.7882 
  51   1.0000      -0.539959       -14.6930 
  52   1.0000      -0.532820       -14.4988 
  53   1.0000      -0.486723       -13.2444 
  54   1.0000      -0.476848       -12.9757 
  55   1.0000      -0.470573       -12.8049 
  56   1.0000      -0.468234       -12.7413 
  57   1.0000      -0.459197       -12.4954 
  58   1.0000      -0.454965       -12.3802 
  59   1.0000      -0.393241       -10.7006 
  60   1.0000      -0.386900       -10.5281 
  61   1.0000      -0.371282       -10.1031 
  62   1.0000      -0.367738       -10.0067 
  63   0.0000      -0.215718        -5.8700 
  64   0.0000      -0.182719        -4.9720 
  65   0.0000      -0.169454        -4.6111 
  66   0.0000      -0.112178        -3.0525 
  67   0.0000      -0.106714        -2.9038 
  68   0.0000      -0.098729        -2.6866 
  69   0.0000      -0.084071        -2.2877 
  70   0.0000      -0.075979        -2.0675 
  71   0.0000      -0.068925        -1.8756 
  72   0.0000      -0.056576        -1.5395 
  73   0.0000      -0.048590        -1.3222 

                 SPIN DOWN ORBITALS
  NO   OCC          E(Eh)            E(eV) 
   0   1.0000     -19.402734      -527.9752 
   1   1.0000     -14.711597      -400.3229 
   2   1.0000     -14.676646      -399.3718 
   3   1.0000     -14.644997      -398.5106 
   4   1.0000     -10.526879      -286.4509 
   5   1.0000     -10.518517      -286.2234 
   6   1.0000     -10.516221      -286.1609 
   7   1.0000     -10.504117      -285.8315 
   8   1.0000     -10.489215      -285.4260 
   9   1.0000     -10.472399      -284.9685 
  10   1.0000     -10.468243      -284.8554 
  11   1.0000     -10.462823      -284.7079 
  12   1.0000     -10.411292      -283.3057 
  13   1.0000     -10.407053      -283.1903 
  14   1.0000     -10.399162      -282.9756 
  15   1.0000     -10.398731      -282.9639 
  16   1.0000     -10.394719      -282.8547 
  17   1.0000     -10.392982      -282.8074 
  18   1.0000      -1.221618       -33.2419 
  19   1.0000      -1.205524       -32.8040 
  20   1.0000      -1.188646       -32.3447 
  21   1.0000      -1.055901       -28.7325 
  22   1.0000      -0.990226       -26.9454 
  23   1.0000      -0.984826       -26.7985 
  24   1.0000      -0.978095       -26.6153 
  25   1.0000      -0.906706       -24.6727 
  26   1.0000      -0.891164       -24.2498 
  27   1.0000      -0.871736       -23.7211 
  28   1.0000      -0.858585       -23.3633 
  29   1.0000      -0.833970       -22.6935 
  30   1.0000      -0.804293       -21.8859 
  31   1.0000      -0.772014       -21.0076 
  32   1.0000      -0.744153       -20.2494 
  33   1.0000      -0.730667       -19.8825 
  34   1.0000      -0.709542       -19.3076 
  35   1.0000      -0.695091       -18.9144 
  36   1.0000      -0.681113       -18.5340 
  37   1.0000      -0.660145       -17.9635 
  38   1.0000      -0.654142       -17.8001 
  39   1.0000      -0.647287       -17.6136 
  40   1.0000      -0.630607       -17.1597 
  41   1.0000      -0.624420       -16.9913 
  42   1.0000      -0.613711       -16.6999 
  43   1.0000      -0.597139       -16.2490 
  44   1.0000      -0.582459       -15.8495 
  45   1.0000      -0.580726       -15.8024 
  46   1.0000      -0.572805       -15.5868 
  47   1.0000      -0.565998       -15.4016 
  48   1.0000      -0.558559       -15.1992 
  49   1.0000      -0.553747       -15.0682 
  50   1.0000      -0.543457       -14.7882 
  51   1.0000      -0.539959       -14.6930 
  52   1.0000      -0.532820       -14.4988 
  53   1.0000      -0.486723       -13.2444 
  54   1.0000      -0.476848       -12.9757 
  55   1.0000      -0.470573       -12.8049 
  56   1.0000      -0.468234       -12.7413 
  57   1.0000      -0.459197       -12.4954 
  58   1.0000      -0.454965       -12.3802 
  59   1.0000      -0.393241       -10.7006 
  60   1.0000      -0.386900       -10.5281 
  61   1.0000      -0.371282       -10.1031 
  62   1.0000      -0.367738       -10.0067 
  63   0.0000      -0.215718        -5.8700 
  64   0.0000      -0.182719        -4.9720 
  65   0.0000      -0.169454        -4.6111 
  66   0.0000      -0.112178        -3.0525 
  67   0.0000      -0.106714        -2.9038 
  68   0.0000      -0.098729        -2.6866 
  69   0.0000      -0.084071        -2.2877 
  70   0.0000      -0.075979        -2.0675 
  71   0.0000      -0.068925        -1.8756 
  72   0.0000      -0.056576        -1.5395 
  73   0.0000      -0.048590        -1.3222 
*Only the first 10 virtual orbitals were printed.

                    ********************************
                    * MULLIKEN POPULATION ANALYSIS *
                    ********************************

--------------------------------------------
MULLIKEN ATOMIC CHARGES AND SPIN POPULATIONS
--------------------------------------------
   0 N :   -0.176363   -0.000000
   1 C :    0.104387   -0.000000
   2 C :   -0.133119    0.000000
   3 C :    0.288156   -0.000000
   4 C :   -0.137183    0.000000
   5 C :    0.087633    0.000000
   6 H :    0.154880    0.000000
   7 H :    0.149458   -0.000000
   8 N :   -0.054232    0.000000
   9 H :    0.133135   -0.000000
  10 H :    0.152925    0.000000
  11 C :   -0.113410    0.000000
  12 H :    0.131971    0.000000
  13 H :    0.132792    0.000000
  14 H :    0.123143   -0.000000
  15 H :    0.176367   -0.000000
  16 N :   -0.172712   -0.000000
  17 C :   -0.004868    0.000000
  18 C :    0.146892   -0.000000
  19 H :    0.135583    0.000000
  20 O :   -0.353280    0.000000
  21 C :    0.043227    0.000000
  22 C :   -0.043409   -0.000000
  23 C :   -0.126092    0.000000
  24 C :   -0.043798   -0.000000
  25 C :   -0.140461   -0.000000
  26 C :   -0.033263    0.000000
  27 H :    0.118649   -0.000000
  28 H :    0.120560    0.000000
  29 H :    0.124420   -0.000000
  30 H :    0.117970   -0.000000
  31 H :    0.090041    0.000000
Sum of atomic charges         :    1.0000000
Sum of atomic spin populations:    0.0000000

-----------------------------------------------------
MULLIKEN REDUCED ORBITAL CHARGES AND SPIN POPULATIONS
-----------------------------------------------------
CHARGE
  0 N s       :     3.475316  s :     3.475316
      pz      :     1.358196  p :     3.576585
      px      :     1.127359
      py      :     1.091030
      dz2     :     0.005929  d :     0.111379
      dxz     :     0.019711
      dyz     :     0.021396
      dx2y2   :     0.034732
      dxy     :     0.029611
      f0      :     0.001686  f :     0.012317
      f+1     :     0.001077
      f-1     :     0.001081
      f+2     :     0.000982
      f-2     :     0.001267
      f+3     :     0.001456
      f-3     :     0.004768
      g0      :     0.000033  g :     0.000765
      g+1     :     0.000048
      g-1     :     0.000055
      g+2     :     0.000049
      g-2     :     0.000064
      g+3     :     0.000113
      g-3     :     0.000010
      g+4     :     0.000202
      g-4     :     0.000191

  1 C s       :     3.245285  s :     3.245285
      pz      :     0.890154  p :     2.517757
      px      :     0.850120
      py      :     0.777483
      dz2     :     0.004301  d :     0.112388
      dxz     :     0.031661
      dyz     :     0.015020
      dx2y2   :     0.022334
      dxy     :     0.039072
      f0      :     0.002758  f :     0.018431
      f+1     :     0.000805
      f-1     :     0.001369
      f+2     :     0.002417
      f-2     :     0.001973
      f+3     :     0.001816
      f-3     :     0.007293
      g0      :     0.000081  g :     0.001752
      g+1     :     0.000160
      g-1     :     0.000132
      g+2     :     0.000098
      g-2     :     0.000124
      g+3     :     0.000277
      g-3     :     0.000022
      g+4     :     0.000390
      g-4     :     0.000468

  2 C s       :     3.291300  s :     3.291300
      pz      :     0.948722  p :     2.731479
      px      :     0.852939
      py      :     0.929818
      dz2     :     0.003706  d :     0.095797
      dxz     :     0.021110
      dyz     :     0.011332
      dx2y2   :     0.024785
      dxy     :     0.034863
      f0      :     0.002264  f :     0.013415
      f+1     :     0.000706
      f-1     :     0.001101
      f+2     :     0.001770
      f-2     :     0.001131
      f+3     :     0.001456
      f-3     :     0.004986
      g0      :     0.000050  g :     0.001128
      g+1     :     0.000109
      g-1     :     0.000061
      g+2     :     0.000068
      g-2     :     0.000065
      g+3     :     0.000196
      g-3     :     0.000011
      g+4     :     0.000259
      g-4     :     0.000309

  3 C s       :     3.188905  s :     3.188905
      pz      :     0.839145  p :     2.357421
      px      :     0.653775
      py      :     0.864500
      dz2     :     0.004435  d :     0.137358
      dxz     :     0.055276
      dyz     :     0.026476
      dx2y2   :     0.030631
      dxy     :     0.020540
      f0      :     0.003434  f :     0.026017
      f+1     :     0.001459
      f-1     :     0.001237
      f+2     :     0.003967
      f-2     :     0.002312
      f+3     :     0.001948
      f-3     :     0.011661
      g0      :     0.000080  g :     0.002144
      g+1     :     0.000314
      g-1     :     0.000105
      g+2     :     0.000148
      g-2     :     0.000140
      g+3     :     0.000321
      g-3     :     0.000028
      g+4     :     0.000530
      g-4     :     0.000478

  4 C s       :     3.294948  s :     3.294948
      pz      :     0.968897  p :     2.737648
      px      :     0.838665
      py      :     0.930086
      dz2     :     0.003311  d :     0.090595
      dxz     :     0.022593
      dyz     :     0.010385
      dx2y2   :     0.024315
      dxy     :     0.029991
      f0      :     0.002271  f :     0.012869
      f+1     :     0.000793
      f-1     :     0.001150
      f+2     :     0.001695
      f-2     :     0.001175
      f+3     :     0.001515
      f-3     :     0.004271
      g0      :     0.000050  g :     0.001123
      g+1     :     0.000112
      g-1     :     0.000059
      g+2     :     0.000065
      g-2     :     0.000069
      g+3     :     0.000184
      g-3     :     0.000016
      g+4     :     0.000254
      g-4     :     0.000315

  5 C s       :     3.246281  s :     3.246281
      pz      :     0.889434  p :     2.533073
      px      :     0.861512
      py      :     0.782127
      dz2     :     0.004667  d :     0.112504
      dxz     :     0.032216
      dyz     :     0.017021
      dx2y2   :     0.024659
      dxy     :     0.033941
      f0      :     0.002826  f :     0.018742
      f+1     :     0.000809
      f-1     :     0.001395
      f+2     :     0.002682
      f-2     :     0.001963
      f+3     :     0.001911
      f-3     :     0.007156
      g0      :     0.000082  g :     0.001767
      g+1     :     0.000158
      g-1     :     0.000145
      g+2     :     0.000108
      g-2     :     0.000115
      g+3     :     0.000273
      g-3     :     0.000024
      g+4     :     0.000416
      g-4     :     0.000446

  6 H s       :     0.815224  s :     0.815224
      pz      :     0.011271  p :     0.026662
      px      :     0.006808
      py      :     0.008584
      dz2     :     0.000152  d :     0.003019
      dxz     :     0.000409
      dyz     :     0.000832
      dx2y2   :     0.001263
      dxy     :     0.000364
      f0      :     0.000033  f :     0.000214
      f+1     :     0.000006
      f-1     :     0.000019
      f+2     :     0.000012
      f-2     :     0.000038
      f+3     :     0.000033
      f-3     :     0.000073

  7 H s       :     0.815638  s :     0.815638
      pz      :     0.013245  p :     0.031323
      px      :     0.010709
      py      :     0.007369
      dz2     :     0.000134  d :     0.003347
      dxz     :     0.000427
      dyz     :     0.001005
      dx2y2   :     0.001282
      dxy     :     0.000498
      f0      :     0.000036  f :     0.000234
      f+1     :     0.000009
      f-1     :     0.000019
      f+2     :     0.000017
      f-2     :     0.000040
      f+3     :     0.000026
      f-3     :     0.000087

  8 N s       :     3.474716  s :     3.474716
      pz      :     1.475655  p :     3.475420
      px      :     0.978923
      py      :     1.020842
      dz2     :     0.006421  d :     0.090951
      dxz     :     0.019661
      dyz     :     0.009109
      dx2y2   :     0.026749
      dxy     :     0.029011
      f0      :     0.001582  f :     0.012373
      f+1     :     0.001016
      f-1     :     0.000951
      f+2     :     0.000802
      f-2     :     0.001054
      f+3     :     0.001774
      f-3     :     0.005193
      g0      :     0.000039  g :     0.000772
      g+1     :     0.000062
      g-1     :     0.000044
      g+2     :     0.000057
      g-2     :     0.000064
      g+3     :     0.000098
      g-3     :     0.000014
      g+4     :     0.000202
      g-4     :     0.000192

  9 H s       :     0.834420  s :     0.834420
      pz      :     0.013950  p :     0.028978
      px      :     0.007768
      py      :     0.007260
      dz2     :     0.000141  d :     0.003239
      dxz     :     0.000367
      dyz     :     0.001102
      dx2y2   :     0.001071
      dxy     :     0.000557
      f0      :     0.000038  f :     0.000229
      f+1     :     0.000008
      f-1     :     0.000020
      f+2     :     0.000019
      f-2     :     0.000036
      f+3     :     0.000026
      f-3     :     0.000081

 10 H s       :     0.815882  s :     0.815882
      pz      :     0.011885  p :     0.027804
      px      :     0.007043
      py      :     0.008876
      dz2     :     0.000172  d :     0.003166
      dxz     :     0.000457
      dyz     :     0.000910
      dx2y2   :     0.001341
      dxy     :     0.000285
      f0      :     0.000036  f :     0.000223
      f+1     :     0.000007
      f-1     :     0.000020
      f+2     :     0.000011
      f-2     :     0.000042
      f+3     :     0.000033
      f-3     :     0.000073

 11 C s       :     3.318855  s :     3.318855
      pz      :     1.015671  p :     2.720360
      px      :     0.667803
      py      :     1.036886
      dz2     :     0.008941  d :     0.063665
      dxz     :     0.022500
      dyz     :     0.006896
      dx2y2   :     0.016018
      dxy     :     0.009310
      f0      :     0.001549  f :     0.009569
      f+1     :     0.000998
      f-1     :     0.001292
      f+2     :     0.002070
      f-2     :    -0.000105
      f+3     :     0.001920
      f-3     :     0.001845
      g0      :     0.000063  g :     0.000961
      g+1     :     0.000155
      g-1     :     0.000023
      g+2     :     0.000120
      g-2     :     0.000116
      g+3     :     0.000130
      g-3     :     0.000006
      g+4     :     0.000177
      g-4     :     0.000170

 12 H s       :     0.836641  s :     0.836641
      pz      :     0.005955  p :     0.027570
      px      :     0.009942
      py      :     0.011672
      dz2     :     0.000870  d :     0.003543
      dxz     :     0.000815
      dyz     :     0.000928
      dx2y2   :     0.000605
      dxy     :     0.000324
      f0      :     0.000086  f :     0.000275
      f+1     :     0.000041
      f-1     :     0.000038
      f+2     :     0.000061
      f-2     :     0.000032
      f+3     :     0.000008
      f-3     :     0.000010

 13 H s       :     0.835754  s :     0.835754
      pz      :     0.007235  p :     0.027632
      px      :     0.009972
      py      :     0.010425
      dz2     :     0.001367  d :     0.003547
      dxz     :     0.000622
      dyz     :     0.000186
      dx2y2   :     0.000847
      dxy     :     0.000525
      f0      :     0.000080  f :     0.000275
      f+1     :     0.000029
      f-1     :     0.000033
      f+2     :     0.000053
      f-2     :     0.000035
      f+3     :     0.000017
      f-3     :     0.000029

 14 H s       :     0.845160  s :     0.845160
      pz      :     0.012097  p :     0.027931
      px      :     0.009666
      py      :     0.006168
      dz2     :     0.000229  d :     0.003491
      dxz     :     0.000250
      dyz     :     0.001329
      dx2y2   :     0.000682
      dxy     :     0.001001
      f0      :     0.000039  f :     0.000275
      f+1     :     0.000009
      f-1     :     0.000028
      f+2     :     0.000047
      f-2     :     0.000032
      f+3     :     0.000046
      f-3     :     0.000074

 15 H s       :     0.730900  s :     0.730900
      pz      :     0.027199  p :     0.082688
      px      :     0.033877
      py      :     0.021613
      dz2     :     0.000550  d :     0.009274
      dxz     :     0.001104
      dyz     :     0.003053
      dx2y2   :     0.003102
      dxy     :     0.001464
      f0      :     0.000137  f :     0.000771
      f+1     :     0.000026
      f-1     :     0.000070
      f+2     :     0.000075
      f-2     :     0.000153
      f+3     :     0.000062
      f-3     :     0.000247

 16 N s       :     3.629090  s :     3.629090
      pz      :     1.092048  p :     3.443160
      px      :     1.117905
      py      :     1.233208
      dz2     :     0.007013  d :     0.088586
      dxz     :     0.027104
      dyz     :     0.014817
      dx2y2   :     0.015223
      dxy     :     0.024429
      f0      :     0.001573  f :     0.011055
      f+1     :     0.000710
      f-1     :     0.000811
      f+2     :     0.001581
      f-2     :     0.001554
      f+3     :     0.001706
      f-3     :     0.003121
      g0      :     0.000042  g :     0.000820
      g+1     :     0.000089
      g-1     :     0.000061
      g+2     :     0.000053
      g-2     :     0.000063
      g+3     :     0.000127
      g-3     :     0.000009
      g+4     :     0.000191
      g-4     :     0.000186

 17 C s       :     3.246091  s :     3.246091
      pz      :     0.909005  p :     2.650198
      px      :     0.779174
      py      :     0.962019
      dz2     :     0.005931  d :     0.091281
      dxz     :     0.022931
      dyz     :     0.005939
      dx2y2   :     0.023417
      dxy     :     0.033064
      f0      :     0.002334  f :     0.015655
      f+1     :     0.000857
      f-1     :     0.000908
      f+2     :     0.002634
      f-2     :     0.000734
      f+3     :     0.002231
      f-3     :     0.005956
      g0      :     0.000060  g :     0.001644
      g+1     :     0.000203
      g-1     :     0.000033
      g+2     :     0.000096
      g-2     :     0.000090
      g+3     :     0.000271
      g-3     :     0.000011
      g+4     :     0.000359
      g-4     :     0.000522

 18 C s       :     3.216852  s :     3.216852
      pz      :     0.732438  p :     2.396248
      px      :     0.885156
      py      :     0.778655
      dz2     :     0.009420  d :     0.212732
      dxz     :     0.035970
      dyz     :     0.034936
      dx2y2   :     0.070263
      dxy     :     0.062143
      f0      :     0.002918  f :     0.024293
      f+1     :     0.001058
      f-1     :     0.001201
      f+2     :     0.003069
      f-2     :     0.002578
      f+3     :     0.003893
      f-3     :     0.009577
      g0      :     0.000093  g :     0.002982
      g+1     :     0.000154
      g-1     :     0.000293
      g+2     :     0.000196
      g-2     :     0.000206
      g+3     :     0.000435
      g-3     :     0.000072
      g+4     :     0.000960
      g-4     :     0.000573

 19 H s       :     0.830253  s :     0.830253
      pz      :     0.014032  p :     0.030313
      px      :     0.008417
      py      :     0.007864
      dz2     :     0.000175  d :     0.003603
      dxz     :     0.000533
      dyz     :     0.001180
      dx2y2   :     0.001230
      dxy     :     0.000485
      f0      :     0.000034  f :     0.000247
      f+1     :     0.000008
      f-1     :     0.000023
      f+2     :     0.000021
      f-2     :     0.000043
      f+3     :     0.000035
      f-3     :     0.000083

 20 O s       :     3.791814  s :     3.791814
      pz      :     1.365072  p :     4.519998
      px      :     1.716755
      py      :     1.438170
      dz2     :     0.003096  d :     0.037630
      dxz     :     0.001773
      dyz     :     0.012306
      dx2y2   :     0.011036
      dxy     :     0.009419
      f0      :     0.000438  f :     0.003630
      f+1     :     0.000115
      f-1     :     0.000317
      f+2     :     0.000402
      f-2     :     0.000485
      f+3     :     0.000799
      f-3     :     0.001074
      g0      :     0.000012  g :     0.000208
      g+1     :     0.000006
      g-1     :     0.000031
      g+2     :     0.000015
      g-2     :     0.000016
      g+3     :     0.000030
      g-3     :     0.000004
      g+4     :     0.000044
      g-4     :     0.000050

 21 C s       :     3.306961  s :     3.306961
      pz      :     0.958316  p :     2.503932
      px      :     0.719743
      py      :     0.825872
      dz2     :     0.009164  d :     0.125387
      dxz     :     0.020617
      dyz     :     0.032718
      dx2y2   :     0.039740
      dxy     :     0.023148
      f0      :     0.002437  f :     0.019034
      f+1     :     0.001284
      f-1     :     0.001251
      f+2     :     0.001333
      f-2     :     0.002488
      f+3     :     0.002398
      f-3     :     0.007843
      g0      :     0.000086  g :     0.001459
      g+1     :     0.000078
      g-1     :     0.000103
      g+2     :     0.000094
      g-2     :     0.000116
      g+3     :     0.000221
      g-3     :     0.000062
      g+4     :     0.000368
      g-4     :     0.000331

 22 C s       :     3.271182  s :     3.271182
      pz      :     0.892452  p :     2.657837
      px      :     0.856237
      py      :     0.909148
      dz2     :     0.003671  d :     0.099396
      dxz     :     0.026393
      dyz     :     0.011452
      dx2y2   :     0.021710
      dxy     :     0.036169
      f0      :     0.001881  f :     0.013830
      f+1     :     0.000689
      f-1     :     0.001040
      f+2     :     0.001847
      f-2     :     0.001531
      f+3     :     0.001694
      f-3     :     0.005147
      g0      :     0.000053  g :     0.001164
      g+1     :     0.000113
      g-1     :     0.000057
      g+2     :     0.000063
      g-2     :     0.000082
      g+3     :     0.000172
      g-3     :     0.000032
      g+4     :     0.000250
      g-4     :     0.000342

 23 C s       :     3.272497  s :     3.272497
      pz      :     0.923088  p :     2.726542
      px      :     0.888789
      py      :     0.914664
      dz2     :     0.003982  d :     0.112249
      dxz     :     0.021419
      dyz     :     0.013002
      dx2y2   :     0.025516
      dxy     :     0.048331
      f0      :     0.001841  f :     0.013630
      f+1     :     0.000701
      f-1     :     0.001178
      f+2     :     0.002190
      f-2     :     0.000846
      f+3     :     0.001456
      f-3     :     0.005417
      g0      :     0.000053  g :     0.001175
      g+1     :     0.000099
      g-1     :     0.000056
      g+2     :     0.000082
      g-2     :     0.000065
      g+3     :     0.000180
      g-3     :     0.000034
      g+4     :     0.000303
      g-4     :     0.000304

 24 C s       :     3.254345  s :     3.254345
      pz      :     0.883553  p :     2.666503
      px      :     0.910731
      py      :     0.872220
      dz2     :     0.006272  d :     0.108376
      dxz     :     0.008055
      dyz     :     0.025993
      dx2y2   :     0.044962
      dxy     :     0.023095
      f0      :     0.001546  f :     0.013394
      f+1     :     0.001047
      f-1     :     0.001203
      f+2     :     0.000799
      f-2     :     0.002133
      f+3     :     0.001565
      f-3     :     0.005101
      g0      :     0.000068  g :     0.001180
      g+1     :     0.000042
      g-1     :     0.000088
      g+2     :     0.000053
      g-2     :     0.000112
      g+3     :     0.000170
      g-3     :     0.000057
      g+4     :     0.000325
      g-4     :     0.000266

 25 C s       :     3.278040  s :     3.278040
      pz      :     0.931923  p :     2.734299
      px      :     0.871628
      py      :     0.930748
      dz2     :     0.003953  d :     0.113200
      dxz     :     0.024911
      dyz     :     0.011083
      dx2y2   :     0.032439
      dxy     :     0.040815
      f0      :     0.001874  f :     0.013748
      f+1     :     0.000794
      f-1     :     0.001134
      f+2     :     0.001996
      f-2     :     0.001193
      f+3     :     0.001445
      f-3     :     0.005311
      g0      :     0.000053  g :     0.001174
      g+1     :     0.000104
      g-1     :     0.000053
      g+2     :     0.000066
      g-2     :     0.000081
      g+3     :     0.000178
      g-3     :     0.000033
      g+4     :     0.000258
      g-4     :     0.000348

 26 C s       :     3.256738  s :     3.256738
      pz      :     0.910754  p :     2.661461
      px      :     0.870791
      py      :     0.879916
      dz2     :     0.003421  d :     0.099418
      dxz     :     0.025603
      dyz     :     0.014335
      dx2y2   :     0.021788
      dxy     :     0.034271
      f0      :     0.001884  f :     0.014483
      f+1     :     0.000667
      f-1     :     0.001215
      f+2     :     0.002416
      f-2     :     0.000992
      f+3     :     0.001549
      f-3     :     0.005760
      g0      :     0.000055  g :     0.001163
      g+1     :     0.000109
      g-1     :     0.000064
      g+2     :     0.000079
      g-2     :     0.000072
      g+3     :     0.000177
      g-3     :     0.000028
      g+4     :     0.000292
      g-4     :     0.000288

 27 H s       :     0.846973  s :     0.846973
      pz      :     0.012472  p :     0.030726
      px      :     0.011667
      py      :     0.006587
      dz2     :     0.000186  d :     0.003419
      dxz     :     0.000359
      dyz     :     0.000976
      dx2y2   :     0.001253
      dxy     :     0.000646
      f0      :     0.000027  f :     0.000232
      f+1     :     0.000008
      f-1     :     0.000027
      f+2     :     0.000026
      f-2     :     0.000031
      f+3     :     0.000028
      f-3     :     0.000085

 28 H s       :     0.847374  s :     0.847374
      pz      :     0.013973  p :     0.028624
      px      :     0.007973
      py      :     0.006678
      dz2     :     0.000173  d :     0.003226
      dxz     :     0.000500
      dyz     :     0.000883
      dx2y2   :     0.001364
      dxy     :     0.000305
      f0      :     0.000028  f :     0.000215
      f+1     :     0.000012
      f-1     :     0.000021
      f+2     :     0.000012
      f-2     :     0.000041
      f+3     :     0.000031
      f-3     :     0.000070

 29 H s       :     0.844220  s :     0.844220
      pz      :     0.013132  p :     0.028009
      px      :     0.004935
      py      :     0.009942
      dz2     :     0.000037  d :     0.003141
      dxz     :     0.001343
      dyz     :     0.000055
      dx2y2   :     0.000169
      dxy     :     0.001536
      f0      :     0.000036  f :     0.000210
      f+1     :     0.000010
      f-1     :     0.000006
      f+2     :     0.000048
      f-2     :     0.000004
      f+3     :     0.000030
      f-3     :     0.000076

 30 H s       :     0.849901  s :     0.849901
      pz      :     0.014234  p :     0.028688
      px      :     0.008684
      py      :     0.005771
      dz2     :     0.000198  d :     0.003223
      dxz     :     0.000335
      dyz     :     0.001033
      dx2y2   :     0.000983
      dxy     :     0.000674
      f0      :     0.000027  f :     0.000218
      f+1     :     0.000009
      f-1     :     0.000027
      f+2     :     0.000021
      f-2     :     0.000032
      f+3     :     0.000030
      f-3     :     0.000071

 31 H s       :     0.874727  s :     0.874727
      pz      :     0.013258  p :     0.031579
      px      :     0.009214
      py      :     0.009108
      dz2     :     0.000245  d :     0.003414
      dxz     :     0.000467
      dyz     :     0.000770
      dx2y2   :     0.001625
      dxy     :     0.000307
      f0      :     0.000027  f :     0.000239
      f+1     :     0.000011
      f-1     :     0.000027
      f+2     :     0.000017
      f-2     :     0.000041
      f+3     :     0.000034
      f-3     :     0.000082


SPIN
  0 N s       :     0.000000  s :     0.000000
      pz      :    -0.000000  p :    -0.000000
      px      :     0.000000
      py      :    -0.000000
      dz2     :     0.000000  d :     0.000000
      dxz     :    -0.000000
      dyz     :     0.000000
      dx2y2   :    -0.000000
      dxy     :     0.000000
      f0      :     0.000000  f :     0.000000
      f+1     :     0.000000
      f-1     :    -0.000000
      f+2     :    -0.000000
      f-2     :     0.000000
      f+3     :     0.000000
      f-3     :    -0.000000
      g0      :    -0.000000  g :    -0.000000
      g+1     :     0.000000
      g-1     :     0.000000
      g+2     :    -0.000000
      g-2     :     0.000000
      g+3     :     0.000000
      g-3     :    -0.000000
      g+4     :     0.000000
      g-4     :    -0.000000

  1 C s       :    -0.000000  s :    -0.000000
      pz      :    -0.000000  p :    -0.000000
      px      :     0.000000
      py      :    -0.000000
      dz2     :    -0.000000  d :     0.000000
      dxz     :    -0.000000
      dyz     :    -0.000000
      dx2y2   :     0.000000
      dxy     :     0.000000
      f0      :    -0.000000  f :     0.000000
      f+1     :     0.000000
      f-1     :    -0.000000
      f+2     :     0.000000
      f-2     :     0.000000
      f+3     :     0.000000
      f-3     :     0.000000
      g0      :    -0.000000  g :     0.000000
      g+1     :    -0.000000
      g-1     :    -0.000000
      g+2     :     0.000000
      g-2     :    -0.000000
      g+3     :     0.000000
      g-3     :    -0.000000
      g+4     :     0.000000
      g-4     :     0.000000

  2 C s       :     0.000000  s :     0.000000
      pz      :     0.000000  p :     0.000000
      px      :     0.000000
      py      :     0.000000
      dz2     :     0.000000  d :     0.000000
      dxz     :    -0.000000
      dyz     :     0.000000
      dx2y2   :     0.000000
      dxy     :    -0.000000
      f0      :     0.000000  f :     0.000000
      f+1     :    -0.000000
      f-1     :     0.000000
      f+2     :    -0.000000
      f-2     :    -0.000000
      f+3     :     0.000000
      f-3     :    -0.000000
      g0      :     0.000000  g :     0.000000
      g+1     :    -0.000000
      g-1     :    -0.000000
      g+2     :     0.000000
      g-2     :     0.000000
      g+3     :    -0.000000
      g-3     :     0.000000
      g+4     :     0.000000
      g-4     :     0.000000

  3 C s       :    -0.000000  s :    -0.000000
      pz      :     0.000000  p :     0.000000
      px      :    -0.000000
      py      :     0.000000
      dz2     :    -0.000000  d :    -0.000000
      dxz     :     0.000000
      dyz     :     0.000000
      dx2y2   :     0.000000
      dxy     :    -0.000000
      f0      :     0.000000  f :     0.000000
      f+1     :     0.000000
      f-1     :     0.000000
      f+2     :     0.000000
      f-2     :    -0.000000
      f+3     :    -0.000000
      f-3     :     0.000000
      g0      :    -0.000000  g :     0.000000
      g+1     :     0.000000
      g-1     :    -0.000000
      g+2     :     0.000000
      g-2     :    -0.000000
      g+3     :     0.000000
      g-3     :    -0.000000
      g+4     :     0.000000
      g-4     :    -0.000000

  4 C s       :    -0.000000  s :    -0.000000
      pz      :     0.000000  p :     0.000000
      px      :     0.000000
      py      :     0.000000
      dz2     :    -0.000000  d :     0.000000
      dxz     :     0.000000
      dyz     :    -0.000000
      dx2y2   :    -0.000000
      dxy     :     0.000000
      f0      :     0.000000  f :     0.000000
      f+1     :     0.000000
      f-1     :     0.000000
      f+2     :    -0.000000
      f-2     :    -0.000000
      f+3     :    -0.000000
      f-3     :     0.000000
      g0      :    -0.000000  g :    -0.000000
      g+1     :    -0.000000
      g-1     :    -0.000000
      g+2     :     0.000000
      g-2     :    -0.000000
      g+3     :    -0.000000
      g-3     :    -0.000000
      g+4     :    -0.000000
      g-4     :     0.000000

  5 C s       :     0.000000  s :     0.000000
      pz      :    -0.000000  p :    -0.000000
      px      :     0.000000
      py      :    -0.000000
      dz2     :     0.000000  d :     0.000000
      dxz     :     0.000000
      dyz     :     0.000000
      dx2y2   :     0.000000
      dxy     :     0.000000
      f0      :    -0.000000  f :     0.000000
      f+1     :     0.000000
      f-1     :    -0.000000
      f+2     :     0.000000
      f-2     :     0.000000
      f+3     :    -0.000000
      f-3     :     0.000000
      g0      :    -0.000000  g :    -0.000000
      g+1     :     0.000000
      g-1     :    -0.000000
      g+2     :     0.000000
      g-2     :    -0.000000
      g+3     :    -0.000000
      g-3     :     0.000000
      g+4     :     0.000000
      g-4     :    -0.000000

  6 H s       :     0.000000  s :     0.000000
      pz      :     0.000000  p :     0.000000
      px      :     0.000000
      py      :     0.000000
      dz2     :     0.000000  d :     0.000000
      dxz     :     0.000000
      dyz     :     0.000000
      dx2y2   :    -0.000000
      dxy     :     0.000000
      f0      :     0.000000  f :     0.000000
      f+1     :     0.000000
      f-1     :     0.000000
      f+2     :    -0.000000
      f-2     :     0.000000
      f+3     :     0.000000
      f-3     :    -0.000000

  7 H s       :    -0.000000  s :    -0.000000
      pz      :    -0.000000  p :    -0.000000
      px      :     0.000000
      py      :    -0.000000
      dz2     :     0.000000  d :     0.000000
      dxz     :     0.000000
      dyz     :     0.000000
      dx2y2   :     0.000000
      dxy     :     0.000000
      f0      :    -0.000000  f :    -0.000000
      f+1     :    -0.000000
      f-1     :    -0.000000
      f+2     :    -0.000000
      f-2     :     0.000000
      f+3     :     0.000000
      f-3     :    -0.000000

  8 N s       :     0.000000  s :     0.000000
      pz      :    -0.000000  p :    -0.000000
      px      :    -0.000000
      py      :     0.000000
      dz2     :     0.000000  d :     0.000000
      dxz     :    -0.000000
      dyz     :    -0.000000
      dx2y2   :     0.000000
      dxy     :    -0.000000
      f0      :    -0.000000  f :     0.000000
      f+1     :    -0.000000
      f-1     :     0.000000
      f+2     :     0.000000
      f-2     :    -0.000000
      f+3     :     0.000000
      f-3     :    -0.000000
      g0      :     0.000000  g :    -0.000000
      g+1     :     0.000000
      g-1     :    -0.000000
      g+2     :    -0.000000
      g-2     :     0.000000
      g+3     :    -0.000000
      g-3     :     0.000000
      g+4     :    -0.000000
      g-4     :     0.000000

  9 H s       :    -0.000000  s :    -0.000000
      pz      :     0.000000  p :     0.000000
      px      :    -0.000000
      py      :     0.000000
      dz2     :     0.000000  d :     0.000000
      dxz     :     0.000000
      dyz     :     0.000000
      dx2y2   :     0.000000
      dxy     :    -0.000000
      f0      :     0.000000  f :     0.000000
      f+1     :    -0.000000
      f-1     :    -0.000000
      f+2     :     0.000000
      f-2     :     0.000000
      f+3     :     0.000000
      f-3     :     0.000000

 10 H s       :     0.000000  s :     0.000000
      pz      :    -0.000000  p :    -0.000000
      px      :    -0.000000
      py      :    -0.000000
      dz2     :    -0.000000  d :     0.000000
      dxz     :    -0.000000
      dyz     :     0.000000
      dx2y2   :     0.000000
      dxy     :     0.000000
      f0      :    -0.000000  f :    -0.000000
      f+1     :    -0.000000
      f-1     :    -0.000000
      f+2     :     0.000000
      f-2     :    -0.000000
      f+3     :    -0.000000
      f-3     :     0.000000

 11 C s       :     0.000000  s :     0.000000
      pz      :     0.000000  p :     0.000000
      px      :     0.000000
      py      :    -0.000000
      dz2     :    -0.000000  d :     0.000000
      dxz     :     0.000000
      dyz     :     0.000000
      dx2y2   :    -0.000000
      dxy     :     0.000000
      f0      :    -0.000000  f :     0.000000
      f+1     :     0.000000
      f-1     :     0.000000
      f+2     :     0.000000
      f-2     :    -0.000000
      f+3     :     0.000000
      f-3     :     0.000000
      g0      :     0.000000  g :    -0.000000
      g+1     :    -0.000000
      g-1     :    -0.000000
      g+2     :    -0.000000
      g-2     :    -0.000000
      g+3     :    -0.000000
      g-3     :    -0.000000
      g+4     :     0.000000
      g-4     :    -0.000000

 12 H s       :     0.000000  s :     0.000000
      pz      :     0.000000  p :    -0.000000
      px      :     0.000000
      py      :    -0.000000
      dz2     :     0.000000  d :    -0.000000
      dxz     :    -0.000000
      dyz     :    -0.000000
      dx2y2   :     0.000000
      dxy     :    -0.000000
      f0      :    -0.000000  f :    -0.000000
      f+1     :    -0.000000
      f-1     :    -0.000000
      f+2     :     0.000000
      f-2     :    -0.000000
      f+3     :    -0.000000
      f-3     :    -0.000000

 13 H s       :     0.000000  s :     0.000000
      pz      :     0.000000  p :     0.000000
      px      :    -0.000000
      py      :    -0.000000
      dz2     :     0.000000  d :    -0.000000
      dxz     :    -0.000000
      dyz     :    -0.000000
      dx2y2   :    -0.000000
      dxy     :    -0.000000
      f0      :     0.000000  f :    -0.000000
      f+1     :    -0.000000
      f-1     :    -0.000000
      f+2     :    -0.000000
      f-2     :    -0.000000
      f+3     :    -0.000000
      f-3     :    -0.000000

 14 H s       :    -0.000000  s :    -0.000000
      pz      :    -0.000000  p :    -0.000000
      px      :    -0.000000
      py      :    -0.000000
      dz2     :    -0.000000  d :    -0.000000
      dxz     :     0.000000
      dyz     :     0.000000
      dx2y2   :    -0.000000
      dxy     :    -0.000000
      f0      :     0.000000  f :    -0.000000
      f+1     :    -0.000000
      f-1     :    -0.000000
      f+2     :     0.000000
      f-2     :     0.000000
      f+3     :    -0.000000
      f-3     :    -0.000000

 15 H s       :    -0.000000  s :    -0.000000
      pz      :    -0.000000  p :    -0.000000
      px      :     0.000000
      py      :    -0.000000
      dz2     :    -0.000000  d :     0.000000
      dxz     :     0.000000
      dyz     :    -0.000000
      dx2y2   :     0.000000
      dxy     :     0.000000
      f0      :     0.000000  f :     0.000000
      f+1     :     0.000000
      f-1     :     0.000000
      f+2     :    -0.000000
      f-2     :    -0.000000
      f+3     :    -0.000000
      f-3     :     0.000000

 16 N s       :    -0.000000  s :    -0.000000
      pz      :     0.000000  p :     0.000000
      px      :     0.000000
      py      :     0.000000
      dz2     :    -0.000000  d :     0.000000
      dxz     :     0.000000
      dyz     :     0.000000
      dx2y2   :     0.000000
      dxy     :     0.000000
      f0      :     0.000000  f :     0.000000
      f+1     :     0.000000
      f-1     :     0.000000
      f+2     :     0.000000
      f-2     :     0.000000
      f+3     :    -0.000000
      f-3     :    -0.000000
      g0      :    -0.000000  g :     0.000000
      g+1     :    -0.000000
      g-1     :     0.000000
      g+2     :     0.000000
      g-2     :     0.000000
      g+3     :     0.000000
      g-3     :     0.000000
      g+4     :    -0.000000
      g-4     :    -0.000000

 17 C s       :     0.000000  s :     0.000000
      pz      :     0.000000  p :     0.000000
      px      :     0.000000
      py      :     0.000000
      dz2     :     0.000000  d :     0.000000
      dxz     :     0.000000
      dyz     :     0.000000
      dx2y2   :     0.000000
      dxy     :     0.000000
      f0      :     0.000000  f :     0.000000
      f+1     :     0.000000
      f-1     :     0.000000
      f+2     :    -0.000000
      f-2     :     0.000000
      f+3     :     0.000000
      f-3     :     0.000000
      g0      :     0.000000  g :     0.000000
      g+1     :     0.000000
      g-1     :     0.000000
      g+2     :     0.000000
      g-2     :    -0.000000
      g+3     :     0.000000
      g-3     :    -0.000000
      g+4     :     0.000000
      g-4     :     0.000000

 18 C s       :    -0.000000  s :    -0.000000
      pz      :    -0.000000  p :    -0.000000
      px      :    -0.000000
      py      :    -0.000000
      dz2     :    -0.000000  d :     0.000000
      dxz     :     0.000000
      dyz     :    -0.000000
      dx2y2   :     0.000000
      dxy     :    -0.000000
      f0      :     0.000000  f :    -0.000000
      f+1     :     0.000000
      f-1     :    -0.000000
      f+2     :    -0.000000
      f-2     :    -0.000000
      f+3     :    -0.000000
      f-3     :    -0.000000
      g0      :    -0.000000  g :    -0.000000
      g+1     :    -0.000000
      g-1     :     0.000000
      g+2     :    -0.000000
      g-2     :    -0.000000
      g+3     :     0.000000
      g-3     :     0.000000
      g+4     :     0.000000
      g-4     :    -0.000000

 19 H s       :     0.000000  s :     0.000000
      pz      :    -0.000000  p :    -0.000000
      px      :    -0.000000
      py      :    -0.000000
      dz2     :    -0.000000  d :    -0.000000
      dxz     :     0.000000
      dyz     :    -0.000000
      dx2y2   :    -0.000000
      dxy     :    -0.000000
      f0      :    -0.000000  f :    -0.000000
      f+1     :     0.000000
      f-1     :    -0.000000
      f+2     :    -0.000000
      f-2     :    -0.000000
      f+3     :    -0.000000
      f-3     :     0.000000

 20 O s       :     0.000000  s :     0.000000
      pz      :    -0.000000  p :     0.000000
      px      :    -0.000000
      py      :     0.000000
      dz2     :     0.000000  d :     0.000000
      dxz     :    -0.000000
      dyz     :     0.000000
      dx2y2   :     0.000000
      dxy     :     0.000000
      f0      :     0.000000  f :     0.000000
      f+1     :     0.000000
      f-1     :     0.000000
      f+2     :     0.000000
      f-2     :     0.000000
      f+3     :     0.000000
      f-3     :     0.000000
      g0      :     0.000000  g :     0.000000
      g+1     :    -0.000000
      g-1     :    -0.000000
      g+2     :     0.000000
      g-2     :     0.000000
      g+3     :    -0.000000
      g-3     :     0.000000
      g+4     :    -0.000000
      g-4     :     0.000000

 21 C s       :     0.000000  s :     0.000000
      pz      :     0.000000  p :     0.000000
      px      :     0.000000
      py      :     0.000000
      dz2     :     0.000000  d :     0.000000
      dxz     :    -0.000000
      dyz     :     0.000000
      dx2y2   :     0.000000
      dxy     :    -0.000000
      f0      :     0.000000  f :     0.000000
      f+1     :     0.000000
      f-1     :     0.000000
      f+2     :    -0.000000
      f-2     :    -0.000000
      f+3     :     0.000000
      f-3     :     0.000000
      g0      :     0.000000  g :     0.000000
      g+1     :     0.000000
      g-1     :    -0.000000
      g+2     :     0.000000
      g-2     :     0.000000
      g+3     :     0.000000
      g-3     :    -0.000000
      g+4     :     0.000000
      g-4     :     0.000000

 22 C s       :    -0.000000  s :    -0.000000
      pz      :     0.000000  p :    -0.000000
      px      :    -0.000000
      py      :    -0.000000
      dz2     :    -0.000000  d :     0.000000
      dxz     :     0.000000
      dyz     :    -0.000000
      dx2y2   :     0.000000
      dxy     :    -0.000000
      f0      :     0.000000  f :     0.000000
      f+1     :    -0.000000
      f-1     :     0.000000
      f+2     :     0.000000
      f-2     :    -0.000000
      f+3     :    -0.000000
      f-3     :     0.000000
      g0      :    -0.000000  g :     0.000000
      g+1     :    -0.000000
      g-1     :    -0.000000
      g+2     :    -0.000000
      g-2     :    -0.000000
      g+3     :     0.000000
      g-3     :     0.000000
      g+4     :     0.000000
      g-4     :     0.000000

 23 C s       :     0.000000  s :     0.000000
      pz      :     0.000000  p :     0.000000
      px      :     0.000000
      py      :     0.000000
      dz2     :    -0.000000  d :    -0.000000
      dxz     :    -0.000000
      dyz     :     0.000000
      dx2y2   :    -0.000000
      dxy     :    -0.000000
      f0      :     0.000000  f :    -0.000000
      f+1     :     0.000000
      f-1     :    -0.000000
      f+2     :     0.000000
      f-2     :    -0.000000
      f+3     :    -0.000000
      f-3     :    -0.000000
      g0      :    -0.000000  g :    -0.000000
      g+1     :     0.000000
      g-1     :     0.000000
      g+2     :     0.000000
      g-2     :     0.000000
      g+3     :    -0.000000
      g-3     :     0.000000
      g+4     :     0.000000
      g-4     :    -0.000000

 24 C s       :    -0.000000  s :    -0.000000
      pz      :     0.000000  p :     0.000000
      px      :    -0.000000
      py      :     0.000000
      dz2     :    -0.000000  d :     0.000000
      dxz     :     0.000000
      dyz     :     0.000000
      dx2y2   :     0.000000
      dxy     :    -0.000000
      f0      :     0.000000  f :    -0.000000
      f+1     :    -0.000000
      f-1     :    -0.000000
      f+2     :    -0.000000
      f-2     :    -0.000000
      f+3     :    -0.000000
      f-3     :    -0.000000
      g0      :    -0.000000  g :    -0.000000
      g+1     :     0.000000
      g-1     :     0.000000
      g+2     :     0.000000
      g-2     :    -0.000000
      g+3     :     0.000000
      g-3     :     0.000000
      g+4     :    -0.000000
      g-4     :    -0.000000

 25 C s       :    -0.000000  s :    -0.000000
      pz      :     0.000000  p :    -0.000000
      px      :    -0.000000
      py      :     0.000000
      dz2     :     0.000000  d :     0.000000
      dxz     :    -0.000000
      dyz     :     0.000000
      dx2y2   :     0.000000
      dxy     :    -0.000000
      f0      :     0.000000  f :     0.000000
      f+1     :    -0.000000
      f-1     :     0.000000
      f+2     :     0.000000
      f-2     :    -0.000000
      f+3     :    -0.000000
      f-3     :     0.000000
      g0      :    -0.000000  g :     0.000000
      g+1     :     0.000000
      g-1     :    -0.000000
      g+2     :     0.000000
      g-2     :    -0.000000
      g+3     :     0.000000
      g-3     :     0.000000
      g+4     :     0.000000
      g-4     :     0.000000

 26 C s       :     0.000000  s :     0.000000
      pz      :    -0.000000  p :     0.000000
      px      :     0.000000
      py      :     0.000000
      dz2     :     0.000000  d :     0.000000
      dxz     :    -0.000000
      dyz     :     0.000000
      dx2y2   :     0.000000
      dxy     :     0.000000
      f0      :    -0.000000  f :     0.000000
      f+1     :     0.000000
      f-1     :    -0.000000
      f+2     :     0.000000
      f-2     :    -0.000000
      f+3     :     0.000000
      f-3     :    -0.000000
      g0      :     0.000000  g :     0.000000
      g+1     :    -0.000000
      g-1     :     0.000000
      g+2     :     0.000000
      g-2     :    -0.000000
      g+3     :    -0.000000
      g-3     :     0.000000
      g+4     :     0.000000
      g-4     :    -0.000000

 27 H s       :    -0.000000  s :    -0.000000
      pz      :    -0.000000  p :    -0.000000
      px      :    -0.000000
      py      :     0.000000
      dz2     :    -0.000000  d :     0.000000
      dxz     :    -0.000000
      dyz     :     0.000000
      dx2y2   :     0.000000
      dxy     :     0.000000
      f0      :     0.000000  f :     0.000000
      f+1     :     0.000000
      f-1     :     0.000000
      f+2     :     0.000000
      f-2     :     0.000000
      f+3     :     0.000000
      f-3     :     0.000000

 28 H s       :     0.000000  s :     0.000000
      pz      :     0.000000  p :     0.000000
      px      :     0.000000
      py      :     0.000000
      dz2     :     0.000000  d :     0.000000
      dxz     :     0.000000
      dyz     :     0.000000
      dx2y2   :     0.000000
      dxy     :     0.000000
      f0      :     0.000000  f :     0.000000
      f+1     :     0.000000
      f-1     :     0.000000
      f+2     :     0.000000
      f-2     :     0.000000
      f+3     :     0.000000
      f-3     :     0.000000

 29 H s       :    -0.000000  s :    -0.000000
      pz      :     0.000000  p :    -0.000000
      px      :    -0.000000
      py      :     0.000000
      dz2     :    -0.000000  d :    -0.000000
      dxz     :    -0.000000
      dyz     :     0.000000
      dx2y2   :    -0.000000
      dxy     :    -0.000000
      f0      :     0.000000  f :    -0.000000
      f+1     :    -0.000000
      f-1     :    -0.000000
      f+2     :    -0.000000
      f-2     :    -0.000000
      f+3     :    -0.000000
      f-3     :    -0.000000

 30 H s       :    -0.000000  s :    -0.000000
      pz      :     0.000000  p :     0.000000
      px      :     0.000000
      py      :     0.000000
      dz2     :    -0.000000  d :     0.000000
      dxz     :     0.000000
      dyz     :     0.000000
      dx2y2   :     0.000000
      dxy     :     0.000000
      f0      :    -0.000000  f :    -0.000000
      f+1     :    -0.000000
      f-1     :    -0.000000
      f+2     :    -0.000000
      f-2     :    -0.000000
      f+3     :    -0.000000
      f-3     :     0.000000

 31 H s       :     0.000000  s :     0.000000
      pz      :     0.000000  p :     0.000000
      px      :     0.000000
      py      :     0.000000
      dz2     :     0.000000  d :     0.000000
      dxz     :     0.000000
      dyz     :     0.000000
      dx2y2   :    -0.000000
      dxy     :     0.000000
      f0      :    -0.000000  f :     0.000000
      f+1     :     0.000000
      f-1     :    -0.000000
      f+2     :     0.000000
      f-2     :     0.000000
      f+3     :     0.000000
      f-3     :     0.000000


                     *******************************
                     * LOEWDIN POPULATION ANALYSIS *
                     *******************************

-------------------------------------------
LOEWDIN ATOMIC CHARGES AND SPIN POPULATIONS
-------------------------------------------
   0 N :    0.454524   -0.000000
   1 C :    0.036986   -0.000000
   2 C :    0.122200    0.000000
   3 C :   -0.199515   -0.000000
   4 C :    0.118276    0.000000
   5 C :    0.031536    0.000000
   6 H :   -0.031702    0.000000
   7 H :   -0.039232   -0.000000
   8 N :    0.477034    0.000000
   9 H :   -0.035114    0.000000
  10 H :   -0.035785    0.000000
  11 C :    0.245574    0.000000
  12 H :   -0.042212   -0.000000
  13 H :   -0.042240   -0.000000
  14 H :   -0.043315    0.000000
  15 H :   -0.184572   -0.000000
  16 N :    0.275372   -0.000000
  17 C :   -0.095927    0.000000
  18 C :   -0.472084   -0.000000
  19 H :   -0.064977    0.000000
  20 O :    0.384425    0.000000
  21 C :   -0.105842    0.000000
  22 C :    0.115471    0.000000
  23 C :    0.093077   -0.000000
  24 C :    0.103823   -0.000000
  25 C :    0.088912   -0.000000
  26 C :    0.096336    0.000000
  27 H :   -0.044854   -0.000000
  28 H :   -0.050481    0.000000
  29 H :   -0.048090   -0.000000
  30 H :   -0.051802   -0.000000
  31 H :   -0.055802   -0.000000

----------------------------------------------------
LOEWDIN REDUCED ORBITAL CHARGES AND SPIN POPULATIONS
----------------------------------------------------
CHARGE
  0 N s       :     2.691922  s :     2.691922
      pz      :     1.085724  p :     3.297065
      px      :     1.074572
      py      :     1.136769
      dz2     :     0.031197  d :     0.469622
      dxz     :     0.066140
      dyz     :     0.077441
      dx2y2   :     0.150843
      dxy     :     0.144001
      f0      :     0.005464  f :     0.082456
      f+1     :     0.004497
      f-1     :     0.004455
      f+2     :     0.009167
      f-2     :     0.012855
      f+3     :     0.008495
      f-3     :     0.037524
      g0      :     0.000176  g :     0.004412
      g+1     :     0.000446
      g-1     :     0.000543
      g+2     :     0.000437
      g-2     :     0.000471
      g+3     :     0.000352
      g-3     :     0.000133
      g+4     :     0.001016
      g-4     :     0.000838

  1 C s       :     2.580851  s :     2.580851
      pz      :     0.739268  p :     2.615744
      px      :     0.994261
      py      :     0.882214
      dz2     :     0.048141  d :     0.591301
      dxz     :     0.102382
      dyz     :     0.061038
      dx2y2   :     0.157105
      dxy     :     0.222635
      f0      :     0.009914  f :     0.156310
      f+1     :     0.009800
      f-1     :     0.011151
      f+2     :     0.022946
      f-2     :     0.018847
      f+3     :     0.024068
      f-3     :     0.059584
      g0      :     0.000890  g :     0.018808
      g+1     :     0.002256
      g-1     :     0.001811
      g+2     :     0.001561
      g-2     :     0.002095
      g+3     :     0.001833
      g-3     :     0.000288
      g+4     :     0.003767
      g-4     :     0.004307

  2 C s       :     2.581104  s :     2.581104
      pz      :     0.773466  p :     2.704445
      px      :     0.984322
      py      :     0.946657
      dz2     :     0.038958  d :     0.466589
      dxz     :     0.067491
      dyz     :     0.038482
      dx2y2   :     0.154941
      dxy     :     0.166717
      f0      :     0.008286  f :     0.113452
      f+1     :     0.008133
      f-1     :     0.007386
      f+2     :     0.016515
      f-2     :     0.009282
      f+3     :     0.018155
      f-3     :     0.045695
      g0      :     0.000501  g :     0.012210
      g+1     :     0.001394
      g-1     :     0.000734
      g+2     :     0.001245
      g-2     :     0.001200
      g+3     :     0.001176
      g-3     :     0.000248
      g+4     :     0.002508
      g-4     :     0.003204

  3 C s       :     2.570936  s :     2.570936
      pz      :     0.716441  p :     2.624795
      px      :     0.897699
      py      :     1.010656
      dz2     :     0.059978  d :     0.778152
      dxz     :     0.175095
      dyz     :     0.087365
      dx2y2   :     0.239679
      dxy     :     0.216035
      f0      :     0.013789  f :     0.203633
      f+1     :     0.013789
      f-1     :     0.009705
      f+2     :     0.035445
      f-2     :     0.020853
      f+3     :     0.026775
      f-3     :     0.083277
      g0      :     0.000791  g :     0.021999
      g+1     :     0.004165
      g-1     :     0.001211
      g+2     :     0.001929
      g-2     :     0.001828
      g+3     :     0.002223
      g-3     :     0.000413
      g+4     :     0.004572
      g-4     :     0.004867

  4 C s       :     2.580768  s :     2.580768
      pz      :     0.785434  p :     2.705267
      px      :     0.978115
      py      :     0.941718
      dz2     :     0.039307  d :     0.470041
      dxz     :     0.073348
      dyz     :     0.036793
      dx2y2   :     0.155470
      dxy     :     0.165125
      f0      :     0.008312  f :     0.113446
      f+1     :     0.008343
      f-1     :     0.007367
      f+2     :     0.015780
      f-2     :     0.010160
      f+3     :     0.018510
      f-3     :     0.044974
      g0      :     0.000505  g :     0.012201
      g+1     :     0.001443
      g-1     :     0.000722
      g+2     :     0.001222
      g-2     :     0.001232
      g+3     :     0.001106
      g-3     :     0.000287
      g+4     :     0.002320
      g-4     :     0.003365

  5 C s       :     2.581213  s :     2.581213
      pz      :     0.739046  p :     2.615779
      px      :     0.995753
      py      :     0.880980
      dz2     :     0.048287  d :     0.595576
      dxz     :     0.101972
      dyz     :     0.065693
      dx2y2   :     0.157976
      dxy     :     0.221648
      f0      :     0.010050  f :     0.156966
      f+1     :     0.009453
      f-1     :     0.011448
      f+2     :     0.025133
      f-2     :     0.017049
      f+3     :     0.024440
      f-3     :     0.059394
      g0      :     0.000891  g :     0.018930
      g+1     :     0.002215
      g-1     :     0.001932
      g+2     :     0.001631
      g-2     :     0.002019
      g+3     :     0.001830
      g-3     :     0.000293
      g+4     :     0.004134
      g-4     :     0.003984

  6 H s       :     0.775509  s :     0.775509
      pz      :     0.048531  p :     0.181870
      px      :     0.055992
      py      :     0.077346
      dz2     :     0.005478  d :     0.064574
      dxz     :     0.006749
      dyz     :     0.014492
      dx2y2   :     0.020954
      dxy     :     0.016900
      f0      :     0.001016  f :     0.009749
      f+1     :     0.000469
      f-1     :     0.000928
      f+2     :     0.000482
      f-2     :     0.001532
      f+3     :     0.002125
      f-3     :     0.003197

  7 H s       :     0.768131  s :     0.768131
      pz      :     0.052023  p :     0.194567
      px      :     0.060117
      py      :     0.082427
      dz2     :     0.005504  d :     0.066538
      dxz     :     0.005830
      dyz     :     0.015821
      dx2y2   :     0.022062
      dxy     :     0.017321
      f0      :     0.001049  f :     0.009995
      f+1     :     0.000462
      f-1     :     0.000990
      f+2     :     0.000622
      f-2     :     0.001433
      f+3     :     0.002043
      f-3     :     0.003396

  8 N s       :     2.691162  s :     2.691162
      pz      :     1.157975  p :     3.293917
      px      :     1.068930
      py      :     1.067012
      dz2     :     0.032145  d :     0.448900
      dxz     :     0.062313
      dyz     :     0.039163
      dx2y2   :     0.172553
      dxy     :     0.142727
      f0      :     0.006542  f :     0.083359
      f+1     :     0.005184
      f-1     :     0.005783
      f+2     :     0.007876
      f-2     :     0.009062
      f+3     :     0.013084
      f-3     :     0.035828
      g0      :     0.000211  g :     0.005628
      g+1     :     0.000613
      g-1     :     0.000447
      g+2     :     0.000598
      g-2     :     0.000718
      g+3     :     0.000555
      g-3     :     0.000151
      g+4     :     0.000914
      g-4     :     0.001421

  9 H s       :     0.771672  s :     0.771672
      pz      :     0.053574  p :     0.187575
      px      :     0.050466
      py      :     0.083535
      dz2     :     0.005436  d :     0.065908
      dxz     :     0.005310
      dyz     :     0.016830
      dx2y2   :     0.020679
      dxy     :     0.017653
      f0      :     0.001060  f :     0.009958
      f+1     :     0.000421
      f-1     :     0.001004
      f+2     :     0.000742
      f-2     :     0.001335
      f+3     :     0.002039
      f-3     :     0.003357

 10 H s       :     0.777280  s :     0.777280
      pz      :     0.049402  p :     0.183850
      px      :     0.058889
      py      :     0.075559
      dz2     :     0.005545  d :     0.064881
      dxz     :     0.007222
      dyz     :     0.014026
      dx2y2   :     0.021541
      dxy     :     0.016547
      f0      :     0.001024  f :     0.009773
      f+1     :     0.000505
      f-1     :     0.000904
      f+2     :     0.000406
      f-2     :     0.001599
      f+3     :     0.002179
      f-3     :     0.003157

 11 C s       :     2.549193  s :     2.549193
      pz      :     0.970800  p :     2.675843
      px      :     0.738001
      py      :     0.967043
      dz2     :     0.071719  d :     0.416198
      dxz     :     0.098912
      dyz     :     0.053952
      dx2y2   :     0.107421
      dxy     :     0.084193
      f0      :     0.012255  f :     0.105233
      f+1     :     0.013714
      f-1     :     0.008845
      f+2     :     0.019527
      f-2     :     0.006597
      f+3     :     0.020193
      f-3     :     0.024103
      g0      :     0.000317  g :     0.007959
      g+1     :     0.001615
      g-1     :     0.000063
      g+2     :     0.000710
      g-2     :     0.000586
      g+3     :     0.001232
      g-3     :     0.000049
      g+4     :     0.001332
      g-4     :     0.002055

 12 H s       :     0.778957  s :     0.778957
      pz      :     0.084629  p :     0.187736
      px      :     0.042376
      py      :     0.060731
      dz2     :     0.021346  d :     0.066093
      dxz     :     0.014172
      dyz     :     0.018854
      dx2y2   :     0.007542
      dxy     :     0.004180
      f0      :     0.002823  f :     0.009426
      f+1     :     0.001606
      f-1     :     0.001774
      f+2     :     0.001676
      f-2     :     0.001150
      f+3     :     0.000145
      f-3     :     0.000252

 13 H s       :     0.778990  s :     0.778990
      pz      :     0.076769  p :     0.187747
      px      :     0.042241
      py      :     0.068736
      dz2     :     0.022889  d :     0.066080
      dxz     :     0.010657
      dyz     :     0.012739
      dx2y2   :     0.012107
      dxy     :     0.007687
      f0      :     0.002248  f :     0.009424
      f+1     :     0.000867
      f-1     :     0.001724
      f+2     :     0.001790
      f-2     :     0.001617
      f+3     :     0.000396
      f-3     :     0.000782

 14 H s       :     0.778298  s :     0.778298
      pz      :     0.057212  p :     0.188196
      px      :     0.042689
      py      :     0.088294
      dz2     :     0.005721  d :     0.067224
      dxz     :     0.002700
      dyz     :     0.024304
      dx2y2   :     0.017897
      dxy     :     0.016602
      f0      :     0.001244  f :     0.009597
      f+1     :     0.000372
      f-1     :     0.001247
      f+2     :     0.001510
      f-2     :     0.000857
      f+3     :     0.001857
      f-3     :     0.002511

 15 H s       :     0.686034  s :     0.686034
      pz      :     0.094275  p :     0.351219
      px      :     0.120868
      py      :     0.136076
      dz2     :     0.011162  d :     0.125524
      dxz     :     0.011260
      dyz     :     0.035725
      dx2y2   :     0.037952
      dxy     :     0.029427
      f0      :     0.003125  f :     0.021795
      f+1     :     0.000954
      f-1     :     0.002123
      f+2     :     0.001917
      f-2     :     0.003998
      f+3     :     0.003639
      f-3     :     0.006041

 16 N s       :     2.888224  s :     2.888224
      pz      :     0.949581  p :     3.348814
      px      :     1.209836
      py      :     1.189397
      dz2     :     0.033232  d :     0.399014
      dxz     :     0.084496
      dyz     :     0.047334
      dx2y2   :     0.099086
      dxy     :     0.134866
      f0      :     0.005541  f :     0.082005
      f+1     :     0.005748
      f-1     :     0.005044
      f+2     :     0.011093
      f-2     :     0.011505
      f+3     :     0.012993
      f-3     :     0.030081
      g0      :     0.000318  g :     0.006571
      g+1     :     0.000952
      g-1     :     0.000543
      g+2     :     0.000481
      g-2     :     0.000700
      g+3     :     0.000587
      g-3     :     0.000099
      g+4     :     0.001346
      g-4     :     0.001546

 17 C s       :     2.615100  s :     2.615100
      pz      :     0.764052  p :     2.718793
      px      :     0.977734
      py      :     0.977007
      dz2     :     0.050249  d :     0.593700
      dxz     :     0.087322
      dyz     :     0.031919
      dx2y2   :     0.185434
      dxy     :     0.238776
      f0      :     0.010600  f :     0.149631
      f+1     :     0.012498
      f-1     :     0.007071
      f+2     :     0.022981
      f-2     :     0.007054
      f+3     :     0.025808
      f-3     :     0.063619
      g0      :     0.000670  g :     0.018703
      g+1     :     0.002962
      g-1     :     0.000484
      g+2     :     0.001824
      g-2     :     0.001747
      g+3     :     0.001873
      g-3     :     0.000147
      g+4     :     0.002782
      g-4     :     0.006214

 18 C s       :     2.618242  s :     2.618242
      pz      :     0.662308  p :     2.620118
      px      :     0.976023
      py      :     0.981787
      dz2     :     0.072273  d :     0.938913
      dxz     :     0.107723
      dyz     :     0.138358
      dx2y2   :     0.311972
      dxy     :     0.308586
      f0      :     0.015459  f :     0.259874
      f+1     :     0.011160
      f-1     :     0.018929
      f+2     :     0.028056
      f-2     :     0.029310
      f+3     :     0.048451
      f-3     :     0.108509
      g0      :     0.001262  g :     0.034938
      g+1     :     0.002101
      g-1     :     0.004874
      g+2     :     0.003078
      g-2     :     0.003242
      g+3     :     0.003277
      g-3     :     0.000745
      g+4     :     0.011050
      g-4     :     0.005309

 19 H s       :     0.788477  s :     0.788477
      pz      :     0.054614  p :     0.198769
      px      :     0.053105
      py      :     0.091051
      dz2     :     0.005905  d :     0.067759
      dxz     :     0.005855
      dyz     :     0.016617
      dx2y2   :     0.021597
      dxy     :     0.017785
      f0      :     0.001016  f :     0.009972
      f+1     :     0.000418
      f-1     :     0.001064
      f+2     :     0.000768
      f-2     :     0.001353
      f+3     :     0.002138
      f-3     :     0.003215

 20 O s       :     3.239160  s :     3.239160
      pz      :     1.231915  p :     4.248371
      px      :     1.513594
      py      :     1.502862
      dz2     :     0.011050  d :     0.104644
      dxz     :     0.003571
      dyz     :     0.016908
      dx2y2   :     0.037620
      dxy     :     0.035496
      f0      :     0.001623  f :     0.022187
      f+1     :     0.001058
      f-1     :     0.002125
      f+2     :     0.001553
      f-2     :     0.001764
      f+3     :     0.005192
      f-3     :     0.008873
      g0      :     0.000053  g :     0.001213
      g+1     :     0.000025
      g-1     :     0.000115
      g+2     :     0.000088
      g-2     :     0.000093
      g+3     :     0.000105
      g-3     :     0.000027
      g+4     :     0.000466
      g-4     :     0.000241

 21 C s       :     2.574391  s :     2.574391
      pz      :     0.800551  p :     2.737937
      px      :     0.942581
      py      :     0.994806
      dz2     :     0.059344  d :     0.626147
      dxz     :     0.061337
      dyz     :     0.101329
      dx2y2   :     0.222267
      dxy     :     0.181871
      f0      :     0.010195  f :     0.152817
      f+1     :     0.011221
      f-1     :     0.008966
      f+2     :     0.013047
      f-2     :     0.022147
      f+3     :     0.025011
      f-3     :     0.062229
      g0      :     0.000878  g :     0.014550
      g+1     :     0.000954
      g-1     :     0.001170
      g+2     :     0.001185
      g-2     :     0.001369
      g+3     :     0.001421
      g-3     :     0.000838
      g+4     :     0.003566
      g-4     :     0.003168

 22 C s       :     2.581252  s :     2.581252
      pz      :     0.739535  p :     2.668981
      px      :     0.989503
      py      :     0.939944
      dz2     :     0.040079  d :     0.505744
      dxz     :     0.087147
      dyz     :     0.040793
      dx2y2   :     0.157903
      dxy     :     0.179821
      f0      :     0.007342  f :     0.116739
      f+1     :     0.008414
      f-1     :     0.007017
      f+2     :     0.015933
      f-2     :     0.012533
      f+3     :     0.019126
      f-3     :     0.046375
      g0      :     0.000589  g :     0.011814
      g+1     :     0.001454
      g-1     :     0.000693
      g+2     :     0.001026
      g-2     :     0.001248
      g+3     :     0.001046
      g-3     :     0.000367
      g+4     :     0.001999
      g-4     :     0.003392

 23 C s       :     2.587997  s :     2.587997
      pz      :     0.762119  p :     2.696296
      px      :     0.980442
      py      :     0.953735
      dz2     :     0.039029  d :     0.497687
      dxz     :     0.071148
      dyz     :     0.047092
      dx2y2   :     0.146294
      dxy     :     0.194124
      f0      :     0.007207  f :     0.113246
      f+1     :     0.007458
      f-1     :     0.007647
      f+2     :     0.018976
      f-2     :     0.007535
      f+3     :     0.018174
      f-3     :     0.046249
      g0      :     0.000595  g :     0.011696
      g+1     :     0.001285
      g-1     :     0.000704
      g+2     :     0.001160
      g-2     :     0.001063
      g+3     :     0.001088
      g-3     :     0.000413
      g+4     :     0.002748
      g-4     :     0.002639

 24 C s       :     2.590529  s :     2.590529
      pz      :     0.736608  p :     2.675223
      px      :     0.951362
      py      :     0.987252
      dz2     :     0.045276  d :     0.504798
      dxz     :     0.028195
      dyz     :     0.093419
      dx2y2   :     0.199259
      dxy     :     0.138648
      f0      :     0.006027  f :     0.114001
      f+1     :     0.008160
      f-1     :     0.008516
      f+2     :     0.008491
      f-2     :     0.019665
      f+3     :     0.018531
      f-3     :     0.044612
      g0      :     0.000802  g :     0.011626
      g+1     :     0.000663
      g-1     :     0.001107
      g+2     :     0.000951
      g-2     :     0.001282
      g+3     :     0.001012
      g-3     :     0.000758
      g+4     :     0.003043
      g-4     :     0.002009

 25 C s       :     2.587490  s :     2.587490
      pz      :     0.768788  p :     2.699952
      px      :     0.982682
      py      :     0.948481
      dz2     :     0.038772  d :     0.498685
      dxz     :     0.080747
      dyz     :     0.039692
      dx2y2   :     0.164585
      dxy     :     0.174888
      f0      :     0.007390  f :     0.113270
      f+1     :     0.008117
      f-1     :     0.006870
      f+2     :     0.016132
      f-2     :     0.010519
      f+3     :     0.018510
      f-3     :     0.045731
      g0      :     0.000596  g :     0.011691
      g+1     :     0.001343
      g-1     :     0.000674
      g+2     :     0.001047
      g-2     :     0.001158
      g+3     :     0.001106
      g-3     :     0.000398
      g+4     :     0.001984
      g-4     :     0.003385

 26 C s       :     2.580415  s :     2.580415
      pz      :     0.756615  p :     2.683559
      px      :     0.984498
      py      :     0.942446
      dz2     :     0.041355  d :     0.511709
      dxz     :     0.083092
      dyz     :     0.050923
      dx2y2   :     0.143536
      dxy     :     0.192803
      f0      :     0.007298  f :     0.116219
      f+1     :     0.007708
      f-1     :     0.007921
      f+2     :     0.019999
      f-2     :     0.008806
      f+3     :     0.018668
      f-3     :     0.045819
      g0      :     0.000632  g :     0.011761
      g+1     :     0.001405
      g-1     :     0.000755
      g+2     :     0.001110
      g-2     :     0.001114
      g+3     :     0.001084
      g-3     :     0.000384
      g+4     :     0.002651
      g-4     :     0.002626

 27 H s       :     0.779747  s :     0.779747
      pz      :     0.050525  p :     0.190037
      px      :     0.056316
      py      :     0.083196
      dz2     :     0.005875  d :     0.065338
      dxz     :     0.004747
      dyz     :     0.015747
      dx2y2   :     0.020819
      dxy     :     0.018150
      f0      :     0.000859  f :     0.009732
      f+1     :     0.000404
      f-1     :     0.001114
      f+2     :     0.000919
      f-2     :     0.001161
      f+3     :     0.002018
      f-3     :     0.003256

 28 H s       :     0.788656  s :     0.788656
      pz      :     0.052158  p :     0.187456
      px      :     0.059009
      py      :     0.076288
      dz2     :     0.005900  d :     0.064636
      dxz     :     0.007217
      dyz     :     0.013289
      dx2y2   :     0.022880
      dxy     :     0.015350
      f0      :     0.000885  f :     0.009734
      f+1     :     0.000574
      f-1     :     0.000942
      f+2     :     0.000512
      f-2     :     0.001556
      f+3     :     0.002037
      f-3     :     0.003228

 29 H s       :     0.788280  s :     0.788280
      pz      :     0.047812  p :     0.186060
      px      :     0.094363
      py      :     0.043885
      dz2     :     0.004838  d :     0.064102
      dxz     :     0.019354
      dyz     :     0.000428
      dx2y2   :     0.014829
      dxy     :     0.024654
      f0      :     0.001026  f :     0.009648
      f+1     :     0.001027
      f-1     :     0.000255
      f+2     :     0.001650
      f-2     :     0.000087
      f+3     :     0.002132
      f-3     :     0.003472

 30 H s       :     0.788931  s :     0.788931
      pz      :     0.053441  p :     0.188288
      px      :     0.051861
      py      :     0.082986
      dz2     :     0.006115  d :     0.064825
      dxz     :     0.004716
      dyz     :     0.015994
      dx2y2   :     0.020068
      dxy     :     0.017932
      f0      :     0.000867  f :     0.009758
      f+1     :     0.000407
      f-1     :     0.001157
      f+2     :     0.000919
      f-2     :     0.001207
      f+3     :     0.001992
      f-3     :     0.003211

 31 H s       :     0.784371  s :     0.784371
      pz      :     0.055531  p :     0.195450
      px      :     0.063100
      py      :     0.076819
      dz2     :     0.006229  d :     0.066202
      dxz     :     0.007069
      dyz     :     0.013961
      dx2y2   :     0.023190
      dxy     :     0.015752
      f0      :     0.000860  f :     0.009778
      f+1     :     0.000559
      f-1     :     0.001000
      f+2     :     0.000631
      f-2     :     0.001518
      f+3     :     0.001941
      f-3     :     0.003268


SPIN
  0 N s       :    -0.000000  s :    -0.000000
      pz      :    -0.000000  p :    -0.000000
      px      :    -0.000000
      py      :    -0.000000
      dz2     :     0.000000  d :     0.000000
      dxz     :     0.000000
      dyz     :     0.000000
      dx2y2   :     0.000000
      dxy     :     0.000000
      f0      :     0.000000  f :     0.000000
      f+1     :    -0.000000
      f-1     :    -0.000000
      f+2     :     0.000000
      f-2     :    -0.000000
      f+3     :     0.000000
      f-3     :     0.000000
      g0      :     0.000000  g :     0.000000
      g+1     :     0.000000
      g-1     :    -0.000000
      g+2     :    -0.000000
      g-2     :    -0.000000
      g+3     :    -0.000000
      g-3     :    -0.000000
      g+4     :     0.000000
      g-4     :     0.000000

  1 C s       :    -0.000000  s :    -0.000000
      pz      :     0.000000  p :    -0.000000
      px      :    -0.000000
      py      :    -0.000000
      dz2     :    -0.000000  d :    -0.000000
      dxz     :    -0.000000
      dyz     :     0.000000
      dx2y2   :     0.000000
      dxy     :    -0.000000
      f0      :    -0.000000  f :     0.000000
      f+1     :     0.000000
      f-1     :    -0.000000
      f+2     :     0.000000
      f-2     :    -0.000000
      f+3     :    -0.000000
      f-3     :     0.000000
      g0      :    -0.000000  g :    -0.000000
      g+1     :     0.000000
      g-1     :    -0.000000
      g+2     :    -0.000000
      g-2     :     0.000000
      g+3     :    -0.000000
      g-3     :    -0.000000
      g+4     :     0.000000
      g-4     :    -0.000000

  2 C s       :     0.000000  s :     0.000000
      pz      :     0.000000  p :     0.000000
      px      :     0.000000
      py      :     0.000000
      dz2     :     0.000000  d :    -0.000000
      dxz     :    -0.000000
      dyz     :     0.000000
      dx2y2   :    -0.000000
      dxy     :    -0.000000
      f0      :    -0.000000  f :     0.000000
      f+1     :    -0.000000
      f-1     :    -0.000000
      f+2     :     0.000000
      f-2     :     0.000000
      f+3     :     0.000000
      f-3     :     0.000000
      g0      :     0.000000  g :     0.000000
      g+1     :     0.000000
      g-1     :    -0.000000
      g+2     :     0.000000
      g-2     :     0.000000
      g+3     :     0.000000
      g-3     :     0.000000
      g+4     :     0.000000
      g-4     :    -0.000000

  3 C s       :    -0.000000  s :    -0.000000
      pz      :     0.000000  p :     0.000000
      px      :     0.000000
      py      :     0.000000
      dz2     :     0.000000  d :     0.000000
      dxz     :     0.000000
      dyz     :     0.000000
      dx2y2   :     0.000000
      dxy     :    -0.000000
      f0      :     0.000000  f :    -0.000000
      f+1     :     0.000000
      f-1     :     0.000000
      f+2     :     0.000000
      f-2     :    -0.000000
      f+3     :    -0.000000
      f-3     :    -0.000000
      g0      :    -0.000000  g :     0.000000
      g+1     :     0.000000
      g-1     :     0.000000
      g+2     :    -0.000000
      g-2     :     0.000000
      g+3     :     0.000000
      g-3     :     0.000000
      g+4     :     0.000000
      g-4     :     0.000000

  4 C s       :    -0.000000  s :    -0.000000
      pz      :     0.000000  p :     0.000000
      px      :     0.000000
      py      :     0.000000
      dz2     :    -0.000000  d :     0.000000
      dxz     :     0.000000
      dyz     :     0.000000
      dx2y2   :    -0.000000
      dxy     :     0.000000
      f0      :     0.000000  f :    -0.000000
      f+1     :     0.000000
      f-1     :     0.000000
      f+2     :     0.000000
      f-2     :    -0.000000
      f+3     :    -0.000000
      f-3     :     0.000000
      g0      :    -0.000000  g :    -0.000000
      g+1     :    -0.000000
      g-1     :    -0.000000
      g+2     :    -0.000000
      g-2     :     0.000000
      g+3     :     0.000000
      g-3     :    -0.000000
      g+4     :    -0.000000
      g-4     :     0.000000

  5 C s       :    -0.000000  s :    -0.000000
      pz      :     0.000000  p :     0.000000
      px      :     0.000000
      py      :    -0.000000
      dz2     :    -0.000000  d :     0.000000
      dxz     :     0.000000
      dyz     :     0.000000
      dx2y2   :     0.000000
      dxy     :     0.000000
      f0      :     0.000000  f :     0.000000
      f+1     :    -0.000000
      f-1     :    -0.000000
      f+2     :    -0.000000
      f-2     :     0.000000
      f+3     :     0.000000
      f-3     :    -0.000000
      g0      :     0.000000  g :    -0.000000
      g+1     :     0.000000
      g-1     :    -0.000000
      g+2     :    -0.000000
      g-2     :    -0.000000
      g+3     :    -0.000000
      g-3     :    -0.000000
      g+4     :     0.000000
      g-4     :    -0.000000

  6 H s       :     0.000000  s :     0.000000
      pz      :     0.000000  p :     0.000000
      px      :     0.000000
      py      :     0.000000
      dz2     :    -0.000000  d :    -0.000000
      dxz     :    -0.000000
      dyz     :    -0.000000
      dx2y2   :     0.000000
      dxy     :    -0.000000
      f0      :     0.000000  f :    -0.000000
      f+1     :     0.000000
      f-1     :    -0.000000
      f+2     :    -0.000000
      f-2     :    -0.000000
      f+3     :    -0.000000
      f-3     :    -0.000000

  7 H s       :    -0.000000  s :    -0.000000
      pz      :    -0.000000  p :    -0.000000
      px      :     0.000000
      py      :    -0.000000
      dz2     :     0.000000  d :     0.000000
      dxz     :    -0.000000
      dyz     :     0.000000
      dx2y2   :    -0.000000
      dxy     :     0.000000
      f0      :    -0.000000  f :     0.000000
      f+1     :     0.000000
      f-1     :    -0.000000
      f+2     :     0.000000
      f-2     :     0.000000
      f+3     :    -0.000000
      f-3     :     0.000000

  8 N s       :     0.000000  s :     0.000000
      pz      :    -0.000000  p :    -0.000000
      px      :    -0.000000
      py      :     0.000000
      dz2     :    -0.000000  d :     0.000000
      dxz     :     0.000000
      dyz     :     0.000000
      dx2y2   :     0.000000
      dxy     :    -0.000000
      f0      :    -0.000000  f :    -0.000000
      f+1     :    -0.000000
      f-1     :    -0.000000
      f+2     :     0.000000
      f-2     :     0.000000
      f+3     :    -0.000000
      f-3     :    -0.000000
      g0      :    -0.000000  g :    -0.000000
      g+1     :     0.000000
      g-1     :     0.000000
      g+2     :    -0.000000
      g-2     :     0.000000
      g+3     :    -0.000000
      g-3     :     0.000000
      g+4     :    -0.000000
      g-4     :     0.000000

  9 H s       :    -0.000000  s :    -0.000000
      pz      :     0.000000  p :     0.000000
      px      :     0.000000
      py      :     0.000000
      dz2     :    -0.000000  d :    -0.000000
      dxz     :     0.000000
      dyz     :     0.000000
      dx2y2   :    -0.000000
      dxy     :    -0.000000
      f0      :    -0.000000  f :     0.000000
      f+1     :     0.000000
      f-1     :     0.000000
      f+2     :    -0.000000
      f-2     :     0.000000
      f+3     :     0.000000
      f-3     :     0.000000

 10 H s       :     0.000000  s :     0.000000
      pz      :    -0.000000  p :    -0.000000
      px      :    -0.000000
      py      :    -0.000000
      dz2     :     0.000000  d :     0.000000
      dxz     :    -0.000000
      dyz     :     0.000000
      dx2y2   :    -0.000000
      dxy     :     0.000000
      f0      :    -0.000000  f :     0.000000
      f+1     :    -0.000000
      f-1     :    -0.000000
      f+2     :    -0.000000
      f-2     :    -0.000000
      f+3     :     0.000000
      f-3     :     0.000000

 11 C s       :     0.000000  s :     0.000000
      pz      :    -0.000000  p :    -0.000000
      px      :     0.000000
      py      :    -0.000000
      dz2     :     0.000000  d :    -0.000000
      dxz     :    -0.000000
      dyz     :    -0.000000
      dx2y2   :    -0.000000
      dxy     :    -0.000000
      f0      :    -0.000000  f :    -0.000000
      f+1     :    -0.000000
      f-1     :    -0.000000
      f+2     :    -0.000000
      f-2     :    -0.000000
      f+3     :     0.000000
      f-3     :     0.000000
      g0      :     0.000000  g :     0.000000
      g+1     :    -0.000000
      g-1     :     0.000000
      g+2     :     0.000000
      g-2     :    -0.000000
      g+3     :    -0.000000
      g-3     :    -0.000000
      g+4     :     0.000000
      g-4     :    -0.000000

 12 H s       :    -0.000000  s :    -0.000000
      pz      :     0.000000  p :     0.000000
      px      :     0.000000
      py      :     0.000000
      dz2     :    -0.000000  d :    -0.000000
      dxz     :    -0.000000
      dyz     :    -0.000000
      dx2y2   :    -0.000000
      dxy     :    -0.000000
      f0      :    -0.000000  f :    -0.000000
      f+1     :    -0.000000
      f-1     :    -0.000000
      f+2     :    -0.000000
      f-2     :    -0.000000
      f+3     :    -0.000000
      f-3     :    -0.000000

 13 H s       :    -0.000000  s :    -0.000000
      pz      :     0.000000  p :     0.000000
      px      :    -0.000000
      py      :     0.000000
      dz2     :     0.000000  d :    -0.000000
      dxz     :    -0.000000
      dyz     :    -0.000000
      dx2y2   :    -0.000000
      dxy     :     0.000000
      f0      :     0.000000  f :    -0.000000
      f+1     :    -0.000000
      f-1     :    -0.000000
      f+2     :    -0.000000
      f-2     :     0.000000
      f+3     :    -0.000000
      f-3     :    -0.000000

 14 H s       :    -0.000000  s :    -0.000000
      pz      :     0.000000  p :     0.000000
      px      :     0.000000
      py      :     0.000000
      dz2     :    -0.000000  d :    -0.000000
      dxz     :    -0.000000
      dyz     :     0.000000
      dx2y2   :    -0.000000
      dxy     :     0.000000
      f0      :    -0.000000  f :    -0.000000
      f+1     :    -0.000000
      f-1     :     0.000000
      f+2     :    -0.000000
      f-2     :    -0.000000
      f+3     :    -0.000000
      f-3     :     0.000000

 15 H s       :    -0.000000  s :    -0.000000
      pz      :    -0.000000  p :    -0.000000
      px      :    -0.000000
      py      :     0.000000
      dz2     :     0.000000  d :     0.000000
      dxz     :     0.000000
      dyz     :     0.000000
      dx2y2   :     0.000000
      dxy     :    -0.000000
      f0      :     0.000000  f :     0.000000
      f+1     :     0.000000
      f-1     :     0.000000
      f+2     :    -0.000000
      f-2     :    -0.000000
      f+3     :     0.000000
      f-3     :    -0.000000

 16 N s       :    -0.000000  s :    -0.000000
      pz      :     0.000000  p :    -0.000000
      px      :     0.000000
      py      :    -0.000000
      dz2     :     0.000000  d :     0.000000
      dxz     :     0.000000
      dyz     :    -0.000000
      dx2y2   :     0.000000
      dxy     :     0.000000
      f0      :     0.000000  f :    -0.000000
      f+1     :    -0.000000
      f-1     :     0.000000
      f+2     :    -0.000000
      f-2     :    -0.000000
      f+3     :    -0.000000
      f-3     :     0.000000
      g0      :    -0.000000  g :    -0.000000
      g+1     :    -0.000000
      g-1     :     0.000000
      g+2     :    -0.000000
      g-2     :     0.000000
      g+3     :     0.000000
      g-3     :    -0.000000
      g+4     :    -0.000000
      g-4     :    -0.000000

 17 C s       :     0.000000  s :     0.000000
      pz      :    -0.000000  p :     0.000000
      px      :     0.000000
      py      :     0.000000
      dz2     :    -0.000000  d :     0.000000
      dxz     :     0.000000
      dyz     :    -0.000000
      dx2y2   :     0.000000
      dxy     :     0.000000
      f0      :     0.000000  f :     0.000000
      f+1     :    -0.000000
      f-1     :     0.000000
      f+2     :     0.000000
      f-2     :     0.000000
      f+3     :    -0.000000
      f-3     :     0.000000
      g0      :     0.000000  g :    -0.000000
      g+1     :     0.000000
      g-1     :     0.000000
      g+2     :     0.000000
      g-2     :    -0.000000
      g+3     :     0.000000
      g-3     :    -0.000000
      g+4     :    -0.000000
      g-4     :    -0.000000

 18 C s       :    -0.000000  s :    -0.000000
      pz      :    -0.000000  p :    -0.000000
      px      :    -0.000000
      py      :    -0.000000
      dz2     :    -0.000000  d :     0.000000
      dxz     :     0.000000
      dyz     :    -0.000000
      dx2y2   :     0.000000
      dxy     :     0.000000
      f0      :     0.000000  f :    -0.000000
      f+1     :    -0.000000
      f-1     :    -0.000000
      f+2     :    -0.000000
      f-2     :    -0.000000
      f+3     :     0.000000
      f-3     :    -0.000000
      g0      :     0.000000  g :     0.000000
      g+1     :    -0.000000
      g-1     :     0.000000
      g+2     :     0.000000
      g-2     :     0.000000
      g+3     :     0.000000
      g-3     :    -0.000000
      g+4     :    -0.000000
      g-4     :    -0.000000

 19 H s       :     0.000000  s :     0.000000
      pz      :    -0.000000  p :    -0.000000
      px      :    -0.000000
      py      :    -0.000000
      dz2     :    -0.000000  d :     0.000000
      dxz     :     0.000000
      dyz     :     0.000000
      dx2y2   :     0.000000
      dxy     :     0.000000
      f0      :     0.000000  f :     0.000000
      f+1     :    -0.000000
      f-1     :     0.000000
      f+2     :    -0.000000
      f-2     :    -0.000000
      f+3     :    -0.000000
      f-3     :     0.000000

 20 O s       :     0.000000  s :     0.000000
      pz      :     0.000000  p :     0.000000
      px      :     0.000000
      py      :     0.000000
      dz2     :    -0.000000  d :    -0.000000
      dxz     :     0.000000
      dyz     :    -0.000000
      dx2y2   :    -0.000000
      dxy     :     0.000000
      f0      :     0.000000  f :    -0.000000
      f+1     :     0.000000
      f-1     :    -0.000000
      f+2     :     0.000000
      f-2     :     0.000000
      f+3     :    -0.000000
      f-3     :    -0.000000
      g0      :     0.000000  g :    -0.000000
      g+1     :    -0.000000
      g-1     :    -0.000000
      g+2     :     0.000000
      g-2     :     0.000000
      g+3     :    -0.000000
      g-3     :    -0.000000
      g+4     :    -0.000000
      g-4     :     0.000000

 21 C s       :    -0.000000  s :    -0.000000
      pz      :     0.000000  p :     0.000000
      px      :     0.000000
      py      :     0.000000
      dz2     :    -0.000000  d :     0.000000
      dxz     :     0.000000
      dyz     :    -0.000000
      dx2y2   :     0.000000
      dxy     :    -0.000000
      f0      :     0.000000  f :     0.000000
      f+1     :    -0.000000
      f-1     :     0.000000
      f+2     :     0.000000
      f-2     :     0.000000
      f+3     :     0.000000
      f-3     :     0.000000
      g0      :     0.000000  g :     0.000000
      g+1     :     0.000000
      g-1     :     0.000000
      g+2     :    -0.000000
      g-2     :     0.000000
      g+3     :     0.000000
      g-3     :    -0.000000
      g+4     :     0.000000
      g-4     :     0.000000

 22 C s       :     0.000000  s :     0.000000
      pz      :     0.000000  p :     0.000000
      px      :     0.000000
      py      :    -0.000000
      dz2     :     0.000000  d :    -0.000000
      dxz     :     0.000000
      dyz     :     0.000000
      dx2y2   :    -0.000000
      dxy     :    -0.000000
      f0      :    -0.000000  f :    -0.000000
      f+1     :    -0.000000
      f-1     :    -0.000000
      f+2     :    -0.000000
      f-2     :    -0.000000
      f+3     :     0.000000
      f-3     :    -0.000000
      g0      :     0.000000  g :    -0.000000
      g+1     :    -0.000000
      g-1     :     0.000000
      g+2     :    -0.000000
      g-2     :    -0.000000
      g+3     :     0.000000
      g-3     :     0.000000
      g+4     :     0.000000
      g-4     :     0.000000

 23 C s       :     0.000000  s :     0.000000
      pz      :     0.000000  p :    -0.000000
      px      :    -0.000000
      py      :    -0.000000
      dz2     :     0.000000  d :     0.000000
      dxz     :     0.000000
      dyz     :     0.000000
      dx2y2   :    -0.000000
      dxy     :     0.000000
      f0      :     0.000000  f :     0.000000
      f+1     :    -0.000000
      f-1     :    -0.000000
      f+2     :     0.000000
      f-2     :    -0.000000
      f+3     :     0.000000
      f-3     :     0.000000
      g0      :     0.000000  g :     0.000000
      g+1     :    -0.000000
      g-1     :     0.000000
      g+2     :     0.000000
      g-2     :    -0.000000
      g+3     :    -0.000000
      g-3     :    -0.000000
      g+4     :     0.000000
      g-4     :    -0.000000

 24 C s       :    -0.000000  s :    -0.000000
      pz      :    -0.000000  p :    -0.000000
      px      :    -0.000000
      py      :     0.000000
      dz2     :     0.000000  d :    -0.000000
      dxz     :    -0.000000
      dyz     :     0.000000
      dx2y2   :    -0.000000
      dxy     :    -0.000000
      f0      :     0.000000  f :     0.000000
      f+1     :     0.000000
      f-1     :    -0.000000
      f+2     :    -0.000000
      f-2     :     0.000000
      f+3     :    -0.000000
      f-3     :     0.000000
      g0      :     0.000000  g :     0.000000
      g+1     :    -0.000000
      g-1     :     0.000000
      g+2     :     0.000000
      g-2     :     0.000000
      g+3     :    -0.000000
      g-3     :     0.000000
      g+4     :    -0.000000
      g-4     :    -0.000000

 25 C s       :    -0.000000  s :    -0.000000
      pz      :     0.000000  p :    -0.000000
      px      :    -0.000000
      py      :     0.000000
      dz2     :     0.000000  d :     0.000000
      dxz     :    -0.000000
      dyz     :     0.000000
      dx2y2   :     0.000000
      dxy     :     0.000000
      f0      :    -0.000000  f :     0.000000
      f+1     :    -0.000000
      f-1     :     0.000000
      f+2     :    -0.000000
      f-2     :     0.000000
      f+3     :    -0.000000
      f-3     :     0.000000
      g0      :     0.000000  g :     0.000000
      g+1     :     0.000000
      g-1     :     0.000000
      g+2     :     0.000000
      g-2     :     0.000000
      g+3     :    -0.000000
      g-3     :     0.000000
      g+4     :    -0.000000
      g-4     :     0.000000

 26 C s       :    -0.000000  s :    -0.000000
      pz      :     0.000000  p :     0.000000
      px      :     0.000000
      py      :     0.000000
      dz2     :    -0.000000  d :    -0.000000
      dxz     :     0.000000
      dyz     :     0.000000
      dx2y2   :    -0.000000
      dxy     :    -0.000000
      f0      :    -0.000000  f :     0.000000
      f+1     :     0.000000
      f-1     :    -0.000000
      f+2     :     0.000000
      f-2     :     0.000000
      f+3     :    -0.000000
      f-3     :    -0.000000
      g0      :    -0.000000  g :     0.000000
      g+1     :    -0.000000
      g-1     :     0.000000
      g+2     :     0.000000
      g-2     :    -0.000000
      g+3     :    -0.000000
      g-3     :     0.000000
      g+4     :    -0.000000
      g-4     :     0.000000

 27 H s       :    -0.000000  s :    -0.000000
      pz      :    -0.000000  p :    -0.000000
      px      :     0.000000
      py      :    -0.000000
      dz2     :     0.000000  d :     0.000000
      dxz     :     0.000000
      dyz     :     0.000000
      dx2y2   :     0.000000
      dxy     :     0.000000
      f0      :     0.000000  f :     0.000000
      f+1     :     0.000000
      f-1     :     0.000000
      f+2     :     0.000000
      f-2     :     0.000000
      f+3     :    -0.000000
      f-3     :    -0.000000

 28 H s       :     0.000000  s :     0.000000
      pz      :     0.000000  p :     0.000000
      px      :     0.000000
      py      :     0.000000
      dz2     :    -0.000000  d :    -0.000000
      dxz     :    -0.000000
      dyz     :    -0.000000
      dx2y2   :     0.000000
      dxy     :    -0.000000
      f0      :     0.000000  f :    -0.000000
      f+1     :    -0.000000
      f-1     :    -0.000000
      f+2     :     0.000000
      f-2     :    -0.000000
      f+3     :     0.000000
      f-3     :    -0.000000

 29 H s       :    -0.000000  s :    -0.000000
      pz      :    -0.000000  p :    -0.000000
      px      :    -0.000000
      py      :     0.000000
      dz2     :     0.000000  d :    -0.000000
      dxz     :    -0.000000
      dyz     :     0.000000
      dx2y2   :    -0.000000
      dxy     :    -0.000000
      f0      :     0.000000  f :    -0.000000
      f+1     :    -0.000000
      f-1     :    -0.000000
      f+2     :    -0.000000
      f-2     :    -0.000000
      f+3     :     0.000000
      f-3     :    -0.000000

 30 H s       :    -0.000000  s :    -0.000000
      pz      :     0.000000  p :     0.000000
      px      :    -0.000000
      py      :     0.000000
      dz2     :    -0.000000  d :    -0.000000
      dxz     :     0.000000
      dyz     :    -0.000000
      dx2y2   :    -0.000000
      dxy     :     0.000000
      f0      :     0.000000  f :    -0.000000
      f+1     :     0.000000
      f-1     :     0.000000
      f+2     :    -0.000000
      f-2     :    -0.000000
      f+3     :    -0.000000
      f-3     :    -0.000000

 31 H s       :     0.000000  s :     0.000000
      pz      :    -0.000000  p :    -0.000000
      px      :    -0.000000
      py      :    -0.000000
      dz2     :     0.000000  d :    -0.000000
      dxz     :     0.000000
      dyz     :    -0.000000
      dx2y2   :    -0.000000
      dxy     :    -0.000000
      f0      :     0.000000  f :     0.000000
      f+1     :    -0.000000
      f-1     :    -0.000000
      f+2     :     0.000000
      f-2     :    -0.000000
      f+3     :     0.000000
      f-3     :     0.000000


                      *****************************
                      * MAYER POPULATION ANALYSIS *
                      *****************************

  NA   - Mulliken gross atomic population
  ZA   - Total nuclear charge
  QA   - Mulliken gross atomic charge
  VA   - Mayer's total valence
  BVA  - Mayer's bonded valence
  FA   - Mayer's free valence

  ATOM       NA         ZA         QA         VA         BVA        FA
  0 N      7.1764     7.0000    -0.1764     3.5503     3.5503     0.0000
  1 C      5.8956     6.0000     0.1044     3.7524     3.7524    -0.0000
  2 C      6.1331     6.0000    -0.1331     3.8559     3.8559    -0.0000
  3 C      5.7118     6.0000     0.2882     3.7120     3.7120    -0.0000
  4 C      6.1372     6.0000    -0.1372     3.8620     3.8620     0.0000
  5 C      5.9124     6.0000     0.0876     3.7758     3.7758     0.0000
  6 H      0.8451     1.0000     0.1549     0.9710     0.9710    -0.0000
  7 H      0.8505     1.0000     0.1495     0.9980     0.9980    -0.0000
  8 N      7.0542     7.0000    -0.0542     3.3084     3.3084    -0.0000
  9 H      0.8669     1.0000     0.1331     0.9890     0.9890     0.0000
 10 H      0.8471     1.0000     0.1529     0.9751     0.9751     0.0000
 11 C      6.1134     6.0000    -0.1134     3.7859     3.7859     0.0000
 12 H      0.8680     1.0000     0.1320     0.9774     0.9774    -0.0000
 13 H      0.8672     1.0000     0.1328     0.9773     0.9773     0.0000
 14 H      0.8769     1.0000     0.1231     0.9901     0.9901     0.0000
 15 H      0.8236     1.0000     0.1764     1.1041     1.1041     0.0000
 16 N      7.1727     7.0000    -0.1727     2.9752     2.9752    -0.0000
 17 C      6.0049     6.0000    -0.0049     3.8869     3.8869     0.0000
 18 C      5.8531     6.0000     0.1469     4.0118     4.0118    -0.0000
 19 H      0.8644     1.0000     0.1356     0.9793     0.9793     0.0000
 20 O      8.3533     8.0000    -0.3533     2.1339     2.1339     0.0000
 21 C      5.9568     6.0000     0.0432     3.7275     3.7275    -0.0000
 22 C      6.0434     6.0000    -0.0434     3.8003     3.8003    -0.0000
 23 C      6.1261     6.0000    -0.1261     3.9197     3.9197     0.0000
 24 C      6.0438     6.0000    -0.0438     3.8798     3.8798    -0.0000
 25 C      6.1405     6.0000    -0.1405     3.9362     3.9362    -0.0000
 26 C      6.0333     6.0000    -0.0333     3.7988     3.7988    -0.0000
 27 H      0.8814     1.0000     0.1186     0.9992     0.9992    -0.0000
 28 H      0.8794     1.0000     0.1206     0.9860     0.9860     0.0000
 29 H      0.8756     1.0000     0.1244     0.9814     0.9814    -0.0000
 30 H      0.8820     1.0000     0.1180     0.9868     0.9868     0.0000
 31 H      0.9100     1.0000     0.0900     0.9901     0.9901    -0.0000

  Mayer bond orders larger than 0.100000
B(  0-N ,  1-C ) :   1.2156 B(  0-N ,  5-C ) :   1.2498 B(  0-N , 11-C ) :   0.8875 
B(  1-C ,  2-C ) :   1.4593 B(  1-C ,  6-H ) :   0.9475 B(  2-C ,  3-C ) :   1.2086 
B(  2-C ,  7-H ) :   0.9449 B(  3-C ,  4-C ) :   1.2200 B(  3-C ,  8-N ) :   1.1881 
B(  4-C ,  5-C ) :   1.4538 B(  4-C ,  9-H ) :   0.9520 B(  5-C , 10-H ) :   0.9435 
B(  8-N , 15-H ) :   0.9000 B(  8-N , 16-N ) :   1.0683 B( 11-C , 12-H ) :   0.9477 
B( 11-C , 13-H ) :   0.9475 B( 11-C , 14-H ) :   0.9546 B( 15-H , 20-O ) :   0.1287 
B( 16-N , 17-C ) :   1.7477 B( 17-C , 18-C ) :   1.0508 B( 17-C , 19-H ) :   0.9425 
B( 18-C , 20-O ) :   1.8452 B( 18-C , 21-C ) :   1.0116 B( 21-C , 22-C ) :   1.2814 
B( 21-C , 26-C ) :   1.2792 B( 22-C , 23-C ) :   1.4023 B( 22-C , 27-H ) :   0.9528 
B( 23-C , 24-C ) :   1.3606 B( 23-C , 28-H ) :   0.9548 B( 24-C , 25-C ) :   1.3817 
B( 24-C , 29-H ) :   0.9535 B( 25-C , 26-C ) :   1.4035 B( 25-C , 30-H ) :   0.9556 
B( 26-C , 31-H ) :   0.9586 

-------
TIMINGS
-------

Total SCF time: 0 days 0 hours 3 min 47 sec 

Total time                  ....     227.753 sec
Sum of individual times     ....     227.206 sec  ( 99.8%)

SCF preparation             ....       1.147 sec  (  0.5%)
Fock matrix formation       ....     218.134 sec  ( 95.8%)
  Startup                   ....       0.242 sec  (  0.1% of F)
  Split-RI-J                ....       3.359 sec  (  1.5% of F)
  Chain of spheres X        ....     181.647 sec  ( 83.3% of F)
  XC integration            ....      32.478 sec  ( 14.9% of F)
    XC Preparation          ....       0.000 sec  (  0.0% of XC)
    Basis function eval.    ....       0.945 sec  (  2.9% of XC)
    Density eval.           ....       8.463 sec  ( 26.1% of XC)
    XC-Functional eval.     ....       0.110 sec  (  0.3% of XC)
    XC-Potential eval.      ....      17.693 sec  ( 54.5% of XC)
Diagonalization             ....       0.000 sec  (  0.0%)
Density matrix formation    ....       0.381 sec  (  0.2%)
Total Energy calculation    ....       0.307 sec  (  0.1%)
Population analysis         ....       1.068 sec  (  0.5%)
Orbital Transformation      ....       1.716 sec  (  0.8%)
Orbital Orthonormalization  ....       0.000 sec  (  0.0%)
DIIS solution               ....       1.810 sec  (  0.8%)
SOSCF solution              ....       2.644 sec  (  1.2%)
Finished LeanSCF after 228.3 sec

Maximum memory used throughout the entire LEANSCF-calculation: 264.3 MB


-------------------------------------------------------------------------------
                          DFT DISPERSION CORRECTION                            
                                                                               
                                DFTD4 V3.4.0                                   
-------------------------------------------------------------------------------
The PW6B95 functional is recognized
Active option DFTDOPT                   ...         5   

-------------------------   ----------------
Dispersion correction           -0.031698574
-------------------------   ----------------


-------------------------   --------------------
FINAL SINGLE POINT ENERGY      -782.516738771617
-------------------------   --------------------


           ************************************************************
           *        Program running with 12 parallel MPI-processes    *
           *              working on a common directory               *
           ************************************************************

------------------------------------------------------------------------------
                              ORCA PROPERTY CALCULATIONS
------------------------------------------------------------------------------

GBWName                                 ... orca.gbw
Number of atoms                         ...     32
Number of basis functions               ...   1446
Max core memory                         ...   1024 MB

Electric properties:
Dipole moment                           ... YES
Quadrupole moment                       ...  NO
Static polarizability (Dipole/Dipole)   ...  NO
Static polarizability (Dipole/Quad.)    ...  NO
Static polarizability (Quad./Quad.)     ...  NO
Static polarizability (Velocity)        ...  NO

Atomic electric properties:
Dipole moment                           ...  NO
Quadrupole moment                       ...  NO
Static polarizability                   ...  NO

Choice of electric origin               ... Center of mass
Position of electric origin             ...    -0.000027     0.000007     0.000001

General magnetic properties:
Magnetizability                         ...  NO

EPR properties:
g-Tensor (aka g-matrix)                 ...  NO
Zero-Field splitting spin-orbit         ...  NO
Zero-field splitting spin-spin          ...  NO
Hyperfine couplings                     ...  NO (   0 nuclei)
Quadrupole couplings                    ...  NO (   0 nuclei)
Contact density                         ...  NO (   0 nuclei)

NMR properties:
Chemical shifts                         ...  NO (   0 nuclei)
Spin-rotation constants                 ...  NO (   0 nuclei)
Spin-spin couplings                     ...  NO (   0 nuclei,    0 pairs)

Choice of magnetic origin               ... GIAO
Position of magnetic origin             ...     0.000000     0.000000     0.000000

Properties with geometric perturbations:
SCF Hessian                             ...  NO
IR spectrum                             ...  NO
VCD spectrum                            ...  NO
X-ray spectroscopy properties:
SCF XES/XAS/RIXS spectra                ...  NO


-------------
DIPOLE MOMENT
-------------

Method             : SCF
Type of density    : Electron Density
Multiplicity       :   1
Irrep              :   0
Energy             :  -782.4850401978274022 Eh
Relativity type    : 
Basis              : AO
                                X                 Y                 Z
Electronic contribution:      4.114767784      -0.877393535       0.030500445
Nuclear contribution   :     -8.998056072       1.189043346      -0.037099450
                        -----------------------------------------
Total Dipole Moment    :     -4.883288288       0.311649811      -0.006599005
                        -----------------------------------------
Magnitude (a.u.)       :      4.893227325
Magnitude (Debye)      :     12.437595428


--------------------
Rotational spectrum 
--------------------
 
Rotational constants in cm-1:             0.071148             0.004446             0.004202 
Rotational constants in MHz :          2132.970308           133.282140           125.966768 

Dipole components along the rotational axes: 
x,y,z [a.u.] :     4.883288     0.311651    -0.006599 
x,y,z [Debye]:    12.412332     0.792155    -0.016773 

 

Dipole moment calculation done in   0.1 sec 

Maximum memory used throughout the entire PROP-calculation: 167.8 MB

--------------------------------
SUGGESTED CITATIONS FOR THIS RUN
--------------------------------

Below you find a list of papers that are relevant to this ORCA run
We neither can nor want to force you to cite these papers, but we appreciate if you do
You receive ORCA, which is the product of decades of hard work by many enthusiastic individuals, for free
The only thing we kindly ask in return is that you cite our papers,
We deeply appreciate it, if you show your appreciation for ORCA by not just citing the generic ORCA reference.

Please note that relegating all ORCA citations to the supporting information does *not* help us.
SI sections are not indexed - citations you put there will not count into any citation statistics
But we need these citations in order to attract the funding resources that allow us to do what we are doing

Therefore, if you are a happy ORCA user, please consider citing a few of the papers listed below in the main body of your paper

In addition to the list printed below, the program has created the file orca.bibtex that contains the list in bibtex format
You can import this file easily into all common literature databanks and citation aid programs


List of essential papers. We consider these as the minimum necessary citations

  1. Neese,F.
     Software update: the ORCA program system, version 5.0
     WIRES Comput. Molec. Sci., 2022 12(1)e1606
     doi.org/10.1002/wcms.1606

List of papers to cite with high priority. The work reported in these papers was absolutely
necessary for this run to complete.
Our perspective: the developers of density functionals and basis sets usually get cited in chemistry papers
Good! But without the algorithms to do something with them, the functionals or basis sets would not do anything.
Hence, in our opinion, the algorithm design and method developments papers are equally worthy of getting cited

  1. Neese,F.
     An improvement of the resolution of the identity approximation for the formation of the Coulomb matrix
     J. Comp. Chem., 2003 24(14)1740-1747
     doi.org/10.1002/jcc.10318
  2. Neese,F.; Wennmohs,F.; Hansen,A.; Becker,U.
     Efficient, approximate and parallel Hartree-Fock and hybrid DFT calculations. A 'chain-of-spheres' algorithm for the Hartree-Fock exchange
     Chem. Phys., 2009 356(1-3)98-109
     doi.org/10.1016/j.chemphys.2008.10.036
  3. Helmich-Paris,B.; de Souza,B.; Neese,F.; Izsák,R.
     An improved chain of spheres for exchange algorithm
     J. Chem. Phys., 2021 155 104109
     doi.org/doi: 10.1063/5.0058766.
  4. Neese,F.
     The SHARK Integral Generation and Digestion System
     J. Comp. Chem., 2022  1-16
     doi.org/10.1002/jcc.26942
  5. Caldeweyher,E.; Bannwarth,C.; Grimme,S.
     Extension of the D3 dispersion coefficient model
     J. Chem. Phys., 2017 147 034112
     doi.org/10.1063/1.4993215
  6. Caldeweyher,E.; Ehlert,S.; Hansen,A.; Neugebauer,H.; Spicher,S.; Bannwarth,C.; Grimme,S.
     A generally applicable atomic-charge dependent London dispersion correction
     J. Chem. Phys., 2019 150 154122
     doi.org/10.1063/1.5090222
  7. Caldeweyher,E.; Mewes,J.; Ehlert,S.; Grimme,S.
     Extension and evaluation of the D4 London-dispersion model for periodic systems
     Phys. Chem. Chem. Phys., 2020 22(16)8499-8512
     doi.org/10.1039/D0CP00502A
  8. Wittmann,L.; Gordiy,I.; Friede,M.; Helmich-Paris,B.; Grimme,S.; Hansen,A.; Bursch,M.
     Extension of the D3 and D4 London Dispersion Corrections to the full Actinides Series
     Phys. Chem. Chem. Phys., 2024 26(32)21379-21394
     doi.org/https://doi.org/10.1039/D4CP01514B 

List of suggested additional citations. These are papers that are important in the 'surrounding' of 
of this run, or papers that preceded the highly important papers. If you like your results we are grateful for a citation.

  1. Izsak,R.; Neese,F.
     An overlap fitted chain of spheres exchange method
     J. Chem. Phys., 2011 135 144105
     doi.org/10.1063/1.3646921
  2. Izsak,R.; Hansen,A.; Neese,F.
     The resolution of identity and chain of spheres approximations for the LPNO-CCSD singles Fock term
     Molec. Phys., 2012 110 2413-2417
     doi.org/10.1080/00268976.2012.687466
  3. Neese,F.
     The ORCA program system
     WIRES Comput. Molec. Sci., 2012 2(1)73-78
     doi.org/10.1002/wcms.81
  4. Izsak,R.; Neese,F.; Klopper,W.
     Robust fitting techniques in the chain of spheres approximation to the Fock exchange: The role of the complementary space
     J. Chem. Phys., 2013 139 
     doi.org/10.1063/1.4819264
  5. Neese,F.
     Software update: the ORCA program system, version 4.0
     WIRES Comput. Molec. Sci., 2018 8(1)1-6
     doi.org/10.1002/wcms.1327
  6. Neese,F.; Wennmohs,F.; Becker,U.; Riplinger,C.
     The ORCA quantum chemistry program package
     J. Chem. Phys., 2020 152 Art. No. L224108
     doi.org/10.1063/5.0004608

List of optional additional citations

  1. Neese,F.
     Approximate second-order SCF convergence for spin unrestricted wavefunctions
     Chem. Phys. Lett., 2000 325(1-3)93-98
     doi.org/10.1016/s0009-2614(00)00662-x

Timings for individual modules:

Sum of individual times          ...      251.058 sec (=   4.184 min)
Startup calculation              ...       14.556 sec (=   0.243 min)   5.8 %
SCF iterations                   ...      235.016 sec (=   3.917 min)  93.6 %
Property calculations            ...        1.485 sec (=   0.025 min)   0.6 %
                             ****ORCA TERMINATED NORMALLY****
TOTAL RUN TIME: 0 days 0 hours 4 minutes 11 seconds 959 msec
