# Supplementary material for: Photovermellogens: Minimalistic Pyridinium-Based Acylhydrazones with Photoswitchable Basicity for Operation in Aqueous Media
Source: J Org Chem. 2026 May 4;91(19):6559–65. doi: 10.1021/acs.joc.5c02962 (PMC13185115; doi:10.1021/acs.joc.5c02962)
Supplement: Supplementary file 3 [file jo5c02962_si_003.zip › thermodynamics/zpah/2b/orca.out]

                                 *****************
                                 * O   R   C   A *
                                 *****************

                                            #,                                       
                                            ###                                      
                                            ####                                     
                                            #####                                    
                                            ######                                   
                                           ########,                                 
                                     ,,################,,,,,                         
                               ,,#################################,,                 
                          ,,##########################################,,             
                       ,#########################################, ''#####,          
                    ,#############################################,,   '####,        
                  ,##################################################,,,,####,       
                ,###########''''           ''''###############################       
              ,#####''   ,,,,##########,,,,          '''####'''          '####       
            ,##' ,,,,###########################,,,                        '##       
           ' ,,###''''                  '''############,,,                           
         ,,##''                                '''############,,,,        ,,,,,,###''
      ,#''                                            '''#######################'''  
     '                                                          ''''####''''         
             ,#######,   #######,   ,#######,      ##                                
            ,#'     '#,  ##    ##  ,#'     '#,    #''#        ,####,   ,####,        
            ##       ##  ##   ,#'  ##            #'  '#       #'       #'  '#        
            ##       ##  #######   ##           ,######,      #####,   #    #        
            '#,     ,#'  ##    ##  '#,     ,#' ,#      #,     #,   #   #,  ,#        
             '#######'   ##     ##  '#######'  #'      '#     '####' # '####'        


                #########################################################
                #                        -***-                          #
                #          Department of theory and spectroscopy        #
                #                                                       #
                #                      Frank Neese                      #
                #                                                       #
                #     Directorship, Architecture, Infrastructure        #
                #                    SHARK, DRIVERS                     #
                #        Core code/Algorithms in most modules           #
                #                                                       #
                #        Max Planck Institute fuer Kohlenforschung      #
                #                Kaiser Wilhelm Platz 1                 #
                #                 D-45470 Muelheim/Ruhr                 #
                #                      Germany                          #
                #                                                       #
                #                  All rights reserved                  #
                #                        -***-                          #
                #########################################################


                         Program Version 6.0.1  -  RELEASE   -


 With contributions from (in alphabetic order):
[Max-Planck-Institut fuer Kohlenforschung]                               
  Daniel Aravena         : Magnetic Suceptibility                        
  Michael Atanasov       : Ab Initio Ligand Field Theory (pilot matlab implementation)
  Alexander A. Auer      : GIAO ZORA, VPT2 properties, NMR spectrum      
  Ute Becker             : All parallelization in ORCA, NUMFREQ, NUMCALC 
  Giovanni Bistoni       : ED, misc. LED, open-shell LED, HFLD           
  Martin Brehm           : Molecular dynamics                            
  Dmytro Bykov           : pre 5.0 version of the SCF Hessian            
  Marcos Casanova-Páez   : Triplet and SCS-CIS(D). UHF-(DLPNO)-IP/EA/STEOM-CCSD. UHF-CVS-IP/STEOM-CCSD   
  Vijay G. Chilkuri      : MRCI spin determinant printing, contributions to CSF-ICE 
  Pauline Colinet        : FMM embedding                                 
  Dipayan Datta          : RHF DLPNO-CCSD density                        
  Achintya Kumar Dutta   : EOM-CC, STEOM-CC                              
  Nicolas Foglia         : Exact transition moments, OPA infrastructure, MCD improvements    
  Dmitry Ganyushin       : Spin-Orbit,Spin-Spin,Magnetic field MRCI      
  Miquel Garcia-Rates    : C-PCM and meta-GGA Hessian, CCSD/C-PCM, Gaussian charge scheme 
  Tiago L. C. Gouveia    : GS-ROHF, GS-ROCIS                             
  Yang Guo               : DLPNO-NEVPT2, F12-NEVPT2, CIM, IAO-localization        
  Andreas Hansen         : Spin unrestricted coupled pair/coupled cluster methods 
  Ingolf Harden          : AUTO-CI MPn and infrastructure                
  Benjamin Helmich-Paris : MC-RPA, TRAH-(SCF,CASSCF), AVAS, COSX integrals, SCF dyn. polar. 
  Lee Huntington         : MR-EOM, pCC                                   
  Robert Izsak           : Overlap fitted RIJCOSX, COSX-SCS-MP3, EOM     
  Riya Kayal             : Wick's Theorem for AUTO-CI, AUTO-CI UHF-CCSDT 
  Emily Kempfer          : AUTO-CI, RHF CISDT and CCSDT                  
  Christian Kollmar      : KDIIS, OOCD, Brueckner-CCSD(T), CCSD density, CASPT2, CASPT2-K, improved NEVPT2 
  Axel Koslowski         : Symmetry handling                             
  Simone Kossmann        : meta-GGA functionals, TD-DFT gradient, OOMP2, (MP2 Hessian; deprecated post 5.0) 
  Lucas Lang             : DCDCAS                                        
  Marvin Lechner         : AUTO-CI (C++ implementation), FIC-MRCC        
  Spencer Leger          : CASSCF response                               
  Dagmar Lenk            : GEPOL surface, SMD, ORCA-2-JSON               
  Dimitrios Liakos       : Extrapolation schemes; Compound Job, initial MDCI parallelization 
  Dimitrios Manganas     : Further ROCIS development; embedding schemes. LFT, Crystal Embedding 
  Dimitrios Pantazis     : SARC Basis sets                               
  Anastasios Papadopoulos: AUTO-CI, single reference methods and gradients 
  Taras Petrenko         : pre 6.0 DFT Hessian and TD-DFT gradient, (ASA, deprecated), ECA, 1-Electron XAS/XES, NRVS 
  Peter Pinski           : DLPNO-MP2, DLPNO-MP2 Gradient                 
  Christoph Reimann      : Effective Core Potentials                     
  Marius Retegan         : Local ZFS, SOC                                
  Christoph Riplinger    : Optimizer, TS searches, QM/MM, DLPNO-CCSD(T), (RO)-DLPNO pert. Triples 
  Michael Roemelt        : Original ROCIS implementation                 
  Masaaki Saitow         : Open-shell DLPNO-CCSD energy and density      
  Barbara Sandhoefer     : DKH picture change effects                    
  Kantharuban Sivalingam : CASSCF convergence/infrastructure, NEVPT2 and variants, FIC-MRCI 
  Bernardo de Souza      : ESD, SOC TD-DFT                               
  Georgi L. Stoychev     : AutoAux, RI-MP2 NMR, DLPNO-MP2 response, X2C  
  Van Anh Tran           : RI-MP2 g-tensors                              
  Willem Van den Heuvel  : Paramagnetic NMR                              
  Zikuan Wang            : NOTCH, Electric field optimization            
  Frank Wennmohs         : Technical directorship and infrastructure     
  Hang Xu                : AUTO-CI-Response properties                   
                                                                         
[FACCTs GmbH]                                                            
  Markus Bursch, Miquel Garcia-Rates, Christoph Riplinger, Bernardo de Souza, Georgi L. Stoychev 
                                                                 
  APM, Basis sets (HGBS, AHGBS, def-TZVP (Ac-Lr), def2-XVPD (La-Lu)), CI-OPT, improved COSX, DLPNO-Multilevel,           
  DOCKER, DRACO, updates on ESD, GOAT, IRC, LR-CPCM, MBIS, meta-GGA TD-DFT gradient, ML-optimized integration grids, 
  MM, NACMEs, nearIR, NEB, NEB-TS, NL-DFT gradient (VV10), 2- and 3-layer-ONIOM, interface openCOSMO-RS, QMMM,   
  Crystal-QMMM, SF, symmetry and pop. for TD-DFT, r2SCAN hybrids, SOLVATOR                                   
                                                                         
[Other institutions]                                                     
  V. Asgeirsson          : NEB                                           
  Christoph Bannwarth    : sTDA-DFT, sTD-DFT, PBEh-3c, B97-3c, D3        
  Sebastian Ehlert       : rSCAN, r2SCAN, r2SCAN-3c, D4, dhf basis sets  
  Marvin Friede          : D4 for Fr, Ra, Ac-Lr                          
  Lars Goerigk           : TD-DFT with DH, B97 family of functionals     
  Stefan Grimme          : VdW corrections, initial TS optimization, DFT functionals, gCP, sTDA/sTD-DF 
  Waldemar Hujo          : DFT-NL                                        
  H. Jonsson             : NEB                                           
  Holger Kruse           : gCP                                           
  Marcel Mueller         : wB97X-3c, vDZP basis set                      
  Hagen Neugebauer       : wr2SCAN                                       
  Tobias Risthaus        : range-separated hybrid DFT                    
  Lukas Wittmann         : regularized MP2, r2SCAN double-hybrids, wr2SCAN        
                                                                         
We gratefully acknowledge several colleagues who have allowed us to      
interface, adapt or use parts of their codes:                            
  Ed Valeev, F. Pavosevic, A. Kumar             : LibInt (2-el integral package), F12 methods 
  Garnet Chan, S. Sharma, J. Yang, R. Olivares  : DMRG                   
  Ulf Ekstrom                                   : XCFun DFT Library      
  Mihaly Kallay                                 : mrcc  (arbitrary order and MRCC methods)
  Frank Weinhold                                : gennbo (NPA and NBO analysis)           
  Simon Mueller                                 : openCOSMO-RS                            
  Christopher J. Cramer and Donald G. Truhlar   : smd solvation model                     
  S Lehtola, MJT Oliveira, MAL Marques          : LibXC Library                           
  Liviu Ungur et al                             : ANISO software                          


 Your calculation uses the libint2 library for the computation of 2-el integrals
 For citations please refer to: http://libint.valeyev.net

 Your ORCA version has been built with support for libXC version: 6.2.2
 For citations please refer to: https://libxc.gitlab.io

 This ORCA versions uses:
   CBLAS   interface :  Fast vector & matrix operations
   LAPACKE interface :  Fast linear algebra routines
   SCALAPACK package :  Parallel linear algebra routines
   Shared memory     :  Shared parallel matrices
   BLAS/LAPACK       :  OpenBLAS 0.3.27  USE64BITINT DYNAMIC_ARCH NO_AFFINITY SapphireRapids SINGLE_THREADED
        Core in use  :  SapphireRapids
   Copyright (c) 2011-2014, The OpenBLAS Project


NOTE: MaxCore=1400 MB was set to SCF,MP2,MDCI,CIPSI,MRCI and CIS
      => If you want to overwrite this, your respective input block should be placed after the MaxCore statement


***************************************
The coordinates will be read from file: coord.xyz
***************************************


Your calculation utilizes the atom-pairwise dispersion correction
based on EEQ partial charges (D4)


Warning: RI is on but no J-basis has been assigned. Assigning Def2/J (nothing to worry about!)
================================================================================

----- Orbital basis set information -----
Your calculation utilizes the basis: def2-QZVPP
   F. Weigend and R. Ahlrichs, Phys. Chem. Chem. Phys. 7, 3297 (2005).

----- AuxJ basis set information -----
Your calculation utilizes the auxiliary basis: def2/J
   F. Weigend, Phys. Chem. Chem. Phys. 8, 1057 (2006).

================================================================================
                                        WARNINGS
                       Please study these warnings very carefully!
================================================================================

WARNING: Old DensityContainer found on disk!
         Will remove this file - 
         If you want to keep old densities, please start your calculation with a different basename. 


================================================================================
                                       INPUT FILE
================================================================================
NAME = orca.inp
|  1> 
|  2> ! RKS PW6B95 D4 def2-QZVPP defgrid3 CPCM(water) SP
|  3> %maxcore 1400
|  4> %scf
|  5> autotrah false
|  6> end
|  7> %pal
|  8>   nprocs 8
|  9> end
| 10> *xyzfile 1 1 coord.xyz
| 11> 
| 12> 
| 13>                          ****END OF INPUT****
================================================================================

                       ****************************
                       * Single Point Calculation *
                       ****************************

---------------------------------
CARTESIAN COORDINATES (ANGSTROEM)
---------------------------------
  N     -5.151608   -0.013172   -0.014378
  C     -4.453915    1.125013    0.151402
  C     -3.089717    1.141570    0.158879
  C     -2.392009   -0.064623   -0.010803
  C     -3.138165   -1.238309   -0.182571
  C     -4.502014   -1.176669   -0.179071
  H     -5.031766    2.029197    0.279082
  H     -2.575365    2.079912    0.295588
  N     -1.039531   -0.135292   -0.014198
  H     -2.656287   -2.196387   -0.318323
  H     -5.108286   -2.060712   -0.308327
  C     -6.615180    0.037620   -0.013287
  H     -6.963681    0.433916    0.936644
  H     -6.956910    0.674154   -0.825070
  H     -7.007711   -0.963761   -0.151225
  H     -0.568467   -1.030330   -0.129583
  N     -0.325726    0.964049    0.152974
  C      0.955534    0.943417    0.155264
  C      1.816022   -0.250593    0.002640
  H      1.407760    1.911558    0.316165
  O      1.318428   -1.362987   -0.095284
  C      3.285026   -0.071285    0.000094
  C      4.087869   -1.188965    0.244486
  C      5.466220   -1.075102    0.239284
  C      6.061980    0.152458   -0.027850
  C      5.273695    1.264610   -0.286655
  C      3.891485    1.157585   -0.266704
  H      3.630205   -2.146990    0.451409
  H      6.078855   -1.943434    0.441600
  H      7.140540    0.240174   -0.035891
  H      5.733989    2.218728   -0.505085
  H      3.303385    2.038126   -0.485753

----------------------------
CARTESIAN COORDINATES (A.U.)
----------------------------
  NO LB      ZA    FRAG     MASS         X           Y           Z
   0 N     7.0000    0    14.007   -9.735128   -0.024891   -0.027170
   1 C     6.0000    0    12.011   -8.416680    2.125967    0.286109
   2 C     6.0000    0    12.011   -5.838718    2.157254    0.300237
   3 C     6.0000    0    12.011   -4.520242   -0.122120   -0.020415
   4 C     6.0000    0    12.011   -5.930273   -2.340064   -0.345009
   5 C     6.0000    0    12.011   -8.507574   -2.223583   -0.338395
   6 H     1.0000    0     1.008   -9.508660    3.834628    0.527388
   7 H     1.0000    0     1.008   -4.866735    3.930464    0.558581
   8 N     7.0000    0    14.007   -1.964430   -0.255664   -0.026831
   9 H     1.0000    0     1.008   -5.019654   -4.150570   -0.601544
  10 H     1.0000    0     1.008   -9.653261   -3.894181   -0.582653
  11 C     6.0000    0    12.011  -12.500878    0.071091   -0.025109
  12 H     1.0000    0     1.008  -13.159450    0.819982    1.770001
  13 H     1.0000    0     1.008  -13.146655    1.273967   -1.559157
  14 H     1.0000    0     1.008  -13.242655   -1.821245   -0.285773
  15 H     1.0000    0     1.008   -1.074247   -1.947041   -0.244876
  16 N     7.0000    0    14.007   -0.615534    1.821788    0.289079
  17 C     6.0000    0    12.011    1.805698    1.782799    0.293407
  18 C     6.0000    0    12.011    3.431785   -0.473552    0.004989
  19 H     1.0000    0     1.008    2.660280    3.612320    0.597465
  20 O     8.0000    0    15.999    2.491468   -2.575672   -0.180061
  21 C     6.0000    0    12.011    6.207799   -0.134710    0.000178
  22 C     6.0000    0    12.011    7.724954   -2.246819    0.462012
  23 C     6.0000    0    12.011   10.329658   -2.031649    0.452182
  24 C     6.0000    0    12.011   11.455482    0.288103   -0.052628
  25 C     6.0000    0    12.011    9.965840    2.389766   -0.541699
  26 C     6.0000    0    12.011    7.353841    2.187519   -0.503998
  27 H     1.0000    0     1.008    6.860093   -4.057223    0.853039
  28 H     1.0000    0     1.008   11.487371   -3.672558    0.834503
  29 H     1.0000    0     1.008   13.493665    0.453863   -0.067823
  30 H     1.0000    0     1.008   10.835669    4.192788   -0.954472
  31 H     1.0000    0     1.008    6.242493    3.851500   -0.917940

--------------------------------
INTERNAL COORDINATES (ANGSTROEM)
--------------------------------
 N      0   0   0     0.000000000000     0.00000000     0.00000000
 C      1   0   0     1.345259080537     0.00000000     0.00000000
 C      2   1   0     1.364319513711   121.97351535     0.00000000
 C      3   2   1     1.403741133881   119.07147583   359.97092328
 C      4   3   2     1.401353098978   118.02386565     0.06052846
 C      1   2   3     1.342692210877   119.82533511     0.00000000
 H      2   1   3     1.080630791642   116.43321482   180.01268779
 H      3   2   1     1.078764444274   119.20952277   180.01591865
 N      4   3   2     1.354327039140   122.78548412   180.08128462
 H      5   4   3     1.080994717979   121.35524396   179.96092415
 H      6   1   2     1.079723664346   116.90565946   180.01570299
 C      1   2   3     1.464453596650   119.26714880   180.03179604
 H     12   1   2     1.086680003853   109.50012578   300.15991137
 H     12   1   2     1.086713969297   109.51365796    60.59251973
 H     12   1   2     1.084376357078   109.24736920   180.38687530
 H      9   4   3     1.017992412633   120.54854374   179.30403627
 N      9   4   3     1.321368044089   119.71820688     0.28595746
 C     17   9   4     1.281428554586   121.80037421   180.07170571
 C     18  17   9     1.479659946638   126.46107100   358.94822611
 H     18  17   9     1.080598625040   113.84610520   180.82669894
 O     19  18  17     1.222542226990   120.38502746   357.34203979
 C     19  18  17     1.479908550018   118.66358696   178.61363300
 C     22  19  18     1.397674354286   118.22863596   161.80237318
 C     23  22  19     1.383054872462   120.39559899   179.35014798
 C     24  23  22     1.390393606254   120.02870699   359.13133166
 C     25  24  23     1.387535550466   120.00445882     0.13322400
 C     26  25  24     1.386491001037   120.11978581     0.62816275
 H     23  22  19     1.081704462103   119.91104703   358.57878990
 H     24  23  22     1.081782370844   119.84184505   179.24720073
 H     25  24  23     1.082150968985   120.00355172   180.25533440
 H     26  25  24     1.081629739555   120.19473417   180.64385982
 H     27  26  25     1.081294164272   118.45261118   180.83772575

---------------------------
INTERNAL COORDINATES (A.U.)
---------------------------
 N      0   0   0     0.000000000000     0.00000000     0.00000000
 C      1   0   0     2.542171241385     0.00000000     0.00000000
 C      2   1   0     2.578190240078   121.97351535     0.00000000
 C      3   2   1     2.652686305954   119.07147583   359.97092328
 C      4   3   2     2.648173573990   118.02386565     0.06052846
 C      1   2   3     2.537320560707   119.82533511     0.00000000
 H      2   1   3     2.042096248086   116.43321482   180.01268779
 H      3   2   1     2.038569362690   119.20952277   180.01591865
 N      4   3   2     2.559307199738   122.78548412   180.08128462
 H      5   4   3     2.042783969196   121.35524396   179.96092415
 H      6   1   2     2.040382025929   116.90565946   180.01570299
 C      1   2   3     2.767416233505   119.26714880   180.03179604
 H     12   1   2     2.053527602491   109.50012578   300.15991137
 H     12   1   2     2.053591787878   109.51365796    60.59251973
 H     12   1   2     2.049174340977   109.24736920   180.38687530
 H      9   4   3     1.923726866286   120.54854374   179.30403627
 N      9   4   3     2.497023725443   119.71820688     0.28595746
 C     17   9   4     2.421549028354   121.80037421   180.07170571
 C     18  17   9     2.796152070478   126.46107100   358.94822611
 H     18  17   9     2.042035462018   113.84610520   180.82669894
 O     19  18  17     2.310269996166   120.38502746   357.34203979
 C     19  18  17     2.796621862782   118.66358696   178.61363300
 C     22  19  18     2.641221754006   118.22863596   161.80237318
 C     23  22  19     2.613594937139   120.39559899   179.35014798
 C     24  23  22     2.627463134176   120.02870699   359.13133166
 C     25  24  23     2.622062191461   120.00445882     0.13322400
 C     26  25  24     2.620088279107   120.11978581     0.62816275
 H     23  22  19     2.044125191216   119.91104703   358.57878990
 H     24  23  22     2.044272417399   119.84184505   179.24720073
 H     25  24  23     2.044968966939   120.00355172   180.25533440
 H     26  25  24     2.043983986064   120.19473417   180.64385982
 H     27  26  25     2.043349840681   118.45261118   180.83772575

---------------------
BASIS SET INFORMATION
---------------------
There are 4 groups of distinct atoms

 Group   1 Type N   : 15s8p3d2f1g contracted to 7s4p3d2f1g pattern {8211111/5111/111/11/1}
 Group   2 Type C   : 15s8p3d2f1g contracted to 7s4p3d2f1g pattern {8211111/5111/111/11/1}
 Group   3 Type H   : 7s3p2d1f contracted to 4s3p2d1f pattern {4111/111/11/1}
 Group   4 Type O   : 15s8p3d2f1g contracted to 7s4p3d2f1g pattern {8211111/5111/111/11/1}

Atom   0N    basis set group =>   1
Atom   1C    basis set group =>   2
Atom   2C    basis set group =>   2
Atom   3C    basis set group =>   2
Atom   4C    basis set group =>   2
Atom   5C    basis set group =>   2
Atom   6H    basis set group =>   3
Atom   7H    basis set group =>   3
Atom   8N    basis set group =>   1
Atom   9H    basis set group =>   3
Atom  10H    basis set group =>   3
Atom  11C    basis set group =>   2
Atom  12H    basis set group =>   3
Atom  13H    basis set group =>   3
Atom  14H    basis set group =>   3
Atom  15H    basis set group =>   3
Atom  16N    basis set group =>   1
Atom  17C    basis set group =>   2
Atom  18C    basis set group =>   2
Atom  19H    basis set group =>   3
Atom  20O    basis set group =>   4
Atom  21C    basis set group =>   2
Atom  22C    basis set group =>   2
Atom  23C    basis set group =>   2
Atom  24C    basis set group =>   2
Atom  25C    basis set group =>   2
Atom  26C    basis set group =>   2
Atom  27H    basis set group =>   3
Atom  28H    basis set group =>   3
Atom  29H    basis set group =>   3
Atom  30H    basis set group =>   3
Atom  31H    basis set group =>   3
---------------------------------
AUXILIARY/J BASIS SET INFORMATION
---------------------------------
There are 4 groups of distinct atoms

 Group   1 Type N   : 12s5p4d2f1g contracted to 6s4p3d1f1g pattern {711111/2111/211/2/1}
 Group   2 Type C   : 12s5p4d2f1g contracted to 6s4p3d1f1g pattern {711111/2111/211/2/1}
 Group   3 Type H   : 5s2p1d contracted to 3s1p1d pattern {311/2/1}
 Group   4 Type O   : 12s5p4d2f1g contracted to 6s4p3d1f1g pattern {711111/2111/211/2/1}

Atom   0N    basis set group =>   1
Atom   1C    basis set group =>   2
Atom   2C    basis set group =>   2
Atom   3C    basis set group =>   2
Atom   4C    basis set group =>   2
Atom   5C    basis set group =>   2
Atom   6H    basis set group =>   3
Atom   7H    basis set group =>   3
Atom   8N    basis set group =>   1
Atom   9H    basis set group =>   3
Atom  10H    basis set group =>   3
Atom  11C    basis set group =>   2
Atom  12H    basis set group =>   3
Atom  13H    basis set group =>   3
Atom  14H    basis set group =>   3
Atom  15H    basis set group =>   3
Atom  16N    basis set group =>   1
Atom  17C    basis set group =>   2
Atom  18C    basis set group =>   2
Atom  19H    basis set group =>   3
Atom  20O    basis set group =>   4
Atom  21C    basis set group =>   2
Atom  22C    basis set group =>   2
Atom  23C    basis set group =>   2
Atom  24C    basis set group =>   2
Atom  25C    basis set group =>   2
Atom  26C    basis set group =>   2
Atom  27H    basis set group =>   3
Atom  28H    basis set group =>   3
Atom  29H    basis set group =>   3
Atom  30H    basis set group =>   3
Atom  31H    basis set group =>   3

Checking for AutoStart:
The File: orca.gbw exists
Trying to determine its content:
     ... Fine, the file contains calculation information
     ... Fine, the calculation information was read
     ... Fine, the file contains a basis set
     ... Fine, the basis set was read
     ... Fine, the file contains a geometry
     ... Fine, the geometry was read
     ... Fine, the file contains a set of orbitals
     ... Fine, the orbitals can be read
     => possible old guess file was deleted
     => GBW file was renamed to GES file
     => GES file is set as startup file
     => Guess is set to MORead
     ... now leaving AutoStart


           ************************************************************
           *        Program running with 8 parallel MPI-processes     *
           *              working on a common directory               *
           ************************************************************
------------------------------------------------------------------------------
                             ORCA STARTUP CALCULATIONS
                           -- RI-GTO INTEGRALS CHOSEN --
------------------------------------------------------------------------------
------------------------------------------------------------------------------
                   ___                                                        
                  /   \      - P O W E R E D   B Y -                         
                 /     \                                                     
                 |  |  |   _    _      __       _____    __    __             
                 |  |  |  | |  | |    /  \     |  _  \  |  |  /  |          
                  \  \/   | |  | |   /    \    | | | |  |  | /  /          
                 / \  \   | |__| |  /  /\  \   | |_| |  |  |/  /          
                |  |  |   |  __  | /  /__\  \  |    /   |      \           
                |  |  |   | |  | | |   __   |  |    \   |  |\   \          
                \     /   | |  | | |  |  |  |  | |\  \  |  | \   \       
                 \___/    |_|  |_| |__|  |__|  |_| \__\ |__|  \__/        
                                                                              
                      - O R C A' S   B I G   F R I E N D -                    
                                      &                                       
                       - I N T E G R A L  F E E D E R -                       
                                                                              
 v1 FN, 2020, v2 2021, v3 2022-2024                                           
------------------------------------------------------------------------------


----------------------
SHARK INTEGRAL PACKAGE
----------------------

Number of atoms                             ...     32
Number of basis functions                   ...   1446
Number of shells                            ...    446
Maximum angular momentum                    ...      4
Integral batch strategy                     ... SHARK/LIBINT Hybrid
RI-J (if used) integral strategy            ... SPLIT-RIJ (Revised 2003 algorithm where possible)
Printlevel                                  ...      1
Contraction scheme used                     ... SEGMENTED contraction
Prescreening option                         ... SCHWARTZ
   Thresh                                   ... 1.000e-10
   Tcut                                     ... 1.000e-11
   Tpresel                                  ... 1.000e-11 
Coulomb Range Separation                    ... NOT USED
Exchange Range Separation                   ... NOT USED
Multipole approximations                    ... NOT USED
Finite Nucleus Model                        ... NOT USED
CABS basis                                  ... NOT available
Auxiliary Coulomb fitting basis             ... AVAILABLE
   # of basis functions in Aux-J            ...   1036
   # of shells in Aux-J                     ...    340
   Maximum angular momentum in Aux-J        ...      4
Auxiliary J/K fitting basis                 ... NOT available
Auxiliary Correlation fitting basis         ... NOT available
Auxiliary 'external' fitting basis          ... NOT available

Checking pre-screening integrals            ... done (  0.0 sec) Dimension = 446
Check shell pair data                       ... done (  0.0 sec)
Shell pair information
Shell pair cut-off parameter TPreSel        ...   1.0e-11
Total number of shell pairs                 ...     99681
Shell pairs after pre-screening             ...     54747
Total number of primitive shell pairs       ...    248946
Primitive shell pairs kept                  ...     97933
          la=0 lb=0:   8561 shell pairs
          la=1 lb=0:  12346 shell pairs
          la=1 lb=1:   4335 shell pairs
          la=2 lb=0:   7614 shell pairs
          la=2 lb=1:   5542 shell pairs
          la=2 lb=2:   1753 shell pairs
          la=3 lb=0:   4518 shell pairs
          la=3 lb=1:   3276 shell pairs
          la=3 lb=2:   2006 shell pairs
          la=3 lb=3:    608 shell pairs
          la=4 lb=0:   1698 shell pairs
          la=4 lb=1:   1212 shell pairs
          la=4 lb=2:    745 shell pairs
          la=4 lb=3:    442 shell pairs
          la=4 lb=4:     91 shell pairs

Calculating one electron integrals          ... done (  0.1 sec)
Calculating RI/J V-Matrix + Cholesky decomp.... done (  0.0 sec)
Calculating Nuclear repulsion               ... done (  0.0 sec) ENN=   1157.829664215833 Eh

Diagonalization of the overlap matrix:
Smallest eigenvalue                        ... 5.911e-06
Time for diagonalization                   ...    0.222 sec
Threshold for overlap eigenvalues          ... 1.000e-07
Number of eigenvalues below threshold      ... 0
Time for construction of square roots      ...    0.128 sec
Total time needed                          ...    0.363 sec

-------------------
DFT GRID GENERATION
-------------------

General Integration Accuracy     IntAcc      ... 4.959
Radial Grid Type                 RadialGrid  ... OptM3 with GC (2021)
Angular Grid (max. ang.)         AngularGrid ... 6 (Lebedev-590)
Angular grid pruning method      GridPruning ... 4 (adaptive)
Weight generation scheme         WeightScheme... mBecke (2022)
Basis function cutoff            BFCut       ... 1.0000e-10
Integration weight cutoff        WCut        ... 1.0000e-14
Partially contracted basis set               ... off
Rotationally invariant grid construction     ... off
Angular grids for H and He will be reduced by one unit
Diffuse basis detected: some atoms will have their outermost
                        angular grid increased by 1.

Total number of grid points                  ...   385751
Total number of batches                      ...     6044
Average number of points per batch           ...       63
Average number of grid points per atom       ...    12055

--------------------
COSX GRID GENERATION
--------------------

GRIDX 1
-------
General Integration Accuracy     IntAcc      ... 4.020
Radial Grid Type                 RadialGrid  ... OptM3 with GC (2021)
Angular Grid (max. ang.)         AngularGrid ... 2 (Lebedev-110)
Angular grid pruning method      GridPruning ... 4 (adaptive)
Weight generation scheme         WeightScheme... mBecke (2022)
Basis function cutoff            BFCut       ... 1.0000e-10
Integration weight cutoff        WCut        ... 1.0000e-14
Partially contracted basis set               ... on
Rotationally invariant grid construction     ... off
Angular grids for H and He will be reduced by one unit
Diffuse basis detected: some atoms will have their outermost
                        angular grid increased by 1.

Total number of grid points                  ...    47571
Total number of batches                      ...      386
Average number of points per batch           ...      123
Average number of grid points per atom       ...     1487
UseSFitting                                  ... on

GRIDX 2
-------
General Integration Accuracy     IntAcc      ... 4.338
Radial Grid Type                 RadialGrid  ... OptM3 with GC (2021)
Angular Grid (max. ang.)         AngularGrid ... 3 (Lebedev-194)
Angular grid pruning method      GridPruning ... 4 (adaptive)
Weight generation scheme         WeightScheme... mBecke (2022)
Basis function cutoff            BFCut       ... 1.0000e-10
Integration weight cutoff        WCut        ... 1.0000e-14
Partially contracted basis set               ... on
Rotationally invariant grid construction     ... off
Angular grids for H and He will be reduced by one unit
Diffuse basis detected: some atoms will have their outermost
                        angular grid increased by 1.

Total number of grid points                  ...   102597
Total number of batches                      ...      815
Average number of points per batch           ...      125
Average number of grid points per atom       ...     3206
UseSFitting                                  ... on

GRIDX 3
-------
General Integration Accuracy     IntAcc      ... 4.871
Radial Grid Type                 RadialGrid  ... OptM3 with GC (2021)
Angular Grid (max. ang.)         AngularGrid ... 4 (Lebedev-302)
Angular grid pruning method      GridPruning ... 4 (adaptive)
Weight generation scheme         WeightScheme... mBecke (2022)
Basis function cutoff            BFCut       ... 1.0000e-10
Integration weight cutoff        WCut        ... 1.0000e-14
Partially contracted basis set               ... on
Rotationally invariant grid construction     ... off
Angular grids for H and He will be reduced by one unit
Diffuse basis detected: some atoms will have their outermost
                        angular grid increased by 1.

Total number of grid points                  ...   189856
Total number of batches                      ...     1497
Average number of points per batch           ...      126
Average number of grid points per atom       ...     5933
UseSFitting                                  ... on
Initializing property integral containers    ... done (  0.0 sec)

SHARK setup successfully completed in  11.1 seconds

Maximum memory used throughout the entire STARTUP-calculation: 164.8 MB


           ************************************************************
           *        Program running with 8 parallel MPI-processes     *
           *              working on a common directory               *
           ************************************************************
-------------------------------------------------------------------------------
                                 ORCA GUESS
                   Start orbitals & Density for SCF / CASSCF
-------------------------------------------------------------------------------

------------
SCF SETTINGS
------------
Hamiltonian:
 Density Functional     Method          .... DFT(GTOs)
 Exchange Functional    Exchange        .... PW6
 Correlation Functional Correlation     .... B95
 Gradients option       PostSCFGGA      .... off
 Hybrid DFT is turned on
   Fraction HF Exchange ScalHFX         ....  0.280000
   Scaling of DF-GGA-X  ScalDFX         ....  0.720000
   Scaling of DF-GGA-C  ScalDFC         ....  1.000000
   Scaling of DF-LDA-C  ScalLDAC        ....  1.000000
   Perturbative correction              ....  0.000000
   NL short-range parameter             ....  9.000000
 RI-approximation to the Coulomb term is turned on
   Number of AuxJ basis functions       .... 1036
   RIJ-COSX (HFX calculated with COS-X)).... on


General Settings:
 Integral files         IntName         .... orca
 Hartree-Fock type      HFTyp           .... RHF
 Total Charge           Charge          ....    1
 Multiplicity           Mult            ....    1
 Number of Electrons    NEL             ....  126
 Basis Dimension        Dim             .... 1446
 Nuclear Repulsion      ENuc            ....   1157.8296642158 Eh

Convergence Acceleration:
 AO-DIIS                CNVDIIS         .... on
   Start iteration      DIISMaxIt       ....    12
   Startup error        DIISStart       ....  0.200000
   # of expansion vecs  DIISMaxEq       ....     5
   Bias factor          DIISBfac        ....   1.050
   Max. coefficient     DIISMaxC        ....  10.000
 MO-DIIS                CNVKDIIS        .... off
 Trust-Rad. Augm. Hess. CNVTRAH         .... off
 SOSCF                  CNVSOSCF        .... on
   Start iteration      SOSCFMaxIt      ....   150
   Startup grad/error   SOSCFStart      ....  0.003300
   Hessian update       SOSCFHessUp     .... L-BFGS
 Level Shifting         CNVShift        .... on
   Level shift para.    LevelShift      ....    0.2500
   Turn off err/grad.   ShiftErr        ....    0.0010
 Zerner damping         CNVZerner       .... off
 Static damping         CNVDamp         .... on
   Fraction old density DampFac         ....    0.7000
   Max. Damping (<1)    DampMax         ....    0.9800
   Min. Damping (>=0)   DampMin         ....    0.0000
   Turn off err/grad.   DampErr         ....    0.1000

SCF Procedure:
 Maximum # iterations   MaxIter         ....   125
 SCF integral mode      SCFMode         .... Direct
   Integral package                     .... SHARK and LIBINT hybrid scheme
 Reset frequency        DirectResetFreq ....    20
 Integral Threshold     Thresh          ....  1.000e-10 Eh
 Primitive CutOff       TCut            ....  1.000e-11 Eh

Convergence Tolerance:
 Convergence Check Mode ConvCheckMode   .... Total+1el-Energy
 Convergence forced     ConvForced      .... 0
 Energy Change          TolE            ....  1.000e-06 Eh
 1-El. energy change                    ....  1.000e-03 Eh
 Orbital Gradient       TolG            ....  5.000e-05
 Orbital Rotation angle TolX            ....  5.000e-05
 DIIS Error             TolErr          ....  1.000e-06

---------------------
INITIAL GUESS: MOREAD
---------------------
Guess MOs are being read from file: orca.ges
Input Geometry matches current geometry (good)
Input basis set matches current basis set (good)
Occupation numbers will be reassigned to an Aufbau configuration
MOs were renormalized
MOs were reorthogonalized (Cholesky)
                      ------------------
                      INITIAL GUESS DONE (   1.7 sec)
                      ------------------
             **** ENERGY FILE WAS UPDATED (orca.en.tmp) ****
Finished Guess after   2.3 sec
Maximum memory used throughout the entire GUESS-calculation: 184.6 MB


           ************************************************************
           *        Program running with 8 parallel MPI-processes     *
           *              working on a common directory               *
           ************************************************************

-------------------------------------------------------------------------------------------
                                      ORCA LEAN-SCF
                              memory conserving SCF solver
-------------------------------------------------------------------------------------------

--------------------
CPCM SOLVATION MODEL
--------------------
CPCM parameters:
  Epsilon                                         ...      80.1510
  Refrac                                          ...       1.3328
  Rsolv                                           ...       1.3000
  Surface type                                    ... GAUSSIAN VDW
  Discretization scheme                           ... Constant charge density
    Threshold for H atoms                         ...       5.0000 (charges/Ang^2)
    Threshold for non-H atoms                     ...       5.0000 (charges/Ang^2)
  Epsilon function type                           ...         CPCM
Solvent:                                          ... WATER
Radii:
  Scheme                                          ... Element-dependent radii
  Radius for N  used is    3.5149 Bohr (=   1.8600 Ang.)
  Radius for C  used is    3.8550 Bohr (=   2.0400 Ang.)
  Radius for H  used is    2.4944 Bohr (=   1.3200 Ang.)
  Radius for O  used is    3.4469 Bohr (=   1.8240 Ang.)
Calculating surface                               ...        done! (  0.0s)
Cavity surface points                             ...         2920
Cavity Volume                                     ...    1976.3730
Cavity Surface-area                               ...    1043.4126
Calculating surface distance matrix               ...        done! (  0.1s)
Performing Cholesky decomposition & store         ...        done! (  0.2s)
Overall time for CPCM initialization              ...                 0.2s

----------------------------------------D-I-I-S--------------------------------------------
Iteration    Energy (Eh)           Delta-E    RMSDP     MaxDP     DIISErr   Damp  Time(sec)
-------------------------------------------------------------------------------------------
               ***  Starting incremental Fock matrix formation  ***
                              *** Initializing SOSCF ***
---------------------------------------S-O-S-C-F--------------------------------------
Iteration    Energy (Eh)           Delta-E    RMSDP     MaxDP     MaxGrad    Time(sec)
--------------------------------------------------------------------------------------
    1    -782.5639618804475504     0.00e+00  2.14e-06  2.81e-04  1.29e-06    67.5
               *** Restarting incremental Fock matrix formation ***
    2    -782.5639618810293996    -5.82e-10  4.12e-07  4.91e-05  1.53e-06    66.7
                  *** Gradient check signals convergence ***

               *****************************************************
               *                     SUCCESS                       *
               *           SCF CONVERGED AFTER   2 CYCLES          *
               *****************************************************

Recomputing exchange energy using gridx3       ... done (   85.177 sec)
Old exchange energy                            :    -29.552129713 Eh
New exchange energy                            :    -29.552129686 Eh
Exchange energy change after final integration :      0.000000026 Eh
Total energy after final integration           :   -782.563961855 Eh
             **** ENERGY FILE WAS UPDATED (orca.en.tmp) ****

----------------
TOTAL SCF ENERGY
----------------

Total Energy       :       -782.56396185495873 Eh          -21294.64800 eV

Components:
Nuclear Repulsion  :       1157.82966421583251 Eh           31506.14690 eV
Electronic Energy  :      -1940.31020474824800 Eh          -52798.52490 eV
One Electron Energy:      -3339.43189799531365 Eh          -90870.56171 eV
Two Electron Energy:       1399.12169324706565 Eh           38072.03682 eV
CPCM Dielectric    :         -0.08342134861394 Eh              -2.27001 eV

Virial components:
Potential Energy   :      -1561.86763243235600 Eh          -42500.57897 eV
Kinetic Energy     :        779.30367057739727 Eh           21205.93097 eV
Virial Ratio       :          2.00418359543353

DFT components:
N(Alpha)           :       62.999996570317 electrons
N(Beta)            :       62.999996570317 electrons
N(Total)           :      125.999993140633 electrons
E(X)               :      -77.513394834984 Eh       
E(C)               :       -4.468164639873 Eh       
E(XC)              :      -81.981559474857 Eh       

CPCM Solvation Model Properties:
Surface-charge          :         -1.02904527179608
Corrected charge        :         -1.00000000000000
Outlying charge corr.   :          0.00004580271987 Eh               0.00125 eV
Free-energy (cav+disp)  :  This term is not implemented in the current solvation scheme

---------------
SCF CONVERGENCE
---------------

  Last Energy change         ...    5.8185e-10  Tolerance :   1.0000e-06
  Last MAX-Density change    ...    4.9145e-05  Tolerance :   1.0000e-05
  Last RMS-Density change    ...    4.1239e-07  Tolerance :   1.0000e-06
  Last DIIS Error            ...    4.6884e-06  Tolerance :   1.0000e-06
  Last Orbital Gradient      ...    1.5306e-06  Tolerance :   5.0000e-05
  Last Orbital Rotation      ...    7.6051e-06  Tolerance :   5.0000e-05


----------------
ORBITAL ENERGIES
----------------

  NO   OCC          E(Eh)            E(eV) 
   0   2.0000     -19.307068      -525.3720 
   1   2.0000     -14.577387      -396.6709 
   2   2.0000     -14.556593      -396.1050 
   3   2.0000     -14.537261      -395.5790 
   4   2.0000     -10.408147      -283.2201 
   5   2.0000     -10.397247      -282.9235 
   6   2.0000     -10.381716      -282.5008 
   7   2.0000     -10.380728      -282.4740 
   8   2.0000     -10.350576      -281.6535 
   9   2.0000     -10.346482      -281.5421 
  10   2.0000     -10.338030      -281.3121 
  11   2.0000     -10.336694      -281.2758 
  12   2.0000     -10.323540      -280.9178 
  13   2.0000     -10.318116      -280.7702 
  14   2.0000     -10.314332      -280.6672 
  15   2.0000     -10.313926      -280.6562 
  16   2.0000     -10.309546      -280.5370 
  17   2.0000     -10.309373      -280.5323 
  18   2.0000      -1.111705       -30.2510 
  19   2.0000      -1.087378       -29.5891 
  20   2.0000      -1.068659       -29.0797 
  21   2.0000      -0.934037       -25.4164 
  22   2.0000      -0.902103       -24.5475 
  23   2.0000      -0.860546       -23.4167 
  24   2.0000      -0.842620       -22.9289 
  25   2.0000      -0.806559       -21.9476 
  26   2.0000      -0.786752       -21.4086 
  27   2.0000      -0.768045       -20.8996 
  28   2.0000      -0.732777       -19.9399 
  29   2.0000      -0.712647       -19.3921 
  30   2.0000      -0.683830       -18.6079 
  31   2.0000      -0.664614       -18.0851 
  32   2.0000      -0.640275       -17.4228 
  33   2.0000      -0.616468       -16.7750 
  34   2.0000      -0.613469       -16.6933 
  35   2.0000      -0.565520       -15.3886 
  36   2.0000      -0.561572       -15.2812 
  37   2.0000      -0.547902       -14.9092 
  38   2.0000      -0.524834       -14.2815 
  39   2.0000      -0.521691       -14.1959 
  40   2.0000      -0.514818       -14.0089 
  41   2.0000      -0.499034       -13.5794 
  42   2.0000      -0.495637       -13.4870 
  43   2.0000      -0.491056       -13.3623 
  44   2.0000      -0.483931       -13.1684 
  45   2.0000      -0.469722       -12.7818 
  46   2.0000      -0.456060       -12.4100 
  47   2.0000      -0.451192       -12.2775 
  48   2.0000      -0.446886       -12.1604 
  49   2.0000      -0.440726       -11.9928 
  50   2.0000      -0.437303       -11.8996 
  51   2.0000      -0.422924       -11.5083 
  52   2.0000      -0.419708       -11.4208 
  53   2.0000      -0.397519       -10.8170 
  54   2.0000      -0.384598       -10.4654 
  55   2.0000      -0.370949       -10.0940 
  56   2.0000      -0.361662        -9.8413 
  57   2.0000      -0.357977        -9.7411 
  58   2.0000      -0.324258        -8.8235 
  59   2.0000      -0.291216        -7.9244 
  60   2.0000      -0.287878        -7.8336 
  61   2.0000      -0.284489        -7.7413 
  62   2.0000      -0.268909        -7.3174 
  63   0.0000      -0.103999        -2.8299 
  64   0.0000      -0.056167        -1.5284 
  65   0.0000      -0.045780        -1.2457 
  66   0.0000      -0.020243        -0.5508 
  67   0.0000      -0.010019        -0.2726 
  68   0.0000       0.025610         0.6969 
  69   0.0000       0.032154         0.8750 
  70   0.0000       0.041423         1.1272 
  71   0.0000       0.044427         1.2089 
  72   0.0000       0.054944         1.4951 
  73   0.0000       0.055987         1.5235 
*Only the first 10 virtual orbitals were printed.

                    ********************************
                    * MULLIKEN POPULATION ANALYSIS *
                    ********************************

-----------------------
MULLIKEN ATOMIC CHARGES
-----------------------
   0 N :   -0.141777
   1 C :    0.092019
   2 C :   -0.154397
   3 C :    0.278942
   4 C :   -0.160205
   5 C :    0.074164
   6 H :    0.189443
   7 H :    0.152255
   8 N :   -0.054941
   9 H :    0.166346
  10 H :    0.193847
  11 C :   -0.164296
  12 H :    0.143183
  13 H :    0.143694
  14 H :    0.151479
  15 H :    0.205420
  16 N :   -0.187570
  17 C :   -0.024672
  18 C :    0.176101
  19 H :    0.153795
  20 O :   -0.411060
  21 C :    0.033844
  22 C :   -0.071799
  23 C :   -0.171516
  24 C :   -0.081585
  25 C :   -0.185354
  26 C :   -0.055447
  27 H :    0.129416
  28 H :    0.147545
  29 H :    0.148601
  30 H :    0.148935
  31 H :    0.135590
Sum of atomic charges:    1.0000000

--------------------------------
MULLIKEN REDUCED ORBITAL CHARGES
--------------------------------
  0 N s       :     3.477473  s :     3.477473
      pz      :     1.335057  p :     3.534397
      px      :     1.123866
      py      :     1.075473
      dz2     :     0.005892  d :     0.116673
      dxz     :     0.020822
      dyz     :     0.021694
      dx2y2   :     0.036523
      dxy     :     0.031743
      f0      :     0.001712  f :     0.012464
      f+1     :     0.001065
      f-1     :     0.001069
      f+2     :     0.001018
      f-2     :     0.001317
      f+3     :     0.001458
      f-3     :     0.004825
      g0      :     0.000033  g :     0.000770
      g+1     :     0.000049
      g-1     :     0.000054
      g+2     :     0.000049
      g-2     :     0.000064
      g+3     :     0.000115
      g-3     :     0.000010
      g+4     :     0.000204
      g-4     :     0.000193

  1 C s       :     3.254207  s :     3.254207
      pz      :     0.871582  p :     2.521252
      px      :     0.851845
      py      :     0.797824
      dz2     :     0.004138  d :     0.112367
      dxz     :     0.031123
      dyz     :     0.015336
      dx2y2   :     0.023122
      dxy     :     0.038649
      f0      :     0.002734  f :     0.018403
      f+1     :     0.000798
      f-1     :     0.001378
      f+2     :     0.002495
      f-2     :     0.001950
      f+3     :     0.001801
      f-3     :     0.007246
      g0      :     0.000080  g :     0.001753
      g+1     :     0.000155
      g-1     :     0.000132
      g+2     :     0.000098
      g-2     :     0.000124
      g+3     :     0.000278
      g-3     :     0.000022
      g+4     :     0.000392
      g-4     :     0.000472

  2 C s       :     3.288181  s :     3.288181
      pz      :     0.962774  p :     2.756622
      px      :     0.861179
      py      :     0.932668
      dz2     :     0.003279  d :     0.095195
      dxz     :     0.020004
      dyz     :     0.011126
      dx2y2   :     0.025620
      dxy     :     0.035165
      f0      :     0.002250  f :     0.013272
      f+1     :     0.000703
      f-1     :     0.001125
      f+2     :     0.001773
      f-2     :     0.001103
      f+3     :     0.001448
      f-3     :     0.004871
      g0      :     0.000050  g :     0.001127
      g+1     :     0.000106
      g-1     :     0.000061
      g+2     :     0.000068
      g-2     :     0.000067
      g+3     :     0.000195
      g-3     :     0.000011
      g+4     :     0.000259
      g-4     :     0.000311

  3 C s       :     3.193078  s :     3.193078
      pz      :     0.845859  p :     2.370223
      px      :     0.646769
      py      :     0.877595
      dz2     :     0.004575  d :     0.129831
      dxz     :     0.050445
      dyz     :     0.026151
      dx2y2   :     0.033217
      dxy     :     0.015442
      f0      :     0.003376  f :     0.025800
      f+1     :     0.001477
      f-1     :     0.001207
      f+2     :     0.003939
      f-2     :     0.002257
      f+3     :     0.001916
      f-3     :     0.011627
      g0      :     0.000080  g :     0.002127
      g+1     :     0.000302
      g-1     :     0.000105
      g+2     :     0.000149
      g-2     :     0.000137
      g+3     :     0.000317
      g-3     :     0.000028
      g+4     :     0.000529
      g-4     :     0.000480

  4 C s       :     3.289683  s :     3.289683
      pz      :     0.969403  p :     2.762181
      px      :     0.836160
      py      :     0.956619
      dz2     :     0.002864  d :     0.094548
      dxz     :     0.021003
      dyz     :     0.010746
      dx2y2   :     0.024973
      dxy     :     0.034962
      f0      :     0.002284  f :     0.012670
      f+1     :     0.000790
      f-1     :     0.001166
      f+2     :     0.001691
      f-2     :     0.001158
      f+3     :     0.001425
      f-3     :     0.004155
      g0      :     0.000049  g :     0.001124
      g+1     :     0.000107
      g-1     :     0.000059
      g+2     :     0.000065
      g-2     :     0.000071
      g+3     :     0.000186
      g-3     :     0.000015
      g+4     :     0.000255
      g-4     :     0.000317

  5 C s       :     3.255036  s :     3.255036
      pz      :     0.872088  p :     2.536442
      px      :     0.861603
      py      :     0.802751
      dz2     :     0.004651  d :     0.114092
      dxz     :     0.030140
      dyz     :     0.017071
      dx2y2   :     0.024634
      dxy     :     0.037597
      f0      :     0.002778  f :     0.018501
      f+1     :     0.000801
      f-1     :     0.001400
      f+2     :     0.002658
      f-2     :     0.001901
      f+3     :     0.001894
      f-3     :     0.007069
      g0      :     0.000081  g :     0.001764
      g+1     :     0.000150
      g-1     :     0.000142
      g+2     :     0.000107
      g-2     :     0.000116
      g+3     :     0.000275
      g-3     :     0.000024
      g+4     :     0.000417
      g-4     :     0.000451

  6 H s       :     0.783170  s :     0.783170
      pz      :     0.009905  p :     0.024323
      px      :     0.006369
      py      :     0.008050
      dz2     :     0.000129  d :     0.002863
      dxz     :     0.000376
      dyz     :     0.000802
      dx2y2   :     0.001237
      dxy     :     0.000319
      f0      :     0.000030  f :     0.000201
      f+1     :     0.000005
      f-1     :     0.000018
      f+2     :     0.000012
      f-2     :     0.000034
      f+3     :     0.000030
      f-3     :     0.000072

  7 H s       :     0.814716  s :     0.814716
      pz      :     0.012943  p :     0.029526
      px      :     0.008637
      py      :     0.007946
      dz2     :     0.000123  d :     0.003274
      dxz     :     0.000389
      dyz     :     0.001025
      dx2y2   :     0.001292
      dxy     :     0.000444
      f0      :     0.000034  f :     0.000229
      f+1     :     0.000008
      f-1     :     0.000019
      f+2     :     0.000017
      f-2     :     0.000039
      f+3     :     0.000026
      f-3     :     0.000086

  8 N s       :     3.477712  s :     3.477712
      pz      :     1.475009  p :     3.470425
      px      :     0.977780
      py      :     1.017636
      dz2     :     0.006452  d :     0.093581
      dxz     :     0.019061
      dyz     :     0.009399
      dx2y2   :     0.028479
      dxy     :     0.030190
      f0      :     0.001594  f :     0.012449
      f+1     :     0.001019
      f-1     :     0.000967
      f+2     :     0.000776
      f-2     :     0.001100
      f+3     :     0.001780
      f-3     :     0.005213
      g0      :     0.000040  g :     0.000774
      g+1     :     0.000060
      g-1     :     0.000045
      g+2     :     0.000057
      g-2     :     0.000064
      g+3     :     0.000098
      g-3     :     0.000014
      g+4     :     0.000202
      g-4     :     0.000193

  9 H s       :     0.804146  s :     0.804146
      pz      :     0.012595  p :     0.026258
      px      :     0.006903
      py      :     0.006760
      dz2     :     0.000106  d :     0.003036
      dxz     :     0.000335
      dyz     :     0.001039
      dx2y2   :     0.001033
      dxy     :     0.000524
      f0      :     0.000034  f :     0.000214
      f+1     :     0.000007
      f-1     :     0.000018
      f+2     :     0.000018
      f-2     :     0.000034
      f+3     :     0.000024
      f-3     :     0.000079

 10 H s       :     0.778027  s :     0.778027
      pz      :     0.010234  p :     0.024964
      px      :     0.006561
      py      :     0.008170
      dz2     :     0.000145  d :     0.002956
      dxz     :     0.000412
      dyz     :     0.000844
      dx2y2   :     0.001310
      dxy     :     0.000246
      f0      :     0.000032  f :     0.000206
      f+1     :     0.000006
      f-1     :     0.000019
      f+2     :     0.000010
      f-2     :     0.000037
      f+3     :     0.000030
      f-3     :     0.000072

 11 C s       :     3.317072  s :     3.317072
      pz      :     1.036594  p :     2.768724
      px      :     0.667305
      py      :     1.064825
      dz2     :     0.010005  d :     0.067829
      dxz     :     0.022066
      dyz     :     0.009204
      dx2y2   :     0.016798
      dxy     :     0.009756
      f0      :     0.001560  f :     0.009699
      f+1     :     0.001005
      f-1     :     0.001311
      f+2     :     0.002047
      f-2     :    -0.000104
      f+3     :     0.001979
      f-3     :     0.001900
      g0      :     0.000066  g :     0.000972
      g+1     :     0.000148
      g-1     :     0.000030
      g+2     :     0.000124
      g-2     :     0.000117
      g+3     :     0.000131
      g-3     :     0.000006
      g+4     :     0.000180
      g-4     :     0.000171

 12 H s       :     0.825899  s :     0.825899
      pz      :     0.006863  p :     0.027172
      px      :     0.008941
      py      :     0.011368
      dz2     :     0.000923  d :     0.003479
      dxz     :     0.000742
      dyz     :     0.000905
      dx2y2   :     0.000592
      dxy     :     0.000317
      f0      :     0.000085  f :     0.000266
      f+1     :     0.000037
      f-1     :     0.000036
      f+2     :     0.000061
      f-2     :     0.000030
      f+3     :     0.000008
      f-3     :     0.000010

 13 H s       :     0.825254  s :     0.825254
      pz      :     0.008081  p :     0.027298
      px      :     0.009003
      py      :     0.010214
      dz2     :     0.001418  d :     0.003488
      dxz     :     0.000568
      dyz     :     0.000170
      dx2y2   :     0.000834
      dxy     :     0.000498
      f0      :     0.000078  f :     0.000267
      f+1     :     0.000027
      f-1     :     0.000033
      f+2     :     0.000053
      f-2     :     0.000031
      f+3     :     0.000016
      f-3     :     0.000028

 14 H s       :     0.818237  s :     0.818237
      pz      :     0.011464  p :     0.026675
      px      :     0.008290
      py      :     0.006920
      dz2     :     0.000212  d :     0.003345
      dxz     :     0.000225
      dyz     :     0.001276
      dx2y2   :     0.000686
      dxy     :     0.000946
      f0      :     0.000038  f :     0.000264
      f+1     :     0.000008
      f-1     :     0.000027
      f+2     :     0.000045
      f-2     :     0.000029
      f+3     :     0.000041
      f-3     :     0.000075

 15 H s       :     0.710991  s :     0.710991
      pz      :     0.025191  p :     0.073699
      px      :     0.027458
      py      :     0.021050
      dz2     :     0.000543  d :     0.009131
      dxz     :     0.000913
      dyz     :     0.003118
      dx2y2   :     0.003085
      dxy     :     0.001473
      f0      :     0.000133  f :     0.000758
      f+1     :     0.000026
      f-1     :     0.000070
      f+2     :     0.000078
      f-2     :     0.000147
      f+3     :     0.000059
      f-3     :     0.000245

 16 N s       :     3.639427  s :     3.639427
      pz      :     1.076385  p :     3.444523
      px      :     1.113959
      py      :     1.254179
      dz2     :     0.007026  d :     0.091660
      dxz     :     0.029051
      dyz     :     0.015278
      dx2y2   :     0.015682
      dxy     :     0.024623
      f0      :     0.001540  f :     0.011136
      f+1     :     0.000693
      f-1     :     0.000796
      f+2     :     0.001678
      f-2     :     0.001572
      f+3     :     0.001671
      f-3     :     0.003186
      g0      :     0.000042  g :     0.000823
      g+1     :     0.000091
      g-1     :     0.000061
      g+2     :     0.000053
      g-2     :     0.000062
      g+3     :     0.000127
      g-3     :     0.000009
      g+4     :     0.000191
      g-4     :     0.000185

 17 C s       :     3.235804  s :     3.235804
      pz      :     0.948500  p :     2.682415
      px      :     0.766458
      py      :     0.967457
      dz2     :     0.005490  d :     0.089376
      dxz     :     0.021318
      dyz     :     0.006565
      dx2y2   :     0.022089
      dxy     :     0.033914
      f0      :     0.002323  f :     0.015458
      f+1     :     0.000870
      f-1     :     0.000930
      f+2     :     0.002492
      f-2     :     0.000824
      f+3     :     0.002252
      f-3     :     0.005767
      g0      :     0.000060  g :     0.001620
      g+1     :     0.000194
      g-1     :     0.000034
      g+2     :     0.000096
      g-2     :     0.000093
      g+3     :     0.000263
      g-3     :     0.000010
      g+4     :     0.000356
      g-4     :     0.000513

 18 C s       :     3.215464  s :     3.215464
      pz      :     0.719680  p :     2.376391
      px      :     0.879666
      py      :     0.777044
      dz2     :     0.009280  d :     0.205086
      dxz     :     0.032583
      dyz     :     0.036487
      dx2y2   :     0.068409
      dxy     :     0.058327
      f0      :     0.002853  f :     0.024019
      f+1     :     0.001045
      f-1     :     0.001183
      f+2     :     0.002756
      f-2     :     0.002804
      f+3     :     0.003788
      f-3     :     0.009591
      g0      :     0.000095  g :     0.002940
      g+1     :     0.000142
      g-1     :     0.000292
      g+2     :     0.000193
      g-2     :     0.000202
      g+3     :     0.000427
      g-3     :     0.000070
      g+4     :     0.000948
      g-4     :     0.000570

 19 H s       :     0.814588  s :     0.814588
      pz      :     0.013258  p :     0.027903
      px      :     0.006946
      py      :     0.007699
      dz2     :     0.000162  d :     0.003468
      dxz     :     0.000496
      dyz     :     0.001146
      dx2y2   :     0.001211
      dxy     :     0.000453
      f0      :     0.000035  f :     0.000247
      f+1     :     0.000008
      f-1     :     0.000023
      f+2     :     0.000021
      f-2     :     0.000041
      f+3     :     0.000037
      f-3     :     0.000083

 20 O s       :     3.792171  s :     3.792171
      pz      :     1.391349  p :     4.578481
      px      :     1.735708
      py      :     1.451424
      dz2     :     0.003037  d :     0.036543
      dxz     :     0.002044
      dyz     :     0.011639
      dx2y2   :     0.010484
      dxy     :     0.009338
      f0      :     0.000428  f :     0.003657
      f+1     :     0.000114
      f-1     :     0.000318
      f+2     :     0.000412
      f-2     :     0.000495
      f+3     :     0.000815
      f-3     :     0.001075
      g0      :     0.000012  g :     0.000208
      g+1     :     0.000006
      g-1     :     0.000031
      g+2     :     0.000015
      g-2     :     0.000016
      g+3     :     0.000030
      g-3     :     0.000004
      g+4     :     0.000044
      g-4     :     0.000050

 21 C s       :     3.307730  s :     3.307730
      pz      :     0.956802  p :     2.515237
      px      :     0.728610
      py      :     0.829826
      dz2     :     0.008141  d :     0.123174
      dxz     :     0.018665
      dyz     :     0.030382
      dx2y2   :     0.043002
      dxy     :     0.022985
      f0      :     0.002312  f :     0.018566
      f+1     :     0.001262
      f-1     :     0.001220
      f+2     :     0.001279
      f-2     :     0.002351
      f+3     :     0.002344
      f-3     :     0.007797
      g0      :     0.000082  g :     0.001450
      g+1     :     0.000076
      g-1     :     0.000098
      g+2     :     0.000092
      g-2     :     0.000118
      g+3     :     0.000220
      g-3     :     0.000062
      g+4     :     0.000371
      g-4     :     0.000331

 22 C s       :     3.267027  s :     3.267027
      pz      :     0.906664  p :     2.689532
      px      :     0.865503
      py      :     0.917365
      dz2     :     0.003277  d :     0.100475
      dxz     :     0.024771
      dyz     :     0.011367
      dx2y2   :     0.024122
      dxy     :     0.036938
      f0      :     0.001813  f :     0.013594
      f+1     :     0.000681
      f-1     :     0.001029
      f+2     :     0.001791
      f-2     :     0.001503
      f+3     :     0.001641
      f-3     :     0.005135
      g0      :     0.000053  g :     0.001171
      g+1     :     0.000110
      g-1     :     0.000058
      g+2     :     0.000065
      g-2     :     0.000082
      g+3     :     0.000173
      g-3     :     0.000033
      g+4     :     0.000254
      g-4     :     0.000344

 23 C s       :     3.275898  s :     3.275898
      pz      :     0.938925  p :     2.766711
      px      :     0.896834
      py      :     0.930951
      dz2     :     0.003749  d :     0.114434
      dxz     :     0.021170
      dyz     :     0.012589
      dx2y2   :     0.026101
      dxy     :     0.050825
      f0      :     0.001791  f :     0.013286
      f+1     :     0.000698
      f-1     :     0.001155
      f+2     :     0.002155
      f-2     :     0.000833
      f+3     :     0.001382
      f-3     :     0.005272
      g0      :     0.000053  g :     0.001187
      g+1     :     0.000099
      g-1     :     0.000056
      g+2     :     0.000083
      g-2     :     0.000066
      g+3     :     0.000183
      g-3     :     0.000034
      g+4     :     0.000306
      g-4     :     0.000307

 24 C s       :     3.251623  s :     3.251623
      pz      :     0.901423  p :     2.705182
      px      :     0.932708
      py      :     0.871051
      dz2     :     0.005784  d :     0.110576
      dxz     :     0.008048
      dyz     :     0.024709
      dx2y2   :     0.049271
      dxy     :     0.022763
      f0      :     0.001478  f :     0.013017
      f+1     :     0.001040
      f-1     :     0.001168
      f+2     :     0.000786
      f-2     :     0.002031
      f+3     :     0.001502
      f-3     :     0.005012
      g0      :     0.000066  g :     0.001186
      g+1     :     0.000042
      g-1     :     0.000086
      g+2     :     0.000053
      g-2     :     0.000113
      g+3     :     0.000171
      g-3     :     0.000057
      g+4     :     0.000327
      g-4     :     0.000270

 25 C s       :     3.282181  s :     3.282181
      pz      :     0.942996  p :     2.772194
      px      :     0.880904
      py      :     0.948294
      dz2     :     0.003671  d :     0.116414
      dxz     :     0.024074
      dyz     :     0.010849
      dx2y2   :     0.033439
      dxy     :     0.044381
      f0      :     0.001812  f :     0.013380
      f+1     :     0.000770
      f-1     :     0.001106
      f+2     :     0.001890
      f-2     :     0.001171
      f+3     :     0.001383
      f-3     :     0.005248
      g0      :     0.000052  g :     0.001185
      g+1     :     0.000102
      g-1     :     0.000053
      g+2     :     0.000067
      g-2     :     0.000082
      g+3     :     0.000182
      g-3     :     0.000034
      g+4     :     0.000264
      g-4     :     0.000350

 26 C s       :     3.259228  s :     3.259228
      pz      :     0.907753  p :     2.678850
      px      :     0.861560
      py      :     0.909536
      dz2     :     0.003194  d :     0.102031
      dxz     :     0.023780
      dyz     :     0.013939
      dx2y2   :     0.022451
      dxy     :     0.038668
      f0      :     0.001843  f :     0.014168
      f+1     :     0.000652
      f-1     :     0.001173
      f+2     :     0.002291
      f-2     :     0.001042
      f+3     :     0.001515
      f-3     :     0.005652
      g0      :     0.000054  g :     0.001170
      g+1     :     0.000104
      g-1     :     0.000064
      g+2     :     0.000080
      g-2     :     0.000070
      g+3     :     0.000181
      g-3     :     0.000028
      g+4     :     0.000295
      g-4     :     0.000293

 27 H s       :     0.837624  s :     0.837624
      pz      :     0.011861  p :     0.029380
      px      :     0.010712
      py      :     0.006807
      dz2     :     0.000177  d :     0.003351
      dxz     :     0.000343
      dyz     :     0.000973
      dx2y2   :     0.001250
      dxy     :     0.000608
      f0      :     0.000026  f :     0.000229
      f+1     :     0.000007
      f-1     :     0.000026
      f+2     :     0.000026
      f-2     :     0.000031
      f+3     :     0.000028
      f-3     :     0.000084

 28 H s       :     0.822994  s :     0.822994
      pz      :     0.012813  p :     0.026220
      px      :     0.007315
      py      :     0.006093
      dz2     :     0.000150  d :     0.003035
      dxz     :     0.000472
      dyz     :     0.000832
      dx2y2   :     0.001291
      dxy     :     0.000290
      f0      :     0.000026  f :     0.000205
      f+1     :     0.000011
      f-1     :     0.000020
      f+2     :     0.000012
      f-2     :     0.000039
      f+3     :     0.000031
      f-3     :     0.000067

 29 H s       :     0.822471  s :     0.822471
      pz      :     0.012084  p :     0.025754
      px      :     0.004350
      py      :     0.009320
      dz2     :     0.000017  d :     0.002972
      dxz     :     0.001283
      dyz     :     0.000056
      dx2y2   :     0.000160
      dxy     :     0.001456
      f0      :     0.000034  f :     0.000201
      f+1     :     0.000009
      f-1     :     0.000005
      f+2     :     0.000046
      f-2     :     0.000003
      f+3     :     0.000031
      f-3     :     0.000073

 30 H s       :     0.821839  s :     0.821839
      pz      :     0.012753  p :     0.026014
      px      :     0.007948
      py      :     0.005313
      dz2     :     0.000168  d :     0.003007
      dxz     :     0.000308
      dyz     :     0.000965
      dx2y2   :     0.000932
      dxy     :     0.000633
      f0      :     0.000025  f :     0.000205
      f+1     :     0.000008
      f-1     :     0.000025
      f+2     :     0.000020
      f-2     :     0.000029
      f+3     :     0.000030
      f-3     :     0.000068

 31 H s       :     0.831339  s :     0.831339
      pz      :     0.011880  p :     0.029520
      px      :     0.008368
      py      :     0.009271
      dz2     :     0.000226  d :     0.003322
      dxz     :     0.000453
      dyz     :     0.000786
      dx2y2   :     0.001588
      dxy     :     0.000269
      f0      :     0.000026  f :     0.000230
      f+1     :     0.000010
      f-1     :     0.000025
      f+2     :     0.000016
      f-2     :     0.000038
      f+3     :     0.000034
      f-3     :     0.000080


                     *******************************
                     * LOEWDIN POPULATION ANALYSIS *
                     *******************************

----------------------
LOEWDIN ATOMIC CHARGES
----------------------
   0 N :    0.467406
   1 C :    0.051580
   2 C :    0.116538
   3 C :   -0.201035
   4 C :    0.123363
   5 C :    0.047210
   6 H :   -0.023669
   7 H :   -0.041452
   8 N :    0.482442
   9 H :   -0.030057
  10 H :   -0.027047
  11 C :    0.252411
  12 H :   -0.040699
  13 H :   -0.040694
  14 H :   -0.040405
  15 H :   -0.177231
  16 N :    0.274455
  17 C :   -0.110983
  18 C :   -0.474262
  19 H :   -0.065085
  20 O :    0.360924
  21 C :   -0.107378
  22 C :    0.101816
  23 C :    0.078410
  24 C :    0.087559
  25 C :    0.078618
  26 C :    0.100125
  27 H :   -0.047120
  28 H :   -0.050581
  29 H :   -0.048616
  30 H :   -0.050292
  31 H :   -0.046251

-------------------------------
LOEWDIN REDUCED ORBITAL CHARGES
-------------------------------
  0 N s       :     2.692901  s :     2.692901
      pz      :     1.071415  p :     3.285058
      px      :     1.077318
      py      :     1.136325
      dz2     :     0.031082  d :     0.468100
      dxz     :     0.066170
      dyz     :     0.075183
      dx2y2   :     0.150925
      dxy     :     0.144741
      f0      :     0.005198  f :     0.082148
      f+1     :     0.004479
      f-1     :     0.004424
      f+2     :     0.009188
      f-2     :     0.012657
      f+3     :     0.008502
      f-3     :     0.037701
      g0      :     0.000172  g :     0.004386
      g+1     :     0.000446
      g-1     :     0.000531
      g+2     :     0.000434
      g-2     :     0.000472
      g+3     :     0.000334
      g-3     :     0.000134
      g+4     :     0.001021
      g-4     :     0.000843

  1 C s       :     2.581207  s :     2.581207
      pz      :     0.728015  p :     2.606106
      px      :     0.992978
      py      :     0.885113
      dz2     :     0.047798  d :     0.586382
      dxz     :     0.101038
      dyz     :     0.059958
      dx2y2   :     0.157814
      dxy     :     0.219774
      f0      :     0.009983  f :     0.155960
      f+1     :     0.009791
      f-1     :     0.011068
      f+2     :     0.022896
      f-2     :     0.018510
      f+3     :     0.024073
      f-3     :     0.059639
      g0      :     0.000885  g :     0.018765
      g+1     :     0.002213
      g-1     :     0.001789
      g+2     :     0.001563
      g-2     :     0.002076
      g+3     :     0.001844
      g-3     :     0.000288
      g+4     :     0.003794
      g-4     :     0.004313

  2 C s       :     2.581008  s :     2.581008
      pz      :     0.779375  p :     2.710595
      px      :     0.985901
      py      :     0.945319
      dz2     :     0.038901  d :     0.466187
      dxz     :     0.066374
      dyz     :     0.038533
      dx2y2   :     0.153945
      dxy     :     0.168434
      f0      :     0.008079  f :     0.113483
      f+1     :     0.008124
      f-1     :     0.007368
      f+2     :     0.016619
      f-2     :     0.009292
      f+3     :     0.018146
      f-3     :     0.045854
      g0      :     0.000503  g :     0.012189
      g+1     :     0.001374
      g-1     :     0.000741
      g+2     :     0.001240
      g-2     :     0.001210
      g+3     :     0.001154
      g-3     :     0.000243
      g+4     :     0.002498
      g-4     :     0.003226

  3 C s       :     2.570780  s :     2.570780
      pz      :     0.720321  p :     2.628130
      px      :     0.893890
      py      :     1.013920
      dz2     :     0.060147  d :     0.776035
      dxz     :     0.170369
      dyz     :     0.090035
      dx2y2   :     0.241508
      dxy     :     0.213976
      f0      :     0.013938  f :     0.204055
      f+1     :     0.013857
      f-1     :     0.009577
      f+2     :     0.035525
      f-2     :     0.021155
      f+3     :     0.026762
      f-3     :     0.083241
      g0      :     0.000801  g :     0.022035
      g+1     :     0.004128
      g-1     :     0.001237
      g+2     :     0.001949
      g-2     :     0.001802
      g+3     :     0.002257
      g-3     :     0.000410
      g+4     :     0.004589
      g-4     :     0.004861

  4 C s       :     2.580976  s :     2.580976
      pz      :     0.782913  p :     2.703540
      px      :     0.978437
      py      :     0.942190
      dz2     :     0.038978  d :     0.466688
      dxz     :     0.070891
      dyz     :     0.036844
      dx2y2   :     0.154583
      dxy     :     0.165392
      f0      :     0.008147  f :     0.113254
      f+1     :     0.008319
      f-1     :     0.007311
      f+2     :     0.015736
      f-2     :     0.010181
      f+3     :     0.018529
      f-3     :     0.045031
      g0      :     0.000507  g :     0.012179
      g+1     :     0.001404
      g-1     :     0.000728
      g+2     :     0.001217
      g-2     :     0.001237
      g+3     :     0.001104
      g-3     :     0.000280
      g+4     :     0.002319
      g-4     :     0.003384

  5 C s       :     2.581809  s :     2.581809
      pz      :     0.727351  p :     2.606006
      px      :     0.995273
      py      :     0.883382
      dz2     :     0.047954  d :     0.589598
      dxz     :     0.099163
      dyz     :     0.064264
      dx2y2   :     0.158456
      dxy     :     0.219761
      f0      :     0.010073  f :     0.156503
      f+1     :     0.009439
      f-1     :     0.011360
      f+2     :     0.024838
      f-2     :     0.016768
      f+3     :     0.024447
      f-3     :     0.059579
      g0      :     0.000886  g :     0.018874
      g+1     :     0.002152
      g-1     :     0.001905
      g+2     :     0.001632
      g-2     :     0.002005
      g+3     :     0.001841
      g-3     :     0.000295
      g+4     :     0.004161
      g-4     :     0.003998

  6 H s       :     0.768627  s :     0.768627
      pz      :     0.046524  p :     0.181036
      px      :     0.056112
      py      :     0.078399
      dz2     :     0.005488  d :     0.064298
      dxz     :     0.006630
      dyz     :     0.014239
      dx2y2   :     0.020945
      dxy     :     0.016996
      f0      :     0.000999  f :     0.009708
      f+1     :     0.000468
      f-1     :     0.000930
      f+2     :     0.000479
      f-2     :     0.001505
      f+3     :     0.002139
      f-3     :     0.003188

  7 H s       :     0.769872  s :     0.769872
      pz      :     0.052704  p :     0.194911
      px      :     0.059393
      py      :     0.082814
      dz2     :     0.005492  d :     0.066661
      dxz     :     0.005762
      dyz     :     0.016016
      dx2y2   :     0.021963
      dxy     :     0.017428
      f0      :     0.001051  f :     0.010008
      f+1     :     0.000461
      f-1     :     0.000991
      f+2     :     0.000633
      f-2     :     0.001432
      f+3     :     0.002040
      f-3     :     0.003400

  8 N s       :     2.691039  s :     2.691039
      pz      :     1.158153  p :     3.292793
      px      :     1.071099
      py      :     1.063541
      dz2     :     0.031901  d :     0.444799
      dxz     :     0.061602
      dyz     :     0.037838
      dx2y2   :     0.168943
      dxy     :     0.144515
      f0      :     0.006591  f :     0.083305
      f+1     :     0.005175
      f-1     :     0.005756
      f+2     :     0.007887
      f-2     :     0.008863
      f+3     :     0.013132
      f-3     :     0.035901
      g0      :     0.000210  g :     0.005622
      g+1     :     0.000602
      g-1     :     0.000442
      g+2     :     0.000592
      g-2     :     0.000722
      g+3     :     0.000555
      g-3     :     0.000151
      g+4     :     0.000920
      g-4     :     0.001428

  9 H s       :     0.766983  s :     0.766983
      pz      :     0.052718  p :     0.187329
      px      :     0.050277
      py      :     0.084334
      dz2     :     0.005416  d :     0.065812
      dxz     :     0.005189
      dyz     :     0.016773
      dx2y2   :     0.020686
      dxy     :     0.017747
      f0      :     0.001050  f :     0.009933
      f+1     :     0.000419
      f-1     :     0.001006
      f+2     :     0.000746
      f-2     :     0.001317
      f+3     :     0.002043
      f-3     :     0.003352

 10 H s       :     0.769866  s :     0.769866
      pz      :     0.047265  p :     0.182918
      px      :     0.058997
      py      :     0.076657
      dz2     :     0.005545  d :     0.064536
      dxz     :     0.007057
      dyz     :     0.013772
      dx2y2   :     0.021486
      dxy     :     0.016676
      f0      :     0.001005  f :     0.009728
      f+1     :     0.000504
      f-1     :     0.000905
      f+2     :     0.000403
      f-2     :     0.001569
      f+3     :     0.002191
      f-3     :     0.003150

 11 C s       :     2.548791  s :     2.548791
      pz      :     0.971296  p :     2.675162
      px      :     0.735267
      py      :     0.968599
      dz2     :     0.071467  d :     0.411269
      dxz     :     0.096075
      dyz     :     0.053023
      dx2y2   :     0.107010
      dxy     :     0.083694
      f0      :     0.011980  f :     0.104408
      f+1     :     0.013818
      f-1     :     0.008787
      f+2     :     0.018983
      f-2     :     0.006572
      f+3     :     0.020367
      f-3     :     0.023900
      g0      :     0.000321  g :     0.007958
      g+1     :     0.001592
      g-1     :     0.000061
      g+2     :     0.000721
      g-2     :     0.000586
      g+3     :     0.001215
      g-3     :     0.000047
      g+4     :     0.001358
      g-4     :     0.002057

 12 H s       :     0.777525  s :     0.777525
      pz      :     0.084866  p :     0.187629
      px      :     0.041746
      py      :     0.061017
      dz2     :     0.021366  d :     0.066115
      dxz     :     0.014165
      dyz     :     0.018900
      dx2y2   :     0.007531
      dxy     :     0.004154
      f0      :     0.002823  f :     0.009430
      f+1     :     0.001609
      f-1     :     0.001772
      f+2     :     0.001680
      f-2     :     0.001150
      f+3     :     0.000145
      f-3     :     0.000250

 13 H s       :     0.777530  s :     0.777530
      pz      :     0.076919  p :     0.187633
      px      :     0.041610
      py      :     0.069104
      dz2     :     0.022941  d :     0.066103
      dxz     :     0.010646
      dyz     :     0.012755
      dx2y2   :     0.012097
      dxy     :     0.007663
      f0      :     0.002253  f :     0.009428
      f+1     :     0.000871
      f-1     :     0.001723
      f+2     :     0.001789
      f-2     :     0.001616
      f+3     :     0.000396
      f-3     :     0.000779

 14 H s       :     0.775444  s :     0.775444
      pz      :     0.057132  p :     0.188229
      px      :     0.042087
      py      :     0.089009
      dz2     :     0.005733  d :     0.067145
      dxz     :     0.002666
      dyz     :     0.024370
      dx2y2   :     0.017792
      dxy     :     0.016585
      f0      :     0.001248  f :     0.009588
      f+1     :     0.000373
      f-1     :     0.001250
      f+2     :     0.001508
      f-2     :     0.000860
      f+3     :     0.001857
      f-3     :     0.002491

 15 H s       :     0.683275  s :     0.683275
      pz      :     0.093956  p :     0.346742
      px      :     0.117450
      py      :     0.135336
      dz2     :     0.011237  d :     0.125403
      dxz     :     0.010771
      dyz     :     0.035998
      dx2y2   :     0.037625
      dxy     :     0.029772
      f0      :     0.003136  f :     0.021810
      f+1     :     0.000955
      f-1     :     0.002129
      f+2     :     0.001948
      f-2     :     0.003981
      f+3     :     0.003641
      f-3     :     0.006020

 16 N s       :     2.888529  s :     2.888529
      pz      :     0.935887  p :     3.344260
      px      :     1.210489
      py      :     1.197884
      dz2     :     0.033091  d :     0.403973
      dxz     :     0.089207
      dyz     :     0.047483
      dx2y2   :     0.100361
      dxy     :     0.133830
      f0      :     0.005362  f :     0.082224
      f+1     :     0.005699
      f-1     :     0.004996
      f+2     :     0.011728
      f-2     :     0.011462
      f+3     :     0.012815
      f-3     :     0.030161
      g0      :     0.000314  g :     0.006559
      g+1     :     0.000987
      g-1     :     0.000538
      g+2     :     0.000482
      g-2     :     0.000692
      g+3     :     0.000572
      g-3     :     0.000099
      g+4     :     0.001344
      g-4     :     0.001531

 17 C s       :     2.613374  s :     2.613374
      pz      :     0.790074  p :     2.740511
      px      :     0.976326
      py      :     0.974111
      dz2     :     0.050000  d :     0.589154
      dxz     :     0.084283
      dyz     :     0.030606
      dx2y2   :     0.183498
      dxy     :     0.240766
      f0      :     0.010698  f :     0.149266
      f+1     :     0.012546
      f-1     :     0.007060
      f+2     :     0.022419
      f-2     :     0.007136
      f+3     :     0.025848
      f-3     :     0.063560
      g0      :     0.000669  g :     0.018679
      g+1     :     0.002866
      g-1     :     0.000477
      g+2     :     0.001819
      g-2     :     0.001766
      g+3     :     0.001873
      g-3     :     0.000139
      g+4     :     0.002803
      g-4     :     0.006266

 18 C s       :     2.618721  s :     2.618721
      pz      :     0.657397  p :     2.618222
      px      :     0.974284
      py      :     0.986541
      dz2     :     0.072367  d :     0.941030
      dxz     :     0.104572
      dyz     :     0.145393
      dx2y2   :     0.311974
      dxy     :     0.306723
      f0      :     0.015573  f :     0.261224
      f+1     :     0.011190
      f-1     :     0.018838
      f+2     :     0.027929
      f-2     :     0.030559
      f+3     :     0.048848
      f-3     :     0.108287
      g0      :     0.001279  g :     0.035065
      g+1     :     0.002059
      g-1     :     0.004986
      g+2     :     0.003083
      g-2     :     0.003230
      g+3     :     0.003297
      g-3     :     0.000752
      g+4     :     0.011087
      g-4     :     0.005292

 19 H s       :     0.786143  s :     0.786143
      pz      :     0.057119  p :     0.200676
      px      :     0.052625
      py      :     0.090932
      dz2     :     0.005949  d :     0.068239
      dxz     :     0.005903
      dyz     :     0.017381
      dx2y2   :     0.021329
      dxy     :     0.017677
      f0      :     0.001049  f :     0.010027
      f+1     :     0.000417
      f-1     :     0.001081
      f+2     :     0.000802
      f-2     :     0.001375
      f+3     :     0.002132
      f-3     :     0.003171

 20 O s       :     3.237772  s :     3.237772
      pz      :     1.247747  p :     4.273246
      px      :     1.518329
      py      :     1.507170
      dz2     :     0.010973  d :     0.104607
      dxz     :     0.003705
      dyz     :     0.016407
      dx2y2   :     0.037513
      dxy     :     0.036009
      f0      :     0.001591  f :     0.022236
      f+1     :     0.001070
      f-1     :     0.002114
      f+2     :     0.001595
      f-2     :     0.001733
      f+3     :     0.005177
      f-3     :     0.008955
      g0      :     0.000052  g :     0.001214
      g+1     :     0.000025
      g-1     :     0.000115
      g+2     :     0.000088
      g-2     :     0.000094
      g+3     :     0.000103
      g-3     :     0.000027
      g+4     :     0.000471
      g-4     :     0.000240

 21 C s       :     2.575210  s :     2.575210
      pz      :     0.797056  p :     2.738456
      px      :     0.946848
      py      :     0.994552
      dz2     :     0.058992  d :     0.626227
      dxz     :     0.063006
      dyz     :     0.099320
      dx2y2   :     0.221555
      dxy     :     0.183354
      f0      :     0.010046  f :     0.152948
      f+1     :     0.011134
      f-1     :     0.008956
      f+2     :     0.013314
      f-2     :     0.021937
      f+3     :     0.024994
      f-3     :     0.062567
      g0      :     0.000860  g :     0.014537
      g+1     :     0.000967
      g-1     :     0.001147
      g+2     :     0.001170
      g-2     :     0.001382
      g+3     :     0.001416
      g-3     :     0.000841
      g+4     :     0.003576
      g-4     :     0.003178

 22 C s       :     2.581527  s :     2.581527
      pz      :     0.747123  p :     2.679826
      px      :     0.990625
      py      :     0.942078
      dz2     :     0.040046  d :     0.508299
      dxz     :     0.088270
      dyz     :     0.040663
      dx2y2   :     0.159090
      dxy     :     0.180231
      f0      :     0.007148  f :     0.116733
      f+1     :     0.008373
      f-1     :     0.006934
      f+2     :     0.016090
      f-2     :     0.012404
      f+3     :     0.019112
      f-3     :     0.046671
      g0      :     0.000587  g :     0.011799
      g+1     :     0.001452
      g-1     :     0.000686
      g+2     :     0.001029
      g-2     :     0.001243
      g+3     :     0.001036
      g-3     :     0.000367
      g+4     :     0.002001
      g-4     :     0.003399

 23 C s       :     2.588358  s :     2.588358
      pz      :     0.769850  p :     2.706808
      px      :     0.981741
      py      :     0.955217
      dz2     :     0.038846  d :     0.501402
      dxz     :     0.073549
      dyz     :     0.047843
      dx2y2   :     0.146521
      dxy     :     0.194642
      f0      :     0.006976  f :     0.113329
      f+1     :     0.007399
      f-1     :     0.007580
      f+2     :     0.019280
      f-2     :     0.007563
      f+3     :     0.018164
      f-3     :     0.046368
      g0      :     0.000595  g :     0.011693
      g+1     :     0.001297
      g-1     :     0.000705
      g+2     :     0.001158
      g-2     :     0.001066
      g+3     :     0.001072
      g-3     :     0.000413
      g+4     :     0.002747
      g-4     :     0.002639

 24 C s       :     2.590655  s :     2.590655
      pz      :     0.748151  p :     2.689059
      px      :     0.952380
      py      :     0.988528
      dz2     :     0.045268  d :     0.507222
      dxz     :     0.028165
      dyz     :     0.095089
      dx2y2   :     0.199834
      dxy     :     0.138866
      f0      :     0.005856  f :     0.113893
      f+1     :     0.008085
      f-1     :     0.008362
      f+2     :     0.008521
      f-2     :     0.019792
      f+3     :     0.018534
      f-3     :     0.044743
      g0      :     0.000805  g :     0.011612
      g+1     :     0.000656
      g-1     :     0.001111
      g+2     :     0.000951
      g-2     :     0.001272
      g+3     :     0.001003
      g-3     :     0.000758
      g+4     :     0.003046
      g-4     :     0.002011

 25 C s       :     2.588072  s :     2.588072
      pz      :     0.772725  p :     2.707260
      px      :     0.984988
      py      :     0.949546
      dz2     :     0.038515  d :     0.501129
      dxz     :     0.082075
      dyz     :     0.040001
      dx2y2   :     0.164244
      dxy     :     0.176294
      f0      :     0.007124  f :     0.113243
      f+1     :     0.008068
      f-1     :     0.006797
      f+2     :     0.016086
      f-2     :     0.010677
      f+3     :     0.018527
      f-3     :     0.045963
      g0      :     0.000594  g :     0.011678
      g+1     :     0.001339
      g-1     :     0.000672
      g+2     :     0.001041
      g-2     :     0.001166
      g+3     :     0.001089
      g-3     :     0.000397
      g+4     :     0.001981
      g-4     :     0.003398

 26 C s       :     2.580953  s :     2.580953
      pz      :     0.752479  p :     2.682794
      px      :     0.984826
      py      :     0.945489
      dz2     :     0.040797  d :     0.508461
      dxz     :     0.081958
      dyz     :     0.050578
      dx2y2   :     0.144248
      dxy     :     0.190880
      f0      :     0.007189  f :     0.115927
      f+1     :     0.007639
      f-1     :     0.007775
      f+2     :     0.019975
      f-2     :     0.008755
      f+3     :     0.018675
      f-3     :     0.045921
      g0      :     0.000626  g :     0.011740
      g+1     :     0.001380
      g-1     :     0.000747
      g+2     :     0.001112
      g-2     :     0.001102
      g+3     :     0.001090
      g-3     :     0.000387
      g+4     :     0.002666
      g-4     :     0.002630

 27 H s       :     0.780488  s :     0.780488
      pz      :     0.051214  p :     0.191411
      px      :     0.056763
      py      :     0.083434
      dz2     :     0.005879  d :     0.065480
      dxz     :     0.004762
      dyz     :     0.015786
      dx2y2   :     0.020866
      dxy     :     0.018185
      f0      :     0.000857  f :     0.009742
      f+1     :     0.000404
      f-1     :     0.001115
      f+2     :     0.000921
      f-2     :     0.001162
      f+3     :     0.002017
      f-3     :     0.003266

 28 H s       :     0.787494  s :     0.787494
      pz      :     0.052771  p :     0.188587
      px      :     0.059201
      py      :     0.076615
      dz2     :     0.005878  d :     0.064763
      dxz     :     0.007243
      dyz     :     0.013351
      dx2y2   :     0.022931
      dxy     :     0.015360
      f0      :     0.000883  f :     0.009737
      f+1     :     0.000574
      f-1     :     0.000942
      f+2     :     0.000514
      f-2     :     0.001557
      f+3     :     0.002036
      f-3     :     0.003232

 29 H s       :     0.787291  s :     0.787291
      pz      :     0.048727  p :     0.187367
      px      :     0.094729
      py      :     0.043912
      dz2     :     0.004792  d :     0.064296
      dxz     :     0.019566
      dyz     :     0.000438
      dx2y2   :     0.014811
      dxy     :     0.024689
      f0      :     0.001030  f :     0.009662
      f+1     :     0.001026
      f-1     :     0.000254
      f+2     :     0.001662
      f-2     :     0.000088
      f+3     :     0.002129
      f-3     :     0.003473

 30 H s       :     0.786912  s :     0.786912
      pz      :     0.053431  p :     0.188779
      px      :     0.051833
      py      :     0.083514
      dz2     :     0.006077  d :     0.064848
      dxz     :     0.004688
      dyz     :     0.015990
      dx2y2   :     0.020072
      dxy     :     0.018021
      f0      :     0.000861  f :     0.009754
      f+1     :     0.000405
      f-1     :     0.001152
      f+2     :     0.000920
      f-2     :     0.001202
      f+3     :     0.001995
      f-3     :     0.003219

 31 H s       :     0.776283  s :     0.776283
      pz      :     0.053375  p :     0.194237
      px      :     0.063257
      py      :     0.077605
      dz2     :     0.006164  d :     0.065986
      dxz     :     0.007052
      dyz     :     0.013814
      dx2y2   :     0.023187
      dxy     :     0.015768
      f0      :     0.000850  f :     0.009745
      f+1     :     0.000556
      f-1     :     0.000993
      f+2     :     0.000627
      f-2     :     0.001502
      f+3     :     0.001957
      f-3     :     0.003258


                      *****************************
                      * MAYER POPULATION ANALYSIS *
                      *****************************

  NA   - Mulliken gross atomic population
  ZA   - Total nuclear charge
  QA   - Mulliken gross atomic charge
  VA   - Mayer's total valence
  BVA  - Mayer's bonded valence
  FA   - Mayer's free valence

  ATOM       NA         ZA         QA         VA         BVA        FA
  0 N      7.1418     7.0000    -0.1418     3.5621     3.5621     0.0000
  1 C      5.9080     6.0000     0.0920     3.7427     3.7427    -0.0000
  2 C      6.1544     6.0000    -0.1544     3.8511     3.8511     0.0000
  3 C      5.7211     6.0000     0.2789     3.7418     3.7418    -0.0000
  4 C      6.1602     6.0000    -0.1602     3.8545     3.8545     0.0000
  5 C      5.9258     6.0000     0.0742     3.7591     3.7591     0.0000
  6 H      0.8106     1.0000     0.1894     0.9566     0.9566    -0.0000
  7 H      0.8477     1.0000     0.1523     0.9934     0.9934    -0.0000
  8 N      7.0549     7.0000    -0.0549     3.2886     3.2886     0.0000
  9 H      0.8337     1.0000     0.1663     0.9753     0.9753     0.0000
 10 H      0.8062     1.0000     0.1938     0.9568     0.9568     0.0000
 11 C      6.1643     6.0000    -0.1643     3.7809     3.7809     0.0000
 12 H      0.8568     1.0000     0.1432     0.9747     0.9747    -0.0000
 13 H      0.8563     1.0000     0.1437     0.9749     0.9749    -0.0000
 14 H      0.8485     1.0000     0.1515     0.9779     0.9779     0.0000
 15 H      0.7946     1.0000     0.2054     1.0674     1.0674     0.0000
 16 N      7.1876     7.0000    -0.1876     2.9747     2.9747    -0.0000
 17 C      6.0247     6.0000    -0.0247     3.8602     3.8602     0.0000
 18 C      5.8239     6.0000     0.1761     3.9946     3.9946    -0.0000
 19 H      0.8462     1.0000     0.1538     0.9667     0.9667     0.0000
 20 O      8.4111     8.0000    -0.4111     2.0689     2.0689    -0.0000
 21 C      5.9662     6.0000     0.0338     3.7389     3.7389     0.0000
 22 C      6.0718     6.0000    -0.0718     3.7947     3.7947     0.0000
 23 C      6.1715     6.0000    -0.1715     3.9161     3.9161     0.0000
 24 C      6.0816     6.0000    -0.0816     3.8654     3.8654     0.0000
 25 C      6.1854     6.0000    -0.1854     3.9168     3.9168    -0.0000
 26 C      6.0554     6.0000    -0.0554     3.7912     3.7912    -0.0000
 27 H      0.8706     1.0000     0.1294     0.9960     0.9960    -0.0000
 28 H      0.8525     1.0000     0.1475     0.9759     0.9759     0.0000
 29 H      0.8514     1.0000     0.1486     0.9725     0.9725     0.0000
 30 H      0.8511     1.0000     0.1489     0.9760     0.9760    -0.0000
 31 H      0.8644     1.0000     0.1356     0.9779     0.9779    -0.0000

  Mayer bond orders larger than 0.100000
B(  0-N ,  1-C ) :   1.2343 B(  0-N ,  5-C ) :   1.2719 B(  0-N , 11-C ) :   0.8757 
B(  1-C ,  2-C ) :   1.4477 B(  1-C ,  6-H ) :   0.9354 B(  2-C ,  3-C ) :   1.2240 
B(  2-C ,  7-H ) :   0.9431 B(  3-C ,  4-C ) :   1.2557 B(  3-C ,  8-N ) :   1.1525 
B(  4-C ,  5-C ) :   1.4346 B(  4-C ,  9-H ) :   0.9359 B(  5-C , 10-H ) :   0.9280 
B(  8-N , 15-H ) :   0.8975 B(  8-N , 16-N ) :   1.1008 B( 11-C , 12-H ) :   0.9493 
B( 11-C , 13-H ) :   0.9492 B( 11-C , 14-H ) :   0.9532 B( 15-H , 20-O ) :   0.1026 
B( 16-N , 17-C ) :   1.7009 B( 17-C , 18-C ) :   1.0809 B( 17-C , 19-H ) :   0.9345 
B( 18-C , 20-O ) :   1.8084 B( 18-C , 21-C ) :   0.9951 B( 21-C , 22-C ) :   1.2871 
B( 21-C , 26-C ) :   1.3054 B( 22-C , 23-C ) :   1.4094 B( 22-C , 27-H ) :   0.9479 
B( 23-C , 24-C ) :   1.3701 B( 23-C , 28-H ) :   0.9473 B( 24-C , 25-C ) :   1.3895 
B( 24-C , 29-H ) :   0.9450 B( 25-C , 26-C ) :   1.3969 B( 25-C , 30-H ) :   0.9476 
B( 26-C , 31-H ) :   0.9462 

-------
TIMINGS
-------

Total SCF time: 0 days 0 hours 3 min 41 sec 

Total time                  ....     221.414 sec
Sum of individual times     ....     221.235 sec  ( 99.9%)

SCF preparation             ....       0.927 sec  (  0.4%)
Fock matrix formation       ....     217.487 sec  ( 98.2%)
  Startup                   ....       0.076 sec  (  0.0% of F)
  Split-RI-J                ....       3.454 sec  (  1.6% of F)
  Chain of spheres X        ....     189.405 sec  ( 87.1% of F)
  XC integration            ....      20.168 sec  (  9.3% of F)
    XC Preparation          ....       0.000 sec  (  0.0% of XC)
    Basis function eval.    ....       0.765 sec  (  3.8% of XC)
    Density eval.           ....       3.638 sec  ( 18.0% of XC)
    XC-Functional eval.     ....       0.091 sec  (  0.5% of XC)
    XC-Potential eval.      ....       6.707 sec  ( 33.3% of XC)
  CPCM terms                ....       4.245 sec  (  2.0% of F)
Diagonalization             ....       0.000 sec  (  0.0%)
Density matrix formation    ....       0.145 sec  (  0.1%)
Total Energy calculation    ....       0.146 sec  (  0.1%)
Population analysis         ....       0.366 sec  (  0.2%)
Orbital Transformation      ....       0.560 sec  (  0.3%)
Orbital Orthonormalization  ....       0.000 sec  (  0.0%)
DIIS solution               ....       0.664 sec  (  0.3%)
SOSCF solution              ....       0.940 sec  (  0.4%)
Finished LeanSCF after 221.6 sec

Maximum memory used throughout the entire LEANSCF-calculation: 243.5 MB


-------------------------------------------------------------------------------
                          DFT DISPERSION CORRECTION                            
                                                                               
                                DFTD4 V3.4.0                                   
-------------------------------------------------------------------------------
The PW6B95 functional is recognized
Active option DFTDOPT                   ...         5   

-------------------------   ----------------
Dispersion correction           -0.031698574
-------------------------   ----------------


-------------------------   --------------------
FINAL SINGLE POINT ENERGY      -782.595660428748
-------------------------   --------------------


           ************************************************************
           *        Program running with 8 parallel MPI-processes     *
           *              working on a common directory               *
           ************************************************************

------------------------------------------------------------------------------
                              ORCA PROPERTY CALCULATIONS
------------------------------------------------------------------------------

GBWName                                 ... orca.gbw
Number of atoms                         ...     32
Number of basis functions               ...   1446
Max core memory                         ...   1400 MB

Electric properties:
Dipole moment                           ... YES
Quadrupole moment                       ...  NO
Static polarizability (Dipole/Dipole)   ...  NO
Static polarizability (Dipole/Quad.)    ...  NO
Static polarizability (Quad./Quad.)     ...  NO
Static polarizability (Velocity)        ...  NO

Atomic electric properties:
Dipole moment                           ...  NO
Quadrupole moment                       ...  NO
Static polarizability                   ...  NO

Choice of electric origin               ... Center of mass
Position of electric origin             ...    -0.000027     0.000007     0.000001

General magnetic properties:
Magnetizability                         ...  NO

EPR properties:
g-Tensor (aka g-matrix)                 ...  NO
Zero-Field splitting spin-orbit         ...  NO
Zero-field splitting spin-spin          ...  NO
Hyperfine couplings                     ...  NO (   0 nuclei)
Quadrupole couplings                    ...  NO (   0 nuclei)
Contact density                         ...  NO (   0 nuclei)

NMR properties:
Chemical shifts                         ...  NO (   0 nuclei)
Spin-rotation constants                 ...  NO (   0 nuclei)
Spin-spin couplings                     ...  NO (   0 nuclei,    0 pairs)

Choice of magnetic origin               ... GIAO
Position of magnetic origin             ...     0.000000     0.000000     0.000000

Properties with geometric perturbations:
SCF Hessian                             ...  NO
IR spectrum                             ...  NO
VCD spectrum                            ...  NO
X-ray spectroscopy properties:
SCF XES/XAS/RIXS spectra                ...  NO


-------------
DIPOLE MOMENT
-------------

Method             : SCF
Type of density    : Electron Density
Multiplicity       :   1
Irrep              :   0
Energy             :  -782.5639618549587340 Eh
Relativity type    : 
Basis              : AO
                                X                 Y                 Z
Electronic contribution:      2.732500724      -0.792375679       0.006555862
Nuclear contribution   :     -8.998056072       1.189043346      -0.037099450
                        -----------------------------------------
Total Dipole Moment    :     -6.265555347       0.396667668      -0.030543588
                        -----------------------------------------
Magnitude (a.u.)       :      6.278173457
Magnitude (Debye)      :     15.957848738


--------------------
Rotational spectrum 
--------------------
 
Rotational constants in cm-1:             0.071148             0.004446             0.004202 
Rotational constants in MHz :          2132.970308           133.282140           125.966768 

Dipole components along the rotational axes: 
x,y,z [a.u.] :     6.265555     0.396670    -0.030543 
x,y,z [Debye]:    15.925776     1.008254    -0.077635 

 

Dipole moment calculation done in   0.1 sec 

Maximum memory used throughout the entire PROP-calculation: 160.2 MB

--------------------------------
SUGGESTED CITATIONS FOR THIS RUN
--------------------------------

Below you find a list of papers that are relevant to this ORCA run
We neither can nor want to force you to cite these papers, but we appreciate if you do
You receive ORCA, which is the product of decades of hard work by many enthusiastic individuals, for free
The only thing we kindly ask in return is that you cite our papers,
We deeply appreciate it, if you show your appreciation for ORCA by not just citing the generic ORCA reference.

Please note that relegating all ORCA citations to the supporting information does *not* help us.
SI sections are not indexed - citations you put there will not count into any citation statistics
But we need these citations in order to attract the funding resources that allow us to do what we are doing

Therefore, if you are a happy ORCA user, please consider citing a few of the papers listed below in the main body of your paper

In addition to the list printed below, the program has created the file orca.bibtex that contains the list in bibtex format
You can import this file easily into all common literature databanks and citation aid programs


List of essential papers. We consider these as the minimum necessary citations

  1. Neese,F.
     Software update: the ORCA program system, version 5.0
     WIRES Comput. Molec. Sci., 2022 12(1)e1606
     doi.org/10.1002/wcms.1606

List of papers to cite with high priority. The work reported in these papers was absolutely
necessary for this run to complete.
Our perspective: the developers of density functionals and basis sets usually get cited in chemistry papers
Good! But without the algorithms to do something with them, the functionals or basis sets would not do anything.
Hence, in our opinion, the algorithm design and method developments papers are equally worthy of getting cited

  1. Neese,F.
     An improvement of the resolution of the identity approximation for the formation of the Coulomb matrix
     J. Comp. Chem., 2003 24(14)1740-1747
     doi.org/10.1002/jcc.10318
  2. Neese,F.; Wennmohs,F.; Hansen,A.; Becker,U.
     Efficient, approximate and parallel Hartree-Fock and hybrid DFT calculations. A 'chain-of-spheres' algorithm for the Hartree-Fock exchange
     Chem. Phys., 2009 356(1-3)98-109
     doi.org/10.1016/j.chemphys.2008.10.036
  3. Garcia-Rates,M.; Neese,F.
     Effect of the Solute Cavity on the Solvation Energy and its Derivatives within the Framework of the Gaussian Charge Scheme
     J. Comput. Chem., 2020 41 922-939
     doi.org/10.1002/jcc.26139
  4. Helmich-Paris,B.; de Souza,B.; Neese,F.; Izsák,R.
     An improved chain of spheres for exchange algorithm
     J. Chem. Phys., 2021 155 104109
     doi.org/doi: 10.1063/5.0058766.
  5. Neese,F.
     The SHARK Integral Generation and Digestion System
     J. Comp. Chem., 2022  1-16
     doi.org/10.1002/jcc.26942
  6. Caldeweyher,E.; Bannwarth,C.; Grimme,S.
     Extension of the D3 dispersion coefficient model
     J. Chem. Phys., 2017 147 034112
     doi.org/10.1063/1.4993215
  7. Caldeweyher,E.; Ehlert,S.; Hansen,A.; Neugebauer,H.; Spicher,S.; Bannwarth,C.; Grimme,S.
     A generally applicable atomic-charge dependent London dispersion correction
     J. Chem. Phys., 2019 150 154122
     doi.org/10.1063/1.5090222
  8. Caldeweyher,E.; Mewes,J.; Ehlert,S.; Grimme,S.
     Extension and evaluation of the D4 London-dispersion model for periodic systems
     Phys. Chem. Chem. Phys., 2020 22(16)8499-8512
     doi.org/10.1039/D0CP00502A
  9. Wittmann,L.; Gordiy,I.; Friede,M.; Helmich-Paris,B.; Grimme,S.; Hansen,A.; Bursch,M.
     Extension of the D3 and D4 London Dispersion Corrections to the full Actinides Series
     Phys. Chem. Chem. Phys., 2024 26(32)21379-21394
     doi.org/https://doi.org/10.1039/D4CP01514B 

List of suggested additional citations. These are papers that are important in the 'surrounding' of 
of this run, or papers that preceded the highly important papers. If you like your results we are grateful for a citation.

  1. Izsak,R.; Neese,F.
     An overlap fitted chain of spheres exchange method
     J. Chem. Phys., 2011 135 144105
     doi.org/10.1063/1.3646921
  2. Izsak,R.; Hansen,A.; Neese,F.
     The resolution of identity and chain of spheres approximations for the LPNO-CCSD singles Fock term
     Molec. Phys., 2012 110 2413-2417
     doi.org/10.1080/00268976.2012.687466
  3. Neese,F.
     The ORCA program system
     WIRES Comput. Molec. Sci., 2012 2(1)73-78
     doi.org/10.1002/wcms.81
  4. Izsak,R.; Neese,F.; Klopper,W.
     Robust fitting techniques in the chain of spheres approximation to the Fock exchange: The role of the complementary space
     J. Chem. Phys., 2013 139 
     doi.org/10.1063/1.4819264
  5. Neese,F.
     Software update: the ORCA program system, version 4.0
     WIRES Comput. Molec. Sci., 2018 8(1)1-6
     doi.org/10.1002/wcms.1327
  6. Neese,F.; Wennmohs,F.; Becker,U.; Riplinger,C.
     The ORCA quantum chemistry program package
     J. Chem. Phys., 2020 152 Art. No. L224108
     doi.org/10.1063/5.0004608

List of optional additional citations

  1. Neese,F.
     Approximate second-order SCF convergence for spin unrestricted wavefunctions
     Chem. Phys. Lett., 2000 325(1-3)93-98
     doi.org/10.1016/s0009-2614(00)00662-x

Timings for individual modules:

Sum of individual times          ...      236.915 sec (=   3.949 min)
Startup calculation              ...       11.587 sec (=   0.193 min)   4.9 %
SCF iterations                   ...      224.462 sec (=   3.741 min)  94.7 %
Property calculations            ...        0.865 sec (=   0.014 min)   0.4 %
                             ****ORCA TERMINATED NORMALLY****
TOTAL RUN TIME: 0 days 0 hours 3 minutes 57 seconds 471 msec
