# Supplementary material for: Photovermellogens: Minimalistic Pyridinium-Based Acylhydrazones with Photoswitchable Basicity for Operation in Aqueous Media
Source: J Org Chem. 2026 May 4;91(19):6559–65. doi: 10.1021/acs.joc.5c02962 (PMC13185115; doi:10.1021/acs.joc.5c02962)
Supplement: Supplementary file 3 [file jo5c02962_si_003.zip › thermodynamics/zpah/2e/orca.out]

                                 *****************
                                 * O   R   C   A *
                                 *****************

                                            #,                                       
                                            ###                                      
                                            ####                                     
                                            #####                                    
                                            ######                                   
                                           ########,                                 
                                     ,,################,,,,,                         
                               ,,#################################,,                 
                          ,,##########################################,,             
                       ,#########################################, ''#####,          
                    ,#############################################,,   '####,        
                  ,##################################################,,,,####,       
                ,###########''''           ''''###############################       
              ,#####''   ,,,,##########,,,,          '''####'''          '####       
            ,##' ,,,,###########################,,,                        '##       
           ' ,,###''''                  '''############,,,                           
         ,,##''                                '''############,,,,        ,,,,,,###''
      ,#''                                            '''#######################'''  
     '                                                          ''''####''''         
             ,#######,   #######,   ,#######,      ##                                
            ,#'     '#,  ##    ##  ,#'     '#,    #''#        ,####,   ,####,        
            ##       ##  ##   ,#'  ##            #'  '#       #'       #'  '#        
            ##       ##  #######   ##           ,######,      #####,   #    #        
            '#,     ,#'  ##    ##  '#,     ,#' ,#      #,     #,   #   #,  ,#        
             '#######'   ##     ##  '#######'  #'      '#     '####' # '####'        


                #########################################################
                #                        -***-                          #
                #          Department of theory and spectroscopy        #
                #                                                       #
                #                      Frank Neese                      #
                #                                                       #
                #     Directorship, Architecture, Infrastructure        #
                #                    SHARK, DRIVERS                     #
                #        Core code/Algorithms in most modules           #
                #                                                       #
                #        Max Planck Institute fuer Kohlenforschung      #
                #                Kaiser Wilhelm Platz 1                 #
                #                 D-45470 Muelheim/Ruhr                 #
                #                      Germany                          #
                #                                                       #
                #                  All rights reserved                  #
                #                        -***-                          #
                #########################################################


                         Program Version 6.0.1  -  RELEASE   -


 With contributions from (in alphabetic order):
[Max-Planck-Institut fuer Kohlenforschung]                               
  Daniel Aravena         : Magnetic Suceptibility                        
  Michael Atanasov       : Ab Initio Ligand Field Theory (pilot matlab implementation)
  Alexander A. Auer      : GIAO ZORA, VPT2 properties, NMR spectrum      
  Ute Becker             : All parallelization in ORCA, NUMFREQ, NUMCALC 
  Giovanni Bistoni       : ED, misc. LED, open-shell LED, HFLD           
  Martin Brehm           : Molecular dynamics                            
  Dmytro Bykov           : pre 5.0 version of the SCF Hessian            
  Marcos Casanova-Páez   : Triplet and SCS-CIS(D). UHF-(DLPNO)-IP/EA/STEOM-CCSD. UHF-CVS-IP/STEOM-CCSD   
  Vijay G. Chilkuri      : MRCI spin determinant printing, contributions to CSF-ICE 
  Pauline Colinet        : FMM embedding                                 
  Dipayan Datta          : RHF DLPNO-CCSD density                        
  Achintya Kumar Dutta   : EOM-CC, STEOM-CC                              
  Nicolas Foglia         : Exact transition moments, OPA infrastructure, MCD improvements    
  Dmitry Ganyushin       : Spin-Orbit,Spin-Spin,Magnetic field MRCI      
  Miquel Garcia-Rates    : C-PCM and meta-GGA Hessian, CCSD/C-PCM, Gaussian charge scheme 
  Tiago L. C. Gouveia    : GS-ROHF, GS-ROCIS                             
  Yang Guo               : DLPNO-NEVPT2, F12-NEVPT2, CIM, IAO-localization        
  Andreas Hansen         : Spin unrestricted coupled pair/coupled cluster methods 
  Ingolf Harden          : AUTO-CI MPn and infrastructure                
  Benjamin Helmich-Paris : MC-RPA, TRAH-(SCF,CASSCF), AVAS, COSX integrals, SCF dyn. polar. 
  Lee Huntington         : MR-EOM, pCC                                   
  Robert Izsak           : Overlap fitted RIJCOSX, COSX-SCS-MP3, EOM     
  Riya Kayal             : Wick's Theorem for AUTO-CI, AUTO-CI UHF-CCSDT 
  Emily Kempfer          : AUTO-CI, RHF CISDT and CCSDT                  
  Christian Kollmar      : KDIIS, OOCD, Brueckner-CCSD(T), CCSD density, CASPT2, CASPT2-K, improved NEVPT2 
  Axel Koslowski         : Symmetry handling                             
  Simone Kossmann        : meta-GGA functionals, TD-DFT gradient, OOMP2, (MP2 Hessian; deprecated post 5.0) 
  Lucas Lang             : DCDCAS                                        
  Marvin Lechner         : AUTO-CI (C++ implementation), FIC-MRCC        
  Spencer Leger          : CASSCF response                               
  Dagmar Lenk            : GEPOL surface, SMD, ORCA-2-JSON               
  Dimitrios Liakos       : Extrapolation schemes; Compound Job, initial MDCI parallelization 
  Dimitrios Manganas     : Further ROCIS development; embedding schemes. LFT, Crystal Embedding 
  Dimitrios Pantazis     : SARC Basis sets                               
  Anastasios Papadopoulos: AUTO-CI, single reference methods and gradients 
  Taras Petrenko         : pre 6.0 DFT Hessian and TD-DFT gradient, (ASA, deprecated), ECA, 1-Electron XAS/XES, NRVS 
  Peter Pinski           : DLPNO-MP2, DLPNO-MP2 Gradient                 
  Christoph Reimann      : Effective Core Potentials                     
  Marius Retegan         : Local ZFS, SOC                                
  Christoph Riplinger    : Optimizer, TS searches, QM/MM, DLPNO-CCSD(T), (RO)-DLPNO pert. Triples 
  Michael Roemelt        : Original ROCIS implementation                 
  Masaaki Saitow         : Open-shell DLPNO-CCSD energy and density      
  Barbara Sandhoefer     : DKH picture change effects                    
  Kantharuban Sivalingam : CASSCF convergence/infrastructure, NEVPT2 and variants, FIC-MRCI 
  Bernardo de Souza      : ESD, SOC TD-DFT                               
  Georgi L. Stoychev     : AutoAux, RI-MP2 NMR, DLPNO-MP2 response, X2C  
  Van Anh Tran           : RI-MP2 g-tensors                              
  Willem Van den Heuvel  : Paramagnetic NMR                              
  Zikuan Wang            : NOTCH, Electric field optimization            
  Frank Wennmohs         : Technical directorship and infrastructure     
  Hang Xu                : AUTO-CI-Response properties                   
                                                                         
[FACCTs GmbH]                                                            
  Markus Bursch, Miquel Garcia-Rates, Christoph Riplinger, Bernardo de Souza, Georgi L. Stoychev 
                                                                 
  APM, Basis sets (HGBS, AHGBS, def-TZVP (Ac-Lr), def2-XVPD (La-Lu)), CI-OPT, improved COSX, DLPNO-Multilevel,           
  DOCKER, DRACO, updates on ESD, GOAT, IRC, LR-CPCM, MBIS, meta-GGA TD-DFT gradient, ML-optimized integration grids, 
  MM, NACMEs, nearIR, NEB, NEB-TS, NL-DFT gradient (VV10), 2- and 3-layer-ONIOM, interface openCOSMO-RS, QMMM,   
  Crystal-QMMM, SF, symmetry and pop. for TD-DFT, r2SCAN hybrids, SOLVATOR                                   
                                                                         
[Other institutions]                                                     
  V. Asgeirsson          : NEB                                           
  Christoph Bannwarth    : sTDA-DFT, sTD-DFT, PBEh-3c, B97-3c, D3        
  Sebastian Ehlert       : rSCAN, r2SCAN, r2SCAN-3c, D4, dhf basis sets  
  Marvin Friede          : D4 for Fr, Ra, Ac-Lr                          
  Lars Goerigk           : TD-DFT with DH, B97 family of functionals     
  Stefan Grimme          : VdW corrections, initial TS optimization, DFT functionals, gCP, sTDA/sTD-DF 
  Waldemar Hujo          : DFT-NL                                        
  H. Jonsson             : NEB                                           
  Holger Kruse           : gCP                                           
  Marcel Mueller         : wB97X-3c, vDZP basis set                      
  Hagen Neugebauer       : wr2SCAN                                       
  Tobias Risthaus        : range-separated hybrid DFT                    
  Lukas Wittmann         : regularized MP2, r2SCAN double-hybrids, wr2SCAN        
                                                                         
We gratefully acknowledge several colleagues who have allowed us to      
interface, adapt or use parts of their codes:                            
  Ed Valeev, F. Pavosevic, A. Kumar             : LibInt (2-el integral package), F12 methods 
  Garnet Chan, S. Sharma, J. Yang, R. Olivares  : DMRG                   
  Ulf Ekstrom                                   : XCFun DFT Library      
  Mihaly Kallay                                 : mrcc  (arbitrary order and MRCC methods)
  Frank Weinhold                                : gennbo (NPA and NBO analysis)           
  Simon Mueller                                 : openCOSMO-RS                            
  Christopher J. Cramer and Donald G. Truhlar   : smd solvation model                     
  S Lehtola, MJT Oliveira, MAL Marques          : LibXC Library                           
  Liviu Ungur et al                             : ANISO software                          


 Your calculation uses the libint2 library for the computation of 2-el integrals
 For citations please refer to: http://libint.valeyev.net

 Your ORCA version has been built with support for libXC version: 6.2.2
 For citations please refer to: https://libxc.gitlab.io

 This ORCA versions uses:
   CBLAS   interface :  Fast vector & matrix operations
   LAPACKE interface :  Fast linear algebra routines
   SCALAPACK package :  Parallel linear algebra routines
   Shared memory     :  Shared parallel matrices
   BLAS/LAPACK       :  OpenBLAS 0.3.27  USE64BITINT DYNAMIC_ARCH NO_AFFINITY SkylakeX SINGLE_THREADED
        Core in use  :  SkylakeX
   Copyright (c) 2011-2014, The OpenBLAS Project


***************************************
The coordinates will be read from file: coord.xyz
***************************************


Your calculation utilizes the geometrical counterpoise correction gCP
Please cite in your paper:
H.Kruse, S. Grimme J.Chem.Phys., 136, (2012), 154101 
   

Your calculation utilizes the atom-pairwise dispersion correction
with the Becke-Johnson damping scheme (D3BJ)


Your calculation employs the composite approach PBEh-3c.
Please cite in your paper:
S. Grimme, J. G. Brandenburg, C. Bannwarth, A. Hansen J.Chem.Phys., 143, (2015), 054107 
   

================================================================================

----- Orbital basis set information -----
Your calculation utilizes the basis: def2-mSVP

----- AuxJ basis set information -----
Your calculation utilizes the auxiliary basis: def2/J
   F. Weigend, Phys. Chem. Chem. Phys. 8, 1057 (2006).

================================================================================
                                        WARNINGS
                       Please study these warnings very carefully!
================================================================================


================================================================================
                                       INPUT FILE
================================================================================
NAME = orca.inp
|  1> ! PBEH-3c FREQ VERYTIGHTSCF CPCM(water)
|  2> %pal nprocs 12 end
|  3> * XYZFILE 1 1 coord.xyz
|  4> 
|  5> 
|  6>                          ****END OF INPUT****
================================================================================

                       ****************************
                       * Single Point Calculation *
                       ****************************

---------------------------------
CARTESIAN COORDINATES (ANGSTROEM)
---------------------------------
  N     -5.151608   -0.013172   -0.014378
  C     -4.453915    1.125013    0.151402
  C     -3.089717    1.141570    0.158879
  C     -2.392009   -0.064623   -0.010803
  C     -3.138165   -1.238309   -0.182571
  C     -4.502014   -1.176669   -0.179071
  H     -5.031766    2.029197    0.279082
  H     -2.575365    2.079912    0.295588
  N     -1.039531   -0.135292   -0.014198
  H     -2.656287   -2.196387   -0.318323
  H     -5.108286   -2.060712   -0.308327
  C     -6.615180    0.037620   -0.013287
  H     -6.963681    0.433916    0.936644
  H     -6.956910    0.674154   -0.825070
  H     -7.007711   -0.963761   -0.151225
  H     -0.568467   -1.030330   -0.129583
  N     -0.325726    0.964049    0.152974
  C      0.955534    0.943417    0.155264
  C      1.816022   -0.250593    0.002640
  H      1.407760    1.911558    0.316165
  O      1.318428   -1.362987   -0.095284
  C      3.285026   -0.071285    0.000094
  C      4.087869   -1.188965    0.244486
  C      5.466220   -1.075102    0.239284
  C      6.061980    0.152458   -0.027850
  C      5.273695    1.264610   -0.286655
  C      3.891485    1.157585   -0.266704
  H      3.630205   -2.146990    0.451409
  H      6.078855   -1.943434    0.441600
  H      7.140540    0.240174   -0.035891
  H      5.733989    2.218728   -0.505085
  H      3.303385    2.038126   -0.485753

----------------------------
CARTESIAN COORDINATES (A.U.)
----------------------------
  NO LB      ZA    FRAG     MASS         X           Y           Z
   0 N     7.0000    0    14.007   -9.735128   -0.024891   -0.027170
   1 C     6.0000    0    12.011   -8.416680    2.125967    0.286109
   2 C     6.0000    0    12.011   -5.838718    2.157254    0.300237
   3 C     6.0000    0    12.011   -4.520242   -0.122120   -0.020415
   4 C     6.0000    0    12.011   -5.930273   -2.340064   -0.345009
   5 C     6.0000    0    12.011   -8.507574   -2.223583   -0.338395
   6 H     1.0000    0     1.008   -9.508660    3.834628    0.527388
   7 H     1.0000    0     1.008   -4.866735    3.930464    0.558581
   8 N     7.0000    0    14.007   -1.964430   -0.255664   -0.026831
   9 H     1.0000    0     1.008   -5.019654   -4.150570   -0.601544
  10 H     1.0000    0     1.008   -9.653261   -3.894181   -0.582653
  11 C     6.0000    0    12.011  -12.500878    0.071091   -0.025109
  12 H     1.0000    0     1.008  -13.159450    0.819982    1.770001
  13 H     1.0000    0     1.008  -13.146655    1.273967   -1.559157
  14 H     1.0000    0     1.008  -13.242655   -1.821245   -0.285773
  15 H     1.0000    0     1.008   -1.074247   -1.947041   -0.244876
  16 N     7.0000    0    14.007   -0.615534    1.821788    0.289079
  17 C     6.0000    0    12.011    1.805698    1.782799    0.293407
  18 C     6.0000    0    12.011    3.431785   -0.473552    0.004989
  19 H     1.0000    0     1.008    2.660280    3.612320    0.597465
  20 O     8.0000    0    15.999    2.491468   -2.575672   -0.180061
  21 C     6.0000    0    12.011    6.207799   -0.134710    0.000178
  22 C     6.0000    0    12.011    7.724954   -2.246819    0.462012
  23 C     6.0000    0    12.011   10.329658   -2.031649    0.452182
  24 C     6.0000    0    12.011   11.455482    0.288103   -0.052628
  25 C     6.0000    0    12.011    9.965840    2.389766   -0.541699
  26 C     6.0000    0    12.011    7.353841    2.187519   -0.503998
  27 H     1.0000    0     1.008    6.860093   -4.057223    0.853039
  28 H     1.0000    0     1.008   11.487371   -3.672558    0.834503
  29 H     1.0000    0     1.008   13.493665    0.453863   -0.067823
  30 H     1.0000    0     1.008   10.835669    4.192788   -0.954472
  31 H     1.0000    0     1.008    6.242493    3.851500   -0.917940

--------------------------------
INTERNAL COORDINATES (ANGSTROEM)
--------------------------------
 N      0   0   0     0.000000000000     0.00000000     0.00000000
 C      1   0   0     1.345259080537     0.00000000     0.00000000
 C      2   1   0     1.364319513711   121.97351535     0.00000000
 C      3   2   1     1.403741133881   119.07147583   359.97092328
 C      4   3   2     1.401353098978   118.02386565     0.06052846
 C      1   2   3     1.342692210877   119.82533511     0.00000000
 H      2   1   3     1.080630791642   116.43321482   180.01268779
 H      3   2   1     1.078764444274   119.20952277   180.01591865
 N      4   3   2     1.354327039140   122.78548412   180.08128462
 H      5   4   3     1.080994717979   121.35524396   179.96092415
 H      6   1   2     1.079723664346   116.90565946   180.01570299
 C      1   2   3     1.464453596650   119.26714880   180.03179604
 H     12   1   2     1.086680003853   109.50012578   300.15991137
 H     12   1   2     1.086713969297   109.51365796    60.59251973
 H     12   1   2     1.084376357078   109.24736920   180.38687530
 H      9   4   3     1.017992412633   120.54854374   179.30403627
 N      9   4   3     1.321368044089   119.71820688     0.28595746
 C     17   9   4     1.281428554586   121.80037421   180.07170571
 C     18  17   9     1.479659946638   126.46107100   358.94822611
 H     18  17   9     1.080598625040   113.84610520   180.82669894
 O     19  18  17     1.222542226990   120.38502746   357.34203979
 C     19  18  17     1.479908550018   118.66358696   178.61363300
 C     22  19  18     1.397674354286   118.22863596   161.80237318
 C     23  22  19     1.383054872462   120.39559899   179.35014798
 C     24  23  22     1.390393606254   120.02870699   359.13133166
 C     25  24  23     1.387535550466   120.00445882     0.13322400
 C     26  25  24     1.386491001037   120.11978581     0.62816275
 H     23  22  19     1.081704462103   119.91104703   358.57878990
 H     24  23  22     1.081782370844   119.84184505   179.24720073
 H     25  24  23     1.082150968985   120.00355172   180.25533440
 H     26  25  24     1.081629739555   120.19473417   180.64385982
 H     27  26  25     1.081294164272   118.45261118   180.83772575

---------------------------
INTERNAL COORDINATES (A.U.)
---------------------------
 N      0   0   0     0.000000000000     0.00000000     0.00000000
 C      1   0   0     2.542171241385     0.00000000     0.00000000
 C      2   1   0     2.578190240078   121.97351535     0.00000000
 C      3   2   1     2.652686305954   119.07147583   359.97092328
 C      4   3   2     2.648173573990   118.02386565     0.06052846
 C      1   2   3     2.537320560707   119.82533511     0.00000000
 H      2   1   3     2.042096248086   116.43321482   180.01268779
 H      3   2   1     2.038569362690   119.20952277   180.01591865
 N      4   3   2     2.559307199738   122.78548412   180.08128462
 H      5   4   3     2.042783969196   121.35524396   179.96092415
 H      6   1   2     2.040382025929   116.90565946   180.01570299
 C      1   2   3     2.767416233505   119.26714880   180.03179604
 H     12   1   2     2.053527602491   109.50012578   300.15991137
 H     12   1   2     2.053591787878   109.51365796    60.59251973
 H     12   1   2     2.049174340977   109.24736920   180.38687530
 H      9   4   3     1.923726866286   120.54854374   179.30403627
 N      9   4   3     2.497023725443   119.71820688     0.28595746
 C     17   9   4     2.421549028354   121.80037421   180.07170571
 C     18  17   9     2.796152070478   126.46107100   358.94822611
 H     18  17   9     2.042035462018   113.84610520   180.82669894
 O     19  18  17     2.310269996166   120.38502746   357.34203979
 C     19  18  17     2.796621862782   118.66358696   178.61363300
 C     22  19  18     2.641221754006   118.22863596   161.80237318
 C     23  22  19     2.613594937139   120.39559899   179.35014798
 C     24  23  22     2.627463134176   120.02870699   359.13133166
 C     25  24  23     2.622062191461   120.00445882     0.13322400
 C     26  25  24     2.620088279107   120.11978581     0.62816275
 H     23  22  19     2.044125191216   119.91104703   358.57878990
 H     24  23  22     2.044272417399   119.84184505   179.24720073
 H     25  24  23     2.044968966939   120.00355172   180.25533440
 H     26  25  24     2.043983986064   120.19473417   180.64385982
 H     27  26  25     2.043349840681   118.45261118   180.83772575

---------------------
BASIS SET INFORMATION
---------------------
There are 4 groups of distinct atoms

 Group   1 Type N   : 8s4p1d contracted to 4s2p1d pattern {5111/31/1}
 Group   2 Type C   : 8s4p1d contracted to 4s2p1d pattern {5111/31/1}
 Group   3 Type H   : 4s contracted to 2s pattern {31}
 Group   4 Type O   : 8s4p1d contracted to 4s2p1d pattern {5111/31/1}

Atom   0N    basis set group =>   1
Atom   1C    basis set group =>   2
Atom   2C    basis set group =>   2
Atom   3C    basis set group =>   2
Atom   4C    basis set group =>   2
Atom   5C    basis set group =>   2
Atom   6H    basis set group =>   3
Atom   7H    basis set group =>   3
Atom   8N    basis set group =>   1
Atom   9H    basis set group =>   3
Atom  10H    basis set group =>   3
Atom  11C    basis set group =>   2
Atom  12H    basis set group =>   3
Atom  13H    basis set group =>   3
Atom  14H    basis set group =>   3
Atom  15H    basis set group =>   3
Atom  16N    basis set group =>   1
Atom  17C    basis set group =>   2
Atom  18C    basis set group =>   2
Atom  19H    basis set group =>   3
Atom  20O    basis set group =>   4
Atom  21C    basis set group =>   2
Atom  22C    basis set group =>   2
Atom  23C    basis set group =>   2
Atom  24C    basis set group =>   2
Atom  25C    basis set group =>   2
Atom  26C    basis set group =>   2
Atom  27H    basis set group =>   3
Atom  28H    basis set group =>   3
Atom  29H    basis set group =>   3
Atom  30H    basis set group =>   3
Atom  31H    basis set group =>   3
---------------------------------
AUXILIARY/J BASIS SET INFORMATION
---------------------------------
There are 4 groups of distinct atoms

 Group   1 Type N   : 12s5p4d2f1g contracted to 6s4p3d1f1g pattern {711111/2111/211/2/1}
 Group   2 Type C   : 12s5p4d2f1g contracted to 6s4p3d1f1g pattern {711111/2111/211/2/1}
 Group   3 Type H   : 5s2p1d contracted to 3s1p1d pattern {311/2/1}
 Group   4 Type O   : 12s5p4d2f1g contracted to 6s4p3d1f1g pattern {711111/2111/211/2/1}

Atom   0N    basis set group =>   1
Atom   1C    basis set group =>   2
Atom   2C    basis set group =>   2
Atom   3C    basis set group =>   2
Atom   4C    basis set group =>   2
Atom   5C    basis set group =>   2
Atom   6H    basis set group =>   3
Atom   7H    basis set group =>   3
Atom   8N    basis set group =>   1
Atom   9H    basis set group =>   3
Atom  10H    basis set group =>   3
Atom  11C    basis set group =>   2
Atom  12H    basis set group =>   3
Atom  13H    basis set group =>   3
Atom  14H    basis set group =>   3
Atom  15H    basis set group =>   3
Atom  16N    basis set group =>   1
Atom  17C    basis set group =>   2
Atom  18C    basis set group =>   2
Atom  19H    basis set group =>   3
Atom  20O    basis set group =>   4
Atom  21C    basis set group =>   2
Atom  22C    basis set group =>   2
Atom  23C    basis set group =>   2
Atom  24C    basis set group =>   2
Atom  25C    basis set group =>   2
Atom  26C    basis set group =>   2
Atom  27H    basis set group =>   3
Atom  28H    basis set group =>   3
Atom  29H    basis set group =>   3
Atom  30H    basis set group =>   3
Atom  31H    basis set group =>   3


           ************************************************************
           *        Program running with 12 parallel MPI-processes    *
           *              working on a common directory               *
           ************************************************************
------------------------------------------------------------------------------
                             ORCA STARTUP CALCULATIONS
                           -- RI-GTO INTEGRALS CHOSEN --
------------------------------------------------------------------------------
------------------------------------------------------------------------------
                   ___                                                        
                  /   \      - P O W E R E D   B Y -                         
                 /     \                                                     
                 |  |  |   _    _      __       _____    __    __             
                 |  |  |  | |  | |    /  \     |  _  \  |  |  /  |          
                  \  \/   | |  | |   /    \    | | | |  |  | /  /          
                 / \  \   | |__| |  /  /\  \   | |_| |  |  |/  /          
                |  |  |   |  __  | /  /__\  \  |    /   |      \           
                |  |  |   | |  | | |   __   |  |    \   |  |\   \          
                \     /   | |  | | |  |  |  |  | |\  \  |  | \   \       
                 \___/    |_|  |_| |__|  |__|  |_| \__\ |__|  \__/        
                                                                              
                      - O R C A' S   B I G   F R I E N D -                    
                                      &                                       
                       - I N T E G R A L  F E E D E R -                       
                                                                              
 v1 FN, 2020, v2 2021, v3 2022-2024                                           
------------------------------------------------------------------------------


----------------------
SHARK INTEGRAL PACKAGE
----------------------

Number of atoms                             ...     32
Number of basis functions                   ...    298
Number of shells                            ...    154
Maximum angular momentum                    ...      2
Integral batch strategy                     ... SHARK/LIBINT Hybrid
RI-J (if used) integral strategy            ... SPLIT-RIJ (Revised 2003 algorithm where possible)
Printlevel                                  ...      1
Contraction scheme used                     ... SEGMENTED contraction
Prescreening option                         ... SCHWARTZ
   Thresh                                   ... 1.000e-12
   Tcut                                     ... 1.000e-14
   Tpresel                                  ... 1.000e-14 
Coulomb Range Separation                    ... NOT USED
Exchange Range Separation                   ... NOT USED
Multipole approximations                    ... NOT USED
Finite Nucleus Model                        ... NOT USED
CABS basis                                  ... NOT available
Auxiliary Coulomb fitting basis             ... AVAILABLE
   # of basis functions in Aux-J            ...   1036
   # of shells in Aux-J                     ...    340
   Maximum angular momentum in Aux-J        ...      4
Auxiliary J/K fitting basis                 ... NOT available
Auxiliary Correlation fitting basis         ... NOT available
Auxiliary 'external' fitting basis          ... NOT available

Checking pre-screening integrals            ... done (  0.0 sec) Dimension = 154
Check shell pair data                       ... done (  0.0 sec)
Shell pair information
Shell pair cut-off parameter TPreSel        ...   1.0e-14
Total number of shell pairs                 ...     11935
Shell pairs after pre-screening             ...      7718
Total number of primitive shell pairs       ...     42471
Primitive shell pairs kept                  ...     18174
          la=0 lb=0:   2884 shell pairs
          la=1 lb=0:   2620 shell pairs
          la=1 lb=1:    562 shell pairs
          la=2 lb=0:   1056 shell pairs
          la=2 lb=1:    487 shell pairs
          la=2 lb=2:    109 shell pairs

Calculating one electron integrals          ... done (  0.0 sec)
Calculating RI/J V-Matrix + Cholesky decomp.... done (  0.1 sec)
Calculating Nuclear repulsion               ... done (  0.0 sec) ENN=   1157.829664215833 Eh

Diagonalization of the overlap matrix:
Smallest eigenvalue                        ... 4.284e-04
Time for diagonalization                   ...    0.020 sec
Threshold for overlap eigenvalues          ... 1.000e-07
Number of eigenvalues below threshold      ... 0
Time for construction of square roots      ...    0.003 sec
Total time needed                          ...    0.024 sec

-------------------
DFT GRID GENERATION
-------------------

General Integration Accuracy     IntAcc      ... 4.159
Radial Grid Type                 RadialGrid  ... OptM3 with GC (2021)
Angular Grid (max. ang.)         AngularGrid ... 3 (Lebedev-194)
Angular grid pruning method      GridPruning ... 4 (adaptive)
Weight generation scheme         WeightScheme... mBecke (2022)
Basis function cutoff            BFCut       ... 1.0000e-12
Integration weight cutoff        WCut        ... 1.0000e-14
Partially contracted basis set               ... off
Rotationally invariant grid construction     ... off
Angular grids for H and He will be reduced by one unit

Total number of grid points                  ...    78174
Total number of batches                      ...     1239
Average number of points per batch           ...       63
Average number of grid points per atom       ...     2443
Initializing property integral containers    ... done (  0.0 sec)

SHARK setup successfully completed in   0.6 seconds

Maximum memory used throughout the entire STARTUP-calculation: 27.4 MB


           ************************************************************
           *        Program running with 12 parallel MPI-processes    *
           *              working on a common directory               *
           ************************************************************
-------------------------------------------------------------------------------
                                 ORCA GUESS
                   Start orbitals & Density for SCF / CASSCF
-------------------------------------------------------------------------------

------------
SCF SETTINGS
------------
Hamiltonian:
 Density Functional     Method          .... DFT(GTOs)
 Exchange Functional    Exchange        .... PBE
   PBE kappa parameter   XKappa         ....  1.024500
   PBE mue parameter    XMuePBE         ....  0.123457
 Correlation Functional Correlation     .... PBE
   PBE beta parameter  CBetaPBE         ....  0.030000
 LDA part of GGA corr.  LDAOpt          .... PW91-LDA
 Gradients option       PostSCFGGA      .... off
 Hybrid DFT is turned on
   Fraction HF Exchange ScalHFX         ....  0.420000
   Scaling of DF-GGA-X  ScalDFX         ....  0.580000
   Scaling of DF-GGA-C  ScalDFC         ....  1.000000
   Scaling of DF-LDA-C  ScalLDAC        ....  1.000000
   Perturbative correction              ....  0.000000
 RI-approximation to the Coulomb term is turned on
   Number of AuxJ basis functions       .... 1036
   RIJ-ON(X) (HFX calculated with O(N)) .... on


General Settings:
 Integral files         IntName         .... orca
 Hartree-Fock type      HFTyp           .... RHF
 Total Charge           Charge          ....    1
 Multiplicity           Mult            ....    1
 Number of Electrons    NEL             ....  126
 Basis Dimension        Dim             ....  298
 Nuclear Repulsion      ENuc            ....   1157.8296642158 Eh

Convergence Acceleration:
 AO-DIIS                CNVDIIS         .... on
   Start iteration      DIISMaxIt       ....    12
   Startup error        DIISStart       ....  0.200000
   # of expansion vecs  DIISMaxEq       ....     5
   Bias factor          DIISBfac        ....   1.050
   Max. coefficient     DIISMaxC        ....  10.000
 MO-DIIS                CNVKDIIS        .... off
 Trust-Rad. Augm. Hess. CNVTRAH         .... auto
   Auto Start mean grad. ratio tolernc. ....  1.125000
   Auto Start start iteration           ....    50
   Auto Start num. interpolation iter.  ....    10
   Max. Number of Micro iterations      ....    24
   Max. Number of Macro iterations      .... Maxiter - #DIIS iter
   Number of Davidson start vectors     ....     2
   Converg. threshold    (grad. norm)   ....   2.000e-06
   Grad. Scal. Fac. for Micro threshold ....   0.100
   Minimum threshold for Micro iter.    ....   1.000e-02
   NR start threshold (gradient norm)   ....   1.000e-04
   Initial trust radius                 ....   0.400
   Minimum AH scaling param. (alpha)    ....   1.000
   Maximum AH scaling param. (alpha)    .... 1000.000
   Quad. conv. algorithm                .... NR
   White noise on init. David. guess    .... on
   Maximum white noise                  ....   0.010
   Pseudo random numbers                .... off
   Inactive MOs                         .... canonical
   Orbital update algorithm             .... Taylor
   Preconditioner                       .... Diag
   Full preconditioner red. dimension   ....   250
   COSX micro iterations for RIJONX calc.... off
 SOSCF                  CNVSOSCF        .... on
   Start iteration      SOSCFMaxIt      ....   150
   Startup grad/error   SOSCFStart      ....  0.003300
   Hessian update       SOSCFHessUp     .... L-BFGS
 Level Shifting         CNVShift        .... on
   Level shift para.    LevelShift      ....    0.2500
   Turn off err/grad.   ShiftErr        ....    0.0010
 Zerner damping         CNVZerner       .... off
 Static damping         CNVDamp         .... on
   Fraction old density DampFac         ....    0.7000
   Max. Damping (<1)    DampMax         ....    0.9800
   Min. Damping (>=0)   DampMin         ....    0.0000
   Turn off err/grad.   DampErr         ....    0.1000

SCF Procedure:
 Maximum # iterations   MaxIter         ....   125
 SCF integral mode      SCFMode         .... Direct
   Integral package                     .... SHARK and LIBINT hybrid scheme
 Reset frequency        DirectResetFreq ....    20
 Integral Threshold     Thresh          ....  1.000e-12 Eh
 Primitive CutOff       TCut            ....  1.000e-14 Eh

Convergence Tolerance:
 Convergence Check Mode ConvCheckMode   .... Total+1el-Energy
 Convergence forced     ConvForced      .... 0
 Energy Change          TolE            ....  1.000e-09 Eh
 1-El. energy change                    ....  1.000e-06 Eh
 Orbital Gradient       TolG            ....  2.000e-06
 Orbital Rotation angle TolX            ....  2.000e-06
 DIIS Error             TolErr          ....  1.000e-08

--------------------------------
INITIAL GUESS: MINIMAL BASIS EHT
--------------------------------
The minimal basis has 104 functions
EHT matrix was diagonalized
Basis set overlap was calculated now projecting the orbitals
Using GuessMode=FMatrix for the initial guess
C*T matrix was formed
Effective Fockian was calculated
Effective Fockian was diagonalized
Initial density was built
                      ------------------
                      INITIAL GUESS DONE
                      ------------------
             **** ENERGY FILE WAS UPDATED (orca.en.tmp) ****
Finished Guess after   0.2 sec
Maximum memory used throughout the entire GUESS-calculation: 17.1 MB


           ************************************************************
           *        Program running with 12 parallel MPI-processes    *
           *              working on a common directory               *
           ************************************************************

-------------------------------------------------------------------------------------------
                                      ORCA LEAN-SCF
                              memory conserving SCF solver
-------------------------------------------------------------------------------------------

--------------------
CPCM SOLVATION MODEL
--------------------
CPCM parameters:
  Epsilon                                         ...      80.1510
  Refrac                                          ...       1.3328
  Rsolv                                           ...       1.3000
  Surface type                                    ... GAUSSIAN VDW
  Discretization scheme                           ... Constant charge density
    Threshold for H atoms                         ...       5.0000 (charges/Ang^2)
    Threshold for non-H atoms                     ...       5.0000 (charges/Ang^2)
  Epsilon function type                           ...         CPCM
Solvent:                                          ... WATER
Radii:
  Scheme                                          ... Element-dependent radii
  Radius for N  used is    3.5149 Bohr (=   1.8600 Ang.)
  Radius for C  used is    3.8550 Bohr (=   2.0400 Ang.)
  Radius for H  used is    2.4944 Bohr (=   1.3200 Ang.)
  Radius for O  used is    3.4469 Bohr (=   1.8240 Ang.)
Calculating surface                               ...        done! (  0.0s)
Cavity surface points                             ...         2920
Cavity Volume                                     ...    1976.3730
Cavity Surface-area                               ...    1043.4126
Calculating surface distance matrix               ...        done! (  0.1s)
Performing Cholesky decomposition & store         ...        done! (  0.5s)
Overall time for CPCM initialization              ...                 0.6s

----------------------------------------D-I-I-S--------------------------------------------
Iteration    Energy (Eh)           Delta-E    RMSDP     MaxDP     DIISErr   Damp  Time(sec)
-------------------------------------------------------------------------------------------
               ***  Starting incremental Fock matrix formation  ***
    1    -777.3791087686577157     0.00e+00  5.06e-03  1.75e-01  5.12e-01  0.700   1.8
    2    -778.0884679404646249    -7.09e-01  3.92e-03  1.18e-01  3.02e-01  0.700   1.6
    3    -778.5167512711011568    -4.28e-01  2.65e-03  7.14e-02  2.11e-01  0.700   1.6
                               ***Turning on AO-DIIS***
    4    -778.8165276257689129    -3.00e-01  1.96e-03  5.26e-02  1.49e-01  0.700   1.5
    5    -779.0259132359344676    -2.09e-01  1.41e-03  3.49e-02  1.04e-01  0.700   1.5
    6    -779.1798500399117984    -1.54e-01  1.04e-03  2.52e-02  7.32e-02  0.700   1.5
    7    -779.2907543880710364    -1.11e-01  2.53e-03  6.68e-02  5.13e-02  0.000   1.5
    8    -779.5515725932423265    -2.61e-01  3.01e-04  2.11e-02  2.95e-02  0.000   1.6
    9    -779.5527299413606670    -1.16e-03  8.21e-05  5.32e-03  1.03e-02  0.000   1.4
                              *** Initializing SOSCF ***
---------------------------------------S-O-S-C-F--------------------------------------
Iteration    Energy (Eh)           Delta-E    RMSDP     MaxDP     MaxGrad    Time(sec)
--------------------------------------------------------------------------------------
   10    -779.5529120512346708    -1.82e-04  3.78e-05  1.33e-03  1.92e-03     1.4
               *** Restarting incremental Fock matrix formation ***
   11    -779.5529289082958257    -1.69e-05  3.83e-05  1.17e-03  4.66e-04     1.6
   12    -779.5529354274040088    -6.52e-06  3.00e-05  1.56e-03  1.87e-04     1.3
   13    -779.5529367419601385    -1.31e-06  1.04e-05  6.27e-04  1.40e-04     1.3
   14    -779.5529376102260812    -8.68e-07  3.16e-06  1.05e-04  1.97e-05     1.2
   15    -779.5529376195577242    -9.33e-09  1.55e-06  7.06e-05  2.18e-05     1.2
   16    -779.5529376454821886    -2.59e-08  3.11e-07  1.24e-05  3.37e-06     1.1
   17    -779.5529376455508554    -6.87e-11  1.76e-07  7.89e-06  3.53e-06     1.0
                 **** Energy Check signals convergence ****

               *****************************************************
               *                     SUCCESS                       *
               *           SCF CONVERGED AFTER  17 CYCLES          *
               *****************************************************

             **** ENERGY FILE WAS UPDATED (orca.en.tmp) ****

----------------
TOTAL SCF ENERGY
----------------

Total Energy       :       -779.55293764555086 Eh          -21212.71387 eV

Components:
Nuclear Repulsion  :       1157.82966421583251 Eh           31506.14690 eV
Electronic Energy  :      -1937.29813567831320 Eh          -52716.56233 eV
One Electron Energy:      -3337.61462077406077 Eh          -90821.11109 eV
Two Electron Energy:       1400.31648509574757 Eh           38104.54876 eV
CPCM Dielectric    :         -0.08446618307010 Eh              -2.29844 eV

Virial components:
Potential Energy   :      -1553.23906331812623 Eh          -42265.78366 eV
Kinetic Energy     :        773.68612567257537 Eh           21053.06980 eV
Virial Ratio       :          2.00758293548030

DFT components:
N(Alpha)           :       62.999849930724 electrons
N(Beta)            :       62.999849930724 electrons
N(Total)           :      125.999699861449 electrons
E(X)               :      -58.832034957431 Eh       
E(C)               :       -5.530939613176 Eh       
E(XC)              :      -64.362974570608 Eh       

CPCM Solvation Model Properties:
Surface-charge          :         -1.01938422162679
Corrected charge        :         -1.00000000000000
Outlying charge corr.   :          0.00002040032620 Eh               0.00056 eV
Free-energy (cav+disp)  :  This term is not implemented in the current solvation scheme

---------------
SCF CONVERGENCE
---------------

  Last Energy change         ...    6.8667e-11  Tolerance :   1.0000e-09
  Last MAX-Density change    ...    7.8920e-06  Tolerance :   1.0000e-08
  Last RMS-Density change    ...    1.7622e-07  Tolerance :   1.0000e-09
  Last DIIS Error            ...    1.9219e-03  Tolerance :   1.0000e-08
  Last Orbital Gradient      ...    3.5324e-06  Tolerance :   2.0000e-06
  Last Orbital Rotation      ...    4.3482e-06  Tolerance :   2.0000e-06


----------------
ORBITAL ENERGIES
----------------

  NO   OCC          E(Eh)            E(eV) 
   0   2.0000     -19.516749      -531.0777 
   1   2.0000     -14.761786      -401.6886 
   2   2.0000     -14.735296      -400.9678 
   3   2.0000     -14.721048      -400.5801 
   4   2.0000     -10.564778      -287.4822 
   5   2.0000     -10.553390      -287.1723 
   6   2.0000     -10.536525      -286.7134 
   7   2.0000     -10.535301      -286.6801 
   8   2.0000     -10.501925      -285.7719 
   9   2.0000     -10.491624      -285.4916 
  10   2.0000     -10.488847      -285.4160 
  11   2.0000     -10.487678      -285.3842 
  12   2.0000     -10.474895      -285.0364 
  13   2.0000     -10.470052      -284.9046 
  14   2.0000     -10.465847      -284.7902 
  15   2.0000     -10.464802      -284.7617 
  16   2.0000     -10.460095      -284.6336 
  17   2.0000     -10.459732      -284.6238 
  18   2.0000      -1.195742       -32.5378 
  19   2.0000      -1.170209       -31.8430 
  20   2.0000      -1.152701       -31.3666 
  21   2.0000      -1.010239       -27.4900 
  22   2.0000      -0.978029       -26.6135 
  23   2.0000      -0.932549       -25.3760 
  24   2.0000      -0.914748       -24.8916 
  25   2.0000      -0.876540       -23.8519 
  26   2.0000      -0.855388       -23.2763 
  27   2.0000      -0.833911       -22.6919 
  28   2.0000      -0.795905       -21.6577 
  29   2.0000      -0.775261       -21.0959 
  30   2.0000      -0.743908       -20.2428 
  31   2.0000      -0.723197       -19.6792 
  32   2.0000      -0.697901       -18.9908 
  33   2.0000      -0.672313       -18.2946 
  34   2.0000      -0.668699       -18.1962 
  35   2.0000      -0.618060       -16.8183 
  36   2.0000      -0.612595       -16.6696 
  37   2.0000      -0.598947       -16.2982 
  38   2.0000      -0.574778       -15.6405 
  39   2.0000      -0.567575       -15.4445 
  40   2.0000      -0.563930       -15.3453 
  41   2.0000      -0.547884       -14.9087 
  42   2.0000      -0.539502       -14.6806 
  43   2.0000      -0.538924       -14.6649 
  44   2.0000      -0.531377       -14.4595 
  45   2.0000      -0.516637       -14.0584 
  46   2.0000      -0.502227       -13.6663 
  47   2.0000      -0.495484       -13.4828 
  48   2.0000      -0.488758       -13.2998 
  49   2.0000      -0.485447       -13.2097 
  50   2.0000      -0.480673       -13.0798 
  51   2.0000      -0.463383       -12.6093 
  52   2.0000      -0.461777       -12.5656 
  53   2.0000      -0.433835       -11.8052 
  54   2.0000      -0.426923       -11.6172 
  55   2.0000      -0.412486       -11.2243 
  56   2.0000      -0.404701       -11.0125 
  57   2.0000      -0.390565       -10.6278 
  58   2.0000      -0.353290        -9.6135 
  59   2.0000      -0.326902        -8.8955 
  60   2.0000      -0.316420        -8.6102 
  61   2.0000      -0.311054        -8.4642 
  62   2.0000      -0.294648        -8.0178 
  63   0.0000      -0.087423        -2.3789 
  64   0.0000      -0.037672        -1.0251 
  65   0.0000      -0.025565        -0.6957 
  66   0.0000       0.002403         0.0654 
  67   0.0000       0.013671         0.3720 
  68   0.0000       0.102326         2.7844 
  69   0.0000       0.112012         3.0480 
  70   0.0000       0.141792         3.8583 
  71   0.0000       0.147968         4.0264 
  72   0.0000       0.151605         4.1254 
  73   0.0000       0.161988         4.4079 
*Only the first 10 virtual orbitals were printed.

                    ********************************
                    * MULLIKEN POPULATION ANALYSIS *
                    ********************************

-----------------------
MULLIKEN ATOMIC CHARGES
-----------------------
   0 N :   -0.439427
   1 C :    0.090895
   2 C :   -0.403138
   3 C :    0.553091
   4 C :   -0.419960
   5 C :    0.081838
   6 H :    0.344940
   7 H :    0.320956
   8 N :   -0.553102
   9 H :    0.323090
  10 H :    0.348569
  11 C :   -0.531744
  12 H :    0.288682
  13 H :    0.288911
  14 H :    0.283712
  15 H :    0.440962
  16 N :   -0.148744
  17 C :   -0.159555
  18 C :    0.336806
  19 H :    0.282058
  20 O :   -0.413070
  21 C :   -0.000214
  22 C :   -0.256221
  23 C :   -0.237886
  24 C :   -0.240651
  25 C :   -0.234686
  26 C :   -0.287726
  27 H :    0.268578
  28 H :    0.267337
  29 H :    0.270163
  30 H :    0.269140
  31 H :    0.266395
Sum of atomic charges:    1.0000000

--------------------------------
MULLIKEN REDUCED ORBITAL CHARGES
--------------------------------
  0 N s       :     3.549972  s :     3.549972
      pz      :     1.439438  p :     3.838754
      px      :     1.226981
      py      :     1.172335
      dz2     :     0.003889  d :     0.050701
      dxz     :     0.007592
      dyz     :     0.008974
      dx2y2   :     0.014606
      dxy     :     0.015640

  1 C s       :     3.142988  s :     3.142988
      pz      :     0.886729  p :     2.708433
      px      :     0.932006
      py      :     0.889698
      dz2     :     0.004816  d :     0.057685
      dxz     :     0.009494
      dyz     :     0.006910
      dx2y2   :     0.014359
      dxy     :     0.022104

  2 C s       :     3.315760  s :     3.315760
      pz      :     1.025825  p :     3.050543
      px      :     0.960516
      py      :     1.064202
      dz2     :     0.004072  d :     0.036834
      dxz     :     0.005097
      dyz     :     0.003388
      dx2y2   :     0.011657
      dxy     :     0.012619

  3 C s       :     3.020860  s :     3.020860
      pz      :     0.860439  p :     2.358599
      px      :     0.682006
      py      :     0.816154
      dz2     :     0.004616  d :     0.067450
      dxz     :     0.017585
      dyz     :     0.006742
      dx2y2   :     0.022031
      dxy     :     0.016476

  4 C s       :     3.317872  s :     3.317872
      pz      :     1.035655  p :     3.065472
      px      :     0.961902
      py      :     1.067915
      dz2     :     0.004142  d :     0.036617
      dxz     :     0.005207
      dyz     :     0.003317
      dx2y2   :     0.011358
      dxy     :     0.012592

  5 C s       :     3.134536  s :     3.134536
      pz      :     0.886085  p :     2.725571
      px      :     0.961853
      py      :     0.877632
      dz2     :     0.004802  d :     0.058056
      dxz     :     0.009336
      dyz     :     0.007366
      dx2y2   :     0.014877
      dxy     :     0.021675

  6 H s       :     0.655060  s :     0.655060

  7 H s       :     0.679044  s :     0.679044

  8 N s       :     3.573103  s :     3.573103
      pz      :     1.575500  p :     3.922521
      px      :     1.141468
      py      :     1.205554
      dz2     :     0.004901  d :     0.057478
      dxz     :     0.007508
      dyz     :     0.005060
      dx2y2   :     0.021621
      dxy     :     0.018389

  9 H s       :     0.676910  s :     0.676910

 10 H s       :     0.651431  s :     0.651431

 11 C s       :     3.376853  s :     3.376853
      pz      :     1.189694  p :     3.107439
      px      :     0.708262
      py      :     1.209483
      dz2     :     0.009815  d :     0.047452
      dxz     :     0.008667
      dyz     :     0.007569
      dx2y2   :     0.015127
      dxy     :     0.006274

 12 H s       :     0.711318  s :     0.711318

 13 H s       :     0.711089  s :     0.711089

 14 H s       :     0.716288  s :     0.716288

 15 H s       :     0.559038  s :     0.559038

 16 N s       :     3.580613  s :     3.580613
      pz      :     1.074005  p :     3.506631
      px      :     1.177213
      py      :     1.255413
      dz2     :     0.006224  d :     0.061500
      dxz     :     0.015607
      dyz     :     0.009106
      dx2y2   :     0.015058
      dxy     :     0.015504

 17 C s       :     3.180962  s :     3.180962
      pz      :     1.001303  p :     2.923736
      px      :     0.860545
      py      :     1.061888
      dz2     :     0.004612  d :     0.054857
      dxz     :     0.008952
      dyz     :     0.001905
      dx2y2   :     0.017176
      dxy     :     0.022212

 18 C s       :     3.144370  s :     3.144370
      pz      :     0.742627  p :     2.420289
      px      :     0.848668
      py      :     0.828994
      dz2     :     0.005830  d :     0.098535
      dxz     :     0.008717
      dyz     :     0.016138
      dx2y2   :     0.034078
      dxy     :     0.033772

 19 H s       :     0.717942  s :     0.717942

 20 O s       :     3.774345  s :     3.774345
      pz      :     1.394334  p :     4.609958
      px      :     1.746542
      py      :     1.469081
      dz2     :     0.002687  d :     0.028767
      dxz     :     0.001645
      dyz     :     0.009396
      dx2y2   :     0.007587
      dxy     :     0.007452

 21 C s       :     3.220595  s :     3.220595
      pz      :     1.045060  p :     2.736891
      px      :     0.825853
      py      :     0.865979
      dz2     :     0.004169  d :     0.042729
      dxz     :     0.003694
      dyz     :     0.007000
      dx2y2   :     0.015489
      dxy     :     0.012376

 22 C s       :     3.287297  s :     3.287297
      pz      :     0.947259  p :     2.929116
      px      :     0.943659
      py      :     1.038198
      dz2     :     0.003713  d :     0.039808
      dxz     :     0.006621
      dyz     :     0.003756
      dx2y2   :     0.011879
      dxy     :     0.013839

 23 C s       :     3.257912  s :     3.257912
      pz      :     0.985216  p :     2.940236
      px      :     0.945429
      py      :     1.009591
      dz2     :     0.003712  d :     0.039737
      dxz     :     0.005566
      dyz     :     0.004127
      dx2y2   :     0.011713
      dxy     :     0.014618

 24 C s       :     3.272252  s :     3.272252
      pz      :     0.938854  p :     2.928096
      px      :     1.085192
      py      :     0.904050
      dz2     :     0.004229  d :     0.040302
      dxz     :     0.002984
      dyz     :     0.006650
      dx2y2   :     0.015225
      dxy     :     0.011215

 25 C s       :     3.254529  s :     3.254529
      pz      :     0.989373  p :     2.940558
      px      :     0.916740
      py      :     1.034445
      dz2     :     0.003663  d :     0.039599
      dxz     :     0.005937
      dyz     :     0.003822
      dx2y2   :     0.012779
      dxy     :     0.013397

 26 C s       :     3.305667  s :     3.305667
      pz      :     0.955491  p :     2.942027
      px      :     0.979437
      py      :     1.007099
      dz2     :     0.003785  d :     0.040032
      dxz     :     0.006230
      dyz     :     0.004392
      dx2y2   :     0.011102
      dxy     :     0.014523

 27 H s       :     0.731422  s :     0.731422

 28 H s       :     0.732663  s :     0.732663

 29 H s       :     0.729837  s :     0.729837

 30 H s       :     0.730860  s :     0.730860

 31 H s       :     0.733605  s :     0.733605


                     *******************************
                     * LOEWDIN POPULATION ANALYSIS *
                     *******************************

----------------------
LOEWDIN ATOMIC CHARGES
----------------------
   0 N :    0.028822
   1 C :    0.016571
   2 C :   -0.154574
   3 C :    0.086341
   4 C :   -0.154221
   5 C :    0.014337
   6 H :    0.185044
   7 H :    0.185817
   8 N :   -0.085544
   9 H :    0.186122
  10 H :    0.184972
  11 C :   -0.231359
  12 H :    0.162326
  13 H :    0.162348
  14 H :    0.163047
  15 H :    0.285893
  16 N :   -0.025219
  17 C :   -0.134230
  18 C :    0.104822
  19 H :    0.159816
  20 O :   -0.230246
  21 C :   -0.101568
  22 C :   -0.099190
  23 C :   -0.136983
  24 C :   -0.110733
  25 C :   -0.137633
  26 C :   -0.110621
  27 H :    0.159522
  28 H :    0.155445
  29 H :    0.156386
  30 H :    0.156070
  31 H :    0.158420

-------------------------------
LOEWDIN REDUCED ORBITAL CHARGES
-------------------------------
  0 N s       :     3.039056  s :     3.039056
      pz      :     1.372626  p :     3.809424
      px      :     1.216978
      py      :     1.219821
      dz2     :     0.006731  d :     0.122697
      dxz     :     0.014368
      dyz     :     0.018978
      dx2y2   :     0.042048
      dxy     :     0.040573

  1 C s       :     2.877775  s :     2.877775
      pz      :     0.899172  p :     2.978021
      px      :     1.077051
      py      :     1.001797
      dz2     :     0.009364  d :     0.127633
      dxz     :     0.019059
      dyz     :     0.013338
      dx2y2   :     0.035121
      dxy     :     0.050751

  2 C s       :     2.888530  s :     2.888530
      pz      :     1.016901  p :     3.181359
      px      :     1.080580
      py      :     1.083878
      dz2     :     0.006702  d :     0.084685
      dxz     :     0.009819
      dyz     :     0.005560
      dx2y2   :     0.030717
      dxy     :     0.031886

  3 C s       :     2.822090  s :     2.822090
      pz      :     0.861759  p :     2.934864
      px      :     0.970960
      py      :     1.102145
      dz2     :     0.010201  d :     0.156705
      dxz     :     0.035203
      dyz     :     0.013307
      dx2y2   :     0.054120
      dxy     :     0.043874

  4 C s       :     2.888517  s :     2.888517
      pz      :     1.024747  p :     3.181315
      px      :     1.075605
      py      :     1.080964
      dz2     :     0.006730  d :     0.084388
      dxz     :     0.010235
      dyz     :     0.005369
      dx2y2   :     0.030162
      dxy     :     0.031893

  5 C s       :     2.878411  s :     2.878411
      pz      :     0.899128  p :     2.979020
      px      :     1.083342
      py      :     0.996549
      dz2     :     0.009394  d :     0.128233
      dxz     :     0.018710
      dyz     :     0.014345
      dx2y2   :     0.035977
      dxy     :     0.049807

  6 H s       :     0.814956  s :     0.814956

  7 H s       :     0.814183  s :     0.814183

  8 N s       :     3.059194  s :     3.059194
      pz      :     1.534002  p :     3.894163
      px      :     1.162351
      py      :     1.197811
      dz2     :     0.007870  d :     0.132186
      dxz     :     0.015184
      dyz     :     0.009933
      dx2y2   :     0.055606
      dxy     :     0.043593

  9 H s       :     0.813878  s :     0.813878

 10 H s       :     0.815028  s :     0.815028

 11 C s       :     2.948815  s :     2.948815
      pz      :     1.171151  p :     3.192226
      px      :     0.847047
      py      :     1.174028
      dz2     :     0.017093  d :     0.090317
      dxz     :     0.018093
      dyz     :     0.011523
      dx2y2   :     0.030711
      dxy     :     0.012898

 12 H s       :     0.837674  s :     0.837674

 13 H s       :     0.837652  s :     0.837652

 14 H s       :     0.836953  s :     0.836953

 15 H s       :     0.714107  s :     0.714107

 16 N s       :     3.187624  s :     3.187624
      pz      :     1.062465  p :     3.700293
      px      :     1.255993
      py      :     1.381835
      dz2     :     0.012629  d :     0.137302
      dxz     :     0.030804
      dyz     :     0.017403
      dx2y2   :     0.034990
      dxy     :     0.041475

 17 C s       :     2.902717  s :     2.902717
      pz      :     0.991973  p :     3.105760
      px      :     1.033280
      py      :     1.080507
      dz2     :     0.009495  d :     0.125753
      dxz     :     0.016257
      dyz     :     0.003371
      dx2y2   :     0.040233
      dxy     :     0.056397

 18 C s       :     2.859804  s :     2.859804
      pz      :     0.746438  p :     2.809637
      px      :     1.039506
      py      :     1.023693
      dz2     :     0.013243  d :     0.225737
      dxz     :     0.016550
      dyz     :     0.032156
      dx2y2   :     0.083258
      dxy     :     0.080529

 19 H s       :     0.840184  s :     0.840184

 20 O s       :     3.513999  s :     3.513999
      pz      :     1.384716  p :     4.660356
      px      :     1.736910
      py      :     1.538730
      dz2     :     0.006305  d :     0.055890
      dxz     :     0.002340
      dyz     :     0.012184
      dx2y2   :     0.017587
      dxy     :     0.017473

 21 C s       :     2.850600  s :     2.850600
      pz      :     1.014252  p :     3.144469
      px      :     1.040008
      py      :     1.090209
      dz2     :     0.008402  d :     0.106499
      dxz     :     0.007519
      dyz     :     0.014796
      dx2y2   :     0.041918
      dxy     :     0.033864

 22 C s       :     2.891779  s :     2.891779
      pz      :     0.948857  p :     3.117210
      px      :     1.087318
      py      :     1.081035
      dz2     :     0.006291  d :     0.090201
      dxz     :     0.013560
      dyz     :     0.006609
      dx2y2   :     0.029588
      dxy     :     0.034153

 23 C s       :     2.893208  s :     2.893208
      pz      :     0.979682  p :     3.153268
      px      :     1.088801
      py      :     1.084785
      dz2     :     0.006360  d :     0.090508
      dxz     :     0.011277
      dyz     :     0.007516
      dx2y2   :     0.030037
      dxy     :     0.035317

 24 C s       :     2.898698  s :     2.898698
      pz      :     0.941788  p :     3.121233
      px      :     1.094124
      py      :     1.085321
      dz2     :     0.007125  d :     0.090802
      dxz     :     0.004948
      dyz     :     0.014359
      dx2y2   :     0.035675
      dxy     :     0.028695

 25 C s       :     2.892622  s :     2.892622
      pz      :     0.983069  p :     3.154628
      px      :     1.085362
      py      :     1.086196
      dz2     :     0.006339  d :     0.090384
      dxz     :     0.012447
      dyz     :     0.006492
      dx2y2   :     0.032123
      dxy     :     0.032983

 26 C s       :     2.891905  s :     2.891905
      pz      :     0.959445  p :     3.128102
      px      :     1.094383
      py      :     1.074274
      dz2     :     0.006451  d :     0.090613
      dxz     :     0.012564
      dyz     :     0.008152
      dx2y2   :     0.028290
      dxy     :     0.035156

 27 H s       :     0.840478  s :     0.840478

 28 H s       :     0.844555  s :     0.844555

 29 H s       :     0.843614  s :     0.843614

 30 H s       :     0.843930  s :     0.843930

 31 H s       :     0.841580  s :     0.841580


                      *****************************
                      * MAYER POPULATION ANALYSIS *
                      *****************************

  NA   - Mulliken gross atomic population
  ZA   - Total nuclear charge
  QA   - Mulliken gross atomic charge
  VA   - Mayer's total valence
  BVA  - Mayer's bonded valence
  FA   - Mayer's free valence

  ATOM       NA         ZA         QA         VA         BVA        FA
  0 N      7.4394     7.0000    -0.4394     3.4401     3.4401     0.0000
  1 C      5.9091     6.0000     0.0909     3.5911     3.5911    -0.0000
  2 C      6.4031     6.0000    -0.4031     3.7850     3.7850     0.0000
  3 C      5.4469     6.0000     0.5531     3.5432     3.5432    -0.0000
  4 C      6.4200     6.0000    -0.4200     3.7895     3.7895    -0.0000
  5 C      5.9182     6.0000     0.0818     3.6075     3.6075    -0.0000
  6 H      0.6551     1.0000     0.3449     0.8464     0.8464    -0.0000
  7 H      0.6790     1.0000     0.3210     0.8862     0.8862     0.0000
  8 N      7.5531     7.0000    -0.5531     3.1523     3.1523     0.0000
  9 H      0.6769     1.0000     0.3231     0.8760     0.8760     0.0000
 10 H      0.6514     1.0000     0.3486     0.8438     0.8438    -0.0000
 11 C      6.5317     6.0000    -0.5317     3.5699     3.5699     0.0000
 12 H      0.7113     1.0000     0.2887     0.8816     0.8816     0.0000
 13 H      0.7111     1.0000     0.2889     0.8813     0.8813     0.0000
 14 H      0.7163     1.0000     0.2837     0.8952     0.8952     0.0000
 15 H      0.5590     1.0000     0.4410     0.8133     0.8133     0.0000
 16 N      7.1487     7.0000    -0.1487     3.0845     3.0845     0.0000
 17 C      6.1596     6.0000    -0.1596     3.7940     3.7940    -0.0000
 18 C      5.6632     6.0000     0.3368     3.9041     3.9041     0.0000
 19 H      0.7179     1.0000     0.2821     0.8885     0.8885    -0.0000
 20 O      8.4131     8.0000    -0.4131     2.1918     2.1918    -0.0000
 21 C      6.0002     6.0000    -0.0002     3.5872     3.5872     0.0000
 22 C      6.2562     6.0000    -0.2562     3.7814     3.7814    -0.0000
 23 C      6.2379     6.0000    -0.2379     3.7757     3.7757     0.0000
 24 C      6.2407     6.0000    -0.2407     3.7796     3.7796    -0.0000
 25 C      6.2347     6.0000    -0.2347     3.7894     3.7894     0.0000
 26 C      6.2877     6.0000    -0.2877     3.7587     3.7587     0.0000
 27 H      0.7314     1.0000     0.2686     0.9020     0.9020    -0.0000
 28 H      0.7327     1.0000     0.2673     0.8934     0.8934     0.0000
 29 H      0.7298     1.0000     0.2702     0.8920     0.8920    -0.0000
 30 H      0.7309     1.0000     0.2691     0.8922     0.8922    -0.0000
 31 H      0.7336     1.0000     0.2664     0.8987     0.8987     0.0000

  Mayer bond orders larger than 0.100000
B(  0-N ,  1-C ) :   1.1940 B(  0-N ,  5-C ) :   1.2020 B(  0-N , 11-C ) :   0.8950 
B(  1-C ,  2-C ) :   1.5002 B(  1-C ,  6-H ) :   0.8596 B(  2-C ,  3-C ) :   1.2540 
B(  2-C ,  7-H ) :   0.8705 B(  3-C ,  4-C ) :   1.2644 B(  3-C ,  8-N ) :   1.0427 
B(  4-C ,  5-C ) :   1.4915 B(  4-C ,  9-H ) :   0.8760 B(  5-C , 10-H ) :   0.8563 
B(  8-N , 15-H ) :   0.7042 B(  8-N , 16-N ) :   1.1875 B( 11-C , 12-H ) :   0.8907 
B( 11-C , 13-H ) :   0.8904 B( 11-C , 14-H ) :   0.8991 B( 16-N , 17-C ) :   1.7961 
B( 17-C , 18-C ) :   0.9968 B( 17-C , 19-H ) :   0.8814 B( 18-C , 20-O ) :   1.9397 
B( 18-C , 21-C ) :   0.9486 B( 21-C , 22-C ) :   1.3357 B( 21-C , 26-C ) :   1.3401 
B( 22-C , 23-C ) :   1.4416 B( 22-C , 27-H ) :   0.8997 B( 23-C , 24-C ) :   1.3962 
B( 23-C , 28-H ) :   0.9033 B( 24-C , 25-C ) :   1.4157 B( 24-C , 29-H ) :   0.9011 
B( 25-C , 26-C ) :   1.4322 B( 25-C , 30-H ) :   0.9020 B( 26-C , 31-H ) :   0.9027 


-------
TIMINGS
-------

Total SCF time: 0 days 0 hours 0 min 24 sec 

Total time                  ....      24.937 sec
Sum of individual times     ....      24.918 sec  ( 99.9%)

SCF preparation             ....       0.723 sec  (  2.9%)
Fock matrix formation       ....      23.689 sec  ( 95.0%)
  Startup                   ....       0.021 sec  (  0.1% of F)
  Exchange formation        ....      17.019 sec  ( 71.8% of F)
  Split-RI-J                ....       1.908 sec  (  8.1% of F)
  XC integration            ....       1.586 sec  (  6.7% of F)
    XC Preparation          ....       0.000 sec  (  0.0% of XC)
    Basis function eval.    ....       0.415 sec  ( 26.2% of XC)
    Density eval.           ....       0.344 sec  ( 21.7% of XC)
    XC-Functional eval.     ....       0.064 sec  (  4.0% of XC)
    XC-Potential eval.      ....       0.486 sec  ( 30.7% of XC)
  CPCM terms                ....       3.079 sec  ( 13.0% of F)
Diagonalization             ....       0.000 sec  (  0.0%)
Density matrix formation    ....       0.057 sec  (  0.2%)
Total Energy calculation    ....       0.034 sec  (  0.1%)
Population analysis         ....       0.020 sec  (  0.1%)
Orbital Transformation      ....       0.037 sec  (  0.1%)
Orbital Orthonormalization  ....       0.000 sec  (  0.0%)
DIIS solution               ....       0.240 sec  (  1.0%)
SOSCF solution              ....       0.116 sec  (  0.5%)
Finished LeanSCF after  25.0 sec

Maximum memory used throughout the entire LEANSCF-calculation: 24.8 MB


           ************************************************************
           *        Program running with 12 parallel MPI-processes    *
           *              working on a common directory               *
           ************************************************************

------------------------------------------------------------------------------
                         ORCA PROPERTY INTEGRAL CALCULATIONS
------------------------------------------------------------------------------

GBWName                                   ... orca.gbw
Number of atoms                           ...     32
Number of basis functions                 ...    298
Max core memory                           ...   1024 MB

Dipole integrals                          ... YES
Quadrupole integrals                      ...  NO
Linear momentum integrals                 ...  NO
Angular momentum integrals                ...  NO
Higher moments length integrals           ...  NO
Higher moments velocity integrals         ...  NO
Kinetic energy integrals                  ...  NO
GIAO right hand sides                     ...  NO
GIAO dipole derivative integrals          ...  NO
SOC integrals                             ...  NO
EPR diamagnetic integrals (GIAO)          ...  NO
EPR gauge integrals                       ...  NO
Field gradient integrals                  ...  NO (   0 nuclei)
Spin-dipole/Fermi contact integrals       ...  NO (   0 nuclei)
Contact density integrals                 ...  NO (   0 nuclei)
Nucleus-orbit integrals                   ...  NO (   0 nuclei)
Geometric perturbations                   ... YES (  32 nuclei)

Choice of electric origin   ... Center of mass
Position of electric origin ... ( -0.0000,  0.0000,  0.0000) 
Choice of magnetic origin   ... GIAO
Position of magnetic origin ... (  0.0000,  0.0000,  0.0000) 

Calculating integrals                     ... Electric Dipole (Length)     done (  0.0 sec)
Calculating integrals                     ... Geometrical perturbation right hand sides

-----------------------
GEOMETRIC PERTURBATIONS (32 nuclei)
-----------------------

MaxCore                            ...   1024 MB
Number of batches                  ...      1

BATCH   0: Atoms    0 -   31 ( 96 perturbations)
   => H(core) and overlap derivative integrals     ... done (     0.2 sec)
   => Making and storing internal U-coefficients   ... done (     0.0 sec)
   => RI-J derivative integrals                    ... done (     3.2 sec)
   => RI-J response operators                      ... done (     0.7 sec)
   => Exact two-electron exchange derivatives      ... done (     9.0 sec)
   => Exact two-electron exchange response ops.    ... done (    74.6 sec)
   => XC derivative integrals                      ... done (    11.4 sec)
   => XC response operators                        ... done (     4.3 sec)
   => CPCM derivative integrals                    ... done (     9.3 sec)
   => CPCM response operators                      ... done (    16.3 sec)
   => Completing and storing right hand sides      ... done (     0.0 sec)
   => Total time for right hand sides = 120.5 sec

  geometrical perturbations done (120.5 sec)

Property integrals calculated in 120.5 sec

Maximum memory used throughout the entire PROPINT-calculation: 283.6 MB


-------------------------------------------------------------------------------
                          DFT DISPERSION CORRECTION                            
                                                                               
                              DFTD3 V3.1  Rev 1                                
                          USING Becke-Johnson damping                          
-------------------------------------------------------------------------------
The PBEh-3c composite method is recognized
Using three-body term ABC
Active option DFTDOPT                   ...         4   

molecular C6(AA) [au] = 12039.277853 


            DFT-D V3
 parameters
 s6 scaling factor         :     1.0000 
 a1 scaling factor         :     0.4860 
 s8 scaling factor         :     0.0000 
 a2 scaling factor         :     4.5000 
 Damping factor alpha9(ATM):    16.0000 
 ad hoc parameters k1-k3   :    16.0000     1.3333    -4.0000 

 Edisp/kcal,au: -13.222798713490  -0.021071868792 
 E6   /kcal   : -13.149858204 
 E8   /kcal   :  -0.000000000 
 E6(ABC)      :  -0.072940509 
 % E8         :   0.000000000 
 % E6(ABC)    :   0.551626861 

-------------------------   ----------------
Dispersion correction           -0.021071869
-------------------------   ----------------

------------------   -----------------
gCP correction             0.058102452
------------------   -----------------

-------------------------   --------------------
FINAL SINGLE POINT ENERGY      -779.515907062543
-------------------------   --------------------


           ************************************************************
           *        Program running with 12 parallel MPI-processes    *
           *              working on a common directory               *
           ************************************************************
------------------------------------------------------------------------------
                            ORCA SCF RESPONSE CALCULATION
------------------------------------------------------------------------------

GBWName                                 ... orca.gbw
Number of atoms                         ...     32
Number of basis functions               ...    298
Max core memory                         ...   1024 MB

Electric field perturbation             ...  NO
Quadrupolar field perturbation          ...  NO
Magnetic field perturbation (no GIAO)   ...  NO
Magnetic field perturbation (with GIAO) ...  NO
Linear momentum (velocity) perturbation ...  NO
Spin-orbit coupling perturbation        ...  NO
Choice of electric origin               ... Center of mass
Position of electric origin             ...    -0.000027     0.000007     0.000001
Choice of magnetic origin               ... GIAO
Position of magnetic origin             ...     0.000000     0.000000     0.000000
Nuclear geometric perturbations         ... YES (  96 perturbations)
Nucleus-orbit perturbations             ...  NO (   0 perturbations)
Spin-dipole/Fermi contact perturbations ...  NO (   0 perturbations)

Total number of real perturbations      ...     96
Total number of imaginary perturbations ...      0
Total number of triplet perturbations   ...      0
Total number of SOC perturbations       ...      0

Using XC Grid                  ... (orca.grid_cpscf.tmp) 
Recalculating density on grid  ... (orca.grho_cpscf0.tmp) done
Calculating the xc-kernel      ... (orca.fxc_cpscf0.tmp) done

                                **********************
                                * REAL PERTURBATIONS *
                                **********************


-------------------
SHARK CP-SCF DRIVER
-------------------

Dimension of the orbital basis          ...    298
Dimension of the CPSCF-problem          ...  14805
Number of operators                     ...      1
Max. number of iterations               ...    128
Convergence Tolerance                   ... 3.0e-05
Number of perturbations                 ...     96
Perturbation type                       ... REAL

----------------------------
POPLE LINEAR EQUATION SOLVER
----------------------------

  ITERATION   0:   ||err||_max =   3.4075e-01 ( 188.7 sec   0/ 96 done)
  ITERATION   1:   ||err||_max =   4.5332e-02 ( 198.9 sec   0/ 96 done)
  ITERATION   2:   ||err||_max =   2.6768e-02 ( 200.5 sec   0/ 96 done)
  ITERATION   3:   ||err||_max =   8.0164e-03 ( 200.0 sec   0/ 96 done)
  ITERATION   4:   ||err||_max =   2.7938e-03 ( 200.8 sec   0/ 96 done)
  ITERATION   5:   ||err||_max =   9.0197e-04 ( 201.0 sec   1/ 96 done)
  ITERATION   6:   ||err||_max =   3.3567e-04 ( 198.6 sec  11/ 96 done)
  ITERATION   7:   ||err||_max =   1.1435e-04 ( 171.8 sec  47/ 96 done)
  ITERATION   8:   ||err||_max =   4.0101e-05 (  80.2 sec  87/ 96 done)
  ITERATION   9:   ||err||_max =   1.5250e-05 (   7.2 sec  96/ 96 done)

CP-SCF equations solved in 1647.6 sec
Response densities calculated in   0.0 sec

Maximum memory used throughout the entire SCFRESP-calculation: 226.6 MB


           ************************************************************
           *        Program running with 12 parallel MPI-processes    *
           *              working on a common directory               *
           ************************************************************

------------------------------------------------------------------------------
                              ORCA PROPERTY CALCULATIONS
------------------------------------------------------------------------------

GBWName                                 ... orca.gbw
Number of atoms                         ...     32
Number of basis functions               ...    298
Max core memory                         ...   1024 MB

Electric properties:
Dipole moment                           ... YES
Quadrupole moment                       ...  NO
Static polarizability (Dipole/Dipole)   ...  NO
Static polarizability (Dipole/Quad.)    ...  NO
Static polarizability (Quad./Quad.)     ...  NO
Static polarizability (Velocity)        ...  NO

Atomic electric properties:
Dipole moment                           ...  NO
Quadrupole moment                       ...  NO
Static polarizability                   ...  NO

Choice of electric origin               ... Center of mass
Position of electric origin             ...    -0.000027     0.000007     0.000001

General magnetic properties:
Magnetizability                         ...  NO

EPR properties:
g-Tensor (aka g-matrix)                 ...  NO
Zero-Field splitting spin-orbit         ...  NO
Zero-field splitting spin-spin          ...  NO
Hyperfine couplings                     ...  NO (   0 nuclei)
Quadrupole couplings                    ...  NO (   0 nuclei)
Contact density                         ...  NO (   0 nuclei)

NMR properties:
Chemical shifts                         ...  NO (   0 nuclei)
Spin-rotation constants                 ...  NO (   0 nuclei)
Spin-spin couplings                     ...  NO (   0 nuclei,    0 pairs)

Choice of magnetic origin               ... GIAO
Position of magnetic origin             ...     0.000000     0.000000     0.000000

Properties with geometric perturbations:
SCF Hessian                             ... YES
IR spectrum                             ... YES
VCD spectrum                            ...  NO
X-ray spectroscopy properties:
SCF XES/XAS/RIXS spectra                ...  NO


-------------
DIPOLE MOMENT
-------------

Method             : SCF
Type of density    : Electron Density
Multiplicity       :   1
Irrep              :   0
Energy             :  -779.5529376455508554 Eh
Relativity type    : 
Basis              : AO
                                X                 Y                 Z
Electronic contribution:      2.741488009      -0.843091369       0.006104570
Nuclear contribution   :     -8.998056072       1.189043346      -0.037099450
                        -----------------------------------------
Total Dipole Moment    :     -6.256568063       0.345951978      -0.030994880
                        -----------------------------------------
Magnitude (a.u.)       :      6.266201990
Magnitude (Debye)      :     15.927419686


--------------------
Rotational spectrum 
--------------------
 
Rotational constants in cm-1:             0.071148             0.004446             0.004202 
Rotational constants in MHz :          2132.970308           133.282140           125.966768 

Dipole components along the rotational axes: 
x,y,z [a.u.] :     6.256568     0.345954    -0.030995 
x,y,z [Debye]:    15.902932     0.879345    -0.078782 

 

Dipole moment calculation done in   0.0 sec 

-----------
SCF HESSIAN
-----------

Occupied/Occupied contributions to the Hessian:
   => Occupied/Occupied contributions              ... done (  0.0 sec)
Perturbed density contributions to the Hessian:
   => Perturbed density contributions              ... done (  0.0 sec)
Explicit contributions to the Hessian:
   => Nuclear repulsion Hessian                    ... done (  0.0 sec)
   => HCore and overlap Hessian                    ... done (  4.7 sec)
   => RI-J Hessian                                 ... done (  4.1 sec)
   => ON(X) Hessian                                ... done ( 36.6 sec)
   => XC-Hessian                                   ... done (  6.4 sec)
   => CPCM-Hessian                                 ... done (  7.4 sec)
   => Van der Waals-Hessian                        ... done (  0.8 sec)
   => GCP-Hessian                                  ... done (  0.2 sec)
   => Explicit contributions done
Dipole derivatives                                 ... done (  0.1 sec)
Mass weighting the Hessian           ... done
Calculating normal modes             ... done
Scaling frequencies                  ... done

-----------------------
VIBRATIONAL FREQUENCIES
-----------------------

Scaling factor for frequencies =  1.000000000  (already applied!)

     0:       0.00 cm**-1
     1:       0.00 cm**-1
     2:       0.00 cm**-1
     3:       0.00 cm**-1
     4:       0.00 cm**-1
     5:       0.00 cm**-1
     6:     -45.48 cm**-1  ***imaginary mode***
     7:      20.86 cm**-1
     8:      36.84 cm**-1
     9:      59.12 cm**-1
    10:      64.62 cm**-1
    11:      90.96 cm**-1
    12:     148.21 cm**-1
    13:     170.91 cm**-1
    14:     171.99 cm**-1
    15:     208.11 cm**-1
    16:     321.51 cm**-1
    17:     326.12 cm**-1
    18:     375.38 cm**-1
    19:     413.18 cm**-1
    20:     420.81 cm**-1
    21:     431.53 cm**-1
    22:     437.28 cm**-1
    23:     479.10 cm**-1
    24:     490.28 cm**-1
    25:     523.46 cm**-1
    26:     544.56 cm**-1
    27:     629.31 cm**-1
    28:     640.28 cm**-1
    29:     692.77 cm**-1
    30:     717.66 cm**-1
    31:     726.03 cm**-1
    32:     727.98 cm**-1
    33:     761.53 cm**-1
    34:     767.38 cm**-1
    35:     814.05 cm**-1
    36:     842.14 cm**-1
    37:     878.99 cm**-1
    38:     891.85 cm**-1
    39:     894.58 cm**-1
    40:     898.09 cm**-1
    41:     936.04 cm**-1
    42:     980.65 cm**-1
    43:     998.63 cm**-1
    44:    1030.80 cm**-1
    45:    1037.92 cm**-1
    46:    1041.27 cm**-1
    47:    1044.81 cm**-1
    48:    1051.76 cm**-1
    49:    1068.77 cm**-1
    50:    1087.59 cm**-1
    51:    1091.39 cm**-1
    52:    1123.87 cm**-1
    53:    1149.28 cm**-1
    54:    1180.69 cm**-1
    55:    1206.16 cm**-1
    56:    1208.58 cm**-1
    57:    1222.05 cm**-1
    58:    1245.57 cm**-1
    59:    1262.51 cm**-1
    60:    1277.36 cm**-1
    61:    1314.71 cm**-1
    62:    1347.12 cm**-1
    63:    1381.78 cm**-1
    64:    1406.24 cm**-1
    65:    1409.59 cm**-1
    66:    1425.15 cm**-1
    67:    1487.64 cm**-1
    68:    1500.17 cm**-1
    69:    1518.87 cm**-1
    70:    1527.20 cm**-1
    71:    1528.47 cm**-1
    72:    1552.58 cm**-1
    73:    1583.68 cm**-1
    74:    1593.12 cm**-1
    75:    1633.95 cm**-1
    76:    1682.18 cm**-1
    77:    1691.78 cm**-1
    78:    1698.62 cm**-1
    79:    1716.24 cm**-1
    80:    1769.60 cm**-1
    81:    1804.29 cm**-1
    82:    3157.23 cm**-1
    83:    3255.01 cm**-1
    84:    3275.82 cm**-1
    85:    3276.33 cm**-1
    86:    3283.31 cm**-1
    87:    3287.93 cm**-1
    88:    3294.26 cm**-1
    89:    3298.03 cm**-1
    90:    3303.74 cm**-1
    91:    3304.88 cm**-1
    92:    3312.25 cm**-1
    93:    3325.44 cm**-1
    94:    3333.32 cm**-1
    95:    3519.10 cm**-1


------------
NORMAL MODES
------------

These modes are the Cartesian displacements weighted by the diagonal matrix
M(i,i)=1/sqrt(m[i]) where m[i] is the mass of the displaced atom
Thus, these vectors are normalized but *not* orthogonal

                  0          1          2          3          4          5    
      0       0.000000   0.000000   0.000000   0.000000   0.000000   0.000000
      1       0.000000   0.000000   0.000000   0.000000   0.000000   0.000000
      2       0.000000   0.000000   0.000000   0.000000   0.000000   0.000000
      3       0.000000   0.000000   0.000000   0.000000   0.000000   0.000000
      4       0.000000   0.000000   0.000000   0.000000   0.000000   0.000000
      5       0.000000   0.000000   0.000000   0.000000   0.000000   0.000000
      6       0.000000   0.000000   0.000000   0.000000   0.000000   0.000000
      7       0.000000   0.000000   0.000000   0.000000   0.000000   0.000000
      8       0.000000   0.000000   0.000000   0.000000   0.000000   0.000000
      9       0.000000   0.000000   0.000000   0.000000   0.000000   0.000000
     10       0.000000   0.000000   0.000000   0.000000   0.000000   0.000000
     11       0.000000   0.000000   0.000000   0.000000   0.000000   0.000000
     12       0.000000   0.000000   0.000000   0.000000   0.000000   0.000000
     13       0.000000   0.000000   0.000000   0.000000   0.000000   0.000000
     14       0.000000   0.000000   0.000000   0.000000   0.000000   0.000000
     15       0.000000   0.000000   0.000000   0.000000   0.000000   0.000000
     16       0.000000   0.000000   0.000000   0.000000   0.000000   0.000000
     17       0.000000   0.000000   0.000000   0.000000   0.000000   0.000000
     18       0.000000   0.000000   0.000000   0.000000   0.000000   0.000000
     19       0.000000   0.000000   0.000000   0.000000   0.000000   0.000000
     20       0.000000   0.000000   0.000000   0.000000   0.000000   0.000000
     21       0.000000   0.000000   0.000000   0.000000   0.000000   0.000000
     22       0.000000   0.000000   0.000000   0.000000   0.000000   0.000000
     23       0.000000   0.000000   0.000000   0.000000   0.000000   0.000000
     24       0.000000   0.000000   0.000000   0.000000   0.000000   0.000000
     25       0.000000   0.000000   0.000000   0.000000   0.000000   0.000000
     26       0.000000   0.000000   0.000000   0.000000   0.000000   0.000000
     27       0.000000   0.000000   0.000000   0.000000   0.000000   0.000000
     28       0.000000   0.000000   0.000000   0.000000   0.000000   0.000000
     29       0.000000   0.000000   0.000000   0.000000   0.000000   0.000000
     30       0.000000   0.000000   0.000000   0.000000   0.000000   0.000000
     31       0.000000   0.000000   0.000000   0.000000   0.000000   0.000000
     32       0.000000   0.000000   0.000000   0.000000   0.000000   0.000000
     33       0.000000   0.000000   0.000000   0.000000   0.000000   0.000000
     34       0.000000   0.000000   0.000000   0.000000   0.000000   0.000000
     35       0.000000   0.000000   0.000000   0.000000   0.000000   0.000000
     36       0.000000   0.000000   0.000000   0.000000   0.000000   0.000000
     37       0.000000   0.000000   0.000000   0.000000   0.000000   0.000000
     38       0.000000   0.000000   0.000000   0.000000   0.000000   0.000000
     39       0.000000   0.000000   0.000000   0.000000   0.000000   0.000000
     40       0.000000   0.000000   0.000000   0.000000   0.000000   0.000000
     41       0.000000   0.000000   0.000000   0.000000   0.000000   0.000000
     42       0.000000   0.000000   0.000000   0.000000   0.000000   0.000000
     43       0.000000   0.000000   0.000000   0.000000   0.000000   0.000000
     44       0.000000   0.000000   0.000000   0.000000   0.000000   0.000000
     45       0.000000   0.000000   0.000000   0.000000   0.000000   0.000000
     46       0.000000   0.000000   0.000000   0.000000   0.000000   0.000000
     47       0.000000   0.000000   0.000000   0.000000   0.000000   0.000000
     48       0.000000   0.000000   0.000000   0.000000   0.000000   0.000000
     49       0.000000   0.000000   0.000000   0.000000   0.000000   0.000000
     50       0.000000   0.000000   0.000000   0.000000   0.000000   0.000000
     51       0.000000   0.000000   0.000000   0.000000   0.000000   0.000000
     52       0.000000   0.000000   0.000000   0.000000   0.000000   0.000000
     53       0.000000   0.000000   0.000000   0.000000   0.000000   0.000000
     54       0.000000   0.000000   0.000000   0.000000   0.000000   0.000000
     55       0.000000   0.000000   0.000000   0.000000   0.000000   0.000000
     56       0.000000   0.000000   0.000000   0.000000   0.000000   0.000000
     57       0.000000   0.000000   0.000000   0.000000   0.000000   0.000000
     58       0.000000   0.000000   0.000000   0.000000   0.000000   0.000000
     59       0.000000   0.000000   0.000000   0.000000   0.000000   0.000000
     60       0.000000   0.000000   0.000000   0.000000   0.000000   0.000000
     61       0.000000   0.000000   0.000000   0.000000   0.000000   0.000000
     62       0.000000   0.000000   0.000000   0.000000   0.000000   0.000000
     63       0.000000   0.000000   0.000000   0.000000   0.000000   0.000000
     64       0.000000   0.000000   0.000000   0.000000   0.000000   0.000000
     65       0.000000   0.000000   0.000000   0.000000   0.000000   0.000000
     66       0.000000   0.000000   0.000000   0.000000   0.000000   0.000000
     67       0.000000   0.000000   0.000000   0.000000   0.000000   0.000000
     68       0.000000   0.000000   0.000000   0.000000   0.000000   0.000000
     69       0.000000   0.000000   0.000000   0.000000   0.000000   0.000000
     70       0.000000   0.000000   0.000000   0.000000   0.000000   0.000000
     71       0.000000   0.000000   0.000000   0.000000   0.000000   0.000000
     72       0.000000   0.000000   0.000000   0.000000   0.000000   0.000000
     73       0.000000   0.000000   0.000000   0.000000   0.000000   0.000000
     74       0.000000   0.000000   0.000000   0.000000   0.000000   0.000000
     75       0.000000   0.000000   0.000000   0.000000   0.000000   0.000000
     76       0.000000   0.000000   0.000000   0.000000   0.000000   0.000000
     77       0.000000   0.000000   0.000000   0.000000   0.000000   0.000000
     78       0.000000   0.000000   0.000000   0.000000   0.000000   0.000000
     79       0.000000   0.000000   0.000000   0.000000   0.000000   0.000000
     80       0.000000   0.000000   0.000000   0.000000   0.000000   0.000000
     81       0.000000   0.000000   0.000000   0.000000   0.000000   0.000000
     82       0.000000   0.000000   0.000000   0.000000   0.000000   0.000000
     83       0.000000   0.000000   0.000000   0.000000   0.000000   0.000000
     84       0.000000   0.000000   0.000000   0.000000   0.000000   0.000000
     85       0.000000   0.000000   0.000000   0.000000   0.000000   0.000000
     86       0.000000   0.000000   0.000000   0.000000   0.000000   0.000000
     87       0.000000   0.000000   0.000000   0.000000   0.000000   0.000000
     88       0.000000   0.000000   0.000000   0.000000   0.000000   0.000000
     89       0.000000   0.000000   0.000000   0.000000   0.000000   0.000000
     90       0.000000   0.000000   0.000000   0.000000   0.000000   0.000000
     91       0.000000   0.000000   0.000000   0.000000   0.000000   0.000000
     92       0.000000   0.000000   0.000000   0.000000   0.000000   0.000000
     93       0.000000   0.000000   0.000000   0.000000   0.000000   0.000000
     94       0.000000   0.000000   0.000000   0.000000   0.000000   0.000000
     95       0.000000   0.000000   0.000000   0.000000   0.000000   0.000000
                  6          7          8          9         10         11    
      0       0.000633  -0.002430   0.000098  -0.021835  -0.010936   0.011636
      1       0.001445  -0.021844   0.023109   0.103292   0.018574  -0.008478
      2      -0.026501   0.122893   0.019652  -0.003107   0.052156   0.000895
      3      -0.001987  -0.003326   0.015965   0.057234   0.013321  -0.000446
      4       0.003122  -0.010238  -0.004296   0.064529   0.003473   0.023960
      5      -0.026205   0.047477   0.140713  -0.071672   0.053741  -0.169779
      6      -0.001951  -0.002884   0.015930   0.056728   0.013409  -0.000015
      7       0.004354   0.006001  -0.021916  -0.033374  -0.008792   0.048030
      8      -0.014954  -0.054517   0.125320  -0.065169  -0.065075  -0.228792
      9       0.000599  -0.001480  -0.000719  -0.023810  -0.010167   0.011178
     10       0.003693   0.010358  -0.010824  -0.092292  -0.007170   0.037067
     11      -0.000672  -0.079734  -0.020988   0.014170  -0.175864  -0.104297
     12       0.003185  -0.000627  -0.016471  -0.104159  -0.034514   0.023809
     13       0.001549  -0.000066   0.017202  -0.051899   0.016076   0.017355
     14       0.003574  -0.010626  -0.143787   0.091573  -0.229283  -0.022833
     15       0.003324  -0.001049  -0.016132  -0.101885  -0.034598   0.023629
     16       0.000458  -0.016700   0.033731   0.047113   0.027541  -0.008496
     17      -0.007601   0.091976  -0.120496   0.080357  -0.106099   0.048476
     18      -0.004035  -0.004822   0.028751   0.120868   0.031878  -0.011190
     19       0.003661  -0.015055  -0.012034   0.114440  -0.001381   0.027406
     20      -0.039109   0.074680   0.253287  -0.137567   0.171697  -0.242985
     21      -0.003864  -0.003812   0.029095   0.121128   0.032607  -0.009465
     22       0.006668   0.014167  -0.044172  -0.059940  -0.023875   0.070790
     23      -0.023495  -0.107220   0.228207  -0.128453  -0.035359  -0.348330
     24       0.000516  -0.001058  -0.000903  -0.024158  -0.009747   0.010109
     25       0.004463   0.022214  -0.022130  -0.154386  -0.021491   0.035449
     26       0.003739  -0.159190  -0.043634   0.014294  -0.192098  -0.050384
     27       0.005103   0.000358  -0.029303  -0.171357  -0.054010   0.034260
     28       0.001673   0.003095   0.026932  -0.094898   0.021712   0.013506
     29       0.009541  -0.028958  -0.258563   0.157011  -0.339138   0.041757
     30       0.004973   0.000325  -0.027903  -0.163112  -0.051666   0.033179
     31      -0.000435  -0.026968   0.055501   0.081246   0.040744  -0.032868
     32      -0.006065   0.154590  -0.215074   0.135724  -0.119328   0.168935
     33       0.000043  -0.002988   0.000885  -0.018322  -0.010450   0.010372
     34      -0.015235  -0.039926   0.046570   0.210867   0.031077  -0.051821
     35       0.044663   0.240750   0.026924   0.003872   0.226845   0.176224
     36       0.018219   0.070723   0.012446   0.012526   0.114759   0.120649
     37      -0.547435  -0.005168   0.031793   0.161675   0.131662   0.053004
     38       0.274944   0.253278   0.037060   0.036162   0.230446   0.172956
     39      -0.026531  -0.077996   0.007424   0.029074  -0.108294  -0.113972
     40       0.430301  -0.077422   0.070082   0.301380  -0.048373  -0.161093
     41       0.407093   0.242887   0.042308   0.055280   0.205262   0.142897
     42       0.009219  -0.002277  -0.016894  -0.093943  -0.038310   0.022992
     43       0.057064  -0.050217   0.056254   0.251579   0.020967  -0.080534
     44      -0.510856   0.314807   0.008580  -0.077180   0.383300   0.350481
     45       0.000911   0.000802  -0.010725  -0.055108  -0.022194   0.010918
     46       0.003678   0.022702  -0.016443  -0.169218  -0.034796   0.040009
     47       0.010887  -0.157268  -0.123949   0.022058  -0.127666  -0.087635
     48       0.000590  -0.001330   0.006507  -0.008755  -0.010248   0.011643
     49       0.005617   0.028834  -0.040453  -0.162763  -0.027562  -0.000098
     50      -0.004327  -0.202785   0.044176  -0.002163  -0.148606   0.178449
     51       0.000634  -0.001040   0.005727  -0.011522  -0.012078   0.011169
     52       0.004206   0.030905  -0.047596  -0.139223  -0.026830  -0.029837
     53      -0.003417  -0.210450   0.040510  -0.017523  -0.011857   0.251849
     54      -0.000800  -0.001616   0.004079   0.029311   0.013021  -0.007760
     55       0.001919   0.024494  -0.039643  -0.106098  -0.032641  -0.016652
     56       0.005836  -0.159613  -0.029964  -0.042313   0.161318   0.040075
     57       0.001785  -0.003220   0.016790  -0.039902  -0.037332   0.032563
     58       0.004912   0.037388  -0.064529  -0.127042  -0.014735  -0.075371
     59      -0.010954  -0.245236   0.116976  -0.014074  -0.016119   0.471415
     60      -0.002071  -0.006120   0.014804   0.072410   0.028880  -0.014137
     61       0.001630   0.029949  -0.038404  -0.121901  -0.053591   0.003917
     62       0.015084  -0.201088  -0.086475  -0.061621   0.327625  -0.159427
     63      -0.000584   0.001093   0.000293   0.021664   0.011075  -0.010308
     64      -0.000162   0.006777  -0.017116  -0.025244  -0.005708  -0.017459
     65       0.002907  -0.037858  -0.006792  -0.032769   0.100337   0.048860
     66      -0.002001  -0.035520   0.019619   0.091926   0.046821   0.000806
     67       0.000349  -0.007693   0.038913   0.019719  -0.000886  -0.007999
     68       0.010004   0.017290   0.178273  -0.059978   0.009735   0.048335
     69      -0.001841  -0.033614   0.017343   0.085065   0.044689   0.000167
     70      -0.001874  -0.025243   0.077311   0.115722   0.016237   0.005126
     71       0.007267   0.150442   0.201969  -0.014687  -0.094577   0.007814
     72      -0.000285   0.007450  -0.009374   0.009638   0.009580  -0.018669
     73      -0.004764  -0.027772   0.052328   0.168619   0.033579   0.002748
     74      -0.002557   0.230929   0.027608   0.060443  -0.094993  -0.045997
     75       0.001108   0.045764  -0.031556  -0.059090  -0.024660  -0.033958
     76      -0.005406  -0.013431  -0.007656   0.124012   0.032776  -0.007780
     77      -0.009557   0.175845  -0.165233   0.079448   0.009237  -0.046168
     78       0.000965   0.042529  -0.029060  -0.051522  -0.021624  -0.032184
     79      -0.003065   0.003617  -0.040238   0.025955   0.011282  -0.016616
     80      -0.006863   0.041468  -0.176496   0.030392   0.100558   0.008440
     81      -0.003208  -0.066920   0.037951   0.151921   0.076284   0.012380
     82       0.002575  -0.005481   0.058633  -0.020298  -0.015549  -0.006824
     83       0.017623  -0.042235   0.312306  -0.111595   0.006102   0.081402
     84      -0.002931  -0.064142   0.036164   0.138754   0.071170   0.014512
     85      -0.001358  -0.036834   0.126175   0.149097   0.015727   0.016354
     86       0.012780   0.193130   0.354680  -0.034059  -0.176940   0.012595
     87      -0.000158   0.009287  -0.011488   0.003845   0.007898  -0.019511
     88      -0.006521  -0.040682   0.079775   0.243817   0.046861   0.009332
     89      -0.004734   0.337027   0.042644   0.102385  -0.176845  -0.086699
     90       0.002315   0.078349  -0.050430  -0.119430  -0.054750  -0.047065
     91      -0.007730  -0.014885  -0.030453   0.165544   0.048352  -0.011193
     92      -0.017167   0.238214  -0.304831   0.133780   0.014003  -0.088771
     93       0.002031   0.076199  -0.056419  -0.100479  -0.042202  -0.055161
     94      -0.003726   0.016218  -0.094216  -0.004028   0.014256  -0.031487
     95      -0.012383   0.003055  -0.325923   0.044183   0.172101   0.004954
                 12         13         14         15         16         17    
      0      -0.038492   0.055502   0.159719   0.028731   0.036158   0.016805
      1       0.008279   0.015934   0.003258   0.015513   0.028742   0.060360
      2       0.017037  -0.068578   0.053180  -0.084537   0.166086  -0.250914
      3       0.010787   0.104829   0.177147   0.003379   0.009657   0.003597
      4      -0.023428  -0.013525  -0.010124   0.028527   0.065683   0.047579
      5       0.020480  -0.084540   0.063808  -0.060602   0.064563  -0.087734
      6       0.009075   0.096149   0.165357   0.003651   0.017951   0.006560
      7      -0.082384  -0.085809  -0.043327   0.045023   0.096477   0.008173
      8       0.011367  -0.054355   0.027784   0.020550  -0.113159   0.208472
      9      -0.029798   0.037223   0.110124   0.014594  -0.001833  -0.001356
     10      -0.101802  -0.127498  -0.060043   0.040137   0.068989   0.015598
     11      -0.011846   0.025566  -0.039343   0.096736  -0.056417   0.095263
     12      -0.080469  -0.002681   0.110046   0.042759   0.025694   0.010472
     13      -0.078379  -0.084081  -0.065844   0.043879   0.077487   0.005756
     14       0.033921  -0.096262   0.054061  -0.026092  -0.102200   0.177570
     15      -0.083577  -0.004006   0.114668   0.046907   0.042764   0.019606
     16      -0.020476  -0.008674  -0.026900   0.031091   0.054066   0.036629
     17       0.042633  -0.132965   0.092060  -0.121641   0.052943  -0.052744
     18       0.051707   0.145423   0.193016  -0.017980  -0.007578  -0.004956
     19       0.002938   0.012109  -0.001439   0.016190   0.052254   0.049119
     20       0.018207  -0.085083   0.071424  -0.069480   0.085854  -0.135485
     21       0.044495   0.144563   0.204782  -0.009973   0.026770   0.009294
     22      -0.101626  -0.115035  -0.065347   0.048151   0.105135  -0.014112
     23       0.005236  -0.046477   0.018287   0.052189  -0.202818   0.352646
     24      -0.021604   0.033668   0.091366   0.006076  -0.017368  -0.006206
     25      -0.090024  -0.121720  -0.010283   0.006092  -0.045465   0.009723
     26      -0.068552   0.202830  -0.161924   0.233172   0.088618  -0.188608
     27      -0.124748  -0.043472   0.098130   0.066752   0.042230   0.016610
     28      -0.102357  -0.100380  -0.073899   0.058641   0.096746  -0.008223
     29       0.046459  -0.125391   0.072981  -0.045368  -0.176689   0.301329
     30      -0.119188  -0.049548   0.078335   0.062677   0.045176   0.022927
     31       0.001621   0.028979  -0.006969   0.031500   0.052417   0.034324
     32       0.057880  -0.181372   0.129487  -0.198863   0.067481  -0.048465
     33      -0.036627   0.060955   0.169748   0.028136   0.036196   0.014624
     34       0.097839   0.096004   0.089080  -0.055767  -0.114057  -0.073301
     35      -0.041060   0.160635  -0.094469   0.103354  -0.078963   0.088258
     36      -0.053087   0.252851   0.084598   0.147736  -0.205792   0.233809
     37       0.071504   0.215413   0.027112   0.015550  -0.213729  -0.016510
     38      -0.035941   0.181301  -0.099553   0.117375  -0.126886   0.145191
     39       0.042539  -0.044718   0.302273  -0.127866   0.120734  -0.281896
     40       0.163569   0.034436   0.183593  -0.152300  -0.113922  -0.196266
     41      -0.022814   0.156521  -0.076286   0.093353  -0.114325   0.117534
     42      -0.095559  -0.025499   0.119703   0.060362   0.183840   0.085303
     43       0.130797   0.105771   0.127741  -0.090300  -0.152137  -0.131929
     44      -0.113371   0.340755  -0.233864   0.265528  -0.225493   0.315421
     45       0.000064   0.100954   0.166625  -0.005420  -0.087915  -0.044393
     46      -0.073993  -0.088965   0.021309  -0.003635  -0.078207  -0.004065
     47      -0.092097   0.211295  -0.135125   0.250148   0.064330  -0.228043
     48      -0.062803  -0.051455  -0.002596   0.028022   0.008601   0.005197
     49      -0.061655  -0.047397   0.030824   0.031242  -0.079737  -0.031921
     50      -0.053350   0.086833  -0.073172  -0.073098   0.051772  -0.030632
     51      -0.059865  -0.051765  -0.013174   0.024007  -0.006449  -0.002901
     52       0.045296   0.073045   0.033388  -0.020945  -0.124617  -0.065999
     53      -0.000463  -0.018789   0.020403  -0.190194  -0.045387   0.040087
     54       0.032282  -0.030059  -0.093447  -0.017651   0.015590   0.012181
     55       0.113551   0.108262  -0.002243  -0.070754  -0.069823  -0.031690
     56       0.034105  -0.026613   0.029935  -0.032930  -0.053799  -0.000096
     57      -0.138100  -0.100835  -0.004056   0.052217   0.030681   0.015553
     58       0.082625   0.115946   0.012294  -0.001069  -0.135935  -0.094039
     59       0.011711  -0.132038   0.102188  -0.416341  -0.089363   0.159532
     60       0.086029  -0.025205  -0.130704  -0.024320   0.216094   0.119225
     61       0.107244   0.094923   0.013698  -0.061481  -0.169442  -0.082262
     62      -0.154578   0.068725  -0.024391  -0.122397   0.025747   0.022782
     63       0.037505  -0.037897  -0.123875  -0.025442  -0.043567  -0.019845
     64       0.121338   0.087365  -0.023888  -0.057505   0.140992   0.076530
     65       0.199630  -0.097605   0.065709   0.147490  -0.040190  -0.021686
     66      -0.016516  -0.112344  -0.119094   0.028086  -0.147261  -0.078282
     67       0.077172   0.044492  -0.018592  -0.022608   0.106498   0.051966
     68       0.181808  -0.064752   0.038409   0.133693   0.023998  -0.007988
     69      -0.009035  -0.110443  -0.125457   0.025488  -0.157637  -0.084375
     70      -0.044200  -0.030998   0.011599   0.027719  -0.021278  -0.015674
     71      -0.015128   0.022077  -0.020187  -0.020893   0.013667   0.003292
     72       0.057185  -0.037471  -0.166291  -0.038827  -0.088682  -0.047365
     73      -0.115171  -0.057775   0.027496   0.036623  -0.072674  -0.037488
     74      -0.193488   0.068390  -0.043514  -0.132418  -0.038633   0.001619
     75       0.111060   0.035553  -0.185812  -0.097337   0.004802   0.005060
     76      -0.045978  -0.019178   0.023865   0.023495   0.013998   0.003972
     77      -0.062715   0.001352   0.005757   0.006401   0.021180   0.002727
     78       0.099500   0.026618  -0.175077  -0.085151  -0.006480  -0.001807
     79       0.079454   0.057861  -0.004165  -0.028119   0.141055   0.072435
     80       0.151416  -0.082834   0.059954   0.151189   0.015411  -0.011815
     81      -0.066232  -0.177853  -0.106007   0.079528  -0.242239  -0.131742
     82       0.118479   0.072718  -0.023386  -0.038546   0.160507   0.079219
     83       0.261426  -0.083877   0.045200   0.177350   0.047924  -0.008902
     84      -0.056429  -0.167712  -0.092499   0.079130  -0.222597  -0.120116
     85      -0.089632  -0.061530   0.027065   0.051030  -0.062972  -0.038773
     86      -0.066129   0.063793  -0.054884  -0.083268   0.027884   0.010462
     87       0.064020  -0.032921  -0.168054  -0.041662  -0.082111  -0.044075
     88      -0.218707  -0.106154   0.042010   0.054154  -0.161404  -0.079127
     89      -0.412350   0.152513  -0.097906  -0.305416  -0.092866   0.003726
     90       0.162334   0.104134  -0.207108  -0.156401   0.103248   0.061051
     91      -0.091251  -0.046153   0.031131   0.042684  -0.027486  -0.020765
     92      -0.153327   0.027796  -0.005714  -0.033004   0.046656   0.012112
     93       0.135940   0.072527  -0.199621  -0.111345   0.050887   0.022974
     94       0.124452   0.084272  -0.018819  -0.038363   0.185578   0.090632
     95       0.227379  -0.106461   0.076307   0.199420   0.036334  -0.011473
                 18         19         20         21         22         23    
      0      -0.027727  -0.025398  -0.027898   0.067830  -0.122209  -0.057217
      1      -0.143982   0.006040   0.015853  -0.019027   0.043704   0.051622
      2      -0.018017   0.008412   0.003160  -0.020819  -0.009348   0.004162
      3      -0.054590  -0.007617  -0.001137   0.006584  -0.009281   0.030825
      4      -0.143611  -0.013779  -0.001332  -0.014127  -0.034998   0.007515
      5      -0.017954   0.078838   0.024505   0.176852   0.111645  -0.021934
      6      -0.071528  -0.001247   0.005810  -0.006589   0.019184   0.038708
      7      -0.029297  -0.002346  -0.019923   0.080708  -0.082119  -0.109750
      8      -0.009653  -0.078615  -0.027986  -0.171333  -0.137123   0.025783
      9       0.004625   0.017090   0.020513  -0.053861   0.103209   0.065232
     10       0.026922  -0.007171  -0.017625   0.033674  -0.057681  -0.081360
     11       0.003421   0.008998  -0.000092  -0.001675  -0.015836  -0.013822
     12       0.041036  -0.008179  -0.014136   0.022586  -0.041049  -0.026282
     13      -0.021431  -0.003301  -0.003299  -0.031734  -0.011438  -0.036694
     14       0.002270   0.070785   0.023380   0.201370   0.138163  -0.045656
     15       0.011358  -0.012611  -0.018917   0.038809  -0.066059  -0.043013
     16      -0.135200   0.025102   0.024377  -0.010350   0.084319   0.051807
     17      -0.018776  -0.079702  -0.022561  -0.181047  -0.106468   0.037745
     18      -0.099093   0.007868   0.024064  -0.048238   0.090716   0.122469
     19      -0.172879  -0.022983   0.008863  -0.089956   0.001670   0.067209
     20      -0.021017   0.215032   0.067504   0.463912   0.307825  -0.030172
     21      -0.155400  -0.009061   0.006045   0.005911  -0.002066   0.065785
     22       0.016897   0.007698  -0.017566   0.090179  -0.055793  -0.133362
     23      -0.010282  -0.116092  -0.042641  -0.289600  -0.225530   0.086129
     24       0.014792   0.027005   0.031332  -0.077595   0.143792   0.080590
     25       0.134313  -0.009149  -0.006706   0.002558   0.000962   0.054274
     26       0.013775   0.076589   0.013914  -0.020748  -0.049055   0.070885
     27       0.105001  -0.027029  -0.044861   0.085276  -0.160033  -0.130170
     28       0.008476  -0.018557  -0.020886  -0.024054  -0.088598  -0.083175
     29       0.009708   0.109696   0.037249   0.374446   0.255139  -0.091404
     30       0.060451  -0.004644  -0.016955   0.028264  -0.040551  -0.058754
     31      -0.171097   0.039660   0.029043   0.036342   0.091122   0.056458
     32      -0.032674  -0.218147  -0.063516  -0.450141  -0.277528   0.081321
     33      -0.018923  -0.033760  -0.038264   0.092431  -0.168801  -0.087118
     34       0.241882  -0.007432  -0.018180   0.016536  -0.039932  -0.036791
     35       0.031389  -0.001158  -0.002341   0.006246  -0.003147  -0.005168
     36       0.164454  -0.040025  -0.053062   0.137678  -0.184116  -0.131262
     37       0.359754  -0.014128  -0.029864   0.029250  -0.067200  -0.068451
     38       0.050603  -0.000652  -0.003013   0.017971   0.002377  -0.008406
     39       0.166680  -0.038850  -0.054767   0.081069  -0.224843  -0.130410
     40       0.380544  -0.010353  -0.030253   0.028693  -0.071869  -0.071122
     41       0.060672  -0.001062  -0.004633   0.020659  -0.003878  -0.013435
     42      -0.363671  -0.018635  -0.003677   0.047212  -0.078852   0.007975
     43       0.376661  -0.013575  -0.031994   0.031622  -0.078218  -0.074233
     44       0.037498   0.000197  -0.002052   0.032886   0.011720  -0.010347
     45       0.030210   0.031529   0.040958  -0.096814   0.176817   0.179007
     46       0.142608  -0.046311  -0.010311  -0.020354   0.025385   0.049043
     47       0.007467   0.372782   0.075282   0.087253  -0.121759   0.464522
     48       0.043312   0.022036   0.027651  -0.079776   0.155742   0.046858
     49       0.129839   0.043150   0.010701  -0.014825   0.000262   0.145835
     50       0.027316  -0.220183  -0.039737  -0.011212   0.114403  -0.198787
     51       0.044753   0.020182   0.028813  -0.081142   0.158156   0.046953
     52      -0.021411   0.006203   0.019441  -0.047358   0.060658  -0.063596
     53      -0.010833   0.132709   0.028814   0.028919  -0.065854   0.187432
     54       0.013250   0.049407   0.029757  -0.069142   0.088611  -0.088086
     55      -0.058298   0.020272   0.021645  -0.038806   0.039147  -0.122940
     56      -0.025742   0.196815   0.039008  -0.011850  -0.108582   0.069577
     57       0.146981   0.002585   0.027821  -0.059717   0.138137   0.190398
     58      -0.072385   0.037155   0.023009  -0.059945   0.050068  -0.116088
     59      -0.001124  -0.003419   0.018524   0.048691   0.043407   0.085896
     60       0.113064   0.142262   0.049788  -0.083595   0.020684  -0.150975
     61      -0.106772   0.007930   0.021004  -0.037773   0.056902  -0.104814
     62       0.003674  -0.096706  -0.025880   0.000984   0.059374  -0.042542
     63      -0.010412   0.009547   0.010136  -0.022095   0.029739  -0.052645
     64       0.028289   0.027737   0.003315   0.014437  -0.043335   0.035579
     65      -0.017031   0.142164   0.047636  -0.045038  -0.089109  -0.152976
     66      -0.038386  -0.026003  -0.012773   0.020372  -0.028866  -0.018770
     67       0.024600  -0.058663   0.016146   0.056796  -0.056295   0.115299
     68       0.017407  -0.163713   0.170505   0.025063   0.009676   0.004236
     69      -0.043918  -0.039587  -0.012447   0.033495  -0.044992  -0.007083
     70      -0.009027  -0.023208  -0.061081   0.024993  -0.004347   0.057030
     71      -0.002830   0.008646  -0.209194  -0.002479   0.091234   0.050726
     72      -0.034506  -0.068997  -0.035208   0.082713  -0.098854   0.086622
     73      -0.019159   0.022550   0.005794  -0.009206  -0.012341  -0.032121
     74      -0.017774   0.147736   0.041808  -0.031375  -0.086663  -0.093323
     75      -0.010944  -0.047503  -0.027305   0.065528  -0.073755   0.084964
     76       0.008060  -0.035786   0.039355  -0.002639   0.025827   0.012882
     77       0.021488  -0.166506   0.161359   0.039064   0.010572   0.072369
     78      -0.011490  -0.040195  -0.020980   0.049130  -0.052100   0.059763
     79       0.034519   0.007989  -0.046648   0.005662   0.017412   0.059527
     80       0.002133  -0.003362  -0.207970  -0.008438   0.083905   0.003940
     81      -0.062646  -0.048139  -0.026436   0.039998  -0.057291  -0.017026
     82       0.042216  -0.097627   0.068768   0.060128  -0.037720   0.143356
     83       0.038904  -0.400757   0.383606   0.088888   0.028754   0.141891
     84      -0.055960  -0.022421   0.005590  -0.006199   0.001869  -0.088343
     85      -0.018016  -0.012915  -0.106982   0.000449   0.054670   0.030994
     86      -0.006465  -0.000701  -0.460918   0.013828   0.200304   0.183301
     87      -0.033115  -0.071708  -0.036337   0.084670  -0.099117   0.091709
     88      -0.040614   0.069839   0.022871  -0.031913  -0.024963  -0.098876
     89      -0.043332   0.334555   0.095608  -0.066107  -0.194590  -0.181100
     90       0.014198  -0.027657  -0.019049   0.056311  -0.061518   0.096434
     91       0.000902  -0.091175   0.075722   0.013898   0.025773   0.035904
     92       0.043488  -0.364968   0.338324   0.088619   0.040423   0.192133
     93       0.006197  -0.062649  -0.045134   0.084921  -0.088827   0.149276
     94       0.043545  -0.010511  -0.136607   0.033651   0.019985   0.139204
     95      -0.006154  -0.011929  -0.510439  -0.002828   0.209705   0.077232
                 24         25         26         27         28         29    
      0      -0.018882  -0.056205  -0.000278   0.106775  -0.013305   0.005997
      1      -0.100222  -0.010501   0.024645   0.040541  -0.005610  -0.090214
      2      -0.010772   0.007974  -0.185599   0.005234  -0.000023  -0.012747
      3      -0.076938  -0.003848  -0.001522  -0.052753   0.008134   0.276366
      4      -0.067323  -0.036928  -0.018197   0.108371  -0.014303  -0.194128
      5      -0.024360  -0.004067   0.110918   0.016779  -0.002902  -0.027575
      6      -0.056786   0.013095  -0.000626  -0.093929   0.013591   0.285337
      7       0.127904  -0.020925   0.003850  -0.028007   0.004803   0.191146
      8       0.039269  -0.016383  -0.015830  -0.005613   0.001615   0.029294
      9       0.012814   0.073785   0.002586  -0.188098   0.023206  -0.014361
     10       0.151583   0.009874   0.037148  -0.076036   0.010144   0.110847
     11       0.025603   0.012357  -0.240711  -0.010350   0.001726   0.016214
     12       0.057090   0.022018   0.001436  -0.132325   0.017590  -0.301258
     13       0.148596   0.042607   0.006750  -0.199288   0.026990   0.180695
     14       0.001272   0.019106  -0.027982  -0.029847   0.004328   0.024150
     15       0.055792   0.006800   0.000541  -0.117796   0.015873  -0.299623
     16      -0.063487   0.021707  -0.018148  -0.063517   0.008267  -0.200040
     17       0.005634  -0.010992   0.120087  -0.009763   0.000921  -0.029320
     18      -0.173007   0.030005  -0.003988  -0.120524   0.016757   0.234527
     19      -0.124842  -0.013063  -0.077465   0.067094  -0.008926  -0.228923
     20      -0.050119  -0.020544   0.519183   0.012847  -0.003619  -0.031843
     21      -0.189404  -0.036959  -0.005041   0.085649  -0.010067   0.176041
     22       0.198399   0.013549  -0.049107  -0.124306   0.017482   0.254107
     23       0.073322  -0.055943   0.364844  -0.018743   0.003237   0.038672
     24       0.018402   0.080375   0.000863  -0.117134   0.013872  -0.013588
     25      -0.173739  -0.016798  -0.014380   0.142593  -0.019568   0.032073
     26       0.013298  -0.037993   0.090163   0.025985  -0.005218   0.001968
     27       0.179270  -0.005515   0.001027  -0.146130   0.020919  -0.191039
     28       0.213748   0.028293  -0.045147  -0.208579   0.029336   0.241384
     29      -0.026620   0.020339   0.337139  -0.025565   0.001532   0.026710
     30       0.160647   0.056038   0.000661  -0.317159   0.042713  -0.277276
     31      -0.137047  -0.008656  -0.076831   0.070376  -0.009425  -0.222852
     32       0.004372  -0.039589   0.521839   0.011084  -0.003937  -0.034619
     33      -0.021871  -0.089757  -0.001540   0.236893  -0.031219   0.022730
     34       0.074605   0.010251   0.003246  -0.025607   0.003114  -0.069370
     35       0.009514   0.001322  -0.007744  -0.002567   0.000370  -0.009783
     36       0.071145  -0.080943   0.127320   0.186107  -0.024747  -0.025112
     37       0.138258   0.017919   0.002158  -0.053253   0.006812  -0.110917
     38       0.017433   0.001258   0.040837  -0.009869   0.001210  -0.011577
     39       0.076682  -0.068492  -0.126601   0.184830  -0.023682  -0.022725
     40       0.144786   0.019321  -0.005844  -0.055295   0.007085  -0.109440
     41       0.022630  -0.000542   0.038817  -0.003771   0.000311  -0.020162
     42      -0.192104  -0.099544  -0.003654   0.273108  -0.035751   0.091382
     43       0.141056   0.013670  -0.004536  -0.036429   0.004474  -0.096626
     44       0.012681  -0.001127   0.052241  -0.003626   0.000314  -0.013477
     45      -0.175429   0.071723  -0.000004  -0.191681   0.025149  -0.023693
     46      -0.298962   0.007096  -0.018438   0.119618  -0.019374   0.025661
     47       0.207646  -0.285202   0.115721  -0.002455   0.019894   0.044261
     48       0.146831   0.098514   0.002240   0.171350  -0.028530   0.017280
     49      -0.284668  -0.059780  -0.007303   0.020236  -0.002008   0.055850
     50      -0.166294   0.112281   0.028536  -0.005091  -0.001888   0.008737
     51       0.133518   0.086928   0.002198   0.201631  -0.031255   0.020060
     52      -0.079097  -0.079053  -0.000140  -0.092983   0.003536   0.017765
     53       0.106649  -0.130923  -0.018966  -0.009525   0.011825   0.001968
     54       0.078280  -0.075521  -0.000213   0.133395  -0.030055   0.001362
     55       0.035747  -0.099321  -0.000209  -0.052707   0.008135  -0.009792
     56       0.053230   0.002733  -0.001855  -0.002099  -0.000215  -0.007856
     57      -0.036099   0.168367   0.000984   0.230467  -0.010120   0.053841
     58       0.006331  -0.122771   0.012579  -0.111033  -0.001751   0.001137
     59       0.071134  -0.111343  -0.094849   0.021347  -0.006627   0.011692
     60      -0.147242  -0.213531  -0.002372  -0.117082   0.035788  -0.000969
     61       0.140263  -0.060504   0.000392   0.057435  -0.026065  -0.008652
     62      -0.006217   0.001015  -0.004100   0.008313   0.000874   0.000687
     63       0.036360  -0.059748  -0.000839   0.114438  -0.008506   0.000312
     64       0.010473   0.120558   0.002328   0.017944  -0.135373   0.001272
     65      -0.096461   0.234892   0.011848   0.031109   0.032986   0.001654
     66      -0.037609  -0.034986  -0.000693  -0.036255  -0.215692  -0.000076
     67       0.009034   0.124705   0.000590  -0.060974  -0.218731   0.002246
     68       0.018127  -0.016661   0.001209   0.030850   0.041084   0.002519
     69      -0.047991  -0.025003  -0.000611  -0.064317  -0.267311  -0.000598
     70      -0.003038   0.025350  -0.000245  -0.034673   0.221615  -0.000912
     71       0.036955  -0.114732  -0.005800  -0.008967  -0.054390  -0.001467
     72      -0.059998   0.073992  -0.000255  -0.124991   0.011992  -0.001991
     73      -0.019485   0.022626   0.002327   0.008817   0.141109   0.000276
     74      -0.059384   0.153594   0.007198   0.020698  -0.030816   0.003407
     75      -0.007884   0.081900  -0.000145   0.035765   0.231828  -0.000053
     76       0.047112  -0.023956  -0.000827   0.116765   0.234362   0.000694
     77       0.041387  -0.113134  -0.005854  -0.042632  -0.052102  -0.002121
     78      -0.001252   0.054175   0.000231   0.050321   0.244739   0.000183
     79       0.057745   0.070134   0.000105   0.096224  -0.211223   0.004490
     80      -0.010631   0.000995   0.001410   0.002237   0.040398   0.003784
     81      -0.097914  -0.043710  -0.000268  -0.135109  -0.038734  -0.001921
     82       0.056786   0.079024  -0.001839  -0.028601  -0.294257   0.001223
     83       0.107608  -0.244514  -0.009078  -0.035153   0.081778  -0.006509
     84      -0.038134  -0.108986  -0.000385   0.021540  -0.142027  -0.000698
     85       0.022467  -0.089665  -0.003123   0.008696   0.313029  -0.003842
     86       0.113588  -0.357858  -0.018916  -0.087616  -0.051737  -0.014079
     87      -0.057601   0.077789  -0.000285  -0.118625   0.045370  -0.001931
     88      -0.056782  -0.008706   0.003021  -0.076988  -0.258542  -0.001585
     89      -0.109561   0.271155   0.012232   0.025444   0.078330  -0.003581
     90       0.039441   0.102107  -0.000835   0.137749   0.056798   0.002483
     91       0.045418  -0.088444  -0.003446   0.055171   0.320718  -0.003875
     92       0.133562  -0.358257  -0.018714  -0.100881  -0.054530  -0.016664
     93      -0.021074   0.146955   0.002941  -0.015956   0.101518   0.005228
     94       0.058579   0.087071  -0.000716   0.039896  -0.297562   0.004404
     95       0.047430  -0.192799  -0.007796  -0.043428   0.080687  -0.009363
                 30         31         32         33         34         35    
      0       0.004845   0.011364  -0.017110   0.000382   0.000495   0.015769
      1      -0.000310   0.000308  -0.002756   0.027388   0.000929   0.012267
      2       0.003944   0.005263   0.006690  -0.189542  -0.005126   0.003758
      3      -0.007619  -0.025181   0.045360   0.001484  -0.001373   0.145370
      4       0.003763   0.012615  -0.022560  -0.022970   0.000165   0.061147
      5       0.003589   0.002516  -0.002059   0.155071   0.000541   0.005859
      6      -0.008075  -0.025966   0.045559   0.002384  -0.001484   0.150492
      7       0.000706   0.000306  -0.000903   0.017447  -0.000705   0.106512
      8      -0.004385  -0.001614  -0.001927  -0.121152  -0.002275   0.016485
      9      -0.007808  -0.015408   0.021304  -0.001593   0.000124  -0.120384
     10       0.000425  -0.000839   0.005270  -0.038852  -0.001874   0.001406
     11      -0.009930  -0.010501  -0.013581   0.271070   0.011775  -0.002741
     12      -0.013214  -0.029653   0.039947   0.001953  -0.002729   0.125699
     13      -0.006102  -0.011640   0.012250   0.015348   0.000753  -0.204459
     14       0.004693   0.003902   0.009554  -0.111883  -0.003587  -0.026847
     15      -0.013925  -0.030390   0.040082   0.000542  -0.003111   0.102685
     16      -0.004411  -0.009576   0.014321  -0.022110  -0.001572  -0.088197
     17      -0.008973  -0.009685  -0.008887   0.153651   0.007167  -0.012001
     18      -0.015117  -0.045816   0.079703   0.003050  -0.002218   0.171802
     19       0.002093   0.003002   0.001623  -0.031657  -0.002940   0.078297
     20      -0.017635  -0.019066  -0.025293   0.223565   0.018707   0.020003
     21      -0.003551  -0.019187   0.039411   0.004386  -0.002094   0.376428
     22       0.001034  -0.001055   0.004000   0.076904  -0.001386  -0.012318
     23      -0.022007  -0.014434  -0.016959  -0.537124   0.004975   0.018850
     24       0.004192   0.013815  -0.024353  -0.001131   0.003168  -0.170050
     25      -0.004179  -0.005840   0.001432   0.004805   0.016321   0.118609
     26       0.051610   0.045419   0.066583  -0.028656  -0.090577   0.014412
     27      -0.018198  -0.039617   0.048900   0.005852  -0.002168   0.288357
     28      -0.017152  -0.023893   0.006840   0.080991   0.008360  -0.132742
     29       0.066606   0.055634   0.083226  -0.562770  -0.056795  -0.021385
     30      -0.025273  -0.056750   0.077230  -0.000017  -0.004871   0.055216
     31       0.000216   0.005902  -0.013395  -0.029072   0.001529  -0.060760
     32       0.011687   0.006695   0.007112   0.204467  -0.005929  -0.017789
     33       0.018609   0.048553  -0.074843  -0.003285   0.003808  -0.296682
     34      -0.001845  -0.003434   0.003816   0.003089  -0.000241   0.013959
     35       0.000128   0.000196   0.000899  -0.020834  -0.000638   0.000893
     36       0.013022   0.040206  -0.076744   0.146018   0.007471  -0.296250
     37      -0.002428  -0.004149   0.003976  -0.001924  -0.000655  -0.001492
     38      -0.001852  -0.002799   0.000241   0.035980   0.000915   0.008639
     39       0.020479   0.048848  -0.064160  -0.153339  -0.000907  -0.290615
     40      -0.002524  -0.004504   0.004608  -0.008023  -0.000771   0.002239
     41      -0.001201  -0.000691  -0.003295   0.033675   0.001018  -0.011937
     42       0.018155   0.044551  -0.065213  -0.001322   0.003902  -0.236642
     43      -0.001028  -0.000647  -0.000861  -0.009434  -0.000523  -0.015370
     44      -0.002000  -0.001984  -0.003114   0.063497   0.001778  -0.003525
     45      -0.011689  -0.016812   0.010452  -0.002740   0.008077  -0.295388
     46       0.083134   0.055438   0.126945   0.024700  -0.063361   0.062219
     47      -0.677431  -0.544031  -0.746820  -0.185195   0.533231   0.075888
     48       0.025418   0.054788  -0.068690  -0.000201   0.002610   0.045662
     49      -0.010035  -0.019681   0.034506   0.003122  -0.012103  -0.038346
     50      -0.008793  -0.019513  -0.021325  -0.023685   0.099287  -0.008697
     51       0.025057   0.052572  -0.066501  -0.000535   0.002920   0.050971
     52       0.010067   0.026785  -0.038312  -0.000576  -0.001155  -0.104262
     53      -0.017029   0.002225  -0.005108   0.006107  -0.091424  -0.010386
     54      -0.008168  -0.013691   0.019039  -0.000441   0.000182   0.070157
     55      -0.001181   0.018812  -0.047174  -0.000278  -0.020209   0.029371
     56       0.107168   0.064233   0.081743  -0.000573   0.148860  -0.013548
     57       0.031775   0.037817  -0.067014   0.000527   0.001825   0.029423
     58       0.024153   0.046371  -0.023890  -0.016905   0.031378  -0.102727
     59      -0.117749  -0.077281  -0.101234   0.104395  -0.295886   0.034843
     60       0.010885   0.035457  -0.053137  -0.000545  -0.010438   0.012348
     61       0.003412   0.008283  -0.013647  -0.000215  -0.002886   0.081213
     62      -0.020821  -0.012555  -0.017497   0.003224  -0.044732   0.011122
     63      -0.031374  -0.072913   0.101282  -0.000005   0.006212  -0.016485
     64       0.016055  -0.021351   0.004530   0.000284   0.016603   0.002073
     65       0.081414  -0.068914  -0.032543   0.000328   0.066385   0.016459
     66      -0.014301  -0.028891   0.036699  -0.000251   0.002381  -0.028350
     67       0.012221   0.065761  -0.078203   0.000173  -0.012816   0.044116
     68      -0.102745   0.010270   0.020228  -0.001659  -0.073602  -0.017599
     69      -0.018587  -0.026053   0.032666  -0.000456  -0.001909  -0.039962
     70       0.057251   0.050225  -0.098603  -0.000054  -0.004833   0.059620
     71       0.116019  -0.091375  -0.009240  -0.001086   0.012742  -0.014111
     72       0.035871   0.079211  -0.116461   0.000769  -0.012322   0.054502
     73      -0.019893   0.011628  -0.012935  -0.000689  -0.022275   0.003294
     74      -0.091918   0.015947  -0.003076  -0.002046  -0.081639  -0.009993
     75      -0.002987  -0.022565   0.034130   0.001085   0.007349  -0.033753
     76       0.000902  -0.092106   0.101877   0.000003   0.015745  -0.068942
     77       0.130941  -0.057547  -0.053377  -0.001283   0.007744   0.015148
     78      -0.006627  -0.022860   0.033586   0.000187   0.004628  -0.022564
     79      -0.044681  -0.065324   0.107027  -0.000015   0.002243  -0.057739
     80      -0.091832   0.038469  -0.027837  -0.001721  -0.086444   0.005226
     81       0.010590   0.035063  -0.058440  -0.000332  -0.010533   0.000700
     82      -0.050081   0.115001   0.001231   0.002601   0.039734   0.037098
     83      -0.341010   0.371094   0.190735   0.009404   0.141894   0.001365
     84      -0.058312  -0.113008   0.144204  -0.001436  -0.002828  -0.113892
     85       0.016373   0.061134   0.017344   0.003179   0.091423   0.023106
     86       0.058170   0.212927   0.157172   0.015738   0.427764   0.043120
     87       0.039743   0.074409  -0.117712   0.000706  -0.015683   0.053175
     88      -0.094745   0.105874   0.021280   0.001996   0.051111   0.018249
     89      -0.390586   0.402976   0.214608   0.015158   0.279724   0.035907
     90      -0.037417  -0.121792   0.175483   0.001549   0.025706  -0.119893
     91       0.001340   0.018664   0.083768   0.003954   0.108493  -0.020904
     92       0.061337   0.223874   0.156280   0.016771   0.450157   0.053902
     93       0.017517   0.045713  -0.038067  -0.002963   0.017098   0.002558
     94      -0.090068   0.057892   0.113065   0.001619   0.071399  -0.041511
     95      -0.341431   0.367219   0.181916   0.011877   0.164249   0.015847
                 36         37         38         39         40         41    
      0       0.002443   0.000221   0.000430   0.002773   0.048294  -0.000858
      1       0.001105  -0.002259  -0.007178  -0.000704  -0.012542   0.000058
      2      -0.005530   0.012134   0.046228  -0.001276  -0.003826   0.000654
      3       0.003953  -0.000456  -0.000996  -0.004899  -0.085396   0.002677
      4       0.006559  -0.006717   0.015848   0.011754   0.208325  -0.005029
      5       0.008350   0.053191  -0.092785   0.003975   0.032468  -0.000798
      6       0.005949   0.000328   0.000403   0.000323   0.005653   0.000287
      7       0.011367  -0.001602   0.020916   0.015773   0.270193  -0.006806
      8      -0.001824   0.034902  -0.117651   0.005695   0.044439   0.008277
      9      -0.007936  -0.000508  -0.000974  -0.000801  -0.009614  -0.002302
     10      -0.001208  -0.007753  -0.020484   0.000046  -0.007477   0.001984
     11       0.009590   0.056552   0.143826  -0.004633  -0.011437  -0.012640
     12       0.005358   0.000993   0.000382   0.001062   0.011905   0.000645
     13      -0.013463   0.012945   0.006210  -0.012096  -0.209922   0.005023
     14      -0.003203  -0.104879  -0.059587   0.000181  -0.024935   0.001884
     15       0.003009   0.000380  -0.000519  -0.002234  -0.053522   0.003090
     16      -0.008660   0.011123   0.001391  -0.010631  -0.186311   0.004895
     17       0.002287  -0.088004  -0.026597  -0.000626  -0.022904   0.000272
     18      -0.000434  -0.001379  -0.007689  -0.018838  -0.324025   0.008444
     19       0.006688   0.035941  -0.077073   0.006365   0.079876   0.000221
     20      -0.009128  -0.251946   0.535688  -0.013489  -0.009481  -0.015266
     21       0.019410   0.000942  -0.000440   0.005445   0.096329  -0.000179
     22       0.009337   0.054480  -0.100144   0.017124   0.242763  -0.002914
     23      -0.034708  -0.351397   0.718566  -0.016281   0.008496  -0.019846
     24      -0.004393   0.000944   0.002386   0.007039   0.141309  -0.006171
     25       0.009887   0.001497   0.001704  -0.010493  -0.137442  -0.004296
     26      -0.055582  -0.016648  -0.030831   0.000995  -0.010557   0.027652
     27       0.016764  -0.002957  -0.000235   0.008377   0.127038   0.000640
     28      -0.005664  -0.104558  -0.039480  -0.007864  -0.162697   0.004783
     29      -0.022826   0.711095   0.260382  -0.009091  -0.046241   0.006184
     30      -0.003256  -0.003264  -0.003259  -0.011089  -0.219182   0.008377
     31      -0.005074  -0.072882  -0.028451  -0.004390  -0.085270   0.002784
     32       0.003425   0.503445   0.189586  -0.007366  -0.037772  -0.006983
     33      -0.014301  -0.001505  -0.001212  -0.006046  -0.097920   0.000761
     34       0.000755   0.000153  -0.000833   0.000110   0.000895   0.000065
     35      -0.000687   0.003410   0.007787  -0.000236  -0.001010  -0.000006
     36      -0.009120  -0.023469  -0.075902  -0.003057  -0.079155   0.002401
     37       0.000214   0.004112   0.005956   0.000714   0.011998  -0.000207
     38       0.001454  -0.007245  -0.021662   0.000684   0.002672   0.000677
     39      -0.018209   0.021561   0.075347  -0.007125  -0.086869  -0.000493
     40       0.000211  -0.000331   0.002022   0.000919   0.013944   0.000082
     41       0.000416  -0.007836  -0.021408   0.000726   0.002904   0.000586
     42      -0.012600  -0.000989  -0.002243  -0.008988  -0.144406   0.001737
     43      -0.000608   0.002392   0.006551   0.000877   0.015657  -0.000402
     44       0.002065  -0.017750  -0.044580   0.001343   0.004146   0.000924
     45      -0.010278   0.004568   0.004138   0.012324   0.207041  -0.006056
     46      -0.006279  -0.008084   0.006690  -0.008924  -0.118071  -0.010675
     47       0.046825   0.069849  -0.063235   0.000623  -0.034054   0.078541
     48       0.000894  -0.000137   0.000350   0.000349   0.040341  -0.004965
     49      -0.012875   0.000214   0.000302   0.000243   0.000482  -0.000680
     50       0.069202  -0.004731  -0.005892  -0.000146  -0.003063  -0.000914
     51       0.004100  -0.000203   0.000415   0.001407   0.043593  -0.001341
     52       0.022078  -0.000461   0.006410   0.018076   0.281460   0.027358
     53      -0.024369   0.001974  -0.003561  -0.003465   0.025190  -0.163904
     54       0.006648  -0.000083  -0.002018  -0.007549  -0.129214   0.006925
     55      -0.021121   0.000491  -0.001627  -0.001413  -0.034317  -0.014344
     56       0.199289  -0.002926   0.006591  -0.006180  -0.012845   0.118549
     57      -0.023210  -0.000093   0.000356   0.013207   0.033126   0.002401
     58       0.131490  -0.001449  -0.002654   0.006852   0.278132  -0.150409
     59      -0.620852   0.007759   0.054214   0.041559   0.143014   0.924369
     60       0.007528   0.000049  -0.000009  -0.001447   0.001858   0.000692
     61      -0.000218  -0.000066  -0.002702  -0.009293  -0.145817   0.001386
     62      -0.051614   0.000470  -0.000829   0.001556  -0.011619  -0.022011
     63       0.002680  -0.000081  -0.000443  -0.003982  -0.037812   0.004433
     64      -0.040995   0.000397  -0.001170   0.002386  -0.002320  -0.012853
     65      -0.178714   0.001528  -0.004675   0.011523   0.012622  -0.046638
     66      -0.005171   0.000074   0.000256   0.002512   0.025180  -0.003094
     67       0.013708  -0.000136  -0.000600  -0.021773  -0.023969   0.004633
     68       0.043675  -0.000149  -0.001943  -0.078073   0.027561  -0.010545
     69      -0.006788   0.000138   0.000385   0.005115   0.048276  -0.008566
     70       0.007879  -0.000102  -0.001205  -0.020667  -0.057431   0.007525
     71       0.000598  -0.000094  -0.001688  -0.067721   0.032617   0.006602
     72      -0.003596   0.000095  -0.000249  -0.000175  -0.043246   0.008544
     73       0.017959  -0.000080   0.000042  -0.003851  -0.006510   0.001680
     74       0.084297  -0.000665   0.001942  -0.006881  -0.005145   0.029155
     75      -0.002329   0.000029   0.001328   0.004671   0.043144   0.006533
     76       0.002632  -0.000019   0.002054   0.021303   0.067621   0.003509
     77       0.014737  -0.000253   0.001949   0.062107  -0.036909   0.007476
     78       0.001667  -0.000029   0.000172   0.000123   0.019932  -0.003982
     79       0.014640  -0.000050   0.002139   0.026108   0.041133   0.004306
     80       0.054785  -0.000105   0.002663   0.076066  -0.029747  -0.013387
     81      -0.005633   0.000152   0.000278   0.006288   0.021233  -0.001410
     82       0.018934  -0.000300   0.003862   0.094119  -0.062480   0.028230
     83       0.065720  -0.000714   0.018985   0.469138  -0.143835   0.100479
     84      -0.005376   0.000171   0.000592   0.001207   0.116542  -0.023058
     85      -0.075756   0.000643   0.001139   0.110540  -0.046096  -0.023764
     86      -0.364519   0.003038   0.007921   0.508586  -0.110339  -0.085681
     87       0.001601   0.000047   0.000006  -0.000190  -0.042176   0.012335
     88      -0.091366   0.000969  -0.003530   0.004242  -0.003703  -0.057987
     89      -0.370265   0.003392  -0.007880   0.045044   0.031667  -0.149904
     90      -0.000204  -0.000026   0.003716   0.018651   0.126316   0.015912
     91      -0.101383   0.000669  -0.004306  -0.099966   0.073880  -0.020508
     92      -0.435311   0.002636  -0.021342  -0.441431   0.149966  -0.080791
     93       0.026204  -0.000456  -0.001932  -0.009637   0.030052  -0.039446
     94       0.004361  -0.000517  -0.002448  -0.120272   0.086290   0.015606
     95      -0.043593  -0.000967  -0.011509  -0.500306   0.108672   0.117496
                 42         43         44         45         46         47    
      0      -0.006739  -0.000357  -0.000016   0.003167   0.000046  -0.000613
      1       0.018230  -0.001528   0.002338   0.000026   0.000715  -0.000204
      2       0.002969  -0.000275  -0.016000   0.000395  -0.005540  -0.000033
      3       0.084680  -0.003406   0.000079  -0.007045  -0.001000   0.000886
      4      -0.117031   0.003757  -0.008538   0.014469  -0.016502  -0.002130
      5      -0.015708   0.000659   0.058494  -0.003261   0.121098  -0.000433
      6       0.012003  -0.000608   0.000402   0.001207   0.000299  -0.000196
      7      -0.158054   0.008400   0.005826  -0.001719   0.014329   0.001347
      8      -0.021521   0.001380  -0.045253   0.003924  -0.099254   0.000309
      9      -0.123144   0.005987  -0.000714   0.007571   0.000282  -0.000625
     10       0.030818  -0.002770  -0.001754   0.001354  -0.000645  -0.000641
     11       0.003115  -0.000776   0.014221  -0.000012   0.004501  -0.000080
     12       0.014926  -0.000410   0.000068   0.000373  -0.000051  -0.000130
     13       0.065822  -0.000494   0.014233  -0.002402  -0.007619   0.000159
     14       0.010320  -0.000241  -0.091927  -0.001659   0.053902  -0.000195
     15       0.067657  -0.000230   0.000025  -0.015793  -0.000243   0.002729
     16       0.087690  -0.001182  -0.016584  -0.014489   0.008101   0.002610
     17       0.009373   0.000193   0.121163  -0.000560  -0.065389   0.000601
     18       0.258773  -0.011893   0.002889  -0.013965   0.002205   0.000880
     19      -0.020469  -0.000908   0.053985   0.006542   0.099324  -0.002407
     20      -0.007226  -0.000951  -0.371122   0.030719  -0.682799   0.000226
     21       0.126099  -0.010374   0.001541   0.011308   0.000471  -0.003720
     22      -0.230842   0.014100  -0.038166  -0.002242  -0.077795   0.003192
     23      -0.036875   0.001938   0.252425  -0.022236   0.533126  -0.000116
     24      -0.169928   0.003730  -0.000599   0.029710   0.000633  -0.004520
     25       0.061940  -0.010602   0.001294   0.029027  -0.000336  -0.006346
     26       0.005868  -0.001434  -0.004580   0.005183  -0.000681  -0.000744
     27       0.051293  -0.003443  -0.005317   0.007856   0.004603  -0.002689
     28       0.089898  -0.002088  -0.069438  -0.000643   0.041379  -0.001176
     29       0.012111   0.000157   0.481429   0.006695  -0.276376   0.000993
     30       0.145661   0.000486   0.005643  -0.031078  -0.002692   0.005394
     31       0.042009  -0.001458   0.100967  -0.004595  -0.050420   0.001323
     32       0.024093  -0.002423  -0.709550  -0.008581   0.345697  -0.000956
     33      -0.005806   0.000634   0.000245  -0.001173  -0.000215   0.000276
     34       0.007440  -0.000464   0.000626  -0.001591   0.000662   0.000183
     35       0.001417  -0.000104  -0.011718  -0.000043  -0.001758   0.000007
     36      -0.019744   0.002144   0.071994   0.001649   0.017670  -0.000047
     37      -0.013418   0.001346  -0.017089   0.001061  -0.002880   0.000112
     38       0.003919  -0.000228   0.021953  -0.000236   0.005147  -0.000048
     39      -0.017014   0.001620  -0.070947   0.004400  -0.018852  -0.000202
     40      -0.013000   0.001357   0.009351   0.000746   0.001190   0.000095
     41      -0.008617   0.000817   0.025169  -0.000305   0.005184   0.000103
     42       0.064113  -0.004502  -0.002641  -0.004873   0.001215   0.000144
     43      -0.018781   0.001443  -0.005713   0.000086  -0.001722   0.000202
     44      -0.003106   0.000315   0.047102  -0.000793   0.009385   0.000082
     45      -0.536767   0.027681  -0.000151   0.050546   0.000852  -0.007848
     46      -0.105230   0.000278   0.000008   0.035613  -0.000885  -0.007088
     47       0.022351   0.003469   0.007801   0.006363   0.003472  -0.000474
     48       0.105939  -0.016023   0.000494   0.010504  -0.000356  -0.004099
     49      -0.132404   0.011894  -0.001214  -0.016513   0.000829   0.004894
     50      -0.016957   0.007558  -0.000286  -0.001648  -0.000537   0.000425
     51       0.106021  -0.009566   0.000359  -0.004137  -0.000264  -0.000026
     52       0.307089   0.002263   0.000558  -0.095448  -0.000689   0.021330
     53       0.037548  -0.031239  -0.000050  -0.022869  -0.001572   0.002438
     54      -0.127058   0.030112  -0.000993  -0.091768   0.000229   0.022724
     55      -0.019497  -0.016604   0.000450   0.067819   0.000053  -0.018310
     56      -0.006048   0.054272  -0.000327   0.022646   0.000086   0.001987
     57      -0.040172  -0.003640  -0.000212   0.108676   0.001127  -0.035511
     58       0.389387  -0.019075   0.000528  -0.165344  -0.003662   0.038348
     59       0.068617   0.089927   0.001902   0.033571   0.012472   0.007987
     60       0.016994  -0.003232   0.000256   0.029311  -0.000013  -0.007250
     61      -0.125199   0.007192  -0.000278   0.039902   0.000448  -0.008004
     62      -0.012413  -0.010044   0.000019   0.000586   0.000029  -0.001822
     63      -0.071518   0.021773  -0.000768  -0.083127   0.000008   0.023561
     64      -0.009807  -0.018145   0.000038   0.000585  -0.000004  -0.003858
     65       0.000327  -0.071334   0.000098  -0.025534   0.000001  -0.006015
     66       0.016620  -0.007412   0.000200   0.117397   0.001225  -0.007941
     67       0.005051   0.026428   0.000330   0.309613   0.003403   0.012297
     68       0.015817   0.089452  -0.000144  -0.030585  -0.000399   0.098760
     69       0.044769  -0.013074   0.000500   0.078317   0.000222  -0.011617
     70      -0.057755   0.013270  -0.000719  -0.133251  -0.000727  -0.000337
     71       0.013419  -0.001704   0.000162   0.007346  -0.000174  -0.091793
     72      -0.032842   0.015521  -0.000480  -0.295551  -0.002876   0.013608
     73      -0.009170  -0.022928   0.000022  -0.018344  -0.000274  -0.003100
     74      -0.018381  -0.090074   0.000071  -0.013187   0.000083  -0.016521
     75       0.040337  -0.004731   0.000308   0.033760   0.000146  -0.010022
     76       0.066692  -0.014820   0.000658   0.127837   0.000777   0.003860
     77      -0.022984  -0.026767  -0.000179   0.000365   0.000075   0.099276
     78       0.013909  -0.006162   0.000288   0.181799   0.001731  -0.006679
     79       0.017586   0.024881  -0.000500  -0.311036  -0.003169  -0.005065
     80       0.017221   0.108642   0.000043   0.061509   0.000351  -0.082104
     81       0.020714  -0.027548   0.000062  -0.004744   0.000031  -0.021484
     82      -0.025253  -0.092428   0.000496   0.336632   0.003798  -0.111565
     83      -0.102484  -0.508204   0.000362  -0.243062  -0.002153  -0.505068
     84       0.084317  -0.035442   0.000652   0.034110  -0.000874  -0.020063
     85      -0.033407  -0.001466  -0.000648  -0.126532  -0.000832   0.123133
     86       0.015786  -0.001722   0.000192   0.149310   0.002177   0.458505
     87      -0.032098   0.010224  -0.000484  -0.310469  -0.002992   0.012635
     88       0.012042   0.101221   0.000125   0.043951  -0.000499   0.017750
     89       0.112448   0.527163  -0.000463   0.069625  -0.000231   0.095258
     90       0.097699  -0.016654   0.000251  -0.066077  -0.000792  -0.008991
     91       0.057723   0.033583   0.000732   0.124431   0.000667  -0.135647
     92       0.039631   0.159945  -0.000094  -0.195438  -0.001939  -0.505141
     93       0.027025  -0.040350   0.000063   0.076056  -0.000184   0.008541
     94      -0.001842  -0.165748  -0.000534  -0.382825  -0.004089   0.124346
     95      -0.115744  -0.577652   0.000471   0.133345   0.002656   0.408103
                 48         49         50         51         52         53    
      0       0.009992   0.000450  -0.036150  -0.017881   0.000662  -0.001147
      1       0.005654  -0.000043   0.013329   0.011002  -0.080374  -0.002627
      2       0.000853  -0.000008   0.001620   0.001423  -0.010498  -0.000299
      3      -0.009798  -0.000467   0.031658   0.017570   0.002957  -0.000782
      4       0.030594   0.001586  -0.162237  -0.090929   0.037410   0.002691
      5       0.005051   0.000175  -0.022640  -0.012632   0.005334   0.000367
      6       0.002213   0.000107  -0.000678  -0.000408   0.039616   0.002627
      7      -0.031719  -0.001166   0.131568   0.065245   0.046717   0.002406
      8      -0.005518  -0.000087   0.018173   0.008870   0.006932   0.000338
      9       0.003149  -0.000007   0.013637   0.003135  -0.022631   0.008986
     10       0.014213   0.000152   0.001629   0.006930  -0.050895   0.001845
     11       0.002284  -0.000007   0.000176   0.000995  -0.007423   0.000220
     12       0.002499   0.000093   0.005870   0.005718  -0.032170   0.000595
     13       0.001217   0.000894  -0.142573  -0.081691   0.021592  -0.006548
     14       0.001479   0.000146  -0.019670  -0.011238   0.003505  -0.000748
     15      -0.038540  -0.001083   0.036140   0.012958   0.022258  -0.007966
     16      -0.041783  -0.001552   0.142311   0.073400   0.108644   0.002877
     17      -0.007352  -0.000221   0.020562   0.010501   0.014881   0.000332
     18       0.003134  -0.000253  -0.024083  -0.006793  -0.118034  -0.004404
     19       0.041659   0.001779  -0.210627  -0.113913  -0.033859   0.000787
     20       0.001808   0.000728  -0.033536  -0.018794  -0.005189   0.000157
     21       0.074034   0.003549  -0.429474  -0.231378   0.260088   0.001092
     22      -0.069894  -0.002907   0.365535   0.191171  -0.064436   0.004219
     23      -0.005541  -0.000938   0.055485   0.030008  -0.008792   0.000486
     24       0.059026   0.001725  -0.016805   0.002343  -0.015986   0.012691
     25       0.099269   0.002115  -0.014006   0.014537  -0.001531   0.028975
     26       0.013408  -0.000084  -0.002818   0.002372  -0.000441   0.003605
     27       0.053100   0.002785  -0.302791  -0.152936  -0.297105  -0.023031
     28       0.025384   0.002253  -0.300871  -0.163963  -0.100941  -0.018765
     29      -0.002145   0.000156  -0.048956  -0.026629  -0.019681  -0.003720
     30      -0.076894  -0.001437  -0.059446  -0.054781   0.103741  -0.025075
     31      -0.021894  -0.001479   0.220252   0.125866   0.063494   0.014114
     32       0.003731  -0.000210   0.028961   0.016810   0.016024   0.002238
     33      -0.005067  -0.000293   0.025338   0.012682  -0.011510   0.000920
     34      -0.000731  -0.000187   0.016173   0.011277  -0.120616  -0.008440
     35       0.000041  -0.000015   0.002663   0.001881  -0.019109  -0.001352
     36      -0.005700   0.000213  -0.013702  -0.014787   0.348722   0.023720
     37      -0.004866   0.000226  -0.030419  -0.022524   0.230147   0.014119
     38       0.001092  -0.000013   0.006999   0.005295  -0.035214  -0.002606
     39      -0.004044   0.000313  -0.013735  -0.014157   0.327755   0.022015
     40      -0.004523   0.000224  -0.029596  -0.021670   0.217874   0.013302
     41      -0.002846   0.000066  -0.015859  -0.011925   0.105449   0.007040
     42       0.006499  -0.000975   0.128482   0.087334  -0.627925  -0.038046
     43      -0.004804   0.000082  -0.021974  -0.016369   0.112657   0.006354
     44      -0.000993  -0.000023  -0.002777  -0.002194   0.017772   0.001150
     45       0.055888   0.002872  -0.030816  -0.015539  -0.001326   0.019236
     46       0.088544   0.002336  -0.019520   0.003474   0.007780   0.031929
     47       0.013748   0.000715  -0.000536   0.003282   0.002468   0.005138
     48       0.068734   0.000270   0.004068   0.019930   0.006131   0.006981
     49      -0.079109  -0.001677   0.012521  -0.019804   0.009906  -0.019570
     50      -0.008123   0.000783   0.001993  -0.002427   0.001602  -0.002942
     51       0.011397  -0.000273   0.003943   0.005197   0.014597  -0.006666
     52      -0.203128  -0.004511   0.013284  -0.033009  -0.000183  -0.020792
     53      -0.040444  -0.003438   0.004242  -0.010278  -0.000242   0.002336
     54      -0.276109  -0.005280   0.029275  -0.085812  -0.006727  -0.013861
     55       0.195031   0.003639  -0.018119   0.049786   0.004159   0.015778
     56       0.046040   0.008730  -0.003901   0.012503   0.001159  -0.007502
     57       0.224825   0.007871  -0.030022   0.109018   0.046564  -0.081935
     58      -0.331778  -0.009443   0.034585  -0.091180  -0.014552   0.015790
     59      -0.008493   0.000854  -0.018549   0.030593  -0.001501  -0.037580
     60       0.091062   0.002811  -0.004051   0.020525   0.002294   0.013293
     61       0.070788   0.002837  -0.000609   0.011615   0.001662   0.016564
     62       0.002479  -0.001216   0.000139  -0.000149   0.000067   0.002406
     63      -0.215833  -0.003393   0.001157  -0.049125  -0.008399  -0.037304
     64       0.022140  -0.001216  -0.002886   0.008305   0.002206  -0.050995
     65      -0.050677  -0.006451   0.004482  -0.012838  -0.000827   0.006149
     66      -0.083300  -0.006559  -0.030861   0.041866  -0.004237   0.097026
     67      -0.189582   0.008557   0.023129  -0.051957  -0.005104   0.040950
     68       0.077805   0.042516  -0.011175   0.024204   0.001235  -0.001063
     69       0.140582   0.006360   0.009829   0.007978   0.005488  -0.044269
     70      -0.188977  -0.034635  -0.083994   0.105542  -0.003774   0.034576
     71       0.039614  -0.087432   0.023689  -0.032396   0.000869  -0.011459
     72       0.158501   0.012610   0.084590  -0.131067  -0.001634   0.003785
     73       0.045728   0.026919   0.006983  -0.003095   0.003945  -0.079326
     74      -0.041836   0.107500  -0.002380   0.002332  -0.000895   0.017471
     75       0.054069   0.002668   0.000084   0.010700  -0.000709   0.056614
     76       0.149077  -0.004667   0.088243  -0.120829  -0.001402   0.073678
     77      -0.000717  -0.081531  -0.016460   0.021877   0.000382  -0.014808
     78      -0.072223  -0.005425  -0.029443   0.047819   0.004354  -0.109749
     79       0.083571   0.004461  -0.024855   0.040048   0.000078   0.033368
     80      -0.020490   0.029331   0.000630  -0.000225  -0.000073  -0.009514
     81      -0.126079  -0.036370  -0.198777   0.318384  -0.010325   0.524378
     82      -0.241645  -0.044184   0.107098  -0.197131  -0.003472  -0.152945
     83      -0.148989  -0.263877   0.010461  -0.029287  -0.000789   0.009301
     84       0.238156  -0.019435  -0.174132   0.329502   0.022155  -0.232247
     85      -0.146586   0.085240  -0.222956   0.344478   0.006783  -0.080073
     86       0.049573   0.512277   0.020379  -0.022571  -0.000923   0.026531
     87       0.161631   0.021420   0.094368  -0.147805  -0.003441   0.045433
     88       0.249906  -0.128062   0.005979   0.030847   0.025951  -0.573015
     89       0.134958  -0.602459   0.011646  -0.029595  -0.006011   0.131968
     90      -0.032047  -0.020128  -0.196457   0.318979  -0.004773   0.268762
     91       0.157179   0.126196   0.180282  -0.263774   0.000091  -0.015412
     92      -0.223440   0.436980  -0.063700   0.096066  -0.000421  -0.007337
     93      -0.018187  -0.027798  -0.157044   0.289137   0.030325  -0.371972
     94       0.143582  -0.062216  -0.097502   0.180614   0.016897  -0.118787
     95      -0.000007  -0.184380   0.055885  -0.100070  -0.002749   0.053166
                 54         55         56         57         58         59    
      0       0.001086  -0.005431   0.002282   0.023442   0.014263   0.074317
      1       0.010869  -0.023363   0.004590   0.023141   0.002908   0.006461
      2      -0.085583  -0.002715   0.000574   0.003134   0.000467   0.001445
      3      -0.000460  -0.035077   0.007278   0.054308   0.015060  -0.019514
      4      -0.002108  -0.009703   0.000474   0.006840   0.002468  -0.080374
      5       0.016206  -0.001551   0.000095   0.001116   0.000401  -0.011567
      6       0.000431   0.022883  -0.004973  -0.045051  -0.014341   0.008163
      7       0.000859   0.028227  -0.005313  -0.027115  -0.003985  -0.004961
      8      -0.001829   0.004307  -0.000820  -0.004155  -0.000630  -0.000611
      9      -0.000642  -0.046378   0.004453  -0.027041  -0.022547  -0.063277
     10      -0.000661  -0.037685   0.005954  -0.001453  -0.011112  -0.003009
     11      -0.001906  -0.005548   0.000896  -0.000197  -0.001697  -0.000935
     12      -0.000701  -0.041141   0.007402   0.015256  -0.007858   0.022630
     13       0.000806   0.039079  -0.005875   0.005206   0.010674   0.013194
     14       0.000017   0.005223  -0.000810   0.000307   0.001314   0.001912
     15       0.000719   0.075933  -0.012426  -0.012699   0.013572  -0.023860
     16      -0.000726   0.013635  -0.001495  -0.008834  -0.000572   0.069922
     17       0.014033   0.002350  -0.000288  -0.001234   0.000041   0.009923
     18      -0.005781  -0.276938   0.052645   0.350894   0.079355  -0.399040
     19       0.005287  -0.159056   0.028251   0.188222   0.041438  -0.328166
     20      -0.060167  -0.022931   0.004069   0.028106   0.006332  -0.048790
     21       0.006218   0.348055  -0.066786  -0.422395  -0.107146   0.280270
     22      -0.001921  -0.142628   0.026935   0.165649   0.042724  -0.151142
     23      -0.003789  -0.020586   0.003986   0.023008   0.005628  -0.021558
     24      -0.000196  -0.049622   0.007048  -0.048559  -0.025455   0.024588
     25      -0.000466  -0.116421   0.014277  -0.113848  -0.068073  -0.024452
     26       0.000313  -0.017102   0.002293  -0.016630  -0.010527  -0.003289
     27      -0.006085  -0.240723   0.052779   0.346476   0.056351   0.417131
     28      -0.002391  -0.050039   0.014981   0.166720   0.044256   0.208065
     29       0.004817  -0.008099   0.002553   0.028883   0.007652   0.033441
     30       0.004309   0.400719  -0.071643  -0.178240   0.036435  -0.454040
     31       0.011382  -0.199195   0.037560   0.101606  -0.014786   0.371750
     32      -0.081959  -0.026269   0.004976   0.012920  -0.002189   0.048812
     33      -0.000755   0.002061  -0.001343  -0.015532  -0.009111  -0.043966
     34      -0.021025   0.070166  -0.012284  -0.048355  -0.003690   0.005531
     35       0.144058   0.008632  -0.001539  -0.006319  -0.000568   0.000493
     36      -0.595372  -0.149814   0.025992   0.085752  -0.000112  -0.005549
     37       0.179617  -0.114396   0.020134   0.084450   0.008922  -0.014617
     38      -0.156824   0.031440  -0.005329  -0.024948  -0.002348   0.021114
     39       0.602506  -0.156600   0.026951   0.088400  -0.000039  -0.009500
     40      -0.122640  -0.100675   0.017810   0.074713   0.008198  -0.010014
     41      -0.188948  -0.060262   0.010481   0.046837   0.004726  -0.023959
     42      -0.007272   0.292705  -0.051330  -0.219275  -0.025027   0.016017
     43       0.051009  -0.040129   0.006645   0.027691   0.001788  -0.018436
     44      -0.363965  -0.002001   0.000373   0.002291   0.000287  -0.002221
     45       0.000499  -0.050039   0.007223  -0.080849  -0.050593   0.139501
     46      -0.000369  -0.116311   0.013987  -0.130768  -0.080439   0.026315
     47       0.002304  -0.019285   0.002187  -0.022010  -0.012914  -0.001021
     48       0.000027   0.009960  -0.002827   0.004457   0.010758  -0.011256
     49       0.000478   0.109420  -0.015103   0.096349   0.065899   0.013169
     50       0.000158   0.016105  -0.002481   0.014089   0.010081   0.001874
     51       0.000342   0.042368  -0.005455   0.036119   0.027492   0.012792
     52      -0.000034  -0.010197   0.001523  -0.001764  -0.008441  -0.004047
     53      -0.000181  -0.001007   0.000003  -0.000239   0.000837   0.000082
     54      -0.000033   0.003813  -0.006410   0.012566  -0.001107  -0.012365
     55       0.000073  -0.001726   0.003497  -0.007248  -0.004150   0.010940
     56      -0.000078   0.001895  -0.000903   0.001558  -0.001111   0.000262
     57       0.001545   0.308404  -0.018051   0.282681   0.118589   0.089178
     58      -0.000762  -0.128091   0.005868  -0.110420  -0.045333  -0.039239
     59       0.000868  -0.023403   0.008182  -0.015045  -0.041085  -0.012649
     60       0.000050   0.011100   0.000838   0.007288   0.008072  -0.000858
     61       0.000099   0.028140  -0.003089   0.023573   0.016005  -0.003656
     62       0.000015   0.002017   0.000105   0.001526   0.001550   0.000151
     63      -0.000172  -0.053939   0.010624  -0.048836  -0.022020   0.025438
     64      -0.000036  -0.005796   0.004521  -0.004543  -0.014524  -0.000601
     65       0.000051  -0.000961  -0.000005  -0.000653   0.002825   0.000310
     66       0.000101   0.011218  -0.014664   0.018125  -0.038966   0.004384
     67       0.000010  -0.003447   0.007315  -0.008748   0.022160   0.000817
     68       0.000005   0.003150  -0.004001   0.004829  -0.007308  -0.000481
     69      -0.000005   0.011556   0.040964  -0.005918   0.034146  -0.005964
     70      -0.000016  -0.010739   0.029077  -0.021408   0.017394   0.005594
     71       0.000003   0.001706  -0.005314   0.003719  -0.002513  -0.001128
     72       0.000007  -0.001856   0.007495  -0.006067   0.014931   0.002478
     73      -0.000072  -0.019083  -0.058238  -0.001173   0.004866  -0.000716
     74       0.000021   0.004528   0.013537   0.000342  -0.000811   0.000213
     75       0.000040  -0.006551  -0.037701  -0.007464   0.054187  -0.004449
     76       0.000132   0.027971   0.010738   0.021991  -0.001526  -0.003140
     77      -0.000024  -0.005988  -0.003526  -0.004727   0.001709   0.000791
     78      -0.000110  -0.002776   0.003876   0.010821  -0.069366  -0.002540
     79       0.000041   0.009554   0.004770   0.012042  -0.029514   0.000421
     80      -0.000030  -0.003019  -0.000972  -0.003125   0.004405  -0.000162
     81       0.000786   0.138720  -0.232940   0.249011  -0.407327  -0.021020
     82      -0.000302  -0.065351   0.107645  -0.117572   0.191002   0.013896
     83       0.000066   0.003101  -0.016360   0.013523  -0.032755  -0.000227
     84      -0.000216   0.039848   0.445769  -0.137711   0.328716  -0.032068
     85      -0.000154   0.008494   0.301536  -0.109761   0.212756  -0.011399
     86       0.000044   0.001692  -0.063898   0.026582  -0.048148   0.001381
     87       0.000061   0.014789   0.054275  -0.004013   0.014992   0.002700
     88      -0.000669  -0.208922  -0.624959  -0.016449   0.014522  -0.004862
     89       0.000156   0.045480   0.138149   0.002998  -0.003688   0.001492
     90       0.000029  -0.162078  -0.392631  -0.147802   0.538806   0.004491
     91       0.000143   0.100665   0.174566   0.086851  -0.221134  -0.007737
     92      -0.000069  -0.025683  -0.037514  -0.021607   0.046368   0.000537
     93      -0.000011   0.156483   0.074565   0.213647  -0.396135  -0.040250
     94       0.000164   0.115489   0.048508   0.144133  -0.230429  -0.023413
     95       0.000154  -0.017076  -0.015460  -0.029376   0.084268   0.011546
                 60         61         62         63         64         65    
      0       0.335670  -0.023085   0.008831   0.000905   0.004322   0.017557
      1       0.009051  -0.005221  -0.040245  -0.002843   0.010901   0.006361
      2       0.003057  -0.000845  -0.005702  -0.000409   0.001579   0.000966
      3       0.034349   0.024400   0.062216   0.005436  -0.011581  -0.026095
      4       0.016541  -0.001769   0.010084   0.002655  -0.028968  -0.078905
      5       0.002709  -0.000219   0.001747   0.000414  -0.004296  -0.011658
      6      -0.077503  -0.014923  -0.035741  -0.001043  -0.018996  -0.070883
      7      -0.079149   0.015680   0.046314   0.002822   0.003963   0.022269
      8      -0.011879   0.002127   0.006399   0.000387   0.000512   0.003044
      9       0.012023  -0.089235  -0.148485  -0.005417  -0.034468  -0.102530
     10       0.007688  -0.019015  -0.133877  -0.016664   0.047799   0.128554
     11       0.001235  -0.003272  -0.020285  -0.002360   0.006680   0.017677
     12      -0.110501  -0.011669  -0.028220  -0.004794  -0.008491  -0.013517
     13       0.073877  -0.001466   0.035188   0.002550  -0.010174  -0.018338
     14       0.010367  -0.000088   0.005510   0.000309  -0.001405  -0.002275
     15       0.064188   0.017195  -0.000047  -0.000237   0.024294   0.063040
     16      -0.033301   0.011423   0.062813   0.007392  -0.009565  -0.022171
     17      -0.004841   0.001781   0.009032   0.001104  -0.001307  -0.003095
     18      -0.185417   0.208369   0.083586  -0.025146   0.178715   0.578658
     19      -0.129417   0.111195   0.017412  -0.016746   0.087111   0.290097
     20      -0.020167   0.016864   0.002865  -0.002382   0.013423   0.044525
     21      -0.496874  -0.081483  -0.227084  -0.022781   0.130878   0.399299
     22       0.129903   0.050557   0.149848   0.014532  -0.078210  -0.234228
     23       0.018115   0.006952   0.021275   0.001740  -0.011105  -0.033154
     24       0.017969   0.022388   0.037242  -0.006890   0.020037   0.068883
     25       0.023398  -0.023031   0.034579  -0.014394  -0.024653  -0.030014
     26       0.003520  -0.004021   0.005468  -0.002702  -0.003578  -0.003703
     27      -0.646316   0.010040   0.274277   0.058092  -0.080795  -0.284761
     28      -0.172674   0.012836   0.198837   0.034411  -0.045672  -0.149554
     29      -0.029796   0.001386   0.027214   0.005463  -0.007286  -0.025000
     30       0.003703   0.241649   0.380373   0.028286  -0.040719  -0.162712
     31       0.018249  -0.138655  -0.187082  -0.010951   0.036351   0.136162
     32       0.004212  -0.018565  -0.025041  -0.001568   0.005053   0.018764
     33      -0.181230   0.006388  -0.015333  -0.000616  -0.003420  -0.013693
     34       0.013838   0.002670   0.019713   0.000999  -0.003568  -0.000659
     35       0.000447   0.000349   0.002559   0.000109  -0.000435   0.000133
     36      -0.125629   0.014890  -0.007443  -0.002960   0.013488   0.030748
     37      -0.007742   0.000313  -0.035082  -0.002011   0.012976   0.007491
     38       0.030770   0.003732   0.027497   0.000659  -0.001789   0.010732
     39      -0.129459   0.015341  -0.007024  -0.002965   0.013270   0.030281
     40       0.002589   0.001652  -0.026455  -0.001705   0.011753   0.008791
     41      -0.031067  -0.003377  -0.036167  -0.001206   0.005315  -0.008271
     42      -0.088903   0.039690   0.108201   0.001776  -0.002338   0.021651
     43      -0.029381  -0.008684  -0.026505   0.000020  -0.003879  -0.014577
     44      -0.001964  -0.000922  -0.003152   0.000063  -0.000697  -0.002646
     45      -0.015714   0.087486   0.635408  -0.020608   0.055734   0.341568
     46       0.008270  -0.003815   0.313013  -0.019664  -0.012609   0.087438
     47       0.003092  -0.001849   0.036642  -0.004457  -0.004057   0.007561
     48       0.000030   0.010925  -0.027150   0.022662   0.003547  -0.029947
     49      -0.018179  -0.008370  -0.051413   0.023873   0.020630  -0.003929
     50      -0.002687  -0.000533  -0.007658   0.004812   0.003123  -0.000708
     51      -0.006851   0.028107   0.038869   0.012032   0.007759   0.001072
     52      -0.001465  -0.004730   0.003093  -0.006393  -0.012710  -0.001006
     53      -0.000479   0.000112   0.001315  -0.003977  -0.001099   0.000009
     54      -0.012316  -0.241442   0.052426   0.020370  -0.007770   0.041056
     55       0.006268   0.105194   0.008464  -0.011476   0.004641  -0.000318
     56       0.000418   0.010433  -0.001939   0.009860  -0.000564  -0.000185
     57      -0.044920   0.491398  -0.122337  -0.169730  -0.063162   0.030812
     58       0.014389  -0.221362   0.077351   0.078705   0.020441  -0.015349
     59       0.004914  -0.062151   0.015630   0.000547  -0.013407  -0.000575
     60      -0.001674   0.007905  -0.007526  -0.023125   0.003504  -0.007763
     61      -0.005806  -0.034835  -0.019175  -0.022018  -0.000239  -0.007097
     62      -0.000420  -0.002156  -0.000693  -0.003939   0.000488  -0.000367
     63       0.020240   0.279628  -0.046599  -0.010315   0.009938  -0.023116
     64       0.004160   0.037169  -0.016859   0.225391  -0.058704   0.021031
     65      -0.000766  -0.009507   0.004731  -0.045463   0.013436  -0.004187
     66       0.005263   0.071448  -0.019273   0.022951  -0.175820   0.031271
     67      -0.002460  -0.021689   0.008430  -0.035241   0.061595  -0.010250
     68       0.000432   0.002851  -0.001685   0.009137  -0.014650   0.002706
     69      -0.006177  -0.064373   0.015551  -0.083914   0.092569  -0.021885
     70       0.002815   0.052865  -0.004883  -0.079825   0.048083  -0.020161
     71      -0.000619  -0.011223   0.001026   0.015603  -0.009871   0.004122
     72      -0.000719   0.007038   0.000062  -0.001451   0.021790  -0.003132
     73      -0.000681   0.000766  -0.007577   0.042276  -0.173901   0.038971
     74       0.000110   0.000045   0.001605  -0.009132   0.039320  -0.008753
     75      -0.007108  -0.053381   0.000904   0.093889  -0.101522   0.030632
     76      -0.004786  -0.053976   0.012538  -0.067759   0.041706  -0.007103
     77       0.000902   0.012663  -0.003081   0.016250  -0.009772   0.001691
     78       0.007335   0.017273   0.003091  -0.020508   0.150101  -0.038414
     79       0.002697   0.009220   0.003692  -0.047773   0.082156  -0.022658
     80      -0.000213  -0.000204  -0.001246   0.009721  -0.019651   0.005037
     81       0.015230  -0.165135   0.038215   0.409083   0.456903  -0.053904
     82      -0.006222   0.097282  -0.019156  -0.214261  -0.229286   0.028707
     83       0.002561  -0.004083   0.001710   0.041380   0.047560  -0.006838
     84      -0.035874  -0.321308   0.041180   0.372881   0.156072   0.015803
     85      -0.016557  -0.112310   0.011074   0.225422   0.089088   0.004746
     86       0.003219   0.016088  -0.001122  -0.041291  -0.015647  -0.000785
     87      -0.001061   0.010514  -0.001876  -0.007716  -0.022674   0.005883
     88      -0.000774  -0.086388   0.025067   0.118245   0.378133  -0.065269
     89       0.000417   0.020122  -0.005228  -0.025836  -0.086921   0.015435
     90      -0.050796  -0.202012   0.038980  -0.369983  -0.108938   0.025531
     91       0.014544   0.005800  -0.003182   0.139480   0.045449  -0.004195
     92      -0.003039  -0.007506   0.002176  -0.036833  -0.008190   0.000361
     93       0.000311  -0.336496   0.058851  -0.427296  -0.467123   0.101316
     94      -0.003271  -0.223575   0.040745  -0.314086  -0.312307   0.067068
     95      -0.002733   0.072862  -0.011411   0.079226   0.091344  -0.017259
                 66         67         68         69         70         71    
      0      -0.002979   0.015735  -0.000592  -0.000130  -0.015295  -0.003859
      1       0.239404  -0.007767   0.006013   0.004988   0.018159   0.015286
      2       0.034398  -0.000947   0.001556  -0.017959   0.003689   0.003614
      3      -0.065636   0.005319  -0.013116  -0.002492  -0.038008  -0.030047
      4      -0.088950  -0.015925   0.003396  -0.000547   0.006824  -0.001159
      5      -0.012975  -0.002304   0.000367   0.000647   0.000807  -0.000305
      6       0.088477  -0.032195   0.008236   0.003381   0.063062   0.044956
      7      -0.062097   0.019009  -0.003454  -0.001839  -0.025973  -0.018417
      8      -0.008554   0.002648  -0.000461   0.000175  -0.003551  -0.002502
      9      -0.047665  -0.024980   0.019435  -0.000505  -0.000865  -0.014968
     10       0.108718  -0.007272   0.012260   0.002985   0.019760   0.019520
     11       0.015325  -0.001104   0.001891   0.000156   0.002913   0.002702
     12      -0.110880  -0.032738   0.000779  -0.003472  -0.028141  -0.047729
     13      -0.087836  -0.017756  -0.018321  -0.002546  -0.002970  -0.015910
     14      -0.012865  -0.002865  -0.002695  -0.000386  -0.000455  -0.002437
     15       0.059141   0.001346  -0.030299   0.001421   0.043222   0.041496
     16      -0.056967   0.026401   0.006941   0.000850  -0.016796   0.000799
     17      -0.007985   0.003846   0.000969   0.000469  -0.002326   0.000184
     18      -0.288159   0.100795   0.011625  -0.000298  -0.029449   0.005517
     19      -0.230191   0.040252   0.023368   0.001575   0.019843   0.025248
     20      -0.034475   0.006169   0.003336  -0.001783   0.003120   0.003989
     21      -0.100143   0.082247  -0.001681  -0.003952  -0.097246  -0.062144
     22       0.033448  -0.042436   0.002922   0.002492   0.060990   0.039652
     23       0.004397  -0.005765   0.000501  -0.002050   0.008599   0.005792
     24       0.036233   0.030187   0.010870   0.001076  -0.025076   0.004778
     25      -0.007541  -0.040057   0.013335   0.000160  -0.002430  -0.003684
     26      -0.000720  -0.005225   0.001931   0.000142  -0.000725  -0.000334
     27       0.248579   0.134003   0.044933   0.007527  -0.006210   0.065076
     28       0.083909   0.063962  -0.001675   0.002860   0.011018   0.042288
     29       0.012677   0.011061   0.000466  -0.000458   0.001054   0.006304
     30       0.470010   0.102638   0.084473   0.006002  -0.055285   0.014039
     31      -0.334778  -0.037330  -0.074408  -0.003215   0.053935   0.026801
     32      -0.044538  -0.005400  -0.012015   0.004560   0.008267   0.004965
     33       0.004479  -0.032140  -0.108929  -0.001209   0.016421   0.029600
     34      -0.088237   0.005525   0.014701   0.010344   0.032703   0.037321
     35      -0.012742   0.001040   0.003915  -0.043594   0.007966   0.009355
     36       0.105762   0.121858   0.550712  -0.333976   0.115271   0.061997
     37       0.312525  -0.014957  -0.059159  -0.413005  -0.357300  -0.415394
     38      -0.140544   0.062596   0.262031   0.026692   0.197941   0.201046
     39       0.103390   0.118142   0.523000   0.386361   0.067447   0.002777
     40       0.267623  -0.002926  -0.019924   0.308872  -0.342233  -0.408506
     41       0.221929  -0.065078  -0.274021   0.048980  -0.299928  -0.321905
     42      -0.158159   0.099717   0.391788  -0.032503  -0.322770  -0.436197
     43      -0.017619  -0.043746  -0.169754  -0.077180   0.157913   0.210089
     44      -0.001690  -0.010383  -0.052760   0.678595  -0.030124  -0.034731
     45       0.155579  -0.190514  -0.105692  -0.001311   0.128033   0.035367
     46       0.044456  -0.146858  -0.040060  -0.001034   0.070800   0.010344
     47       0.002333  -0.021114  -0.004578   0.000216   0.007777   0.001344
     48      -0.008942   0.091690  -0.020164  -0.000320  -0.012457   0.012166
     49      -0.001257   0.091856  -0.015414  -0.000175  -0.008709   0.008180
     50      -0.000259   0.013915  -0.002447   0.000001  -0.000914   0.000999
     51      -0.004443   0.002919  -0.014568  -0.000610   0.017049  -0.000881
     52      -0.004163  -0.080448   0.017686   0.000181   0.009710  -0.012022
     53      -0.000481  -0.012750   0.002757  -0.000005   0.000045  -0.000606
     54       0.014462  -0.060631   0.016240   0.000357   0.026985  -0.024267
     55       0.001904   0.017512  -0.012964  -0.000252   0.006790   0.004704
     56      -0.000180   0.002173  -0.001506  -0.000068   0.005900  -0.003715
     57      -0.026392  -0.798750   0.180296   0.002240   0.060247  -0.094167
     58       0.004877   0.272235  -0.069096  -0.001159  -0.005706   0.027335
     59       0.002090   0.066559  -0.015591  -0.000087  -0.001959   0.005941
     60      -0.002801   0.005841  -0.000560  -0.000007  -0.013939   0.010142
     61      -0.003716  -0.002214   0.007018   0.000163  -0.020971   0.009783
     62      -0.000153  -0.000439   0.000567   0.000022  -0.002468   0.001443
     63      -0.007577   0.001683   0.000227   0.000028  -0.011856   0.007437
     64       0.000718   0.001021  -0.005380  -0.000444   0.107076  -0.082151
     65      -0.000133  -0.001524   0.001392   0.000099  -0.020430   0.015552
     66       0.003638   0.020722  -0.004211   0.000075  -0.058488   0.048129
     67      -0.000841  -0.028167   0.009587   0.000309  -0.040563   0.028235
     68       0.000257   0.006069  -0.002113  -0.000062   0.007870  -0.005360
     69      -0.001973   0.031577  -0.012017  -0.000497   0.092270  -0.068310
     70      -0.003325   0.026489  -0.007945  -0.000181  -0.000404   0.003484
     71       0.000661  -0.005202   0.001544   0.000035   0.001147  -0.001563
     72      -0.000595  -0.018624   0.005167   0.000108   0.000048  -0.002164
     73       0.006033   0.021858  -0.007753  -0.000352   0.081172  -0.061793
     74      -0.001400  -0.005473   0.001893   0.000080  -0.018472   0.014011
     75       0.004397  -0.019616   0.008401   0.000424  -0.102452   0.078855
     76       0.000024  -0.015665   0.005154   0.000128  -0.004799   0.001541
     77      -0.000041   0.003321  -0.001125  -0.000034   0.000403   0.000213
     78      -0.005896   0.032422  -0.011629  -0.000412   0.059097  -0.042442
     79      -0.003520   0.009636  -0.001865   0.000040  -0.040441   0.033034
     80       0.000792  -0.001097   0.000279  -0.000014   0.008345  -0.006837
     81      -0.008573  -0.133372   0.034089   0.000407   0.084775  -0.079826
     82       0.004676   0.038008  -0.006279   0.000228  -0.118490   0.095907
     83      -0.001378  -0.009867   0.002230  -0.000018   0.023677  -0.019786
     84       0.002517  -0.170238   0.051576   0.001438  -0.162533   0.110298
     85      -0.000472  -0.109041   0.035069   0.001162  -0.185978   0.134841
     86       0.000159   0.021516  -0.007048  -0.000237   0.040647  -0.029712
     87       0.000925  -0.010265   0.001866  -0.000055   0.041069  -0.033641
     88      -0.010868  -0.123753   0.045436   0.001883  -0.399184   0.300478
     89       0.002613   0.027766  -0.010152  -0.000424   0.091024  -0.068616
     90       0.008932  -0.005949  -0.003844  -0.000620   0.250449  -0.198571
     91      -0.001801  -0.026194   0.012521   0.000676  -0.177869   0.136948
     92       0.000536   0.008832  -0.003529  -0.000177   0.043216  -0.033146
     93       0.027272   0.033459   0.007035   0.000670  -0.051995   0.032348
     94       0.017699   0.006260   0.011497   0.000794  -0.126357   0.092264
     95      -0.005589  -0.029932   0.003002  -0.000139   0.034588  -0.026575
                 72         73         74         75         76         77    
      0       0.055720  -0.001701  -0.048456   0.098026  -0.011855   0.032854
      1       0.002332   0.038334   0.085395   0.073743   0.254674   0.020544
      2       0.001015   0.005584   0.012179   0.011003   0.036562   0.003114
      3       0.092732   0.075637   0.148485  -0.058736  -0.071815  -0.059602
      4      -0.026064  -0.001102   0.020135  -0.100752  -0.161842  -0.036086
      5      -0.003350   0.000175   0.003556  -0.014809  -0.023618  -0.005465
      6      -0.134789  -0.067264  -0.078316  -0.132492  -0.057521   0.018188
      7       0.027379  -0.006360  -0.039469   0.110660   0.171546   0.026741
      8       0.003469  -0.001163  -0.005963   0.015429   0.024438   0.003872
      9      -0.010180   0.005586  -0.049596   0.278032  -0.072625   0.020000
     10       0.033938   0.038690   0.069633  -0.061742  -0.353588  -0.041927
     11       0.004917   0.005519   0.009608  -0.007576  -0.050951  -0.005567
     12      -0.007513   0.078324   0.198506  -0.045111   0.122477   0.020535
     13      -0.067637  -0.002885   0.036707  -0.025621   0.195737   0.010109
     14      -0.009910   0.000001   0.006265  -0.003811   0.028354   0.001375
     15      -0.107070  -0.076592  -0.112734  -0.064222   0.064660  -0.031721
     16       0.082333  -0.004275  -0.054334   0.014498  -0.179616   0.004991
     17       0.011461  -0.000898  -0.008271   0.001839  -0.025679   0.000584
     18       0.037468  -0.117461  -0.328351   0.265423   0.198096   0.109722
     19      -0.084343  -0.135029  -0.297206   0.086095  -0.013832   0.070511
     20      -0.011877  -0.019820  -0.044114   0.013837  -0.001058   0.010773
     21       0.201299   0.054781  -0.029191   0.397270   0.157716   0.042193
     22      -0.160426  -0.081349  -0.086576  -0.161679   0.082595   0.022278
     23      -0.022634  -0.011737  -0.012571  -0.021970   0.012400   0.003423
     24       0.124037  -0.015418  -0.050816  -0.225336   0.088227   0.025791
     25       0.030573  -0.012713  -0.064434  -0.021453   0.073878   0.020801
     26       0.005235  -0.002215  -0.009512  -0.004536   0.011172   0.002852
     27       0.219228  -0.102428  -0.379725   0.229434  -0.284825   0.011369
     28       0.028707  -0.101580  -0.261248   0.103095   0.018982   0.001963
     29       0.006611  -0.015723  -0.040783   0.014796   0.002402   0.001144
     30       0.396966   0.088614  -0.003778   0.188726  -0.241089   0.050180
     31      -0.259495  -0.131022  -0.162379  -0.160567   0.001535  -0.052741
     32      -0.034608  -0.018013  -0.022597  -0.021657  -0.000029  -0.007246
     33       0.022963   0.001563   0.005219  -0.017750   0.005211   0.001066
     34       0.005062  -0.006688  -0.015627  -0.008771  -0.027257  -0.000819
     35       0.001665  -0.000801  -0.002011  -0.001190  -0.003627  -0.000104
     36      -0.114580   0.044999   0.130140   0.013962   0.119975  -0.024335
     37      -0.163408  -0.065948  -0.099447  -0.045425  -0.076658  -0.010033
     38       0.020573   0.038056   0.075244   0.024380   0.054336  -0.006522
     39      -0.132187   0.041315   0.125514   0.012276   0.117455  -0.024925
     40      -0.168622  -0.056919  -0.080286  -0.039029  -0.061529  -0.011666
     41      -0.069151  -0.055109  -0.099637  -0.036153  -0.072436   0.003438
     42      -0.309112  -0.101745  -0.134820  -0.134120  -0.224606  -0.040457
     43       0.128633   0.031344   0.035960   0.032821   0.057545   0.015442
     44      -0.001363  -0.000120  -0.000756   0.001594   0.004344   0.001461
     45      -0.440449   0.109805   0.314303   0.505398  -0.506307  -0.284044
     46      -0.242180   0.043945   0.098936   0.339198  -0.194661  -0.137415
     47      -0.031475   0.005005   0.012214   0.046080  -0.021785  -0.020109
     48      -0.007255  -0.025087  -0.011540   0.067199  -0.020511  -0.129522
     49      -0.015071  -0.010131   0.037672  -0.019533  -0.010771   0.005023
     50      -0.002523  -0.001266   0.005554  -0.002375  -0.001850   0.000480
     51      -0.081685   0.011878   0.081093  -0.004338  -0.001321   0.144232
     52       0.019635   0.014491  -0.034238   0.014344   0.004788  -0.025106
     53       0.002223   0.002362  -0.004570   0.002142   0.000665  -0.005249
     54       0.026876   0.052128  -0.035811  -0.037615  -0.012446   0.054304
     55      -0.043062  -0.007620   0.050348   0.019914  -0.054053   0.098222
     56      -0.002720  -0.000360   0.003465   0.002808  -0.005541   0.014206
     57       0.204245   0.149412  -0.263581   0.018130   0.021088  -0.058968
     58      -0.113104  -0.042002   0.120412   0.010495  -0.007569   0.069850
     59      -0.019565  -0.022972   0.030445   0.001957  -0.003303   0.023927
     60      -0.002426  -0.000157  -0.003586   0.006609   0.010619  -0.041336
     61       0.022105   0.002651  -0.028056  -0.010266   0.036634  -0.077763
     62       0.001375   0.000130  -0.001902  -0.000860   0.003074  -0.007809
     63       0.016963  -0.139540   0.062142   0.023015   0.008330  -0.036117
     64       0.020307   0.006071  -0.011675  -0.000643  -0.023847   0.242836
     65      -0.003399  -0.001479   0.001992  -0.000495   0.005838  -0.049616
     66      -0.033658   0.063109  -0.015335   0.008009  -0.033862   0.129661
     67       0.013438  -0.086969   0.038038   0.006910   0.017266  -0.148057
     68      -0.003523   0.019489  -0.008186  -0.001104  -0.004464   0.033079
     69      -0.000935   0.101596  -0.052736  -0.021608   0.017762   0.015027
     70      -0.025089   0.108528  -0.045535  -0.009694  -0.014698   0.170377
     71       0.005453  -0.023046   0.009618   0.001937   0.003497  -0.037986
     72       0.018007  -0.091950   0.040764   0.015634  -0.016125   0.041049
     73       0.017294  -0.016248   0.001294  -0.004933   0.042723  -0.321919
     74      -0.003679   0.002758   0.000045   0.001272  -0.009749   0.072736
     75      -0.031515   0.103233  -0.043322  -0.022538   0.028763  -0.089233
     76       0.016589  -0.081412   0.036259   0.011067  -0.028481   0.183442
     77      -0.004157   0.019667  -0.008692  -0.002458   0.006582  -0.043087
     78      -0.007538   0.056773  -0.024790   0.004573  -0.003265  -0.076893
     79      -0.026496   0.084968  -0.033409  -0.006361   0.017441  -0.166206
     80       0.005917  -0.020225   0.008138   0.001291  -0.003674   0.036721
     81       0.118789  -0.377387   0.141010   0.011316   0.050027  -0.273554
     82      -0.055663   0.098015  -0.025008   0.007902  -0.021519   0.023888
     83       0.014219  -0.026384   0.006341  -0.003132   0.007549  -0.010821
     84       0.065551  -0.372853   0.162543   0.040431  -0.001040  -0.175294
     85       0.014094  -0.200431   0.096501   0.033114  -0.033024   0.073327
     86      -0.001723   0.039407  -0.019530  -0.007061   0.007374  -0.017674
     87       0.029046  -0.114602   0.048425   0.017090  -0.009575  -0.018637
     88      -0.059269  -0.005985   0.023132   0.011876  -0.063877   0.439952
     89       0.014162  -0.000399  -0.004626  -0.003300   0.014824  -0.099255
     90       0.119676  -0.375479   0.150849   0.043995  -0.051422   0.232182
     91      -0.051928   0.126797  -0.047227  -0.019145   0.005266   0.065114
     92       0.012424  -0.032565   0.012753   0.004730  -0.001924  -0.011466
     93       0.073618  -0.417072   0.190990   0.016485  -0.030756   0.302290
     94       0.020828  -0.204109   0.099005  -0.000966   0.002816   0.059994
     95      -0.001263   0.065253  -0.035916  -0.001012   0.001143  -0.021383
                 78         79         80         81         82         83    
      0       0.095751   0.007087   0.162737   0.010091  -0.000243  -0.000023
      1      -0.030654  -0.010535  -0.019125   0.013428   0.000433  -0.000075
      2      -0.003944  -0.001483  -0.002007   0.001984   0.000057   0.000598
      3      -0.138548  -0.004849  -0.286634  -0.027642  -0.001023   0.000037
      4      -0.041394   0.003691  -0.078531  -0.016284  -0.000293  -0.000082
      5      -0.006569   0.000522  -0.012443  -0.002488  -0.000043   0.000207
      6       0.073408   0.004305   0.255993   0.019378   0.000483  -0.000007
      7       0.006636  -0.006803  -0.045776   0.010744  -0.000136   0.000002
      8       0.001184  -0.000940  -0.005584   0.001565  -0.000020   0.000023
      9       0.078806   0.015129  -0.142581  -0.022999  -0.000443   0.000003
     10       0.023740   0.019337   0.011778  -0.046496   0.000164  -0.000009
     11       0.004182   0.002833   0.000768  -0.006635   0.000021   0.000051
     12       0.029256  -0.000548   0.263996   0.027550   0.000297  -0.000004
     13      -0.039652  -0.010482   0.032729   0.020811   0.000014   0.000019
     14      -0.005773  -0.001507   0.005896   0.002993   0.000005  -0.000101
     15      -0.121646  -0.012718  -0.288959  -0.013914  -0.001177  -0.000027
     16       0.075974   0.011105   0.101291  -0.004432  -0.000026  -0.000014
     17       0.010490   0.001536   0.013463  -0.000693  -0.000007  -0.000193
     18       0.220546   0.003136   0.301513   0.035341   0.003984  -0.000440
     19       0.192694   0.009913   0.316308   0.024170  -0.003888   0.000822
     20       0.028832   0.001425   0.046879   0.003704  -0.000543  -0.001208
     21       0.053860   0.001079  -0.156908  -0.008222   0.001126  -0.000022
     22       0.029529  -0.005820   0.198837   0.032447   0.001281  -0.000011
     23       0.004648  -0.000778   0.028178   0.004989   0.000182  -0.000255
     24       0.016708  -0.021954  -0.025245  -0.004422   0.000179  -0.000001
     25       0.023398  -0.010109  -0.035059  -0.015372   0.000140  -0.000002
     26       0.002826  -0.001436  -0.004926  -0.002069   0.000020  -0.000012
     27       0.101524   0.013263  -0.184586  -0.023692   0.000802   0.000036
     28      -0.023115  -0.005912  -0.212640  -0.003644  -0.000891  -0.000063
     29      -0.001735  -0.000971  -0.032261   0.000168  -0.000121  -0.000103
     30       0.221942   0.022887   0.279395  -0.000022   0.004869   0.000327
     31      -0.156257  -0.012673  -0.308667  -0.017256   0.005192   0.000260
     32      -0.021452  -0.001695  -0.042899  -0.002490   0.000361   0.000528
     33       0.000648  -0.000595  -0.001338   0.000165   0.046690   0.000548
     34       0.006559   0.001115   0.005174  -0.000943  -0.010991   0.014061
     35       0.000889   0.000149   0.000657  -0.000126  -0.001239  -0.094797
     36      -0.102538  -0.008185  -0.114311  -0.002386  -0.187968  -0.216648
     37      -0.003309   0.001994  -0.007256  -0.002267   0.221914   0.263841
     38      -0.034032  -0.002923  -0.040420  -0.001082   0.541126   0.611648
     39      -0.103246  -0.008133  -0.115243  -0.002482  -0.184797   0.214498
     40      -0.012270   0.001206  -0.017751  -0.002530   0.360106  -0.421742
     41       0.031338   0.003312   0.036415   0.000416  -0.464636   0.525340
     42      -0.035794   0.005091  -0.050939  -0.011124  -0.171642  -0.003945
     43       0.022595  -0.000891   0.028248   0.003546  -0.455194  -0.008633
     44       0.002469  -0.000073   0.002819   0.000334  -0.061931  -0.014248
     45      -0.388160   0.086532   0.158452  -0.283289   0.000642  -0.000013
     46      -0.194405   0.043182   0.079530  -0.179593  -0.001336   0.000042
     47      -0.026262   0.006513   0.011481  -0.029830  -0.000172  -0.000093
     48      -0.341126   0.002883   0.131574   0.183497  -0.000066   0.000000
     49       0.007816   0.003101   0.024044   0.049308  -0.000076   0.000000
     50      -0.000121   0.000295   0.004041   0.007693  -0.000013  -0.000000
     51       0.396215   0.015701  -0.137108  -0.239914   0.000073  -0.000001
     52      -0.064239  -0.001466   0.020742  -0.026087  -0.000006  -0.000002
     53      -0.006491  -0.000893   0.002267  -0.002470  -0.000001   0.000002
     54      -0.002465  -0.043098  -0.010434   0.298962  -0.000045   0.000000
     55       0.133939  -0.017723  -0.089233   0.595104   0.000054  -0.000001
     56       0.006403  -0.001074  -0.007298   0.048643   0.000009   0.000002
     57      -0.174036  -0.065846  -0.003735   0.227741   0.000031   0.000003
     58       0.202032   0.032927  -0.042286  -0.258314  -0.000050   0.000011
     59       0.030276   0.012430  -0.007115  -0.038463  -0.000010  -0.000018
     60      -0.017067   0.002700   0.017322  -0.169232   0.000005  -0.000000
     61      -0.068275   0.004873   0.051259  -0.379696  -0.000020  -0.000000
     62      -0.004703   0.001117   0.004329  -0.033212  -0.000000   0.000000
     63       0.000774   0.202005  -0.005224  -0.012096   0.000016  -0.000000
     64      -0.130537   0.050549   0.016285  -0.114916  -0.000004   0.000000
     65       0.025995  -0.007900  -0.002281   0.012359  -0.000000  -0.000001
     66      -0.050664  -0.294350   0.009676  -0.042724  -0.000005   0.000000
     67       0.071095   0.040606  -0.009154   0.052981   0.000002   0.000001
     68      -0.015373  -0.013523   0.001708  -0.009115   0.000003  -0.000001
     69      -0.012650   0.280846  -0.004949   0.018942   0.000006   0.000000
     70      -0.080618   0.106441   0.003226  -0.020486  -0.000001   0.000001
     71       0.018149  -0.019966  -0.000965   0.005698   0.000004  -0.000000
     72      -0.020275  -0.136236   0.004124  -0.016260   0.000003  -0.000000
     73       0.146968  -0.035157  -0.007411   0.037653  -0.000001   0.000001
     74      -0.033266   0.006320   0.001708  -0.008679   0.000002  -0.000001
     75       0.048682   0.269116  -0.011526   0.052824   0.000004  -0.000000
     76      -0.085749  -0.031093   0.006337  -0.029772   0.000004   0.000001
     77       0.020194   0.008106  -0.001679   0.008329  -0.000001  -0.000001
     78       0.028219  -0.289288   0.008512  -0.034371  -0.000000  -0.000000
     79       0.083752  -0.122315  -0.003553   0.023690  -0.000006  -0.000000
     80      -0.018375   0.027948   0.000944  -0.006332  -0.000001  -0.000001
     81       0.126599   0.286287  -0.016951   0.075186   0.000017  -0.000004
     82      -0.001101  -0.236642   0.000820   0.015384   0.000055  -0.000008
     83       0.000697   0.057751   0.001592  -0.018057  -0.000012   0.000002
     84       0.087415  -0.223655  -0.005562   0.043411  -0.000023  -0.000000
     85      -0.027319  -0.250487   0.003723  -0.006867   0.000043   0.000001
     86       0.006070   0.053124  -0.000521   0.001157  -0.000007  -0.000000
     87       0.005988  -0.165075   0.003663  -0.013511  -0.000016   0.000000
     88      -0.190622   0.011825   0.008224  -0.037165  -0.000003   0.000001
     89       0.043091  -0.003002  -0.001323   0.005060  -0.000001  -0.000001
     90      -0.119892  -0.213943   0.013408  -0.057002  -0.000022  -0.000001
     91      -0.020347   0.207621  -0.004772   0.017753  -0.000056  -0.000001
     92       0.003605  -0.049974   0.001202  -0.004766   0.000011  -0.000001
     93      -0.136835   0.325645   0.006190  -0.016656  -0.000029  -0.000003
     94      -0.010959   0.277174  -0.006979   0.044521   0.000000   0.000004
     95       0.004814  -0.075603   0.001263  -0.012662  -0.000004  -0.000002
                 84         85         86         87         88         89    
      0      -0.000003  -0.000669  -0.000001  -0.000004   0.000005   0.000020
      1       0.000000   0.000003  -0.000003   0.000006  -0.000008  -0.000009
      2      -0.000000  -0.000014  -0.000001   0.000001  -0.000001  -0.000001
      3      -0.000002   0.001031  -0.000014   0.000024  -0.000056  -0.000038
      4       0.000017  -0.002011   0.000038  -0.000050   0.000105   0.000039
      5       0.000003  -0.000302   0.000005  -0.000009   0.000016   0.000007
      6      -0.000031  -0.000085  -0.000089   0.000120  -0.000179  -0.000097
      7      -0.000036   0.000278  -0.000151   0.000222  -0.000339  -0.000244
      8      -0.000005   0.000035  -0.000023   0.000032  -0.000049  -0.000035
      9       0.000005  -0.000017  -0.000064   0.000139  -0.000177  -0.000237
     10       0.000004  -0.000118   0.000004  -0.000024   0.000032   0.000044
     11       0.000000  -0.000020  -0.000002  -0.000001   0.000002   0.000006
     12      -0.000007  -0.000183   0.000010  -0.000039   0.000058   0.000141
     13      -0.000004   0.000866  -0.000007   0.000027  -0.000049  -0.000149
     14      -0.000000   0.000125   0.000000   0.000004  -0.000007  -0.000021
     15       0.000008  -0.002577   0.000000   0.000002   0.000001   0.000005
     16       0.000003  -0.003661   0.000005  -0.000025   0.000037   0.000089
     17       0.000000  -0.000532   0.000002  -0.000003   0.000005   0.000012
     18       0.000109  -0.015873   0.000266  -0.000358   0.000756   0.000329
     19      -0.000177   0.021733  -0.000438   0.000588  -0.001216  -0.000522
     20      -0.000024   0.003085  -0.000062   0.000079  -0.000170  -0.000071
     21       0.000274  -0.002014   0.001024  -0.001441   0.002176   0.001452
     22       0.000445  -0.003718   0.001709  -0.002427   0.003714   0.002509
     23       0.000062  -0.000543   0.000244  -0.000349   0.000542   0.000366
     24       0.000097   0.000029   0.000404  -0.000694   0.000871   0.000832
     25       0.000019   0.000035   0.000213  -0.000250   0.000342   0.000283
     26      -0.000007   0.000004   0.000011  -0.000013   0.000037   0.000037
     27      -0.000012   0.005395  -0.000075   0.000230  -0.000380  -0.000997
     28       0.000035  -0.010643   0.000158  -0.000462   0.000761   0.001970
     29       0.000003  -0.001498   0.000021  -0.000058   0.000103   0.000274
     30      -0.000048   0.029206  -0.000062   0.000178  -0.000269  -0.000567
     31      -0.000052   0.038228  -0.000076   0.000247  -0.000378  -0.000839
     32      -0.000008   0.004922  -0.000013   0.000042  -0.000058  -0.000124
     33      -0.000014   0.009201   0.000003  -0.000000   0.000000  -0.000009
     34      -0.000176   0.093901   0.000003   0.000004   0.000001  -0.000008
     35      -0.000027   0.013973  -0.000000   0.000002   0.000000  -0.000001
     36      -0.000214   0.107873  -0.000002   0.000000   0.000010   0.000028
     37       0.000229  -0.117016   0.000005  -0.000010   0.000002  -0.000002
     38       0.000605  -0.310861   0.000007  -0.000021  -0.000002  -0.000010
     39      -0.000200   0.100741  -0.000004  -0.000001   0.000006   0.000029
     40       0.000360  -0.185687   0.000009  -0.000014   0.000010  -0.000005
     41      -0.000495   0.256360  -0.000009   0.000012  -0.000004   0.000014
     42       0.000563  -0.304238  -0.000021  -0.000004  -0.000011   0.000035
     43       0.001500  -0.806677  -0.000051  -0.000009  -0.000033   0.000075
     44       0.000204  -0.109708  -0.000007   0.000001  -0.000005   0.000009
     45      -0.000022   0.000131  -0.000027   0.000311  -0.000360  -0.000556
     46       0.000173  -0.000123  -0.000805  -0.000316  -0.000132   0.000871
     47       0.000006  -0.000019  -0.000141   0.000027  -0.000039   0.000069
     48       0.000107  -0.000025   0.000303  -0.000443   0.000557   0.000423
     49       0.000042  -0.000023   0.000146  -0.000163   0.000284   0.000110
     50       0.000021  -0.000005   0.000055  -0.000068   0.000070   0.000030
     51      -0.002449   0.000019  -0.008927   0.013275  -0.016795  -0.013659
     52      -0.005205  -0.000025  -0.019063   0.028671  -0.036034  -0.029729
     53      -0.000832  -0.000005  -0.003042   0.004635  -0.005838  -0.004875
     54      -0.000096  -0.000010  -0.000398   0.000857  -0.000687  -0.000968
     55       0.000012   0.000018   0.001101  -0.000455   0.001689   0.000001
     56      -0.000012   0.000003  -0.000008  -0.000048   0.000068   0.000124
     57       0.026610   0.000110   0.098558  -0.149533   0.189351   0.157909
     58       0.058544   0.000225   0.214508  -0.324217   0.407915   0.338604
     59       0.010087   0.000036   0.036107  -0.053833   0.066597   0.054524
     60      -0.000029  -0.000001   0.000173  -0.000034   0.000160   0.000009
     61       0.000142  -0.000006  -0.000114  -0.000427  -0.000167   0.000509
     62       0.000004   0.000001   0.000037  -0.000005   0.000033  -0.000009
     63      -0.000640   0.000001  -0.000103   0.001326   0.000770  -0.000740
     64      -0.000186   0.000000  -0.002091   0.000808  -0.002849   0.001377
     65       0.000032   0.000002   0.000383  -0.000094   0.000482  -0.000364
     66      -0.006012  -0.000016   0.010971   0.016065   0.020987  -0.022917
     67      -0.016406  -0.000037   0.026442   0.037271   0.041989  -0.043025
     68       0.003597   0.000012  -0.005752  -0.008133  -0.009075   0.009312
     69      -0.025860  -0.000047   0.025558   0.012445  -0.014153   0.028338
     70       0.034162   0.000064  -0.037801  -0.023530   0.014948  -0.039332
     71      -0.007998  -0.000011   0.008822   0.005443  -0.003511   0.009159
     72       0.057753   0.000115  -0.001296   0.047889   0.021727   0.037234
     73       0.004422   0.000010   0.003111   0.005023  -0.001291   0.004035
     74      -0.000375   0.000003  -0.000710  -0.000591   0.000526  -0.000515
     75      -0.017148  -0.000030  -0.018276  -0.004604   0.021713   0.009856
     76      -0.032177  -0.000053  -0.041185  -0.001434   0.044797   0.024542
     77       0.007338   0.000014   0.009410   0.000315  -0.010225  -0.005591
     78      -0.008438  -0.000019  -0.022550   0.024005  -0.015200   0.001094
     79       0.014927   0.000031   0.036221  -0.036038   0.018129  -0.003712
     80      -0.003647  -0.000007  -0.008850   0.008771  -0.004378   0.000968
     81       0.087653   0.000208  -0.143091  -0.198853  -0.227539   0.234049
     82       0.187652   0.000450  -0.304039  -0.423198  -0.477645   0.488868
     83      -0.040649  -0.000094   0.065596   0.091558   0.103120  -0.105616
     84       0.289022   0.000529  -0.300750  -0.169146   0.132076  -0.304673
     85      -0.407648  -0.000743   0.427271   0.245024  -0.182468   0.432058
     86       0.095104   0.000179  -0.099654  -0.057098   0.042484  -0.100640
     87      -0.670270  -0.001326   0.011640  -0.538854  -0.237075  -0.403991
     88      -0.054019  -0.000105  -0.001912  -0.044957  -0.016185  -0.033808
     89       0.004973   0.000013   0.000466   0.004235   0.001039   0.003254
     90       0.186818   0.000320   0.224599   0.019195  -0.240002  -0.124127
     91       0.384787   0.000660   0.468012   0.032203  -0.497741  -0.261627
     92      -0.087969  -0.000150  -0.106950  -0.007448   0.113788   0.059846
     93       0.112301   0.000229   0.276184  -0.273930   0.144209  -0.029624
     94      -0.167259  -0.000349  -0.409816   0.405238  -0.209705   0.044079
     95       0.040801   0.000084   0.100094  -0.098983   0.051744  -0.010197
                 90         91         92         93         94         95    
      0       0.000000  -0.000113  -0.000736   0.001063  -0.000746   0.000457
      1       0.000017   0.000164  -0.002252  -0.002367  -0.001075   0.000129
      2       0.000002   0.000023  -0.000329  -0.000339  -0.000157   0.000018
      3       0.000226   0.001220  -0.046979   0.001729  -0.015785  -0.000878
      4      -0.000388  -0.003338   0.072215  -0.004901   0.017240  -0.000308
      5      -0.000056  -0.000476   0.010219  -0.000694   0.002422  -0.000052
      6       0.000347   0.001447  -0.005198   0.002894   0.042636   0.002019
      7       0.000653   0.002783  -0.019086   0.004829   0.074294  -0.000224
      8       0.000094   0.000404  -0.002760   0.000706   0.010817  -0.000030
      9       0.000230   0.001534   0.000393  -0.001064   0.001194   0.001123
     10      -0.000112   0.003210   0.000836  -0.001113  -0.003195  -0.002217
     11      -0.000017   0.000467   0.000121  -0.000164  -0.000454  -0.000288
     12      -0.000433   0.038022   0.000335  -0.015211  -0.000102   0.000586
     13       0.000790  -0.075856  -0.002375   0.019401   0.000600   0.000315
     14       0.000112  -0.010754  -0.000341   0.002729   0.000087   0.000047
     15      -0.000103   0.009002   0.004321   0.050851  -0.003093  -0.000549
     16      -0.000237   0.019177   0.004182   0.070042  -0.004194  -0.000034
     17      -0.000035   0.002805   0.000624   0.010291  -0.000615  -0.000010
     18      -0.002760  -0.020666   0.517054  -0.027167   0.129373   0.001624
     19       0.004378   0.032199  -0.805691   0.041692  -0.196100  -0.001354
     20       0.000618   0.004556  -0.113894   0.005903  -0.027717  -0.000168
     21      -0.004131  -0.015512   0.108315  -0.030694  -0.457800  -0.001652
     22      -0.007187  -0.029909   0.206822  -0.057057  -0.841499  -0.001996
     23      -0.001054  -0.004348   0.030099  -0.008304  -0.122514  -0.000288
     24      -0.001356   0.000161  -0.000238   0.000208   0.000283  -0.034510
     25      -0.000282  -0.000353  -0.000363   0.000335   0.000550   0.065841
     26      -0.000051  -0.000052  -0.000052   0.000049   0.000082   0.008557
     27       0.004545  -0.425868  -0.012026   0.117046   0.004541  -0.003299
     28      -0.009123   0.853431   0.024206  -0.225487  -0.009060   0.002233
     29      -0.001288   0.120619   0.003421  -0.031844  -0.001277   0.000443
     30       0.001788  -0.141818  -0.041153  -0.544358   0.031587   0.000774
     31       0.002608  -0.208833  -0.060083  -0.779913   0.045032   0.001180
     32       0.000379  -0.030480  -0.008787  -0.113937   0.006576   0.000159
     33      -0.000007   0.000398  -0.000020   0.000785   0.000025  -0.000216
     34      -0.000039   0.002051   0.003111   0.003903  -0.000004  -0.000033
     35      -0.000007   0.000297   0.000373   0.000562  -0.000015  -0.000012
     36      -0.000047   0.001479   0.005535   0.001820   0.000443   0.000679
     37       0.000036  -0.002095  -0.003906  -0.003629   0.000263  -0.000258
     38       0.000108  -0.005234  -0.011551  -0.008954   0.000038  -0.000602
     39      -0.000043   0.001382   0.005635   0.001652   0.000495   0.000694
     40       0.000054  -0.003352  -0.007164  -0.005859   0.000185  -0.000443
     41      -0.000088   0.004373   0.010597   0.007510   0.000164   0.000545
     42       0.000140  -0.007580  -0.006827  -0.014523   0.000584   0.000429
     43       0.000379  -0.019393  -0.022886  -0.036791   0.000346   0.000692
     44       0.000053  -0.002837  -0.003156  -0.005748   0.000095   0.000094
     45       0.001175  -0.004454  -0.000311   0.001782  -0.002891   0.428122
     46      -0.002764   0.000509   0.001152  -0.001710   0.003532  -0.892940
     47      -0.000376   0.000441   0.000161  -0.000326   0.000473  -0.116979
     48      -0.000870  -0.000290  -0.000059  -0.000018   0.000340   0.001976
     49      -0.000448  -0.000051   0.000147  -0.000106  -0.000329  -0.000329
     50      -0.000064  -0.000009   0.000018  -0.000014  -0.000037  -0.000022
     51       0.024626   0.000400   0.000229   0.000051  -0.000378  -0.002087
     52       0.052862   0.000618   0.000621  -0.000036  -0.000767   0.000826
     53       0.008701   0.000100   0.000101  -0.000004  -0.000127   0.000119
     54       0.000636  -0.000015   0.000032  -0.000023  -0.000010   0.000298
     55      -0.001208   0.000037  -0.000078   0.000042   0.000116  -0.003718
     56      -0.000230   0.000004  -0.000010   0.000005   0.000012  -0.000388
     57      -0.283291  -0.003487  -0.003195   0.000175   0.003932   0.000176
     58      -0.603046  -0.007437  -0.006677   0.000291   0.007971   0.002944
     59      -0.095402  -0.001181  -0.001072   0.000049   0.001294   0.000436
     60       0.000195   0.000002   0.000009  -0.000003  -0.000031   0.000801
     61      -0.000001  -0.000021   0.000022  -0.000013  -0.000039   0.002313
     62       0.000008  -0.000001   0.000003  -0.000004  -0.000005   0.000291
     63      -0.001515  -0.000006  -0.000022   0.000009   0.000020   0.000099
     64      -0.001336  -0.000017   0.000006  -0.000001  -0.000024   0.000435
     65       0.000406   0.000003   0.000002  -0.000001  -0.000002  -0.000004
     66      -0.004116  -0.000001  -0.000036   0.000008   0.000024  -0.000031
     67      -0.008076   0.000002  -0.000080   0.000020   0.000054  -0.000031
     68       0.001746   0.000001   0.000016  -0.000006  -0.000009   0.000020
     69       0.006221   0.000015   0.000037  -0.000006  -0.000015  -0.000026
     70      -0.009354  -0.000021  -0.000058   0.000015   0.000026   0.000050
     71       0.002165   0.000006   0.000012  -0.000006  -0.000004  -0.000019
     72       0.014937   0.000076   0.000056  -0.000008  -0.000019  -0.000008
     73       0.000224  -0.000003   0.000002   0.000002  -0.000001   0.000043
     74       0.000110   0.000000  -0.000000  -0.000001   0.000000  -0.000005
     75       0.014332   0.000109   0.000056  -0.000007  -0.000019   0.000034
     76       0.026811   0.000190   0.000105  -0.000013  -0.000037  -0.000006
     77      -0.006162  -0.000046  -0.000025   0.000005   0.000009  -0.000006
     78      -0.030309  -0.000291  -0.000135   0.000005   0.000050   0.000107
     79       0.043547   0.000422   0.000203  -0.000007  -0.000083  -0.000237
     80      -0.010810  -0.000108  -0.000050   0.000002   0.000020   0.000059
     81       0.041919  -0.000011   0.000394  -0.000085  -0.000244   0.000089
     82       0.087815  -0.000012   0.000808  -0.000168  -0.000495   0.000660
     83      -0.019009   0.000002  -0.000170   0.000030   0.000102  -0.000107
     84      -0.069669  -0.000156  -0.000442   0.000100   0.000206   0.000252
     85       0.099291   0.000233   0.000613  -0.000131  -0.000271  -0.000326
     86      -0.023157  -0.000053  -0.000142   0.000026   0.000063   0.000084
     87      -0.157498  -0.000780  -0.000600   0.000096   0.000209   0.000171
     88      -0.011758  -0.000052  -0.000045   0.000010   0.000016   0.000054
     89       0.001051   0.000001   0.000006  -0.000003  -0.000005   0.000031
     90      -0.143529  -0.001027  -0.000565   0.000084   0.000201   0.000285
     91      -0.295287  -0.002101  -0.001151   0.000174   0.000404   0.000314
     92       0.067611   0.000476   0.000263  -0.000037  -0.000095  -0.000067
     93       0.340470   0.003305   0.001599  -0.000074  -0.000698  -0.000920
     94      -0.496348  -0.004838  -0.002279   0.000081   0.000945   0.001623
     95       0.119441   0.001155   0.000543  -0.000018  -0.000218  -0.000283


-----------
IR SPECTRUM
-----------

 Mode   freq       eps      Int      T**2         TX        TY        TZ
       cm**-1   L/(mol*cm) km/mol    a.u.
----------------------------------------------------------------------------
  7:     20.86   0.000712    3.60  0.010651  ( 0.002068 -0.015992  0.101938)
  8:     36.84   0.000108    0.54  0.000912  (-0.025318  0.015662  0.005053)
  9:     59.12   0.000475    2.40  0.002506  (-0.030922  0.037066  0.013249)
 10:     64.62   0.000104    0.52  0.000501  (-0.001515  0.007933 -0.020885)
 11:     90.96   0.000317    1.60  0.001086  ( 0.000008 -0.005491  0.032494)
 12:    148.21   0.000525    2.65  0.001106  (-0.031634 -0.009242  0.004430)
 13:    170.91   0.000547    2.76  0.000999  ( 0.031518  0.001647 -0.001603)
 14:    171.99   0.004097   20.70  0.007433  ( 0.085933  0.005581  0.004155)
 15:    208.11   0.000251    1.27  0.000377  ( 0.018196  0.000646  0.006723)
 16:    321.51   0.002325   11.75  0.002257  (-0.040318  0.012052 -0.022043)
 17:    326.12   0.001107    5.59  0.001059  (-0.025824  0.001585  0.019739)
 18:    375.38   0.000236    1.19  0.000196  (-0.011398  0.007612 -0.002883)
 19:    413.18   0.002576   13.02  0.001946  (-0.020175 -0.003903  0.039029)
 20:    420.81   0.000428    2.16  0.000318  (-0.015521 -0.003343  0.008099)
 21:    431.53   0.000415    2.10  0.000300  (-0.002570 -0.001917  0.017019)
 22:    437.28   0.000851    4.30  0.000607  ( 0.022770  0.002543 -0.009077)
 23:    479.10   0.005401   27.30  0.003518  ( 0.025046 -0.001203  0.053753)
 24:    490.28   0.003371   17.04  0.002146  (-0.037568 -0.001181  0.027075)
 25:    523.46   0.004045   20.44  0.002411  ( 0.007322 -0.001081 -0.048544)
 26:    544.56   0.007965   40.25  0.004564  (-0.001207 -0.009862  0.066825)
 27:    629.31   0.001002    5.06  0.000497  ( 0.018021 -0.010460 -0.007906)
 28:    640.28   0.000470    2.37  0.000229  (-0.014223  0.004493  0.002560)
 29:    692.77   0.000581    2.94  0.000262  ( 0.016123  0.001084  0.000722)
 30:    717.66   0.020266  102.42  0.008812  (-0.034075  0.001244 -0.087463)
 31:    726.03   0.008838   44.66  0.003799  (-0.051354  0.026923  0.020896)
 32:    727.98   0.008889   44.92  0.003810  ( 0.056854  0.007455 -0.022857)
 33:    761.53   0.000005    0.02  0.000002  (-0.000695  0.000664 -0.001046)
 34:    767.38   0.031055  156.94  0.012629  ( 0.001960  0.007354  0.112120)
 35:    814.05   0.001003    5.07  0.000384  (-0.017827 -0.005862  0.005676)
 36:    842.14   0.002925   14.78  0.001084  (-0.010404 -0.007799 -0.030248)
 37:    878.99   0.005240   26.48  0.001860  ( 0.000337 -0.005774  0.042741)
 38:    891.85   0.019857  100.35  0.006948  (-0.001002 -0.011580  0.082540)
 39:    894.58   0.000290    1.47  0.000101  ( 0.009620  0.002656  0.001246)
 40:    898.09   0.001475    7.45  0.000512  (-0.011448  0.019447  0.001770)
 41:    936.04   0.006490   32.80  0.002164  (-0.004756 -0.010058  0.045166)
 42:    980.65   0.030615  154.72  0.009742  (-0.095547  0.024305  0.004733)
 43:    998.63   0.002182   11.03  0.000682  ( 0.023763 -0.009604 -0.004982)
 44:   1030.80   0.000009    0.05  0.000003  (-0.001567  0.000046  0.000533)
 45:   1037.92   0.018388   92.92  0.005529  (-0.074347 -0.000971  0.000353)
 46:   1041.27   0.000009    0.04  0.000003  ( 0.000140 -0.000638  0.001486)
 47:   1044.81   0.001433    7.24  0.000428  ( 0.020654 -0.000557 -0.001029)
 48:   1051.76   0.088691  448.21  0.026315  (-0.161999  0.008442 -0.000530)
 49:   1068.77   0.000669    3.38  0.000195  (-0.013948  0.000366  0.000747)
 50:   1087.59   0.007835   39.60  0.002248  ( 0.047412 -0.000309  0.000311)
 51:   1091.39   0.003530   17.84  0.001009  (-0.030775  0.007856  0.000631)
 52:   1123.87   0.002462   12.44  0.000684  (-0.025602  0.005276  0.000451)
 53:   1149.28   0.003908   19.75  0.001061  (-0.021956 -0.023813  0.003479)
 54:   1180.69   0.000215    1.09  0.000057  (-0.000742  0.001007 -0.007436)
 55:   1206.16   0.068698  347.17  0.017774  ( 0.130773 -0.025834 -0.002237)
 56:   1208.58   0.005429   27.43  0.001402  (-0.037301 -0.002195  0.002365)
 57:   1222.05   0.054012  272.95  0.013792  ( 0.116784  0.012189  0.002310)
 58:   1245.57   0.006256   31.62  0.001567  ( 0.039355 -0.004304  0.000210)
 59:   1262.51   0.075730  382.71  0.018719  (-0.136813 -0.000498 -0.000800)
 60:   1277.36   0.030010  151.66  0.007332  (-0.085600 -0.002018 -0.000431)
 61:   1314.71   0.187717  948.64  0.044557  (-0.211067 -0.000146  0.002786)
 62:   1347.12   0.029190  147.52  0.006762  (-0.082170  0.002114 -0.002386)
 63:   1381.78   0.006486   32.78  0.001465  ( 0.036457  0.011646 -0.000063)
 64:   1406.24   0.002815   14.22  0.000625  (-0.015666 -0.018816  0.005015)
 65:   1409.59   0.005980   30.22  0.001324  (-0.032184  0.016921 -0.001332)
 66:   1425.15   0.001485    7.51  0.000325  (-0.018017  0.000083 -0.000787)
 67:   1487.64   0.000079    0.40  0.000016  ( 0.000085  0.003421  0.002185)
 68:   1500.17   0.004112   20.78  0.000855  (-0.027690 -0.008692 -0.003615)
 69:   1518.87   0.004963   25.08  0.001020  (-0.002141 -0.006946  0.031095)
 70:   1527.20   0.005307   26.82  0.001084  ( 0.021711 -0.024553  0.003185)
 71:   1528.47   0.002346   11.86  0.000479  (-0.019662  0.003894 -0.008792)
 72:   1552.58   0.013614   68.80  0.002736  (-0.024217 -0.046053 -0.005388)
 73:   1583.68   0.003818   19.29  0.000752  ( 0.016924 -0.021452 -0.002397)
 74:   1593.12   0.010829   54.73  0.002121  (-0.043119 -0.015620 -0.004238)
 75:   1633.95   0.301105  1521.66  0.057507  ( 0.239785  0.003047  0.001116)
 76:   1682.18   0.059293  299.64  0.011000  (-0.085895 -0.059688 -0.007672)
 77:   1691.78   0.018788   94.95  0.003466  (-0.056833  0.015346 -0.000349)
 78:   1698.62   0.154579  781.18  0.028399  (-0.167782  0.015691  0.001238)
 79:   1716.24   0.014601   73.79  0.002655  (-0.051259 -0.005224  0.000178)
 80:   1769.60   0.089797  453.79  0.015835  (-0.125180 -0.012722 -0.001846)
 81:   1804.29   0.058018  293.20  0.010035  ( 0.071473  0.069992  0.005210)
 82:   3157.23   0.003337   16.87  0.000330  ( 0.018159 -0.000311  0.000163)
 83:   3255.01   0.000051    0.26  0.000005  (-0.000177  0.000525 -0.002148)
 84:   3275.82   0.000019    0.10  0.000002  (-0.000086  0.001354  0.000013)
 85:   3276.33   0.000134    0.68  0.000013  ( 0.002824  0.002165  0.000251)
 86:   3283.31   0.000426    2.15  0.000040  (-0.002613 -0.005596  0.001532)
 87:   3287.93   0.000712    3.60  0.000068  ( 0.007737 -0.002787  0.000015)
 88:   3294.26   0.000630    3.19  0.000060  ( 0.001969  0.007289 -0.001645)
 89:   3298.03   0.002105   10.64  0.000199  ( 0.013691 -0.003271  0.001030)
 90:   3303.74   0.000421    2.13  0.000040  ( 0.001884  0.005991 -0.000562)
 91:   3304.88   0.000845    4.27  0.000080  (-0.002622  0.008445  0.001257)
 92:   3312.25   0.000689    3.48  0.000065  ( 0.004681 -0.006491 -0.000921)
 93:   3325.44   0.001738    8.78  0.000163  (-0.003889 -0.012037 -0.001756)
 94:   3333.32   0.002659   13.44  0.000249  (-0.003197 -0.015287 -0.002247)
 95:   3519.10   0.057377  289.96  0.005088  ( 0.058671 -0.040253 -0.005043)

* The epsilon (eps) is given for a Dirac delta lineshape.
** The dipole moment derivative (T) already includes vibrational overlap.

The first frequency considered to be a vibration is 7
The total number of vibrations considered is 89


--------------------------
THERMOCHEMISTRY AT 298.15K
--------------------------

Temperature         ...   298.15 K
Pressure            ...     1.00 atm
Total Mass          ...   240.29 AMU
Quasi RRHO          ...     True
Cut-Off Frequency   ...     1.00 cm^-1

Throughout the following assumptions are being made:
  (1) The electronic state is orbitally nondegenerate
  (2) There are no thermally accessible electronically excited states
  (3) Hindered rotations indicated by low frequency modes are not
      treated as such but are treated as vibrations and this may
      cause some error
  (4) All equations used are the standard statistical mechanics
      equations for an ideal gas
  (5) All vibrations are strictly harmonic

freq.      20.86  E(vib)   ...       0.56 
freq.      36.84  E(vib)   ...       0.54 
freq.      59.12  E(vib)   ...       0.51 
freq.      64.62  E(vib)   ...       0.50 
freq.      90.96  E(vib)   ...       0.47 
freq.     148.21  E(vib)   ...       0.41 
freq.     170.91  E(vib)   ...       0.38 
freq.     171.99  E(vib)   ...       0.38 
freq.     208.11  E(vib)   ...       0.34 
freq.     321.51  E(vib)   ...       0.25 
freq.     326.12  E(vib)   ...       0.24 
freq.     375.38  E(vib)   ...       0.21 
freq.     413.18  E(vib)   ...       0.19 
freq.     420.81  E(vib)   ...       0.18 
freq.     431.53  E(vib)   ...       0.18 
freq.     437.28  E(vib)   ...       0.17 
freq.     479.10  E(vib)   ...       0.15 
freq.     490.28  E(vib)   ...       0.15 
freq.     523.46  E(vib)   ...       0.13 
freq.     544.56  E(vib)   ...       0.12 
freq.     629.31  E(vib)   ...       0.09 
freq.     640.28  E(vib)   ...       0.09 
freq.     692.77  E(vib)   ...       0.07 
freq.     717.66  E(vib)   ...       0.07 
freq.     726.03  E(vib)   ...       0.06 
freq.     727.98  E(vib)   ...       0.06 
freq.     761.53  E(vib)   ...       0.06 
freq.     767.38  E(vib)   ...       0.06 
freq.     814.05  E(vib)   ...       0.05 
freq.     842.14  E(vib)   ...       0.04 
freq.     878.99  E(vib)   ...       0.04 
freq.     891.85  E(vib)   ...       0.03 
freq.     894.58  E(vib)   ...       0.03 
freq.     898.09  E(vib)   ...       0.03 
freq.     936.04  E(vib)   ...       0.03 
freq.     980.65  E(vib)   ...       0.02 
freq.     998.63  E(vib)   ...       0.02 
freq.    1030.80  E(vib)   ...       0.02 
freq.    1037.92  E(vib)   ...       0.02 
freq.    1041.27  E(vib)   ...       0.02 
freq.    1044.81  E(vib)   ...       0.02 
freq.    1051.76  E(vib)   ...       0.02 
freq.    1068.77  E(vib)   ...       0.02 
freq.    1087.59  E(vib)   ...       0.02 
freq.    1091.39  E(vib)   ...       0.02 
freq.    1123.87  E(vib)   ...       0.01 
freq.    1149.28  E(vib)   ...       0.01 
freq.    1180.69  E(vib)   ...       0.01 
freq.    1206.16  E(vib)   ...       0.01 
freq.    1208.58  E(vib)   ...       0.01 
freq.    1222.05  E(vib)   ...       0.01 
freq.    1245.57  E(vib)   ...       0.01 
freq.    1262.51  E(vib)   ...       0.01 
freq.    1277.36  E(vib)   ...       0.01 
freq.    1314.71  E(vib)   ...       0.01 
freq.    1347.12  E(vib)   ...       0.01 
freq.    1381.78  E(vib)   ...       0.01 
freq.    1406.24  E(vib)   ...       0.00 
freq.    1409.59  E(vib)   ...       0.00 
freq.    1425.15  E(vib)   ...       0.00 
freq.    1487.64  E(vib)   ...       0.00 
freq.    1500.17  E(vib)   ...       0.00 
freq.    1518.87  E(vib)   ...       0.00 
freq.    1527.20  E(vib)   ...       0.00 
freq.    1528.47  E(vib)   ...       0.00 
freq.    1552.58  E(vib)   ...       0.00 
freq.    1583.68  E(vib)   ...       0.00 
freq.    1593.12  E(vib)   ...       0.00 
freq.    1633.95  E(vib)   ...       0.00 
freq.    1682.18  E(vib)   ...       0.00 
freq.    1691.78  E(vib)   ...       0.00 
freq.    1698.62  E(vib)   ...       0.00 
freq.    1716.24  E(vib)   ...       0.00 
freq.    1769.60  E(vib)   ...       0.00 
freq.    1804.29  E(vib)   ...       0.00 
freq.    3157.23  E(vib)   ...       0.00 
freq.    3255.01  E(vib)   ...       0.00 
freq.    3275.82  E(vib)   ...       0.00 
freq.    3276.33  E(vib)   ...       0.00 
freq.    3283.31  E(vib)   ...       0.00 
freq.    3287.93  E(vib)   ...       0.00 
freq.    3294.26  E(vib)   ...       0.00 
freq.    3298.03  E(vib)   ...       0.00 
freq.    3303.74  E(vib)   ...       0.00 
freq.    3304.88  E(vib)   ...       0.00 
freq.    3312.25  E(vib)   ...       0.00 
freq.    3325.44  E(vib)   ...       0.00 
freq.    3333.32  E(vib)   ...       0.00 
freq.    3519.10  E(vib)   ...       0.00 

------------
INNER ENERGY
------------

The inner energy is: U= E(el) + E(ZPE) + E(vib) + E(rot) + E(trans)
    E(el)   - is the total energy from the electronic structure calculation
              = E(kin-el) + E(nuc-el) + E(el-el) + E(nuc-nuc)
    E(ZPE)  - the the zero temperature vibrational energy from the frequency calculation
    E(vib)  - the the finite temperature correction to E(ZPE) due to population
              of excited vibrational states
    E(rot)  - is the rotational thermal energy
    E(trans)- is the translational thermal energy

Summary of contributions to the inner energy U:
Electronic energy                ...   -779.51590706 Eh
Zero point energy                ...      0.26805565 Eh     168.21 kcal/mol
Thermal vibrational correction   ...      0.01153134 Eh       7.24 kcal/mol
Thermal rotational correction    ...      0.00141627 Eh       0.89 kcal/mol
Thermal translational correction ...      0.00141627 Eh       0.89 kcal/mol
-----------------------------------------------------------------------
Total thermal energy                   -779.23348753 Eh


Summary of corrections to the electronic energy:
(perhaps to be used in another calculation)
Total thermal correction                  0.01436388 Eh       9.01 kcal/mol
Non-thermal (ZPE) correction              0.26805565 Eh     168.21 kcal/mol
-----------------------------------------------------------------------
Total correction                          0.28241953 Eh     177.22 kcal/mol


--------
ENTHALPY
--------

The enthalpy is H = U + kB*T
                kB is Boltzmann's constant
Total thermal energy              ...   -779.23348753 Eh 
Thermal Enthalpy correction       ...      0.00094421 Eh       0.59 kcal/mol
-----------------------------------------------------------------------
Total Enthalpy                    ...   -779.23254332 Eh


Note: Only C1 symmetry has been detected, increase convergence thresholds 
      if your molecule has a higher symmetry. Symmetry factor of 1.0 is   
      used for the rotational entropy correction. 
 

Note: Rotational entropy computed according to Herzberg 
Infrared and Raman Spectra, Chapter V,1, Van Nostrand Reinhold, 1945 
Point Group:  C1, Symmetry Number:   1  
Rotational constants in cm-1:     0.071148     0.004446     0.004202 

Vibrational entropy computed according to the QRRHO of S. Grimme
Chem.Eur.J. 2012 18 9955 using a reference frequency of 100.0 cm-1


-------
ENTROPY
-------

The entropy contributions are T*S = T*(S(el)+S(vib)+S(rot)+S(trans))
     S(el)   - electronic entropy
     S(vib)  - vibrational entropy
     S(rot)  - rotational entropy
     S(trans)- translational entropy
The entropies will be listed as multiplied by the temperature to get
units of energy

Electronic entropy                ...      0.00000000 Eh      0.00 kcal/mol
Vibrational entropy               ...      0.02023489 Eh     12.70 kcal/mol
Rotational entropy                ...      0.01589868 Eh      9.98 kcal/mol
Translational entropy             ...      0.02011283 Eh     12.62 kcal/mol
-----------------------------------------------------------------------
Final entropy term                ...      0.05624640 Eh     35.30 kcal/mol

In case the symmetry of your molecule has not been determined correctly
or in case you have a reason to use a different symmetry number we print 
out the resulting rotational entropy values for sn=1,12:

 non-linear molecules -----------------------------------
|  sn= 1 | S(rot)=       0.01589868 Eh      9.98 kcal/mol|
|  sn= 2 | S(rot)=       0.01524422 Eh      9.57 kcal/mol|
|  sn= 3 | S(rot)=       0.01486139 Eh      9.33 kcal/mol|
|  sn= 4 | S(rot)=       0.01458977 Eh      9.16 kcal/mol|
|  sn= 5 | S(rot)=       0.01437908 Eh      9.02 kcal/mol|
|  sn= 6 | S(rot)=       0.01420693 Eh      8.91 kcal/mol|
|  sn= 7 | S(rot)=       0.01406139 Eh      8.82 kcal/mol|
|  sn= 8 | S(rot)=       0.01393531 Eh      8.74 kcal/mol|
|  sn= 9 | S(rot)=       0.01382410 Eh      8.67 kcal/mol|
|  sn=10 | S(rot)=       0.01372462 Eh      8.61 kcal/mol|
|  sn=11 | S(rot)=       0.01363463 Eh      8.56 kcal/mol|
|  sn=12 | S(rot)=       0.01355248 Eh      8.50 kcal/mol|
 linear molecules ---------------------------------------
|  Dinfh | S(rot)=       0.01049259 Eh      6.58 kcal/mol|
|  Cinfv | S(rot)=       0.01114705 Eh      6.99 kcal/mol|
 --------------------------------------------------------


-------------------
GIBBS FREE ENERGY
-------------------

The Gibbs free energy is G = H - T*S

Total enthalpy                    ...   -779.23254332 Eh 
Total entropy correction          ...     -0.05624640 Eh    -35.30 kcal/mol
-----------------------------------------------------------------------
Final Gibbs free energy         ...   -779.28878972 Eh

For completeness - the Gibbs free energy minus the electronic energy
G-E(el)                           ...      0.22711734 Eh    142.52 kcal/mol


Maximum memory used throughout the entire PROP-calculation: 47.7 MB

--------------------------------
SUGGESTED CITATIONS FOR THIS RUN
--------------------------------

Below you find a list of papers that are relevant to this ORCA run
We neither can nor want to force you to cite these papers, but we appreciate if you do
You receive ORCA, which is the product of decades of hard work by many enthusiastic individuals, for free
The only thing we kindly ask in return is that you cite our papers,
We deeply appreciate it, if you show your appreciation for ORCA by not just citing the generic ORCA reference.

Please note that relegating all ORCA citations to the supporting information does *not* help us.
SI sections are not indexed - citations you put there will not count into any citation statistics
But we need these citations in order to attract the funding resources that allow us to do what we are doing

Therefore, if you are a happy ORCA user, please consider citing a few of the papers listed below in the main body of your paper

In addition to the list printed below, the program has created the file orca.bibtex that contains the list in bibtex format
You can import this file easily into all common literature databanks and citation aid programs


List of essential papers. We consider these as the minimum necessary citations

  1. Neese,F.
     Software update: the ORCA program system, version 5.0
     WIRES Comput. Molec. Sci., 2022 12(1)e1606
     doi.org/10.1002/wcms.1606

List of papers to cite with high priority. The work reported in these papers was absolutely
necessary for this run to complete.
Our perspective: the developers of density functionals and basis sets usually get cited in chemistry papers
Good! But without the algorithms to do something with them, the functionals or basis sets would not do anything.
Hence, in our opinion, the algorithm design and method developments papers are equally worthy of getting cited

  1. Neese,F.
     An improvement of the resolution of the identity approximation for the formation of the Coulomb matrix
     J. Comp. Chem., 2003 24(14)1740-1747
     doi.org/10.1002/jcc.10318
  2. Bykov,D.; Petrenko,T.; Izsak,R.; Kossmann,S.; Becker,U.; Valeev,E.; Neese,F.
     Efficient implementation of the analytic second derivatives of Hartree-Fock and hybrid DFT energies: a detailed analysis of different approximations
     Molec. Phys., 2015 113 1961-1977
     doi.org/10.1080/00268976.2015.1025114
  3. Garcia-Rates,M.; Neese,F.
     Efficient implementation of the analytical second derivatives of hartree-fock and hybrid DFT energies within the framework of the conductor-like polarizable continuum model
     J. Comput. Chem., 2019 40 1816-1828
     doi.org/10.1002/jcc.25833
  4. Garcia-Rates,M.; Neese,F.
     Effect of the Solute Cavity on the Solvation Energy and its Derivatives within the Framework of the Gaussian Charge Scheme
     J. Comput. Chem., 2020 41 922-939
     doi.org/10.1002/jcc.26139
  5. Neese,F.
     The SHARK Integral Generation and Digestion System
     J. Comp. Chem., 2022  1-16
     doi.org/10.1002/jcc.26942
  6. Grimme,S.; Antony,J.; Ehrlich,S.; Krieg,H.
     A consistent and accurate ab initio parametrization of density functional dispersion correction (DFT-D) for the 94 elements H-Pu
     J. Chem. Phys., 2010 132 154104
     doi.org/10.1063/1.3382344
  7. Grimme,S.; Ehrlich,S.; Goerigk,L.
     Effect of the damping function in dispersion corrected density functional theory
     J. Comput. Chem., 2011 32(7)1456-1465
     doi.org/10.1002/jcc.21759

List of suggested additional citations. These are papers that are important in the 'surrounding' of 
of this run, or papers that preceded the highly important papers. If you like your results we are grateful for a citation.

  1. Neese,F.
     The ORCA program system
     WIRES Comput. Molec. Sci., 2012 2(1)73-78
     doi.org/10.1002/wcms.81
  2. Neese,F.
     Software update: the ORCA program system, version 4.0
     WIRES Comput. Molec. Sci., 2018 8(1)1-6
     doi.org/10.1002/wcms.1327
  3. Neese,F.; Wennmohs,F.; Becker,U.; Riplinger,C.
     The ORCA quantum chemistry program package
     J. Chem. Phys., 2020 152 Art. No. L224108
     doi.org/10.1063/5.0004608

List of optional additional citations

  1. Neese,F.
     Approximate second-order SCF convergence for spin unrestricted wavefunctions
     Chem. Phys. Lett., 2000 325(1-3)93-98
     doi.org/10.1016/s0009-2614(00)00662-x

Timings for individual modules:

Sum of individual times          ...     1857.642 sec (=  30.961 min)
Startup calculation              ...        1.309 sec (=   0.022 min)   0.1 %
SCF iterations                   ...       25.716 sec (=   0.429 min)   1.4 %
Property integrals               ...      121.000 sec (=   2.017 min)   6.5 %
SCF Response                     ...     1648.142 sec (=  27.469 min)  88.7 %
Property calculations            ...       61.475 sec (=   1.025 min)   3.3 %
                             ****ORCA TERMINATED NORMALLY****
TOTAL RUN TIME: 0 days 0 hours 30 minutes 58 seconds 357 msec
