# Supplementary material for: Photovermellogens: Minimalistic Pyridinium-Based Acylhydrazones with Photoswitchable Basicity for Operation in Aqueous Media
Source: J Org Chem. 2026 May 4;91(19):6559–65. doi: 10.1021/acs.joc.5c02962 (PMC13185115; doi:10.1021/acs.joc.5c02962)
Supplement: Supplementary file 3 [file jo5c02962_si_003.zip › thermodynamics/zpah/coord.xyz]

  32
       -779.51604900
 N         -5.1516076430       -0.0131715539       -0.0143779620
 C         -4.4539153104        1.1250130778        0.1514024559
 C         -3.0897167470        1.1415696636        0.1588787234
 C         -2.3920091420       -0.0646232669       -0.0108029883
 C         -3.1381651238       -1.2383086880       -0.1825711202
 C         -4.5020140983       -1.1766692350       -0.1790708456
 H         -5.0317660234        2.0291974793        0.2790818568
 H         -2.5753653107        2.0799117486        0.2955881149
 N         -1.0395313500       -0.1352916643       -0.0141983823
 H         -2.6562866472       -2.1963870276       -0.3183231341
 H         -5.1082855453       -2.0607116836       -0.3083266887
 C         -6.6151797735        0.0376198388       -0.0132870942
 H         -6.9636807528        0.4339160222        0.9366443945
 H         -6.9569101066        0.6741540683       -0.8250701965
 H         -7.0077112573       -0.9637613717       -0.1512247224
 H         -0.5684670917       -1.0303298776       -0.1295830150
 N         -0.3257263648        0.9640487373        0.1529740809
 C          0.9555340366        0.9434167538        0.1552644018
 C          1.8160223681       -0.2505929907        0.0026402914
 H          1.4077595579        1.9115575318        0.3161646824
 O          1.3184278267       -1.3629867696       -0.0952844236
 C          3.2850259806       -0.0712853738        0.0000944323
 C          4.0878694530       -1.1889653458        0.2444864118
 C          5.4662195358       -1.0751024058        0.2392844524
 C          6.0619799392        0.1524575056       -0.0278495701
 C          5.2736954147        1.2646096224       -0.2866546731
 C          3.8914852334        1.1575849383       -0.2667040425
 H          3.6302047023       -2.1469896909        0.4514087970
 H          6.0788548637       -1.9434338563        0.4415999114
 H          7.1405400342        0.2401740051       -0.0358905193
 H          5.7339888475        2.2187276023       -0.5050848213
 H          3.3033847671        2.0381259954       -0.4857527996
