# Supplementary material for: Photovermellogens: Minimalistic Pyridinium-Based Acylhydrazones with Photoswitchable Basicity for Operation in Aqueous Media
Source: J Org Chem. 2026 May 4;91(19):6559–65. doi: 10.1021/acs.joc.5c02962 (PMC13185115; doi:10.1021/acs.joc.5c02962)
Supplement: Supplementary file 3 [file jo5c02962_si_003.zip › thermodynamics/zpah/1c/orca.out]

                                 *****************
                                 * O   R   C   A *
                                 *****************

                                            #,                                       
                                            ###                                      
                                            ####                                     
                                            #####                                    
                                            ######                                   
                                           ########,                                 
                                     ,,################,,,,,                         
                               ,,#################################,,                 
                          ,,##########################################,,             
                       ,#########################################, ''#####,          
                    ,#############################################,,   '####,        
                  ,##################################################,,,,####,       
                ,###########''''           ''''###############################       
              ,#####''   ,,,,##########,,,,          '''####'''          '####       
            ,##' ,,,,###########################,,,                        '##       
           ' ,,###''''                  '''############,,,                           
         ,,##''                                '''############,,,,        ,,,,,,###''
      ,#''                                            '''#######################'''  
     '                                                          ''''####''''         
             ,#######,   #######,   ,#######,      ##                                
            ,#'     '#,  ##    ##  ,#'     '#,    #''#        ,####,   ,####,        
            ##       ##  ##   ,#'  ##            #'  '#       #'       #'  '#        
            ##       ##  #######   ##           ,######,      #####,   #    #        
            '#,     ,#'  ##    ##  '#,     ,#' ,#      #,     #,   #   #,  ,#        
             '#######'   ##     ##  '#######'  #'      '#     '####' # '####'        


                #########################################################
                #                        -***-                          #
                #          Department of theory and spectroscopy        #
                #                                                       #
                #                      Frank Neese                      #
                #                                                       #
                #     Directorship, Architecture, Infrastructure        #
                #                    SHARK, DRIVERS                     #
                #        Core code/Algorithms in most modules           #
                #                                                       #
                #        Max Planck Institute fuer Kohlenforschung      #
                #                Kaiser Wilhelm Platz 1                 #
                #                 D-45470 Muelheim/Ruhr                 #
                #                      Germany                          #
                #                                                       #
                #                  All rights reserved                  #
                #                        -***-                          #
                #########################################################


                         Program Version 6.0.1  -  RELEASE   -


 With contributions from (in alphabetic order):
[Max-Planck-Institut fuer Kohlenforschung]                               
  Daniel Aravena         : Magnetic Suceptibility                        
  Michael Atanasov       : Ab Initio Ligand Field Theory (pilot matlab implementation)
  Alexander A. Auer      : GIAO ZORA, VPT2 properties, NMR spectrum      
  Ute Becker             : All parallelization in ORCA, NUMFREQ, NUMCALC 
  Giovanni Bistoni       : ED, misc. LED, open-shell LED, HFLD           
  Martin Brehm           : Molecular dynamics                            
  Dmytro Bykov           : pre 5.0 version of the SCF Hessian            
  Marcos Casanova-Páez   : Triplet and SCS-CIS(D). UHF-(DLPNO)-IP/EA/STEOM-CCSD. UHF-CVS-IP/STEOM-CCSD   
  Vijay G. Chilkuri      : MRCI spin determinant printing, contributions to CSF-ICE 
  Pauline Colinet        : FMM embedding                                 
  Dipayan Datta          : RHF DLPNO-CCSD density                        
  Achintya Kumar Dutta   : EOM-CC, STEOM-CC                              
  Nicolas Foglia         : Exact transition moments, OPA infrastructure, MCD improvements    
  Dmitry Ganyushin       : Spin-Orbit,Spin-Spin,Magnetic field MRCI      
  Miquel Garcia-Rates    : C-PCM and meta-GGA Hessian, CCSD/C-PCM, Gaussian charge scheme 
  Tiago L. C. Gouveia    : GS-ROHF, GS-ROCIS                             
  Yang Guo               : DLPNO-NEVPT2, F12-NEVPT2, CIM, IAO-localization        
  Andreas Hansen         : Spin unrestricted coupled pair/coupled cluster methods 
  Ingolf Harden          : AUTO-CI MPn and infrastructure                
  Benjamin Helmich-Paris : MC-RPA, TRAH-(SCF,CASSCF), AVAS, COSX integrals, SCF dyn. polar. 
  Lee Huntington         : MR-EOM, pCC                                   
  Robert Izsak           : Overlap fitted RIJCOSX, COSX-SCS-MP3, EOM     
  Riya Kayal             : Wick's Theorem for AUTO-CI, AUTO-CI UHF-CCSDT 
  Emily Kempfer          : AUTO-CI, RHF CISDT and CCSDT                  
  Christian Kollmar      : KDIIS, OOCD, Brueckner-CCSD(T), CCSD density, CASPT2, CASPT2-K, improved NEVPT2 
  Axel Koslowski         : Symmetry handling                             
  Simone Kossmann        : meta-GGA functionals, TD-DFT gradient, OOMP2, (MP2 Hessian; deprecated post 5.0) 
  Lucas Lang             : DCDCAS                                        
  Marvin Lechner         : AUTO-CI (C++ implementation), FIC-MRCC        
  Spencer Leger          : CASSCF response                               
  Dagmar Lenk            : GEPOL surface, SMD, ORCA-2-JSON               
  Dimitrios Liakos       : Extrapolation schemes; Compound Job, initial MDCI parallelization 
  Dimitrios Manganas     : Further ROCIS development; embedding schemes. LFT, Crystal Embedding 
  Dimitrios Pantazis     : SARC Basis sets                               
  Anastasios Papadopoulos: AUTO-CI, single reference methods and gradients 
  Taras Petrenko         : pre 6.0 DFT Hessian and TD-DFT gradient, (ASA, deprecated), ECA, 1-Electron XAS/XES, NRVS 
  Peter Pinski           : DLPNO-MP2, DLPNO-MP2 Gradient                 
  Christoph Reimann      : Effective Core Potentials                     
  Marius Retegan         : Local ZFS, SOC                                
  Christoph Riplinger    : Optimizer, TS searches, QM/MM, DLPNO-CCSD(T), (RO)-DLPNO pert. Triples 
  Michael Roemelt        : Original ROCIS implementation                 
  Masaaki Saitow         : Open-shell DLPNO-CCSD energy and density      
  Barbara Sandhoefer     : DKH picture change effects                    
  Kantharuban Sivalingam : CASSCF convergence/infrastructure, NEVPT2 and variants, FIC-MRCI 
  Bernardo de Souza      : ESD, SOC TD-DFT                               
  Georgi L. Stoychev     : AutoAux, RI-MP2 NMR, DLPNO-MP2 response, X2C  
  Van Anh Tran           : RI-MP2 g-tensors                              
  Willem Van den Heuvel  : Paramagnetic NMR                              
  Zikuan Wang            : NOTCH, Electric field optimization            
  Frank Wennmohs         : Technical directorship and infrastructure     
  Hang Xu                : AUTO-CI-Response properties                   
                                                                         
[FACCTs GmbH]                                                            
  Markus Bursch, Miquel Garcia-Rates, Christoph Riplinger, Bernardo de Souza, Georgi L. Stoychev 
                                                                 
  APM, Basis sets (HGBS, AHGBS, def-TZVP (Ac-Lr), def2-XVPD (La-Lu)), CI-OPT, improved COSX, DLPNO-Multilevel,           
  DOCKER, DRACO, updates on ESD, GOAT, IRC, LR-CPCM, MBIS, meta-GGA TD-DFT gradient, ML-optimized integration grids, 
  MM, NACMEs, nearIR, NEB, NEB-TS, NL-DFT gradient (VV10), 2- and 3-layer-ONIOM, interface openCOSMO-RS, QMMM,   
  Crystal-QMMM, SF, symmetry and pop. for TD-DFT, r2SCAN hybrids, SOLVATOR                                   
                                                                         
[Other institutions]                                                     
  V. Asgeirsson          : NEB                                           
  Christoph Bannwarth    : sTDA-DFT, sTD-DFT, PBEh-3c, B97-3c, D3        
  Sebastian Ehlert       : rSCAN, r2SCAN, r2SCAN-3c, D4, dhf basis sets  
  Marvin Friede          : D4 for Fr, Ra, Ac-Lr                          
  Lars Goerigk           : TD-DFT with DH, B97 family of functionals     
  Stefan Grimme          : VdW corrections, initial TS optimization, DFT functionals, gCP, sTDA/sTD-DF 
  Waldemar Hujo          : DFT-NL                                        
  H. Jonsson             : NEB                                           
  Holger Kruse           : gCP                                           
  Marcel Mueller         : wB97X-3c, vDZP basis set                      
  Hagen Neugebauer       : wr2SCAN                                       
  Tobias Risthaus        : range-separated hybrid DFT                    
  Lukas Wittmann         : regularized MP2, r2SCAN double-hybrids, wr2SCAN        
                                                                         
We gratefully acknowledge several colleagues who have allowed us to      
interface, adapt or use parts of their codes:                            
  Ed Valeev, F. Pavosevic, A. Kumar             : LibInt (2-el integral package), F12 methods 
  Garnet Chan, S. Sharma, J. Yang, R. Olivares  : DMRG                   
  Ulf Ekstrom                                   : XCFun DFT Library      
  Mihaly Kallay                                 : mrcc  (arbitrary order and MRCC methods)
  Frank Weinhold                                : gennbo (NPA and NBO analysis)           
  Simon Mueller                                 : openCOSMO-RS                            
  Christopher J. Cramer and Donald G. Truhlar   : smd solvation model                     
  S Lehtola, MJT Oliveira, MAL Marques          : LibXC Library                           
  Liviu Ungur et al                             : ANISO software                          


 Your calculation uses the libint2 library for the computation of 2-el integrals
 For citations please refer to: http://libint.valeyev.net

 Your ORCA version has been built with support for libXC version: 6.2.2
 For citations please refer to: https://libxc.gitlab.io

 This ORCA versions uses:
   CBLAS   interface :  Fast vector & matrix operations
   LAPACKE interface :  Fast linear algebra routines
   SCALAPACK package :  Parallel linear algebra routines
   Shared memory     :  Shared parallel matrices
   BLAS/LAPACK       :  OpenBLAS 0.3.27  USE64BITINT DYNAMIC_ARCH NO_AFFINITY SkylakeX SINGLE_THREADED
        Core in use  :  SkylakeX
   Copyright (c) 2011-2014, The OpenBLAS Project


***************************************
The coordinates will be read from file: coord.xyz
***************************************


Your calculation utilizes the atom-pairwise dispersion correction
based on EEQ partial charges (D4)


Warning: RI is on but no J-basis has been assigned. Assigning Def2/J (nothing to worry about!)
================================================================================

----- Orbital basis set information -----
Your calculation utilizes the basis: def2-QZVPP
   F. Weigend and R. Ahlrichs, Phys. Chem. Chem. Phys. 7, 3297 (2005).

----- AuxJ basis set information -----
Your calculation utilizes the auxiliary basis: def2/J
   F. Weigend, Phys. Chem. Chem. Phys. 8, 1057 (2006).

================================================================================
                                        WARNINGS
                       Please study these warnings very carefully!
================================================================================

WARNING: Old DensityContainer found on disk!
         Will remove this file - 
         If you want to keep old densities, please start your calculation with a different basename. 


================================================================================
                                       INPUT FILE
================================================================================
NAME = orca.inp
|  1> !UKS wb97x-D4 def2-QZVPP defgrid3 SP
|  2> %pal nprocs 12 end
|  3> * XYZFILE 1 1 coord.xyz
|  4> 
|  5> 
|  6>                          ****END OF INPUT****
================================================================================

                       ****************************
                       * Single Point Calculation *
                       ****************************

---------------------------------
CARTESIAN COORDINATES (ANGSTROEM)
---------------------------------
  N     -5.151608   -0.013172   -0.014378
  C     -4.453915    1.125013    0.151402
  C     -3.089717    1.141570    0.158879
  C     -2.392009   -0.064623   -0.010803
  C     -3.138165   -1.238309   -0.182571
  C     -4.502014   -1.176669   -0.179071
  H     -5.031766    2.029197    0.279082
  H     -2.575365    2.079912    0.295588
  N     -1.039531   -0.135292   -0.014198
  H     -2.656287   -2.196387   -0.318323
  H     -5.108286   -2.060712   -0.308327
  C     -6.615180    0.037620   -0.013287
  H     -6.963681    0.433916    0.936644
  H     -6.956910    0.674154   -0.825070
  H     -7.007711   -0.963761   -0.151225
  H     -0.568467   -1.030330   -0.129583
  N     -0.325726    0.964049    0.152974
  C      0.955534    0.943417    0.155264
  C      1.816022   -0.250593    0.002640
  H      1.407760    1.911558    0.316165
  O      1.318428   -1.362987   -0.095284
  C      3.285026   -0.071285    0.000094
  C      4.087869   -1.188965    0.244486
  C      5.466220   -1.075102    0.239284
  C      6.061980    0.152458   -0.027850
  C      5.273695    1.264610   -0.286655
  C      3.891485    1.157585   -0.266704
  H      3.630205   -2.146990    0.451409
  H      6.078855   -1.943434    0.441600
  H      7.140540    0.240174   -0.035891
  H      5.733989    2.218728   -0.505085
  H      3.303385    2.038126   -0.485753

----------------------------
CARTESIAN COORDINATES (A.U.)
----------------------------
  NO LB      ZA    FRAG     MASS         X           Y           Z
   0 N     7.0000    0    14.007   -9.735128   -0.024891   -0.027170
   1 C     6.0000    0    12.011   -8.416680    2.125967    0.286109
   2 C     6.0000    0    12.011   -5.838718    2.157254    0.300237
   3 C     6.0000    0    12.011   -4.520242   -0.122120   -0.020415
   4 C     6.0000    0    12.011   -5.930273   -2.340064   -0.345009
   5 C     6.0000    0    12.011   -8.507574   -2.223583   -0.338395
   6 H     1.0000    0     1.008   -9.508660    3.834628    0.527388
   7 H     1.0000    0     1.008   -4.866735    3.930464    0.558581
   8 N     7.0000    0    14.007   -1.964430   -0.255664   -0.026831
   9 H     1.0000    0     1.008   -5.019654   -4.150570   -0.601544
  10 H     1.0000    0     1.008   -9.653261   -3.894181   -0.582653
  11 C     6.0000    0    12.011  -12.500878    0.071091   -0.025109
  12 H     1.0000    0     1.008  -13.159450    0.819982    1.770001
  13 H     1.0000    0     1.008  -13.146655    1.273967   -1.559157
  14 H     1.0000    0     1.008  -13.242655   -1.821245   -0.285773
  15 H     1.0000    0     1.008   -1.074247   -1.947041   -0.244876
  16 N     7.0000    0    14.007   -0.615534    1.821788    0.289079
  17 C     6.0000    0    12.011    1.805698    1.782799    0.293407
  18 C     6.0000    0    12.011    3.431785   -0.473552    0.004989
  19 H     1.0000    0     1.008    2.660280    3.612320    0.597465
  20 O     8.0000    0    15.999    2.491468   -2.575672   -0.180061
  21 C     6.0000    0    12.011    6.207799   -0.134710    0.000178
  22 C     6.0000    0    12.011    7.724954   -2.246819    0.462012
  23 C     6.0000    0    12.011   10.329658   -2.031649    0.452182
  24 C     6.0000    0    12.011   11.455482    0.288103   -0.052628
  25 C     6.0000    0    12.011    9.965840    2.389766   -0.541699
  26 C     6.0000    0    12.011    7.353841    2.187519   -0.503998
  27 H     1.0000    0     1.008    6.860093   -4.057223    0.853039
  28 H     1.0000    0     1.008   11.487371   -3.672558    0.834503
  29 H     1.0000    0     1.008   13.493665    0.453863   -0.067823
  30 H     1.0000    0     1.008   10.835669    4.192788   -0.954472
  31 H     1.0000    0     1.008    6.242493    3.851500   -0.917940

--------------------------------
INTERNAL COORDINATES (ANGSTROEM)
--------------------------------
 N      0   0   0     0.000000000000     0.00000000     0.00000000
 C      1   0   0     1.345259080537     0.00000000     0.00000000
 C      2   1   0     1.364319513711   121.97351535     0.00000000
 C      3   2   1     1.403741133881   119.07147583   359.97092328
 C      4   3   2     1.401353098978   118.02386565     0.06052846
 C      1   2   3     1.342692210877   119.82533511     0.00000000
 H      2   1   3     1.080630791642   116.43321482   180.01268779
 H      3   2   1     1.078764444274   119.20952277   180.01591865
 N      4   3   2     1.354327039140   122.78548412   180.08128462
 H      5   4   3     1.080994717979   121.35524396   179.96092415
 H      6   1   2     1.079723664346   116.90565946   180.01570299
 C      1   2   3     1.464453596650   119.26714880   180.03179604
 H     12   1   2     1.086680003853   109.50012578   300.15991137
 H     12   1   2     1.086713969297   109.51365796    60.59251973
 H     12   1   2     1.084376357078   109.24736920   180.38687530
 H      9   4   3     1.017992412633   120.54854374   179.30403627
 N      9   4   3     1.321368044089   119.71820688     0.28595746
 C     17   9   4     1.281428554586   121.80037421   180.07170571
 C     18  17   9     1.479659946638   126.46107100   358.94822611
 H     18  17   9     1.080598625040   113.84610520   180.82669894
 O     19  18  17     1.222542226990   120.38502746   357.34203979
 C     19  18  17     1.479908550018   118.66358696   178.61363300
 C     22  19  18     1.397674354286   118.22863596   161.80237318
 C     23  22  19     1.383054872462   120.39559899   179.35014798
 C     24  23  22     1.390393606254   120.02870699   359.13133166
 C     25  24  23     1.387535550466   120.00445882     0.13322400
 C     26  25  24     1.386491001037   120.11978581     0.62816275
 H     23  22  19     1.081704462103   119.91104703   358.57878990
 H     24  23  22     1.081782370844   119.84184505   179.24720073
 H     25  24  23     1.082150968985   120.00355172   180.25533440
 H     26  25  24     1.081629739555   120.19473417   180.64385982
 H     27  26  25     1.081294164272   118.45261118   180.83772575

---------------------------
INTERNAL COORDINATES (A.U.)
---------------------------
 N      0   0   0     0.000000000000     0.00000000     0.00000000
 C      1   0   0     2.542171241385     0.00000000     0.00000000
 C      2   1   0     2.578190240078   121.97351535     0.00000000
 C      3   2   1     2.652686305954   119.07147583   359.97092328
 C      4   3   2     2.648173573990   118.02386565     0.06052846
 C      1   2   3     2.537320560707   119.82533511     0.00000000
 H      2   1   3     2.042096248086   116.43321482   180.01268779
 H      3   2   1     2.038569362690   119.20952277   180.01591865
 N      4   3   2     2.559307199738   122.78548412   180.08128462
 H      5   4   3     2.042783969196   121.35524396   179.96092415
 H      6   1   2     2.040382025929   116.90565946   180.01570299
 C      1   2   3     2.767416233505   119.26714880   180.03179604
 H     12   1   2     2.053527602491   109.50012578   300.15991137
 H     12   1   2     2.053591787878   109.51365796    60.59251973
 H     12   1   2     2.049174340977   109.24736920   180.38687530
 H      9   4   3     1.923726866286   120.54854374   179.30403627
 N      9   4   3     2.497023725443   119.71820688     0.28595746
 C     17   9   4     2.421549028354   121.80037421   180.07170571
 C     18  17   9     2.796152070478   126.46107100   358.94822611
 H     18  17   9     2.042035462018   113.84610520   180.82669894
 O     19  18  17     2.310269996166   120.38502746   357.34203979
 C     19  18  17     2.796621862782   118.66358696   178.61363300
 C     22  19  18     2.641221754006   118.22863596   161.80237318
 C     23  22  19     2.613594937139   120.39559899   179.35014798
 C     24  23  22     2.627463134176   120.02870699   359.13133166
 C     25  24  23     2.622062191461   120.00445882     0.13322400
 C     26  25  24     2.620088279107   120.11978581     0.62816275
 H     23  22  19     2.044125191216   119.91104703   358.57878990
 H     24  23  22     2.044272417399   119.84184505   179.24720073
 H     25  24  23     2.044968966939   120.00355172   180.25533440
 H     26  25  24     2.043983986064   120.19473417   180.64385982
 H     27  26  25     2.043349840681   118.45261118   180.83772575

---------------------
BASIS SET INFORMATION
---------------------
There are 4 groups of distinct atoms

 Group   1 Type N   : 15s8p3d2f1g contracted to 7s4p3d2f1g pattern {8211111/5111/111/11/1}
 Group   2 Type C   : 15s8p3d2f1g contracted to 7s4p3d2f1g pattern {8211111/5111/111/11/1}
 Group   3 Type H   : 7s3p2d1f contracted to 4s3p2d1f pattern {4111/111/11/1}
 Group   4 Type O   : 15s8p3d2f1g contracted to 7s4p3d2f1g pattern {8211111/5111/111/11/1}

Atom   0N    basis set group =>   1
Atom   1C    basis set group =>   2
Atom   2C    basis set group =>   2
Atom   3C    basis set group =>   2
Atom   4C    basis set group =>   2
Atom   5C    basis set group =>   2
Atom   6H    basis set group =>   3
Atom   7H    basis set group =>   3
Atom   8N    basis set group =>   1
Atom   9H    basis set group =>   3
Atom  10H    basis set group =>   3
Atom  11C    basis set group =>   2
Atom  12H    basis set group =>   3
Atom  13H    basis set group =>   3
Atom  14H    basis set group =>   3
Atom  15H    basis set group =>   3
Atom  16N    basis set group =>   1
Atom  17C    basis set group =>   2
Atom  18C    basis set group =>   2
Atom  19H    basis set group =>   3
Atom  20O    basis set group =>   4
Atom  21C    basis set group =>   2
Atom  22C    basis set group =>   2
Atom  23C    basis set group =>   2
Atom  24C    basis set group =>   2
Atom  25C    basis set group =>   2
Atom  26C    basis set group =>   2
Atom  27H    basis set group =>   3
Atom  28H    basis set group =>   3
Atom  29H    basis set group =>   3
Atom  30H    basis set group =>   3
Atom  31H    basis set group =>   3
---------------------------------
AUXILIARY/J BASIS SET INFORMATION
---------------------------------
There are 4 groups of distinct atoms

 Group   1 Type N   : 12s5p4d2f1g contracted to 6s4p3d1f1g pattern {711111/2111/211/2/1}
 Group   2 Type C   : 12s5p4d2f1g contracted to 6s4p3d1f1g pattern {711111/2111/211/2/1}
 Group   3 Type H   : 5s2p1d contracted to 3s1p1d pattern {311/2/1}
 Group   4 Type O   : 12s5p4d2f1g contracted to 6s4p3d1f1g pattern {711111/2111/211/2/1}

Atom   0N    basis set group =>   1
Atom   1C    basis set group =>   2
Atom   2C    basis set group =>   2
Atom   3C    basis set group =>   2
Atom   4C    basis set group =>   2
Atom   5C    basis set group =>   2
Atom   6H    basis set group =>   3
Atom   7H    basis set group =>   3
Atom   8N    basis set group =>   1
Atom   9H    basis set group =>   3
Atom  10H    basis set group =>   3
Atom  11C    basis set group =>   2
Atom  12H    basis set group =>   3
Atom  13H    basis set group =>   3
Atom  14H    basis set group =>   3
Atom  15H    basis set group =>   3
Atom  16N    basis set group =>   1
Atom  17C    basis set group =>   2
Atom  18C    basis set group =>   2
Atom  19H    basis set group =>   3
Atom  20O    basis set group =>   4
Atom  21C    basis set group =>   2
Atom  22C    basis set group =>   2
Atom  23C    basis set group =>   2
Atom  24C    basis set group =>   2
Atom  25C    basis set group =>   2
Atom  26C    basis set group =>   2
Atom  27H    basis set group =>   3
Atom  28H    basis set group =>   3
Atom  29H    basis set group =>   3
Atom  30H    basis set group =>   3
Atom  31H    basis set group =>   3

Checking for AutoStart:
The File: orca.gbw exists
Trying to determine its content:
     ... Fine, the file contains calculation information
     ... Fine, the calculation information was read
     ... Fine, the file contains a basis set
     ... Fine, the basis set was read
     ... Fine, the file contains a geometry
     ... Fine, the geometry was read
     ... Fine, the file contains a set of orbitals
     ... Fine, the orbitals can be read
     => possible old guess file was deleted
     => GBW file was renamed to GES file
     => GES file is set as startup file
     => Guess is set to MORead
     ... now leaving AutoStart


           ************************************************************
           *        Program running with 12 parallel MPI-processes    *
           *              working on a common directory               *
           ************************************************************
------------------------------------------------------------------------------
                             ORCA STARTUP CALCULATIONS
                           -- RI-GTO INTEGRALS CHOSEN --
------------------------------------------------------------------------------
------------------------------------------------------------------------------
                   ___                                                        
                  /   \      - P O W E R E D   B Y -                         
                 /     \                                                     
                 |  |  |   _    _      __       _____    __    __             
                 |  |  |  | |  | |    /  \     |  _  \  |  |  /  |          
                  \  \/   | |  | |   /    \    | | | |  |  | /  /          
                 / \  \   | |__| |  /  /\  \   | |_| |  |  |/  /          
                |  |  |   |  __  | /  /__\  \  |    /   |      \           
                |  |  |   | |  | | |   __   |  |    \   |  |\   \          
                \     /   | |  | | |  |  |  |  | |\  \  |  | \   \       
                 \___/    |_|  |_| |__|  |__|  |_| \__\ |__|  \__/        
                                                                              
                      - O R C A' S   B I G   F R I E N D -                    
                                      &                                       
                       - I N T E G R A L  F E E D E R -                       
                                                                              
 v1 FN, 2020, v2 2021, v3 2022-2024                                           
------------------------------------------------------------------------------


----------------------
SHARK INTEGRAL PACKAGE
----------------------

Number of atoms                             ...     32
Number of basis functions                   ...   1446
Number of shells                            ...    446
Maximum angular momentum                    ...      4
Integral batch strategy                     ... SHARK/LIBINT Hybrid
RI-J (if used) integral strategy            ... SPLIT-RIJ (Revised 2003 algorithm where possible)
Printlevel                                  ...      1
Contraction scheme used                     ... SEGMENTED contraction
Prescreening option                         ... SCHWARTZ
   Thresh                                   ... 1.000e-10
   Tcut                                     ... 1.000e-11
   Tpresel                                  ... 1.000e-11 
Coulomb Range Separation                    ... NOT USED
Exchange Range Separation                   ... Long Range
   Mu parameter                             ... 3.000e-01
   Scaling (regular/separated)              ... 1.670e-01 8.330e-01
Multipole approximations                    ... NOT USED
Finite Nucleus Model                        ... NOT USED
CABS basis                                  ... NOT available
Auxiliary Coulomb fitting basis             ... AVAILABLE
   # of basis functions in Aux-J            ...   1036
   # of shells in Aux-J                     ...    340
   Maximum angular momentum in Aux-J        ...      4
Auxiliary J/K fitting basis                 ... NOT available
Auxiliary Correlation fitting basis         ... NOT available
Auxiliary 'external' fitting basis          ... NOT available

Checking pre-screening integrals            ... done (  0.0 sec) Dimension = 446
Check shell pair data                       ... done (  0.0 sec)
Shell pair information
Shell pair cut-off parameter TPreSel        ...   1.0e-11
Total number of shell pairs                 ...     99681
Shell pairs after pre-screening             ...     54747
Total number of primitive shell pairs       ...    248946
Primitive shell pairs kept                  ...     97933
          la=0 lb=0:   8561 shell pairs
          la=1 lb=0:  12346 shell pairs
          la=1 lb=1:   4335 shell pairs
          la=2 lb=0:   7614 shell pairs
          la=2 lb=1:   5542 shell pairs
          la=2 lb=2:   1753 shell pairs
          la=3 lb=0:   4518 shell pairs
          la=3 lb=1:   3276 shell pairs
          la=3 lb=2:   2006 shell pairs
          la=3 lb=3:    608 shell pairs
          la=4 lb=0:   1698 shell pairs
          la=4 lb=1:   1212 shell pairs
          la=4 lb=2:    745 shell pairs
          la=4 lb=3:    442 shell pairs
          la=4 lb=4:     91 shell pairs

Calculating one electron integrals          ... done (  0.1 sec)
Calculating RI/J V-Matrix + Cholesky decomp.... done (  0.0 sec)
Calculating Nuclear repulsion               ... done (  0.0 sec) ENN=   1157.829664215833 Eh

Diagonalization of the overlap matrix:
Smallest eigenvalue                        ... 5.911e-06
Time for diagonalization                   ...    0.299 sec
Threshold for overlap eigenvalues          ... 1.000e-07
Number of eigenvalues below threshold      ... 0
Time for construction of square roots      ...    0.170 sec
Total time needed                          ...    0.482 sec

-------------------
DFT GRID GENERATION
-------------------

General Integration Accuracy     IntAcc      ... 4.959
Radial Grid Type                 RadialGrid  ... OptM3 with GC (2021)
Angular Grid (max. ang.)         AngularGrid ... 6 (Lebedev-590)
Angular grid pruning method      GridPruning ... 4 (adaptive)
Weight generation scheme         WeightScheme... mBecke (2022)
Basis function cutoff            BFCut       ... 1.0000e-10
Integration weight cutoff        WCut        ... 1.0000e-14
Partially contracted basis set               ... off
Rotationally invariant grid construction     ... off
Angular grids for H and He will be reduced by one unit
Diffuse basis detected: some atoms will have their outermost
                        angular grid increased by 1.

Total number of grid points                  ...   385751
Total number of batches                      ...     6044
Average number of points per batch           ...       63
Average number of grid points per atom       ...    12055

--------------------
COSX GRID GENERATION
--------------------

GRIDX 1
-------
General Integration Accuracy     IntAcc      ... 4.020
Radial Grid Type                 RadialGrid  ... OptM3 with GC (2021)
Angular Grid (max. ang.)         AngularGrid ... 2 (Lebedev-110)
Angular grid pruning method      GridPruning ... 4 (adaptive)
Weight generation scheme         WeightScheme... mBecke (2022)
Basis function cutoff            BFCut       ... 1.0000e-10
Integration weight cutoff        WCut        ... 1.0000e-14
Partially contracted basis set               ... on
Rotationally invariant grid construction     ... off
Angular grids for H and He will be reduced by one unit
Diffuse basis detected: some atoms will have their outermost
                        angular grid increased by 1.

Total number of grid points                  ...    47571
Total number of batches                      ...      386
Average number of points per batch           ...      123
Average number of grid points per atom       ...     1487
UseSFitting                                  ... on

GRIDX 2
-------
General Integration Accuracy     IntAcc      ... 4.338
Radial Grid Type                 RadialGrid  ... OptM3 with GC (2021)
Angular Grid (max. ang.)         AngularGrid ... 3 (Lebedev-194)
Angular grid pruning method      GridPruning ... 4 (adaptive)
Weight generation scheme         WeightScheme... mBecke (2022)
Basis function cutoff            BFCut       ... 1.0000e-10
Integration weight cutoff        WCut        ... 1.0000e-14
Partially contracted basis set               ... on
Rotationally invariant grid construction     ... off
Angular grids for H and He will be reduced by one unit
Diffuse basis detected: some atoms will have their outermost
                        angular grid increased by 1.

Total number of grid points                  ...   102597
Total number of batches                      ...      815
Average number of points per batch           ...      125
Average number of grid points per atom       ...     3206
UseSFitting                                  ... on

GRIDX 3
-------
General Integration Accuracy     IntAcc      ... 4.871
Radial Grid Type                 RadialGrid  ... OptM3 with GC (2021)
Angular Grid (max. ang.)         AngularGrid ... 4 (Lebedev-302)
Angular grid pruning method      GridPruning ... 4 (adaptive)
Weight generation scheme         WeightScheme... mBecke (2022)
Basis function cutoff            BFCut       ... 1.0000e-10
Integration weight cutoff        WCut        ... 1.0000e-14
Partially contracted basis set               ... on
Rotationally invariant grid construction     ... off
Angular grids for H and He will be reduced by one unit
Diffuse basis detected: some atoms will have their outermost
                        angular grid increased by 1.

Total number of grid points                  ...   189856
Total number of batches                      ...     1497
Average number of points per batch           ...      126
Average number of grid points per atom       ...     5933
UseSFitting                                  ... on
Initializing property integral containers    ... done (  0.0 sec)

SHARK setup successfully completed in  12.3 seconds

Maximum memory used throughout the entire STARTUP-calculation: 155.8 MB


           ************************************************************
           *        Program running with 12 parallel MPI-processes    *
           *              working on a common directory               *
           ************************************************************
-------------------------------------------------------------------------------
                                 ORCA GUESS
                   Start orbitals & Density for SCF / CASSCF
-------------------------------------------------------------------------------

------------
SCF SETTINGS
------------
Hamiltonian:
 Density Functional     Method          .... DFT(GTOs)
 Exchange Functional    Exchange        .... WB97X-V
 Correlation Functional Correlation     .... WB97X-V
 Gradients option       PostSCFGGA      .... off
 Hybrid DFT is turned on
   Fraction HF Exchange ScalHFX         ....  0.167000
   Scaling of DF-GGA-X  ScalDFX         ....  0.000000
   Scaling of DF-GGA-C  ScalDFC         ....  1.000000
   Scaling of DF-LDA-C  ScalLDAC        ....  1.000000
   Perturbative correction              ....  0.000000
 Long-range corrected/Screened/Range-Separated Hybrid DFT is turned on
   Amount of maximum screened exact exchange              ....  0.833000
   Range separation parameter mu (erf(mu*r12)/r12)        ....  0.300000
 RI-approximation to the Coulomb term is turned on
   Number of AuxJ basis functions       .... 1036
   RIJ-COSX (HFX calculated with COS-X)).... on


General Settings:
 Integral files         IntName         .... orca
 Hartree-Fock type      HFTyp           .... UHF
 Total Charge           Charge          ....    1
 Multiplicity           Mult            ....    1
 Number of Electrons    NEL             ....  126
 Basis Dimension        Dim             .... 1446
 Nuclear Repulsion      ENuc            ....   1157.8296642158 Eh

Convergence Acceleration:
 AO-DIIS                CNVDIIS         .... on
   Start iteration      DIISMaxIt       ....    12
   Startup error        DIISStart       ....  0.200000
   # of expansion vecs  DIISMaxEq       ....     5
   Bias factor          DIISBfac        ....   1.050
   Max. coefficient     DIISMaxC        ....  10.000
 MO-DIIS                CNVKDIIS        .... off
 Trust-Rad. Augm. Hess. CNVTRAH         .... auto
   Auto Start mean grad. ratio tolernc. ....  1.125000
   Auto Start start iteration           ....     1
   Auto Start num. interpolation iter.  ....    10
   Max. Number of Micro iterations      ....    24
   Max. Number of Macro iterations      .... Maxiter - #DIIS iter
   Number of Davidson start vectors     ....     2
   Converg. threshold    (grad. norm)   ....   5.000e-05
   Grad. Scal. Fac. for Micro threshold ....   0.100
   Minimum threshold for Micro iter.    ....   1.000e-02
   NR start threshold (gradient norm)   ....   1.000e-04
   Initial trust radius                 ....   0.400
   Minimum AH scaling param. (alpha)    ....   1.000
   Maximum AH scaling param. (alpha)    .... 1000.000
   Quad. conv. algorithm                .... NR
   White noise on init. David. guess    .... on
   Maximum white noise                  ....   0.010
   Pseudo random numbers                .... off
   Inactive MOs                         .... canonical
   Orbital update algorithm             .... Taylor
   Preconditioner                       .... Diag
   Full preconditioner red. dimension   ....   250
 SOSCF                  CNVSOSCF        .... on
   Start iteration      SOSCFMaxIt      ....   150
   Startup grad/error   SOSCFStart      ....  0.003300
   Hessian update       SOSCFHessUp     .... L-BFGS
 Level Shifting         CNVShift        .... on
   Level shift para.    LevelShift      ....    0.2500
   Turn off err/grad.   ShiftErr        ....    0.0010
 Zerner damping         CNVZerner       .... off
 Static damping         CNVDamp         .... on
   Fraction old density DampFac         ....    0.7000
   Max. Damping (<1)    DampMax         ....    0.9800
   Min. Damping (>=0)   DampMin         ....    0.0000
   Turn off err/grad.   DampErr         ....    0.1000

SCF Procedure:
 Maximum # iterations   MaxIter         ....   125
 SCF integral mode      SCFMode         .... Direct
   Integral package                     .... SHARK and LIBINT hybrid scheme
 Reset frequency        DirectResetFreq ....    20
 Integral Threshold     Thresh          ....  1.000e-10 Eh
 Primitive CutOff       TCut            ....  1.000e-11 Eh

Convergence Tolerance:
 Convergence Check Mode ConvCheckMode   .... Total+1el-Energy
 Convergence forced     ConvForced      .... 0
 Energy Change          TolE            ....  1.000e-06 Eh
 1-El. energy change                    ....  1.000e-03 Eh
 Orbital Gradient       TolG            ....  5.000e-05
 Orbital Rotation angle TolX            ....  5.000e-05
 DIIS Error             TolErr          ....  1.000e-06

---------------------
INITIAL GUESS: MOREAD
---------------------
Guess MOs are being read from file: orca.ges
Input Geometry matches current geometry (good)
Input basis set matches current basis set (good)
MOs were renormalized
MOs were reorthogonalized (Cholesky)
                      ------------------
                      INITIAL GUESS DONE (   6.0 sec)
                      ------------------
             **** ENERGY FILE WAS UPDATED (orca.en.tmp) ****
Finished Guess after   7.9 sec
Maximum memory used throughout the entire GUESS-calculation: 192.3 MB


           ************************************************************
           *        Program running with 12 parallel MPI-processes    *
           *              working on a common directory               *
           ************************************************************

-------------------------------------------------------------------------------------------
                                      ORCA LEAN-SCF
                              memory conserving SCF solver
-------------------------------------------------------------------------------------------

----------------------------------------D-I-I-S--------------------------------------------
Iteration    Energy (Eh)           Delta-E    RMSDP     MaxDP     DIISErr   Damp  Time(sec)
-------------------------------------------------------------------------------------------
               ***  Starting incremental Fock matrix formation  ***
                              *** Initializing SOSCF ***
---------------------------------------S-O-S-C-F--------------------------------------
Iteration    Energy (Eh)           Delta-E    RMSDP     MaxDP     MaxGrad    Time(sec)
--------------------------------------------------------------------------------------
    1    -781.7278740000820108     0.00e+00  3.31e-06  4.30e-04  5.92e-06   101.5
               *** Restarting incremental Fock matrix formation ***
    2    -781.7278740080075750    -7.93e-09  7.22e-07  9.60e-05  9.58e-06    82.9
                  *** Gradient check signals convergence ***

               *****************************************************
               *                     SUCCESS                       *
               *           SCF CONVERGED AFTER   2 CYCLES          *
               *****************************************************

Recomputing exchange energy using gridx3       ... done (  119.853 sec)
Old exchange energy                            :    -34.057655408 Eh
New exchange energy                            :    -34.057655983 Eh
Exchange energy change after final integration :     -0.000000575 Eh
Total energy after final integration           :   -781.727874583 Eh
             **** ENERGY FILE WAS UPDATED (orca.en.tmp) ****

----------------
TOTAL SCF ENERGY
----------------

Total Energy       :       -781.72787458262837 Eh          -21271.89691 eV

Components:
Nuclear Repulsion  :       1157.82966421583251 Eh           31506.14690 eV
Electronic Energy  :      -1939.55753822384008 Eh          -52778.04380 eV
One Electron Energy:      -3338.43326926194368 Eh          -90843.38765 eV
Two Electron Energy:       1398.87573103810359 Eh           38065.34385 eV

Virial components:
Potential Energy   :      -1560.30934462407095 Eh          -42458.17580 eV
Kinetic Energy     :        778.58147004144257 Eh           21186.27889 eV
Virial Ratio       :          2.00404120141855

DFT components:
N(Alpha)           :       62.999996475897 electrons
N(Beta)            :       62.999996475897 electrons
N(Total)           :      125.999992951795 electrons
E(X)               :      -71.383853123970 Eh       
E(C)               :       -5.275451958314 Eh       
E(XC)              :      -76.659305082284 Eh       

---------------
SCF CONVERGENCE
---------------

  Last Energy change         ...    7.9256e-09  Tolerance :   1.0000e-06
  Last MAX-Density change    ...    9.5976e-05  Tolerance :   1.0000e-05
  Last RMS-Density change    ...    7.2154e-07  Tolerance :   1.0000e-06
  Last DIIS Error            ...    1.6108e-05  Tolerance :   1.0000e-06
  Last Orbital Gradient      ...    9.5754e-06  Tolerance :   5.0000e-05
  Last Orbital Rotation      ...    2.5695e-05  Tolerance :   5.0000e-05


----------------------
UHF SPIN CONTAMINATION
----------------------

Warning: in a DFT calculation there is little theoretical justification to 
         calculate <S**2> as in Hartree-Fock theory. We will do it anyways
         but you should keep in mind that the values have only limited relevance

Expectation value of <S**2>     :     0.000000
Ideal value S*(S+1) for S=0.0   :     0.000000
Deviation                       :     0.000000

----------------
ORBITAL ENERGIES
----------------
                 SPIN UP ORBITALS
  NO   OCC          E(Eh)            E(eV) 
   0   1.0000     -19.324959      -525.8589 
   1   1.0000     -14.663369      -399.0106 
   2   1.0000     -14.621781      -397.8789 
   3   1.0000     -14.595827      -397.1727 
   4   1.0000     -10.509616      -285.9812 
   5   1.0000     -10.499568      -285.7078 
   6   1.0000     -10.497047      -285.6392 
   7   1.0000     -10.486526      -285.3529 
   8   1.0000     -10.467632      -284.8388 
   9   1.0000     -10.448809      -284.3265 
  10   1.0000     -10.444729      -284.2155 
  11   1.0000     -10.440506      -284.1006 
  12   1.0000     -10.386643      -282.6349 
  13   1.0000     -10.383800      -282.5576 
  14   1.0000     -10.375893      -282.3424 
  15   1.0000     -10.374642      -282.3083 
  16   1.0000     -10.370298      -282.1902 
  17   1.0000     -10.368371      -282.1377 
  18   1.0000      -1.328912       -36.1615 
  19   1.0000      -1.316125       -35.8136 
  20   1.0000      -1.292829       -35.1797 
  21   1.0000      -1.165968       -31.7276 
  22   1.0000      -1.100732       -29.9524 
  23   1.0000      -1.094461       -29.7818 
  24   1.0000      -1.089181       -29.6381 
  25   1.0000      -1.015608       -27.6361 
  26   1.0000      -0.999787       -27.2056 
  27   1.0000      -0.980275       -26.6746 
  28   1.0000      -0.964261       -26.2389 
  29   1.0000      -0.938932       -25.5496 
  30   1.0000      -0.907904       -24.7053 
  31   1.0000      -0.873583       -23.7714 
  32   1.0000      -0.845066       -22.9954 
  33   1.0000      -0.833174       -22.6718 
  34   1.0000      -0.810682       -22.0598 
  35   1.0000      -0.792570       -21.5669 
  36   1.0000      -0.778538       -21.1851 
  37   1.0000      -0.761725       -20.7276 
  38   1.0000      -0.753704       -20.5093 
  39   1.0000      -0.744860       -20.2687 
  40   1.0000      -0.727085       -19.7850 
  41   1.0000      -0.720501       -19.6058 
  42   1.0000      -0.712623       -19.3915 
  43   1.0000      -0.692817       -18.8525 
  44   1.0000      -0.675842       -18.3906 
  45   1.0000      -0.674407       -18.3516 
  46   1.0000      -0.666773       -18.1438 
  47   1.0000      -0.661917       -18.0117 
  48   1.0000      -0.651778       -17.7358 
  49   1.0000      -0.644595       -17.5403 
  50   1.0000      -0.636742       -17.3266 
  51   1.0000      -0.634324       -17.2608 
  52   1.0000      -0.625427       -17.0187 
  53   1.0000      -0.580110       -15.7856 
  54   1.0000      -0.564894       -15.3716 
  55   1.0000      -0.560095       -15.2410 
  56   1.0000      -0.558728       -15.2038 
  57   1.0000      -0.542178       -14.7534 
  58   1.0000      -0.541563       -14.7367 
  59   1.0000      -0.474268       -12.9055 
  60   1.0000      -0.467794       -12.7293 
  61   1.0000      -0.446512       -12.1502 
  62   1.0000      -0.444526       -12.0962 
  63   0.0000      -0.147807        -4.0220 
  64   0.0000      -0.107929        -2.9369 
  65   0.0000      -0.095137        -2.5888 
  66   0.0000      -0.041342        -1.1250 
  67   0.0000      -0.036198        -0.9850 
  68   0.0000      -0.022618        -0.6155 
  69   0.0000      -0.019714        -0.5364 
  70   0.0000      -0.011838        -0.3221 
  71   0.0000      -0.001997        -0.0543 
  72   0.0000       0.007852         0.2137 
  73   0.0000       0.017515         0.4766 

                 SPIN DOWN ORBITALS
  NO   OCC          E(Eh)            E(eV) 
   0   1.0000     -19.324959      -525.8589 
   1   1.0000     -14.663369      -399.0106 
   2   1.0000     -14.621781      -397.8789 
   3   1.0000     -14.595827      -397.1727 
   4   1.0000     -10.509616      -285.9812 
   5   1.0000     -10.499568      -285.7078 
   6   1.0000     -10.497047      -285.6392 
   7   1.0000     -10.486526      -285.3529 
   8   1.0000     -10.467632      -284.8388 
   9   1.0000     -10.448809      -284.3265 
  10   1.0000     -10.444729      -284.2155 
  11   1.0000     -10.440506      -284.1006 
  12   1.0000     -10.386643      -282.6349 
  13   1.0000     -10.383800      -282.5576 
  14   1.0000     -10.375893      -282.3424 
  15   1.0000     -10.374642      -282.3083 
  16   1.0000     -10.370298      -282.1902 
  17   1.0000     -10.368371      -282.1377 
  18   1.0000      -1.328912       -36.1615 
  19   1.0000      -1.316125       -35.8136 
  20   1.0000      -1.292829       -35.1797 
  21   1.0000      -1.165968       -31.7276 
  22   1.0000      -1.100732       -29.9524 
  23   1.0000      -1.094461       -29.7818 
  24   1.0000      -1.089181       -29.6381 
  25   1.0000      -1.015608       -27.6361 
  26   1.0000      -0.999787       -27.2056 
  27   1.0000      -0.980275       -26.6746 
  28   1.0000      -0.964261       -26.2389 
  29   1.0000      -0.938932       -25.5496 
  30   1.0000      -0.907904       -24.7053 
  31   1.0000      -0.873583       -23.7714 
  32   1.0000      -0.845066       -22.9954 
  33   1.0000      -0.833174       -22.6718 
  34   1.0000      -0.810682       -22.0598 
  35   1.0000      -0.792570       -21.5669 
  36   1.0000      -0.778538       -21.1851 
  37   1.0000      -0.761725       -20.7276 
  38   1.0000      -0.753704       -20.5093 
  39   1.0000      -0.744860       -20.2687 
  40   1.0000      -0.727085       -19.7850 
  41   1.0000      -0.720501       -19.6058 
  42   1.0000      -0.712623       -19.3915 
  43   1.0000      -0.692817       -18.8525 
  44   1.0000      -0.675842       -18.3906 
  45   1.0000      -0.674407       -18.3516 
  46   1.0000      -0.666773       -18.1438 
  47   1.0000      -0.661917       -18.0117 
  48   1.0000      -0.651778       -17.7358 
  49   1.0000      -0.644595       -17.5403 
  50   1.0000      -0.636742       -17.3266 
  51   1.0000      -0.634324       -17.2608 
  52   1.0000      -0.625427       -17.0187 
  53   1.0000      -0.580110       -15.7856 
  54   1.0000      -0.564894       -15.3716 
  55   1.0000      -0.560095       -15.2410 
  56   1.0000      -0.558728       -15.2038 
  57   1.0000      -0.542178       -14.7534 
  58   1.0000      -0.541563       -14.7367 
  59   1.0000      -0.474268       -12.9055 
  60   1.0000      -0.467794       -12.7293 
  61   1.0000      -0.446512       -12.1502 
  62   1.0000      -0.444526       -12.0962 
  63   0.0000      -0.147807        -4.0220 
  64   0.0000      -0.107929        -2.9369 
  65   0.0000      -0.095137        -2.5888 
  66   0.0000      -0.041342        -1.1250 
  67   0.0000      -0.036198        -0.9850 
  68   0.0000      -0.022618        -0.6155 
  69   0.0000      -0.019714        -0.5364 
  70   0.0000      -0.011838        -0.3221 
  71   0.0000      -0.001997        -0.0543 
  72   0.0000       0.007852         0.2137 
  73   0.0000       0.017515         0.4766 
*Only the first 10 virtual orbitals were printed.

                    ********************************
                    * MULLIKEN POPULATION ANALYSIS *
                    ********************************

--------------------------------------------
MULLIKEN ATOMIC CHARGES AND SPIN POPULATIONS
--------------------------------------------
   0 N :   -0.241491    0.000000
   1 C :    0.183428    0.000000
   2 C :   -0.079494   -0.000000
   3 C :    0.334069    0.000000
   4 C :   -0.092011   -0.000000
   5 C :    0.150661   -0.000000
   6 H :    0.104618   -0.000000
   7 H :    0.100874   -0.000000
   8 N :   -0.050593    0.000000
   9 H :    0.082326   -0.000000
  10 H :    0.101566   -0.000000
  11 C :    0.058067   -0.000000
  12 H :    0.081501    0.000000
  13 H :    0.082458    0.000000
  14 H :    0.065524    0.000000
  15 H :    0.151158    0.000000
  16 N :   -0.175106    0.000000
  17 C :    0.024001   -0.000000
  18 C :    0.156410   -0.000000
  19 H :    0.093068   -0.000000
  20 O :   -0.369920    0.000000
  21 C :    0.113215    0.000000
  22 C :   -0.017385   -0.000000
  23 C :   -0.078470    0.000000
  24 C :   -0.005342   -0.000000
  25 C :   -0.098267    0.000000
  26 C :   -0.013535   -0.000000
  27 H :    0.068611   -0.000000
  28 H :    0.076412   -0.000000
  29 H :    0.080202    0.000000
  30 H :    0.073465   -0.000000
  31 H :    0.039981    0.000000
Sum of atomic charges         :    1.0000000
Sum of atomic spin populations:   -0.0000000

-----------------------------------------------------
MULLIKEN REDUCED ORBITAL CHARGES AND SPIN POPULATIONS
-----------------------------------------------------
CHARGE
  0 N s       :     3.495520  s :     3.495520
      pz      :     1.368566  p :     3.618405
      px      :     1.145037
      py      :     1.104802
      dz2     :     0.004961  d :     0.113236
      dxz     :     0.019158
      dyz     :     0.021158
      dx2y2   :     0.037166
      dxy     :     0.030793
      f0      :     0.001718  f :     0.013598
      f+1     :     0.001127
      f-1     :     0.001056
      f+2     :     0.001065
      f-2     :     0.001383
      f+3     :     0.001484
      f-3     :     0.005764
      g0      :     0.000033  g :     0.000732
      g+1     :     0.000051
      g-1     :     0.000056
      g+2     :     0.000048
      g-2     :     0.000061
      g+3     :     0.000106
      g-3     :     0.000011
      g+4     :     0.000188
      g-4     :     0.000176

  1 C s       :     3.288720  s :     3.288720
      pz      :     0.870805  p :     2.402724
      px      :     0.801086
      py      :     0.730834
      dz2     :     0.003334  d :     0.104058
      dxz     :     0.033020
      dyz     :     0.015049
      dx2y2   :     0.021461
      dxy     :     0.031195
      f0      :     0.002647  f :     0.019427
      f+1     :     0.000505
      f-1     :     0.000962
      f+2     :     0.002645
      f-2     :     0.002222
      f+3     :     0.001906
      f-3     :     0.008540
      g0      :     0.000080  g :     0.001642
      g+1     :     0.000170
      g-1     :     0.000145
      g+2     :     0.000089
      g-2     :     0.000113
      g+3     :     0.000271
      g-3     :     0.000023
      g+4     :     0.000314
      g-4     :     0.000436

  2 C s       :     3.343717  s :     3.343717
      pz      :     0.964154  p :     2.639183
      px      :     0.797544
      py      :     0.877485
      dz2     :     0.002456  d :     0.081938
      dxz     :     0.020552
      dyz     :     0.010993
      dx2y2   :     0.019532
      dxy     :     0.028405
      f0      :     0.002162  f :     0.013731
      f+1     :     0.000546
      f-1     :     0.000766
      f+2     :     0.001845
      f-2     :     0.001196
      f+3     :     0.001322
      f-3     :     0.005895
      g0      :     0.000046  g :     0.000927
      g+1     :     0.000113
      g-1     :     0.000064
      g+2     :     0.000057
      g-2     :     0.000051
      g+3     :     0.000173
      g-3     :     0.000014
      g+4     :     0.000184
      g-4     :     0.000226

  3 C s       :     3.289313  s :     3.289313
      pz      :     0.802024  p :     2.223545
      px      :     0.620128
      py      :     0.801393
      dz2     :     0.001705  d :     0.121879
      dxz     :     0.060082
      dyz     :     0.026357
      dx2y2   :     0.026165
      dxy     :     0.007572
      f0      :     0.003588  f :     0.029061
      f+1     :     0.001291
      f-1     :     0.001157
      f+2     :     0.004429
      f-2     :     0.002633
      f+3     :     0.002087
      f-3     :     0.013874
      g0      :     0.000079  g :     0.002133
      g+1     :     0.000349
      g-1     :     0.000110
      g+2     :     0.000146
      g-2     :     0.000138
      g+3     :     0.000335
      g-3     :     0.000032
      g+4     :     0.000482
      g-4     :     0.000463

  4 C s       :     3.344435  s :     3.344435
      pz      :     0.984708  p :     2.657232
      px      :     0.790304
      py      :     0.882220
      dz2     :     0.001980  d :     0.076235
      dxz     :     0.021883
      dyz     :     0.009953
      dx2y2   :     0.018443
      dxy     :     0.023976
      f0      :     0.002207  f :     0.013175
      f+1     :     0.000612
      f-1     :     0.000787
      f+2     :     0.001810
      f-2     :     0.001253
      f+3     :     0.001530
      f-3     :     0.004977
      g0      :     0.000047  g :     0.000933
      g+1     :     0.000117
      g-1     :     0.000062
      g+2     :     0.000053
      g-2     :     0.000056
      g+3     :     0.000165
      g-3     :     0.000018
      g+4     :     0.000182
      g-4     :     0.000234

  5 C s       :     3.296313  s :     3.296313
      pz      :     0.868857  p :     2.425323
      px      :     0.819447
      py      :     0.737019
      dz2     :     0.003965  d :     0.106309
      dxz     :     0.033814
      dyz     :     0.017371
      dx2y2   :     0.024149
      dxy     :     0.027010
      f0      :     0.002684  f :     0.019738
      f+1     :     0.000508
      f-1     :     0.001013
      f+2     :     0.002934
      f-2     :     0.002201
      f+3     :     0.001940
      f-3     :     0.008457
      g0      :     0.000082  g :     0.001655
      g+1     :     0.000168
      g-1     :     0.000159
      g+2     :     0.000100
      g-2     :     0.000103
      g+3     :     0.000267
      g-3     :     0.000024
      g+4     :     0.000332
      g-4     :     0.000420

  6 H s       :     0.860644  s :     0.860644
      pz      :     0.010551  p :     0.030310
      px      :     0.007422
      py      :     0.012337
      dz2     :     0.000236  d :     0.004176
      dxz     :     0.000524
      dyz     :     0.001059
      dx2y2   :     0.001714
      dxy     :     0.000643
      f0      :     0.000039  f :     0.000253
      f+1     :     0.000006
      f-1     :     0.000015
      f+2     :     0.000016
      f-2     :     0.000047
      f+3     :     0.000017
      f-3     :     0.000112

  7 H s       :     0.858070  s :     0.858070
      pz      :     0.013170  p :     0.036039
      px      :     0.012497
      py      :     0.010372
      dz2     :     0.000203  d :     0.004730
      dxz     :     0.000550
      dyz     :     0.001305
      dx2y2   :     0.001789
      dxy     :     0.000882
      f0      :     0.000043  f :     0.000287
      f+1     :     0.000011
      f-1     :     0.000015
      f+2     :     0.000022
      f-2     :     0.000051
      f+3     :     0.000008
      f-3     :     0.000137

  8 N s       :     3.488632  s :     3.488632
      pz      :     1.506052  p :     3.466710
      px      :     0.963350
      py      :     0.997308
      dz2     :     0.004806  d :     0.081298
      dxz     :     0.017538
      dyz     :     0.008459
      dx2y2   :     0.021541
      dxy     :     0.028955
      f0      :     0.001559  f :     0.013245
      f+1     :     0.000969
      f-1     :     0.000809
      f+2     :     0.000830
      f-2     :     0.001076
      f+3     :     0.001882
      f-3     :     0.006120
      g0      :     0.000039  g :     0.000709
      g+1     :     0.000061
      g-1     :     0.000044
      g+2     :     0.000052
      g-2     :     0.000061
      g+3     :     0.000090
      g-3     :     0.000014
      g+4     :     0.000174
      g-4     :     0.000174

  9 H s       :     0.879783  s :     0.879783
      pz      :     0.013978  p :     0.033007
      px      :     0.008608
      py      :     0.010421
      dz2     :     0.000220  d :     0.004593
      dxz     :     0.000472
      dyz     :     0.001437
      dx2y2   :     0.001586
      dxy     :     0.000877
      f0      :     0.000047  f :     0.000291
      f+1     :     0.000009
      f-1     :     0.000017
      f+2     :     0.000026
      f-2     :     0.000047
      f+3     :     0.000011
      f-3     :     0.000134

 10 H s       :     0.862298  s :     0.862298
      pz      :     0.011067  p :     0.031545
      px      :     0.007863
      py      :     0.012615
      dz2     :     0.000255  d :     0.004330
      dxz     :     0.000578
      dyz     :     0.001118
      dx2y2   :     0.001792
      dxy     :     0.000587
      f0      :     0.000042  f :     0.000261
      f+1     :     0.000007
      f-1     :     0.000016
      f+2     :     0.000014
      f-2     :     0.000051
      f+3     :     0.000018
      f-3     :     0.000111

 11 C s       :     3.309429  s :     3.309429
      pz      :     0.966109  p :     2.576042
      px      :     0.628661
      py      :     0.981272
      dz2     :     0.004719  d :     0.046819
      dxz     :     0.019662
      dyz     :     0.002854
      dx2y2   :     0.013015
      dxy     :     0.006569
      f0      :     0.001433  f :     0.008916
      f+1     :     0.000905
      f-1     :     0.001234
      f+2     :     0.001993
      f-2     :    -0.000354
      f+3     :     0.001932
      f-3     :     0.001772
      g0      :     0.000038  g :     0.000728
      g+1     :     0.000145
      g-1     :    -0.000039
      g+2     :     0.000083
      g-2     :     0.000084
      g+3     :     0.000110
      g-3     :     0.000003
      g+4     :     0.000169
      g-4     :     0.000135

 12 H s       :     0.882502  s :     0.882502
      pz      :     0.008549  p :     0.030960
      px      :     0.010577
      py      :     0.011834
      dz2     :     0.001199  d :     0.004729
      dxz     :     0.001145
      dyz     :     0.001222
      dx2y2   :     0.000758
      dxy     :     0.000405
      f0      :     0.000102  f :     0.000309
      f+1     :     0.000038
      f-1     :     0.000033
      f+2     :     0.000079
      f-2     :     0.000035
      f+3     :     0.000009
      f-3     :     0.000013

 13 H s       :     0.881518  s :     0.881518
      pz      :     0.009174  p :     0.030981
      px      :     0.010573
      py      :     0.011234
      dz2     :     0.001679  d :     0.004734
      dxz     :     0.000870
      dyz     :     0.000417
      dx2y2   :     0.001079
      dxy     :     0.000688
      f0      :     0.000099  f :     0.000309
      f+1     :     0.000030
      f-1     :     0.000025
      f+2     :     0.000065
      f-2     :     0.000033
      f+3     :     0.000019
      f-3     :     0.000038

 14 H s       :     0.898015  s :     0.898015
      pz      :     0.012230  p :     0.031511
      px      :     0.010382
      py      :     0.008899
      dz2     :     0.000329  d :     0.004641
      dxz     :     0.000301
      dyz     :     0.001719
      dx2y2   :     0.000970
      dxy     :     0.001322
      f0      :     0.000050  f :     0.000310
      f+1     :     0.000009
      f-1     :     0.000025
      f+2     :     0.000060
      f-2     :     0.000041
      f+3     :     0.000034
      f-3     :     0.000090

 15 H s       :     0.748407  s :     0.748407
      pz      :     0.028200  p :     0.088520
      px      :     0.036762
      py      :     0.023558
      dz2     :     0.000602  d :     0.011030
      dxz     :     0.001291
      dyz     :     0.003499
      dx2y2   :     0.003652
      dxy     :     0.001985
      f0      :     0.000150  f :     0.000885
      f+1     :     0.000035
      f-1     :     0.000072
      f+2     :     0.000085
      f-2     :     0.000177
      f+3     :     0.000087
      f-3     :     0.000280

 16 N s       :     3.671336  s :     3.671336
      pz      :     1.079823  p :     3.406371
      px      :     1.092551
      py      :     1.233998
      dz2     :     0.005924  d :     0.085197
      dxz     :     0.028395
      dyz     :     0.014969
      dx2y2   :     0.014121
      dxy     :     0.021788
      f0      :     0.001641  f :     0.011399
      f+1     :     0.000669
      f-1     :     0.000845
      f+2     :     0.001651
      f-2     :     0.001628
      f+3     :     0.001557
      f-3     :     0.003408
      g0      :     0.000042  g :     0.000803
      g+1     :     0.000093
      g-1     :     0.000065
      g+2     :     0.000049
      g-2     :     0.000066
      g+3     :     0.000123
      g-3     :     0.000010
      g+4     :     0.000170
      g-4     :     0.000186

 17 C s       :     3.317373  s :     3.317373
      pz      :     0.913060  p :     2.566454
      px      :     0.744685
      py      :     0.908709
      dz2     :     0.004756  d :     0.074217
      dxz     :     0.023583
      dyz     :     0.004527
      dx2y2   :     0.015624
      dxy     :     0.025728
      f0      :     0.002249  f :     0.016429
      f+1     :     0.000643
      f-1     :     0.000644
      f+2     :     0.002869
      f-2     :     0.000766
      f+3     :     0.002554
      f-3     :     0.006704
      g0      :     0.000057  g :     0.001525
      g+1     :     0.000218
      g-1     :     0.000032
      g+2     :     0.000084
      g-2     :     0.000079
      g+3     :     0.000268
      g-3     :     0.000010
      g+4     :     0.000298
      g-4     :     0.000480

 18 C s       :     3.289866  s :     3.289866
      pz      :     0.704800  p :     2.332831
      px      :     0.861889
      py      :     0.766142
      dz2     :     0.006145  d :     0.191033
      dxz     :     0.035446
      dyz     :     0.036953
      dx2y2   :     0.061023
      dxy     :     0.051466
      f0      :     0.003107  f :     0.026845
      f+1     :     0.000924
      f-1     :     0.001168
      f+2     :     0.003335
      f-2     :     0.002874
      f+3     :     0.004209
      f-3     :     0.011227
      g0      :     0.000090  g :     0.003015
      g+1     :     0.000167
      g-1     :     0.000308
      g+2     :     0.000191
      g-2     :     0.000204
      g+3     :     0.000466
      g-3     :     0.000077
      g+4     :     0.000940
      g-4     :     0.000573

 19 H s       :     0.868082  s :     0.868082
      pz      :     0.013985  p :     0.033708
      px      :     0.009466
      py      :     0.010257
      dz2     :     0.000237  d :     0.004863
      dxz     :     0.000642
      dyz     :     0.001479
      dx2y2   :     0.001671
      dxy     :     0.000834
      f0      :     0.000041  f :     0.000279
      f+1     :     0.000009
      f-1     :     0.000019
      f+2     :     0.000025
      f-2     :     0.000050
      f+3     :     0.000017
      f-3     :     0.000119

 20 O s       :     3.815184  s :     3.815184
      pz      :     1.359421  p :     4.512967
      px      :     1.729554
      py      :     1.423993
      dz2     :     0.002800  d :     0.037907
      dxz     :     0.001710
      dyz     :     0.012611
      dx2y2   :     0.011105
      dxy     :     0.009682
      f0      :     0.000426  f :     0.003663
      f+1     :     0.000128
      f-1     :     0.000294
      f+2     :     0.000404
      f-2     :     0.000483
      f+3     :     0.000740
      f-3     :     0.001189
      g0      :     0.000011  g :     0.000197
      g+1     :     0.000005
      g-1     :     0.000030
      g+2     :     0.000014
      g-2     :     0.000015
      g+3     :     0.000027
      g-3     :     0.000004
      g+4     :     0.000047
      g-4     :     0.000042

 21 C s       :     3.367584  s :     3.367584
      pz      :     0.977157  p :     2.388467
      px      :     0.643761
      py      :     0.767549
      dz2     :     0.005512  d :     0.107784
      dxz     :     0.017850
      dyz     :     0.031678
      dx2y2   :     0.036797
      dxy     :     0.015947
      f0      :     0.002469  f :     0.021574
      f+1     :     0.001257
      f-1     :     0.001253
      f+2     :     0.001466
      f-2     :     0.002658
      f+3     :     0.002665
      f-3     :     0.009807
      g0      :     0.000087  g :     0.001376
      g+1     :     0.000079
      g-1     :     0.000104
      g+2     :     0.000090
      g-2     :     0.000114
      g+3     :     0.000210
      g-3     :     0.000067
      g+4     :     0.000319
      g-4     :     0.000305

 22 C s       :     3.350805  s :     3.350805
      pz      :     0.890908  p :     2.568899
      px      :     0.822827
      py      :     0.855164
      dz2     :     0.002457  d :     0.082257
      dxz     :     0.026683
      dyz     :     0.011054
      dx2y2   :     0.017395
      dxy     :     0.024668
      f0      :     0.001782  f :     0.014432
      f+1     :     0.000540
      f-1     :     0.000765
      f+2     :     0.002005
      f-2     :     0.001617
      f+3     :     0.001777
      f-3     :     0.005947
      g0      :     0.000052  g :     0.000991
      g+1     :     0.000119
      g-1     :     0.000055
      g+2     :     0.000050
      g-2     :     0.000078
      g+3     :     0.000146
      g-3     :     0.000033
      g+4     :     0.000184
      g-4     :     0.000275

 23 C s       :     3.317501  s :     3.317501
      pz      :     0.924927  p :     2.644815
      px      :     0.844967
      py      :     0.874921
      dz2     :     0.003125  d :     0.101005
      dxz     :     0.021117
      dyz     :     0.012724
      dx2y2   :     0.022782
      dxy     :     0.041257
      f0      :     0.001763  f :     0.014128
      f+1     :     0.000502
      f-1     :     0.000969
      f+2     :     0.002376
      f-2     :     0.000893
      f+3     :     0.001411
      f-3     :     0.006215
      g0      :     0.000053  g :     0.001020
      g+1     :     0.000103
      g-1     :     0.000055
      g+2     :     0.000075
      g-2     :     0.000055
      g+3     :     0.000157
      g-3     :     0.000036
      g+4     :     0.000237
      g-4     :     0.000250

 24 C s       :     3.308818  s :     3.308818
      pz      :     0.881708  p :     2.584253
      px      :     0.863355
      py      :     0.839190
      dz2     :     0.005798  d :     0.097189
      dxz     :     0.007955
      dyz     :     0.026177
      dx2y2   :     0.038767
      dxy     :     0.018492
      f0      :     0.001507  f :     0.014061
      f+1     :     0.000700
      f-1     :     0.001166
      f+2     :     0.000922
      f-2     :     0.002274
      f+3     :     0.001500
      f-3     :     0.005992
      g0      :     0.000066  g :     0.001022
      g+1     :     0.000047
      g-1     :     0.000086
      g+2     :     0.000031
      g-2     :     0.000114
      g+3     :     0.000152
      g-3     :     0.000060
      g+4     :     0.000251
      g-4     :     0.000213

 25 C s       :     3.328745  s :     3.328745
      pz      :     0.932270  p :     2.652560
      px      :     0.832862
      py      :     0.887428
      dz2     :     0.003156  d :     0.101688
      dxz     :     0.024419
      dyz     :     0.010685
      dx2y2   :     0.028691
      dxy     :     0.034738
      f0      :     0.001784  f :     0.014258
      f+1     :     0.000631
      f-1     :     0.000891
      f+2     :     0.002143
      f-2     :     0.001279
      f+3     :     0.001463
      f-3     :     0.006066
      g0      :     0.000053  g :     0.001015
      g+1     :     0.000108
      g-1     :     0.000051
      g+2     :     0.000056
      g-2     :     0.000075
      g+3     :     0.000153
      g-3     :     0.000035
      g+4     :     0.000201
      g-4     :     0.000283

 26 C s       :     3.340131  s :     3.340131
      pz      :     0.912742  p :     2.573468
      px      :     0.829775
      py      :     0.830950
      dz2     :     0.002286  d :     0.083678
      dxz     :     0.025900
      dyz     :     0.014237
      dx2y2   :     0.017683
      dxy     :     0.023571
      f0      :     0.001762  f :     0.015261
      f+1     :     0.000495
      f-1     :     0.001000
      f+2     :     0.002648
      f-2     :     0.001056
      f+3     :     0.001421
      f-3     :     0.006879
      g0      :     0.000055  g :     0.000997
      g+1     :     0.000114
      g-1     :     0.000062
      g+2     :     0.000070
      g-2     :     0.000065
      g+3     :     0.000147
      g-3     :     0.000029
      g+4     :     0.000223
      g-4     :     0.000231

 27 H s       :     0.892869  s :     0.892869
      pz      :     0.011971  p :     0.033608
      px      :     0.012820
      py      :     0.008817
      dz2     :     0.000249  d :     0.004634
      dxz     :     0.000438
      dyz     :     0.001232
      dx2y2   :     0.001685
      dxy     :     0.001031
      f0      :     0.000030  f :     0.000278
      f+1     :     0.000010
      f-1     :     0.000025
      f+2     :     0.000032
      f-2     :     0.000036
      f+3     :     0.000017
      f-3     :     0.000129

 28 H s       :     0.887928  s :     0.887928
      pz      :     0.013272  p :     0.030964
      px      :     0.009100
      py      :     0.008592
      dz2     :     0.000253  d :     0.004428
      dxz     :     0.000613
      dyz     :     0.001096
      dx2y2   :     0.001909
      dxy     :     0.000558
      f0      :     0.000032  f :     0.000268
      f+1     :     0.000013
      f-1     :     0.000021
      f+2     :     0.000018
      f-2     :     0.000047
      f+3     :     0.000020
      f-3     :     0.000117

 29 H s       :     0.885160  s :     0.885160
      pz      :     0.012350  p :     0.030057
      px      :     0.007421
      py      :     0.010286
      dz2     :     0.000089  d :     0.004320
      dxz     :     0.001657
      dyz     :     0.000061
      dx2y2   :     0.000376
      dxy     :     0.002137
      f0      :     0.000044  f :     0.000262
      f+1     :    -0.000000
      f-1     :     0.000009
      f+2     :     0.000062
      f-2     :     0.000005
      f+3     :     0.000017
      f-3     :     0.000125

 30 H s       :     0.890835  s :     0.890835
      pz      :     0.013601  p :     0.030993
      px      :     0.009508
      py      :     0.007884
      dz2     :     0.000280  d :     0.004436
      dxz     :     0.000413
      dyz     :     0.001291
      dx2y2   :     0.001414
      dxy     :     0.001038
      f0      :     0.000030  f :     0.000271
      f+1     :     0.000011
      f-1     :     0.000028
      f+2     :     0.000029
      f-2     :     0.000037
      f+3     :     0.000018
      f-3     :     0.000118

 31 H s       :     0.920464  s :     0.920464
      pz      :     0.012983  p :     0.034549
      px      :     0.010740
      py      :     0.010825
      dz2     :     0.000308  d :     0.004718
      dxz     :     0.000596
      dyz     :     0.001054
      dx2y2   :     0.002167
      dxy     :     0.000594
      f0      :     0.000031  f :     0.000288
      f+1     :     0.000013
      f-1     :     0.000027
      f+2     :     0.000023
      f-2     :     0.000045
      f+3     :     0.000019
      f-3     :     0.000130


SPIN
  0 N s       :     0.000000  s :     0.000000
      pz      :     0.000000  p :     0.000000
      px      :     0.000000
      py      :     0.000000
      dz2     :    -0.000000  d :    -0.000000
      dxz     :    -0.000000
      dyz     :     0.000000
      dx2y2   :    -0.000000
      dxy     :     0.000000
      f0      :     0.000000  f :     0.000000
      f+1     :     0.000000
      f-1     :     0.000000
      f+2     :    -0.000000
      f-2     :     0.000000
      f+3     :     0.000000
      f-3     :     0.000000
      g0      :     0.000000  g :     0.000000
      g+1     :    -0.000000
      g-1     :     0.000000
      g+2     :    -0.000000
      g-2     :     0.000000
      g+3     :     0.000000
      g-3     :    -0.000000
      g+4     :     0.000000
      g-4     :    -0.000000

  1 C s       :    -0.000000  s :    -0.000000
      pz      :    -0.000000  p :     0.000000
      px      :     0.000000
      py      :     0.000000
      dz2     :     0.000000  d :     0.000000
      dxz     :     0.000000
      dyz     :     0.000000
      dx2y2   :     0.000000
      dxy     :     0.000000
      f0      :    -0.000000  f :     0.000000
      f+1     :     0.000000
      f-1     :    -0.000000
      f+2     :     0.000000
      f-2     :     0.000000
      f+3     :     0.000000
      f-3     :     0.000000
      g0      :    -0.000000  g :    -0.000000
      g+1     :    -0.000000
      g-1     :    -0.000000
      g+2     :    -0.000000
      g-2     :     0.000000
      g+3     :    -0.000000
      g-3     :     0.000000
      g+4     :     0.000000
      g-4     :     0.000000

  2 C s       :    -0.000000  s :    -0.000000
      pz      :     0.000000  p :    -0.000000
      px      :    -0.000000
      py      :    -0.000000
      dz2     :    -0.000000  d :    -0.000000
      dxz     :     0.000000
      dyz     :    -0.000000
      dx2y2   :    -0.000000
      dxy     :    -0.000000
      f0      :     0.000000  f :    -0.000000
      f+1     :    -0.000000
      f-1     :    -0.000000
      f+2     :     0.000000
      f-2     :    -0.000000
      f+3     :    -0.000000
      f-3     :    -0.000000
      g0      :    -0.000000  g :    -0.000000
      g+1     :     0.000000
      g-1     :    -0.000000
      g+2     :    -0.000000
      g-2     :    -0.000000
      g+3     :     0.000000
      g-3     :    -0.000000
      g+4     :    -0.000000
      g-4     :    -0.000000

  3 C s       :     0.000000  s :     0.000000
      pz      :     0.000000  p :    -0.000000
      px      :    -0.000000
      py      :    -0.000000
      dz2     :     0.000000  d :     0.000000
      dxz     :     0.000000
      dyz     :     0.000000
      dx2y2   :    -0.000000
      dxy     :     0.000000
      f0      :     0.000000  f :     0.000000
      f+1     :    -0.000000
      f-1     :    -0.000000
      f+2     :    -0.000000
      f-2     :     0.000000
      f+3     :     0.000000
      f-3     :    -0.000000
      g0      :     0.000000  g :     0.000000
      g+1     :    -0.000000
      g-1     :     0.000000
      g+2     :     0.000000
      g-2     :    -0.000000
      g+3     :     0.000000
      g-3     :     0.000000
      g+4     :     0.000000
      g-4     :    -0.000000

  4 C s       :    -0.000000  s :    -0.000000
      pz      :     0.000000  p :    -0.000000
      px      :    -0.000000
      py      :    -0.000000
      dz2     :    -0.000000  d :    -0.000000
      dxz     :    -0.000000
      dyz     :     0.000000
      dx2y2   :     0.000000
      dxy     :    -0.000000
      f0      :    -0.000000  f :    -0.000000
      f+1     :    -0.000000
      f-1     :     0.000000
      f+2     :    -0.000000
      f-2     :    -0.000000
      f+3     :    -0.000000
      f-3     :    -0.000000
      g0      :    -0.000000  g :    -0.000000
      g+1     :     0.000000
      g-1     :    -0.000000
      g+2     :    -0.000000
      g-2     :    -0.000000
      g+3     :    -0.000000
      g-3     :     0.000000
      g+4     :    -0.000000
      g-4     :    -0.000000

  5 C s       :     0.000000  s :     0.000000
      pz      :    -0.000000  p :    -0.000000
      px      :    -0.000000
      py      :    -0.000000
      dz2     :     0.000000  d :    -0.000000
      dxz     :    -0.000000
      dyz     :    -0.000000
      dx2y2   :    -0.000000
      dxy     :    -0.000000
      f0      :    -0.000000  f :    -0.000000
      f+1     :    -0.000000
      f-1     :    -0.000000
      f+2     :    -0.000000
      f-2     :     0.000000
      f+3     :     0.000000
      f-3     :    -0.000000
      g0      :    -0.000000  g :     0.000000
      g+1     :     0.000000
      g-1     :    -0.000000
      g+2     :    -0.000000
      g-2     :     0.000000
      g+3     :     0.000000
      g-3     :     0.000000
      g+4     :    -0.000000
      g-4     :     0.000000

  6 H s       :    -0.000000  s :    -0.000000
      pz      :    -0.000000  p :    -0.000000
      px      :    -0.000000
      py      :    -0.000000
      dz2     :     0.000000  d :     0.000000
      dxz     :     0.000000
      dyz     :    -0.000000
      dx2y2   :     0.000000
      dxy     :     0.000000
      f0      :     0.000000  f :     0.000000
      f+1     :     0.000000
      f-1     :     0.000000
      f+2     :     0.000000
      f-2     :     0.000000
      f+3     :     0.000000
      f-3     :     0.000000

  7 H s       :    -0.000000  s :    -0.000000
      pz      :    -0.000000  p :    -0.000000
      px      :     0.000000
      py      :    -0.000000
      dz2     :    -0.000000  d :     0.000000
      dxz     :    -0.000000
      dyz     :    -0.000000
      dx2y2   :     0.000000
      dxy     :     0.000000
      f0      :    -0.000000  f :    -0.000000
      f+1     :    -0.000000
      f-1     :    -0.000000
      f+2     :    -0.000000
      f-2     :     0.000000
      f+3     :    -0.000000
      f-3     :     0.000000

  8 N s       :     0.000000  s :     0.000000
      pz      :     0.000000  p :     0.000000
      px      :    -0.000000
      py      :     0.000000
      dz2     :    -0.000000  d :     0.000000
      dxz     :     0.000000
      dyz     :    -0.000000
      dx2y2   :    -0.000000
      dxy     :     0.000000
      f0      :     0.000000  f :    -0.000000
      f+1     :    -0.000000
      f-1     :     0.000000
      f+2     :    -0.000000
      f-2     :    -0.000000
      f+3     :    -0.000000
      f-3     :     0.000000
      g0      :    -0.000000  g :    -0.000000
      g+1     :     0.000000
      g-1     :    -0.000000
      g+2     :     0.000000
      g-2     :     0.000000
      g+3     :    -0.000000
      g-3     :    -0.000000
      g+4     :    -0.000000
      g-4     :    -0.000000

  9 H s       :    -0.000000  s :    -0.000000
      pz      :    -0.000000  p :    -0.000000
      px      :    -0.000000
      py      :    -0.000000
      dz2     :    -0.000000  d :    -0.000000
      dxz     :    -0.000000
      dyz     :     0.000000
      dx2y2   :     0.000000
      dxy     :    -0.000000
      f0      :    -0.000000  f :    -0.000000
      f+1     :     0.000000
      f-1     :    -0.000000
      f+2     :    -0.000000
      f-2     :    -0.000000
      f+3     :    -0.000000
      f-3     :     0.000000

 10 H s       :    -0.000000  s :    -0.000000
      pz      :    -0.000000  p :    -0.000000
      px      :    -0.000000
      py      :    -0.000000
      dz2     :    -0.000000  d :    -0.000000
      dxz     :    -0.000000
      dyz     :    -0.000000
      dx2y2   :     0.000000
      dxy     :    -0.000000
      f0      :    -0.000000  f :    -0.000000
      f+1     :    -0.000000
      f-1     :     0.000000
      f+2     :    -0.000000
      f-2     :    -0.000000
      f+3     :     0.000000
      f-3     :    -0.000000

 11 C s       :     0.000000  s :     0.000000
      pz      :     0.000000  p :    -0.000000
      px      :    -0.000000
      py      :    -0.000000
      dz2     :     0.000000  d :    -0.000000
      dxz     :     0.000000
      dyz     :     0.000000
      dx2y2   :    -0.000000
      dxy     :    -0.000000
      f0      :     0.000000  f :    -0.000000
      f+1     :    -0.000000
      f-1     :     0.000000
      f+2     :    -0.000000
      f-2     :     0.000000
      f+3     :     0.000000
      f-3     :    -0.000000
      g0      :    -0.000000  g :     0.000000
      g+1     :    -0.000000
      g-1     :     0.000000
      g+2     :    -0.000000
      g-2     :    -0.000000
      g+3     :     0.000000
      g-3     :    -0.000000
      g+4     :     0.000000
      g-4     :     0.000000

 12 H s       :    -0.000000  s :    -0.000000
      pz      :     0.000000  p :     0.000000
      px      :     0.000000
      py      :     0.000000
      dz2     :     0.000000  d :     0.000000
      dxz     :     0.000000
      dyz     :     0.000000
      dx2y2   :     0.000000
      dxy     :     0.000000
      f0      :     0.000000  f :     0.000000
      f+1     :     0.000000
      f-1     :     0.000000
      f+2     :     0.000000
      f-2     :     0.000000
      f+3     :     0.000000
      f-3     :     0.000000

 13 H s       :     0.000000  s :     0.000000
      pz      :     0.000000  p :     0.000000
      px      :     0.000000
      py      :    -0.000000
      dz2     :     0.000000  d :     0.000000
      dxz     :     0.000000
      dyz     :     0.000000
      dx2y2   :    -0.000000
      dxy     :     0.000000
      f0      :    -0.000000  f :     0.000000
      f+1     :     0.000000
      f-1     :     0.000000
      f+2     :     0.000000
      f-2     :     0.000000
      f+3     :     0.000000
      f-3     :     0.000000

 14 H s       :     0.000000  s :     0.000000
      pz      :    -0.000000  p :    -0.000000
      px      :    -0.000000
      py      :     0.000000
      dz2     :     0.000000  d :     0.000000
      dxz     :     0.000000
      dyz     :     0.000000
      dx2y2   :     0.000000
      dxy     :     0.000000
      f0      :     0.000000  f :     0.000000
      f+1     :     0.000000
      f-1     :     0.000000
      f+2     :     0.000000
      f-2     :     0.000000
      f+3     :     0.000000
      f-3     :    -0.000000

 15 H s       :     0.000000  s :     0.000000
      pz      :    -0.000000  p :    -0.000000
      px      :    -0.000000
      py      :     0.000000
      dz2     :     0.000000  d :     0.000000
      dxz     :    -0.000000
      dyz     :    -0.000000
      dx2y2   :     0.000000
      dxy     :     0.000000
      f0      :    -0.000000  f :     0.000000
      f+1     :     0.000000
      f-1     :     0.000000
      f+2     :    -0.000000
      f-2     :     0.000000
      f+3     :     0.000000
      f-3     :     0.000000

 16 N s       :     0.000000  s :     0.000000
      pz      :    -0.000000  p :     0.000000
      px      :     0.000000
      py      :    -0.000000
      dz2     :    -0.000000  d :     0.000000
      dxz     :    -0.000000
      dyz     :    -0.000000
      dx2y2   :     0.000000
      dxy     :     0.000000
      f0      :    -0.000000  f :     0.000000
      f+1     :     0.000000
      f-1     :    -0.000000
      f+2     :     0.000000
      f-2     :     0.000000
      f+3     :    -0.000000
      f-3     :     0.000000
      g0      :    -0.000000  g :     0.000000
      g+1     :     0.000000
      g-1     :     0.000000
      g+2     :     0.000000
      g-2     :     0.000000
      g+3     :    -0.000000
      g-3     :    -0.000000
      g+4     :     0.000000
      g-4     :    -0.000000

 17 C s       :    -0.000000  s :    -0.000000
      pz      :     0.000000  p :     0.000000
      px      :    -0.000000
      py      :     0.000000
      dz2     :    -0.000000  d :    -0.000000
      dxz     :    -0.000000
      dyz     :     0.000000
      dx2y2   :    -0.000000
      dxy     :    -0.000000
      f0      :     0.000000  f :    -0.000000
      f+1     :     0.000000
      f-1     :     0.000000
      f+2     :    -0.000000
      f-2     :     0.000000
      f+3     :    -0.000000
      f-3     :    -0.000000
      g0      :    -0.000000  g :    -0.000000
      g+1     :     0.000000
      g-1     :     0.000000
      g+2     :    -0.000000
      g-2     :     0.000000
      g+3     :    -0.000000
      g-3     :     0.000000
      g+4     :     0.000000
      g-4     :     0.000000

 18 C s       :    -0.000000  s :    -0.000000
      pz      :     0.000000  p :    -0.000000
      px      :    -0.000000
      py      :     0.000000
      dz2     :    -0.000000  d :    -0.000000
      dxz     :     0.000000
      dyz     :    -0.000000
      dx2y2   :     0.000000
      dxy     :    -0.000000
      f0      :     0.000000  f :    -0.000000
      f+1     :    -0.000000
      f-1     :    -0.000000
      f+2     :    -0.000000
      f-2     :    -0.000000
      f+3     :    -0.000000
      f-3     :    -0.000000
      g0      :    -0.000000  g :    -0.000000
      g+1     :    -0.000000
      g-1     :    -0.000000
      g+2     :     0.000000
      g-2     :    -0.000000
      g+3     :     0.000000
      g-3     :     0.000000
      g+4     :     0.000000
      g-4     :    -0.000000

 19 H s       :    -0.000000  s :    -0.000000
      pz      :    -0.000000  p :    -0.000000
      px      :    -0.000000
      py      :    -0.000000
      dz2     :     0.000000  d :    -0.000000
      dxz     :    -0.000000
      dyz     :     0.000000
      dx2y2   :    -0.000000
      dxy     :    -0.000000
      f0      :    -0.000000  f :    -0.000000
      f+1     :     0.000000
      f-1     :     0.000000
      f+2     :     0.000000
      f-2     :    -0.000000
      f+3     :    -0.000000
      f-3     :    -0.000000

 20 O s       :     0.000000  s :     0.000000
      pz      :     0.000000  p :     0.000000
      px      :    -0.000000
      py      :     0.000000
      dz2     :     0.000000  d :     0.000000
      dxz     :    -0.000000
      dyz     :     0.000000
      dx2y2   :     0.000000
      dxy     :    -0.000000
      f0      :     0.000000  f :     0.000000
      f+1     :    -0.000000
      f-1     :     0.000000
      f+2     :     0.000000
      f-2     :    -0.000000
      f+3     :     0.000000
      f-3     :    -0.000000
      g0      :    -0.000000  g :     0.000000
      g+1     :    -0.000000
      g-1     :    -0.000000
      g+2     :     0.000000
      g-2     :     0.000000
      g+3     :    -0.000000
      g-3     :    -0.000000
      g+4     :    -0.000000
      g-4     :     0.000000

 21 C s       :     0.000000  s :     0.000000
      pz      :     0.000000  p :     0.000000
      px      :     0.000000
      py      :     0.000000
      dz2     :     0.000000  d :     0.000000
      dxz     :     0.000000
      dyz     :     0.000000
      dx2y2   :     0.000000
      dxy     :     0.000000
      f0      :     0.000000  f :     0.000000
      f+1     :     0.000000
      f-1     :     0.000000
      f+2     :    -0.000000
      f-2     :     0.000000
      f+3     :     0.000000
      f-3     :     0.000000
      g0      :     0.000000  g :     0.000000
      g+1     :     0.000000
      g-1     :     0.000000
      g+2     :    -0.000000
      g-2     :     0.000000
      g+3     :    -0.000000
      g-3     :    -0.000000
      g+4     :     0.000000
      g-4     :    -0.000000

 22 C s       :    -0.000000  s :    -0.000000
      pz      :    -0.000000  p :    -0.000000
      px      :    -0.000000
      py      :    -0.000000
      dz2     :    -0.000000  d :     0.000000
      dxz     :     0.000000
      dyz     :    -0.000000
      dx2y2   :     0.000000
      dxy     :     0.000000
      f0      :    -0.000000  f :    -0.000000
      f+1     :     0.000000
      f-1     :    -0.000000
      f+2     :     0.000000
      f-2     :     0.000000
      f+3     :    -0.000000
      f-3     :     0.000000
      g0      :    -0.000000  g :    -0.000000
      g+1     :     0.000000
      g-1     :    -0.000000
      g+2     :    -0.000000
      g-2     :     0.000000
      g+3     :     0.000000
      g-3     :     0.000000
      g+4     :     0.000000
      g-4     :    -0.000000

 23 C s       :     0.000000  s :     0.000000
      pz      :     0.000000  p :     0.000000
      px      :     0.000000
      py      :     0.000000
      dz2     :     0.000000  d :     0.000000
      dxz     :     0.000000
      dyz     :     0.000000
      dx2y2   :     0.000000
      dxy     :     0.000000
      f0      :     0.000000  f :     0.000000
      f+1     :     0.000000
      f-1     :     0.000000
      f+2     :     0.000000
      f-2     :     0.000000
      f+3     :     0.000000
      f-3     :     0.000000
      g0      :     0.000000  g :     0.000000
      g+1     :    -0.000000
      g-1     :     0.000000
      g+2     :     0.000000
      g-2     :     0.000000
      g+3     :     0.000000
      g-3     :     0.000000
      g+4     :     0.000000
      g-4     :     0.000000

 24 C s       :    -0.000000  s :    -0.000000
      pz      :     0.000000  p :     0.000000
      px      :    -0.000000
      py      :     0.000000
      dz2     :    -0.000000  d :    -0.000000
      dxz     :     0.000000
      dyz     :    -0.000000
      dx2y2   :    -0.000000
      dxy     :     0.000000
      f0      :     0.000000  f :    -0.000000
      f+1     :     0.000000
      f-1     :    -0.000000
      f+2     :    -0.000000
      f-2     :    -0.000000
      f+3     :    -0.000000
      f-3     :    -0.000000
      g0      :    -0.000000  g :    -0.000000
      g+1     :     0.000000
      g-1     :    -0.000000
      g+2     :    -0.000000
      g-2     :    -0.000000
      g+3     :    -0.000000
      g-3     :    -0.000000
      g+4     :     0.000000
      g-4     :     0.000000

 25 C s       :     0.000000  s :     0.000000
      pz      :     0.000000  p :     0.000000
      px      :    -0.000000
      py      :     0.000000
      dz2     :     0.000000  d :    -0.000000
      dxz     :    -0.000000
      dyz     :     0.000000
      dx2y2   :    -0.000000
      dxy     :    -0.000000
      f0      :     0.000000  f :    -0.000000
      f+1     :    -0.000000
      f-1     :     0.000000
      f+2     :     0.000000
      f-2     :     0.000000
      f+3     :    -0.000000
      f-3     :    -0.000000
      g0      :    -0.000000  g :    -0.000000
      g+1     :    -0.000000
      g-1     :     0.000000
      g+2     :    -0.000000
      g-2     :    -0.000000
      g+3     :     0.000000
      g-3     :    -0.000000
      g+4     :    -0.000000
      g-4     :     0.000000

 26 C s       :    -0.000000  s :    -0.000000
      pz      :    -0.000000  p :    -0.000000
      px      :    -0.000000
      py      :    -0.000000
      dz2     :    -0.000000  d :    -0.000000
      dxz     :     0.000000
      dyz     :    -0.000000
      dx2y2   :    -0.000000
      dxy     :     0.000000
      f0      :     0.000000  f :    -0.000000
      f+1     :    -0.000000
      f-1     :    -0.000000
      f+2     :    -0.000000
      f-2     :    -0.000000
      f+3     :    -0.000000
      f-3     :     0.000000
      g0      :    -0.000000  g :    -0.000000
      g+1     :     0.000000
      g-1     :    -0.000000
      g+2     :     0.000000
      g-2     :    -0.000000
      g+3     :     0.000000
      g-3     :     0.000000
      g+4     :    -0.000000
      g-4     :    -0.000000

 27 H s       :    -0.000000  s :    -0.000000
      pz      :     0.000000  p :     0.000000
      px      :     0.000000
      py      :     0.000000
      dz2     :    -0.000000  d :     0.000000
      dxz     :     0.000000
      dyz     :    -0.000000
      dx2y2   :     0.000000
      dxy     :     0.000000
      f0      :    -0.000000  f :     0.000000
      f+1     :     0.000000
      f-1     :    -0.000000
      f+2     :    -0.000000
      f-2     :     0.000000
      f+3     :    -0.000000
      f-3     :     0.000000

 28 H s       :     0.000000  s :     0.000000
      pz      :    -0.000000  p :    -0.000000
      px      :    -0.000000
      py      :    -0.000000
      dz2     :    -0.000000  d :    -0.000000
      dxz     :     0.000000
      dyz     :    -0.000000
      dx2y2   :    -0.000000
      dxy     :    -0.000000
      f0      :     0.000000  f :     0.000000
      f+1     :    -0.000000
      f-1     :     0.000000
      f+2     :     0.000000
      f-2     :    -0.000000
      f+3     :    -0.000000
      f-3     :     0.000000

 29 H s       :    -0.000000  s :    -0.000000
      pz      :     0.000000  p :     0.000000
      px      :     0.000000
      py      :     0.000000
      dz2     :    -0.000000  d :    -0.000000
      dxz     :     0.000000
      dyz     :    -0.000000
      dx2y2   :     0.000000
      dxy     :    -0.000000
      f0      :     0.000000  f :    -0.000000
      f+1     :    -0.000000
      f-1     :    -0.000000
      f+2     :    -0.000000
      f-2     :    -0.000000
      f+3     :    -0.000000
      f-3     :    -0.000000

 30 H s       :    -0.000000  s :    -0.000000
      pz      :    -0.000000  p :    -0.000000
      px      :    -0.000000
      py      :    -0.000000
      dz2     :    -0.000000  d :    -0.000000
      dxz     :    -0.000000
      dyz     :    -0.000000
      dx2y2   :    -0.000000
      dxy     :    -0.000000
      f0      :    -0.000000  f :    -0.000000
      f+1     :    -0.000000
      f-1     :     0.000000
      f+2     :     0.000000
      f-2     :    -0.000000
      f+3     :    -0.000000
      f-3     :     0.000000

 31 H s       :     0.000000  s :     0.000000
      pz      :     0.000000  p :     0.000000
      px      :     0.000000
      py      :     0.000000
      dz2     :     0.000000  d :    -0.000000
      dxz     :    -0.000000
      dyz     :    -0.000000
      dx2y2   :    -0.000000
      dxy     :    -0.000000
      f0      :     0.000000  f :    -0.000000
      f+1     :     0.000000
      f-1     :     0.000000
      f+2     :     0.000000
      f-2     :    -0.000000
      f+3     :    -0.000000
      f-3     :     0.000000


                     *******************************
                     * LOEWDIN POPULATION ANALYSIS *
                     *******************************

-------------------------------------------
LOEWDIN ATOMIC CHARGES AND SPIN POPULATIONS
-------------------------------------------
   0 N :    0.457934    0.000000
   1 C :    0.041351    0.000000
   2 C :    0.120461   -0.000000
   3 C :   -0.194717    0.000000
   4 C :    0.116918   -0.000000
   5 C :    0.035925   -0.000000
   6 H :   -0.030974   -0.000000
   7 H :   -0.041110   -0.000000
   8 N :    0.472277    0.000000
   9 H :   -0.036864   -0.000000
  10 H :   -0.035025   -0.000000
  11 C :    0.247278   -0.000000
  12 H :   -0.043988   -0.000000
  13 H :   -0.044017   -0.000000
  14 H :   -0.044860    0.000000
  15 H :   -0.188918    0.000000
  16 N :    0.276179   -0.000000
  17 C :   -0.094027    0.000000
  18 C :   -0.463162   -0.000000
  19 H :   -0.065732   -0.000000
  20 O :    0.389476    0.000000
  21 C :   -0.109084    0.000000
  22 C :    0.114493   -0.000000
  23 C :    0.091354    0.000000
  24 C :    0.102765   -0.000000
  25 C :    0.087433    0.000000
  26 C :    0.094597   -0.000000
  27 H :   -0.045696   -0.000000
  28 H :   -0.051758    0.000000
  29 H :   -0.048962    0.000000
  30 H :   -0.053010    0.000000
  31 H :   -0.056538   -0.000000

----------------------------------------------------
LOEWDIN REDUCED ORBITAL CHARGES AND SPIN POPULATIONS
----------------------------------------------------
CHARGE
  0 N s       :     2.687058  s :     2.687058
      pz      :     1.089526  p :     3.301335
      px      :     1.075585
      py      :     1.136224
      dz2     :     0.030627  d :     0.466319
      dxz     :     0.064989
      dyz     :     0.076503
      dx2y2   :     0.150350
      dxy     :     0.143849
      f0      :     0.005489  f :     0.082982
      f+1     :     0.004462
      f-1     :     0.004394
      f+2     :     0.009211
      f-2     :     0.012865
      f+3     :     0.008486
      f-3     :     0.038075
      g0      :     0.000171  g :     0.004372
      g+1     :     0.000440
      g-1     :     0.000527
      g+2     :     0.000426
      g-2     :     0.000460
      g+3     :     0.000348
      g-3     :     0.000137
      g+4     :     0.001025
      g-4     :     0.000839

  1 C s       :     2.579703  s :     2.579703
      pz      :     0.728848  p :     2.609481
      px      :     0.996908
      py      :     0.883725
      dz2     :     0.047256  d :     0.593652
      dxz     :     0.106133
      dyz     :     0.061450
      dx2y2   :     0.156327
      dxy     :     0.222486
      f0      :     0.009960  f :     0.157135
      f+1     :     0.009695
      f-1     :     0.011023
      f+2     :     0.023407
      f-2     :     0.019194
      f+3     :     0.023737
      f-3     :     0.060117
      g0      :     0.000875  g :     0.018679
      g+1     :     0.002238
      g-1     :     0.001805
      g+2     :     0.001531
      g-2     :     0.002054
      g+3     :     0.001852
      g-3     :     0.000287
      g+4     :     0.003735
      g-4     :     0.004301

  2 C s       :     2.578631  s :     2.578631
      pz      :     0.781422  p :     2.713259
      px      :     0.984709
      py      :     0.947127
      dz2     :     0.038225  d :     0.462827
      dxz     :     0.065791
      dyz     :     0.037177
      dx2y2   :     0.154909
      dxy     :     0.166725
      f0      :     0.008014  f :     0.112812
      f+1     :     0.008059
      f-1     :     0.007250
      f+2     :     0.016199
      f-2     :     0.008986
      f+3     :     0.017999
      f-3     :     0.046304
      g0      :     0.000483  g :     0.012010
      g+1     :     0.001328
      g-1     :     0.000695
      g+2     :     0.001220
      g-2     :     0.001172
      g+3     :     0.001136
      g-3     :     0.000259
      g+4     :     0.002510
      g-4     :     0.003206

  3 C s       :     2.570773  s :     2.570773
      pz      :     0.693963  p :     2.611168
      px      :     0.903577
      py      :     1.013628
      dz2     :     0.058900  d :     0.785122
      dxz     :     0.182925
      dyz     :     0.089486
      dx2y2   :     0.238244
      dxy     :     0.215568
      f0      :     0.014213  f :     0.205749
      f+1     :     0.013538
      f-1     :     0.009655
      f+2     :     0.036503
      f-2     :     0.021574
      f+3     :     0.026284
      f-3     :     0.083981
      g0      :     0.000771  g :     0.021906
      g+1     :     0.004202
      g-1     :     0.001208
      g+2     :     0.001865
      g-2     :     0.001791
      g+3     :     0.002283
      g-3     :     0.000421
      g+4     :     0.004517
      g-4     :     0.004847

  4 C s       :     2.578250  s :     2.578250
      pz      :     0.793917  p :     2.714197
      px      :     0.978181
      py      :     0.942100
      dz2     :     0.038547  d :     0.465797
      dxz     :     0.070860
      dyz     :     0.035597
      dx2y2   :     0.155401
      dxy     :     0.165391
      f0      :     0.008065  f :     0.112835
      f+1     :     0.008253
      f-1     :     0.007236
      f+2     :     0.015538
      f-2     :     0.009814
      f+3     :     0.018349
      f-3     :     0.045580
      g0      :     0.000488  g :     0.012003
      g+1     :     0.001368
      g-1     :     0.000685
      g+2     :     0.001200
      g-2     :     0.001202
      g+3     :     0.001070
      g-3     :     0.000297
      g+4     :     0.002320
      g-4     :     0.003374

  5 C s       :     2.580150  s :     2.580150
      pz      :     0.728043  p :     2.609150
      px      :     0.998418
      py      :     0.882688
      dz2     :     0.047380  d :     0.598189
      dxz     :     0.105853
      dyz     :     0.066216
      dx2y2   :     0.157213
      dxy     :     0.221526
      f0      :     0.010087  f :     0.157788
      f+1     :     0.009353
      f-1     :     0.011312
      f+2     :     0.025637
      f-2     :     0.017379
      f+3     :     0.024118
      f-3     :     0.059902
      g0      :     0.000876  g :     0.018799
      g+1     :     0.002200
      g-1     :     0.001925
      g+2     :     0.001601
      g-2     :     0.001979
      g+3     :     0.001847
      g-3     :     0.000295
      g+4     :     0.004114
      g-4     :     0.003963

  6 H s       :     0.777924  s :     0.777924
      pz      :     0.046905  p :     0.179357
      px      :     0.055528
      py      :     0.076923
      dz2     :     0.005372  d :     0.064108
      dxz     :     0.006709
      dyz     :     0.014247
      dx2y2   :     0.021114
      dxy     :     0.016666
      f0      :     0.000983  f :     0.009585
      f+1     :     0.000460
      f-1     :     0.000904
      f+2     :     0.000473
      f-2     :     0.001479
      f+3     :     0.002077
      f-3     :     0.003209

  7 H s       :     0.771158  s :     0.771158
      pz      :     0.052247  p :     0.193496
      px      :     0.059712
      py      :     0.081537
      dz2     :     0.005426  d :     0.066572
      dxz     :     0.005942
      dyz     :     0.016013
      dx2y2   :     0.022101
      dxy     :     0.017090
      f0      :     0.001044  f :     0.009885
      f+1     :     0.000456
      f-1     :     0.000971
      f+2     :     0.000615
      f-2     :     0.001426
      f+3     :     0.001993
      f-3     :     0.003379

  8 N s       :     2.685956  s :     2.685956
      pz      :     1.176640  p :     3.308994
      px      :     1.066088
      py      :     1.066266
      dz2     :     0.031453  d :     0.443493
      dxz     :     0.058647
      dyz     :     0.038627
      dx2y2   :     0.172263
      dxy     :     0.142503
      f0      :     0.006798  f :     0.083670
      f+1     :     0.005172
      f-1     :     0.005780
      f+2     :     0.007440
      f-2     :     0.009039
      f+3     :     0.013004
      f-3     :     0.036436
      g0      :     0.000207  g :     0.005609
      g+1     :     0.000582
      g-1     :     0.000438
      g+2     :     0.000590
      g-2     :     0.000712
      g+3     :     0.000574
      g-3     :     0.000154
      g+4     :     0.000920
      g-4     :     0.001433

  9 H s       :     0.774702  s :     0.774702
      pz      :     0.053882  p :     0.186396
      px      :     0.049982
      py      :     0.082532
      dz2     :     0.005350  d :     0.065914
      dxz     :     0.005409
      dyz     :     0.017067
      dx2y2   :     0.020639
      dxy     :     0.017449
      f0      :     0.001056  f :     0.009852
      f+1     :     0.000415
      f-1     :     0.000985
      f+2     :     0.000735
      f-2     :     0.001330
      f+3     :     0.001994
      f-3     :     0.003337

 10 H s       :     0.779722  s :     0.779722
      pz      :     0.047677  p :     0.181279
      px      :     0.058457
      py      :     0.075145
      dz2     :     0.005437  d :     0.064418
      dxz     :     0.007158
      dyz     :     0.013774
      dx2y2   :     0.021740
      dxy     :     0.016308
      f0      :     0.000988  f :     0.009606
      f+1     :     0.000495
      f-1     :     0.000881
      f+2     :     0.000401
      f-2     :     0.001540
      f+3     :     0.002132
      f-3     :     0.003169

 11 C s       :     2.546463  s :     2.546463
      pz      :     0.969879  p :     2.674891
      px      :     0.739446
      py      :     0.965566
      dz2     :     0.072189  d :     0.418642
      dxz     :     0.099480
      dyz     :     0.054312
      dx2y2   :     0.108333
      dxy     :     0.084329
      f0      :     0.012403  f :     0.104861
      f+1     :     0.013455
      f-1     :     0.008743
      f+2     :     0.019767
      f-2     :     0.006441
      f+3     :     0.019882
      f-3     :     0.024170
      g0      :     0.000303  g :     0.007865
      g+1     :     0.001628
      g-1     :     0.000054
      g+2     :     0.000682
      g-2     :     0.000567
      g+3     :     0.001239
      g-3     :     0.000048
      g+4     :     0.001292
      g-4     :     0.002053

 12 H s       :     0.782377  s :     0.782377
      pz      :     0.083710  p :     0.186267
      px      :     0.042063
      py      :     0.060494
      dz2     :     0.021274  d :     0.066029
      dxz     :     0.014097
      dyz     :     0.018840
      dx2y2   :     0.007677
      dxy     :     0.004141
      f0      :     0.002808  f :     0.009315
      f+1     :     0.001570
      f-1     :     0.001740
      f+2     :     0.001673
      f-2     :     0.001128
      f+3     :     0.000143
      f-3     :     0.000253

 13 H s       :     0.782414  s :     0.782414
      pz      :     0.076106  p :     0.186276
      px      :     0.041928
      py      :     0.068242
      dz2     :     0.023058  d :     0.066015
      dxz     :     0.010594
      dyz     :     0.012463
      dx2y2   :     0.012258
      dxy     :     0.007643
      f0      :     0.002246  f :     0.009312
      f+1     :     0.000846
      f-1     :     0.001685
      f+2     :     0.001775
      f-2     :     0.001589
      f+3     :     0.000386
      f-3     :     0.000785

 14 H s       :     0.781294  s :     0.781294
      pz      :     0.057225  p :     0.186873
      px      :     0.042458
      py      :     0.087189
      dz2     :     0.005637  d :     0.067205
      dxz     :     0.002648
      dyz     :     0.024573
      dx2y2   :     0.017832
      dxy     :     0.016514
      f0      :     0.001234  f :     0.009488
      f+1     :     0.000370
      f-1     :     0.001225
      f+2     :     0.001513
      f-2     :     0.000838
      f+3     :     0.001808
      f-3     :     0.002502

 15 H s       :     0.689569  s :     0.689569
      pz      :     0.096797  p :     0.351418
      px      :     0.120628
      py      :     0.133993
      dz2     :     0.011094  d :     0.126201
      dxz     :     0.011642
      dyz     :     0.036540
      dx2y2   :     0.037916
      dxy     :     0.029009
      f0      :     0.003158  f :     0.021729
      f+1     :     0.000942
      f-1     :     0.002088
      f+2     :     0.001929
      f-2     :     0.004061
      f+3     :     0.003557
      f-3     :     0.005995

 16 N s       :     2.884546  s :     2.884546
      pz      :     0.942190  p :     3.348081
      px      :     1.211158
      py      :     1.194733
      dz2     :     0.032855  d :     0.402028
      dxz     :     0.087398
      dyz     :     0.049080
      dx2y2   :     0.098643
      dxy     :     0.134052
      f0      :     0.005730  f :     0.082619
      f+1     :     0.005717
      f-1     :     0.005061
      f+2     :     0.011143
      f-2     :     0.011949
      f+3     :     0.012761
      f-3     :     0.030259
      g0      :     0.000317  g :     0.006547
      g+1     :     0.000945
      g-1     :     0.000554
      g+2     :     0.000475
      g-2     :     0.000690
      g+3     :     0.000598
      g-3     :     0.000099
      g+4     :     0.001326
      g-4     :     0.001542

 17 C s       :     2.613507  s :     2.613507
      pz      :     0.765455  p :     2.722600
      px      :     0.980723
      py      :     0.976422
      dz2     :     0.049019  d :     0.589992
      dxz     :     0.085653
      dyz     :     0.031316
      dx2y2   :     0.184305
      dxy     :     0.239699
      f0      :     0.010302  f :     0.149434
      f+1     :     0.012329
      f-1     :     0.007055
      f+2     :     0.022816
      f-2     :     0.006849
      f+3     :     0.025470
      f-3     :     0.064613
      g0      :     0.000650  g :     0.018494
      g+1     :     0.002887
      g-1     :     0.000468
      g+2     :     0.001786
      g-2     :     0.001720
      g+3     :     0.001832
      g-3     :     0.000149
      g+4     :     0.002721
      g-4     :     0.006280

 18 C s       :     2.618123  s :     2.618123
      pz      :     0.643448  p :     2.610047
      px      :     0.980445
      py      :     0.986154
      dz2     :     0.070643  d :     0.938751
      dxz     :     0.110449
      dyz     :     0.137706
      dx2y2   :     0.311166
      dxy     :     0.308787
      f0      :     0.015817  f :     0.261500
      f+1     :     0.011042
      f-1     :     0.018751
      f+2     :     0.028293
      f-2     :     0.029528
      f+3     :     0.047944
      f-3     :     0.110126
      g0      :     0.001232  g :     0.034740
      g+1     :     0.002091
      g-1     :     0.004783
      g+2     :     0.003008
      g-2     :     0.003180
      g+3     :     0.003309
      g-3     :     0.000758
      g+4     :     0.011141
      g-4     :     0.005237

 19 H s       :     0.791527  s :     0.791527
      pz      :     0.054145  p :     0.196644
      px      :     0.052673
      py      :     0.089826
      dz2     :     0.005814  d :     0.067703
      dxz     :     0.006067
      dyz     :     0.016598
      dx2y2   :     0.021564
      dxy     :     0.017660
      f0      :     0.001007  f :     0.009858
      f+1     :     0.000415
      f-1     :     0.001039
      f+2     :     0.000742
      f-2     :     0.001353
      f+3     :     0.002096
      f-3     :     0.003206

 20 O s       :     3.234556  s :     3.234556
      pz      :     1.228448  p :     4.249248
      px      :     1.517122
      py      :     1.503679
      dz2     :     0.010950  d :     0.103465
      dxz     :     0.003256
      dyz     :     0.016082
      dx2y2   :     0.037665
      dxy     :     0.035512
      f0      :     0.001508  f :     0.022054
      f+1     :     0.001074
      f-1     :     0.002113
      f+2     :     0.001482
      f-2     :     0.001662
      f+3     :     0.005207
      f-3     :     0.009008
      g0      :     0.000052  g :     0.001200
      g+1     :     0.000023
      g-1     :     0.000107
      g+2     :     0.000088
      g-2     :     0.000093
      g+3     :     0.000097
      g-3     :     0.000027
      g+4     :     0.000473
      g-4     :     0.000240

 21 C s       :     2.571556  s :     2.571556
      pz      :     0.808306  p :     2.747515
      px      :     0.942602
      py      :     0.996607
      dz2     :     0.058542  d :     0.622368
      dxz     :     0.058705
      dyz     :     0.101879
      dx2y2   :     0.222193
      dxy     :     0.181049
      f0      :     0.009989  f :     0.153267
      f+1     :     0.011184
      f-1     :     0.008904
      f+2     :     0.013056
      f-2     :     0.022320
      f+3     :     0.024891
      f-3     :     0.062924
      g0      :     0.000859  g :     0.014379
      g+1     :     0.000928
      g-1     :     0.001145
      g+2     :     0.001150
      g-2     :     0.001345
      g+3     :     0.001378
      g-3     :     0.000850
      g+4     :     0.003567
      g-4     :     0.003156

 22 C s       :     2.579134  s :     2.579134
      pz      :     0.737875  p :     2.670278
      px      :     0.991790
      py      :     0.940612
      dz2     :     0.039349  d :     0.506961
      dxz     :     0.089617
      dyz     :     0.041250
      dx2y2   :     0.157262
      dxy     :     0.179483
      f0      :     0.007281  f :     0.117435
      f+1     :     0.008352
      f-1     :     0.006978
      f+2     :     0.016230
      f-2     :     0.012814
      f+3     :     0.018979
      f-3     :     0.046801
      g0      :     0.000581  g :     0.011699
      g+1     :     0.001437
      g-1     :     0.000681
      g+2     :     0.001003
      g-2     :     0.001232
      g+3     :     0.001033
      g-3     :     0.000368
      g+4     :     0.001967
      g-4     :     0.003397

 23 C s       :     2.585696  s :     2.585696
      pz      :     0.764547  p :     2.700575
      px      :     0.981339
      py      :     0.954689
      dz2     :     0.038312  d :     0.497256
      dxz     :     0.071954
      dyz     :     0.047253
      dx2y2   :     0.145921
      dxy     :     0.193816
      f0      :     0.007091  f :     0.113557
      f+1     :     0.007387
      f-1     :     0.007582
      f+2     :     0.019155
      f-2     :     0.007588
      f+3     :     0.018038
      f-3     :     0.046715
      g0      :     0.000581  g :     0.011561
      g+1     :     0.001258
      g-1     :     0.000685
      g+2     :     0.001136
      g-2     :     0.001043
      g+3     :     0.001065
      g-3     :     0.000417
      g+4     :     0.002742
      g-4     :     0.002634

 24 C s       :     2.588310  s :     2.588310
      pz      :     0.737035  p :     2.677883
      px      :     0.951796
      py      :     0.989052
      dz2     :     0.044834  d :     0.505088
      dxz     :     0.028380
      dyz     :     0.094673
      dx2y2   :     0.199126
      dxy     :     0.138075
      f0      :     0.005965  f :     0.114453
      f+1     :     0.008116
      f-1     :     0.008473
      f+2     :     0.008617
      f-2     :     0.019859
      f+3     :     0.018403
      f-3     :     0.045021
      g0      :     0.000784  g :     0.011501
      g+1     :     0.000650
      g-1     :     0.001088
      g+2     :     0.000920
      g-2     :     0.001260
      g+3     :     0.000999
      g-3     :     0.000765
      g+4     :     0.003041
      g-4     :     0.001994

 25 C s       :     2.585209  s :     2.585209
      pz      :     0.770644  p :     2.703727
      px      :     0.983863
      py      :     0.949220
      dz2     :     0.038020  d :     0.498461
      dxz     :     0.081870
      dyz     :     0.039747
      dx2y2   :     0.164291
      dxy     :     0.174532
      f0      :     0.007269  f :     0.113613
      f+1     :     0.008051
      f-1     :     0.006803
      f+2     :     0.016314
      f-2     :     0.010618
      f+3     :     0.018379
      f-3     :     0.046180
      g0      :     0.000582  g :     0.011557
      g+1     :     0.001318
      g-1     :     0.000656
      g+2     :     0.001024
      g-2     :     0.001138
      g+3     :     0.001083
      g-3     :     0.000400
      g+4     :     0.001963
      g-4     :     0.003394

 26 C s       :     2.578204  s :     2.578204
      pz      :     0.756181  p :     2.685941
      px      :     0.986412
      py      :     0.943347
      dz2     :     0.040653  d :     0.512676
      dxz     :     0.084952
      dyz     :     0.051661
      dx2y2   :     0.142748
      dxy     :     0.192661
      f0      :     0.007244  f :     0.116936
      f+1     :     0.007642
      f-1     :     0.007906
      f+2     :     0.020374
      f-2     :     0.008992
      f+3     :     0.018510
      f-3     :     0.046268
      g0      :     0.000624  g :     0.011647
      g+1     :     0.001385
      g-1     :     0.000742
      g+2     :     0.001088
      g-2     :     0.001098
      g+3     :     0.001069
      g-3     :     0.000386
      g+4     :     0.002638
      g-4     :     0.002617

 27 H s       :     0.782958  s :     0.782958
      pz      :     0.049779  p :     0.187950
      px      :     0.055958
      py      :     0.082213
      dz2     :     0.005800  d :     0.065188
      dxz     :     0.004752
      dyz     :     0.015721
      dx2y2   :     0.020869
      dxy     :     0.018047
      f0      :     0.000841  f :     0.009599
      f+1     :     0.000399
      f-1     :     0.001088
      f+2     :     0.000908
      f-2     :     0.001134
      f+3     :     0.001975
      f-3     :     0.003254

 28 H s       :     0.791880  s :     0.791880
      pz      :     0.051884  p :     0.185751
      px      :     0.058487
      py      :     0.075381
      dz2     :     0.005839  d :     0.064518
      dxz     :     0.007244
      dyz     :     0.013357
      dx2y2   :     0.023042
      dxy     :     0.015036
      f0      :     0.000872  f :     0.009610
      f+1     :     0.000565
      f-1     :     0.000925
      f+2     :     0.000509
      f-2     :     0.001528
      f+3     :     0.001994
      f-3     :     0.003216

 29 H s       :     0.791491  s :     0.791491
      pz      :     0.047226  p :     0.184060
      px      :     0.093097
      py      :     0.043737
      dz2     :     0.004741  d :     0.063896
      dxz     :     0.019389
      dyz     :     0.000433
      dx2y2   :     0.014438
      dxy     :     0.024894
      f0      :     0.001007  f :     0.009515
      f+1     :     0.001002
      f-1     :     0.000254
      f+2     :     0.001615
      f-2     :     0.000087
      f+3     :     0.002087
      f-3     :     0.003462

 30 H s       :     0.792144  s :     0.792144
      pz      :     0.053096  p :     0.186530
      px      :     0.051510
      py      :     0.081924
      dz2     :     0.006059  d :     0.064703
      dxz     :     0.004732
      dyz     :     0.016055
      dx2y2   :     0.020066
      dxy     :     0.017790
      f0      :     0.000853  f :     0.009633
      f+1     :     0.000402
      f-1     :     0.001135
      f+2     :     0.000908
      f-2     :     0.001185
      f+3     :     0.001951
      f-3     :     0.003200

 31 H s       :     0.787529  s :     0.787529
      pz      :     0.054758  p :     0.193261
      px      :     0.062584
      py      :     0.075919
      dz2     :     0.006159  d :     0.066098
      dxz     :     0.007082
      dyz     :     0.013980
      dx2y2   :     0.023385
      dxy     :     0.015491
      f0      :     0.000843  f :     0.009650
      f+1     :     0.000550
      f-1     :     0.000980
      f+2     :     0.000629
      f-2     :     0.001481
      f+3     :     0.001899
      f-3     :     0.003267


SPIN
  0 N s       :     0.000000  s :     0.000000
      pz      :    -0.000000  p :    -0.000000
      px      :     0.000000
      py      :    -0.000000
      dz2     :    -0.000000  d :    -0.000000
      dxz     :     0.000000
      dyz     :    -0.000000
      dx2y2   :    -0.000000
      dxy     :     0.000000
      f0      :     0.000000  f :     0.000000
      f+1     :     0.000000
      f-1     :     0.000000
      f+2     :     0.000000
      f-2     :     0.000000
      f+3     :     0.000000
      f-3     :     0.000000
      g0      :    -0.000000  g :    -0.000000
      g+1     :    -0.000000
      g-1     :    -0.000000
      g+2     :    -0.000000
      g-2     :     0.000000
      g+3     :     0.000000
      g-3     :     0.000000
      g+4     :    -0.000000
      g-4     :    -0.000000

  1 C s       :     0.000000  s :     0.000000
      pz      :     0.000000  p :     0.000000
      px      :     0.000000
      py      :    -0.000000
      dz2     :    -0.000000  d :    -0.000000
      dxz     :    -0.000000
      dyz     :    -0.000000
      dx2y2   :     0.000000
      dxy     :     0.000000
      f0      :     0.000000  f :     0.000000
      f+1     :     0.000000
      f-1     :     0.000000
      f+2     :    -0.000000
      f-2     :     0.000000
      f+3     :     0.000000
      f-3     :    -0.000000
      g0      :     0.000000  g :     0.000000
      g+1     :     0.000000
      g-1     :     0.000000
      g+2     :    -0.000000
      g-2     :     0.000000
      g+3     :    -0.000000
      g-3     :    -0.000000
      g+4     :     0.000000
      g-4     :     0.000000

  2 C s       :     0.000000  s :     0.000000
      pz      :    -0.000000  p :    -0.000000
      px      :    -0.000000
      py      :    -0.000000
      dz2     :    -0.000000  d :     0.000000
      dxz     :     0.000000
      dyz     :    -0.000000
      dx2y2   :     0.000000
      dxy     :     0.000000
      f0      :     0.000000  f :    -0.000000
      f+1     :     0.000000
      f-1     :    -0.000000
      f+2     :    -0.000000
      f-2     :     0.000000
      f+3     :    -0.000000
      f-3     :     0.000000
      g0      :    -0.000000  g :    -0.000000
      g+1     :    -0.000000
      g-1     :     0.000000
      g+2     :     0.000000
      g-2     :    -0.000000
      g+3     :     0.000000
      g-3     :    -0.000000
      g+4     :     0.000000
      g-4     :     0.000000

  3 C s       :     0.000000  s :     0.000000
      pz      :     0.000000  p :    -0.000000
      px      :    -0.000000
      py      :    -0.000000
      dz2     :    -0.000000  d :     0.000000
      dxz     :    -0.000000
      dyz     :     0.000000
      dx2y2   :    -0.000000
      dxy     :     0.000000
      f0      :    -0.000000  f :     0.000000
      f+1     :     0.000000
      f-1     :    -0.000000
      f+2     :    -0.000000
      f-2     :    -0.000000
      f+3     :    -0.000000
      f-3     :    -0.000000
      g0      :    -0.000000  g :    -0.000000
      g+1     :    -0.000000
      g-1     :    -0.000000
      g+2     :     0.000000
      g-2     :    -0.000000
      g+3     :     0.000000
      g-3     :     0.000000
      g+4     :    -0.000000
      g-4     :     0.000000

  4 C s       :    -0.000000  s :    -0.000000
      pz      :    -0.000000  p :    -0.000000
      px      :    -0.000000
      py      :    -0.000000
      dz2     :     0.000000  d :     0.000000
      dxz     :    -0.000000
      dyz     :    -0.000000
      dx2y2   :    -0.000000
      dxy     :     0.000000
      f0      :     0.000000  f :     0.000000
      f+1     :     0.000000
      f-1     :     0.000000
      f+2     :     0.000000
      f-2     :     0.000000
      f+3     :    -0.000000
      f-3     :     0.000000
      g0      :     0.000000  g :    -0.000000
      g+1     :     0.000000
      g-1     :    -0.000000
      g+2     :     0.000000
      g-2     :    -0.000000
      g+3     :     0.000000
      g-3     :    -0.000000
      g+4     :    -0.000000
      g-4     :     0.000000

  5 C s       :     0.000000  s :     0.000000
      pz      :    -0.000000  p :    -0.000000
      px      :    -0.000000
      py      :    -0.000000
      dz2     :     0.000000  d :    -0.000000
      dxz     :    -0.000000
      dyz     :    -0.000000
      dx2y2   :    -0.000000
      dxy     :    -0.000000
      f0      :    -0.000000  f :    -0.000000
      f+1     :     0.000000
      f-1     :    -0.000000
      f+2     :    -0.000000
      f-2     :     0.000000
      f+3     :    -0.000000
      f-3     :    -0.000000
      g0      :    -0.000000  g :    -0.000000
      g+1     :     0.000000
      g-1     :    -0.000000
      g+2     :     0.000000
      g-2     :     0.000000
      g+3     :     0.000000
      g-3     :     0.000000
      g+4     :    -0.000000
      g-4     :     0.000000

  6 H s       :    -0.000000  s :    -0.000000
      pz      :     0.000000  p :     0.000000
      px      :    -0.000000
      py      :     0.000000
      dz2     :     0.000000  d :     0.000000
      dxz     :     0.000000
      dyz     :     0.000000
      dx2y2   :    -0.000000
      dxy     :     0.000000
      f0      :     0.000000  f :     0.000000
      f+1     :     0.000000
      f-1     :     0.000000
      f+2     :     0.000000
      f-2     :     0.000000
      f+3     :     0.000000
      f-3     :     0.000000

  7 H s       :    -0.000000  s :    -0.000000
      pz      :    -0.000000  p :    -0.000000
      px      :     0.000000
      py      :    -0.000000
      dz2     :    -0.000000  d :    -0.000000
      dxz     :     0.000000
      dyz     :    -0.000000
      dx2y2   :     0.000000
      dxy     :    -0.000000
      f0      :    -0.000000  f :    -0.000000
      f+1     :    -0.000000
      f-1     :    -0.000000
      f+2     :    -0.000000
      f-2     :     0.000000
      f+3     :    -0.000000
      f-3     :    -0.000000

  8 N s       :     0.000000  s :     0.000000
      pz      :     0.000000  p :     0.000000
      px      :     0.000000
      py      :     0.000000
      dz2     :     0.000000  d :     0.000000
      dxz     :    -0.000000
      dyz     :    -0.000000
      dx2y2   :     0.000000
      dxy     :     0.000000
      f0      :     0.000000  f :    -0.000000
      f+1     :     0.000000
      f-1     :    -0.000000
      f+2     :     0.000000
      f-2     :    -0.000000
      f+3     :    -0.000000
      f-3     :     0.000000
      g0      :    -0.000000  g :    -0.000000
      g+1     :     0.000000
      g-1     :     0.000000
      g+2     :     0.000000
      g-2     :    -0.000000
      g+3     :    -0.000000
      g-3     :     0.000000
      g+4     :    -0.000000
      g-4     :    -0.000000

  9 H s       :    -0.000000  s :    -0.000000
      pz      :    -0.000000  p :     0.000000
      px      :     0.000000
      py      :     0.000000
      dz2     :    -0.000000  d :    -0.000000
      dxz     :    -0.000000
      dyz     :    -0.000000
      dx2y2   :     0.000000
      dxy     :     0.000000
      f0      :    -0.000000  f :    -0.000000
      f+1     :     0.000000
      f-1     :    -0.000000
      f+2     :    -0.000000
      f-2     :    -0.000000
      f+3     :    -0.000000
      f-3     :    -0.000000

 10 H s       :    -0.000000  s :    -0.000000
      pz      :     0.000000  p :     0.000000
      px      :    -0.000000
      py      :     0.000000
      dz2     :    -0.000000  d :    -0.000000
      dxz     :    -0.000000
      dyz     :    -0.000000
      dx2y2   :    -0.000000
      dxy     :     0.000000
      f0      :    -0.000000  f :     0.000000
      f+1     :    -0.000000
      f-1     :     0.000000
      f+2     :    -0.000000
      f-2     :    -0.000000
      f+3     :     0.000000
      f-3     :     0.000000

 11 C s       :     0.000000  s :     0.000000
      pz      :     0.000000  p :    -0.000000
      px      :    -0.000000
      py      :    -0.000000
      dz2     :     0.000000  d :     0.000000
      dxz     :     0.000000
      dyz     :    -0.000000
      dx2y2   :    -0.000000
      dxy     :     0.000000
      f0      :     0.000000  f :    -0.000000
      f+1     :    -0.000000
      f-1     :     0.000000
      f+2     :    -0.000000
      f-2     :    -0.000000
      f+3     :    -0.000000
      f-3     :    -0.000000
      g0      :     0.000000  g :     0.000000
      g+1     :    -0.000000
      g-1     :    -0.000000
      g+2     :    -0.000000
      g-2     :     0.000000
      g+3     :     0.000000
      g-3     :    -0.000000
      g+4     :     0.000000
      g-4     :     0.000000

 12 H s       :    -0.000000  s :    -0.000000
      pz      :    -0.000000  p :     0.000000
      px      :     0.000000
      py      :     0.000000
      dz2     :     0.000000  d :     0.000000
      dxz     :    -0.000000
      dyz     :     0.000000
      dx2y2   :    -0.000000
      dxy     :    -0.000000
      f0      :     0.000000  f :     0.000000
      f+1     :     0.000000
      f-1     :     0.000000
      f+2     :     0.000000
      f-2     :     0.000000
      f+3     :    -0.000000
      f-3     :     0.000000

 13 H s       :    -0.000000  s :    -0.000000
      pz      :    -0.000000  p :     0.000000
      px      :     0.000000
      py      :    -0.000000
      dz2     :     0.000000  d :     0.000000
      dxz     :     0.000000
      dyz     :     0.000000
      dx2y2   :    -0.000000
      dxy     :     0.000000
      f0      :    -0.000000  f :     0.000000
      f+1     :     0.000000
      f-1     :     0.000000
      f+2     :     0.000000
      f-2     :     0.000000
      f+3     :     0.000000
      f-3     :     0.000000

 14 H s       :    -0.000000  s :    -0.000000
      pz      :     0.000000  p :    -0.000000
      px      :    -0.000000
      py      :     0.000000
      dz2     :     0.000000  d :     0.000000
      dxz     :    -0.000000
      dyz     :     0.000000
      dx2y2   :     0.000000
      dxy     :     0.000000
      f0      :     0.000000  f :    -0.000000
      f+1     :     0.000000
      f-1     :    -0.000000
      f+2     :    -0.000000
      f-2     :     0.000000
      f+3     :     0.000000
      f-3     :    -0.000000

 15 H s       :     0.000000  s :     0.000000
      pz      :    -0.000000  p :    -0.000000
      px      :    -0.000000
      py      :     0.000000
      dz2     :    -0.000000  d :    -0.000000
      dxz     :    -0.000000
      dyz     :    -0.000000
      dx2y2   :    -0.000000
      dxy     :    -0.000000
      f0      :     0.000000  f :     0.000000
      f+1     :    -0.000000
      f-1     :     0.000000
      f+2     :    -0.000000
      f-2     :     0.000000
      f+3     :     0.000000
      f-3     :     0.000000

 16 N s       :     0.000000  s :     0.000000
      pz      :    -0.000000  p :    -0.000000
      px      :    -0.000000
      py      :     0.000000
      dz2     :    -0.000000  d :    -0.000000
      dxz     :    -0.000000
      dyz     :    -0.000000
      dx2y2   :    -0.000000
      dxy     :    -0.000000
      f0      :    -0.000000  f :    -0.000000
      f+1     :     0.000000
      f-1     :    -0.000000
      f+2     :     0.000000
      f-2     :     0.000000
      f+3     :    -0.000000
      f-3     :    -0.000000
      g0      :     0.000000  g :    -0.000000
      g+1     :     0.000000
      g-1     :    -0.000000
      g+2     :    -0.000000
      g-2     :    -0.000000
      g+3     :    -0.000000
      g-3     :    -0.000000
      g+4     :    -0.000000
      g-4     :    -0.000000

 17 C s       :     0.000000  s :     0.000000
      pz      :     0.000000  p :    -0.000000
      px      :    -0.000000
      py      :    -0.000000
      dz2     :     0.000000  d :     0.000000
      dxz     :     0.000000
      dyz     :     0.000000
      dx2y2   :    -0.000000
      dxy     :     0.000000
      f0      :     0.000000  f :     0.000000
      f+1     :     0.000000
      f-1     :     0.000000
      f+2     :     0.000000
      f-2     :     0.000000
      f+3     :    -0.000000
      f-3     :     0.000000
      g0      :    -0.000000  g :    -0.000000
      g+1     :    -0.000000
      g-1     :    -0.000000
      g+2     :     0.000000
      g-2     :    -0.000000
      g+3     :    -0.000000
      g-3     :     0.000000
      g+4     :     0.000000
      g-4     :    -0.000000

 18 C s       :    -0.000000  s :    -0.000000
      pz      :    -0.000000  p :    -0.000000
      px      :    -0.000000
      py      :     0.000000
      dz2     :     0.000000  d :     0.000000
      dxz     :     0.000000
      dyz     :     0.000000
      dx2y2   :     0.000000
      dxy     :    -0.000000
      f0      :     0.000000  f :     0.000000
      f+1     :     0.000000
      f-1     :     0.000000
      f+2     :     0.000000
      f-2     :    -0.000000
      f+3     :    -0.000000
      f-3     :     0.000000
      g0      :    -0.000000  g :    -0.000000
      g+1     :     0.000000
      g-1     :     0.000000
      g+2     :    -0.000000
      g-2     :    -0.000000
      g+3     :     0.000000
      g-3     :     0.000000
      g+4     :    -0.000000
      g-4     :     0.000000

 19 H s       :    -0.000000  s :    -0.000000
      pz      :     0.000000  p :     0.000000
      px      :     0.000000
      py      :     0.000000
      dz2     :     0.000000  d :     0.000000
      dxz     :     0.000000
      dyz     :     0.000000
      dx2y2   :     0.000000
      dxy     :    -0.000000
      f0      :     0.000000  f :     0.000000
      f+1     :     0.000000
      f-1     :     0.000000
      f+2     :     0.000000
      f-2     :     0.000000
      f+3     :     0.000000
      f-3     :    -0.000000

 20 O s       :    -0.000000  s :    -0.000000
      pz      :     0.000000  p :     0.000000
      px      :     0.000000
      py      :     0.000000
      dz2     :     0.000000  d :     0.000000
      dxz     :    -0.000000
      dyz     :     0.000000
      dx2y2   :    -0.000000
      dxy     :    -0.000000
      f0      :    -0.000000  f :     0.000000
      f+1     :    -0.000000
      f-1     :     0.000000
      f+2     :    -0.000000
      f-2     :    -0.000000
      f+3     :     0.000000
      f-3     :     0.000000
      g0      :     0.000000  g :     0.000000
      g+1     :     0.000000
      g-1     :    -0.000000
      g+2     :     0.000000
      g-2     :    -0.000000
      g+3     :    -0.000000
      g-3     :    -0.000000
      g+4     :     0.000000
      g-4     :     0.000000

 21 C s       :     0.000000  s :     0.000000
      pz      :     0.000000  p :     0.000000
      px      :     0.000000
      py      :     0.000000
      dz2     :     0.000000  d :    -0.000000
      dxz     :    -0.000000
      dyz     :    -0.000000
      dx2y2   :     0.000000
      dxy     :    -0.000000
      f0      :    -0.000000  f :    -0.000000
      f+1     :    -0.000000
      f-1     :     0.000000
      f+2     :    -0.000000
      f-2     :    -0.000000
      f+3     :    -0.000000
      f-3     :     0.000000
      g0      :     0.000000  g :     0.000000
      g+1     :     0.000000
      g-1     :    -0.000000
      g+2     :    -0.000000
      g-2     :     0.000000
      g+3     :    -0.000000
      g-3     :    -0.000000
      g+4     :     0.000000
      g-4     :     0.000000

 22 C s       :    -0.000000  s :    -0.000000
      pz      :    -0.000000  p :    -0.000000
      px      :    -0.000000
      py      :    -0.000000
      dz2     :     0.000000  d :    -0.000000
      dxz     :     0.000000
      dyz     :    -0.000000
      dx2y2   :    -0.000000
      dxy     :    -0.000000
      f0      :     0.000000  f :    -0.000000
      f+1     :     0.000000
      f-1     :     0.000000
      f+2     :    -0.000000
      f-2     :     0.000000
      f+3     :    -0.000000
      f-3     :    -0.000000
      g0      :     0.000000  g :    -0.000000
      g+1     :     0.000000
      g-1     :    -0.000000
      g+2     :    -0.000000
      g-2     :     0.000000
      g+3     :     0.000000
      g-3     :     0.000000
      g+4     :     0.000000
      g-4     :    -0.000000

 23 C s       :     0.000000  s :     0.000000
      pz      :     0.000000  p :     0.000000
      px      :     0.000000
      py      :    -0.000000
      dz2     :     0.000000  d :     0.000000
      dxz     :    -0.000000
      dyz     :    -0.000000
      dx2y2   :     0.000000
      dxy     :     0.000000
      f0      :     0.000000  f :    -0.000000
      f+1     :    -0.000000
      f-1     :     0.000000
      f+2     :    -0.000000
      f-2     :    -0.000000
      f+3     :     0.000000
      f-3     :    -0.000000
      g0      :     0.000000  g :    -0.000000
      g+1     :    -0.000000
      g-1     :    -0.000000
      g+2     :    -0.000000
      g-2     :     0.000000
      g+3     :    -0.000000
      g-3     :    -0.000000
      g+4     :    -0.000000
      g-4     :     0.000000

 24 C s       :    -0.000000  s :    -0.000000
      pz      :    -0.000000  p :     0.000000
      px      :     0.000000
      py      :     0.000000
      dz2     :     0.000000  d :     0.000000
      dxz     :     0.000000
      dyz     :     0.000000
      dx2y2   :    -0.000000
      dxy     :     0.000000
      f0      :     0.000000  f :     0.000000
      f+1     :     0.000000
      f-1     :     0.000000
      f+2     :     0.000000
      f-2     :     0.000000
      f+3     :    -0.000000
      f-3     :     0.000000
      g0      :     0.000000  g :     0.000000
      g+1     :    -0.000000
      g-1     :     0.000000
      g+2     :     0.000000
      g-2     :     0.000000
      g+3     :     0.000000
      g-3     :    -0.000000
      g+4     :     0.000000
      g-4     :    -0.000000

 25 C s       :     0.000000  s :     0.000000
      pz      :     0.000000  p :     0.000000
      px      :     0.000000
      py      :     0.000000
      dz2     :     0.000000  d :    -0.000000
      dxz     :    -0.000000
      dyz     :    -0.000000
      dx2y2   :    -0.000000
      dxy     :     0.000000
      f0      :    -0.000000  f :    -0.000000
      f+1     :    -0.000000
      f-1     :     0.000000
      f+2     :    -0.000000
      f-2     :     0.000000
      f+3     :    -0.000000
      f-3     :     0.000000
      g0      :     0.000000  g :    -0.000000
      g+1     :    -0.000000
      g-1     :     0.000000
      g+2     :     0.000000
      g-2     :    -0.000000
      g+3     :     0.000000
      g-3     :    -0.000000
      g+4     :    -0.000000
      g-4     :    -0.000000

 26 C s       :     0.000000  s :     0.000000
      pz      :    -0.000000  p :    -0.000000
      px      :    -0.000000
      py      :    -0.000000
      dz2     :    -0.000000  d :     0.000000
      dxz     :     0.000000
      dyz     :     0.000000
      dx2y2   :     0.000000
      dxy     :     0.000000
      f0      :     0.000000  f :    -0.000000
      f+1     :     0.000000
      f-1     :     0.000000
      f+2     :     0.000000
      f-2     :     0.000000
      f+3     :    -0.000000
      f-3     :    -0.000000
      g0      :     0.000000  g :     0.000000
      g+1     :     0.000000
      g-1     :    -0.000000
      g+2     :     0.000000
      g-2     :    -0.000000
      g+3     :    -0.000000
      g-3     :    -0.000000
      g+4     :     0.000000
      g-4     :     0.000000

 27 H s       :    -0.000000  s :    -0.000000
      pz      :    -0.000000  p :    -0.000000
      px      :    -0.000000
      py      :     0.000000
      dz2     :    -0.000000  d :    -0.000000
      dxz     :    -0.000000
      dyz     :    -0.000000
      dx2y2   :    -0.000000
      dxy     :    -0.000000
      f0      :    -0.000000  f :     0.000000
      f+1     :     0.000000
      f-1     :     0.000000
      f+2     :    -0.000000
      f-2     :    -0.000000
      f+3     :    -0.000000
      f-3     :     0.000000

 28 H s       :    -0.000000  s :    -0.000000
      pz      :     0.000000  p :     0.000000
      px      :     0.000000
      py      :     0.000000
      dz2     :     0.000000  d :     0.000000
      dxz     :     0.000000
      dyz     :     0.000000
      dx2y2   :    -0.000000
      dxy     :     0.000000
      f0      :     0.000000  f :     0.000000
      f+1     :    -0.000000
      f-1     :     0.000000
      f+2     :     0.000000
      f-2     :     0.000000
      f+3     :     0.000000
      f-3     :     0.000000

 29 H s       :     0.000000  s :     0.000000
      pz      :    -0.000000  p :     0.000000
      px      :     0.000000
      py      :     0.000000
      dz2     :     0.000000  d :    -0.000000
      dxz     :    -0.000000
      dyz     :     0.000000
      dx2y2   :     0.000000
      dxy     :    -0.000000
      f0      :     0.000000  f :     0.000000
      f+1     :     0.000000
      f-1     :     0.000000
      f+2     :    -0.000000
      f-2     :     0.000000
      f+3     :     0.000000
      f-3     :     0.000000

 30 H s       :    -0.000000  s :    -0.000000
      pz      :     0.000000  p :     0.000000
      px      :     0.000000
      py      :    -0.000000
      dz2     :     0.000000  d :     0.000000
      dxz     :     0.000000
      dyz     :     0.000000
      dx2y2   :     0.000000
      dxy     :    -0.000000
      f0      :    -0.000000  f :    -0.000000
      f+1     :    -0.000000
      f-1     :    -0.000000
      f+2     :     0.000000
      f-2     :    -0.000000
      f+3     :    -0.000000
      f-3     :     0.000000

 31 H s       :    -0.000000  s :    -0.000000
      pz      :    -0.000000  p :    -0.000000
      px      :    -0.000000
      py      :     0.000000
      dz2     :    -0.000000  d :    -0.000000
      dxz     :    -0.000000
      dyz     :    -0.000000
      dx2y2   :     0.000000
      dxy     :    -0.000000
      f0      :    -0.000000  f :    -0.000000
      f+1     :     0.000000
      f-1     :    -0.000000
      f+2     :     0.000000
      f-2     :     0.000000
      f+3     :     0.000000
      f-3     :    -0.000000


                      *****************************
                      * MAYER POPULATION ANALYSIS *
                      *****************************

  NA   - Mulliken gross atomic population
  ZA   - Total nuclear charge
  QA   - Mulliken gross atomic charge
  VA   - Mayer's total valence
  BVA  - Mayer's bonded valence
  FA   - Mayer's free valence

  ATOM       NA         ZA         QA         VA         BVA        FA
  0 N      7.2415     7.0000    -0.2415     3.4937     3.4937    -0.0000
  1 C      5.8166     6.0000     0.1834     3.6328     3.6328    -0.0000
  2 C      6.0795     6.0000    -0.0795     3.6999     3.6999    -0.0000
  3 C      5.6659     6.0000     0.3341     3.4869     3.4869    -0.0000
  4 C      6.0920     6.0000    -0.0920     3.7187     3.7187     0.0000
  5 C      5.8493     6.0000     0.1507     3.6834     3.6834     0.0000
  6 H      0.8954     1.0000     0.1046     0.9824     0.9824    -0.0000
  7 H      0.8991     1.0000     0.1009     1.0085     1.0085    -0.0000
  8 N      7.0506     7.0000    -0.0506     3.2012     3.2012    -0.0000
  9 H      0.9177     1.0000     0.0823     0.9991     0.9991     0.0000
 10 H      0.8984     1.0000     0.1016     0.9871     0.9871     0.0000
 11 C      5.9419     6.0000     0.0581     3.7645     3.7645    -0.0000
 12 H      0.9185     1.0000     0.0815     0.9878     0.9878    -0.0000
 13 H      0.9175     1.0000     0.0825     0.9877     0.9877     0.0000
 14 H      0.9345     1.0000     0.0655     1.0023     1.0023     0.0000
 15 H      0.8488     1.0000     0.1512     1.1036     1.1036    -0.0000
 16 N      7.1751     7.0000    -0.1751     2.8462     2.8462    -0.0000
 17 C      5.9760     6.0000     0.0240     3.7726     3.7726    -0.0000
 18 C      5.8436     6.0000     0.1564     3.8330     3.8330    -0.0000
 19 H      0.9069     1.0000     0.0931     0.9884     0.9884    -0.0000
 20 O      8.3699     8.0000    -0.3699     2.0848     2.0848    -0.0000
 21 C      5.8868     6.0000     0.1132     3.4128     3.4128    -0.0000
 22 C      6.0174     6.0000    -0.0174     3.6574     3.6574     0.0000
 23 C      6.0785     6.0000    -0.0785     3.8060     3.8060     0.0000
 24 C      6.0053     6.0000    -0.0053     3.7672     3.7672     0.0000
 25 C      6.0983     6.0000    -0.0983     3.8176     3.8176     0.0000
 26 C      6.0135     6.0000    -0.0135     3.6496     3.6496    -0.0000
 27 H      0.9314     1.0000     0.0686     1.0089     1.0089    -0.0000
 28 H      0.9236     1.0000     0.0764     0.9932     0.9932     0.0000
 29 H      0.9198     1.0000     0.0802     0.9891     0.9891    -0.0000
 30 H      0.9265     1.0000     0.0735     0.9940     0.9940     0.0000
 31 H      0.9600     1.0000     0.0400     0.9985     0.9985    -0.0000

  Mayer bond orders larger than 0.100000
B(  0-N ,  1-C ) :   1.1926 B(  0-N ,  5-C ) :   1.2331 B(  0-N , 11-C ) :   0.8666 
B(  1-C ,  2-C ) :   1.3979 B(  1-C ,  6-H ) :   0.9635 B(  2-C ,  3-C ) :   1.1351 
B(  2-C ,  7-H ) :   0.9685 B(  3-C ,  4-C ) :   1.1500 B(  3-C ,  8-N ) :   1.1384 
B(  4-C ,  5-C ) :   1.4015 B(  4-C ,  9-H ) :   0.9733 B(  5-C , 10-H ) :   0.9618 
B(  8-N , 15-H ) :   0.9245 B(  8-N , 16-N ) :   1.0053 B( 11-C , 12-H ) :   0.9573 
B( 11-C , 13-H ) :   0.9572 B( 11-C , 14-H ) :   0.9656 B( 15-H , 20-O ) :   0.1151 
B( 16-N , 17-C ) :   1.7117 B( 17-C , 18-C ) :   1.0018 B( 17-C , 19-H ) :   0.9627 
B( 18-C , 20-O ) :   1.8482 B( 18-C , 21-C ) :   0.9211 B( 21-C , 22-C ) :   1.2092 
B( 21-C , 26-C ) :   1.2004 B( 22-C , 23-C ) :   1.3472 B( 22-C , 27-H ) :   0.9753 
B( 23-C , 24-C ) :   1.3102 B( 23-C , 28-H ) :   0.9745 B( 24-C , 25-C ) :   1.3315 
B( 24-C , 29-H ) :   0.9721 B( 25-C , 26-C ) :   1.3471 B( 25-C , 30-H ) :   0.9750 
B( 26-C , 31-H ) :   0.9787 

-------
TIMINGS
-------

Total SCF time: 0 days 0 hours 5 min 9 sec 

Total time                  ....     309.646 sec
Sum of individual times     ....     308.687 sec  ( 99.7%)

SCF preparation             ....       2.077 sec  (  0.7%)
Fock matrix formation       ....     278.519 sec  ( 89.9%)
  Startup                   ....       2.210 sec  (  0.8% of F)
  Split-RI-J                ....       5.019 sec  (  1.8% of F)
  Chain of spheres X        ....     254.156 sec  ( 91.3% of F)
  XC integration            ....      14.948 sec  (  5.4% of F)
    Basis function eval.    ....       1.025 sec  (  6.9% of XC)
    Density eval.           ....       4.406 sec  ( 29.5% of XC)
    XC-Functional eval.     ....       0.122 sec  (  0.8% of XC)
    XC-Potential eval.      ....       8.676 sec  ( 58.0% of XC)
Diagonalization             ....       0.000 sec  (  0.0%)
Density matrix formation    ....       1.298 sec  (  0.4%)
Total Energy calculation    ....       2.687 sec  (  0.9%)
Population analysis         ....       0.992 sec  (  0.3%)
Orbital Transformation      ....       1.574 sec  (  0.5%)
Orbital Orthonormalization  ....       0.000 sec  (  0.0%)
DIIS solution               ....       8.961 sec  (  2.9%)
SOSCF solution              ....      12.577 sec  (  4.1%)
Finished LeanSCF after 310.3 sec

Maximum memory used throughout the entire LEANSCF-calculation: 264.3 MB


-------------------------------------------------------------------------------
                          DFT DISPERSION CORRECTION                            
                                                                               
                                DFTD4 V3.4.0                                   
-------------------------------------------------------------------------------
The WB97X-D3BJ functional is recognized
Active option DFTDOPT                   ...         5   

-------------------------   ----------------
Dispersion correction           -0.069156253
-------------------------   ----------------


-------------------------   --------------------
FINAL SINGLE POINT ENERGY      -781.797030835286
-------------------------   --------------------


           ************************************************************
           *        Program running with 12 parallel MPI-processes    *
           *              working on a common directory               *
           ************************************************************

------------------------------------------------------------------------------
                              ORCA PROPERTY CALCULATIONS
------------------------------------------------------------------------------

GBWName                                 ... orca.gbw
Number of atoms                         ...     32
Number of basis functions               ...   1446
Max core memory                         ...   1024 MB

Electric properties:
Dipole moment                           ... YES
Quadrupole moment                       ...  NO
Static polarizability (Dipole/Dipole)   ...  NO
Static polarizability (Dipole/Quad.)    ...  NO
Static polarizability (Quad./Quad.)     ...  NO
Static polarizability (Velocity)        ...  NO

Atomic electric properties:
Dipole moment                           ...  NO
Quadrupole moment                       ...  NO
Static polarizability                   ...  NO

Choice of electric origin               ... Center of mass
Position of electric origin             ...    -0.000027     0.000007     0.000001

General magnetic properties:
Magnetizability                         ...  NO

EPR properties:
g-Tensor (aka g-matrix)                 ...  NO
Zero-Field splitting spin-orbit         ...  NO
Zero-field splitting spin-spin          ...  NO
Hyperfine couplings                     ...  NO (   0 nuclei)
Quadrupole couplings                    ...  NO (   0 nuclei)
Contact density                         ...  NO (   0 nuclei)

NMR properties:
Chemical shifts                         ...  NO (   0 nuclei)
Spin-rotation constants                 ...  NO (   0 nuclei)
Spin-spin couplings                     ...  NO (   0 nuclei,    0 pairs)

Choice of magnetic origin               ... GIAO
Position of magnetic origin             ...     0.000000     0.000000     0.000000

Properties with geometric perturbations:
SCF Hessian                             ...  NO
IR spectrum                             ...  NO
VCD spectrum                            ...  NO
X-ray spectroscopy properties:
SCF XES/XAS/RIXS spectra                ...  NO


-------------
DIPOLE MOMENT
-------------

Method             : SCF
Type of density    : Electron Density
Multiplicity       :   1
Irrep              :   0
Energy             :  -781.7278745826283739 Eh
Relativity type    : 
Basis              : AO
                                X                 Y                 Z
Electronic contribution:      3.971859387      -0.884695712       0.030331594
Nuclear contribution   :     -8.998056072       1.189043346      -0.037099450
                        -----------------------------------------
Total Dipole Moment    :     -5.026196685       0.304347635      -0.006767856
                        -----------------------------------------
Magnitude (a.u.)       :      5.035407273
Magnitude (Debye)      :     12.798988136


--------------------
Rotational spectrum 
--------------------
 
Rotational constants in cm-1:             0.071148             0.004446             0.004202 
Rotational constants in MHz :          2132.970308           133.282140           125.966768 

Dipole components along the rotational axes: 
x,y,z [a.u.] :     5.026197     0.304349    -0.006768 
x,y,z [Debye]:    12.775576     0.773594    -0.017202 

 

Dipole moment calculation done in   0.5 sec 

Maximum memory used throughout the entire PROP-calculation: 167.8 MB

--------------------------------
SUGGESTED CITATIONS FOR THIS RUN
--------------------------------

Below you find a list of papers that are relevant to this ORCA run
We neither can nor want to force you to cite these papers, but we appreciate if you do
You receive ORCA, which is the product of decades of hard work by many enthusiastic individuals, for free
The only thing we kindly ask in return is that you cite our papers,
We deeply appreciate it, if you show your appreciation for ORCA by not just citing the generic ORCA reference.

Please note that relegating all ORCA citations to the supporting information does *not* help us.
SI sections are not indexed - citations you put there will not count into any citation statistics
But we need these citations in order to attract the funding resources that allow us to do what we are doing

Therefore, if you are a happy ORCA user, please consider citing a few of the papers listed below in the main body of your paper

In addition to the list printed below, the program has created the file orca.bibtex that contains the list in bibtex format
You can import this file easily into all common literature databanks and citation aid programs


List of essential papers. We consider these as the minimum necessary citations

  1. Neese,F.
     Software update: the ORCA program system, version 5.0
     WIRES Comput. Molec. Sci., 2022 12(1)e1606
     doi.org/10.1002/wcms.1606

List of papers to cite with high priority. The work reported in these papers was absolutely
necessary for this run to complete.
Our perspective: the developers of density functionals and basis sets usually get cited in chemistry papers
Good! But without the algorithms to do something with them, the functionals or basis sets would not do anything.
Hence, in our opinion, the algorithm design and method developments papers are equally worthy of getting cited

  1. Neese,F.
     An improvement of the resolution of the identity approximation for the formation of the Coulomb matrix
     J. Comp. Chem., 2003 24(14)1740-1747
     doi.org/10.1002/jcc.10318
  2. Neese,F.; Wennmohs,F.; Hansen,A.; Becker,U.
     Efficient, approximate and parallel Hartree-Fock and hybrid DFT calculations. A 'chain-of-spheres' algorithm for the Hartree-Fock exchange
     Chem. Phys., 2009 356(1-3)98-109
     doi.org/10.1016/j.chemphys.2008.10.036
  3. Helmich-Paris,B.; de Souza,B.; Neese,F.; Izsák,R.
     An improved chain of spheres for exchange algorithm
     J. Chem. Phys., 2021 155 104109
     doi.org/doi: 10.1063/5.0058766.
  4. Neese,F.
     The SHARK Integral Generation and Digestion System
     J. Comp. Chem., 2022  1-16
     doi.org/10.1002/jcc.26942
  5. Caldeweyher,E.; Bannwarth,C.; Grimme,S.
     Extension of the D3 dispersion coefficient model
     J. Chem. Phys., 2017 147 034112
     doi.org/10.1063/1.4993215
  6. Caldeweyher,E.; Ehlert,S.; Hansen,A.; Neugebauer,H.; Spicher,S.; Bannwarth,C.; Grimme,S.
     A generally applicable atomic-charge dependent London dispersion correction
     J. Chem. Phys., 2019 150 154122
     doi.org/10.1063/1.5090222
  7. Caldeweyher,E.; Mewes,J.; Ehlert,S.; Grimme,S.
     Extension and evaluation of the D4 London-dispersion model for periodic systems
     Phys. Chem. Chem. Phys., 2020 22(16)8499-8512
     doi.org/10.1039/D0CP00502A
  8. Wittmann,L.; Gordiy,I.; Friede,M.; Helmich-Paris,B.; Grimme,S.; Hansen,A.; Bursch,M.
     Extension of the D3 and D4 London Dispersion Corrections to the full Actinides Series
     Phys. Chem. Chem. Phys., 2024 26(32)21379-21394
     doi.org/https://doi.org/10.1039/D4CP01514B 

List of suggested additional citations. These are papers that are important in the 'surrounding' of 
of this run, or papers that preceded the highly important papers. If you like your results we are grateful for a citation.

  1. Izsak,R.; Neese,F.
     An overlap fitted chain of spheres exchange method
     J. Chem. Phys., 2011 135 144105
     doi.org/10.1063/1.3646921
  2. Izsak,R.; Hansen,A.; Neese,F.
     The resolution of identity and chain of spheres approximations for the LPNO-CCSD singles Fock term
     Molec. Phys., 2012 110 2413-2417
     doi.org/10.1080/00268976.2012.687466
  3. Neese,F.
     The ORCA program system
     WIRES Comput. Molec. Sci., 2012 2(1)73-78
     doi.org/10.1002/wcms.81
  4. Izsak,R.; Neese,F.; Klopper,W.
     Robust fitting techniques in the chain of spheres approximation to the Fock exchange: The role of the complementary space
     J. Chem. Phys., 2013 139 
     doi.org/10.1063/1.4819264
  5. Neese,F.
     Software update: the ORCA program system, version 4.0
     WIRES Comput. Molec. Sci., 2018 8(1)1-6
     doi.org/10.1002/wcms.1327
  6. Neese,F.; Wennmohs,F.; Becker,U.; Riplinger,C.
     The ORCA quantum chemistry program package
     J. Chem. Phys., 2020 152 Art. No. L224108
     doi.org/10.1063/5.0004608

List of optional additional citations

  1. Neese,F.
     Approximate second-order SCF convergence for spin unrestricted wavefunctions
     Chem. Phys. Lett., 2000 325(1-3)93-98
     doi.org/10.1016/s0009-2614(00)00662-x

Timings for individual modules:

Sum of individual times          ...      334.101 sec (=   5.568 min)
Startup calculation              ...       13.043 sec (=   0.217 min)   3.9 %
SCF iterations                   ...      318.844 sec (=   5.314 min)  95.4 %
Property calculations            ...        2.215 sec (=   0.037 min)   0.7 %
                             ****ORCA TERMINATED NORMALLY****
TOTAL RUN TIME: 0 days 0 hours 5 minutes 35 seconds 331 msec
