# Supplementary material for: Photovermellogens: Minimalistic Pyridinium-Based Acylhydrazones with Photoswitchable Basicity for Operation in Aqueous Media
Source: J Org Chem. 2026 May 4;91(19):6559–65. doi: 10.1021/acs.joc.5c02962 (PMC13185115; doi:10.1021/acs.joc.5c02962)
Supplement: Supplementary file 3 [file jo5c02962_si_003.zip › thermodynamics/zpahcl/2d/orca.out]

                                 *****************
                                 * O   R   C   A *
                                 *****************

                                            #,                                       
                                            ###                                      
                                            ####                                     
                                            #####                                    
                                            ######                                   
                                           ########,                                 
                                     ,,################,,,,,                         
                               ,,#################################,,                 
                          ,,##########################################,,             
                       ,#########################################, ''#####,          
                    ,#############################################,,   '####,        
                  ,##################################################,,,,####,       
                ,###########''''           ''''###############################       
              ,#####''   ,,,,##########,,,,          '''####'''          '####       
            ,##' ,,,,###########################,,,                        '##       
           ' ,,###''''                  '''############,,,                           
         ,,##''                                '''############,,,,        ,,,,,,###''
      ,#''                                            '''#######################'''  
     '                                                          ''''####''''         
             ,#######,   #######,   ,#######,      ##                                
            ,#'     '#,  ##    ##  ,#'     '#,    #''#        ,####,   ,####,        
            ##       ##  ##   ,#'  ##            #'  '#       #'       #'  '#        
            ##       ##  #######   ##           ,######,      #####,   #    #        
            '#,     ,#'  ##    ##  '#,     ,#' ,#      #,     #,   #   #,  ,#        
             '#######'   ##     ##  '#######'  #'      '#     '####' # '####'        


                #########################################################
                #                        -***-                          #
                #          Department of theory and spectroscopy        #
                #                                                       #
                #                      Frank Neese                      #
                #                                                       #
                #     Directorship, Architecture, Infrastructure        #
                #                    SHARK, DRIVERS                     #
                #        Core code/Algorithms in most modules           #
                #                                                       #
                #        Max Planck Institute fuer Kohlenforschung      #
                #                Kaiser Wilhelm Platz 1                 #
                #                 D-45470 Muelheim/Ruhr                 #
                #                      Germany                          #
                #                                                       #
                #                  All rights reserved                  #
                #                        -***-                          #
                #########################################################


                         Program Version 6.0.1  -  RELEASE   -


 With contributions from (in alphabetic order):
[Max-Planck-Institut fuer Kohlenforschung]                               
  Daniel Aravena         : Magnetic Suceptibility                        
  Michael Atanasov       : Ab Initio Ligand Field Theory (pilot matlab implementation)
  Alexander A. Auer      : GIAO ZORA, VPT2 properties, NMR spectrum      
  Ute Becker             : All parallelization in ORCA, NUMFREQ, NUMCALC 
  Giovanni Bistoni       : ED, misc. LED, open-shell LED, HFLD           
  Martin Brehm           : Molecular dynamics                            
  Dmytro Bykov           : pre 5.0 version of the SCF Hessian            
  Marcos Casanova-Páez   : Triplet and SCS-CIS(D). UHF-(DLPNO)-IP/EA/STEOM-CCSD. UHF-CVS-IP/STEOM-CCSD   
  Vijay G. Chilkuri      : MRCI spin determinant printing, contributions to CSF-ICE 
  Pauline Colinet        : FMM embedding                                 
  Dipayan Datta          : RHF DLPNO-CCSD density                        
  Achintya Kumar Dutta   : EOM-CC, STEOM-CC                              
  Nicolas Foglia         : Exact transition moments, OPA infrastructure, MCD improvements    
  Dmitry Ganyushin       : Spin-Orbit,Spin-Spin,Magnetic field MRCI      
  Miquel Garcia-Rates    : C-PCM and meta-GGA Hessian, CCSD/C-PCM, Gaussian charge scheme 
  Tiago L. C. Gouveia    : GS-ROHF, GS-ROCIS                             
  Yang Guo               : DLPNO-NEVPT2, F12-NEVPT2, CIM, IAO-localization        
  Andreas Hansen         : Spin unrestricted coupled pair/coupled cluster methods 
  Ingolf Harden          : AUTO-CI MPn and infrastructure                
  Benjamin Helmich-Paris : MC-RPA, TRAH-(SCF,CASSCF), AVAS, COSX integrals, SCF dyn. polar. 
  Lee Huntington         : MR-EOM, pCC                                   
  Robert Izsak           : Overlap fitted RIJCOSX, COSX-SCS-MP3, EOM     
  Riya Kayal             : Wick's Theorem for AUTO-CI, AUTO-CI UHF-CCSDT 
  Emily Kempfer          : AUTO-CI, RHF CISDT and CCSDT                  
  Christian Kollmar      : KDIIS, OOCD, Brueckner-CCSD(T), CCSD density, CASPT2, CASPT2-K, improved NEVPT2 
  Axel Koslowski         : Symmetry handling                             
  Simone Kossmann        : meta-GGA functionals, TD-DFT gradient, OOMP2, (MP2 Hessian; deprecated post 5.0) 
  Lucas Lang             : DCDCAS                                        
  Marvin Lechner         : AUTO-CI (C++ implementation), FIC-MRCC        
  Spencer Leger          : CASSCF response                               
  Dagmar Lenk            : GEPOL surface, SMD, ORCA-2-JSON               
  Dimitrios Liakos       : Extrapolation schemes; Compound Job, initial MDCI parallelization 
  Dimitrios Manganas     : Further ROCIS development; embedding schemes. LFT, Crystal Embedding 
  Dimitrios Pantazis     : SARC Basis sets                               
  Anastasios Papadopoulos: AUTO-CI, single reference methods and gradients 
  Taras Petrenko         : pre 6.0 DFT Hessian and TD-DFT gradient, (ASA, deprecated), ECA, 1-Electron XAS/XES, NRVS 
  Peter Pinski           : DLPNO-MP2, DLPNO-MP2 Gradient                 
  Christoph Reimann      : Effective Core Potentials                     
  Marius Retegan         : Local ZFS, SOC                                
  Christoph Riplinger    : Optimizer, TS searches, QM/MM, DLPNO-CCSD(T), (RO)-DLPNO pert. Triples 
  Michael Roemelt        : Original ROCIS implementation                 
  Masaaki Saitow         : Open-shell DLPNO-CCSD energy and density      
  Barbara Sandhoefer     : DKH picture change effects                    
  Kantharuban Sivalingam : CASSCF convergence/infrastructure, NEVPT2 and variants, FIC-MRCI 
  Bernardo de Souza      : ESD, SOC TD-DFT                               
  Georgi L. Stoychev     : AutoAux, RI-MP2 NMR, DLPNO-MP2 response, X2C  
  Van Anh Tran           : RI-MP2 g-tensors                              
  Willem Van den Heuvel  : Paramagnetic NMR                              
  Zikuan Wang            : NOTCH, Electric field optimization            
  Frank Wennmohs         : Technical directorship and infrastructure     
  Hang Xu                : AUTO-CI-Response properties                   
                                                                         
[FACCTs GmbH]                                                            
  Markus Bursch, Miquel Garcia-Rates, Christoph Riplinger, Bernardo de Souza, Georgi L. Stoychev 
                                                                 
  APM, Basis sets (HGBS, AHGBS, def-TZVP (Ac-Lr), def2-XVPD (La-Lu)), CI-OPT, improved COSX, DLPNO-Multilevel,           
  DOCKER, DRACO, updates on ESD, GOAT, IRC, LR-CPCM, MBIS, meta-GGA TD-DFT gradient, ML-optimized integration grids, 
  MM, NACMEs, nearIR, NEB, NEB-TS, NL-DFT gradient (VV10), 2- and 3-layer-ONIOM, interface openCOSMO-RS, QMMM,   
  Crystal-QMMM, SF, symmetry and pop. for TD-DFT, r2SCAN hybrids, SOLVATOR                                   
                                                                         
[Other institutions]                                                     
  V. Asgeirsson          : NEB                                           
  Christoph Bannwarth    : sTDA-DFT, sTD-DFT, PBEh-3c, B97-3c, D3        
  Sebastian Ehlert       : rSCAN, r2SCAN, r2SCAN-3c, D4, dhf basis sets  
  Marvin Friede          : D4 for Fr, Ra, Ac-Lr                          
  Lars Goerigk           : TD-DFT with DH, B97 family of functionals     
  Stefan Grimme          : VdW corrections, initial TS optimization, DFT functionals, gCP, sTDA/sTD-DF 
  Waldemar Hujo          : DFT-NL                                        
  H. Jonsson             : NEB                                           
  Holger Kruse           : gCP                                           
  Marcel Mueller         : wB97X-3c, vDZP basis set                      
  Hagen Neugebauer       : wr2SCAN                                       
  Tobias Risthaus        : range-separated hybrid DFT                    
  Lukas Wittmann         : regularized MP2, r2SCAN double-hybrids, wr2SCAN        
                                                                         
We gratefully acknowledge several colleagues who have allowed us to      
interface, adapt or use parts of their codes:                            
  Ed Valeev, F. Pavosevic, A. Kumar             : LibInt (2-el integral package), F12 methods 
  Garnet Chan, S. Sharma, J. Yang, R. Olivares  : DMRG                   
  Ulf Ekstrom                                   : XCFun DFT Library      
  Mihaly Kallay                                 : mrcc  (arbitrary order and MRCC methods)
  Frank Weinhold                                : gennbo (NPA and NBO analysis)           
  Simon Mueller                                 : openCOSMO-RS                            
  Christopher J. Cramer and Donald G. Truhlar   : smd solvation model                     
  S Lehtola, MJT Oliveira, MAL Marques          : LibXC Library                           
  Liviu Ungur et al                             : ANISO software                          


 Your calculation uses the libint2 library for the computation of 2-el integrals
 For citations please refer to: http://libint.valeyev.net

 Your ORCA version has been built with support for libXC version: 6.2.2
 For citations please refer to: https://libxc.gitlab.io

 This ORCA versions uses:
   CBLAS   interface :  Fast vector & matrix operations
   LAPACKE interface :  Fast linear algebra routines
   SCALAPACK package :  Parallel linear algebra routines
   Shared memory     :  Shared parallel matrices
   BLAS/LAPACK       :  OpenBLAS 0.3.27  USE64BITINT DYNAMIC_ARCH NO_AFFINITY Zen SINGLE_THREADED
        Core in use  :  Zen
   Copyright (c) 2011-2014, The OpenBLAS Project


***************************************
The coordinates will be read from file: coord.xyz
***************************************


Your calculation utilizes the atom-pairwise dispersion correction
based on EEQ partial charges (D4)


Warning: RI is on but no J-basis has been assigned. Assigning Def2/J (nothing to worry about!)
================================================================================

----- Orbital basis set information -----
Your calculation utilizes the basis: def2-QZVPP
   F. Weigend and R. Ahlrichs, Phys. Chem. Chem. Phys. 7, 3297 (2005).

----- AuxJ basis set information -----
Your calculation utilizes the auxiliary basis: def2/J
   F. Weigend, Phys. Chem. Chem. Phys. 8, 1057 (2006).

================================================================================
                                        WARNINGS
                       Please study these warnings very carefully!
================================================================================


================================================================================
                                       INPUT FILE
================================================================================
NAME = orca.inp
|  1> !UKS wb97x-D4 def2-QZVPP defgrid3 CPCM(water) SP
|  2> %pal nprocs 12 end
|  3> * XYZFILE 0 1 coord.xyz
|  4> 
|  5> 
|  6>                          ****END OF INPUT****
================================================================================

                       ****************************
                       * Single Point Calculation *
                       ****************************

---------------------------------
CARTESIAN COORDINATES (ANGSTROEM)
---------------------------------
  N     -4.250244   -0.269156   -0.601948
  C     -3.575803   -0.418343    0.550085
  C     -2.211146   -0.324685    0.595359
  C     -1.500381   -0.068645   -0.583082
  C     -2.228240    0.083851   -1.773293
  C     -3.587438   -0.021957   -1.745655
  H     -4.175357   -0.614553    1.438620
  H     -1.709383   -0.449543    1.542214
  N     -0.148163    0.038674   -0.619483
  H     -1.733538    0.284233   -2.713438
  H     -4.185378    0.088478   -2.638744
  C     -5.711211   -0.384530   -0.627383
  H     -5.995622   -1.244944   -1.228221
  H     -6.072223   -0.513002    0.391002
  H     -6.136497    0.518216   -1.057881
  H      0.333684    0.217787   -1.497748
  N      0.546905   -0.103557    0.493685
  C      1.824063    0.002394    0.515841
  C      2.704051    0.269082   -0.641906
  H      2.258267   -0.152469    1.493143
  O      2.237651    0.347837   -1.769301
  C      4.158693    0.413068   -0.407772
  C      5.021866    0.280091   -1.498786
  C      6.387533    0.422370   -1.331960
  C      6.908412    0.717711   -0.077027
  C      6.058369    0.866424    1.009438
  C      4.690232    0.708828    0.848849
  H      4.622082    0.052714   -2.477896
  H      7.048604    0.305109   -2.180226
  H      7.976612    0.833214    0.052113
  H      6.459172    1.105751    1.985177
  H      4.051412    0.843787    1.710830
  Cl    -5.982402   -0.923678    2.983879

----------------------------
CARTESIAN COORDINATES (A.U.)
----------------------------
  NO LB      ZA    FRAG     MASS         X           Y           Z
   0 N     7.0000    0    14.007   -8.031797   -0.508630   -1.137516
   1 C     6.0000    0    12.011   -6.757288   -0.790554    1.039510
   2 C     6.0000    0    12.011   -4.178461   -0.613566    1.125065
   3 C     6.0000    0    12.011   -2.835309   -0.129720   -1.101866
   4 C     6.0000    0    12.011   -4.210762    0.158455   -3.351038
   5 C     6.0000    0    12.011   -6.779276   -0.041492   -3.298809
   6 H     1.0000    0     1.008   -7.890281   -1.161337    2.718598
   7 H     1.0000    0     1.008   -3.230266   -0.849512    2.914362
   8 N     7.0000    0    14.007   -0.279987    0.073083   -1.170653
   9 H     1.0000    0     1.008   -3.275913    0.537123   -5.127654
  10 H     1.0000    0     1.008   -7.909219    0.167199   -4.986503
  11 C     6.0000    0    12.011  -10.792624   -0.726657   -1.185583
  12 H     1.0000    0     1.008  -11.330084   -2.352603   -2.321001
  13 H     1.0000    0     1.008  -11.474838   -0.969433    0.738887
  14 H     1.0000    0     1.008  -11.596299    0.979287   -1.999105
  15 H     1.0000    0     1.008    0.630572    0.411557   -2.830333
  16 N     7.0000    0    14.007    1.033501   -0.195694    0.932929
  17 C     6.0000    0    12.011    3.446980    0.004524    0.974797
  18 C     6.0000    0    12.011    5.109917    0.508492   -1.213027
  19 H     1.0000    0     1.008    4.267506   -0.288125    2.821631
  20 O     8.0000    0    15.999    4.228548    0.657316   -3.343495
  21 C     6.0000    0    12.011    7.858791    0.780586   -0.770578
  22 C     6.0000    0    12.011    9.489951    0.529295   -2.832295
  23 C     6.0000    0    12.011   12.070689    0.798163   -2.517040
  24 C     6.0000    0    12.011   13.055007    1.356278   -0.145560
  25 C     6.0000    0    12.011   11.448659    1.637305    1.907561
  26 C     6.0000    0    12.011    8.863254    1.339491    1.604092
  27 H     1.0000    0     1.008    8.734470    0.099615   -4.682544
  28 H     1.0000    0     1.008   13.319932    0.576572   -4.120030
  29 H     1.0000    0     1.008   15.073611    1.574547    0.098479
  30 H     1.0000    0     1.008   12.206067    2.089567    3.751440
  31 H     1.0000    0     1.008    7.656059    1.594526    3.233000
  32 Cl   17.0000    0    35.453  -11.305101   -1.745499    5.638713

--------------------------------
INTERNAL COORDINATES (ANGSTROEM)
--------------------------------
 N      0   0   0     0.000000000000     0.00000000     0.00000000
 C      1   0   0     1.343244917909     0.00000000     0.00000000
 C      2   1   0     1.368616072318   121.42730695     0.00000000
 C      3   2   1     1.399809801574   119.40356761   359.96594621
 C      4   3   2     1.403436739758   118.06620965     0.06319672
 C      1   2   3     1.344798940380   120.15564936     0.00000000
 H      2   1   3     1.089705390712   116.29949455   179.87714167
 H      3   2   1     1.078837334741   119.00354437   179.90043899
 N      4   3   2     1.356958259720   122.89039833   179.97516411
 H      5   4   3     1.081089330898   121.35391516   179.91301787
 H      6   1   2     1.080433026869   116.68095483   180.02129005
 C      1   2   3     1.465735892267   120.43798009   179.50449917
 H     12   1   2     1.087293774440   109.42699756   244.59054741
 H     12   1   2     1.088092017141   108.89027449     4.48119037
 H     12   1   2     1.086806223498   109.36197254   124.48115412
 H      9   4   3     1.017647960706   120.59112676   179.47732448
 N      9   4   3     1.320034447591   119.57553225     0.12201604
 C     17   9   4     1.281737225303   122.02857991   180.74853514
 C     18  17   9     1.478472022138   126.47338028   359.08997655
 H     18  17   9     1.080571622289   113.83972147   180.84316064
 O     19  18  17     1.222599933908   120.44109645   356.39733622
 C     19  18  17     1.480382615467   118.59056296   177.49429520
 C     22  19  18     1.397519781255   118.30606005   161.91264857
 C     23  22  19     1.383156650759   120.39039198   179.22122522
 C     24  23  22     1.390467120040   120.03808291   359.10767091
 C     25  24  23     1.387477769190   119.99901042     0.16772500
 C     26  25  24     1.386515487381   120.10961821     0.59666963
 H     23  22  19     1.081749512260   119.89032996   358.47811556
 H     24  23  22     1.081813036694   119.84308643   179.21896396
 H     25  24  23     1.082158717890   120.00985427   180.26813258
 H     26  25  24     1.081659501240   120.20334251   180.60113939
 H     27  26  25     1.081349238160   118.45185131   180.80765037
 Cl     7   2   1     2.397664161148   164.44817693   352.31069806

---------------------------
INTERNAL COORDINATES (A.U.)
---------------------------
 N      0   0   0     0.000000000000     0.00000000     0.00000000
 C      1   0   0     2.538365025630     0.00000000     0.00000000
 C      2   1   0     2.586309559164   121.42730695     0.00000000
 C      3   2   1     2.645257164554   119.40356761   359.96594621
 C      4   3   2     2.652111084425   118.06620965     0.06319672
 C      1   2   3     2.541301702506   120.15564936     0.00000000
 H      2   1   3     2.059244755104   116.29949455   179.87714167
 H      3   2   1     2.038707105710   119.00354437   179.90043899
 N      4   3   2     2.564279486032   122.89039833   179.97516411
 H      5   4   3     2.042962761701   121.35391516   179.91301787
 H      6   1   2     2.041722526827   116.68095483   180.02129005
 C      1   2   3     2.769839421044   120.43798009   179.50449917
 H     12   1   2     2.054687460809   109.42699756   244.59054741
 H     12   1   2     2.056195920903   108.89027449     4.48119037
 H     12   1   2     2.053766123053   109.36197254   124.48115412
 H      9   4   3     1.923075946478   120.59112676   179.47732448
 N      9   4   3     2.494503593290   119.57553225     0.12201604
 C     17   9   4     2.422132331474   122.02857991   180.74853514
 C     18  17   9     2.793907218506   126.47338028   359.08997655
 H     18  17   9     2.041984434213   113.83972147   180.84316064
 O     19  18  17     2.310379046437   120.44109645   356.39733622
 C     19  18  17     2.797517716651   118.59056296   177.49429520
 C     22  19  18     2.640929653310   118.30606005   161.91264857
 C     23  22  19     2.613787270246   120.39039198   179.22122522
 C     24  23  22     2.627602055097   120.03808291   359.10767091
 C     25  24  23     2.621953000673   119.99901042     0.16772500
 C     26  25  24     2.620134551591   120.10961821     0.59666963
 H     23  22  19     2.044210323675   119.89032996   358.47811556
 H     24  23  22     2.044330367458   119.84308643   179.21896396
 H     25  24  23     2.044983610247   120.00985427   180.26813258
 H     26  25  24     2.044040227497   120.20334251   180.60113939
 H     27  26  25     2.043453915247   118.45185131   180.80765037
 Cl     7   2   1     4.530928625688   164.44817693   352.31069806

---------------------
BASIS SET INFORMATION
---------------------
There are 5 groups of distinct atoms

 Group   1 Type N   : 15s8p3d2f1g contracted to 7s4p3d2f1g pattern {8211111/5111/111/11/1}
 Group   2 Type C   : 15s8p3d2f1g contracted to 7s4p3d2f1g pattern {8211111/5111/111/11/1}
 Group   3 Type H   : 7s3p2d1f contracted to 4s3p2d1f pattern {4111/111/11/1}
 Group   4 Type O   : 15s8p3d2f1g contracted to 7s4p3d2f1g pattern {8211111/5111/111/11/1}
 Group   5 Type Cl  : 20s14p4d2f1g contracted to 9s6p4d2f1g pattern {1031111111/821111/1111/11/1}

Atom   0N    basis set group =>   1
Atom   1C    basis set group =>   2
Atom   2C    basis set group =>   2
Atom   3C    basis set group =>   2
Atom   4C    basis set group =>   2
Atom   5C    basis set group =>   2
Atom   6H    basis set group =>   3
Atom   7H    basis set group =>   3
Atom   8N    basis set group =>   1
Atom   9H    basis set group =>   3
Atom  10H    basis set group =>   3
Atom  11C    basis set group =>   2
Atom  12H    basis set group =>   3
Atom  13H    basis set group =>   3
Atom  14H    basis set group =>   3
Atom  15H    basis set group =>   3
Atom  16N    basis set group =>   1
Atom  17C    basis set group =>   2
Atom  18C    basis set group =>   2
Atom  19H    basis set group =>   3
Atom  20O    basis set group =>   4
Atom  21C    basis set group =>   2
Atom  22C    basis set group =>   2
Atom  23C    basis set group =>   2
Atom  24C    basis set group =>   2
Atom  25C    basis set group =>   2
Atom  26C    basis set group =>   2
Atom  27H    basis set group =>   3
Atom  28H    basis set group =>   3
Atom  29H    basis set group =>   3
Atom  30H    basis set group =>   3
Atom  31H    basis set group =>   3
Atom  32Cl   basis set group =>   5
---------------------------------
AUXILIARY/J BASIS SET INFORMATION
---------------------------------
There are 5 groups of distinct atoms

 Group   1 Type N   : 12s5p4d2f1g contracted to 6s4p3d1f1g pattern {711111/2111/211/2/1}
 Group   2 Type C   : 12s5p4d2f1g contracted to 6s4p3d1f1g pattern {711111/2111/211/2/1}
 Group   3 Type H   : 5s2p1d contracted to 3s1p1d pattern {311/2/1}
 Group   4 Type O   : 12s5p4d2f1g contracted to 6s4p3d1f1g pattern {711111/2111/211/2/1}
 Group   5 Type Cl  : 14s5p5d2f1g contracted to 8s4p3d1f1g pattern {71111111/2111/311/2/1}

Atom   0N    basis set group =>   1
Atom   1C    basis set group =>   2
Atom   2C    basis set group =>   2
Atom   3C    basis set group =>   2
Atom   4C    basis set group =>   2
Atom   5C    basis set group =>   2
Atom   6H    basis set group =>   3
Atom   7H    basis set group =>   3
Atom   8N    basis set group =>   1
Atom   9H    basis set group =>   3
Atom  10H    basis set group =>   3
Atom  11C    basis set group =>   2
Atom  12H    basis set group =>   3
Atom  13H    basis set group =>   3
Atom  14H    basis set group =>   3
Atom  15H    basis set group =>   3
Atom  16N    basis set group =>   1
Atom  17C    basis set group =>   2
Atom  18C    basis set group =>   2
Atom  19H    basis set group =>   3
Atom  20O    basis set group =>   4
Atom  21C    basis set group =>   2
Atom  22C    basis set group =>   2
Atom  23C    basis set group =>   2
Atom  24C    basis set group =>   2
Atom  25C    basis set group =>   2
Atom  26C    basis set group =>   2
Atom  27H    basis set group =>   3
Atom  28H    basis set group =>   3
Atom  29H    basis set group =>   3
Atom  30H    basis set group =>   3
Atom  31H    basis set group =>   3
Atom  32Cl   basis set group =>   5


           ************************************************************
           *        Program running with 12 parallel MPI-processes    *
           *              working on a common directory               *
           ************************************************************
------------------------------------------------------------------------------
                             ORCA STARTUP CALCULATIONS
                           -- RI-GTO INTEGRALS CHOSEN --
------------------------------------------------------------------------------
------------------------------------------------------------------------------
                   ___                                                        
                  /   \      - P O W E R E D   B Y -                         
                 /     \                                                     
                 |  |  |   _    _      __       _____    __    __             
                 |  |  |  | |  | |    /  \     |  _  \  |  |  /  |          
                  \  \/   | |  | |   /    \    | | | |  |  | /  /          
                 / \  \   | |__| |  /  /\  \   | |_| |  |  |/  /          
                |  |  |   |  __  | /  /__\  \  |    /   |      \           
                |  |  |   | |  | | |   __   |  |    \   |  |\   \          
                \     /   | |  | | |  |  |  |  | |\  \  |  | \   \       
                 \___/    |_|  |_| |__|  |__|  |_| \__\ |__|  \__/        
                                                                              
                      - O R C A' S   B I G   F R I E N D -                    
                                      &                                       
                       - I N T E G R A L  F E E D E R -                       
                                                                              
 v1 FN, 2020, v2 2021, v3 2022-2024                                           
------------------------------------------------------------------------------


----------------------
SHARK INTEGRAL PACKAGE
----------------------

Number of atoms                             ...     33
Number of basis functions                   ...   1516
Number of shells                            ...    468
Maximum angular momentum                    ...      4
Integral batch strategy                     ... SHARK/LIBINT Hybrid
RI-J (if used) integral strategy            ... SPLIT-RIJ (Revised 2003 algorithm where possible)
Printlevel                                  ...      1
Contraction scheme used                     ... SEGMENTED contraction
Prescreening option                         ... SCHWARTZ
   Thresh                                   ... 1.000e-10
   Tcut                                     ... 1.000e-11
   Tpresel                                  ... 1.000e-11 
Coulomb Range Separation                    ... NOT USED
Exchange Range Separation                   ... Long Range
   Mu parameter                             ... 3.000e-01
   Scaling (regular/separated)              ... 1.670e-01 8.330e-01
Multipole approximations                    ... NOT USED
Finite Nucleus Model                        ... NOT USED
CABS basis                                  ... NOT available
Auxiliary Coulomb fitting basis             ... AVAILABLE
   # of basis functions in Aux-J            ...   1087
   # of shells in Aux-J                     ...    357
   Maximum angular momentum in Aux-J        ...      4
Auxiliary J/K fitting basis                 ... NOT available
Auxiliary Correlation fitting basis         ... NOT available
Auxiliary 'external' fitting basis          ... NOT available

Checking pre-screening integrals            ... done (  0.0 sec) Dimension = 468
Check shell pair data                       ... done (  0.0 sec)
Shell pair information
Shell pair cut-off parameter TPreSel        ...   1.0e-11
Total number of shell pairs                 ...    109746
Shell pairs after pre-screening             ...     57670
Total number of primitive shell pairs       ...    278748
Primitive shell pairs kept                  ...    103253
          la=0 lb=0:   8969 shell pairs
          la=1 lb=0:  13047 shell pairs
          la=1 lb=1:   4625 shell pairs
          la=2 lb=0:   8000 shell pairs
          la=2 lb=1:   5877 shell pairs
          la=2 lb=2:   1848 shell pairs
          la=3 lb=0:   4706 shell pairs
          la=3 lb=1:   3458 shell pairs
          la=3 lb=2:   2110 shell pairs
          la=3 lb=3:    637 shell pairs
          la=4 lb=0:   1772 shell pairs
          la=4 lb=1:   1282 shell pairs
          la=4 lb=2:    779 shell pairs
          la=4 lb=3:    464 shell pairs
          la=4 lb=4:     96 shell pairs

Calculating one electron integrals          ... done (  0.2 sec)
Calculating RI/J V-Matrix + Cholesky decomp.... done (  0.1 sec)
Calculating Nuclear repulsion               ... done (  0.0 sec) ENN=   1330.270797760304 Eh

Diagonalization of the overlap matrix:
Smallest eigenvalue                        ... 5.908e-06
Time for diagonalization                   ...    0.429 sec
Threshold for overlap eigenvalues          ... 1.000e-07
Number of eigenvalues below threshold      ... 0
Time for construction of square roots      ...    0.255 sec
Total time needed                          ...    0.704 sec

-------------------
DFT GRID GENERATION
-------------------

General Integration Accuracy     IntAcc      ... 4.959
Radial Grid Type                 RadialGrid  ... OptM3 with GC (2021)
Angular Grid (max. ang.)         AngularGrid ... 6 (Lebedev-590)
Angular grid pruning method      GridPruning ... 4 (adaptive)
Weight generation scheme         WeightScheme... mBecke (2022)
Basis function cutoff            BFCut       ... 1.0000e-10
Integration weight cutoff        WCut        ... 1.0000e-14
Partially contracted basis set               ... off
Rotationally invariant grid construction     ... off
Angular grids for H and He will be reduced by one unit
Diffuse basis detected: some atoms will have their outermost
                        angular grid increased by 1.

Total number of grid points                  ...   401712
Total number of batches                      ...     6293
Average number of points per batch           ...       63
Average number of grid points per atom       ...    12173

--------------------
COSX GRID GENERATION
--------------------

GRIDX 1
-------
General Integration Accuracy     IntAcc      ... 4.020
Radial Grid Type                 RadialGrid  ... OptM3 with GC (2021)
Angular Grid (max. ang.)         AngularGrid ... 2 (Lebedev-110)
Angular grid pruning method      GridPruning ... 4 (adaptive)
Weight generation scheme         WeightScheme... mBecke (2022)
Basis function cutoff            BFCut       ... 1.0000e-10
Integration weight cutoff        WCut        ... 1.0000e-14
Partially contracted basis set               ... on
Rotationally invariant grid construction     ... off
Angular grids for H and He will be reduced by one unit
Diffuse basis detected: some atoms will have their outermost
                        angular grid increased by 1.

Total number of grid points                  ...    49423
Total number of batches                      ...      401
Average number of points per batch           ...      123
Average number of grid points per atom       ...     1498
UseSFitting                                  ... on

GRIDX 2
-------
General Integration Accuracy     IntAcc      ... 4.338
Radial Grid Type                 RadialGrid  ... OptM3 with GC (2021)
Angular Grid (max. ang.)         AngularGrid ... 3 (Lebedev-194)
Angular grid pruning method      GridPruning ... 4 (adaptive)
Weight generation scheme         WeightScheme... mBecke (2022)
Basis function cutoff            BFCut       ... 1.0000e-10
Integration weight cutoff        WCut        ... 1.0000e-14
Partially contracted basis set               ... on
Rotationally invariant grid construction     ... off
Angular grids for H and He will be reduced by one unit
Diffuse basis detected: some atoms will have their outermost
                        angular grid increased by 1.

Total number of grid points                  ...   107219
Total number of batches                      ...      854
Average number of points per batch           ...      125
Average number of grid points per atom       ...     3249
UseSFitting                                  ... on

GRIDX 3
-------
General Integration Accuracy     IntAcc      ... 4.871
Radial Grid Type                 RadialGrid  ... OptM3 with GC (2021)
Angular Grid (max. ang.)         AngularGrid ... 4 (Lebedev-302)
Angular grid pruning method      GridPruning ... 4 (adaptive)
Weight generation scheme         WeightScheme... mBecke (2022)
Basis function cutoff            BFCut       ... 1.0000e-10
Integration weight cutoff        WCut        ... 1.0000e-14
Partially contracted basis set               ... on
Rotationally invariant grid construction     ... off
Angular grids for H and He will be reduced by one unit
Diffuse basis detected: some atoms will have their outermost
                        angular grid increased by 1.

Total number of grid points                  ...   197763
Total number of batches                      ...     1556
Average number of points per batch           ...      127
Average number of grid points per atom       ...     5993
UseSFitting                                  ... on
Initializing property integral containers    ... done (  0.0 sec)

SHARK setup successfully completed in  16.9 seconds

Maximum memory used throughout the entire STARTUP-calculation: 166.1 MB


           ************************************************************
           *        Program running with 12 parallel MPI-processes    *
           *              working on a common directory               *
           ************************************************************
-------------------------------------------------------------------------------
                                 ORCA GUESS
                   Start orbitals & Density for SCF / CASSCF
-------------------------------------------------------------------------------

------------
SCF SETTINGS
------------
Hamiltonian:
 Density Functional     Method          .... DFT(GTOs)
 Exchange Functional    Exchange        .... WB97X-V
 Correlation Functional Correlation     .... WB97X-V
 Gradients option       PostSCFGGA      .... off
 Hybrid DFT is turned on
   Fraction HF Exchange ScalHFX         ....  0.167000
   Scaling of DF-GGA-X  ScalDFX         ....  0.000000
   Scaling of DF-GGA-C  ScalDFC         ....  1.000000
   Scaling of DF-LDA-C  ScalLDAC        ....  1.000000
   Perturbative correction              ....  0.000000
 Long-range corrected/Screened/Range-Separated Hybrid DFT is turned on
   Amount of maximum screened exact exchange              ....  0.833000
   Range separation parameter mu (erf(mu*r12)/r12)        ....  0.300000
 RI-approximation to the Coulomb term is turned on
   Number of AuxJ basis functions       .... 1087
   RIJ-COSX (HFX calculated with COS-X)).... on


General Settings:
 Integral files         IntName         .... orca
 Hartree-Fock type      HFTyp           .... UHF
 Total Charge           Charge          ....    0
 Multiplicity           Mult            ....    1
 Number of Electrons    NEL             ....  144
 Basis Dimension        Dim             .... 1516
 Nuclear Repulsion      ENuc            ....   1330.2707977603 Eh

Convergence Acceleration:
 AO-DIIS                CNVDIIS         .... on
   Start iteration      DIISMaxIt       ....    12
   Startup error        DIISStart       ....  0.200000
   # of expansion vecs  DIISMaxEq       ....     5
   Bias factor          DIISBfac        ....   1.050
   Max. coefficient     DIISMaxC        ....  10.000
 MO-DIIS                CNVKDIIS        .... off
 Trust-Rad. Augm. Hess. CNVTRAH         .... auto
   Auto Start mean grad. ratio tolernc. ....  1.125000
   Auto Start start iteration           ....    50
   Auto Start num. interpolation iter.  ....    10
   Max. Number of Micro iterations      ....    24
   Max. Number of Macro iterations      .... Maxiter - #DIIS iter
   Number of Davidson start vectors     ....     2
   Converg. threshold    (grad. norm)   ....   5.000e-05
   Grad. Scal. Fac. for Micro threshold ....   0.100
   Minimum threshold for Micro iter.    ....   1.000e-02
   NR start threshold (gradient norm)   ....   1.000e-04
   Initial trust radius                 ....   0.400
   Minimum AH scaling param. (alpha)    ....   1.000
   Maximum AH scaling param. (alpha)    .... 1000.000
   Quad. conv. algorithm                .... NR
   White noise on init. David. guess    .... on
   Maximum white noise                  ....   0.010
   Pseudo random numbers                .... off
   Inactive MOs                         .... canonical
   Orbital update algorithm             .... Taylor
   Preconditioner                       .... Diag
   Full preconditioner red. dimension   ....   250
 SOSCF                  CNVSOSCF        .... on
   Start iteration      SOSCFMaxIt      ....   150
   Startup grad/error   SOSCFStart      ....  0.003300
   Hessian update       SOSCFHessUp     .... L-BFGS
 Level Shifting         CNVShift        .... on
   Level shift para.    LevelShift      ....    0.2500
   Turn off err/grad.   ShiftErr        ....    0.0010
 Zerner damping         CNVZerner       .... off
 Static damping         CNVDamp         .... on
   Fraction old density DampFac         ....    0.7000
   Max. Damping (<1)    DampMax         ....    0.9800
   Min. Damping (>=0)   DampMin         ....    0.0000
   Turn off err/grad.   DampErr         ....    0.1000

SCF Procedure:
 Maximum # iterations   MaxIter         ....   125
 SCF integral mode      SCFMode         .... Direct
   Integral package                     .... SHARK and LIBINT hybrid scheme
 Reset frequency        DirectResetFreq ....    20
 Integral Threshold     Thresh          ....  1.000e-10 Eh
 Primitive CutOff       TCut            ....  1.000e-11 Eh

Convergence Tolerance:
 Convergence Check Mode ConvCheckMode   .... Total+1el-Energy
 Convergence forced     ConvForced      .... 0
 Energy Change          TolE            ....  1.000e-06 Eh
 1-El. energy change                    ....  1.000e-03 Eh
 Orbital Gradient       TolG            ....  5.000e-05
 Orbital Rotation angle TolX            ....  5.000e-05
 DIIS Error             TolErr          ....  1.000e-06

------------------------------
INITIAL GUESS: MODEL POTENTIAL
------------------------------
Loading Hartree-Fock densities                     ... done
Calculating cut-offs                               ... done
Initializing the effective Hamiltonian             ... done
Setting up the integral package (SHARK)            ... done
Starting the Coulomb interaction                   ... done (   1.4 sec)
Making the grid                                    ... done (   0.4 sec)
Mapping shells                                     ... done
Starting the XC term evaluation                    ... done (   0.9 sec)
  promolecular density results
     # of electrons  =    143.994841934
     EX              =    -90.442433057
     EC              =     -6.165650722
     EX+EC           =    -96.608083779
Transforming the Hamiltonian                       ... done (   0.3 sec)
Diagonalizing the Hamiltonian                      ... done (   0.5 sec)
Back transforming the eigenvectors                 ... done (   0.2 sec)
Now organizing SCF variables                       ... done
                      ------------------
                      INITIAL GUESS DONE (   4.1 sec)
                      ------------------
             **** ENERGY FILE WAS UPDATED (orca.en.tmp) ****
Finished Guess after   5.3 sec
Maximum memory used throughout the entire GUESS-calculation: 144.5 MB


           ************************************************************
           *        Program running with 12 parallel MPI-processes    *
           *              working on a common directory               *
           ************************************************************

-------------------------------------------------------------------------------------------
                                      ORCA LEAN-SCF
                              memory conserving SCF solver
-------------------------------------------------------------------------------------------

--------------------
CPCM SOLVATION MODEL
--------------------
CPCM parameters:
  Epsilon                                         ...      80.1510
  Refrac                                          ...       1.3328
  Rsolv                                           ...       1.3000
  Surface type                                    ... GAUSSIAN VDW
  Discretization scheme                           ... Constant charge density
    Threshold for H atoms                         ...       5.0000 (charges/Ang^2)
    Threshold for non-H atoms                     ...       5.0000 (charges/Ang^2)
  Epsilon function type                           ...         CPCM
Solvent:                                          ... WATER
Radii:
  Scheme                                          ... Element-dependent radii
  Radius for N  used is    3.5149 Bohr (=   1.8600 Ang.)
  Radius for C  used is    3.8550 Bohr (=   2.0400 Ang.)
  Radius for H  used is    2.4944 Bohr (=   1.3200 Ang.)
  Radius for O  used is    3.4469 Bohr (=   1.8240 Ang.)
  Radius for Cl used is    3.9684 Bohr (=   2.1000 Ang.)
Calculating surface                               ...        done! (  0.0s)
Cavity surface points                             ...         3153
Cavity Volume                                     ...    2218.8885
Cavity Surface-area                               ...    1186.8947
Calculating surface distance matrix               ...        done! (  0.1s)
Performing Cholesky decomposition & store         ...        done! (  0.3s)
Overall time for CPCM initialization              ...                 0.4s

----------------------------------------D-I-I-S--------------------------------------------
Iteration    Energy (Eh)           Delta-E    RMSDP     MaxDP     DIISErr   Damp  Time(sec)
-------------------------------------------------------------------------------------------
               ***  Starting incremental Fock matrix formation  ***
    1    -1242.0431562428675534     0.00e+00  1.20e-04  1.94e-02  2.53e-01  0.700 114.2
    2    -1242.1049458244719972    -6.18e-02  1.10e-04  1.83e-02  1.70e-01  0.700  48.4
                               ***Turning on AO-DIIS***
    3    -1242.1414539260836136    -3.65e-02  8.80e-05  1.48e-02  1.15e-01  0.700  42.8
    4    -1242.1650757533125216    -2.36e-02  7.00e-05  1.15e-02  8.05e-02  0.700  57.4
    5    -1242.1818489757743009    -1.68e-02  1.80e-04  2.91e-02  5.65e-02  0.000  49.3
                              *** Initializing SOSCF ***
---------------------------------------S-O-S-C-F--------------------------------------
Iteration    Energy (Eh)           Delta-E    RMSDP     MaxDP     MaxGrad    Time(sec)
--------------------------------------------------------------------------------------
    6    -1242.2223250385609390    -4.05e-02  1.83e-05  2.42e-03  1.41e-03    49.8
               *** Restarting incremental Fock matrix formation ***
    7    -1242.2225615281781756    -2.36e-04  3.28e-05  2.74e-03  2.23e-03   111.2
    8    -1242.2226824873291662    -1.21e-04  1.74e-05  1.84e-03  1.19e-03    79.1
    9    -1242.2227224374787511    -4.00e-05  9.89e-06  1.01e-03  3.26e-04    72.7
   10    -1242.2227278862646926    -5.45e-06  2.90e-06  2.42e-04  2.02e-04    70.4
   11    -1242.2227284867180970    -6.00e-07  2.70e-06  3.27e-04  8.23e-05    51.2
                 **** Energy Check signals convergence ****

               *****************************************************
               *                     SUCCESS                       *
               *           SCF CONVERGED AFTER  11 CYCLES          *
               *****************************************************

Recomputing exchange energy using gridx3       ... done (  138.769 sec)
Old exchange energy                            :    -41.080234228 Eh
New exchange energy                            :    -41.080233740 Eh
Exchange energy change after final integration :      0.000000488 Eh
Total energy after final integration           :  -1242.222727998 Eh
             **** ENERGY FILE WAS UPDATED (orca.en.tmp) ****

----------------
TOTAL SCF ENERGY
----------------

Total Energy       :      -1242.22272799842381 Eh          -33802.59892 eV

Components:
Nuclear Repulsion  :       1330.27079776030405 Eh           36198.50870 eV
Electronic Energy  :      -2572.41454001274860 Eh          -69998.95831 eV
One Electron Energy:      -4333.09708420168499 Eh         -117909.56607 eV
Two Electron Energy:       1760.68254418893639 Eh           47910.60776 eV
CPCM Dielectric    :         -0.07898623427372 Eh              -2.14932 eV

Virial components:
Potential Energy   :      -2480.47040521285589 Eh          -67497.03121 eV
Kinetic Energy     :       1238.24767721443209 Eh           33694.43229 eV
Virial Ratio       :          2.00321022268577

DFT components:
N(Alpha)           :       72.000000620188 electrons
N(Beta)            :       72.000000620188 electrons
N(Total)           :      144.000001240376 electrons
E(X)               :      -91.924011353729 Eh       
E(C)               :       -6.197267959689 Eh       
E(XC)              :      -98.121279313419 Eh       

CPCM Solvation Model Properties:
Surface-charge          :         -0.04059065544566
Corrected charge        :          0.00000000000000
Outlying charge corr.   :          0.00008401913207 Eh               0.00229 eV
Free-energy (cav+disp)  :  This term is not implemented in the current solvation scheme

---------------
SCF CONVERGENCE
---------------

  Last Energy change         ...    6.0045e-07  Tolerance :   1.0000e-06
  Last MAX-Density change    ...    3.2709e-04  Tolerance :   1.0000e-05
  Last RMS-Density change    ...    2.6979e-06  Tolerance :   1.0000e-06
  Last DIIS Error            ...    1.4148e-03  Tolerance :   1.0000e-06
  Last Orbital Gradient      ...    8.2268e-05  Tolerance :   5.0000e-05
  Last Orbital Rotation      ...    2.3445e-04  Tolerance :   5.0000e-05


----------------------
UHF SPIN CONTAMINATION
----------------------

Warning: in a DFT calculation there is little theoretical justification to 
         calculate <S**2> as in Hartree-Fock theory. We will do it anyways
         but you should keep in mind that the values have only limited relevance

Expectation value of <S**2>     :     0.000000
Ideal value S*(S+1) for S=0.0   :     0.000000
Deviation                       :     0.000000

----------------
ORBITAL ENERGIES
----------------
                 SPIN UP ORBITALS
  NO   OCC          E(Eh)            E(eV) 
   0   1.0000    -101.421191     -2759.8109 
   1   1.0000     -19.228075      -523.2225 
   2   1.0000     -14.521778      -395.1577 
   3   1.0000     -14.498794      -394.5322 
   4   1.0000     -14.487156      -394.2155 
   5   1.0000     -10.389852      -282.7222 
   6   1.0000     -10.374729      -282.3107 
   7   1.0000     -10.356186      -281.8062 
   8   1.0000     -10.350926      -281.6630 
   9   1.0000     -10.325751      -280.9780 
  10   1.0000     -10.315174      -280.6902 
  11   1.0000     -10.310859      -280.5727 
  12   1.0000     -10.305842      -280.4362 
  13   1.0000     -10.299408      -280.2611 
  14   1.0000     -10.295160      -280.1455 
  15   1.0000     -10.291484      -280.0455 
  16   1.0000     -10.290697      -280.0241 
  17   1.0000     -10.285804      -279.8910 
  18   1.0000     -10.285562      -279.8844 
  19   1.0000      -9.457552      -257.3531 
  20   1.0000      -7.207218      -196.1184 
  21   1.0000      -7.207189      -196.1176 
  22   1.0000      -7.207019      -196.1130 
  23   1.0000      -1.215865       -33.0854 
  24   1.0000      -1.190509       -32.3954 
  25   1.0000      -1.172178       -31.8966 
  26   1.0000      -1.039637       -28.2900 
  27   1.0000      -1.013918       -27.5901 
  28   1.0000      -0.964921       -26.2568 
  29   1.0000      -0.946843       -25.7649 
  30   1.0000      -0.915915       -24.9233 
  31   1.0000      -0.895811       -24.3763 
  32   1.0000      -0.870032       -23.6748 
  33   1.0000      -0.835767       -22.7424 
  34   1.0000      -0.834510       -22.7082 
  35   1.0000      -0.812951       -22.1215 
  36   1.0000      -0.782717       -21.2988 
  37   1.0000      -0.764173       -20.7942 
  38   1.0000      -0.741887       -20.1878 
  39   1.0000      -0.715599       -19.4724 
  40   1.0000      -0.709711       -19.3122 
  41   1.0000      -0.664745       -18.0886 
  42   1.0000      -0.653304       -17.7773 
  43   1.0000      -0.640542       -17.4300 
  44   1.0000      -0.619155       -16.8481 
  45   1.0000      -0.617021       -16.7900 
  46   1.0000      -0.607283       -16.5250 
  47   1.0000      -0.593405       -16.1474 
  48   1.0000      -0.592107       -16.1121 
  49   1.0000      -0.581313       -15.8183 
  50   1.0000      -0.577974       -15.7275 
  51   1.0000      -0.563282       -15.3277 
  52   1.0000      -0.549059       -14.9406 
  53   1.0000      -0.544731       -14.8229 
  54   1.0000      -0.538630       -14.6569 
  55   1.0000      -0.527158       -14.3447 
  56   1.0000      -0.523201       -14.2370 
  57   1.0000      -0.512908       -13.9569 
  58   1.0000      -0.505445       -13.7539 
  59   1.0000      -0.492162       -13.3924 
  60   1.0000      -0.473379       -12.8813 
  61   1.0000      -0.459029       -12.4908 
  62   1.0000      -0.451207       -12.2780 
  63   1.0000      -0.440076       -11.9751 
  64   1.0000      -0.399916       -10.8823 
  65   1.0000      -0.374117       -10.1802 
  66   1.0000      -0.366669        -9.9776 
  67   1.0000      -0.362692        -9.8694 
  68   1.0000      -0.357341        -9.7237 
  69   1.0000      -0.356756        -9.7078 
  70   1.0000      -0.354180        -9.6377 
  71   1.0000      -0.339510        -9.2385 
  72   0.0000      -0.033184        -0.9030 
  73   0.0000       0.020095         0.5468 
  74   0.0000       0.033906         0.9226 
  75   0.0000       0.054062         1.4711 
  76   0.0000       0.068413         1.8616 
  77   0.0000       0.093222         2.5367 
  78   0.0000       0.098263         2.6739 
  79   0.0000       0.107609         2.9282 
  80   0.0000       0.109661         2.9840 
  81   0.0000       0.120385         3.2758 
  82   0.0000       0.123961         3.3731 

                 SPIN DOWN ORBITALS
  NO   OCC          E(Eh)            E(eV) 
   0   1.0000    -101.421191     -2759.8109 
   1   1.0000     -19.228075      -523.2225 
   2   1.0000     -14.521778      -395.1577 
   3   1.0000     -14.498794      -394.5322 
   4   1.0000     -14.487156      -394.2155 
   5   1.0000     -10.389852      -282.7222 
   6   1.0000     -10.374729      -282.3107 
   7   1.0000     -10.356186      -281.8062 
   8   1.0000     -10.350926      -281.6630 
   9   1.0000     -10.325751      -280.9780 
  10   1.0000     -10.315174      -280.6902 
  11   1.0000     -10.310859      -280.5727 
  12   1.0000     -10.305842      -280.4362 
  13   1.0000     -10.299408      -280.2611 
  14   1.0000     -10.295160      -280.1455 
  15   1.0000     -10.291484      -280.0455 
  16   1.0000     -10.290697      -280.0241 
  17   1.0000     -10.285804      -279.8910 
  18   1.0000     -10.285562      -279.8844 
  19   1.0000      -9.457552      -257.3531 
  20   1.0000      -7.207218      -196.1184 
  21   1.0000      -7.207189      -196.1176 
  22   1.0000      -7.207019      -196.1130 
  23   1.0000      -1.215865       -33.0854 
  24   1.0000      -1.190509       -32.3954 
  25   1.0000      -1.172178       -31.8966 
  26   1.0000      -1.039637       -28.2900 
  27   1.0000      -1.013918       -27.5901 
  28   1.0000      -0.964921       -26.2568 
  29   1.0000      -0.946843       -25.7649 
  30   1.0000      -0.915915       -24.9233 
  31   1.0000      -0.895811       -24.3763 
  32   1.0000      -0.870032       -23.6748 
  33   1.0000      -0.835767       -22.7424 
  34   1.0000      -0.834510       -22.7082 
  35   1.0000      -0.812951       -22.1215 
  36   1.0000      -0.782717       -21.2988 
  37   1.0000      -0.764173       -20.7942 
  38   1.0000      -0.741887       -20.1878 
  39   1.0000      -0.715599       -19.4724 
  40   1.0000      -0.709711       -19.3122 
  41   1.0000      -0.664745       -18.0886 
  42   1.0000      -0.653304       -17.7773 
  43   1.0000      -0.640542       -17.4300 
  44   1.0000      -0.619155       -16.8481 
  45   1.0000      -0.617021       -16.7900 
  46   1.0000      -0.607283       -16.5250 
  47   1.0000      -0.593405       -16.1474 
  48   1.0000      -0.592107       -16.1121 
  49   1.0000      -0.581313       -15.8183 
  50   1.0000      -0.577974       -15.7275 
  51   1.0000      -0.563282       -15.3277 
  52   1.0000      -0.549059       -14.9406 
  53   1.0000      -0.544731       -14.8229 
  54   1.0000      -0.538630       -14.6569 
  55   1.0000      -0.527158       -14.3447 
  56   1.0000      -0.523201       -14.2370 
  57   1.0000      -0.512908       -13.9569 
  58   1.0000      -0.505445       -13.7539 
  59   1.0000      -0.492162       -13.3924 
  60   1.0000      -0.473379       -12.8813 
  61   1.0000      -0.459029       -12.4908 
  62   1.0000      -0.451207       -12.2780 
  63   1.0000      -0.440076       -11.9751 
  64   1.0000      -0.399916       -10.8823 
  65   1.0000      -0.374117       -10.1802 
  66   1.0000      -0.366669        -9.9776 
  67   1.0000      -0.362692        -9.8694 
  68   1.0000      -0.357341        -9.7237 
  69   1.0000      -0.356756        -9.7078 
  70   1.0000      -0.354180        -9.6377 
  71   1.0000      -0.339510        -9.2385 
  72   0.0000      -0.033184        -0.9030 
  73   0.0000       0.020095         0.5468 
  74   0.0000       0.033906         0.9226 
  75   0.0000       0.054062         1.4711 
  76   0.0000       0.068413         1.8616 
  77   0.0000       0.093222         2.5367 
  78   0.0000       0.098263         2.6739 
  79   0.0000       0.107609         2.9282 
  80   0.0000       0.109661         2.9840 
  81   0.0000       0.120385         3.2758 
  82   0.0000       0.123961         3.3731 
*Only the first 10 virtual orbitals were printed.

                    ********************************
                    * MULLIKEN POPULATION ANALYSIS *
                    ********************************

--------------------------------------------
MULLIKEN ATOMIC CHARGES AND SPIN POPULATIONS
--------------------------------------------
   0 N :   -0.195502   -0.000000
   1 C :    0.140193    0.000000
   2 C :   -0.105141    0.000000
   3 C :    0.317907   -0.000000
   4 C :   -0.118787    0.000000
   5 C :    0.159709   -0.000000
   6 H :    0.121368   -0.000000
   7 H :    0.100166   -0.000000
   8 N :   -0.058117    0.000000
   9 H :    0.115028    0.000000
  10 H :    0.135638    0.000000
  11 C :    0.034936   -0.000000
  12 H :    0.089632    0.000000
  13 H :    0.062429   -0.000000
  14 H :    0.082533   -0.000000
  15 H :    0.177504   -0.000000
  16 N :   -0.184267   -0.000000
  17 C :    0.002533    0.000000
  18 C :    0.184655    0.000000
  19 H :    0.110288    0.000000
  20 O :   -0.426927   -0.000000
  21 C :    0.106664    0.000000
  22 C :   -0.047625   -0.000000
  23 C :   -0.124552    0.000000
  24 C :   -0.044825   -0.000000
  25 C :   -0.143533    0.000000
  26 C :   -0.036059   -0.000000
  27 H :    0.080712    0.000000
  28 H :    0.104887    0.000000
  29 H :    0.105916   -0.000000
  30 H :    0.105883    0.000000
  31 H :    0.086354    0.000000
  32 Cl:   -0.939600   -0.000000
Sum of atomic charges         :   -0.0000000
Sum of atomic spin populations:   -0.0000000

-----------------------------------------------------
MULLIKEN REDUCED ORBITAL CHARGES AND SPIN POPULATIONS
-----------------------------------------------------
CHARGE
  0 N s       :     3.490755  s :     3.490755
      pz      :     1.085727  p :     3.570730
      px      :     1.146427
      py      :     1.338577
      dz2     :     0.028266  d :     0.119616
      dxz     :     0.033464
      dyz     :     0.020901
      dx2y2   :     0.016742
      dxy     :     0.020243
      f0      :     0.003830  f :     0.013665
      f+1     :     0.001372
      f-1     :     0.001445
      f+2     :     0.002984
      f-2     :     0.001422
      f+3     :     0.001225
      f-3     :     0.001387
      g0      :     0.000102  g :     0.000737
      g+1     :     0.000187
      g-1     :     0.000032
      g+2     :     0.000126
      g-2     :     0.000116
      g+3     :     0.000050
      g-3     :     0.000037
      g+4     :     0.000042
      g-4     :     0.000045

  1 C s       :     3.319897  s :     3.319897
      pz      :     0.754520  p :     2.412814
      px      :     0.822349
      py      :     0.835945
      dz2     :     0.021613  d :     0.106045
      dxz     :     0.030872
      dyz     :     0.016823
      dx2y2   :     0.004773
      dxy     :     0.031963
      f0      :     0.005309  f :     0.019432
      f+1     :     0.002006
      f-1     :     0.002384
      f+2     :     0.004029
      f-2     :     0.002351
      f+3     :     0.000495
      f-3     :     0.002858
      g0      :     0.000208  g :     0.001619
      g+1     :     0.000371
      g-1     :     0.000103
      g+2     :     0.000226
      g-2     :     0.000241
      g+3     :     0.000151
      g-3     :     0.000072
      g+4     :     0.000074
      g-4     :     0.000174

  2 C s       :     3.333749  s :     3.333749
      pz      :     0.885502  p :     2.672286
      px      :     0.800495
      py      :     0.986290
      dz2     :     0.017462  d :     0.084367
      dxz     :     0.031582
      dyz     :     0.010249
      dx2y2   :     0.005847
      dxy     :     0.019228
      f0      :     0.003493  f :     0.013812
      f+1     :     0.001395
      f-1     :     0.001132
      f+2     :     0.003287
      f-2     :     0.001167
      f+3     :     0.000706
      f-3     :     0.002632
      g0      :     0.000100  g :     0.000926
      g+1     :     0.000175
      g-1     :     0.000043
      g+2     :     0.000125
      g-2     :     0.000110
      g+3     :     0.000109
      g-3     :     0.000043
      g+4     :     0.000068
      g-4     :     0.000154

  3 C s       :     3.292035  s :     3.292035
      pz      :     0.816938  p :     2.243917
      px      :     0.613933
      py      :     0.813046
      dz2     :     0.025502  d :     0.115197
      dxz     :     0.002751
      dyz     :     0.025801
      dx2y2   :     0.009139
      dxy     :     0.052004
      f0      :     0.008510  f :     0.028837
      f+1     :     0.001707
      f-1     :     0.002820
      f+2     :     0.006454
      f-2     :     0.002589
      f+3     :     0.001897
      f-3     :     0.004860
      g0      :     0.000242  g :     0.002107
      g+1     :     0.000393
      g-1     :     0.000060
      g+2     :     0.000287
      g-2     :     0.000258
      g+3     :     0.000204
      g-3     :     0.000091
      g+4     :     0.000197
      g-4     :     0.000376

  4 C s       :     3.351186  s :     3.351186
      pz      :     0.897872  p :     2.673726
      px      :     0.791212
      py      :     0.984643
      dz2     :     0.016509  d :     0.079967
      dxz     :     0.028537
      dyz     :     0.011212
      dx2y2   :     0.003895
      dxy     :     0.019814
      f0      :     0.002963  f :     0.012970
      f+1     :     0.001260
      f-1     :     0.001209
      f+2     :     0.002730
      f-2     :     0.001310
      f+3     :     0.000704
      f-3     :     0.002795
      g0      :     0.000105  g :     0.000937
      g+1     :     0.000184
      g-1     :     0.000041
      g+2     :     0.000119
      g-2     :     0.000112
      g+3     :     0.000105
      g-3     :     0.000039
      g+4     :     0.000072
      g-4     :     0.000160

  5 C s       :     3.308320  s :     3.308320
      pz      :     0.752913  p :     2.406822
      px      :     0.799499
      py      :     0.854409
      dz2     :     0.020118  d :     0.104408
      dxz     :     0.031364
      dyz     :     0.015823
      dx2y2   :     0.006721
      dxy     :     0.030381
      f0      :     0.005154  f :     0.019102
      f+1     :     0.002012
      f-1     :     0.002206
      f+2     :     0.004273
      f-2     :     0.002035
      f+3     :     0.000495
      f-3     :     0.002926
      g0      :     0.000200  g :     0.001639
      g+1     :     0.000374
      g-1     :     0.000106
      g+2     :     0.000236
      g-2     :     0.000236
      g+3     :     0.000166
      g-3     :     0.000070
      g+4     :     0.000075
      g-4     :     0.000175

  6 H s       :     0.817264  s :     0.817264
      pz      :     0.026002  p :     0.056598
      px      :     0.019535
      py      :     0.011061
      dz2     :     0.001655  d :     0.004508
      dxz     :     0.000718
      dyz     :     0.001047
      dx2y2   :     0.000531
      dxy     :     0.000556
      f0      :     0.000090  f :     0.000262
      f+1     :     0.000027
      f-1     :     0.000038
      f+2     :     0.000041
      f-2     :     0.000043
      f+3     :     0.000010
      f-3     :     0.000012

  7 H s       :     0.861065  s :     0.861065
      pz      :     0.010744  p :     0.033835
      px      :     0.010128
      py      :     0.012963
      dz2     :     0.001477  d :     0.004648
      dxz     :     0.000856
      dyz     :     0.001380
      dx2y2   :     0.000448
      dxy     :     0.000487
      f0      :     0.000111  f :     0.000286
      f+1     :     0.000011
      f-1     :     0.000060
      f+2     :     0.000040
      f-2     :     0.000050
      f+3     :     0.000007
      f-3     :     0.000008

  8 N s       :     3.493750  s :     3.493750
      pz      :     0.991178  p :     3.466514
      px      :     0.969664
      py      :     1.505672
      dz2     :     0.017391  d :     0.083856
      dxz     :     0.030261
      dyz     :     0.009336
      dx2y2   :     0.010453
      dxy     :     0.016414
      f0      :     0.003611  f :     0.013285
      f+1     :     0.001812
      f-1     :     0.000805
      f+2     :     0.003300
      f-2     :     0.001157
      f+3     :     0.001023
      f-3     :     0.001577
      g0      :     0.000077  g :     0.000712
      g+1     :     0.000167
      g-1     :     0.000019
      g+2     :     0.000135
      g-2     :     0.000084
      g+3     :     0.000068
      g-3     :     0.000039
      g+4     :     0.000059
      g-4     :     0.000064

  9 H s       :     0.850038  s :     0.850038
      pz      :     0.009909  p :     0.030281
      px      :     0.007905
      py      :     0.012467
      dz2     :     0.001425  d :     0.004378
      dxz     :     0.000789
      dyz     :     0.001253
      dx2y2   :     0.000442
      dxy     :     0.000469
      f0      :     0.000107  f :     0.000275
      f+1     :     0.000011
      f-1     :     0.000051
      f+2     :     0.000047
      f-2     :     0.000042
      f+3     :     0.000008
      f-3     :     0.000008

 10 H s       :     0.831745  s :     0.831745
      pz      :     0.011704  p :     0.028359
      px      :     0.007277
      py      :     0.009377
      dz2     :     0.001516  d :     0.004020
      dxz     :     0.000551
      dyz     :     0.001041
      dx2y2   :     0.000391
      dxy     :     0.000521
      f0      :     0.000092  f :     0.000239
      f+1     :     0.000013
      f-1     :     0.000040
      f+2     :     0.000028
      f-2     :     0.000047
      f+3     :     0.000006
      f-3     :     0.000013

 11 C s       :     3.305732  s :     3.305732
      pz      :     0.993674  p :     2.600456
      px      :     0.627001
      py      :     0.979781
      dz2     :     0.008421  d :     0.049235
      dxz     :     0.006312
      dyz     :     0.005517
      dx2y2   :     0.010489
      dxy     :     0.018497
      f0      :     0.001807  f :     0.008921
      f+1     :     0.001015
      f-1     :     0.000349
      f+2     :     0.001298
      f-2     :    -0.000280
      f+3     :     0.001812
      f-3     :     0.002920
      g0      :     0.000018  g :     0.000719
      g+1     :     0.000110
      g-1     :    -0.000024
      g+2     :     0.000084
      g-2     :     0.000034
      g+3     :     0.000108
      g-3     :    -0.000001
      g+4     :     0.000189
      g-4     :     0.000202

 12 H s       :     0.874994  s :     0.874994
      pz      :     0.010467  p :     0.030359
      px      :     0.009851
      py      :     0.010041
      dz2     :     0.001643  d :     0.004712
      dxz     :     0.000566
      dyz     :     0.000472
      dx2y2   :     0.001028
      dxy     :     0.001004
      f0      :     0.000023  f :     0.000303
      f+1     :     0.000015
      f-1     :     0.000126
      f+2     :     0.000019
      f-2     :     0.000034
      f+3     :     0.000030
      f-3     :     0.000057

 13 H s       :     0.886115  s :     0.886115
      pz      :     0.023712  p :     0.046383
      px      :     0.010088
      py      :     0.012583
      dz2     :     0.000728  d :     0.004760
      dxz     :     0.001440
      dyz     :     0.001865
      dx2y2   :     0.000468
      dxy     :     0.000259
      f0      :     0.000055  f :     0.000313
      f+1     :     0.000046
      f-1     :     0.000115
      f+2     :     0.000055
      f-2     :     0.000035
      f+3     :     0.000004
      f-3     :     0.000003

 14 H s       :     0.882523  s :     0.882523
      pz      :     0.011150  p :     0.029990
      px      :     0.009816
      py      :     0.009024
      dz2     :     0.001054  d :     0.004653
      dxz     :     0.000472
      dyz     :     0.000971
      dx2y2   :     0.001241
      dxy     :     0.000914
      f0      :     0.000008  f :     0.000302
      f+1     :     0.000022
      f-1     :     0.000109
      f+2     :     0.000030
      f-2     :     0.000031
      f+3     :     0.000024
      f-3     :     0.000078

 15 H s       :     0.731473  s :     0.731473
      pz      :     0.022570  p :     0.079293
      px      :     0.030193
      py      :     0.026530
      dz2     :     0.003049  d :     0.010857
      dxz     :     0.001928
      dyz     :     0.003357
      dx2y2   :     0.001400
      dxy     :     0.001123
      f0      :     0.000247  f :     0.000874
      f+1     :     0.000100
      f-1     :     0.000182
      f+2     :     0.000125
      f-2     :     0.000164
      f+3     :     0.000030
      f-3     :     0.000026

 16 N s       :     3.680611  s :     3.680611
      pz      :     1.235665  p :     3.402431
      px      :     1.096632
      py      :     1.070133
      dz2     :     0.015513  d :     0.088897
      dxz     :     0.021129
      dyz     :     0.016193
      dx2y2   :     0.005958
      dxy     :     0.030105
      f0      :     0.002232  f :     0.011518
      f+1     :     0.001499
      f-1     :     0.001465
      f+2     :     0.002067
      f-2     :     0.001632
      f+3     :     0.000717
      f-3     :     0.001906
      g0      :     0.000079  g :     0.000810
      g+1     :     0.000182
      g-1     :     0.000032
      g+2     :     0.000135
      g-2     :     0.000111
      g+3     :     0.000067
      g-3     :     0.000047
      g+4     :     0.000053
      g-4     :     0.000104

 17 C s       :     3.308597  s :     3.308597
      pz      :     0.913330  p :     2.599187
      px      :     0.728302
      py      :     0.957555
      dz2     :     0.011586  d :     0.071972
      dxz     :     0.026822
      dyz     :     0.004924
      dx2y2   :     0.007633
      dxy     :     0.021008
      f0      :     0.003538  f :     0.016207
      f+1     :     0.002314
      f-1     :     0.000901
      f+2     :     0.003530
      f-2     :     0.000908
      f+3     :     0.001220
      f-3     :     0.003796
      g0      :     0.000099  g :     0.001504
      g+1     :     0.000344
      g-1     :     0.000017
      g+2     :     0.000176
      g-2     :     0.000130
      g+3     :     0.000210
      g-3     :     0.000050
      g+4     :     0.000165
      g-4     :     0.000313

 18 C s       :     3.289069  s :     3.289069
      pz      :     0.763968  p :     2.312861
      px      :     0.856228
      py      :     0.692665
      dz2     :     0.051024  d :     0.183819
      dxz     :     0.046963
      dyz     :     0.040353
      dx2y2   :     0.014891
      dxy     :     0.030587
      f0      :     0.007255  f :     0.026623
      f+1     :     0.004726
      f-1     :     0.004172
      f+2     :     0.004482
      f-2     :     0.002899
      f+3     :     0.001053
      f-3     :     0.002035
      g0      :     0.000717  g :     0.002973
      g+1     :     0.000605
      g-1     :     0.000335
      g+2     :     0.000416
      g-2     :     0.000473
      g+3     :     0.000150
      g-3     :     0.000100
      g+4     :     0.000079
      g-4     :     0.000098

 19 H s       :     0.853549  s :     0.853549
      pz      :     0.009828  p :     0.031158
      px      :     0.007914
      py      :     0.013415
      dz2     :     0.001335  d :     0.004725
      dxz     :     0.000850
      dyz     :     0.001507
      dx2y2   :     0.000438
      dxy     :     0.000595
      f0      :     0.000094  f :     0.000281
      f+1     :     0.000021
      f-1     :     0.000061
      f+2     :     0.000040
      f-2     :     0.000048
      f+3     :     0.000008
      f-3     :     0.000009

 20 O s       :     3.814012  s :     3.814012
      pz      :     1.423998  p :     4.572206
      px      :     1.751572
      py      :     1.396636
      dz2     :     0.011248  d :     0.036817
      dxz     :     0.009701
      dyz     :     0.012105
      dx2y2   :     0.001950
      dxy     :     0.001813
      f0      :     0.001084  f :     0.003694
      f+1     :     0.000855
      f-1     :     0.000859
      f+2     :     0.000371
      f-2     :     0.000445
      f+3     :     0.000050
      f-3     :     0.000031
      g0      :     0.000048  g :     0.000197
      g+1     :     0.000052
      g-1     :     0.000031
      g+2     :     0.000026
      g-2     :     0.000030
      g+3     :     0.000004
      g-3     :     0.000005
      g+4     :     0.000000
      g-4     :     0.000000

 21 C s       :     3.367282  s :     3.367282
      pz      :     0.769034  p :     2.397361
      px      :     0.655993
      py      :     0.972334
      dz2     :     0.030895  d :     0.106210
      dxz     :     0.016633
      dyz     :     0.029544
      dx2y2   :     0.014123
      dxy     :     0.015014
      f0      :     0.006105  f :     0.021118
      f+1     :     0.002989
      f-1     :     0.001429
      f+2     :     0.004165
      f-2     :     0.002773
      f+3     :     0.001518
      f-3     :     0.002139
      g0      :     0.000206  g :     0.001365
      g+1     :     0.000305
      g-1     :     0.000076
      g+2     :     0.000206
      g-2     :     0.000197
      g+3     :     0.000112
      g-3     :     0.000109
      g+4     :     0.000078
      g-4     :     0.000076

 22 C s       :     3.350771  s :     3.350771
      pz      :     0.864959  p :     2.598881
      px      :     0.828856
      py      :     0.905066
      dz2     :     0.016637  d :     0.082781
      dxz     :     0.024034
      dyz     :     0.011187
      dx2y2   :     0.005547
      dxy     :     0.025377
      f0      :     0.003165  f :     0.014195
      f+1     :     0.001988
      f-1     :     0.000928
      f+2     :     0.002813
      f-2     :     0.002017
      f+3     :     0.000855
      f-3     :     0.002429
      g0      :     0.000088  g :     0.000997
      g+1     :     0.000213
      g-1     :     0.000021
      g+2     :     0.000129
      g-2     :     0.000113
      g+3     :     0.000131
      g-3     :     0.000086
      g+4     :     0.000082
      g-4     :     0.000134

 23 C s       :     3.323686  s :     3.323686
      pz      :     0.886409  p :     2.683344
      px      :     0.858075
      py      :     0.938859
      dz2     :     0.018188  d :     0.102701
      dxz     :     0.045286
      dyz     :     0.012517
      dx2y2   :     0.007799
      dxy     :     0.018911
      f0      :     0.003726  f :     0.013789
      f+1     :     0.001755
      f-1     :     0.001577
      f+2     :     0.002926
      f-2     :     0.000866
      f+3     :     0.000703
      f-3     :     0.002237
      g0      :     0.000175  g :     0.001032
      g+1     :     0.000196
      g-1     :     0.000084
      g+2     :     0.000145
      g-2     :     0.000099
      g+3     :     0.000085
      g-3     :     0.000029
      g+4     :     0.000079
      g-4     :     0.000140

 24 C s       :     3.310381  s :     3.310381
      pz      :     0.836661  p :     2.620760
      px      :     0.883956
      py      :     0.900143
      dz2     :     0.033276  d :     0.098980
      dxz     :     0.019033
      dyz     :     0.025027
      dx2y2   :     0.013117
      dxy     :     0.008528
      f0      :     0.004052  f :     0.013676
      f+1     :     0.001827
      f-1     :     0.001668
      f+2     :     0.002480
      f-2     :     0.002310
      f+3     :     0.000650
      f-3     :     0.000690
      g0      :     0.000191  g :     0.001027
      g+1     :     0.000249
      g-1     :     0.000068
      g+2     :     0.000148
      g-2     :     0.000185
      g+3     :     0.000079
      g-3     :     0.000085
      g+4     :     0.000010
      g-4     :     0.000011

 25 C s       :     3.334861  s :     3.334861
      pz      :     0.906702  p :     2.689133
      px      :     0.838799
      py      :     0.943632
      dz2     :     0.025481  d :     0.104629
      dxz     :     0.035402
      dyz     :     0.011110
      dx2y2   :     0.009273
      dxy     :     0.023364
      f0      :     0.003564  f :     0.013883
      f+1     :     0.001661
      f-1     :     0.001098
      f+2     :     0.002672
      f-2     :     0.001661
      f+3     :     0.000908
      f-3     :     0.002319
      g0      :     0.000102  g :     0.001026
      g+1     :     0.000231
      g-1     :     0.000024
      g+2     :     0.000134
      g-2     :     0.000121
      g+3     :     0.000125
      g-3     :     0.000078
      g+4     :     0.000086
      g-4     :     0.000125

 26 C s       :     3.342997  s :     3.342997
      pz      :     0.857826  p :     2.590830
      px      :     0.826795
      py      :     0.906209
      dz2     :     0.014081  d :     0.086302
      dxz     :     0.029690
      dyz     :     0.013875
      dx2y2   :     0.007007
      dxy     :     0.021650
      f0      :     0.003865  f :     0.014927
      f+1     :     0.001746
      f-1     :     0.001611
      f+2     :     0.003521
      f-2     :     0.001054
      f+3     :     0.000724
      f-3     :     0.002407
      g0      :     0.000163  g :     0.001003
      g+1     :     0.000180
      g-1     :     0.000081
      g+2     :     0.000144
      g-2     :     0.000099
      g+3     :     0.000088
      g-3     :     0.000032
      g+4     :     0.000079
      g-4     :     0.000136

 27 H s       :     0.882298  s :     0.882298
      pz      :     0.008933  p :     0.032151
      px      :     0.012021
      py      :     0.011197
      dz2     :     0.001339  d :     0.004564
      dxz     :     0.001176
      dyz     :     0.001237
      dx2y2   :     0.000452
      dxy     :     0.000359
      f0      :     0.000101  f :     0.000275
      f+1     :     0.000032
      f-1     :     0.000056
      f+2     :     0.000046
      f-2     :     0.000031
      f+3     :     0.000005
      f-3     :     0.000005

 28 H s       :     0.862277  s :     0.862277
      pz      :     0.008001  p :     0.028355
      px      :     0.008304
      py      :     0.012050
      dz2     :     0.001512  d :     0.004223
      dxz     :     0.000427
      dyz     :     0.001042
      dx2y2   :     0.000574
      dxy     :     0.000667
      f0      :     0.000085  f :     0.000258
      f+1     :     0.000023
      f-1     :     0.000032
      f+2     :     0.000031
      f-2     :     0.000056
      f+3     :     0.000013
      f-3     :     0.000017

 29 H s       :     0.862135  s :     0.862135
      pz      :     0.009626  p :     0.027560
      px      :     0.006760
      py      :     0.011174
      dz2     :     0.000255  d :     0.004136
      dxz     :     0.001984
      dyz     :     0.000098
      dx2y2   :     0.000289
      dxy     :     0.001510
      f0      :     0.000046  f :     0.000253
      f+1     :     0.000023
      f-1     :     0.000004
      f+2     :     0.000074
      f-2     :     0.000009
      f+3     :     0.000010
      f-3     :     0.000086

 30 H s       :     0.861425  s :     0.861425
      pz      :     0.007296  p :     0.028229
      px      :     0.008882
      py      :     0.012051
      dz2     :     0.001069  d :     0.004205
      dxz     :     0.001182
      dyz     :     0.001238
      dx2y2   :     0.000382
      dxy     :     0.000335
      f0      :     0.000087  f :     0.000258
      f+1     :     0.000034
      f-1     :     0.000050
      f+2     :     0.000047
      f-2     :     0.000031
      f+3     :     0.000005
      f-3     :     0.000005

 31 H s       :     0.875670  s :     0.875670
      pz      :     0.011404  p :     0.033072
      px      :     0.009867
      py      :     0.011800
      dz2     :     0.001823  d :     0.004627
      dxz     :     0.000445
      dyz     :     0.001076
      dx2y2   :     0.000604
      dxy     :     0.000679
      f0      :     0.000099  f :     0.000277
      f+1     :     0.000022
      f-1     :     0.000036
      f+2     :     0.000036
      f-2     :     0.000054
      f+3     :     0.000013
      f-3     :     0.000017

 32 Cls       :     5.961699  s :     5.961699
      pz      :     3.990258  p :    11.975468
      px      :     3.990247
      py      :     3.994963
      dz2     :     0.000736  d :     0.002194
      dxz     :     0.000985
      dyz     :     0.000110
      dx2y2   :     0.000300
      dxy     :     0.000062
      f0      :     0.000079  f :     0.000231
      f+1     :     0.000039
      f-1     :     0.000012
      f+2     :     0.000070
      f-2     :     0.000011
      f+3     :     0.000014
      f-3     :     0.000005
      g0      :     0.000003  g :     0.000007
      g+1     :     0.000000
      g-1     :     0.000000
      g+2     :     0.000002
      g-2     :     0.000000
      g+3     :     0.000001
      g-3     :     0.000000
      g+4     :     0.000000
      g-4     :     0.000000


SPIN
  0 N s       :    -0.000000  s :    -0.000000
      pz      :     0.000000  p :    -0.000000
      px      :    -0.000000
      py      :    -0.000000
      dz2     :    -0.000000  d :    -0.000000
      dxz     :     0.000000
      dyz     :     0.000000
      dx2y2   :    -0.000000
      dxy     :     0.000000
      f0      :    -0.000000  f :    -0.000000
      f+1     :     0.000000
      f-1     :    -0.000000
      f+2     :    -0.000000
      f-2     :     0.000000
      f+3     :    -0.000000
      f-3     :    -0.000000
      g0      :    -0.000000  g :    -0.000000
      g+1     :    -0.000000
      g-1     :     0.000000
      g+2     :     0.000000
      g-2     :    -0.000000
      g+3     :    -0.000000
      g-3     :    -0.000000
      g+4     :    -0.000000
      g-4     :     0.000000

  1 C s       :     0.000000  s :     0.000000
      pz      :     0.000000  p :     0.000000
      px      :    -0.000000
      py      :     0.000000
      dz2     :     0.000000  d :     0.000000
      dxz     :     0.000000
      dyz     :     0.000000
      dx2y2   :    -0.000000
      dxy     :     0.000000
      f0      :     0.000000  f :     0.000000
      f+1     :     0.000000
      f-1     :     0.000000
      f+2     :    -0.000000
      f-2     :    -0.000000
      f+3     :    -0.000000
      f-3     :     0.000000
      g0      :     0.000000  g :     0.000000
      g+1     :     0.000000
      g-1     :     0.000000
      g+2     :    -0.000000
      g-2     :     0.000000
      g+3     :    -0.000000
      g-3     :    -0.000000
      g+4     :     0.000000
      g-4     :    -0.000000

  2 C s       :     0.000000  s :     0.000000
      pz      :     0.000000  p :    -0.000000
      px      :    -0.000000
      py      :    -0.000000
      dz2     :     0.000000  d :    -0.000000
      dxz     :    -0.000000
      dyz     :     0.000000
      dx2y2   :    -0.000000
      dxy     :    -0.000000
      f0      :     0.000000  f :     0.000000
      f+1     :     0.000000
      f-1     :    -0.000000
      f+2     :     0.000000
      f-2     :     0.000000
      f+3     :    -0.000000
      f-3     :    -0.000000
      g0      :     0.000000  g :    -0.000000
      g+1     :    -0.000000
      g-1     :    -0.000000
      g+2     :    -0.000000
      g-2     :     0.000000
      g+3     :     0.000000
      g-3     :    -0.000000
      g+4     :    -0.000000
      g-4     :    -0.000000

  3 C s       :    -0.000000  s :    -0.000000
      pz      :     0.000000  p :     0.000000
      px      :     0.000000
      py      :    -0.000000
      dz2     :     0.000000  d :    -0.000000
      dxz     :    -0.000000
      dyz     :    -0.000000
      dx2y2   :    -0.000000
      dxy     :     0.000000
      f0      :    -0.000000  f :    -0.000000
      f+1     :    -0.000000
      f-1     :    -0.000000
      f+2     :     0.000000
      f-2     :    -0.000000
      f+3     :     0.000000
      f-3     :    -0.000000
      g0      :    -0.000000  g :    -0.000000
      g+1     :    -0.000000
      g-1     :     0.000000
      g+2     :    -0.000000
      g-2     :    -0.000000
      g+3     :     0.000000
      g-3     :    -0.000000
      g+4     :     0.000000
      g-4     :     0.000000

  4 C s       :     0.000000  s :     0.000000
      pz      :    -0.000000  p :    -0.000000
      px      :     0.000000
      py      :    -0.000000
      dz2     :    -0.000000  d :    -0.000000
      dxz     :     0.000000
      dyz     :    -0.000000
      dx2y2   :     0.000000
      dxy     :    -0.000000
      f0      :     0.000000  f :     0.000000
      f+1     :     0.000000
      f-1     :     0.000000
      f+2     :     0.000000
      f-2     :    -0.000000
      f+3     :     0.000000
      f-3     :     0.000000
      g0      :     0.000000  g :     0.000000
      g+1     :     0.000000
      g-1     :    -0.000000
      g+2     :     0.000000
      g-2     :     0.000000
      g+3     :     0.000000
      g-3     :    -0.000000
      g+4     :    -0.000000
      g-4     :    -0.000000

  5 C s       :    -0.000000  s :    -0.000000
      pz      :     0.000000  p :    -0.000000
      px      :    -0.000000
      py      :    -0.000000
      dz2     :    -0.000000  d :     0.000000
      dxz     :     0.000000
      dyz     :    -0.000000
      dx2y2   :    -0.000000
      dxy     :     0.000000
      f0      :    -0.000000  f :    -0.000000
      f+1     :    -0.000000
      f-1     :    -0.000000
      f+2     :    -0.000000
      f-2     :    -0.000000
      f+3     :    -0.000000
      f-3     :    -0.000000
      g0      :     0.000000  g :    -0.000000
      g+1     :    -0.000000
      g-1     :    -0.000000
      g+2     :    -0.000000
      g-2     :    -0.000000
      g+3     :     0.000000
      g-3     :    -0.000000
      g+4     :    -0.000000
      g-4     :     0.000000

  6 H s       :    -0.000000  s :    -0.000000
      pz      :     0.000000  p :     0.000000
      px      :    -0.000000
      py      :     0.000000
      dz2     :     0.000000  d :    -0.000000
      dxz     :    -0.000000
      dyz     :     0.000000
      dx2y2   :    -0.000000
      dxy     :    -0.000000
      f0      :    -0.000000  f :    -0.000000
      f+1     :    -0.000000
      f-1     :     0.000000
      f+2     :     0.000000
      f-2     :    -0.000000
      f+3     :     0.000000
      f-3     :     0.000000

  7 H s       :    -0.000000  s :    -0.000000
      pz      :    -0.000000  p :    -0.000000
      px      :    -0.000000
      py      :    -0.000000
      dz2     :    -0.000000  d :    -0.000000
      dxz     :    -0.000000
      dyz     :    -0.000000
      dx2y2   :    -0.000000
      dxy     :    -0.000000
      f0      :    -0.000000  f :    -0.000000
      f+1     :    -0.000000
      f-1     :    -0.000000
      f+2     :     0.000000
      f-2     :    -0.000000
      f+3     :    -0.000000
      f-3     :     0.000000

  8 N s       :     0.000000  s :     0.000000
      pz      :     0.000000  p :     0.000000
      px      :    -0.000000
      py      :     0.000000
      dz2     :    -0.000000  d :     0.000000
      dxz     :    -0.000000
      dyz     :    -0.000000
      dx2y2   :     0.000000
      dxy     :    -0.000000
      f0      :     0.000000  f :     0.000000
      f+1     :     0.000000
      f-1     :     0.000000
      f+2     :    -0.000000
      f-2     :    -0.000000
      f+3     :    -0.000000
      f-3     :     0.000000
      g0      :    -0.000000  g :    -0.000000
      g+1     :    -0.000000
      g-1     :     0.000000
      g+2     :     0.000000
      g-2     :    -0.000000
      g+3     :     0.000000
      g-3     :    -0.000000
      g+4     :    -0.000000
      g-4     :     0.000000

  9 H s       :     0.000000  s :     0.000000
      pz      :     0.000000  p :     0.000000
      px      :    -0.000000
      py      :     0.000000
      dz2     :     0.000000  d :    -0.000000
      dxz     :    -0.000000
      dyz     :     0.000000
      dx2y2   :    -0.000000
      dxy     :    -0.000000
      f0      :     0.000000  f :    -0.000000
      f+1     :    -0.000000
      f-1     :     0.000000
      f+2     :    -0.000000
      f-2     :    -0.000000
      f+3     :     0.000000
      f-3     :     0.000000

 10 H s       :    -0.000000  s :    -0.000000
      pz      :     0.000000  p :     0.000000
      px      :     0.000000
      py      :     0.000000
      dz2     :     0.000000  d :     0.000000
      dxz     :     0.000000
      dyz     :     0.000000
      dx2y2   :    -0.000000
      dxy     :    -0.000000
      f0      :     0.000000  f :    -0.000000
      f+1     :    -0.000000
      f-1     :    -0.000000
      f+2     :    -0.000000
      f-2     :     0.000000
      f+3     :    -0.000000
      f-3     :    -0.000000

 11 C s       :     0.000000  s :     0.000000
      pz      :    -0.000000  p :    -0.000000
      px      :     0.000000
      py      :    -0.000000
      dz2     :     0.000000  d :     0.000000
      dxz     :    -0.000000
      dyz     :    -0.000000
      dx2y2   :     0.000000
      dxy     :    -0.000000
      f0      :     0.000000  f :     0.000000
      f+1     :     0.000000
      f-1     :    -0.000000
      f+2     :     0.000000
      f-2     :    -0.000000
      f+3     :    -0.000000
      f-3     :     0.000000
      g0      :     0.000000  g :     0.000000
      g+1     :     0.000000
      g-1     :    -0.000000
      g+2     :    -0.000000
      g-2     :     0.000000
      g+3     :     0.000000
      g-3     :    -0.000000
      g+4     :     0.000000
      g-4     :     0.000000

 12 H s       :     0.000000  s :     0.000000
      pz      :     0.000000  p :     0.000000
      px      :     0.000000
      py      :     0.000000
      dz2     :     0.000000  d :     0.000000
      dxz     :     0.000000
      dyz     :     0.000000
      dx2y2   :     0.000000
      dxy     :     0.000000
      f0      :     0.000000  f :     0.000000
      f+1     :    -0.000000
      f-1     :    -0.000000
      f+2     :    -0.000000
      f-2     :     0.000000
      f+3     :     0.000000
      f-3     :    -0.000000

 13 H s       :    -0.000000  s :    -0.000000
      pz      :     0.000000  p :     0.000000
      px      :    -0.000000
      py      :     0.000000
      dz2     :     0.000000  d :    -0.000000
      dxz     :    -0.000000
      dyz     :    -0.000000
      dx2y2   :     0.000000
      dxy     :    -0.000000
      f0      :    -0.000000  f :    -0.000000
      f+1     :    -0.000000
      f-1     :    -0.000000
      f+2     :    -0.000000
      f-2     :     0.000000
      f+3     :    -0.000000
      f-3     :    -0.000000

 14 H s       :    -0.000000  s :    -0.000000
      pz      :     0.000000  p :     0.000000
      px      :     0.000000
      py      :    -0.000000
      dz2     :    -0.000000  d :    -0.000000
      dxz     :    -0.000000
      dyz     :     0.000000
      dx2y2   :    -0.000000
      dxy     :     0.000000
      f0      :    -0.000000  f :    -0.000000
      f+1     :     0.000000
      f-1     :    -0.000000
      f+2     :    -0.000000
      f-2     :    -0.000000
      f+3     :     0.000000
      f-3     :    -0.000000

 15 H s       :     0.000000  s :     0.000000
      pz      :    -0.000000  p :    -0.000000
      px      :     0.000000
      py      :    -0.000000
      dz2     :    -0.000000  d :    -0.000000
      dxz     :    -0.000000
      dyz     :     0.000000
      dx2y2   :    -0.000000
      dxy     :    -0.000000
      f0      :     0.000000  f :     0.000000
      f+1     :     0.000000
      f-1     :     0.000000
      f+2     :    -0.000000
      f-2     :     0.000000
      f+3     :    -0.000000
      f-3     :    -0.000000

 16 N s       :    -0.000000  s :    -0.000000
      pz      :     0.000000  p :    -0.000000
      px      :    -0.000000
      py      :     0.000000
      dz2     :    -0.000000  d :    -0.000000
      dxz     :    -0.000000
      dyz     :     0.000000
      dx2y2   :    -0.000000
      dxy     :    -0.000000
      f0      :     0.000000  f :    -0.000000
      f+1     :    -0.000000
      f-1     :     0.000000
      f+2     :     0.000000
      f-2     :     0.000000
      f+3     :    -0.000000
      f-3     :    -0.000000
      g0      :    -0.000000  g :     0.000000
      g+1     :     0.000000
      g-1     :    -0.000000
      g+2     :    -0.000000
      g-2     :    -0.000000
      g+3     :     0.000000
      g-3     :     0.000000
      g+4     :     0.000000
      g-4     :    -0.000000

 17 C s       :     0.000000  s :     0.000000
      pz      :    -0.000000  p :     0.000000
      px      :     0.000000
      py      :     0.000000
      dz2     :     0.000000  d :     0.000000
      dxz     :    -0.000000
      dyz     :    -0.000000
      dx2y2   :     0.000000
      dxy     :     0.000000
      f0      :     0.000000  f :     0.000000
      f+1     :     0.000000
      f-1     :    -0.000000
      f+2     :    -0.000000
      f-2     :     0.000000
      f+3     :     0.000000
      f-3     :     0.000000
      g0      :    -0.000000  g :    -0.000000
      g+1     :    -0.000000
      g-1     :    -0.000000
      g+2     :     0.000000
      g-2     :     0.000000
      g+3     :    -0.000000
      g-3     :     0.000000
      g+4     :     0.000000
      g-4     :     0.000000

 18 C s       :     0.000000  s :     0.000000
      pz      :     0.000000  p :     0.000000
      px      :     0.000000
      py      :    -0.000000
      dz2     :    -0.000000  d :    -0.000000
      dxz     :    -0.000000
      dyz     :     0.000000
      dx2y2   :    -0.000000
      dxy     :    -0.000000
      f0      :     0.000000  f :     0.000000
      f+1     :     0.000000
      f-1     :    -0.000000
      f+2     :     0.000000
      f-2     :     0.000000
      f+3     :     0.000000
      f-3     :    -0.000000
      g0      :     0.000000  g :     0.000000
      g+1     :    -0.000000
      g-1     :     0.000000
      g+2     :     0.000000
      g-2     :    -0.000000
      g+3     :     0.000000
      g-3     :     0.000000
      g+4     :    -0.000000
      g-4     :    -0.000000

 19 H s       :     0.000000  s :     0.000000
      pz      :    -0.000000  p :    -0.000000
      px      :    -0.000000
      py      :    -0.000000
      dz2     :    -0.000000  d :    -0.000000
      dxz     :    -0.000000
      dyz     :    -0.000000
      dx2y2   :     0.000000
      dxy     :     0.000000
      f0      :    -0.000000  f :    -0.000000
      f+1     :    -0.000000
      f-1     :     0.000000
      f+2     :     0.000000
      f-2     :    -0.000000
      f+3     :     0.000000
      f-3     :     0.000000

 20 O s       :    -0.000000  s :    -0.000000
      pz      :    -0.000000  p :    -0.000000
      px      :    -0.000000
      py      :     0.000000
      dz2     :    -0.000000  d :    -0.000000
      dxz     :    -0.000000
      dyz     :    -0.000000
      dx2y2   :    -0.000000
      dxy     :    -0.000000
      f0      :     0.000000  f :    -0.000000
      f+1     :    -0.000000
      f-1     :    -0.000000
      f+2     :    -0.000000
      f-2     :     0.000000
      f+3     :     0.000000
      f-3     :    -0.000000
      g0      :    -0.000000  g :     0.000000
      g+1     :    -0.000000
      g-1     :    -0.000000
      g+2     :     0.000000
      g-2     :     0.000000
      g+3     :     0.000000
      g-3     :     0.000000
      g+4     :     0.000000
      g-4     :    -0.000000

 21 C s       :    -0.000000  s :    -0.000000
      pz      :    -0.000000  p :     0.000000
      px      :     0.000000
      py      :    -0.000000
      dz2     :    -0.000000  d :    -0.000000
      dxz     :    -0.000000
      dyz     :    -0.000000
      dx2y2   :    -0.000000
      dxy     :    -0.000000
      f0      :     0.000000  f :    -0.000000
      f+1     :    -0.000000
      f-1     :     0.000000
      f+2     :    -0.000000
      f-2     :    -0.000000
      f+3     :    -0.000000
      f-3     :     0.000000
      g0      :    -0.000000  g :     0.000000
      g+1     :     0.000000
      g-1     :    -0.000000
      g+2     :     0.000000
      g-2     :     0.000000
      g+3     :     0.000000
      g-3     :    -0.000000
      g+4     :    -0.000000
      g-4     :    -0.000000

 22 C s       :    -0.000000  s :    -0.000000
      pz      :    -0.000000  p :    -0.000000
      px      :    -0.000000
      py      :    -0.000000
      dz2     :    -0.000000  d :    -0.000000
      dxz     :     0.000000
      dyz     :    -0.000000
      dx2y2   :    -0.000000
      dxy     :    -0.000000
      f0      :    -0.000000  f :    -0.000000
      f+1     :    -0.000000
      f-1     :    -0.000000
      f+2     :    -0.000000
      f-2     :    -0.000000
      f+3     :    -0.000000
      f-3     :    -0.000000
      g0      :    -0.000000  g :    -0.000000
      g+1     :    -0.000000
      g-1     :    -0.000000
      g+2     :     0.000000
      g-2     :    -0.000000
      g+3     :     0.000000
      g-3     :    -0.000000
      g+4     :    -0.000000
      g-4     :     0.000000

 23 C s       :     0.000000  s :     0.000000
      pz      :     0.000000  p :     0.000000
      px      :    -0.000000
      py      :     0.000000
      dz2     :     0.000000  d :     0.000000
      dxz     :     0.000000
      dyz     :     0.000000
      dx2y2   :    -0.000000
      dxy     :     0.000000
      f0      :    -0.000000  f :    -0.000000
      f+1     :    -0.000000
      f-1     :    -0.000000
      f+2     :     0.000000
      f-2     :     0.000000
      f+3     :     0.000000
      f-3     :    -0.000000
      g0      :     0.000000  g :     0.000000
      g+1     :    -0.000000
      g-1     :    -0.000000
      g+2     :     0.000000
      g-2     :     0.000000
      g+3     :    -0.000000
      g-3     :     0.000000
      g+4     :    -0.000000
      g-4     :     0.000000

 24 C s       :    -0.000000  s :    -0.000000
      pz      :     0.000000  p :    -0.000000
      px      :    -0.000000
      py      :    -0.000000
      dz2     :     0.000000  d :     0.000000
      dxz     :     0.000000
      dyz     :    -0.000000
      dx2y2   :     0.000000
      dxy     :    -0.000000
      f0      :     0.000000  f :     0.000000
      f+1     :     0.000000
      f-1     :    -0.000000
      f+2     :     0.000000
      f-2     :    -0.000000
      f+3     :     0.000000
      f-3     :     0.000000
      g0      :     0.000000  g :     0.000000
      g+1     :     0.000000
      g-1     :    -0.000000
      g+2     :     0.000000
      g-2     :     0.000000
      g+3     :    -0.000000
      g-3     :    -0.000000
      g+4     :     0.000000
      g-4     :     0.000000

 25 C s       :     0.000000  s :     0.000000
      pz      :     0.000000  p :     0.000000
      px      :     0.000000
      py      :     0.000000
      dz2     :     0.000000  d :     0.000000
      dxz     :    -0.000000
      dyz     :    -0.000000
      dx2y2   :     0.000000
      dxy     :    -0.000000
      f0      :     0.000000  f :     0.000000
      f+1     :     0.000000
      f-1     :    -0.000000
      f+2     :     0.000000
      f-2     :    -0.000000
      f+3     :    -0.000000
      f-3     :     0.000000
      g0      :    -0.000000  g :     0.000000
      g+1     :     0.000000
      g-1     :     0.000000
      g+2     :     0.000000
      g-2     :    -0.000000
      g+3     :     0.000000
      g-3     :     0.000000
      g+4     :    -0.000000
      g-4     :     0.000000

 26 C s       :    -0.000000  s :    -0.000000
      pz      :     0.000000  p :     0.000000
      px      :    -0.000000
      py      :    -0.000000
      dz2     :    -0.000000  d :    -0.000000
      dxz     :    -0.000000
      dyz     :    -0.000000
      dx2y2   :    -0.000000
      dxy     :    -0.000000
      f0      :    -0.000000  f :    -0.000000
      f+1     :    -0.000000
      f-1     :    -0.000000
      f+2     :     0.000000
      f-2     :    -0.000000
      f+3     :     0.000000
      f-3     :    -0.000000
      g0      :     0.000000  g :     0.000000
      g+1     :     0.000000
      g-1     :    -0.000000
      g+2     :     0.000000
      g-2     :    -0.000000
      g+3     :     0.000000
      g-3     :    -0.000000
      g+4     :     0.000000
      g-4     :     0.000000

 27 H s       :    -0.000000  s :    -0.000000
      pz      :     0.000000  p :     0.000000
      px      :     0.000000
      py      :     0.000000
      dz2     :    -0.000000  d :     0.000000
      dxz     :     0.000000
      dyz     :    -0.000000
      dx2y2   :     0.000000
      dxy     :     0.000000
      f0      :    -0.000000  f :    -0.000000
      f+1     :     0.000000
      f-1     :    -0.000000
      f+2     :    -0.000000
      f-2     :    -0.000000
      f+3     :    -0.000000
      f-3     :    -0.000000

 28 H s       :     0.000000  s :     0.000000
      pz      :     0.000000  p :    -0.000000
      px      :    -0.000000
      py      :    -0.000000
      dz2     :     0.000000  d :     0.000000
      dxz     :    -0.000000
      dyz     :    -0.000000
      dx2y2   :     0.000000
      dxy     :    -0.000000
      f0      :     0.000000  f :     0.000000
      f+1     :     0.000000
      f-1     :     0.000000
      f+2     :     0.000000
      f-2     :    -0.000000
      f+3     :     0.000000
      f-3     :    -0.000000

 29 H s       :    -0.000000  s :    -0.000000
      pz      :    -0.000000  p :    -0.000000
      px      :    -0.000000
      py      :    -0.000000
      dz2     :    -0.000000  d :    -0.000000
      dxz     :    -0.000000
      dyz     :    -0.000000
      dx2y2   :     0.000000
      dxy     :    -0.000000
      f0      :    -0.000000  f :     0.000000
      f+1     :    -0.000000
      f-1     :    -0.000000
      f+2     :     0.000000
      f-2     :    -0.000000
      f+3     :     0.000000
      f-3     :     0.000000

 30 H s       :     0.000000  s :     0.000000
      pz      :     0.000000  p :     0.000000
      px      :     0.000000
      py      :     0.000000
      dz2     :    -0.000000  d :    -0.000000
      dxz     :    -0.000000
      dyz     :     0.000000
      dx2y2   :    -0.000000
      dxy     :    -0.000000
      f0      :    -0.000000  f :    -0.000000
      f+1     :    -0.000000
      f-1     :     0.000000
      f+2     :     0.000000
      f-2     :     0.000000
      f+3     :     0.000000
      f-3     :    -0.000000

 31 H s       :     0.000000  s :     0.000000
      pz      :     0.000000  p :     0.000000
      px      :     0.000000
      py      :     0.000000
      dz2     :    -0.000000  d :     0.000000
      dxz     :     0.000000
      dyz     :     0.000000
      dx2y2   :    -0.000000
      dxy     :     0.000000
      f0      :    -0.000000  f :    -0.000000
      f+1     :     0.000000
      f-1     :    -0.000000
      f+2     :    -0.000000
      f-2     :    -0.000000
      f+3     :    -0.000000
      f-3     :     0.000000

 32 Cls       :    -0.000000  s :    -0.000000
      pz      :     0.000000  p :    -0.000000
      px      :    -0.000000
      py      :    -0.000000
      dz2     :    -0.000000  d :     0.000000
      dxz     :     0.000000
      dyz     :    -0.000000
      dx2y2   :     0.000000
      dxy     :    -0.000000
      f0      :     0.000000  f :    -0.000000
      f+1     :    -0.000000
      f-1     :     0.000000
      f+2     :     0.000000
      f-2     :    -0.000000
      f+3     :    -0.000000
      f-3     :     0.000000
      g0      :     0.000000  g :     0.000000
      g+1     :    -0.000000
      g-1     :    -0.000000
      g+2     :    -0.000000
      g-2     :     0.000000
      g+3     :     0.000000
      g-3     :     0.000000
      g+4     :    -0.000000
      g-4     :     0.000000


                     *******************************
                     * LOEWDIN POPULATION ANALYSIS *
                     *******************************

-------------------------------------------
LOEWDIN ATOMIC CHARGES AND SPIN POPULATIONS
-------------------------------------------
   0 N :    0.468427   -0.000000
   1 C :    0.033280    0.000000
   2 C :    0.104955   -0.000000
   3 C :   -0.199991   -0.000000
   4 C :    0.118569    0.000000
   5 C :    0.051095   -0.000000
   6 H :   -0.092423    0.000000
   7 H :   -0.046370    0.000000
   8 N :    0.475124    0.000000
   9 H :   -0.033234   -0.000000
  10 H :   -0.024671    0.000000
  11 C :    0.238700    0.000000
  12 H :   -0.046790    0.000000
  13 H :   -0.075964   -0.000000
  14 H :   -0.046717   -0.000000
  15 H :   -0.181284    0.000000
  16 N :    0.275832    0.000000
  17 C :   -0.111655    0.000000
  18 C :   -0.465547   -0.000000
  19 H :   -0.066593   -0.000000
  20 O :    0.364921   -0.000000
  21 C :   -0.108866   -0.000000
  22 C :    0.101433   -0.000000
  23 C :    0.076658    0.000000
  24 C :    0.086347   -0.000000
  25 C :    0.077106   -0.000000
  26 C :    0.099197    0.000000
  27 H :   -0.047408   -0.000000
  28 H :   -0.051778   -0.000000
  29 H :   -0.049390   -0.000000
  30 H :   -0.051370    0.000000
  31 H :   -0.046630   -0.000000
  32 Cl:   -0.824964   -0.000000

----------------------------------------------------
LOEWDIN REDUCED ORBITAL CHARGES AND SPIN POPULATIONS
----------------------------------------------------
CHARGE
  0 N s       :     2.688432  s :     2.688432
      pz      :     1.136467  p :     3.289464
      px      :     1.078730
      py      :     1.074266
      dz2     :     0.124596  d :     0.466811
      dxz     :     0.144474
      dyz     :     0.073968
      dx2y2   :     0.058336
      dxy     :     0.065438
      f0      :     0.025174  f :     0.082523
      f+1     :     0.008954
      f-1     :     0.005955
      f+2     :     0.017115
      f-2     :     0.012343
      f+3     :     0.004249
      f-3     :     0.008733
      g0      :     0.000860  g :     0.004343
      g+1     :     0.000756
      g-1     :     0.000318
      g+2     :     0.000571
      g-2     :     0.000352
      g+3     :     0.000510
      g-3     :     0.000352
      g+4     :     0.000209
      g-4     :     0.000415

  1 C s       :     2.585258  s :     2.585258
      pz      :     0.900063  p :     2.616932
      px      :     1.003633
      py      :     0.713237
      dz2     :     0.125529  d :     0.589397
      dxz     :     0.216090
      dyz     :     0.064689
      dx2y2   :     0.078365
      dxy     :     0.104724
      f0      :     0.039699  f :     0.156562
      f+1     :     0.023294
      f-1     :     0.020031
      f+2     :     0.030822
      f-2     :     0.018182
      f+3     :     0.010419
      f-3     :     0.014113
      g0      :     0.002706  g :     0.018572
      g+1     :     0.003649
      g-1     :     0.001292
      g+2     :     0.002650
      g-2     :     0.002203
      g+3     :     0.002271
      g-3     :     0.000889
      g+4     :     0.001076
      g-4     :     0.001834

  2 C s       :     2.578480  s :     2.578480
      pz      :     0.945317  p :     2.728079
      px      :     0.985843
      py      :     0.796919
      dz2     :     0.117752  d :     0.463840
      dxz     :     0.167375
      dyz     :     0.037775
      dx2y2   :     0.075563
      dxy     :     0.065375
      f0      :     0.028857  f :     0.112701
      f+1     :     0.016415
      f-1     :     0.009229
      f+2     :     0.024429
      f-2     :     0.009606
      f+3     :     0.009937
      f-3     :     0.014228
      g0      :     0.001391  g :     0.011945
      g+1     :     0.002672
      g-1     :     0.000635
      g+2     :     0.001625
      g-2     :     0.000865
      g+3     :     0.001707
      g-3     :     0.000492
      g+4     :     0.001058
      g-4     :     0.001499

  3 C s       :     2.570689  s :     2.570689
      pz      :     1.015625  p :     2.618295
      px      :     0.896657
      py      :     0.706013
      dz2     :     0.178770  d :     0.782978
      dxz     :     0.211267
      dyz     :     0.093851
      dx2y2   :     0.122901
      dxy     :     0.176189
      f0      :     0.051760  f :     0.206143
      f+1     :     0.023234
      f-1     :     0.019380
      f+2     :     0.041069
      f-2     :     0.022005
      f+3     :     0.017399
      f-3     :     0.031296
      g0      :     0.002488  g :     0.021885
      g+1     :     0.003807
      g-1     :     0.000707
      g+2     :     0.002746
      g-2     :     0.001681
      g+3     :     0.002715
      g-3     :     0.001089
      g+4     :     0.002135
      g-4     :     0.004517

  4 C s       :     2.578875  s :     2.578875
      pz      :     0.940596  p :     2.713108
      px      :     0.978958
      py      :     0.793553
      dz2     :     0.115199  d :     0.464459
      dxz     :     0.166533
      dyz     :     0.039263
      dx2y2   :     0.073726
      dxy     :     0.069737
      f0      :     0.028667  f :     0.112993
      f+1     :     0.016060
      f-1     :     0.009794
      f+2     :     0.023752
      f-2     :     0.009953
      f+3     :     0.010277
      f-3     :     0.014490
      g0      :     0.001401  g :     0.011995
      g+1     :     0.002676
      g-1     :     0.000601
      g+2     :     0.001559
      g-2     :     0.000915
      g+3     :     0.001724
      g-3     :     0.000424
      g+4     :     0.001142
      g-4     :     0.001554

  5 C s       :     2.579989  s :     2.579989
      pz      :     0.885555  p :     2.605076
      px      :     0.995819
      py      :     0.723702
      dz2     :     0.125782  d :     0.588236
      dxz     :     0.217086
      dyz     :     0.062842
      dx2y2   :     0.079459
      dxy     :     0.103068
      f0      :     0.039356  f :     0.156945
      f+1     :     0.023366
      f-1     :     0.019434
      f+2     :     0.031959
      f-2     :     0.017867
      f+3     :     0.009980
      f-3     :     0.014984
      g0      :     0.002562  g :     0.018659
      g+1     :     0.003657
      g-1     :     0.001332
      g+2     :     0.002815
      g-2     :     0.002016
      g+3     :     0.002401
      g-3     :     0.000876
      g+4     :     0.001150
      g-4     :     0.001848

  6 H s       :     0.785110  s :     0.785110
      pz      :     0.102669  p :     0.233465
      px      :     0.083187
      py      :     0.047609
      dz2     :     0.019677  d :     0.064599
      dxz     :     0.017578
      dyz     :     0.013037
      dx2y2   :     0.007424
      dxy     :     0.006883
      f0      :     0.002407  f :     0.009248
      f+1     :     0.002252
      f-1     :     0.001062
      f+2     :     0.001508
      f-2     :     0.001420
      f+3     :     0.000307
      f-3     :     0.000292

  7 H s       :     0.774775  s :     0.774775
      pz      :     0.082488  p :     0.194737
      px      :     0.058650
      py      :     0.053599
      dz2     :     0.021331  d :     0.066943
      dxz     :     0.017439
      dyz     :     0.016810
      dx2y2   :     0.005792
      dxy     :     0.005572
      f0      :     0.002978  f :     0.009915
      f+1     :     0.002250
      f-1     :     0.001581
      f+2     :     0.001363
      f-2     :     0.001381
      f+3     :     0.000193
      f-3     :     0.000168

  8 N s       :     2.686057  s :     2.686057
      pz      :     1.061445  p :     3.310320
      px      :     1.069462
      py      :     1.179414
      dz2     :     0.135489  d :     0.439319
      dxz     :     0.144018
      dyz     :     0.040312
      dx2y2   :     0.062110
      dxy     :     0.057389
      f0      :     0.024604  f :     0.083575
      f+1     :     0.012032
      f-1     :     0.007098
      f+2     :     0.017802
      f-2     :     0.008949
      f+3     :     0.005502
      f-3     :     0.007587
      g0      :     0.000769  g :     0.005605
      g+1     :     0.001224
      g-1     :     0.000283
      g+2     :     0.000684
      g-2     :     0.000676
      g+3     :     0.000835
      g-3     :     0.000319
      g+4     :     0.000342
      g-4     :     0.000472

  9 H s       :     0.771347  s :     0.771347
      pz      :     0.081785  p :     0.186312
      px      :     0.050619
      py      :     0.053908
      dz2     :     0.020954  d :     0.065761
      dxz     :     0.016976
      dyz     :     0.016246
      dx2y2   :     0.005744
      dxy     :     0.005840
      f0      :     0.002912  f :     0.009813
      f+1     :     0.002156
      f-1     :     0.001529
      f+2     :     0.001437
      f-2     :     0.001387
      f+3     :     0.000207
      f-3     :     0.000185

 10 H s       :     0.772236  s :     0.772236
      pz      :     0.076820  p :     0.178998
      px      :     0.057123
      py      :     0.045055
      dz2     :     0.020161  d :     0.063876
      dxz     :     0.016483
      dyz     :     0.013768
      dx2y2   :     0.006493
      dxy     :     0.006970
      f0      :     0.002609  f :     0.009561
      f+1     :     0.002315
      f-1     :     0.001115
      f+2     :     0.001441
      f-2     :     0.001514
      f+3     :     0.000280
      f-3     :     0.000288

 11 C s       :     2.547376  s :     2.547376
      pz      :     0.980626  p :     2.689438
      px      :     0.738953
      py      :     0.969860
      dz2     :     0.068503  d :     0.412912
      dxz     :     0.079991
      dyz     :     0.055354
      dx2y2   :     0.109371
      dxy     :     0.099693
      f0      :     0.014733  f :     0.103756
      f+1     :     0.014847
      f-1     :     0.002643
      f+2     :     0.018798
      f-2     :     0.006572
      f+3     :     0.019206
      f-3     :     0.026957
      g0      :     0.000387  g :     0.007818
      g+1     :     0.001450
      g-1     :     0.000059
      g+2     :     0.000760
      g-2     :     0.000368
      g+3     :     0.001133
      g-3     :     0.000100
      g+4     :     0.001276
      g-4     :     0.002285

 12 H s       :     0.783912  s :     0.783912
      pz      :     0.068338  p :     0.187469
      px      :     0.040535
      py      :     0.078596
      dz2     :     0.019004  d :     0.066099
      dxz     :     0.006375
      dyz     :     0.013583
      dx2y2   :     0.015159
      dxy     :     0.011979
      f0      :     0.000903  f :     0.009310
      f+1     :     0.000237
      f-1     :     0.002862
      f+2     :     0.001367
      f-2     :     0.001484
      f+3     :     0.000964
      f-3     :     0.001492

 13 H s       :     0.789488  s :     0.789488
      pz      :     0.111150  p :     0.209848
      px      :     0.041257
      py      :     0.057442
      dz2     :     0.018790  d :     0.067259
      dxz     :     0.016951
      dyz     :     0.025059
      dx2y2   :     0.004246
      dxy     :     0.002213
      f0      :     0.002437  f :     0.009369
      f+1     :     0.002079
      f-1     :     0.002853
      f+2     :     0.001155
      f-2     :     0.000711
      f+3     :     0.000083
      f-3     :     0.000051

 14 H s       :     0.783757  s :     0.783757
      pz      :     0.062990  p :     0.187416
      px      :     0.043751
      py      :     0.080676
      dz2     :     0.013249  d :     0.066207
      dxz     :     0.005374
      dyz     :     0.016934
      dx2y2   :     0.017725
      dxy     :     0.012925
      f0      :     0.000627  f :     0.009337
      f+1     :     0.000434
      f-1     :     0.002465
      f+2     :     0.001138
      f-2     :     0.001337
      f+3     :     0.001360
      f-3     :     0.001976

 15 H s       :     0.688311  s :     0.688311
      pz      :     0.128973  p :     0.345385
      px      :     0.117402
      py      :     0.099010
      dz2     :     0.035859  d :     0.125821
      dxz     :     0.028808
      dyz     :     0.035427
      dx2y2   :     0.013882
      dxy     :     0.011844
      f0      :     0.005419  f :     0.021766
      f+1     :     0.004011
      f-1     :     0.004186
      f+2     :     0.003004
      f-2     :     0.004030
      f+3     :     0.000620
      f-3     :     0.000498

 16 N s       :     2.884083  s :     2.884083
      pz      :     1.191982  p :     3.341523
      px      :     1.215148
      py      :     0.934393
      dz2     :     0.075658  d :     0.409056
      dxz     :     0.131611
      dyz     :     0.052854
      dx2y2   :     0.057873
      dxy     :     0.091061
      f0      :     0.020124  f :     0.082941
      f+1     :     0.011821
      f-1     :     0.011216
      f+2     :     0.015315
      f-2     :     0.011230
      f+3     :     0.006433
      f-3     :     0.006802
      g0      :     0.000763  g :     0.006565
      g+1     :     0.001278
      g-1     :     0.000316
      g+2     :     0.001006
      g-2     :     0.000754
      g+3     :     0.000850
      g-3     :     0.000398
      g+4     :     0.000416
      g-4     :     0.000784

 17 C s       :     2.611419  s :     2.611419
      pz      :     0.970105  p :     2.747468
      px      :     0.978277
      py      :     0.799086
      dz2     :     0.121160  d :     0.585328
      dxz     :     0.232993
      dyz     :     0.030802
      dx2y2   :     0.113047
      dxy     :     0.087326
      f0      :     0.034701  f :     0.148970
      f+1     :     0.021668
      f-1     :     0.009540
      f+2     :     0.033934
      f-2     :     0.007750
      f+3     :     0.017907
      f-3     :     0.023471
      g0      :     0.001008  g :     0.018471
      g+1     :     0.004319
      g-1     :     0.000387
      g+2     :     0.001869
      g-2     :     0.000921
      g+3     :     0.003520
      g-3     :     0.000515
      g+4     :     0.002332
      g-4     :     0.003599

 18 C s       :     2.618546  s :     2.618546
      pz      :     0.989844  p :     2.608018
      px      :     0.973197
      py      :     0.644978
      dz2     :     0.278373  d :     0.941238
      dxz     :     0.309729
      dyz     :     0.150388
      dx2y2   :     0.098721
      dxy     :     0.104027
      f0      :     0.079019  f :     0.262868
      f+1     :     0.054839
      f-1     :     0.033212
      f+2     :     0.043771
      f-2     :     0.028836
      f+3     :     0.009870
      f-3     :     0.013320
      g0      :     0.009915  g :     0.034877
      g+1     :     0.005821
      g-1     :     0.004502
      g+2     :     0.004802
      g-2     :     0.003893
      g+3     :     0.002375
      g-3     :     0.001589
      g+4     :     0.000839
      g-4     :     0.001141

 19 H s       :     0.789459  s :     0.789459
      pz      :     0.090827  p :     0.198914
      px      :     0.051048
      py      :     0.057039
      dz2     :     0.021477  d :     0.068295
      dxz     :     0.017832
      dyz     :     0.017973
      dx2y2   :     0.005124
      dxy     :     0.005889
      f0      :     0.002952  f :     0.009925
      f+1     :     0.002364
      f-1     :     0.001775
      f+2     :     0.001224
      f-2     :     0.001320
      f+3     :     0.000148
      f-3     :     0.000141

 20 O s       :     3.233826  s :     3.233826
      pz      :     1.504233  p :     4.274853
      px      :     1.519252
      py      :     1.251368
      dz2     :     0.039468  d :     0.103132
      dxz     :     0.036537
      dyz     :     0.016342
      dx2y2   :     0.007744
      dxy     :     0.003040
      f0      :     0.007979  f :     0.022068
      f+1     :     0.006107
      f-1     :     0.003130
      f+2     :     0.002834
      f-2     :     0.001444
      f+3     :     0.000449
      f-3     :     0.000125
      g0      :     0.000421  g :     0.001200
      g+1     :     0.000289
      g-1     :     0.000125
      g+2     :     0.000193
      g-2     :     0.000107
      g+3     :     0.000040
      g-3     :     0.000019
      g+4     :     0.000004
      g-4     :     0.000001

 21 C s       :     2.572535  s :     2.572535
      pz      :     0.998309  p :     2.746381
      px      :     0.947284
      py      :     0.800788
      dz2     :     0.175967  d :     0.622210
      dxz     :     0.184484
      dyz     :     0.100211
      dx2y2   :     0.099609
      dxy     :     0.061939
      f0      :     0.039476  f :     0.153378
      f+1     :     0.028050
      f-1     :     0.010341
      f+2     :     0.029109
      f-2     :     0.023279
      f+3     :     0.011371
      f-3     :     0.011752
      g0      :     0.002398  g :     0.014362
      g+1     :     0.002988
      g-1     :     0.000879
      g+2     :     0.002255
      g-2     :     0.001400
      g+3     :     0.001580
      g-3     :     0.001154
      g+4     :     0.000833
      g-4     :     0.000874

 22 C s       :     2.579473  s :     2.579473
      pz      :     0.944435  p :     2.681007
      px      :     0.992501
      py      :     0.744071
      dz2     :     0.121011  d :     0.509020
      dxz     :     0.173753
      dyz     :     0.040771
      dx2y2   :     0.081635
      dxy     :     0.091849
      f0      :     0.027159  f :     0.117383
      f+1     :     0.019205
      f-1     :     0.008398
      f+2     :     0.023724
      f-2     :     0.015083
      f+3     :     0.011142
      f-3     :     0.012672
      g0      :     0.001035  g :     0.011685
      g+1     :     0.002784
      g-1     :     0.000434
      g+2     :     0.001453
      g-2     :     0.000934
      g+3     :     0.001853
      g-3     :     0.000721
      g+4     :     0.001082
      g-4     :     0.001390

 23 C s       :     2.586126  s :     2.586126
      pz      :     0.959717  p :     2.711124
      px      :     0.978908
      py      :     0.772500
      dz2     :     0.112462  d :     0.500897
      dxz     :     0.198372
      dyz     :     0.049637
      dx2y2   :     0.070631
      dxy     :     0.069795
      f0      :     0.029247  f :     0.113640
      f+1     :     0.019138
      f-1     :     0.012573
      f+2     :     0.022604
      f-2     :     0.007905
      f+3     :     0.009077
      f-3     :     0.013097
      g0      :     0.002003  g :     0.011555
      g+1     :     0.001957
      g-1     :     0.000968
      g+2     :     0.001816
      g-2     :     0.000731
      g+3     :     0.001344
      g-3     :     0.000355
      g+4     :     0.000989
      g-4     :     0.001392

 24 C s       :     2.588495  s :     2.588495
      pz      :     0.992360  p :     2.691686
      px      :     0.952238
      py      :     0.747089
      dz2     :     0.168227  d :     0.507622
      dxz     :     0.141447
      dyz     :     0.096026
      dx2y2   :     0.071860
      dxy     :     0.030063
      f0      :     0.032322  f :     0.114363
      f+1     :     0.022006
      f-1     :     0.011339
      f+2     :     0.018998
      f-2     :     0.020441
      f+3     :     0.006426
      f-3     :     0.002830
      g0      :     0.002255  g :     0.011488
      g+1     :     0.002380
      g-1     :     0.000890
      g+2     :     0.001825
      g-2     :     0.001363
      g+3     :     0.001055
      g-3     :     0.000916
      g+4     :     0.000498
      g-4     :     0.000305

 25 C s       :     2.585834  s :     2.585834
      pz      :     0.950687  p :     2.711051
      px      :     0.986590
      py      :     0.773774
      dz2     :     0.125431  d :     0.500862
      dxz     :     0.169675
      dyz     :     0.039943
      dx2y2   :     0.082056
      dxy     :     0.083758
      f0      :     0.027079  f :     0.113601
      f+1     :     0.018721
      f-1     :     0.008311
      f+2     :     0.022871
      f-2     :     0.013173
      f+3     :     0.011019
      f-3     :     0.012429
      g0      :     0.001060  g :     0.011546
      g+1     :     0.002829
      g-1     :     0.000488
      g+2     :     0.001434
      g-2     :     0.000934
      g+3     :     0.001774
      g-3     :     0.000650
      g+4     :     0.001095
      g-4     :     0.001280

 26 C s       :     2.578752  s :     2.578752
      pz      :     0.950054  p :     2.684698
      px      :     0.982395
      py      :     0.752249
      dz2     :     0.111310  d :     0.509127
      dxz     :     0.194468
      dyz     :     0.052943
      dx2y2   :     0.072545
      dxy     :     0.077862
      f0      :     0.029058  f :     0.116601
      f+1     :     0.019758
      f-1     :     0.013340
      f+2     :     0.022553
      f-2     :     0.009030
      f+3     :     0.009258
      f-3     :     0.013604
      g0      :     0.001943  g :     0.011625
      g+1     :     0.001983
      g-1     :     0.000952
      g+2     :     0.001808
      g-2     :     0.000806
      g+3     :     0.001350
      g-3     :     0.000396
      g+4     :     0.000991
      g-4     :     0.001396

 27 H s       :     0.783353  s :     0.783353
      pz      :     0.084381  p :     0.189144
      px      :     0.054138
      py      :     0.050625
      dz2     :     0.021032  d :     0.065306
      dxz     :     0.019054
      dyz     :     0.016292
      dx2y2   :     0.004805
      dxy     :     0.004122
      f0      :     0.003062  f :     0.009606
      f+1     :     0.002318
      f-1     :     0.001761
      f+2     :     0.001213
      f-2     :     0.001028
      f+3     :     0.000115
      f-3     :     0.000107

 28 H s       :     0.790643  s :     0.790643
      pz      :     0.074169  p :     0.186884
      px      :     0.061385
      py      :     0.051330
      dz2     :     0.020865  d :     0.064641
      dxz     :     0.014653
      dyz     :     0.012788
      dx2y2   :     0.008321
      dxy     :     0.008013
      f0      :     0.002331  f :     0.009611
      f+1     :     0.002315
      f-1     :     0.000839
      f+2     :     0.001658
      f-2     :     0.001621
      f+3     :     0.000452
      f-3     :     0.000395

 29 H s       :     0.790398  s :     0.790398
      pz      :     0.044100  p :     0.185372
      px      :     0.092553
      py      :     0.048719
      dz2     :     0.005716  d :     0.064092
      dxz     :     0.024345
      dyz     :     0.000889
      dx2y2   :     0.014042
      dxy     :     0.019100
      f0      :     0.001300  f :     0.009528
      f+1     :     0.001469
      f-1     :     0.000157
      f+2     :     0.002224
      f-2     :     0.000243
      f+3     :     0.001784
      f-3     :     0.002351

 30 H s       :     0.790033  s :     0.790033
      pz      :     0.084181  p :     0.187000
      px      :     0.049323
      py      :     0.053497
      dz2     :     0.020529  d :     0.064711
      dxz     :     0.018915
      dyz     :     0.016618
      dx2y2   :     0.004560
      dxy     :     0.004089
      f0      :     0.003021  f :     0.009626
      f+1     :     0.002290
      f-1     :     0.001771
      f+2     :     0.001244
      f-2     :     0.001071
      f+3     :     0.000114
      f-3     :     0.000115

 31 H s       :     0.779033  s :     0.779033
      pz      :     0.075226  p :     0.192148
      px      :     0.065493
      py      :     0.051429
      dz2     :     0.021253  d :     0.065839
      dxz     :     0.015085
      dyz     :     0.013207
      dx2y2   :     0.008450
      dxy     :     0.007844
      f0      :     0.002427  f :     0.009611
      f+1     :     0.002242
      f-1     :     0.000939
      f+2     :     0.001670
      f-2     :     0.001559
      f+3     :     0.000422
      f-3     :     0.000352

 32 Cls       :     5.944840  s :     5.944840
      pz      :     3.933372  p :    11.871524
      px      :     3.948559
      py      :     3.989592
      dz2     :     0.002298  d :     0.007517
      dxz     :     0.003626
      dyz     :     0.000291
      dx2y2   :     0.001137
      dxy     :     0.000164
      f0      :     0.000317  f :     0.001055
      f+1     :     0.000196
      f-1     :     0.000045
      f+2     :     0.000360
      f-2     :     0.000047
      f+3     :     0.000067
      f-3     :     0.000023
      g0      :     0.000009  g :     0.000029
      g+1     :     0.000000
      g-1     :     0.000001
      g+2     :     0.000008
      g-2     :     0.000001
      g+3     :     0.000006
      g-3     :     0.000002
      g+4     :     0.000001
      g-4     :     0.000001


SPIN
  0 N s       :    -0.000000  s :    -0.000000
      pz      :     0.000000  p :    -0.000000
      px      :    -0.000000
      py      :    -0.000000
      dz2     :    -0.000000  d :     0.000000
      dxz     :     0.000000
      dyz     :     0.000000
      dx2y2   :    -0.000000
      dxy     :     0.000000
      f0      :    -0.000000  f :    -0.000000
      f+1     :    -0.000000
      f-1     :    -0.000000
      f+2     :     0.000000
      f-2     :     0.000000
      f+3     :     0.000000
      f-3     :    -0.000000
      g0      :    -0.000000  g :    -0.000000
      g+1     :    -0.000000
      g-1     :     0.000000
      g+2     :     0.000000
      g-2     :     0.000000
      g+3     :     0.000000
      g-3     :    -0.000000
      g+4     :    -0.000000
      g-4     :     0.000000

  1 C s       :     0.000000  s :     0.000000
      pz      :    -0.000000  p :    -0.000000
      px      :    -0.000000
      py      :     0.000000
      dz2     :    -0.000000  d :    -0.000000
      dxz     :    -0.000000
      dyz     :    -0.000000
      dx2y2   :    -0.000000
      dxy     :    -0.000000
      f0      :     0.000000  f :    -0.000000
      f+1     :    -0.000000
      f-1     :    -0.000000
      f+2     :    -0.000000
      f-2     :    -0.000000
      f+3     :     0.000000
      f-3     :     0.000000
      g0      :     0.000000  g :     0.000000
      g+1     :     0.000000
      g-1     :    -0.000000
      g+2     :    -0.000000
      g-2     :    -0.000000
      g+3     :    -0.000000
      g-3     :    -0.000000
      g+4     :     0.000000
      g-4     :    -0.000000

  2 C s       :     0.000000  s :     0.000000
      pz      :    -0.000000  p :    -0.000000
      px      :    -0.000000
      py      :    -0.000000
      dz2     :     0.000000  d :     0.000000
      dxz     :     0.000000
      dyz     :    -0.000000
      dx2y2   :     0.000000
      dxy     :     0.000000
      f0      :     0.000000  f :     0.000000
      f+1     :     0.000000
      f-1     :    -0.000000
      f+2     :     0.000000
      f-2     :     0.000000
      f+3     :     0.000000
      f-3     :     0.000000
      g0      :    -0.000000  g :     0.000000
      g+1     :    -0.000000
      g-1     :    -0.000000
      g+2     :    -0.000000
      g-2     :     0.000000
      g+3     :     0.000000
      g-3     :     0.000000
      g+4     :    -0.000000
      g-4     :     0.000000

  3 C s       :    -0.000000  s :    -0.000000
      pz      :    -0.000000  p :     0.000000
      px      :     0.000000
      py      :     0.000000
      dz2     :     0.000000  d :    -0.000000
      dxz     :    -0.000000
      dyz     :    -0.000000
      dx2y2   :    -0.000000
      dxy     :     0.000000
      f0      :     0.000000  f :    -0.000000
      f+1     :    -0.000000
      f-1     :    -0.000000
      f+2     :    -0.000000
      f-2     :    -0.000000
      f+3     :     0.000000
      f-3     :    -0.000000
      g0      :     0.000000  g :     0.000000
      g+1     :    -0.000000
      g-1     :     0.000000
      g+2     :     0.000000
      g-2     :     0.000000
      g+3     :     0.000000
      g-3     :     0.000000
      g+4     :     0.000000
      g-4     :    -0.000000

  4 C s       :     0.000000  s :     0.000000
      pz      :    -0.000000  p :     0.000000
      px      :     0.000000
      py      :    -0.000000
      dz2     :    -0.000000  d :     0.000000
      dxz     :     0.000000
      dyz     :     0.000000
      dx2y2   :    -0.000000
      dxy     :     0.000000
      f0      :     0.000000  f :    -0.000000
      f+1     :    -0.000000
      f-1     :     0.000000
      f+2     :     0.000000
      f-2     :    -0.000000
      f+3     :    -0.000000
      f-3     :    -0.000000
      g0      :     0.000000  g :     0.000000
      g+1     :    -0.000000
      g-1     :     0.000000
      g+2     :     0.000000
      g-2     :    -0.000000
      g+3     :    -0.000000
      g-3     :    -0.000000
      g+4     :    -0.000000
      g-4     :     0.000000

  5 C s       :    -0.000000  s :    -0.000000
      pz      :     0.000000  p :    -0.000000
      px      :    -0.000000
      py      :     0.000000
      dz2     :    -0.000000  d :     0.000000
      dxz     :    -0.000000
      dyz     :    -0.000000
      dx2y2   :     0.000000
      dxy     :    -0.000000
      f0      :    -0.000000  f :    -0.000000
      f+1     :    -0.000000
      f-1     :    -0.000000
      f+2     :     0.000000
      f-2     :     0.000000
      f+3     :    -0.000000
      f-3     :    -0.000000
      g0      :    -0.000000  g :    -0.000000
      g+1     :     0.000000
      g-1     :     0.000000
      g+2     :    -0.000000
      g-2     :    -0.000000
      g+3     :    -0.000000
      g-3     :     0.000000
      g+4     :     0.000000
      g-4     :    -0.000000

  6 H s       :     0.000000  s :     0.000000
      pz      :    -0.000000  p :    -0.000000
      px      :     0.000000
      py      :     0.000000
      dz2     :     0.000000  d :     0.000000
      dxz     :    -0.000000
      dyz     :     0.000000
      dx2y2   :     0.000000
      dxy     :    -0.000000
      f0      :    -0.000000  f :    -0.000000
      f+1     :    -0.000000
      f-1     :    -0.000000
      f+2     :     0.000000
      f-2     :    -0.000000
      f+3     :     0.000000
      f-3     :     0.000000

  7 H s       :     0.000000  s :     0.000000
      pz      :    -0.000000  p :    -0.000000
      px      :    -0.000000
      py      :    -0.000000
      dz2     :    -0.000000  d :    -0.000000
      dxz     :    -0.000000
      dyz     :    -0.000000
      dx2y2   :    -0.000000
      dxy     :    -0.000000
      f0      :    -0.000000  f :    -0.000000
      f+1     :     0.000000
      f-1     :    -0.000000
      f+2     :    -0.000000
      f-2     :    -0.000000
      f+3     :    -0.000000
      f-3     :     0.000000

  8 N s       :    -0.000000  s :    -0.000000
      pz      :     0.000000  p :     0.000000
      px      :    -0.000000
      py      :     0.000000
      dz2     :     0.000000  d :     0.000000
      dxz     :    -0.000000
      dyz     :     0.000000
      dx2y2   :     0.000000
      dxy     :     0.000000
      f0      :     0.000000  f :    -0.000000
      f+1     :    -0.000000
      f-1     :    -0.000000
      f+2     :     0.000000
      f-2     :    -0.000000
      f+3     :    -0.000000
      f-3     :     0.000000
      g0      :     0.000000  g :     0.000000
      g+1     :     0.000000
      g-1     :     0.000000
      g+2     :     0.000000
      g-2     :     0.000000
      g+3     :     0.000000
      g-3     :    -0.000000
      g+4     :    -0.000000
      g-4     :     0.000000

  9 H s       :     0.000000  s :     0.000000
      pz      :    -0.000000  p :    -0.000000
      px      :    -0.000000
      py      :    -0.000000
      dz2     :     0.000000  d :     0.000000
      dxz     :    -0.000000
      dyz     :    -0.000000
      dx2y2   :     0.000000
      dxy     :    -0.000000
      f0      :     0.000000  f :    -0.000000
      f+1     :    -0.000000
      f-1     :    -0.000000
      f+2     :    -0.000000
      f-2     :    -0.000000
      f+3     :     0.000000
      f-3     :     0.000000

 10 H s       :     0.000000  s :     0.000000
      pz      :    -0.000000  p :    -0.000000
      px      :    -0.000000
      py      :     0.000000
      dz2     :    -0.000000  d :     0.000000
      dxz     :     0.000000
      dyz     :     0.000000
      dx2y2   :     0.000000
      dxy     :    -0.000000
      f0      :     0.000000  f :     0.000000
      f+1     :     0.000000
      f-1     :    -0.000000
      f+2     :     0.000000
      f-2     :    -0.000000
      f+3     :     0.000000
      f-3     :     0.000000

 11 C s       :     0.000000  s :     0.000000
      pz      :     0.000000  p :     0.000000
      px      :     0.000000
      py      :    -0.000000
      dz2     :    -0.000000  d :    -0.000000
      dxz     :     0.000000
      dyz     :    -0.000000
      dx2y2   :    -0.000000
      dxy     :    -0.000000
      f0      :    -0.000000  f :    -0.000000
      f+1     :     0.000000
      f-1     :    -0.000000
      f+2     :     0.000000
      f-2     :     0.000000
      f+3     :    -0.000000
      f-3     :    -0.000000
      g0      :     0.000000  g :    -0.000000
      g+1     :     0.000000
      g-1     :    -0.000000
      g+2     :    -0.000000
      g-2     :     0.000000
      g+3     :    -0.000000
      g-3     :    -0.000000
      g+4     :    -0.000000
      g-4     :     0.000000

 12 H s       :    -0.000000  s :    -0.000000
      pz      :     0.000000  p :     0.000000
      px      :     0.000000
      py      :    -0.000000
      dz2     :     0.000000  d :     0.000000
      dxz     :     0.000000
      dyz     :    -0.000000
      dx2y2   :     0.000000
      dxy     :     0.000000
      f0      :     0.000000  f :     0.000000
      f+1     :     0.000000
      f-1     :    -0.000000
      f+2     :    -0.000000
      f-2     :     0.000000
      f+3     :     0.000000
      f-3     :     0.000000

 13 H s       :    -0.000000  s :    -0.000000
      pz      :     0.000000  p :     0.000000
      px      :     0.000000
      py      :     0.000000
      dz2     :    -0.000000  d :    -0.000000
      dxz     :     0.000000
      dyz     :    -0.000000
      dx2y2   :     0.000000
      dxy     :    -0.000000
      f0      :    -0.000000  f :     0.000000
      f+1     :     0.000000
      f-1     :    -0.000000
      f+2     :     0.000000
      f-2     :     0.000000
      f+3     :    -0.000000
      f-3     :    -0.000000

 14 H s       :    -0.000000  s :    -0.000000
      pz      :     0.000000  p :     0.000000
      px      :     0.000000
      py      :     0.000000
      dz2     :     0.000000  d :     0.000000
      dxz     :    -0.000000
      dyz     :    -0.000000
      dx2y2   :     0.000000
      dxy     :     0.000000
      f0      :     0.000000  f :     0.000000
      f+1     :     0.000000
      f-1     :     0.000000
      f+2     :    -0.000000
      f-2     :    -0.000000
      f+3     :     0.000000
      f-3     :    -0.000000

 15 H s       :     0.000000  s :     0.000000
      pz      :    -0.000000  p :     0.000000
      px      :     0.000000
      py      :     0.000000
      dz2     :     0.000000  d :     0.000000
      dxz     :    -0.000000
      dyz     :     0.000000
      dx2y2   :    -0.000000
      dxy     :    -0.000000
      f0      :     0.000000  f :     0.000000
      f+1     :    -0.000000
      f-1     :     0.000000
      f+2     :    -0.000000
      f-2     :     0.000000
      f+3     :    -0.000000
      f-3     :     0.000000

 16 N s       :    -0.000000  s :    -0.000000
      pz      :     0.000000  p :     0.000000
      px      :    -0.000000
      py      :     0.000000
      dz2     :    -0.000000  d :    -0.000000
      dxz     :    -0.000000
      dyz     :     0.000000
      dx2y2   :     0.000000
      dxy     :     0.000000
      f0      :    -0.000000  f :    -0.000000
      f+1     :    -0.000000
      f-1     :     0.000000
      f+2     :    -0.000000
      f-2     :     0.000000
      f+3     :     0.000000
      f-3     :    -0.000000
      g0      :    -0.000000  g :    -0.000000
      g+1     :    -0.000000
      g-1     :    -0.000000
      g+2     :    -0.000000
      g-2     :    -0.000000
      g+3     :     0.000000
      g-3     :     0.000000
      g+4     :    -0.000000
      g-4     :    -0.000000

 17 C s       :     0.000000  s :     0.000000
      pz      :    -0.000000  p :    -0.000000
      px      :    -0.000000
      py      :    -0.000000
      dz2     :    -0.000000  d :     0.000000
      dxz     :     0.000000
      dyz     :    -0.000000
      dx2y2   :     0.000000
      dxy     :    -0.000000
      f0      :     0.000000  f :    -0.000000
      f+1     :    -0.000000
      f-1     :    -0.000000
      f+2     :    -0.000000
      f-2     :    -0.000000
      f+3     :    -0.000000
      f-3     :     0.000000
      g0      :    -0.000000  g :     0.000000
      g+1     :     0.000000
      g-1     :    -0.000000
      g+2     :     0.000000
      g-2     :    -0.000000
      g+3     :     0.000000
      g-3     :     0.000000
      g+4     :    -0.000000
      g-4     :     0.000000

 18 C s       :    -0.000000  s :    -0.000000
      pz      :     0.000000  p :    -0.000000
      px      :    -0.000000
      py      :     0.000000
      dz2     :     0.000000  d :     0.000000
      dxz     :    -0.000000
      dyz     :     0.000000
      dx2y2   :    -0.000000
      dxy     :    -0.000000
      f0      :     0.000000  f :     0.000000
      f+1     :     0.000000
      f-1     :     0.000000
      f+2     :     0.000000
      f-2     :     0.000000
      f+3     :     0.000000
      f-3     :    -0.000000
      g0      :     0.000000  g :     0.000000
      g+1     :    -0.000000
      g-1     :     0.000000
      g+2     :     0.000000
      g-2     :     0.000000
      g+3     :     0.000000
      g-3     :     0.000000
      g+4     :    -0.000000
      g-4     :     0.000000

 19 H s       :    -0.000000  s :    -0.000000
      pz      :    -0.000000  p :    -0.000000
      px      :     0.000000
      py      :    -0.000000
      dz2     :     0.000000  d :     0.000000
      dxz     :    -0.000000
      dyz     :     0.000000
      dx2y2   :     0.000000
      dxy     :     0.000000
      f0      :    -0.000000  f :    -0.000000
      f+1     :    -0.000000
      f-1     :     0.000000
      f+2     :     0.000000
      f-2     :    -0.000000
      f+3     :    -0.000000
      f-3     :     0.000000

 20 O s       :    -0.000000  s :    -0.000000
      pz      :    -0.000000  p :     0.000000
      px      :     0.000000
      py      :     0.000000
      dz2     :    -0.000000  d :    -0.000000
      dxz     :    -0.000000
      dyz     :    -0.000000
      dx2y2   :    -0.000000
      dxy     :    -0.000000
      f0      :     0.000000  f :     0.000000
      f+1     :    -0.000000
      f-1     :    -0.000000
      f+2     :    -0.000000
      f-2     :     0.000000
      f+3     :     0.000000
      f-3     :     0.000000
      g0      :     0.000000  g :     0.000000
      g+1     :    -0.000000
      g-1     :     0.000000
      g+2     :    -0.000000
      g-2     :     0.000000
      g+3     :    -0.000000
      g-3     :     0.000000
      g+4     :     0.000000
      g-4     :    -0.000000

 21 C s       :    -0.000000  s :    -0.000000
      pz      :    -0.000000  p :     0.000000
      px      :     0.000000
      py      :     0.000000
      dz2     :     0.000000  d :    -0.000000
      dxz     :    -0.000000
      dyz     :    -0.000000
      dx2y2   :    -0.000000
      dxy     :    -0.000000
      f0      :    -0.000000  f :    -0.000000
      f+1     :     0.000000
      f-1     :     0.000000
      f+2     :     0.000000
      f-2     :    -0.000000
      f+3     :    -0.000000
      f-3     :     0.000000
      g0      :    -0.000000  g :    -0.000000
      g+1     :     0.000000
      g-1     :    -0.000000
      g+2     :     0.000000
      g-2     :     0.000000
      g+3     :    -0.000000
      g-3     :    -0.000000
      g+4     :     0.000000
      g-4     :    -0.000000

 22 C s       :    -0.000000  s :    -0.000000
      pz      :    -0.000000  p :    -0.000000
      px      :    -0.000000
      py      :    -0.000000
      dz2     :    -0.000000  d :    -0.000000
      dxz     :    -0.000000
      dyz     :     0.000000
      dx2y2   :     0.000000
      dxy     :     0.000000
      f0      :     0.000000  f :    -0.000000
      f+1     :    -0.000000
      f-1     :     0.000000
      f+2     :    -0.000000
      f-2     :    -0.000000
      f+3     :    -0.000000
      f-3     :    -0.000000
      g0      :     0.000000  g :     0.000000
      g+1     :     0.000000
      g-1     :     0.000000
      g+2     :    -0.000000
      g-2     :    -0.000000
      g+3     :     0.000000
      g-3     :    -0.000000
      g+4     :     0.000000
      g-4     :     0.000000

 23 C s       :     0.000000  s :     0.000000
      pz      :     0.000000  p :     0.000000
      px      :     0.000000
      py      :     0.000000
      dz2     :    -0.000000  d :    -0.000000
      dxz     :    -0.000000
      dyz     :    -0.000000
      dx2y2   :    -0.000000
      dxy     :    -0.000000
      f0      :    -0.000000  f :    -0.000000
      f+1     :     0.000000
      f-1     :     0.000000
      f+2     :    -0.000000
      f-2     :     0.000000
      f+3     :    -0.000000
      f-3     :    -0.000000
      g0      :    -0.000000  g :    -0.000000
      g+1     :    -0.000000
      g-1     :    -0.000000
      g+2     :    -0.000000
      g-2     :    -0.000000
      g+3     :     0.000000
      g-3     :     0.000000
      g+4     :     0.000000
      g-4     :     0.000000

 24 C s       :    -0.000000  s :    -0.000000
      pz      :     0.000000  p :    -0.000000
      px      :    -0.000000
      py      :    -0.000000
      dz2     :    -0.000000  d :     0.000000
      dxz     :    -0.000000
      dyz     :     0.000000
      dx2y2   :     0.000000
      dxy     :     0.000000
      f0      :     0.000000  f :     0.000000
      f+1     :     0.000000
      f-1     :    -0.000000
      f+2     :    -0.000000
      f-2     :    -0.000000
      f+3     :     0.000000
      f-3     :    -0.000000
      g0      :     0.000000  g :     0.000000
      g+1     :    -0.000000
      g-1     :    -0.000000
      g+2     :    -0.000000
      g-2     :     0.000000
      g+3     :     0.000000
      g-3     :     0.000000
      g+4     :     0.000000
      g-4     :    -0.000000

 25 C s       :     0.000000  s :     0.000000
      pz      :    -0.000000  p :    -0.000000
      px      :    -0.000000
      py      :    -0.000000
      dz2     :    -0.000000  d :    -0.000000
      dxz     :    -0.000000
      dyz     :    -0.000000
      dx2y2   :     0.000000
      dxy     :    -0.000000
      f0      :     0.000000  f :    -0.000000
      f+1     :    -0.000000
      f-1     :     0.000000
      f+2     :     0.000000
      f-2     :    -0.000000
      f+3     :    -0.000000
      f-3     :    -0.000000
      g0      :    -0.000000  g :     0.000000
      g+1     :    -0.000000
      g-1     :    -0.000000
      g+2     :     0.000000
      g-2     :    -0.000000
      g+3     :     0.000000
      g-3     :    -0.000000
      g+4     :     0.000000
      g-4     :    -0.000000

 26 C s       :    -0.000000  s :    -0.000000
      pz      :     0.000000  p :     0.000000
      px      :    -0.000000
      py      :    -0.000000
      dz2     :     0.000000  d :     0.000000
      dxz     :     0.000000
      dyz     :     0.000000
      dx2y2   :    -0.000000
      dxy     :    -0.000000
      f0      :    -0.000000  f :    -0.000000
      f+1     :     0.000000
      f-1     :    -0.000000
      f+2     :    -0.000000
      f-2     :     0.000000
      f+3     :     0.000000
      f-3     :    -0.000000
      g0      :    -0.000000  g :    -0.000000
      g+1     :     0.000000
      g-1     :     0.000000
      g+2     :     0.000000
      g-2     :     0.000000
      g+3     :    -0.000000
      g-3     :    -0.000000
      g+4     :     0.000000
      g-4     :     0.000000

 27 H s       :     0.000000  s :     0.000000
      pz      :    -0.000000  p :    -0.000000
      px      :     0.000000
      py      :    -0.000000
      dz2     :     0.000000  d :    -0.000000
      dxz     :    -0.000000
      dyz     :    -0.000000
      dx2y2   :    -0.000000
      dxy     :     0.000000
      f0      :     0.000000  f :    -0.000000
      f+1     :    -0.000000
      f-1     :     0.000000
      f+2     :    -0.000000
      f-2     :    -0.000000
      f+3     :    -0.000000
      f-3     :     0.000000

 28 H s       :    -0.000000  s :    -0.000000
      pz      :     0.000000  p :     0.000000
      px      :    -0.000000
      py      :     0.000000
      dz2     :     0.000000  d :     0.000000
      dxz     :    -0.000000
      dyz     :    -0.000000
      dx2y2   :     0.000000
      dxy     :     0.000000
      f0      :     0.000000  f :     0.000000
      f+1     :     0.000000
      f-1     :     0.000000
      f+2     :     0.000000
      f-2     :     0.000000
      f+3     :     0.000000
      f-3     :     0.000000

 29 H s       :     0.000000  s :     0.000000
      pz      :    -0.000000  p :    -0.000000
      px      :    -0.000000
      py      :    -0.000000
      dz2     :     0.000000  d :     0.000000
      dxz     :     0.000000
      dyz     :    -0.000000
      dx2y2   :     0.000000
      dxy     :    -0.000000
      f0      :     0.000000  f :     0.000000
      f+1     :     0.000000
      f-1     :    -0.000000
      f+2     :     0.000000
      f-2     :     0.000000
      f+3     :     0.000000
      f-3     :     0.000000

 30 H s       :     0.000000  s :     0.000000
      pz      :    -0.000000  p :     0.000000
      px      :     0.000000
      py      :     0.000000
      dz2     :    -0.000000  d :    -0.000000
      dxz     :    -0.000000
      dyz     :    -0.000000
      dx2y2   :     0.000000
      dxy     :    -0.000000
      f0      :    -0.000000  f :     0.000000
      f+1     :     0.000000
      f-1     :    -0.000000
      f+2     :     0.000000
      f-2     :     0.000000
      f+3     :    -0.000000
      f-3     :     0.000000

 31 H s       :    -0.000000  s :    -0.000000
      pz      :    -0.000000  p :    -0.000000
      px      :     0.000000
      py      :    -0.000000
      dz2     :    -0.000000  d :    -0.000000
      dxz     :     0.000000
      dyz     :    -0.000000
      dx2y2   :    -0.000000
      dxy     :    -0.000000
      f0      :     0.000000  f :    -0.000000
      f+1     :     0.000000
      f-1     :     0.000000
      f+2     :    -0.000000
      f-2     :    -0.000000
      f+3     :    -0.000000
      f-3     :    -0.000000

 32 Cls       :     0.000000  s :     0.000000
      pz      :    -0.000000  p :    -0.000000
      px      :    -0.000000
      py      :    -0.000000
      dz2     :    -0.000000  d :    -0.000000
      dxz     :    -0.000000
      dyz     :    -0.000000
      dx2y2   :     0.000000
      dxy     :    -0.000000
      f0      :     0.000000  f :     0.000000
      f+1     :    -0.000000
      f-1     :     0.000000
      f+2     :     0.000000
      f-2     :    -0.000000
      f+3     :    -0.000000
      f-3     :     0.000000
      g0      :    -0.000000  g :    -0.000000
      g+1     :    -0.000000
      g-1     :    -0.000000
      g+2     :    -0.000000
      g-2     :     0.000000
      g+3     :     0.000000
      g-3     :     0.000000
      g+4     :    -0.000000
      g-4     :     0.000000


                      *****************************
                      * MAYER POPULATION ANALYSIS *
                      *****************************

  NA   - Mulliken gross atomic population
  ZA   - Total nuclear charge
  QA   - Mulliken gross atomic charge
  VA   - Mayer's total valence
  BVA  - Mayer's bonded valence
  FA   - Mayer's free valence

  ATOM       NA         ZA         QA         VA         BVA        FA
  0 N      7.1955     7.0000    -0.1955     3.4867     3.4867    -0.0000
  1 C      5.8598     6.0000     0.1402     3.6138     3.6138    -0.0000
  2 C      6.1051     6.0000    -0.1051     3.6851     3.6851    -0.0000
  3 C      5.6821     6.0000     0.3179     3.5147     3.5147     0.0000
  4 C      6.1188     6.0000    -0.1188     3.7040     3.7040    -0.0000
  5 C      5.8403     6.0000     0.1597     3.6163     3.6163    -0.0000
  6 H      0.8786     1.0000     0.1214     1.0441     1.0441    -0.0000
  7 H      0.8998     1.0000     0.1002     1.0074     1.0074    -0.0000
  8 N      7.0581     7.0000    -0.0581     3.1727     3.1727     0.0000
  9 H      0.8850     1.0000     0.1150     0.9878     0.9878    -0.0000
 10 H      0.8644     1.0000     0.1356     0.9739     0.9739    -0.0000
 11 C      5.9651     6.0000     0.0349     3.7450     3.7450    -0.0000
 12 H      0.9104     1.0000     0.0896     0.9866     0.9866    -0.0000
 13 H      0.9376     1.0000     0.0624     1.0422     1.0422     0.0000
 14 H      0.9175     1.0000     0.0825     0.9867     0.9867    -0.0000
 15 H      0.8225     1.0000     0.1775     1.0693     1.0693     0.0000
 16 N      7.1843     7.0000    -0.1843     2.8416     2.8416     0.0000
 17 C      5.9975     6.0000     0.0025     3.7406     3.7406    -0.0000
 18 C      5.8153     6.0000     0.1847     3.8167     3.8167    -0.0000
 19 H      0.8897     1.0000     0.1103     0.9773     0.9773    -0.0000
 20 O      8.4269     8.0000    -0.4269     2.0210     2.0210     0.0000
 21 C      5.8933     6.0000     0.1067     3.4245     3.4245    -0.0000
 22 C      6.0476     6.0000    -0.0476     3.6503     3.6503     0.0000
 23 C      6.1246     6.0000    -0.1246     3.7961     3.7961     0.0000
 24 C      6.0448     6.0000    -0.0448     3.7482     3.7482     0.0000
 25 C      6.1435     6.0000    -0.1435     3.7943     3.7943    -0.0000
 26 C      6.0361     6.0000    -0.0361     3.6446     3.6446     0.0000
 27 H      0.9193     1.0000     0.0807     1.0063     1.0063     0.0000
 28 H      0.8951     1.0000     0.1049     0.9844     0.9844     0.0000
 29 H      0.8941     1.0000     0.1059     0.9815     0.9815     0.0000
 30 H      0.8941     1.0000     0.1059     0.9851     0.9851    -0.0000
 31 H      0.9136     1.0000     0.0864     0.9904     0.9904     0.0000
 32 Cl    17.9396    17.0000    -0.9396     0.1051     0.1051    -0.0000

  Mayer bond orders larger than 0.100000
B(  0-N ,  1-C ) :   1.2502 B(  0-N ,  5-C ) :   1.2035 B(  0-N , 11-C ) :   0.8432 
B(  1-C ,  2-C ) :   1.3454 B(  1-C ,  6-H ) :   0.9555 B(  2-C ,  3-C ) :   1.1647 
B(  2-C ,  7-H ) :   0.9680 B(  3-C ,  4-C ) :   1.1789 B(  3-C ,  8-N ) :   1.0890 
B(  4-C ,  5-C ) :   1.3859 B(  4-C ,  9-H ) :   0.9624 B(  5-C , 10-H ) :   0.9597 
B(  8-N , 15-H ) :   0.9248 B(  8-N , 16-N ) :   1.0403 B( 11-C , 12-H ) :   0.9589 
B( 11-C , 13-H ) :   0.9762 B( 11-C , 14-H ) :   0.9598 B( 16-N , 17-C ) :   1.6584 
B( 17-C , 18-C ) :   1.0312 B( 17-C , 19-H ) :   0.9549 B( 18-C , 20-O ) :   1.8135 
B( 18-C , 21-C ) :   0.9050 B( 21-C , 22-C ) :   1.2128 B( 21-C , 26-C ) :   1.2267 
B( 22-C , 23-C ) :   1.3512 B( 22-C , 27-H ) :   0.9721 B( 23-C , 24-C ) :   1.3148 
B( 23-C , 28-H ) :   0.9694 B( 24-C , 25-C ) :   1.3355 B( 24-C , 29-H ) :   0.9662 
B( 25-C , 26-C ) :   1.3377 B( 25-C , 30-H ) :   0.9697 B( 26-C , 31-H ) :   0.9705 


-------
TIMINGS
-------

Total SCF time: 0 days 0 hours 14 min 50 sec 

Total time                  ....     890.043 sec
Sum of individual times     ....     890.767 sec  (100.1%)

SCF preparation             ....       1.584 sec  (  0.2%)
Fock matrix formation       ....     856.391 sec  ( 96.2%)
  Startup                   ....       0.889 sec  (  0.1% of F)
  Split-RI-J                ....      23.789 sec  (  2.8% of F)
  Chain of spheres X        ....     724.108 sec  ( 84.6% of F)
  XC integration            ....      79.904 sec  (  9.3% of F)
    XC Preparation          ....       0.000 sec  (  0.0% of XC)
    Basis function eval.    ....       6.006 sec  (  7.5% of XC)
    Density eval.           ....      26.825 sec  ( 33.6% of XC)
    XC-Functional eval.     ....       0.690 sec  (  0.9% of XC)
    XC-Potential eval.      ....      34.943 sec  ( 43.7% of XC)
  CPCM terms                ....      24.895 sec  (  2.9% of F)
Diagonalization             ....       0.000 sec  (  0.0%)
Density matrix formation    ....       2.937 sec  (  0.3%)
Total Energy calculation    ....       1.478 sec  (  0.2%)
Population analysis         ....       0.956 sec  (  0.1%)
Orbital Transformation      ....       3.683 sec  (  0.4%)
Orbital Orthonormalization  ....       0.000 sec  (  0.0%)
DIIS solution               ....      16.113 sec  (  1.8%)
SOSCF solution              ....       7.625 sec  (  0.9%)
Finished LeanSCF after 891.3 sec

Maximum memory used throughout the entire LEANSCF-calculation: 292.3 MB


-------------------------------------------------------------------------------
                          DFT DISPERSION CORRECTION                            
                                                                               
                                DFTD4 V3.4.0                                   
-------------------------------------------------------------------------------
The WB97X-D3BJ functional is recognized
Active option DFTDOPT                   ...         5   

-------------------------   ----------------
Dispersion correction           -0.073642430
-------------------------   ----------------


-------------------------   --------------------
FINAL SINGLE POINT ENERGY     -1242.296370428657
-------------------------   --------------------


           ************************************************************
           *        Program running with 12 parallel MPI-processes    *
           *              working on a common directory               *
           ************************************************************

------------------------------------------------------------------------------
                              ORCA PROPERTY CALCULATIONS
------------------------------------------------------------------------------

GBWName                                 ... orca.gbw
Number of atoms                         ...     33
Number of basis functions               ...   1516
Max core memory                         ...   1024 MB

Electric properties:
Dipole moment                           ... YES
Quadrupole moment                       ...  NO
Static polarizability (Dipole/Dipole)   ...  NO
Static polarizability (Dipole/Quad.)    ...  NO
Static polarizability (Quad./Quad.)     ...  NO
Static polarizability (Velocity)        ...  NO

Atomic electric properties:
Dipole moment                           ...  NO
Quadrupole moment                       ...  NO
Static polarizability                   ...  NO

Choice of electric origin               ... Center of mass
Position of electric origin             ...    -0.000012    -0.000001    -0.000000

General magnetic properties:
Magnetizability                         ...  NO

EPR properties:
g-Tensor (aka g-matrix)                 ...  NO
Zero-Field splitting spin-orbit         ...  NO
Zero-field splitting spin-spin          ...  NO
Hyperfine couplings                     ...  NO (   0 nuclei)
Quadrupole couplings                    ...  NO (   0 nuclei)
Contact density                         ...  NO (   0 nuclei)

NMR properties:
Chemical shifts                         ...  NO (   0 nuclei)
Spin-rotation constants                 ...  NO (   0 nuclei)
Spin-spin couplings                     ...  NO (   0 nuclei,    0 pairs)

Choice of magnetic origin               ... GIAO
Position of magnetic origin             ...     0.000000     0.000000     0.000000

Properties with geometric perturbations:
SCF Hessian                             ...  NO
IR spectrum                             ...  NO
VCD spectrum                            ...  NO
X-ray spectroscopy properties:
SCF XES/XAS/RIXS spectra                ...  NO


-------------
DIPOLE MOMENT
-------------

Method             : SCF
Type of density    : Electron Density
Multiplicity       :   1
Irrep              :   0
Energy             : -1242.2227279984238066 Eh
Relativity type    : 
Basis              : AO
                                X                 Y                 Z
Electronic contribution:     -4.207733807      -0.972674665       2.870817306
Nuclear contribution   :     10.613910054       2.439044315      -8.895899512
                        -----------------------------------------
Total Dipole Moment    :      6.406176247       1.466369650      -6.025082206
                        -----------------------------------------
Magnitude (a.u.)       :      8.915769717
Magnitude (Debye)      :     22.662085635


--------------------
Rotational spectrum 
--------------------
 
Rotational constants in cm-1:             0.031958             0.003146             0.002874 
Rotational constants in MHz :           958.086806            94.300670            86.151194 

Dipole components along the rotational axes: 
x,y,z [a.u.] :     7.248713    -5.179694     0.343329 
x,y,z [Debye]:    18.424764   -13.165737     0.872674 

 

Dipole moment calculation done in   0.1 sec 

Maximum memory used throughout the entire PROP-calculation: 180.2 MB

--------------------------------
SUGGESTED CITATIONS FOR THIS RUN
--------------------------------

Below you find a list of papers that are relevant to this ORCA run
We neither can nor want to force you to cite these papers, but we appreciate if you do
You receive ORCA, which is the product of decades of hard work by many enthusiastic individuals, for free
The only thing we kindly ask in return is that you cite our papers,
We deeply appreciate it, if you show your appreciation for ORCA by not just citing the generic ORCA reference.

Please note that relegating all ORCA citations to the supporting information does *not* help us.
SI sections are not indexed - citations you put there will not count into any citation statistics
But we need these citations in order to attract the funding resources that allow us to do what we are doing

Therefore, if you are a happy ORCA user, please consider citing a few of the papers listed below in the main body of your paper

In addition to the list printed below, the program has created the file orca.bibtex that contains the list in bibtex format
You can import this file easily into all common literature databanks and citation aid programs


List of essential papers. We consider these as the minimum necessary citations

  1. Neese,F.
     Software update: the ORCA program system, version 5.0
     WIRES Comput. Molec. Sci., 2022 12(1)e1606
     doi.org/10.1002/wcms.1606

List of papers to cite with high priority. The work reported in these papers was absolutely
necessary for this run to complete.
Our perspective: the developers of density functionals and basis sets usually get cited in chemistry papers
Good! But without the algorithms to do something with them, the functionals or basis sets would not do anything.
Hence, in our opinion, the algorithm design and method developments papers are equally worthy of getting cited

  1. Neese,F.
     An improvement of the resolution of the identity approximation for the formation of the Coulomb matrix
     J. Comp. Chem., 2003 24(14)1740-1747
     doi.org/10.1002/jcc.10318
  2. Neese,F.; Wennmohs,F.; Hansen,A.; Becker,U.
     Efficient, approximate and parallel Hartree-Fock and hybrid DFT calculations. A 'chain-of-spheres' algorithm for the Hartree-Fock exchange
     Chem. Phys., 2009 356(1-3)98-109
     doi.org/10.1016/j.chemphys.2008.10.036
  3. Garcia-Rates,M.; Neese,F.
     Effect of the Solute Cavity on the Solvation Energy and its Derivatives within the Framework of the Gaussian Charge Scheme
     J. Comput. Chem., 2020 41 922-939
     doi.org/10.1002/jcc.26139
  4. Helmich-Paris,B.; de Souza,B.; Neese,F.; Izsák,R.
     An improved chain of spheres for exchange algorithm
     J. Chem. Phys., 2021 155 104109
     doi.org/doi: 10.1063/5.0058766.
  5. Neese,F.
     The SHARK Integral Generation and Digestion System
     J. Comp. Chem., 2022  1-16
     doi.org/10.1002/jcc.26942
  6. Caldeweyher,E.; Bannwarth,C.; Grimme,S.
     Extension of the D3 dispersion coefficient model
     J. Chem. Phys., 2017 147 034112
     doi.org/10.1063/1.4993215
  7. Caldeweyher,E.; Ehlert,S.; Hansen,A.; Neugebauer,H.; Spicher,S.; Bannwarth,C.; Grimme,S.
     A generally applicable atomic-charge dependent London dispersion correction
     J. Chem. Phys., 2019 150 154122
     doi.org/10.1063/1.5090222
  8. Caldeweyher,E.; Mewes,J.; Ehlert,S.; Grimme,S.
     Extension and evaluation of the D4 London-dispersion model for periodic systems
     Phys. Chem. Chem. Phys., 2020 22(16)8499-8512
     doi.org/10.1039/D0CP00502A
  9. Wittmann,L.; Gordiy,I.; Friede,M.; Helmich-Paris,B.; Grimme,S.; Hansen,A.; Bursch,M.
     Extension of the D3 and D4 London Dispersion Corrections to the full Actinides Series
     Phys. Chem. Chem. Phys., 2024 26(32)21379-21394
     doi.org/https://doi.org/10.1039/D4CP01514B 

List of suggested additional citations. These are papers that are important in the 'surrounding' of 
of this run, or papers that preceded the highly important papers. If you like your results we are grateful for a citation.

  1. Izsak,R.; Neese,F.
     An overlap fitted chain of spheres exchange method
     J. Chem. Phys., 2011 135 144105
     doi.org/10.1063/1.3646921
  2. Izsak,R.; Hansen,A.; Neese,F.
     The resolution of identity and chain of spheres approximations for the LPNO-CCSD singles Fock term
     Molec. Phys., 2012 110 2413-2417
     doi.org/10.1080/00268976.2012.687466
  3. Neese,F.
     The ORCA program system
     WIRES Comput. Molec. Sci., 2012 2(1)73-78
     doi.org/10.1002/wcms.81
  4. Izsak,R.; Neese,F.; Klopper,W.
     Robust fitting techniques in the chain of spheres approximation to the Fock exchange: The role of the complementary space
     J. Chem. Phys., 2013 139 
     doi.org/10.1063/1.4819264
  5. Neese,F.
     Software update: the ORCA program system, version 4.0
     WIRES Comput. Molec. Sci., 2018 8(1)1-6
     doi.org/10.1002/wcms.1327
  6. Neese,F.; Wennmohs,F.; Becker,U.; Riplinger,C.
     The ORCA quantum chemistry program package
     J. Chem. Phys., 2020 152 Art. No. L224108
     doi.org/10.1063/5.0004608

List of optional additional citations

  1. Neese,F.
     Approximate second-order SCF convergence for spin unrestricted wavefunctions
     Chem. Phys. Lett., 2000 325(1-3)93-98
     doi.org/10.1016/s0009-2614(00)00662-x

Timings for individual modules:

Sum of individual times          ...      918.342 sec (=  15.306 min)
Startup calculation              ...       17.962 sec (=   0.299 min)   2.0 %
SCF iterations                   ...      898.605 sec (=  14.977 min)  97.9 %
Property calculations            ...        1.775 sec (=   0.030 min)   0.2 %
                             ****ORCA TERMINATED NORMALLY****
TOTAL RUN TIME: 0 days 0 hours 15 minutes 19 seconds 525 msec
