# Supplementary material for: Photovermellogens: Minimalistic Pyridinium-Based Acylhydrazones with Photoswitchable Basicity for Operation in Aqueous Media
Source: J Org Chem. 2026 May 4;91(19):6559–65. doi: 10.1021/acs.joc.5c02962 (PMC13185115; doi:10.1021/acs.joc.5c02962)
Supplement: Supplementary file 3 [file jo5c02962_si_003.zip › thermodynamics/zpahcl/1a/orca.out]

                                 *****************
                                 * O   R   C   A *
                                 *****************

                                            #,                                       
                                            ###                                      
                                            ####                                     
                                            #####                                    
                                            ######                                   
                                           ########,                                 
                                     ,,################,,,,,                         
                               ,,#################################,,                 
                          ,,##########################################,,             
                       ,#########################################, ''#####,          
                    ,#############################################,,   '####,        
                  ,##################################################,,,,####,       
                ,###########''''           ''''###############################       
              ,#####''   ,,,,##########,,,,          '''####'''          '####       
            ,##' ,,,,###########################,,,                        '##       
           ' ,,###''''                  '''############,,,                           
         ,,##''                                '''############,,,,        ,,,,,,###''
      ,#''                                            '''#######################'''  
     '                                                          ''''####''''         
             ,#######,   #######,   ,#######,      ##                                
            ,#'     '#,  ##    ##  ,#'     '#,    #''#        ,####,   ,####,        
            ##       ##  ##   ,#'  ##            #'  '#       #'       #'  '#        
            ##       ##  #######   ##           ,######,      #####,   #    #        
            '#,     ,#'  ##    ##  '#,     ,#' ,#      #,     #,   #   #,  ,#        
             '#######'   ##     ##  '#######'  #'      '#     '####' # '####'        


                #########################################################
                #                        -***-                          #
                #          Department of theory and spectroscopy        #
                #                                                       #
                #                      Frank Neese                      #
                #                                                       #
                #     Directorship, Architecture, Infrastructure        #
                #                    SHARK, DRIVERS                     #
                #        Core code/Algorithms in most modules           #
                #                                                       #
                #        Max Planck Institute fuer Kohlenforschung      #
                #                Kaiser Wilhelm Platz 1                 #
                #                 D-45470 Muelheim/Ruhr                 #
                #                      Germany                          #
                #                                                       #
                #                  All rights reserved                  #
                #                        -***-                          #
                #########################################################


                         Program Version 6.0.1  -  RELEASE   -


 With contributions from (in alphabetic order):
[Max-Planck-Institut fuer Kohlenforschung]                               
  Daniel Aravena         : Magnetic Suceptibility                        
  Michael Atanasov       : Ab Initio Ligand Field Theory (pilot matlab implementation)
  Alexander A. Auer      : GIAO ZORA, VPT2 properties, NMR spectrum      
  Ute Becker             : All parallelization in ORCA, NUMFREQ, NUMCALC 
  Giovanni Bistoni       : ED, misc. LED, open-shell LED, HFLD           
  Martin Brehm           : Molecular dynamics                            
  Dmytro Bykov           : pre 5.0 version of the SCF Hessian            
  Marcos Casanova-Páez   : Triplet and SCS-CIS(D). UHF-(DLPNO)-IP/EA/STEOM-CCSD. UHF-CVS-IP/STEOM-CCSD   
  Vijay G. Chilkuri      : MRCI spin determinant printing, contributions to CSF-ICE 
  Pauline Colinet        : FMM embedding                                 
  Dipayan Datta          : RHF DLPNO-CCSD density                        
  Achintya Kumar Dutta   : EOM-CC, STEOM-CC                              
  Nicolas Foglia         : Exact transition moments, OPA infrastructure, MCD improvements    
  Dmitry Ganyushin       : Spin-Orbit,Spin-Spin,Magnetic field MRCI      
  Miquel Garcia-Rates    : C-PCM and meta-GGA Hessian, CCSD/C-PCM, Gaussian charge scheme 
  Tiago L. C. Gouveia    : GS-ROHF, GS-ROCIS                             
  Yang Guo               : DLPNO-NEVPT2, F12-NEVPT2, CIM, IAO-localization        
  Andreas Hansen         : Spin unrestricted coupled pair/coupled cluster methods 
  Ingolf Harden          : AUTO-CI MPn and infrastructure                
  Benjamin Helmich-Paris : MC-RPA, TRAH-(SCF,CASSCF), AVAS, COSX integrals, SCF dyn. polar. 
  Lee Huntington         : MR-EOM, pCC                                   
  Robert Izsak           : Overlap fitted RIJCOSX, COSX-SCS-MP3, EOM     
  Riya Kayal             : Wick's Theorem for AUTO-CI, AUTO-CI UHF-CCSDT 
  Emily Kempfer          : AUTO-CI, RHF CISDT and CCSDT                  
  Christian Kollmar      : KDIIS, OOCD, Brueckner-CCSD(T), CCSD density, CASPT2, CASPT2-K, improved NEVPT2 
  Axel Koslowski         : Symmetry handling                             
  Simone Kossmann        : meta-GGA functionals, TD-DFT gradient, OOMP2, (MP2 Hessian; deprecated post 5.0) 
  Lucas Lang             : DCDCAS                                        
  Marvin Lechner         : AUTO-CI (C++ implementation), FIC-MRCC        
  Spencer Leger          : CASSCF response                               
  Dagmar Lenk            : GEPOL surface, SMD, ORCA-2-JSON               
  Dimitrios Liakos       : Extrapolation schemes; Compound Job, initial MDCI parallelization 
  Dimitrios Manganas     : Further ROCIS development; embedding schemes. LFT, Crystal Embedding 
  Dimitrios Pantazis     : SARC Basis sets                               
  Anastasios Papadopoulos: AUTO-CI, single reference methods and gradients 
  Taras Petrenko         : pre 6.0 DFT Hessian and TD-DFT gradient, (ASA, deprecated), ECA, 1-Electron XAS/XES, NRVS 
  Peter Pinski           : DLPNO-MP2, DLPNO-MP2 Gradient                 
  Christoph Reimann      : Effective Core Potentials                     
  Marius Retegan         : Local ZFS, SOC                                
  Christoph Riplinger    : Optimizer, TS searches, QM/MM, DLPNO-CCSD(T), (RO)-DLPNO pert. Triples 
  Michael Roemelt        : Original ROCIS implementation                 
  Masaaki Saitow         : Open-shell DLPNO-CCSD energy and density      
  Barbara Sandhoefer     : DKH picture change effects                    
  Kantharuban Sivalingam : CASSCF convergence/infrastructure, NEVPT2 and variants, FIC-MRCI 
  Bernardo de Souza      : ESD, SOC TD-DFT                               
  Georgi L. Stoychev     : AutoAux, RI-MP2 NMR, DLPNO-MP2 response, X2C  
  Van Anh Tran           : RI-MP2 g-tensors                              
  Willem Van den Heuvel  : Paramagnetic NMR                              
  Zikuan Wang            : NOTCH, Electric field optimization            
  Frank Wennmohs         : Technical directorship and infrastructure     
  Hang Xu                : AUTO-CI-Response properties                   
                                                                         
[FACCTs GmbH]                                                            
  Markus Bursch, Miquel Garcia-Rates, Christoph Riplinger, Bernardo de Souza, Georgi L. Stoychev 
                                                                 
  APM, Basis sets (HGBS, AHGBS, def-TZVP (Ac-Lr), def2-XVPD (La-Lu)), CI-OPT, improved COSX, DLPNO-Multilevel,           
  DOCKER, DRACO, updates on ESD, GOAT, IRC, LR-CPCM, MBIS, meta-GGA TD-DFT gradient, ML-optimized integration grids, 
  MM, NACMEs, nearIR, NEB, NEB-TS, NL-DFT gradient (VV10), 2- and 3-layer-ONIOM, interface openCOSMO-RS, QMMM,   
  Crystal-QMMM, SF, symmetry and pop. for TD-DFT, r2SCAN hybrids, SOLVATOR                                   
                                                                         
[Other institutions]                                                     
  V. Asgeirsson          : NEB                                           
  Christoph Bannwarth    : sTDA-DFT, sTD-DFT, PBEh-3c, B97-3c, D3        
  Sebastian Ehlert       : rSCAN, r2SCAN, r2SCAN-3c, D4, dhf basis sets  
  Marvin Friede          : D4 for Fr, Ra, Ac-Lr                          
  Lars Goerigk           : TD-DFT with DH, B97 family of functionals     
  Stefan Grimme          : VdW corrections, initial TS optimization, DFT functionals, gCP, sTDA/sTD-DF 
  Waldemar Hujo          : DFT-NL                                        
  H. Jonsson             : NEB                                           
  Holger Kruse           : gCP                                           
  Marcel Mueller         : wB97X-3c, vDZP basis set                      
  Hagen Neugebauer       : wr2SCAN                                       
  Tobias Risthaus        : range-separated hybrid DFT                    
  Lukas Wittmann         : regularized MP2, r2SCAN double-hybrids, wr2SCAN        
                                                                         
We gratefully acknowledge several colleagues who have allowed us to      
interface, adapt or use parts of their codes:                            
  Ed Valeev, F. Pavosevic, A. Kumar             : LibInt (2-el integral package), F12 methods 
  Garnet Chan, S. Sharma, J. Yang, R. Olivares  : DMRG                   
  Ulf Ekstrom                                   : XCFun DFT Library      
  Mihaly Kallay                                 : mrcc  (arbitrary order and MRCC methods)
  Frank Weinhold                                : gennbo (NPA and NBO analysis)           
  Simon Mueller                                 : openCOSMO-RS                            
  Christopher J. Cramer and Donald G. Truhlar   : smd solvation model                     
  S Lehtola, MJT Oliveira, MAL Marques          : LibXC Library                           
  Liviu Ungur et al                             : ANISO software                          


 Your calculation uses the libint2 library for the computation of 2-el integrals
 For citations please refer to: http://libint.valeyev.net

 Your ORCA version has been built with support for libXC version: 6.2.2
 For citations please refer to: https://libxc.gitlab.io

 This ORCA versions uses:
   CBLAS   interface :  Fast vector & matrix operations
   LAPACKE interface :  Fast linear algebra routines
   SCALAPACK package :  Parallel linear algebra routines
   Shared memory     :  Shared parallel matrices
   BLAS/LAPACK       :  OpenBLAS 0.3.27  USE64BITINT DYNAMIC_ARCH NO_AFFINITY SkylakeX SINGLE_THREADED
        Core in use  :  SkylakeX
   Copyright (c) 2011-2014, The OpenBLAS Project


***************************************
The coordinates will be read from file: coord.xyz
***************************************


Your calculation utilizes the atom-pairwise dispersion correction
based on EEQ partial charges (D4)


Warning: RI is on but no J-basis has been assigned. Assigning Def2/J (nothing to worry about!)
================================================================================

----- Orbital basis set information -----
Your calculation utilizes the basis: def2-QZVPP
   F. Weigend and R. Ahlrichs, Phys. Chem. Chem. Phys. 7, 3297 (2005).

----- AuxJ basis set information -----
Your calculation utilizes the auxiliary basis: def2/J
   F. Weigend, Phys. Chem. Chem. Phys. 8, 1057 (2006).

================================================================================
                                        WARNINGS
                       Please study these warnings very carefully!
================================================================================

WARNING: Old DensityContainer found on disk!
         Will remove this file - 
         If you want to keep old densities, please start your calculation with a different basename. 


================================================================================
                                       INPUT FILE
================================================================================
NAME = orca.inp
|  1> ! UKS PW6B95 D4 def2-QZVPP defgrid3 SP
|  2> %pal nprocs 12 end
|  3> * XYZFILE 0 1 coord.xyz
|  4> 
|  5> 
|  6>                          ****END OF INPUT****
================================================================================

                       ****************************
                       * Single Point Calculation *
                       ****************************

---------------------------------
CARTESIAN COORDINATES (ANGSTROEM)
---------------------------------
  N     -4.250244   -0.269156   -0.601948
  C     -3.575803   -0.418343    0.550085
  C     -2.211146   -0.324685    0.595359
  C     -1.500381   -0.068645   -0.583082
  C     -2.228240    0.083851   -1.773293
  C     -3.587438   -0.021957   -1.745655
  H     -4.175357   -0.614553    1.438620
  H     -1.709383   -0.449543    1.542214
  N     -0.148163    0.038674   -0.619483
  H     -1.733538    0.284233   -2.713438
  H     -4.185378    0.088478   -2.638744
  C     -5.711211   -0.384530   -0.627383
  H     -5.995622   -1.244944   -1.228221
  H     -6.072223   -0.513002    0.391002
  H     -6.136497    0.518216   -1.057881
  H      0.333684    0.217787   -1.497748
  N      0.546905   -0.103557    0.493685
  C      1.824063    0.002394    0.515841
  C      2.704051    0.269082   -0.641906
  H      2.258267   -0.152469    1.493143
  O      2.237651    0.347837   -1.769301
  C      4.158693    0.413068   -0.407772
  C      5.021866    0.280091   -1.498786
  C      6.387533    0.422370   -1.331960
  C      6.908412    0.717711   -0.077027
  C      6.058369    0.866424    1.009438
  C      4.690232    0.708828    0.848849
  H      4.622082    0.052714   -2.477896
  H      7.048604    0.305109   -2.180226
  H      7.976612    0.833214    0.052113
  H      6.459172    1.105751    1.985177
  H      4.051412    0.843787    1.710830
  Cl    -5.982402   -0.923678    2.983879

----------------------------
CARTESIAN COORDINATES (A.U.)
----------------------------
  NO LB      ZA    FRAG     MASS         X           Y           Z
   0 N     7.0000    0    14.007   -8.031797   -0.508630   -1.137516
   1 C     6.0000    0    12.011   -6.757288   -0.790554    1.039510
   2 C     6.0000    0    12.011   -4.178461   -0.613566    1.125065
   3 C     6.0000    0    12.011   -2.835309   -0.129720   -1.101866
   4 C     6.0000    0    12.011   -4.210762    0.158455   -3.351038
   5 C     6.0000    0    12.011   -6.779276   -0.041492   -3.298809
   6 H     1.0000    0     1.008   -7.890281   -1.161337    2.718598
   7 H     1.0000    0     1.008   -3.230266   -0.849512    2.914362
   8 N     7.0000    0    14.007   -0.279987    0.073083   -1.170653
   9 H     1.0000    0     1.008   -3.275913    0.537123   -5.127654
  10 H     1.0000    0     1.008   -7.909219    0.167199   -4.986503
  11 C     6.0000    0    12.011  -10.792624   -0.726657   -1.185583
  12 H     1.0000    0     1.008  -11.330084   -2.352603   -2.321001
  13 H     1.0000    0     1.008  -11.474838   -0.969433    0.738887
  14 H     1.0000    0     1.008  -11.596299    0.979287   -1.999105
  15 H     1.0000    0     1.008    0.630572    0.411557   -2.830333
  16 N     7.0000    0    14.007    1.033501   -0.195694    0.932929
  17 C     6.0000    0    12.011    3.446980    0.004524    0.974797
  18 C     6.0000    0    12.011    5.109917    0.508492   -1.213027
  19 H     1.0000    0     1.008    4.267506   -0.288125    2.821631
  20 O     8.0000    0    15.999    4.228548    0.657316   -3.343495
  21 C     6.0000    0    12.011    7.858791    0.780586   -0.770578
  22 C     6.0000    0    12.011    9.489951    0.529295   -2.832295
  23 C     6.0000    0    12.011   12.070689    0.798163   -2.517040
  24 C     6.0000    0    12.011   13.055007    1.356278   -0.145560
  25 C     6.0000    0    12.011   11.448659    1.637305    1.907561
  26 C     6.0000    0    12.011    8.863254    1.339491    1.604092
  27 H     1.0000    0     1.008    8.734470    0.099615   -4.682544
  28 H     1.0000    0     1.008   13.319932    0.576572   -4.120030
  29 H     1.0000    0     1.008   15.073611    1.574547    0.098479
  30 H     1.0000    0     1.008   12.206067    2.089567    3.751440
  31 H     1.0000    0     1.008    7.656059    1.594526    3.233000
  32 Cl   17.0000    0    35.453  -11.305101   -1.745499    5.638713

--------------------------------
INTERNAL COORDINATES (ANGSTROEM)
--------------------------------
 N      0   0   0     0.000000000000     0.00000000     0.00000000
 C      1   0   0     1.343244917909     0.00000000     0.00000000
 C      2   1   0     1.368616072318   121.42730695     0.00000000
 C      3   2   1     1.399809801574   119.40356761   359.96594621
 C      4   3   2     1.403436739758   118.06620965     0.06319672
 C      1   2   3     1.344798940380   120.15564936     0.00000000
 H      2   1   3     1.089705390712   116.29949455   179.87714167
 H      3   2   1     1.078837334741   119.00354437   179.90043899
 N      4   3   2     1.356958259720   122.89039833   179.97516411
 H      5   4   3     1.081089330898   121.35391516   179.91301787
 H      6   1   2     1.080433026869   116.68095483   180.02129005
 C      1   2   3     1.465735892267   120.43798009   179.50449917
 H     12   1   2     1.087293774440   109.42699756   244.59054741
 H     12   1   2     1.088092017141   108.89027449     4.48119037
 H     12   1   2     1.086806223498   109.36197254   124.48115412
 H      9   4   3     1.017647960706   120.59112676   179.47732448
 N      9   4   3     1.320034447591   119.57553225     0.12201604
 C     17   9   4     1.281737225303   122.02857991   180.74853514
 C     18  17   9     1.478472022138   126.47338028   359.08997655
 H     18  17   9     1.080571622289   113.83972147   180.84316064
 O     19  18  17     1.222599933908   120.44109645   356.39733622
 C     19  18  17     1.480382615467   118.59056296   177.49429520
 C     22  19  18     1.397519781255   118.30606005   161.91264857
 C     23  22  19     1.383156650759   120.39039198   179.22122522
 C     24  23  22     1.390467120040   120.03808291   359.10767091
 C     25  24  23     1.387477769190   119.99901042     0.16772500
 C     26  25  24     1.386515487381   120.10961821     0.59666963
 H     23  22  19     1.081749512260   119.89032996   358.47811556
 H     24  23  22     1.081813036694   119.84308643   179.21896396
 H     25  24  23     1.082158717890   120.00985427   180.26813258
 H     26  25  24     1.081659501240   120.20334251   180.60113939
 H     27  26  25     1.081349238160   118.45185131   180.80765037
 Cl     7   2   1     2.397664161148   164.44817693   352.31069806

---------------------------
INTERNAL COORDINATES (A.U.)
---------------------------
 N      0   0   0     0.000000000000     0.00000000     0.00000000
 C      1   0   0     2.538365025630     0.00000000     0.00000000
 C      2   1   0     2.586309559164   121.42730695     0.00000000
 C      3   2   1     2.645257164554   119.40356761   359.96594621
 C      4   3   2     2.652111084425   118.06620965     0.06319672
 C      1   2   3     2.541301702506   120.15564936     0.00000000
 H      2   1   3     2.059244755104   116.29949455   179.87714167
 H      3   2   1     2.038707105710   119.00354437   179.90043899
 N      4   3   2     2.564279486032   122.89039833   179.97516411
 H      5   4   3     2.042962761701   121.35391516   179.91301787
 H      6   1   2     2.041722526827   116.68095483   180.02129005
 C      1   2   3     2.769839421044   120.43798009   179.50449917
 H     12   1   2     2.054687460809   109.42699756   244.59054741
 H     12   1   2     2.056195920903   108.89027449     4.48119037
 H     12   1   2     2.053766123053   109.36197254   124.48115412
 H      9   4   3     1.923075946478   120.59112676   179.47732448
 N      9   4   3     2.494503593290   119.57553225     0.12201604
 C     17   9   4     2.422132331474   122.02857991   180.74853514
 C     18  17   9     2.793907218506   126.47338028   359.08997655
 H     18  17   9     2.041984434213   113.83972147   180.84316064
 O     19  18  17     2.310379046437   120.44109645   356.39733622
 C     19  18  17     2.797517716651   118.59056296   177.49429520
 C     22  19  18     2.640929653310   118.30606005   161.91264857
 C     23  22  19     2.613787270246   120.39039198   179.22122522
 C     24  23  22     2.627602055097   120.03808291   359.10767091
 C     25  24  23     2.621953000673   119.99901042     0.16772500
 C     26  25  24     2.620134551591   120.10961821     0.59666963
 H     23  22  19     2.044210323675   119.89032996   358.47811556
 H     24  23  22     2.044330367458   119.84308643   179.21896396
 H     25  24  23     2.044983610247   120.00985427   180.26813258
 H     26  25  24     2.044040227497   120.20334251   180.60113939
 H     27  26  25     2.043453915247   118.45185131   180.80765037
 Cl     7   2   1     4.530928625688   164.44817693   352.31069806

---------------------
BASIS SET INFORMATION
---------------------
There are 5 groups of distinct atoms

 Group   1 Type N   : 15s8p3d2f1g contracted to 7s4p3d2f1g pattern {8211111/5111/111/11/1}
 Group   2 Type C   : 15s8p3d2f1g contracted to 7s4p3d2f1g pattern {8211111/5111/111/11/1}
 Group   3 Type H   : 7s3p2d1f contracted to 4s3p2d1f pattern {4111/111/11/1}
 Group   4 Type O   : 15s8p3d2f1g contracted to 7s4p3d2f1g pattern {8211111/5111/111/11/1}
 Group   5 Type Cl  : 20s14p4d2f1g contracted to 9s6p4d2f1g pattern {1031111111/821111/1111/11/1}

Atom   0N    basis set group =>   1
Atom   1C    basis set group =>   2
Atom   2C    basis set group =>   2
Atom   3C    basis set group =>   2
Atom   4C    basis set group =>   2
Atom   5C    basis set group =>   2
Atom   6H    basis set group =>   3
Atom   7H    basis set group =>   3
Atom   8N    basis set group =>   1
Atom   9H    basis set group =>   3
Atom  10H    basis set group =>   3
Atom  11C    basis set group =>   2
Atom  12H    basis set group =>   3
Atom  13H    basis set group =>   3
Atom  14H    basis set group =>   3
Atom  15H    basis set group =>   3
Atom  16N    basis set group =>   1
Atom  17C    basis set group =>   2
Atom  18C    basis set group =>   2
Atom  19H    basis set group =>   3
Atom  20O    basis set group =>   4
Atom  21C    basis set group =>   2
Atom  22C    basis set group =>   2
Atom  23C    basis set group =>   2
Atom  24C    basis set group =>   2
Atom  25C    basis set group =>   2
Atom  26C    basis set group =>   2
Atom  27H    basis set group =>   3
Atom  28H    basis set group =>   3
Atom  29H    basis set group =>   3
Atom  30H    basis set group =>   3
Atom  31H    basis set group =>   3
Atom  32Cl   basis set group =>   5
---------------------------------
AUXILIARY/J BASIS SET INFORMATION
---------------------------------
There are 5 groups of distinct atoms

 Group   1 Type N   : 12s5p4d2f1g contracted to 6s4p3d1f1g pattern {711111/2111/211/2/1}
 Group   2 Type C   : 12s5p4d2f1g contracted to 6s4p3d1f1g pattern {711111/2111/211/2/1}
 Group   3 Type H   : 5s2p1d contracted to 3s1p1d pattern {311/2/1}
 Group   4 Type O   : 12s5p4d2f1g contracted to 6s4p3d1f1g pattern {711111/2111/211/2/1}
 Group   5 Type Cl  : 14s5p5d2f1g contracted to 8s4p3d1f1g pattern {71111111/2111/311/2/1}

Atom   0N    basis set group =>   1
Atom   1C    basis set group =>   2
Atom   2C    basis set group =>   2
Atom   3C    basis set group =>   2
Atom   4C    basis set group =>   2
Atom   5C    basis set group =>   2
Atom   6H    basis set group =>   3
Atom   7H    basis set group =>   3
Atom   8N    basis set group =>   1
Atom   9H    basis set group =>   3
Atom  10H    basis set group =>   3
Atom  11C    basis set group =>   2
Atom  12H    basis set group =>   3
Atom  13H    basis set group =>   3
Atom  14H    basis set group =>   3
Atom  15H    basis set group =>   3
Atom  16N    basis set group =>   1
Atom  17C    basis set group =>   2
Atom  18C    basis set group =>   2
Atom  19H    basis set group =>   3
Atom  20O    basis set group =>   4
Atom  21C    basis set group =>   2
Atom  22C    basis set group =>   2
Atom  23C    basis set group =>   2
Atom  24C    basis set group =>   2
Atom  25C    basis set group =>   2
Atom  26C    basis set group =>   2
Atom  27H    basis set group =>   3
Atom  28H    basis set group =>   3
Atom  29H    basis set group =>   3
Atom  30H    basis set group =>   3
Atom  31H    basis set group =>   3
Atom  32Cl   basis set group =>   5

Checking for AutoStart:
The File: orca.gbw exists
Trying to determine its content:
     ... Fine, the file contains calculation information
     ... Fine, the calculation information was read
     ... Fine, the file contains a basis set
     ... Fine, the basis set was read
     ... Fine, the file contains a geometry
     ... Fine, the geometry was read
     ... Fine, the file contains a set of orbitals
     ... Fine, the orbitals can be read
     => possible old guess file was deleted
     => GBW file was renamed to GES file
     => GES file is set as startup file
     => Guess is set to MORead
     ... now leaving AutoStart


           ************************************************************
           *        Program running with 12 parallel MPI-processes    *
           *              working on a common directory               *
           ************************************************************
------------------------------------------------------------------------------
                             ORCA STARTUP CALCULATIONS
                           -- RI-GTO INTEGRALS CHOSEN --
------------------------------------------------------------------------------
------------------------------------------------------------------------------
                   ___                                                        
                  /   \      - P O W E R E D   B Y -                         
                 /     \                                                     
                 |  |  |   _    _      __       _____    __    __             
                 |  |  |  | |  | |    /  \     |  _  \  |  |  /  |          
                  \  \/   | |  | |   /    \    | | | |  |  | /  /          
                 / \  \   | |__| |  /  /\  \   | |_| |  |  |/  /          
                |  |  |   |  __  | /  /__\  \  |    /   |      \           
                |  |  |   | |  | | |   __   |  |    \   |  |\   \          
                \     /   | |  | | |  |  |  |  | |\  \  |  | \   \       
                 \___/    |_|  |_| |__|  |__|  |_| \__\ |__|  \__/        
                                                                              
                      - O R C A' S   B I G   F R I E N D -                    
                                      &                                       
                       - I N T E G R A L  F E E D E R -                       
                                                                              
 v1 FN, 2020, v2 2021, v3 2022-2024                                           
------------------------------------------------------------------------------


----------------------
SHARK INTEGRAL PACKAGE
----------------------

Number of atoms                             ...     33
Number of basis functions                   ...   1516
Number of shells                            ...    468
Maximum angular momentum                    ...      4
Integral batch strategy                     ... SHARK/LIBINT Hybrid
RI-J (if used) integral strategy            ... SPLIT-RIJ (Revised 2003 algorithm where possible)
Printlevel                                  ...      1
Contraction scheme used                     ... SEGMENTED contraction
Prescreening option                         ... SCHWARTZ
   Thresh                                   ... 1.000e-10
   Tcut                                     ... 1.000e-11
   Tpresel                                  ... 1.000e-11 
Coulomb Range Separation                    ... NOT USED
Exchange Range Separation                   ... NOT USED
Multipole approximations                    ... NOT USED
Finite Nucleus Model                        ... NOT USED
CABS basis                                  ... NOT available
Auxiliary Coulomb fitting basis             ... AVAILABLE
   # of basis functions in Aux-J            ...   1087
   # of shells in Aux-J                     ...    357
   Maximum angular momentum in Aux-J        ...      4
Auxiliary J/K fitting basis                 ... NOT available
Auxiliary Correlation fitting basis         ... NOT available
Auxiliary 'external' fitting basis          ... NOT available

Checking pre-screening integrals            ... done (  0.0 sec) Dimension = 468
Check shell pair data                       ... done (  0.0 sec)
Shell pair information
Shell pair cut-off parameter TPreSel        ...   1.0e-11
Total number of shell pairs                 ...    109746
Shell pairs after pre-screening             ...     57670
Total number of primitive shell pairs       ...    278748
Primitive shell pairs kept                  ...    103253
          la=0 lb=0:   8969 shell pairs
          la=1 lb=0:  13047 shell pairs
          la=1 lb=1:   4625 shell pairs
          la=2 lb=0:   8000 shell pairs
          la=2 lb=1:   5877 shell pairs
          la=2 lb=2:   1848 shell pairs
          la=3 lb=0:   4706 shell pairs
          la=3 lb=1:   3458 shell pairs
          la=3 lb=2:   2110 shell pairs
          la=3 lb=3:    637 shell pairs
          la=4 lb=0:   1772 shell pairs
          la=4 lb=1:   1282 shell pairs
          la=4 lb=2:    779 shell pairs
          la=4 lb=3:    464 shell pairs
          la=4 lb=4:     96 shell pairs

Calculating one electron integrals          ... done (  0.1 sec)
Calculating RI/J V-Matrix + Cholesky decomp.... done (  0.0 sec)
Calculating Nuclear repulsion               ... done (  0.0 sec) ENN=   1330.270797760304 Eh

Diagonalization of the overlap matrix:
Smallest eigenvalue                        ... 5.908e-06
Time for diagonalization                   ...    0.277 sec
Threshold for overlap eigenvalues          ... 1.000e-07
Number of eigenvalues below threshold      ... 0
Time for construction of square roots      ...    0.194 sec
Total time needed                          ...    0.485 sec

-------------------
DFT GRID GENERATION
-------------------

General Integration Accuracy     IntAcc      ... 4.959
Radial Grid Type                 RadialGrid  ... OptM3 with GC (2021)
Angular Grid (max. ang.)         AngularGrid ... 6 (Lebedev-590)
Angular grid pruning method      GridPruning ... 4 (adaptive)
Weight generation scheme         WeightScheme... mBecke (2022)
Basis function cutoff            BFCut       ... 1.0000e-10
Integration weight cutoff        WCut        ... 1.0000e-14
Partially contracted basis set               ... off
Rotationally invariant grid construction     ... off
Angular grids for H and He will be reduced by one unit
Diffuse basis detected: some atoms will have their outermost
                        angular grid increased by 1.

Total number of grid points                  ...   401712
Total number of batches                      ...     6293
Average number of points per batch           ...       63
Average number of grid points per atom       ...    12173

--------------------
COSX GRID GENERATION
--------------------

GRIDX 1
-------
General Integration Accuracy     IntAcc      ... 4.020
Radial Grid Type                 RadialGrid  ... OptM3 with GC (2021)
Angular Grid (max. ang.)         AngularGrid ... 2 (Lebedev-110)
Angular grid pruning method      GridPruning ... 4 (adaptive)
Weight generation scheme         WeightScheme... mBecke (2022)
Basis function cutoff            BFCut       ... 1.0000e-10
Integration weight cutoff        WCut        ... 1.0000e-14
Partially contracted basis set               ... on
Rotationally invariant grid construction     ... off
Angular grids for H and He will be reduced by one unit
Diffuse basis detected: some atoms will have their outermost
                        angular grid increased by 1.

Total number of grid points                  ...    49423
Total number of batches                      ...      401
Average number of points per batch           ...      123
Average number of grid points per atom       ...     1498
UseSFitting                                  ... on

GRIDX 2
-------
General Integration Accuracy     IntAcc      ... 4.338
Radial Grid Type                 RadialGrid  ... OptM3 with GC (2021)
Angular Grid (max. ang.)         AngularGrid ... 3 (Lebedev-194)
Angular grid pruning method      GridPruning ... 4 (adaptive)
Weight generation scheme         WeightScheme... mBecke (2022)
Basis function cutoff            BFCut       ... 1.0000e-10
Integration weight cutoff        WCut        ... 1.0000e-14
Partially contracted basis set               ... on
Rotationally invariant grid construction     ... off
Angular grids for H and He will be reduced by one unit
Diffuse basis detected: some atoms will have their outermost
                        angular grid increased by 1.

Total number of grid points                  ...   107219
Total number of batches                      ...      854
Average number of points per batch           ...      125
Average number of grid points per atom       ...     3249
UseSFitting                                  ... on

GRIDX 3
-------
General Integration Accuracy     IntAcc      ... 4.871
Radial Grid Type                 RadialGrid  ... OptM3 with GC (2021)
Angular Grid (max. ang.)         AngularGrid ... 4 (Lebedev-302)
Angular grid pruning method      GridPruning ... 4 (adaptive)
Weight generation scheme         WeightScheme... mBecke (2022)
Basis function cutoff            BFCut       ... 1.0000e-10
Integration weight cutoff        WCut        ... 1.0000e-14
Partially contracted basis set               ... on
Rotationally invariant grid construction     ... off
Angular grids for H and He will be reduced by one unit
Diffuse basis detected: some atoms will have their outermost
                        angular grid increased by 1.

Total number of grid points                  ...   197763
Total number of batches                      ...     1556
Average number of points per batch           ...      127
Average number of grid points per atom       ...     5993
UseSFitting                                  ... on
Initializing property integral containers    ... done (  0.0 sec)

SHARK setup successfully completed in  10.6 seconds

Maximum memory used throughout the entire STARTUP-calculation: 166.1 MB


           ************************************************************
           *        Program running with 12 parallel MPI-processes    *
           *              working on a common directory               *
           ************************************************************
-------------------------------------------------------------------------------
                                 ORCA GUESS
                   Start orbitals & Density for SCF / CASSCF
-------------------------------------------------------------------------------

------------
SCF SETTINGS
------------
Hamiltonian:
 Density Functional     Method          .... DFT(GTOs)
 Exchange Functional    Exchange        .... PW6
 Correlation Functional Correlation     .... B95
 Gradients option       PostSCFGGA      .... off
 Hybrid DFT is turned on
   Fraction HF Exchange ScalHFX         ....  0.280000
   Scaling of DF-GGA-X  ScalDFX         ....  0.720000
   Scaling of DF-GGA-C  ScalDFC         ....  1.000000
   Scaling of DF-LDA-C  ScalLDAC        ....  1.000000
   Perturbative correction              ....  0.000000
   NL short-range parameter             ....  9.000000
 RI-approximation to the Coulomb term is turned on
   Number of AuxJ basis functions       .... 1087
   RIJ-COSX (HFX calculated with COS-X)).... on


General Settings:
 Integral files         IntName         .... orca
 Hartree-Fock type      HFTyp           .... UHF
 Total Charge           Charge          ....    0
 Multiplicity           Mult            ....    1
 Number of Electrons    NEL             ....  144
 Basis Dimension        Dim             .... 1516
 Nuclear Repulsion      ENuc            ....   1330.2707977603 Eh

Convergence Acceleration:
 AO-DIIS                CNVDIIS         .... on
   Start iteration      DIISMaxIt       ....    12
   Startup error        DIISStart       ....  0.200000
   # of expansion vecs  DIISMaxEq       ....     5
   Bias factor          DIISBfac        ....   1.050
   Max. coefficient     DIISMaxC        ....  10.000
 MO-DIIS                CNVKDIIS        .... off
 Trust-Rad. Augm. Hess. CNVTRAH         .... auto
   Auto Start mean grad. ratio tolernc. ....  1.125000
   Auto Start start iteration           ....     1
   Auto Start num. interpolation iter.  ....    10
   Max. Number of Micro iterations      ....    24
   Max. Number of Macro iterations      .... Maxiter - #DIIS iter
   Number of Davidson start vectors     ....     2
   Converg. threshold    (grad. norm)   ....   5.000e-05
   Grad. Scal. Fac. for Micro threshold ....   0.100
   Minimum threshold for Micro iter.    ....   1.000e-02
   NR start threshold (gradient norm)   ....   1.000e-04
   Initial trust radius                 ....   0.400
   Minimum AH scaling param. (alpha)    ....   1.000
   Maximum AH scaling param. (alpha)    .... 1000.000
   Quad. conv. algorithm                .... NR
   White noise on init. David. guess    .... on
   Maximum white noise                  ....   0.010
   Pseudo random numbers                .... off
   Inactive MOs                         .... canonical
   Orbital update algorithm             .... Taylor
   Preconditioner                       .... Diag
   Full preconditioner red. dimension   ....   250
 SOSCF                  CNVSOSCF        .... on
   Start iteration      SOSCFMaxIt      ....   150
   Startup grad/error   SOSCFStart      ....  0.003300
   Hessian update       SOSCFHessUp     .... L-BFGS
 Level Shifting         CNVShift        .... on
   Level shift para.    LevelShift      ....    0.2500
   Turn off err/grad.   ShiftErr        ....    0.0010
 Zerner damping         CNVZerner       .... off
 Static damping         CNVDamp         .... on
   Fraction old density DampFac         ....    0.7000
   Max. Damping (<1)    DampMax         ....    0.9800
   Min. Damping (>=0)   DampMin         ....    0.0000
   Turn off err/grad.   DampErr         ....    0.1000

SCF Procedure:
 Maximum # iterations   MaxIter         ....   125
 SCF integral mode      SCFMode         .... Direct
   Integral package                     .... SHARK and LIBINT hybrid scheme
 Reset frequency        DirectResetFreq ....    20
 Integral Threshold     Thresh          ....  1.000e-10 Eh
 Primitive CutOff       TCut            ....  1.000e-11 Eh

Convergence Tolerance:
 Convergence Check Mode ConvCheckMode   .... Total+1el-Energy
 Convergence forced     ConvForced      .... 0
 Energy Change          TolE            ....  1.000e-06 Eh
 1-El. energy change                    ....  1.000e-03 Eh
 Orbital Gradient       TolG            ....  5.000e-05
 Orbital Rotation angle TolX            ....  5.000e-05
 DIIS Error             TolErr          ....  1.000e-06

---------------------
INITIAL GUESS: MOREAD
---------------------
Guess MOs are being read from file: orca.ges
Input Geometry matches current geometry (good)
Input basis set matches current basis set (good)
MOs were renormalized
MOs were reorthogonalized (Cholesky)
                      ------------------
                      INITIAL GUESS DONE (   4.3 sec)
                      ------------------
             **** ENERGY FILE WAS UPDATED (orca.en.tmp) ****
Finished Guess after   5.1 sec
Maximum memory used throughout the entire GUESS-calculation: 207.1 MB


           ************************************************************
           *        Program running with 12 parallel MPI-processes    *
           *              working on a common directory               *
           ************************************************************

-------------------------------------------------------------------------------------------
                                      ORCA LEAN-SCF
                              memory conserving SCF solver
-------------------------------------------------------------------------------------------

----------------------------------------D-I-I-S--------------------------------------------
Iteration    Energy (Eh)           Delta-E    RMSDP     MaxDP     DIISErr   Damp  Time(sec)
-------------------------------------------------------------------------------------------
               ***  Starting incremental Fock matrix formation  ***
                              *** Initializing SOSCF ***
---------------------------------------S-O-S-C-F--------------------------------------
Iteration    Energy (Eh)           Delta-E    RMSDP     MaxDP     MaxGrad    Time(sec)
--------------------------------------------------------------------------------------
    1    -1243.2622506200937096     0.00e+00  3.52e-06  2.30e-04  1.52e-04    59.3
               *** Restarting incremental Fock matrix formation ***
    2    -1243.2622512775828909    -6.57e-07  1.26e-06  1.27e-04  1.68e-04    65.3
    3    -1243.2622522845617823    -1.01e-06  3.35e-06  4.53e-04  1.19e-04    29.8
    4    -1243.2622535086252356    -1.22e-06  3.84e-06  7.76e-04  4.34e-05    32.6
    5    -1243.2622536438648240    -1.35e-07  2.41e-06  3.35e-04  4.58e-05    31.7
                 **** Energy Check signals convergence ****

               *****************************************************
               *                     SUCCESS                       *
               *           SCF CONVERGED AFTER   5 CYCLES          *
               *****************************************************

Recomputing exchange energy using gridx3       ... done (   82.926 sec)
Old exchange energy                            :    -37.323687361 Eh
New exchange energy                            :    -37.323686298 Eh
Exchange energy change after final integration :      0.000001063 Eh
Total energy after final integration           :  -1243.262252581 Eh
             **** ENERGY FILE WAS UPDATED (orca.en.tmp) ****

----------------
TOTAL SCF ENERGY
----------------

Total Energy       :      -1243.26225258068484 Eh          -33830.88582 eV

Components:
Nuclear Repulsion  :       1330.27079776030405 Eh           36198.50870 eV
Electronic Energy  :      -2573.53305140416887 Eh          -70029.39455 eV
One Electron Energy:      -4334.41531753750314 Eh         -117945.43702 eV
Two Electron Energy:       1760.88226613333450 Eh           47916.04247 eV

Virial components:
Potential Energy   :      -2482.68328453744653 Eh          -67557.24672 eV
Kinetic Energy     :       1239.42103195676145 Eh           33726.36089 eV
Virial Ratio       :          2.00309920561688

DFT components:
N(Alpha)           :       72.000000466936 electrons
N(Beta)            :       72.000000466936 electrons
N(Total)           :      144.000000933871 electrons
E(X)               :      -97.785789214187 Eh       
E(C)               :       -5.270892933094 Eh       
E(XC)              :     -103.056682147281 Eh       

---------------
SCF CONVERGENCE
---------------

  Last Energy change         ...    1.3524e-07  Tolerance :   1.0000e-06
  Last MAX-Density change    ...    3.3511e-04  Tolerance :   1.0000e-05
  Last RMS-Density change    ...    2.4057e-06  Tolerance :   1.0000e-06
  Last DIIS Error            ...    9.1533e-05  Tolerance :   1.0000e-06
  Last Orbital Gradient      ...    4.5812e-05  Tolerance :   5.0000e-05
  Last Orbital Rotation      ...    9.4225e-05  Tolerance :   5.0000e-05


----------------------
UHF SPIN CONTAMINATION
----------------------

Warning: in a DFT calculation there is little theoretical justification to 
         calculate <S**2> as in Hartree-Fock theory. We will do it anyways
         but you should keep in mind that the values have only limited relevance

Expectation value of <S**2>     :     0.000000
Ideal value S*(S+1) for S=0.0   :     0.000000
Deviation                       :     0.000000

----------------
ORBITAL ENERGIES
----------------
                 SPIN UP ORBITALS
  NO   OCC          E(Eh)            E(eV) 
   0   1.0000    -101.738927     -2768.4570 
   1   1.0000     -19.330287      -526.0039 
   2   1.0000     -14.596056      -397.1789 
   3   1.0000     -14.585605      -396.8945 
   4   1.0000     -14.563651      -396.2971 
   5   1.0000     -10.431668      -283.8601 
   6   1.0000     -10.422156      -283.6013 
   7   1.0000     -10.410541      -283.2852 
   8   1.0000     -10.385940      -282.6158 
   9   1.0000     -10.377801      -282.3943 
  10   1.0000     -10.370937      -282.2075 
  11   1.0000     -10.353430      -281.7312 
  12   1.0000     -10.352804      -281.7141 
  13   1.0000     -10.348797      -281.6051 
  14   1.0000     -10.345882      -281.5258 
  15   1.0000     -10.341205      -281.3985 
  16   1.0000     -10.339542      -281.3532 
  17   1.0000     -10.337220      -281.2901 
  18   1.0000     -10.336141      -281.2607 
  19   1.0000      -9.379708      -255.2348 
  20   1.0000      -7.108566      -193.4339 
  21   1.0000      -7.108252      -193.4254 
  22   1.0000      -7.108206      -193.4241 
  23   1.0000      -1.137181       -30.9443 
  24   1.0000      -1.112240       -30.2656 
  25   1.0000      -1.087340       -29.5880 
  26   1.0000      -0.960378       -26.1332 
  27   1.0000      -0.927680       -25.2435 
  28   1.0000      -0.884285       -24.0626 
  29   1.0000      -0.863099       -23.4861 
  30   1.0000      -0.832279       -22.6475 
  31   1.0000      -0.813030       -22.1237 
  32   1.0000      -0.786180       -21.3930 
  33   1.0000      -0.756686       -20.5905 
  34   1.0000      -0.736085       -20.0299 
  35   1.0000      -0.706665       -19.2293 
  36   1.0000      -0.690381       -18.7862 
  37   1.0000      -0.667271       -18.1574 
  38   1.0000      -0.644195       -17.5294 
  39   1.0000      -0.641041       -17.4436 
  40   1.0000      -0.635635       -17.2965 
  41   1.0000      -0.591377       -16.0922 
  42   1.0000      -0.582024       -15.8377 
  43   1.0000      -0.568828       -15.4786 
  44   1.0000      -0.552436       -15.0325 
  45   1.0000      -0.541783       -14.7427 
  46   1.0000      -0.537581       -14.6283 
  47   1.0000      -0.524913       -14.2836 
  48   1.0000      -0.521423       -14.1886 
  49   1.0000      -0.512383       -13.9426 
  50   1.0000      -0.510466       -13.8905 
  51   1.0000      -0.495624       -13.4866 
  52   1.0000      -0.481418       -13.1000 
  53   1.0000      -0.475364       -12.9353 
  54   1.0000      -0.471130       -12.8201 
  55   1.0000      -0.461064       -12.5462 
  56   1.0000      -0.443119       -12.0579 
  57   1.0000      -0.442257       -12.0344 
  58   1.0000      -0.438685       -11.9372 
  59   1.0000      -0.421320       -11.4647 
  60   1.0000      -0.412261       -11.2182 
  61   1.0000      -0.398392       -10.8408 
  62   1.0000      -0.385385       -10.4869 
  63   1.0000      -0.381945       -10.3933 
  64   1.0000      -0.346376        -9.4254 
  65   1.0000      -0.315922        -8.5967 
  66   1.0000      -0.312088        -8.4924 
  67   1.0000      -0.308713        -8.4005 
  68   1.0000      -0.295471        -8.0402 
  69   1.0000      -0.180491        -4.9114 
  70   1.0000      -0.176657        -4.8071 
  71   1.0000      -0.175090        -4.7645 
  72   0.0000      -0.128532        -3.4975 
  73   0.0000      -0.079944        -2.1754 
  74   0.0000      -0.067978        -1.8498 
  75   0.0000      -0.046352        -1.2613 
  76   0.0000      -0.036046        -0.9809 
  77   0.0000      -0.009072        -0.2469 
  78   0.0000       0.002905         0.0790 
  79   0.0000       0.015925         0.4333 
  80   0.0000       0.019103         0.5198 
  81   0.0000       0.028909         0.7866 
  82   0.0000       0.034769         0.9461 

                 SPIN DOWN ORBITALS
  NO   OCC          E(Eh)            E(eV) 
   0   1.0000    -101.738927     -2768.4570 
   1   1.0000     -19.330287      -526.0039 
   2   1.0000     -14.596056      -397.1789 
   3   1.0000     -14.585605      -396.8945 
   4   1.0000     -14.563651      -396.2971 
   5   1.0000     -10.431668      -283.8601 
   6   1.0000     -10.422156      -283.6013 
   7   1.0000     -10.410541      -283.2852 
   8   1.0000     -10.385940      -282.6158 
   9   1.0000     -10.377801      -282.3943 
  10   1.0000     -10.370937      -282.2075 
  11   1.0000     -10.353430      -281.7312 
  12   1.0000     -10.352804      -281.7141 
  13   1.0000     -10.348797      -281.6051 
  14   1.0000     -10.345882      -281.5258 
  15   1.0000     -10.341205      -281.3985 
  16   1.0000     -10.339542      -281.3532 
  17   1.0000     -10.337220      -281.2901 
  18   1.0000     -10.336141      -281.2607 
  19   1.0000      -9.379708      -255.2348 
  20   1.0000      -7.108566      -193.4339 
  21   1.0000      -7.108252      -193.4254 
  22   1.0000      -7.108206      -193.4241 
  23   1.0000      -1.137181       -30.9443 
  24   1.0000      -1.112240       -30.2656 
  25   1.0000      -1.087340       -29.5880 
  26   1.0000      -0.960378       -26.1332 
  27   1.0000      -0.927680       -25.2435 
  28   1.0000      -0.884285       -24.0626 
  29   1.0000      -0.863099       -23.4861 
  30   1.0000      -0.832279       -22.6475 
  31   1.0000      -0.813030       -22.1237 
  32   1.0000      -0.786180       -21.3930 
  33   1.0000      -0.756686       -20.5905 
  34   1.0000      -0.736085       -20.0299 
  35   1.0000      -0.706665       -19.2293 
  36   1.0000      -0.690381       -18.7862 
  37   1.0000      -0.667271       -18.1574 
  38   1.0000      -0.644195       -17.5294 
  39   1.0000      -0.641041       -17.4436 
  40   1.0000      -0.635635       -17.2965 
  41   1.0000      -0.591377       -16.0922 
  42   1.0000      -0.582024       -15.8377 
  43   1.0000      -0.568828       -15.4786 
  44   1.0000      -0.552436       -15.0325 
  45   1.0000      -0.541783       -14.7427 
  46   1.0000      -0.537581       -14.6283 
  47   1.0000      -0.524913       -14.2836 
  48   1.0000      -0.521423       -14.1886 
  49   1.0000      -0.512383       -13.9426 
  50   1.0000      -0.510466       -13.8905 
  51   1.0000      -0.495624       -13.4866 
  52   1.0000      -0.481418       -13.1000 
  53   1.0000      -0.475364       -12.9353 
  54   1.0000      -0.471130       -12.8201 
  55   1.0000      -0.461064       -12.5462 
  56   1.0000      -0.443119       -12.0579 
  57   1.0000      -0.442257       -12.0344 
  58   1.0000      -0.438685       -11.9372 
  59   1.0000      -0.421320       -11.4647 
  60   1.0000      -0.412261       -11.2182 
  61   1.0000      -0.398392       -10.8408 
  62   1.0000      -0.385385       -10.4869 
  63   1.0000      -0.381945       -10.3933 
  64   1.0000      -0.346376        -9.4254 
  65   1.0000      -0.315922        -8.5967 
  66   1.0000      -0.312088        -8.4924 
  67   1.0000      -0.308713        -8.4005 
  68   1.0000      -0.295471        -8.0402 
  69   1.0000      -0.180491        -4.9114 
  70   1.0000      -0.176657        -4.8071 
  71   1.0000      -0.175090        -4.7645 
  72   0.0000      -0.128532        -3.4975 
  73   0.0000      -0.079944        -2.1754 
  74   0.0000      -0.067978        -1.8498 
  75   0.0000      -0.046352        -1.2613 
  76   0.0000      -0.036046        -0.9809 
  77   0.0000      -0.009072        -0.2469 
  78   0.0000       0.002905         0.0790 
  79   0.0000       0.015925         0.4333 
  80   0.0000       0.019103         0.5198 
  81   0.0000       0.028909         0.7866 
  82   0.0000       0.034769         0.9461 
*Only the first 10 virtual orbitals were printed.

                    ********************************
                    * MULLIKEN POPULATION ANALYSIS *
                    ********************************

--------------------------------------------
MULLIKEN ATOMIC CHARGES AND SPIN POPULATIONS
--------------------------------------------
   0 N :   -0.173329   -0.000000
   1 C :    0.081127    0.000000
   2 C :   -0.162913    0.000000
   3 C :    0.268694   -0.000000
   4 C :   -0.143694    0.000000
   5 C :    0.080753   -0.000000
   6 H :    0.215286    0.000000
   7 H :    0.154737    0.000000
   8 N :   -0.067869    0.000000
   9 H :    0.112323    0.000000
  10 H :    0.140444    0.000000
  11 C :   -0.090691    0.000000
  12 H :    0.098941   -0.000000
  13 H :    0.154817    0.000000
  14 H :    0.088885    0.000000
  15 H :    0.166319    0.000000
  16 N :   -0.148035    0.000000
  17 C :   -0.036574   -0.000000
  18 C :    0.149426   -0.000000
  19 H :    0.128048   -0.000000
  20 O :   -0.365140    0.000000
  21 C :    0.044090    0.000000
  22 C :   -0.050213    0.000000
  23 C :   -0.131211   -0.000000
  24 C :   -0.051203   -0.000000
  25 C :   -0.147300   -0.000000
  26 C :   -0.035918    0.000000
  27 H :    0.115849    0.000000
  28 H :    0.111935   -0.000000
  29 H :    0.114034    0.000000
  30 H :    0.112241    0.000000
  31 H :    0.095987   -0.000000
  32 Cl:   -0.829845   -0.000000
Sum of atomic charges         :    0.0000000
Sum of atomic spin populations:    0.0000000

-----------------------------------------------------
MULLIKEN REDUCED ORBITAL CHARGES AND SPIN POPULATIONS
-----------------------------------------------------
CHARGE
  0 N s       :     3.472833  s :     3.472833
      pz      :     1.092280  p :     3.575360
      px      :     1.148049
      py      :     1.335032
      dz2     :     0.024827  d :     0.112109
      dxz     :     0.031743
      dyz     :     0.019591
      dx2y2   :     0.016685
      dxy     :     0.019263
      f0      :     0.003320  f :     0.012264
      f+1     :     0.001404
      f-1     :     0.001378
      f+2     :     0.002621
      f-2     :     0.001247
      f+3     :     0.001082
      f-3     :     0.001213
      g0      :     0.000098  g :     0.000763
      g+1     :     0.000211
      g-1     :     0.000030
      g+2     :     0.000141
      g-2     :     0.000127
      g+3     :     0.000043
      g-3     :     0.000034
      g+4     :     0.000042
      g-4     :     0.000037

  1 C s       :     3.261552  s :     3.261552
      pz      :     0.838117  p :     2.536000
      px      :     0.879852
      py      :     0.818031
      dz2     :     0.020873  d :     0.101582
      dxz     :     0.030447
      dyz     :     0.015543
      dx2y2   :     0.007177
      dxy     :     0.027542
      f0      :     0.004671  f :     0.017998
      f+1     :     0.002029
      f-1     :     0.002295
      f+2     :     0.003650
      f-2     :     0.002008
      f+3     :     0.000589
      f-3     :     0.002757
      g0      :     0.000220  g :     0.001741
      g+1     :     0.000438
      g-1     :     0.000091
      g+2     :     0.000280
      g-2     :     0.000267
      g+3     :     0.000130
      g-3     :     0.000066
      g+4     :     0.000089
      g-4     :     0.000159

  2 C s       :     3.287591  s :     3.287591
      pz      :     0.931360  p :     2.762486
      px      :     0.871274
      py      :     0.959852
      dz2     :     0.021690  d :     0.098149
      dxz     :     0.039069
      dyz     :     0.011454
      dx2y2   :     0.007821
      dxy     :     0.018117
      f0      :     0.003329  f :     0.013556
      f+1     :     0.001571
      f-1     :     0.001213
      f+2     :     0.003101
      f-2     :     0.001124
      f+3     :     0.000793
      f-3     :     0.002425
      g0      :     0.000110  g :     0.001131
      g+1     :     0.000283
      g-1     :     0.000036
      g+2     :     0.000189
      g-2     :     0.000142
      g+3     :     0.000101
      g-3     :     0.000044
      g+4     :     0.000083
      g-4     :     0.000143

  3 C s       :     3.190626  s :     3.190626
      pz      :     0.874691  p :     2.377581
      px      :     0.647285
      py      :     0.855606
      dz2     :     0.027382  d :     0.135269
      dxz     :     0.019161
      dyz     :     0.027224
      dx2y2   :     0.013316
      dxy     :     0.048186
      f0      :     0.007052  f :     0.025704
      f+1     :     0.001581
      f-1     :     0.002606
      f+2     :     0.005644
      f-2     :     0.002363
      f+3     :     0.001989
      f-3     :     0.004470
      g0      :     0.000241  g :     0.002125
      g+1     :     0.000431
      g-1     :     0.000058
      g+2     :     0.000332
      g-2     :     0.000258
      g+3     :     0.000182
      g-3     :     0.000089
      g+4     :     0.000196
      g-4     :     0.000339

  4 C s       :     3.289183  s :     3.289183
      pz      :     0.910671  p :     2.747822
      px      :     0.844431
      py      :     0.992719
      dz2     :     0.020879  d :     0.092605
      dxz     :     0.031941
      dyz     :     0.011626
      dx2y2   :     0.006439
      dxy     :     0.021720
      f0      :     0.002883  f :     0.012963
      f+1     :     0.001413
      f-1     :     0.001383
      f+2     :     0.002560
      f-2     :     0.001260
      f+3     :     0.000813
      f-3     :     0.002651
      g0      :     0.000114  g :     0.001121
      g+1     :     0.000276
      g-1     :     0.000038
      g+2     :     0.000176
      g-2     :     0.000135
      g+3     :     0.000096
      g-3     :     0.000040
      g+4     :     0.000087
      g-4     :     0.000159

  5 C s       :     3.253643  s :     3.253643
      pz      :     0.796997  p :     2.531290
      px      :     0.838379
      py      :     0.895914
      dz2     :     0.020343  d :     0.114112
      dxz     :     0.036560
      dyz     :     0.016372
      dx2y2   :     0.009076
      dxy     :     0.031760
      f0      :     0.004645  f :     0.018442
      f+1     :     0.002048
      f-1     :     0.002314
      f+2     :     0.004049
      f-2     :     0.001854
      f+3     :     0.000681
      f-3     :     0.002850
      g0      :     0.000213  g :     0.001761
      g+1     :     0.000424
      g-1     :     0.000099
      g+2     :     0.000293
      g-2     :     0.000244
      g+3     :     0.000153
      g-3     :     0.000067
      g+4     :     0.000093
      g-4     :     0.000175

  6 H s       :     0.725623  s :     0.725623
      pz      :     0.022558  p :     0.055982
      px      :     0.021458
      py      :     0.011966
      dz2     :     0.001254  d :     0.002909
      dxz     :     0.000277
      dyz     :     0.000718
      dx2y2   :     0.000319
      dxy     :     0.000341
      f0      :     0.000066  f :     0.000201
      f+1     :     0.000033
      f-1     :     0.000031
      f+2     :     0.000027
      f-2     :     0.000031
      f+3     :     0.000005
      f-3     :     0.000009

  7 H s       :     0.812299  s :     0.812299
      pz      :     0.007455  p :     0.029451
      px      :     0.008935
      py      :     0.013061
      dz2     :     0.001030  d :     0.003283
      dxz     :     0.000462
      dyz     :     0.001065
      dx2y2   :     0.000354
      dxy     :     0.000373
      f0      :     0.000078  f :     0.000229
      f+1     :     0.000028
      f-1     :     0.000047
      f+2     :     0.000027
      f-2     :     0.000039
      f+3     :     0.000004
      f-3     :     0.000007

  8 N s       :     3.475618  s :     3.475618
      pz      :     1.010502  p :     3.488961
      px      :     0.990936
      py      :     1.487523
      dz2     :     0.020256  d :     0.090205
      dxz     :     0.029860
      dyz     :     0.009600
      dx2y2   :     0.011712
      dxy     :     0.018778
      f0      :     0.003164  f :     0.012313
      f+1     :     0.001733
      f-1     :     0.000859
      f+2     :     0.002914
      f-2     :     0.001097
      f+3     :     0.001030
      f-3     :     0.001514
      g0      :     0.000082  g :     0.000773
      g+1     :     0.000193
      g-1     :     0.000019
      g+2     :     0.000157
      g-2     :     0.000095
      g+3     :     0.000060
      g-3     :     0.000039
      g+4     :     0.000062
      g-4     :     0.000066

  9 H s       :     0.854802  s :     0.854802
      pz      :     0.006613  p :     0.029310
      px      :     0.007860
      py      :     0.014838
      dz2     :     0.000997  d :     0.003329
      dxz     :     0.000518
      dyz     :     0.001062
      dx2y2   :     0.000351
      dxy     :     0.000401
      f0      :     0.000074  f :     0.000236
      f+1     :     0.000030
      f-1     :     0.000047
      f+2     :     0.000034
      f-2     :     0.000037
      f+3     :     0.000007
      f-3     :     0.000008

 10 H s       :     0.829608  s :     0.829608
      pz      :     0.007615  p :     0.026649
      px      :     0.007298
      py      :     0.011736
      dz2     :     0.001088  d :     0.003079
      dxz     :     0.000342
      dyz     :     0.000856
      dx2y2   :     0.000324
      dxy     :     0.000469
      f0      :     0.000065  f :     0.000220
      f+1     :     0.000037
      f-1     :     0.000035
      f+2     :     0.000025
      f-2     :     0.000043
      f+3     :     0.000004
      f-3     :     0.000012

 11 C s       :     3.285808  s :     3.285808
      pz      :     1.112057  p :     2.736239
      px      :     0.663161
      py      :     0.961020
      dz2     :     0.011300  d :     0.058941
      dxz     :     0.009037
      dyz     :     0.007048
      dx2y2   :     0.014566
      dxy     :     0.016990
      f0      :     0.001661  f :     0.008765
      f+1     :     0.001112
      f-1     :     0.000269
      f+2     :     0.001348
      f-2     :    -0.000052
      f+3     :     0.001771
      f-3     :     0.002656
      g0      :     0.000063  g :     0.000938
      g+1     :     0.000143
      g-1     :     0.000017
      g+2     :     0.000108
      g-2     :     0.000044
      g+3     :     0.000138
      g-3     :     0.000013
      g+4     :     0.000193
      g-4     :     0.000218

 12 H s       :     0.868161  s :     0.868161
      pz      :     0.012273  p :     0.028928
      px      :     0.010317
      py      :     0.006339
      dz2     :     0.001339  d :     0.003686
      dxz     :     0.000462
      dyz     :     0.000325
      dx2y2   :     0.000763
      dxy     :     0.000797
      f0      :     0.000025  f :     0.000283
      f+1     :     0.000013
      f-1     :     0.000104
      f+2     :     0.000023
      f-2     :     0.000037
      f+3     :     0.000032
      f-3     :     0.000048

 13 H s       :     0.794791  s :     0.794791
      pz      :     0.024706  p :     0.046836
      px      :     0.010273
      py      :     0.011857
      dz2     :     0.000333  d :     0.003291
      dxz     :     0.001005
      dyz     :     0.001363
      dx2y2   :     0.000375
      dxy     :     0.000215
      f0      :     0.000053  f :     0.000265
      f+1     :     0.000048
      f-1     :     0.000085
      f+2     :     0.000045
      f-2     :     0.000028
      f+3     :     0.000003
      f-3     :     0.000003

 14 H s       :     0.879386  s :     0.879386
      pz      :     0.012860  p :     0.027826
      px      :     0.010052
      py      :     0.004914
      dz2     :     0.000802  d :     0.003621
      dxz     :     0.000412
      dyz     :     0.000800
      dx2y2   :     0.000914
      dxy     :     0.000693
      f0      :     0.000013  f :     0.000282
      f+1     :     0.000019
      f-1     :     0.000088
      f+2     :     0.000026
      f-2     :     0.000036
      f+3     :     0.000038
      f-3     :     0.000062

 15 H s       :     0.742544  s :     0.742544
      pz      :     0.020499  p :     0.081078
      px      :     0.032308
      py      :     0.028271
      dz2     :     0.002650  d :     0.009277
      dxz     :     0.001400
      dyz     :     0.002945
      dx2y2   :     0.001189
      dxy     :     0.001094
      f0      :     0.000229  f :     0.000782
      f+1     :     0.000086
      f-1     :     0.000168
      f+2     :     0.000108
      f-2     :     0.000148
      f+3     :     0.000016
      f-3     :     0.000026

 16 N s       :     3.632841  s :     3.632841
      pz      :     1.216590  p :     3.412205
      px      :     1.120490
      py      :     1.075124
      dz2     :     0.015603  d :     0.091007
      dxz     :     0.023276
      dyz     :     0.015868
      dx2y2   :     0.007858
      dxy     :     0.028403
      f0      :     0.001984  f :     0.011157
      f+1     :     0.001651
      f-1     :     0.001393
      f+2     :     0.001947
      f-2     :     0.001568
      f+3     :     0.000773
      f-3     :     0.001841
      g0      :     0.000080  g :     0.000825
      g+1     :     0.000188
      g-1     :     0.000030
      g+2     :     0.000148
      g-2     :     0.000113
      g+3     :     0.000058
      g-3     :     0.000044
      g+4     :     0.000061
      g-4     :     0.000102

 17 C s       :     3.238018  s :     3.238018
      pz      :     0.954515  p :     2.690946
      px      :     0.777443
      py      :     0.958988
      dz2     :     0.017034  d :     0.090299
      dxz     :     0.033906
      dyz     :     0.005414
      dx2y2   :     0.012418
      dxy     :     0.021527
      f0      :     0.003305  f :     0.015682
      f+1     :     0.002010
      f-1     :     0.000915
      f+2     :     0.003498
      f-2     :     0.000855
      f+3     :     0.001336
      f-3     :     0.003762
      g0      :     0.000118  g :     0.001628
      g+1     :     0.000401
      g-1     :     0.000017
      g+2     :     0.000220
      g-2     :     0.000145
      g+3     :     0.000202
      g-3     :     0.000052
      g+4     :     0.000173
      g-4     :     0.000300

 18 C s       :     3.214342  s :     3.214342
      pz      :     0.780074  p :     2.398190
      px      :     0.884770
      py      :     0.733346
      dz2     :     0.060523  d :     0.210967
      dxz     :     0.060419
      dyz     :     0.038447
      dx2y2   :     0.019188
      dxy     :     0.032390
      f0      :     0.006323  f :     0.024105
      f+1     :     0.004394
      f-1     :     0.004066
      f+2     :     0.003842
      f-2     :     0.002488
      f+3     :     0.001094
      f-3     :     0.001899
      g0      :     0.000716  g :     0.002970
      g+1     :     0.000617
      g-1     :     0.000321
      g+2     :     0.000441
      g-2     :     0.000456
      g+3     :     0.000144
      g-3     :     0.000097
      g+4     :     0.000085
      g-4     :     0.000092

 19 H s       :     0.837648  s :     0.837648
      pz      :     0.007246  p :     0.030380
      px      :     0.008125
      py      :     0.015009
      dz2     :     0.000980  d :     0.003669
      dxz     :     0.000518
      dyz     :     0.001292
      dx2y2   :     0.000350
      dxy     :     0.000529
      f0      :     0.000078  f :     0.000254
      f+1     :     0.000035
      f-1     :     0.000056
      f+2     :     0.000028
      f-2     :     0.000045
      f+3     :     0.000006
      f-3     :     0.000006

 20 O s       :     3.789702  s :     3.789702
      pz      :     1.429238  p :     4.534304
      px      :     1.722998
      py      :     1.382069
      dz2     :     0.011988  d :     0.037289
      dxz     :     0.009430
      dyz     :     0.012265
      dx2y2   :     0.001901
      dxy     :     0.001704
      f0      :     0.001034  f :     0.003637
      f+1     :     0.000891
      f-1     :     0.000856
      f+2     :     0.000337
      f-2     :     0.000444
      f+3     :     0.000039
      f-3     :     0.000035
      g0      :     0.000046  g :     0.000208
      g+1     :     0.000062
      g-1     :     0.000032
      g+2     :     0.000026
      g-2     :     0.000033
      g+3     :     0.000003
      g-3     :     0.000005
      g+4     :     0.000000
      g-4     :     0.000000

 21 C s       :     3.308056  s :     3.308056
      pz      :     0.822290  p :     2.501753
      px      :     0.729061
      py      :     0.950402
      dz2     :     0.030936  d :     0.125610
      dxz     :     0.024218
      dyz     :     0.032877
      dx2y2   :     0.018368
      dxy     :     0.019211
      f0      :     0.004965  f :     0.019031
      f+1     :     0.002688
      f-1     :     0.001419
      f+2     :     0.003553
      f-2     :     0.002718
      f+3     :     0.001515
      f-3     :     0.002172
      g0      :     0.000214  g :     0.001460
      g+1     :     0.000350
      g-1     :     0.000081
      g+2     :     0.000244
      g-2     :     0.000207
      g+3     :     0.000105
      g-3     :     0.000102
      g+4     :     0.000081
      g-4     :     0.000077

 22 C s       :     3.269754  s :     3.269754
      pz      :     0.915357  p :     2.665221
      px      :     0.851443
      py      :     0.898422
      dz2     :     0.017614  d :     0.100263
      dxz     :     0.034884
      dyz     :     0.011556
      dx2y2   :     0.008938
      dxy     :     0.027271
      f0      :     0.003038  f :     0.013810
      f+1     :     0.001888
      f-1     :     0.001087
      f+2     :     0.002586
      f-2     :     0.001887
      f+3     :     0.000954
      f-3     :     0.002370
      g0      :     0.000102  g :     0.001164
      g+1     :     0.000293
      g-1     :     0.000025
      g+2     :     0.000176
      g-2     :     0.000132
      g+3     :     0.000125
      g-3     :     0.000082
      g+4     :     0.000094
      g-4     :     0.000136

 23 C s       :     3.269914  s :     3.269914
      pz      :     0.907740  p :     2.732700
      px      :     0.894186
      py      :     0.930775
      dz2     :     0.020534  d :     0.113789
      dxz     :     0.050789
      dyz     :     0.013472
      dx2y2   :     0.008891
      dxy     :     0.020104
      f0      :     0.003380  f :     0.013634
      f+1     :     0.001875
      f-1     :     0.001648
      f+2     :     0.002887
      f-2     :     0.000813
      f+3     :     0.000857
      f-3     :     0.002174
      g0      :     0.000184  g :     0.001174
      g+1     :     0.000256
      g-1     :     0.000081
      g+2     :     0.000198
      g-2     :     0.000115
      g+3     :     0.000087
      g-3     :     0.000030
      g+4     :     0.000088
      g-4     :     0.000134

 24 C s       :     3.248533  s :     3.248533
      pz      :     0.872069  p :     2.678815
      px      :     0.906013
      py      :     0.900732
      dz2     :     0.036319  d :     0.109297
      dxz     :     0.023479
      dyz     :     0.026974
      dx2y2   :     0.014123
      dxy     :     0.008402
      f0      :     0.003608  f :     0.013382
      f+1     :     0.001778
      f-1     :     0.001570
      f+2     :     0.002271
      f-2     :     0.002278
      f+3     :     0.001053
      f-3     :     0.000823
      g0      :     0.000205  g :     0.001177
      g+1     :     0.000304
      g-1     :     0.000074
      g+2     :     0.000200
      g-2     :     0.000192
      g+3     :     0.000075
      g-3     :     0.000083
      g+4     :     0.000031
      g-4     :     0.000013

 25 C s       :     3.277628  s :     3.277628
      pz      :     0.929239  p :     2.739671
      px      :     0.873216
      py      :     0.937215
      dz2     :     0.027573  d :     0.115084
      dxz     :     0.038948
      dyz     :     0.011680
      dx2y2   :     0.011129
      dxy     :     0.025754
      f0      :     0.003331  f :     0.013745
      f+1     :     0.001638
      f-1     :     0.001270
      f+2     :     0.002581
      f-2     :     0.001611
      f+3     :     0.001061
      f-3     :     0.002253
      g0      :     0.000111  g :     0.001173
      g+1     :     0.000303
      g-1     :     0.000028
      g+2     :     0.000174
      g-2     :     0.000139
      g+3     :     0.000122
      g-3     :     0.000075
      g+4     :     0.000097
      g-4     :     0.000125

 26 C s       :     3.256969  s :     3.256969
      pz      :     0.883706  p :     2.663425
      px      :     0.870113
      py      :     0.909606
      dz2     :     0.016307  d :     0.099884
      dxz     :     0.036398
      dyz     :     0.014175
      dx2y2   :     0.009623
      dxy     :     0.023381
      f0      :     0.003399  f :     0.014477
      f+1     :     0.001977
      f-1     :     0.001664
      f+2     :     0.003260
      f-2     :     0.000920
      f+3     :     0.000800
      f-3     :     0.002456
      g0      :     0.000173  g :     0.001164
      g+1     :     0.000246
      g-1     :     0.000077
      g+2     :     0.000198
      g-2     :     0.000121
      g+3     :     0.000089
      g-3     :     0.000035
      g+4     :     0.000090
      g-4     :     0.000136

 27 H s       :     0.849608  s :     0.849608
      pz      :     0.006104  p :     0.030884
      px      :     0.012218
      py      :     0.012563
      dz2     :     0.000954  d :     0.003426
      dxz     :     0.000794
      dyz     :     0.000996
      dx2y2   :     0.000376
      dxy     :     0.000306
      f0      :     0.000078  f :     0.000232
      f+1     :     0.000037
      f-1     :     0.000050
      f+2     :     0.000032
      f-2     :     0.000026
      f+3     :     0.000004
      f-3     :     0.000004

 28 H s       :     0.855729  s :     0.855729
      pz      :     0.006652  p :     0.028862
      px      :     0.007665
      py      :     0.014545
      dz2     :     0.001121  d :     0.003255
      dxz     :     0.000206
      dyz     :     0.000907
      dx2y2   :     0.000434
      dxy     :     0.000588
      f0      :     0.000054  f :     0.000218
      f+1     :     0.000035
      f-1     :     0.000027
      f+2     :     0.000028
      f-2     :     0.000048
      f+3     :     0.000010
      f-3     :     0.000016

 29 H s       :     0.854190  s :     0.854190
      pz      :     0.010076  p :     0.028376
      px      :     0.004602
      py      :     0.013698
      dz2     :     0.000160  d :     0.003186
      dxz     :     0.001484
      dyz     :     0.000083
      dx2y2   :     0.000149
      dxy     :     0.001310
      f0      :     0.000028  f :     0.000214
      f+1     :     0.000026
      f-1     :     0.000003
      f+2     :     0.000049
      f-2     :     0.000007
      f+3     :     0.000024
      f-3     :     0.000077

 30 H s       :     0.855548  s :     0.855548
      pz      :     0.005323  p :     0.028752
      px      :     0.008873
      py      :     0.014557
      dz2     :     0.000745  d :     0.003239
      dxz     :     0.000820
      dyz     :     0.001073
      dx2y2   :     0.000313
      dxy     :     0.000289
      f0      :     0.000064  f :     0.000219
      f+1     :     0.000039
      f-1     :     0.000048
      f+2     :     0.000033
      f-2     :     0.000027
      f+3     :     0.000004
      f-3     :     0.000004

 31 H s       :     0.868546  s :     0.868546
      pz      :     0.009017  p :     0.031783
      px      :     0.009382
      py      :     0.013384
      dz2     :     0.001397  d :     0.003445
      dxz     :     0.000245
      dyz     :     0.000782
      dx2y2   :     0.000457
      dxy     :     0.000565
      f0      :     0.000069  f :     0.000240
      f+1     :     0.000041
      f-1     :     0.000028
      f+2     :     0.000030
      f-2     :     0.000049
      f+3     :     0.000009
      f-3     :     0.000014

 32 Cls       :     5.976857  s :     5.976857
      pz      :     3.933639  p :    11.849404
      px      :     3.945128
      py      :     3.970637
      dz2     :     0.001029  d :     0.003372
      dxz     :     0.001226
      dyz     :     0.000519
      dx2y2   :     0.000394
      dxy     :     0.000203
      f0      :     0.000067  f :     0.000207
      f+1     :     0.000030
      f-1     :     0.000019
      f+2     :     0.000053
      f-2     :     0.000016
      f+3     :     0.000014
      f-3     :     0.000008
      g0      :     0.000002  g :     0.000006
      g+1     :     0.000000
      g-1     :     0.000000
      g+2     :     0.000001
      g-2     :     0.000000
      g+3     :     0.000001
      g-3     :     0.000000
      g+4     :     0.000000
      g-4     :     0.000000


SPIN
  0 N s       :    -0.000000  s :    -0.000000
      pz      :     0.000000  p :     0.000000
      px      :    -0.000000
      py      :     0.000000
      dz2     :     0.000000  d :     0.000000
      dxz     :     0.000000
      dyz     :     0.000000
      dx2y2   :    -0.000000
      dxy     :     0.000000
      f0      :     0.000000  f :     0.000000
      f+1     :     0.000000
      f-1     :     0.000000
      f+2     :    -0.000000
      f-2     :     0.000000
      f+3     :    -0.000000
      f-3     :    -0.000000
      g0      :     0.000000  g :    -0.000000
      g+1     :     0.000000
      g-1     :    -0.000000
      g+2     :    -0.000000
      g-2     :    -0.000000
      g+3     :    -0.000000
      g-3     :    -0.000000
      g+4     :    -0.000000
      g-4     :    -0.000000

  1 C s       :     0.000000  s :     0.000000
      pz      :     0.000000  p :    -0.000000
      px      :    -0.000000
      py      :     0.000000
      dz2     :     0.000000  d :     0.000000
      dxz     :     0.000000
      dyz     :     0.000000
      dx2y2   :    -0.000000
      dxy     :     0.000000
      f0      :     0.000000  f :    -0.000000
      f+1     :    -0.000000
      f-1     :     0.000000
      f+2     :     0.000000
      f-2     :     0.000000
      f+3     :    -0.000000
      f-3     :     0.000000
      g0      :    -0.000000  g :    -0.000000
      g+1     :    -0.000000
      g-1     :     0.000000
      g+2     :    -0.000000
      g-2     :    -0.000000
      g+3     :     0.000000
      g-3     :    -0.000000
      g+4     :    -0.000000
      g-4     :    -0.000000

  2 C s       :     0.000000  s :     0.000000
      pz      :    -0.000000  p :    -0.000000
      px      :    -0.000000
      py      :     0.000000
      dz2     :    -0.000000  d :     0.000000
      dxz     :    -0.000000
      dyz     :     0.000000
      dx2y2   :     0.000000
      dxy     :     0.000000
      f0      :     0.000000  f :     0.000000
      f+1     :     0.000000
      f-1     :     0.000000
      f+2     :    -0.000000
      f-2     :     0.000000
      f+3     :     0.000000
      f-3     :    -0.000000
      g0      :     0.000000  g :     0.000000
      g+1     :     0.000000
      g-1     :    -0.000000
      g+2     :    -0.000000
      g-2     :     0.000000
      g+3     :     0.000000
      g-3     :     0.000000
      g+4     :     0.000000
      g-4     :     0.000000

  3 C s       :    -0.000000  s :    -0.000000
      pz      :     0.000000  p :     0.000000
      px      :    -0.000000
      py      :     0.000000
      dz2     :     0.000000  d :     0.000000
      dxz     :     0.000000
      dyz     :     0.000000
      dx2y2   :     0.000000
      dxy     :    -0.000000
      f0      :     0.000000  f :    -0.000000
      f+1     :    -0.000000
      f-1     :    -0.000000
      f+2     :     0.000000
      f-2     :    -0.000000
      f+3     :    -0.000000
      f-3     :     0.000000
      g0      :     0.000000  g :     0.000000
      g+1     :    -0.000000
      g-1     :     0.000000
      g+2     :    -0.000000
      g-2     :    -0.000000
      g+3     :     0.000000
      g-3     :     0.000000
      g+4     :     0.000000
      g-4     :     0.000000

  4 C s       :     0.000000  s :     0.000000
      pz      :    -0.000000  p :    -0.000000
      px      :    -0.000000
      py      :    -0.000000
      dz2     :     0.000000  d :    -0.000000
      dxz     :    -0.000000
      dyz     :     0.000000
      dx2y2   :     0.000000
      dxy     :    -0.000000
      f0      :     0.000000  f :     0.000000
      f+1     :     0.000000
      f-1     :    -0.000000
      f+2     :     0.000000
      f-2     :     0.000000
      f+3     :     0.000000
      f-3     :     0.000000
      g0      :     0.000000  g :     0.000000
      g+1     :     0.000000
      g-1     :     0.000000
      g+2     :     0.000000
      g-2     :    -0.000000
      g+3     :    -0.000000
      g-3     :     0.000000
      g+4     :    -0.000000
      g-4     :     0.000000

  5 C s       :    -0.000000  s :    -0.000000
      pz      :     0.000000  p :    -0.000000
      px      :    -0.000000
      py      :     0.000000
      dz2     :    -0.000000  d :    -0.000000
      dxz     :    -0.000000
      dyz     :    -0.000000
      dx2y2   :    -0.000000
      dxy     :    -0.000000
      f0      :     0.000000  f :    -0.000000
      f+1     :    -0.000000
      f-1     :    -0.000000
      f+2     :     0.000000
      f-2     :    -0.000000
      f+3     :     0.000000
      f-3     :    -0.000000
      g0      :     0.000000  g :     0.000000
      g+1     :    -0.000000
      g-1     :    -0.000000
      g+2     :     0.000000
      g-2     :    -0.000000
      g+3     :     0.000000
      g-3     :    -0.000000
      g+4     :     0.000000
      g-4     :     0.000000

  6 H s       :     0.000000  s :     0.000000
      pz      :     0.000000  p :     0.000000
      px      :     0.000000
      py      :     0.000000
      dz2     :    -0.000000  d :    -0.000000
      dxz     :    -0.000000
      dyz     :     0.000000
      dx2y2   :    -0.000000
      dxy     :     0.000000
      f0      :     0.000000  f :    -0.000000
      f+1     :    -0.000000
      f-1     :     0.000000
      f+2     :    -0.000000
      f-2     :     0.000000
      f+3     :    -0.000000
      f-3     :     0.000000

  7 H s       :     0.000000  s :     0.000000
      pz      :    -0.000000  p :     0.000000
      px      :     0.000000
      py      :     0.000000
      dz2     :     0.000000  d :     0.000000
      dxz     :     0.000000
      dyz     :     0.000000
      dx2y2   :    -0.000000
      dxy     :     0.000000
      f0      :    -0.000000  f :     0.000000
      f+1     :     0.000000
      f-1     :     0.000000
      f+2     :     0.000000
      f-2     :     0.000000
      f+3     :     0.000000
      f-3     :     0.000000

  8 N s       :     0.000000  s :     0.000000
      pz      :    -0.000000  p :     0.000000
      px      :     0.000000
      py      :    -0.000000
      dz2     :     0.000000  d :     0.000000
      dxz     :     0.000000
      dyz     :     0.000000
      dx2y2   :     0.000000
      dxy     :     0.000000
      f0      :    -0.000000  f :     0.000000
      f+1     :     0.000000
      f-1     :    -0.000000
      f+2     :     0.000000
      f-2     :     0.000000
      f+3     :     0.000000
      f-3     :     0.000000
      g0      :     0.000000  g :     0.000000
      g+1     :    -0.000000
      g-1     :     0.000000
      g+2     :     0.000000
      g-2     :     0.000000
      g+3     :    -0.000000
      g-3     :     0.000000
      g+4     :     0.000000
      g-4     :     0.000000

  9 H s       :     0.000000  s :     0.000000
      pz      :    -0.000000  p :    -0.000000
      px      :    -0.000000
      py      :    -0.000000
      dz2     :    -0.000000  d :    -0.000000
      dxz     :    -0.000000
      dyz     :    -0.000000
      dx2y2   :    -0.000000
      dxy     :    -0.000000
      f0      :    -0.000000  f :    -0.000000
      f+1     :    -0.000000
      f-1     :    -0.000000
      f+2     :    -0.000000
      f-2     :    -0.000000
      f+3     :    -0.000000
      f-3     :    -0.000000

 10 H s       :     0.000000  s :     0.000000
      pz      :     0.000000  p :     0.000000
      px      :     0.000000
      py      :     0.000000
      dz2     :     0.000000  d :     0.000000
      dxz     :     0.000000
      dyz     :    -0.000000
      dx2y2   :     0.000000
      dxy     :     0.000000
      f0      :    -0.000000  f :    -0.000000
      f+1     :    -0.000000
      f-1     :    -0.000000
      f+2     :     0.000000
      f-2     :     0.000000
      f+3     :    -0.000000
      f-3     :    -0.000000

 11 C s       :    -0.000000  s :    -0.000000
      pz      :     0.000000  p :     0.000000
      px      :     0.000000
      py      :    -0.000000
      dz2     :     0.000000  d :     0.000000
      dxz     :    -0.000000
      dyz     :    -0.000000
      dx2y2   :     0.000000
      dxy     :    -0.000000
      f0      :    -0.000000  f :    -0.000000
      f+1     :    -0.000000
      f-1     :    -0.000000
      f+2     :    -0.000000
      f-2     :    -0.000000
      f+3     :     0.000000
      f-3     :    -0.000000
      g0      :    -0.000000  g :    -0.000000
      g+1     :    -0.000000
      g-1     :    -0.000000
      g+2     :    -0.000000
      g-2     :    -0.000000
      g+3     :    -0.000000
      g-3     :    -0.000000
      g+4     :     0.000000
      g-4     :    -0.000000

 12 H s       :    -0.000000  s :    -0.000000
      pz      :     0.000000  p :    -0.000000
      px      :    -0.000000
      py      :     0.000000
      dz2     :    -0.000000  d :     0.000000
      dxz     :     0.000000
      dyz     :     0.000000
      dx2y2   :     0.000000
      dxy     :    -0.000000
      f0      :     0.000000  f :     0.000000
      f+1     :    -0.000000
      f-1     :     0.000000
      f+2     :     0.000000
      f-2     :     0.000000
      f+3     :     0.000000
      f-3     :    -0.000000

 13 H s       :     0.000000  s :     0.000000
      pz      :     0.000000  p :     0.000000
      px      :     0.000000
      py      :     0.000000
      dz2     :    -0.000000  d :     0.000000
      dxz     :     0.000000
      dyz     :     0.000000
      dx2y2   :    -0.000000
      dxy     :    -0.000000
      f0      :    -0.000000  f :    -0.000000
      f+1     :    -0.000000
      f-1     :     0.000000
      f+2     :     0.000000
      f-2     :    -0.000000
      f+3     :    -0.000000
      f-3     :    -0.000000

 14 H s       :     0.000000  s :     0.000000
      pz      :     0.000000  p :     0.000000
      px      :    -0.000000
      py      :     0.000000
      dz2     :    -0.000000  d :    -0.000000
      dxz     :    -0.000000
      dyz     :    -0.000000
      dx2y2   :    -0.000000
      dxy     :    -0.000000
      f0      :    -0.000000  f :    -0.000000
      f+1     :    -0.000000
      f-1     :     0.000000
      f+2     :    -0.000000
      f-2     :    -0.000000
      f+3     :     0.000000
      f-3     :    -0.000000

 15 H s       :     0.000000  s :     0.000000
      pz      :     0.000000  p :     0.000000
      px      :     0.000000
      py      :     0.000000
      dz2     :     0.000000  d :     0.000000
      dxz     :     0.000000
      dyz     :     0.000000
      dx2y2   :     0.000000
      dxy     :    -0.000000
      f0      :     0.000000  f :     0.000000
      f+1     :     0.000000
      f-1     :     0.000000
      f+2     :     0.000000
      f-2     :     0.000000
      f+3     :     0.000000
      f-3     :    -0.000000

 16 N s       :     0.000000  s :     0.000000
      pz      :    -0.000000  p :     0.000000
      px      :     0.000000
      py      :     0.000000
      dz2     :    -0.000000  d :    -0.000000
      dxz     :     0.000000
      dyz     :     0.000000
      dx2y2   :    -0.000000
      dxy     :    -0.000000
      f0      :    -0.000000  f :     0.000000
      f+1     :     0.000000
      f-1     :     0.000000
      f+2     :    -0.000000
      f-2     :    -0.000000
      f+3     :     0.000000
      f-3     :    -0.000000
      g0      :     0.000000  g :     0.000000
      g+1     :     0.000000
      g-1     :     0.000000
      g+2     :     0.000000
      g-2     :     0.000000
      g+3     :    -0.000000
      g-3     :    -0.000000
      g+4     :     0.000000
      g-4     :    -0.000000

 17 C s       :    -0.000000  s :    -0.000000
      pz      :     0.000000  p :    -0.000000
      px      :    -0.000000
      py      :    -0.000000
      dz2     :     0.000000  d :    -0.000000
      dxz     :    -0.000000
      dyz     :    -0.000000
      dx2y2   :    -0.000000
      dxy     :    -0.000000
      f0      :    -0.000000  f :    -0.000000
      f+1     :     0.000000
      f-1     :     0.000000
      f+2     :    -0.000000
      f-2     :    -0.000000
      f+3     :    -0.000000
      f-3     :    -0.000000
      g0      :     0.000000  g :     0.000000
      g+1     :    -0.000000
      g-1     :     0.000000
      g+2     :     0.000000
      g-2     :     0.000000
      g+3     :    -0.000000
      g-3     :     0.000000
      g+4     :    -0.000000
      g-4     :    -0.000000

 18 C s       :    -0.000000  s :    -0.000000
      pz      :    -0.000000  p :    -0.000000
      px      :    -0.000000
      py      :    -0.000000
      dz2     :    -0.000000  d :    -0.000000
      dxz     :    -0.000000
      dyz     :    -0.000000
      dx2y2   :     0.000000
      dxy     :     0.000000
      f0      :    -0.000000  f :    -0.000000
      f+1     :    -0.000000
      f-1     :     0.000000
      f+2     :     0.000000
      f-2     :     0.000000
      f+3     :    -0.000000
      f-3     :    -0.000000
      g0      :    -0.000000  g :    -0.000000
      g+1     :    -0.000000
      g-1     :    -0.000000
      g+2     :    -0.000000
      g-2     :     0.000000
      g+3     :    -0.000000
      g-3     :    -0.000000
      g+4     :     0.000000
      g-4     :    -0.000000

 19 H s       :    -0.000000  s :    -0.000000
      pz      :    -0.000000  p :     0.000000
      px      :     0.000000
      py      :    -0.000000
      dz2     :    -0.000000  d :    -0.000000
      dxz     :    -0.000000
      dyz     :    -0.000000
      dx2y2   :     0.000000
      dxy     :     0.000000
      f0      :    -0.000000  f :    -0.000000
      f+1     :    -0.000000
      f-1     :     0.000000
      f+2     :    -0.000000
      f-2     :     0.000000
      f+3     :    -0.000000
      f-3     :     0.000000

 20 O s       :     0.000000  s :     0.000000
      pz      :     0.000000  p :     0.000000
      px      :     0.000000
      py      :    -0.000000
      dz2     :     0.000000  d :     0.000000
      dxz     :     0.000000
      dyz     :    -0.000000
      dx2y2   :    -0.000000
      dxy     :     0.000000
      f0      :     0.000000  f :     0.000000
      f+1     :     0.000000
      f-1     :    -0.000000
      f+2     :    -0.000000
      f-2     :     0.000000
      f+3     :    -0.000000
      f-3     :    -0.000000
      g0      :    -0.000000  g :    -0.000000
      g+1     :     0.000000
      g-1     :     0.000000
      g+2     :    -0.000000
      g-2     :    -0.000000
      g+3     :     0.000000
      g-3     :     0.000000
      g+4     :     0.000000
      g-4     :    -0.000000

 21 C s       :     0.000000  s :     0.000000
      pz      :    -0.000000  p :     0.000000
      px      :     0.000000
      py      :     0.000000
      dz2     :    -0.000000  d :    -0.000000
      dxz     :    -0.000000
      dyz     :     0.000000
      dx2y2   :    -0.000000
      dxy     :     0.000000
      f0      :     0.000000  f :     0.000000
      f+1     :     0.000000
      f-1     :     0.000000
      f+2     :     0.000000
      f-2     :     0.000000
      f+3     :     0.000000
      f-3     :     0.000000
      g0      :     0.000000  g :     0.000000
      g+1     :     0.000000
      g-1     :     0.000000
      g+2     :    -0.000000
      g-2     :     0.000000
      g+3     :    -0.000000
      g-3     :     0.000000
      g+4     :     0.000000
      g-4     :     0.000000

 22 C s       :     0.000000  s :     0.000000
      pz      :    -0.000000  p :     0.000000
      px      :     0.000000
      py      :     0.000000
      dz2     :    -0.000000  d :    -0.000000
      dxz     :    -0.000000
      dyz     :     0.000000
      dx2y2   :     0.000000
      dxy     :     0.000000
      f0      :    -0.000000  f :    -0.000000
      f+1     :    -0.000000
      f-1     :    -0.000000
      f+2     :    -0.000000
      f-2     :    -0.000000
      f+3     :     0.000000
      f-3     :     0.000000
      g0      :    -0.000000  g :    -0.000000
      g+1     :    -0.000000
      g-1     :    -0.000000
      g+2     :    -0.000000
      g-2     :    -0.000000
      g+3     :     0.000000
      g-3     :    -0.000000
      g+4     :    -0.000000
      g-4     :    -0.000000

 23 C s       :    -0.000000  s :    -0.000000
      pz      :     0.000000  p :     0.000000
      px      :     0.000000
      py      :     0.000000
      dz2     :     0.000000  d :     0.000000
      dxz     :     0.000000
      dyz     :    -0.000000
      dx2y2   :    -0.000000
      dxy     :     0.000000
      f0      :    -0.000000  f :    -0.000000
      f+1     :    -0.000000
      f-1     :    -0.000000
      f+2     :    -0.000000
      f-2     :    -0.000000
      f+3     :     0.000000
      f-3     :     0.000000
      g0      :     0.000000  g :    -0.000000
      g+1     :    -0.000000
      g-1     :     0.000000
      g+2     :    -0.000000
      g-2     :    -0.000000
      g+3     :    -0.000000
      g-3     :    -0.000000
      g+4     :    -0.000000
      g-4     :    -0.000000

 24 C s       :     0.000000  s :     0.000000
      pz      :    -0.000000  p :    -0.000000
      px      :     0.000000
      py      :    -0.000000
      dz2     :     0.000000  d :     0.000000
      dxz     :     0.000000
      dyz     :     0.000000
      dx2y2   :     0.000000
      dxy     :    -0.000000
      f0      :     0.000000  f :     0.000000
      f+1     :     0.000000
      f-1     :     0.000000
      f+2     :     0.000000
      f-2     :     0.000000
      f+3     :    -0.000000
      f-3     :     0.000000
      g0      :    -0.000000  g :    -0.000000
      g+1     :     0.000000
      g-1     :     0.000000
      g+2     :     0.000000
      g-2     :     0.000000
      g+3     :    -0.000000
      g-3     :     0.000000
      g+4     :    -0.000000
      g-4     :    -0.000000

 25 C s       :    -0.000000  s :    -0.000000
      pz      :    -0.000000  p :    -0.000000
      px      :     0.000000
      py      :    -0.000000
      dz2     :    -0.000000  d :     0.000000
      dxz     :     0.000000
      dyz     :    -0.000000
      dx2y2   :     0.000000
      dxy     :     0.000000
      f0      :     0.000000  f :     0.000000
      f+1     :     0.000000
      f-1     :    -0.000000
      f+2     :     0.000000
      f-2     :     0.000000
      f+3     :     0.000000
      f-3     :     0.000000
      g0      :     0.000000  g :     0.000000
      g+1     :     0.000000
      g-1     :    -0.000000
      g+2     :     0.000000
      g-2     :     0.000000
      g+3     :    -0.000000
      g-3     :    -0.000000
      g+4     :     0.000000
      g-4     :     0.000000

 26 C s       :    -0.000000  s :    -0.000000
      pz      :     0.000000  p :     0.000000
      px      :     0.000000
      py      :     0.000000
      dz2     :     0.000000  d :     0.000000
      dxz     :     0.000000
      dyz     :     0.000000
      dx2y2   :     0.000000
      dxy     :    -0.000000
      f0      :     0.000000  f :     0.000000
      f+1     :     0.000000
      f-1     :     0.000000
      f+2     :     0.000000
      f-2     :    -0.000000
      f+3     :     0.000000
      f-3     :     0.000000
      g0      :     0.000000  g :    -0.000000
      g+1     :    -0.000000
      g-1     :     0.000000
      g+2     :    -0.000000
      g-2     :    -0.000000
      g+3     :    -0.000000
      g-3     :     0.000000
      g+4     :     0.000000
      g-4     :     0.000000

 27 H s       :     0.000000  s :     0.000000
      pz      :     0.000000  p :     0.000000
      px      :    -0.000000
      py      :     0.000000
      dz2     :     0.000000  d :    -0.000000
      dxz     :    -0.000000
      dyz     :     0.000000
      dx2y2   :    -0.000000
      dxy     :    -0.000000
      f0      :    -0.000000  f :    -0.000000
      f+1     :     0.000000
      f-1     :    -0.000000
      f+2     :    -0.000000
      f-2     :    -0.000000
      f+3     :     0.000000
      f-3     :     0.000000

 28 H s       :    -0.000000  s :    -0.000000
      pz      :     0.000000  p :     0.000000
      px      :     0.000000
      py      :    -0.000000
      dz2     :     0.000000  d :     0.000000
      dxz     :     0.000000
      dyz     :    -0.000000
      dx2y2   :     0.000000
      dxy     :    -0.000000
      f0      :    -0.000000  f :    -0.000000
      f+1     :     0.000000
      f-1     :    -0.000000
      f+2     :    -0.000000
      f-2     :     0.000000
      f+3     :     0.000000
      f-3     :    -0.000000

 29 H s       :     0.000000  s :     0.000000
      pz      :     0.000000  p :     0.000000
      px      :     0.000000
      py      :    -0.000000
      dz2     :     0.000000  d :     0.000000
      dxz     :     0.000000
      dyz     :     0.000000
      dx2y2   :     0.000000
      dxy     :     0.000000
      f0      :    -0.000000  f :     0.000000
      f+1     :    -0.000000
      f-1     :    -0.000000
      f+2     :     0.000000
      f-2     :     0.000000
      f+3     :     0.000000
      f-3     :     0.000000

 30 H s       :     0.000000  s :     0.000000
      pz      :     0.000000  p :     0.000000
      px      :     0.000000
      py      :     0.000000
      dz2     :     0.000000  d :     0.000000
      dxz     :     0.000000
      dyz     :     0.000000
      dx2y2   :    -0.000000
      dxy     :    -0.000000
      f0      :     0.000000  f :    -0.000000
      f+1     :    -0.000000
      f-1     :    -0.000000
      f+2     :    -0.000000
      f-2     :    -0.000000
      f+3     :    -0.000000
      f-3     :    -0.000000

 31 H s       :    -0.000000  s :    -0.000000
      pz      :     0.000000  p :    -0.000000
      px      :     0.000000
      py      :    -0.000000
      dz2     :    -0.000000  d :     0.000000
      dxz     :     0.000000
      dyz     :    -0.000000
      dx2y2   :     0.000000
      dxy     :     0.000000
      f0      :    -0.000000  f :    -0.000000
      f+1     :     0.000000
      f-1     :    -0.000000
      f+2     :    -0.000000
      f-2     :    -0.000000
      f+3     :    -0.000000
      f-3     :     0.000000

 32 Cls       :    -0.000000  s :    -0.000000
      pz      :     0.000000  p :    -0.000000
      px      :    -0.000000
      py      :    -0.000000
      dz2     :    -0.000000  d :    -0.000000
      dxz     :     0.000000
      dyz     :    -0.000000
      dx2y2   :    -0.000000
      dxy     :    -0.000000
      f0      :     0.000000  f :     0.000000
      f+1     :     0.000000
      f-1     :     0.000000
      f+2     :    -0.000000
      f-2     :    -0.000000
      f+3     :     0.000000
      f-3     :     0.000000
      g0      :     0.000000  g :     0.000000
      g+1     :    -0.000000
      g-1     :    -0.000000
      g+2     :     0.000000
      g-2     :     0.000000
      g+3     :     0.000000
      g-3     :     0.000000
      g+4     :    -0.000000
      g-4     :     0.000000


                     *******************************
                     * LOEWDIN POPULATION ANALYSIS *
                     *******************************

-------------------------------------------
LOEWDIN ATOMIC CHARGES AND SPIN POPULATIONS
-------------------------------------------
   0 N :    0.462964   -0.000000
   1 C :    0.052292    0.000000
   2 C :    0.115058    0.000000
   3 C :   -0.213463   -0.000000
   4 C :    0.096905   -0.000000
   5 C :    0.021570   -0.000000
   6 H :   -0.092042    0.000000
   7 H :   -0.041412    0.000000
   8 N :    0.469880    0.000000
   9 H :   -0.046421    0.000000
  10 H :   -0.040070    0.000000
  11 C :    0.236328   -0.000000
  12 H :   -0.054843    0.000000
  13 H :   -0.065763    0.000000
  14 H :   -0.056284    0.000000
  15 H :   -0.188381    0.000000
  16 N :    0.283548    0.000000
  17 C :   -0.118613   -0.000000
  18 C :   -0.478835   -0.000000
  19 H :   -0.071892   -0.000000
  20 O :    0.375951    0.000000
  21 C :   -0.103206    0.000000
  22 C :    0.110548   -0.000000
  23 C :    0.082730    0.000000
  24 C :    0.090428   -0.000000
  25 C :    0.081021   -0.000000
  26 C :    0.096411    0.000000
  27 H :   -0.046741    0.000000
  28 H :   -0.055249   -0.000000
  29 H :   -0.053769    0.000000
  30 H :   -0.055286    0.000000
  31 H :   -0.054706   -0.000000
  32 Cl:   -0.738659   -0.000000

----------------------------------------------------
LOEWDIN REDUCED ORBITAL CHARGES AND SPIN POPULATIONS
----------------------------------------------------
CHARGE
  0 N s       :     2.694116  s :     2.694116
      pz      :     1.136363  p :     3.285293
      px      :     1.081976
      py      :     1.066954
      dz2     :     0.125767  d :     0.471354
      dxz     :     0.146979
      dyz     :     0.073378
      dx2y2   :     0.058682
      dxy     :     0.066547
      f0      :     0.025058  f :     0.081902
      f+1     :     0.008980
      f-1     :     0.006009
      f+2     :     0.017137
      f-2     :     0.012143
      f+3     :     0.004214
      f-3     :     0.008360
      g0      :     0.000854  g :     0.004372
      g+1     :     0.000769
      g-1     :     0.000321
      g+2     :     0.000579
      g-2     :     0.000357
      g+3     :     0.000525
      g-3     :     0.000348
      g+4     :     0.000213
      g-4     :     0.000406

  1 C s       :     2.589524  s :     2.589524
      pz      :     0.907248  p :     2.604837
      px      :     1.001892
      py      :     0.695697
      dz2     :     0.125082  d :     0.579193
      dxz     :     0.212117
      dyz     :     0.063752
      dx2y2   :     0.080462
      dxy     :     0.097780
      f0      :     0.039362  f :     0.155477
      f+1     :     0.023664
      f-1     :     0.019478
      f+2     :     0.030631
      f-2     :     0.017850
      f+3     :     0.010422
      f-3     :     0.014069
      g0      :     0.002701  g :     0.018677
      g+1     :     0.003700
      g-1     :     0.001280
      g+2     :     0.002726
      g-2     :     0.002220
      g+3     :     0.002253
      g-3     :     0.000882
      g+4     :     0.001106
      g-4     :     0.001809

  2 C s       :     2.581396  s :     2.581396
      pz      :     0.942977  p :     2.712515
      px      :     0.986912
      py      :     0.782626
      dz2     :     0.116824  d :     0.466072
      dxz     :     0.170919
      dyz     :     0.038945
      dx2y2   :     0.075991
      dxy     :     0.063394
      f0      :     0.028791  f :     0.112849
      f+1     :     0.016692
      f-1     :     0.009190
      f+2     :     0.024508
      f-2     :     0.009829
      f+3     :     0.009987
      f-3     :     0.013853
      g0      :     0.001369  g :     0.012109
      g+1     :     0.002723
      g-1     :     0.000635
      g+2     :     0.001665
      g-2     :     0.000912
      g+3     :     0.001753
      g-3     :     0.000510
      g+4     :     0.001073
      g-4     :     0.001469

  3 C s       :     2.571137  s :     2.571137
      pz      :     1.013686  p :     2.635362
      px      :     0.890741
      py      :     0.730935
      dz2     :     0.180009  d :     0.780397
      dxz     :     0.211851
      dyz     :     0.094219
      dx2y2   :     0.124530
      dxy     :     0.169788
      f0      :     0.051242  f :     0.204580
      f+1     :     0.023617
      f-1     :     0.019073
      f+2     :     0.040798
      f-2     :     0.021700
      f+3     :     0.017647
      f-3     :     0.030503
      g0      :     0.002486  g :     0.021987
      g+1     :     0.003826
      g-1     :     0.000727
      g+2     :     0.002811
      g-2     :     0.001662
      g+3     :     0.002711
      g-3     :     0.001094
      g+4     :     0.002203
      g-4     :     0.004467

  4 C s       :     2.580880  s :     2.580880
      pz      :     0.937962  p :     2.720015
      px      :     0.980319
      py      :     0.801734
      dz2     :     0.116747  d :     0.475476
      dxz     :     0.167725
      dyz     :     0.041529
      dx2y2   :     0.074305
      dxy     :     0.075170
      f0      :     0.028490  f :     0.114514
      f+1     :     0.016259
      f-1     :     0.010424
      f+2     :     0.023573
      f-2     :     0.010301
      f+3     :     0.010431
      f-3     :     0.015037
      g0      :     0.001389  g :     0.012209
      g+1     :     0.002686
      g-1     :     0.000614
      g+2     :     0.001585
      g-2     :     0.000942
      g+3     :     0.001725
      g-3     :     0.000442
      g+4     :     0.001166
      g-4     :     0.001660

  5 C s       :     2.580775  s :     2.580775
      pz      :     0.885110  p :     2.627294
      px      :     0.993469
      py      :     0.748715
      dz2     :     0.128395  d :     0.595127
      dxz     :     0.218641
      dyz     :     0.063558
      dx2y2   :     0.081374
      dxy     :     0.103160
      f0      :     0.039156  f :     0.156472
      f+1     :     0.023729
      f-1     :     0.019376
      f+2     :     0.031780
      f-2     :     0.017438
      f+3     :     0.010030
      f-3     :     0.014963
      g0      :     0.002566  g :     0.018762
      g+1     :     0.003664
      g-1     :     0.001330
      g+2     :     0.002852
      g-2     :     0.001972
      g+3     :     0.002403
      g-3     :     0.000884
      g+4     :     0.001189
      g-4     :     0.001903

  6 H s       :     0.766120  s :     0.766120
      pz      :     0.114825  p :     0.253253
      px      :     0.091513
      py      :     0.046915
      dz2     :     0.019513  d :     0.063342
      dxz     :     0.017592
      dyz     :     0.012536
      dx2y2   :     0.007177
      dxy     :     0.006523
      f0      :     0.002355  f :     0.009326
      f+1     :     0.002380
      f-1     :     0.001056
      f+2     :     0.001522
      f-2     :     0.001422
      f+3     :     0.000303
      f-3     :     0.000289

  7 H s       :     0.770691  s :     0.770691
      pz      :     0.083510  p :     0.194012
      px      :     0.058319
      py      :     0.052183
      dz2     :     0.021395  d :     0.066703
      dxz     :     0.017787
      dyz     :     0.016536
      dx2y2   :     0.005685
      dxy     :     0.005300
      f0      :     0.003004  f :     0.010006
      f+1     :     0.002309
      f-1     :     0.001591
      f+2     :     0.001374
      f-2     :     0.001372
      f+3     :     0.000191
      f-3     :     0.000164

  8 N s       :     2.691175  s :     2.691175
      pz      :     1.061373  p :     3.301437
      px      :     1.073105
      py      :     1.166959
      dz2     :     0.138307  d :     0.448461
      dxz     :     0.144648
      dyz     :     0.041273
      dx2y2   :     0.062491
      dxy     :     0.061742
      f0      :     0.024294  f :     0.083414
      f+1     :     0.012150
      f-1     :     0.007181
      f+2     :     0.017542
      f-2     :     0.008979
      f+3     :     0.005509
      f-3     :     0.007759
      g0      :     0.000763  g :     0.005633
      g+1     :     0.001224
      g-1     :     0.000290
      g+2     :     0.000687
      g-2     :     0.000661
      g+3     :     0.000833
      g-3     :     0.000321
      g+4     :     0.000348
      g-4     :     0.000504

  9 H s       :     0.780137  s :     0.780137
      pz      :     0.081196  p :     0.190053
      px      :     0.051682
      py      :     0.057175
      dz2     :     0.021066  d :     0.066245
      dxz     :     0.017085
      dyz     :     0.016407
      dx2y2   :     0.005789
      dxy     :     0.005898
      f0      :     0.002945  f :     0.009986
      f+1     :     0.002188
      f-1     :     0.001568
      f+2     :     0.001460
      f-2     :     0.001421
      f+3     :     0.000213
      f-3     :     0.000190

 10 H s       :     0.782369  s :     0.782369
      pz      :     0.075473  p :     0.182969
      px      :     0.057975
      py      :     0.049521
      dz2     :     0.020286  d :     0.064941
      dxz     :     0.016553
      dyz     :     0.014272
      dx2y2   :     0.006573
      dxy     :     0.007257
      f0      :     0.002630  f :     0.009791
      f+1     :     0.002349
      f-1     :     0.001166
      f+2     :     0.001463
      f-2     :     0.001598
      f+3     :     0.000286
      f-3     :     0.000300

 11 C s       :     2.551203  s :     2.551203
      pz      :     0.995850  p :     2.691634
      px      :     0.733422
      py      :     0.962362
      dz2     :     0.064506  d :     0.409039
      dxz     :     0.077670
      dyz     :     0.059376
      dx2y2   :     0.110204
      dxy     :     0.097284
      f0      :     0.014578  f :     0.103871
      f+1     :     0.014924
      f-1     :     0.002654
      f+2     :     0.018883
      f-2     :     0.006843
      f+3     :     0.019543
      f-3     :     0.026445
      g0      :     0.000415  g :     0.007926
      g+1     :     0.001455
      g-1     :     0.000067
      g+2     :     0.000791
      g-2     :     0.000369
      g+3     :     0.001141
      g-3     :     0.000105
      g+4     :     0.001324
      g-4     :     0.002259

 12 H s       :     0.788200  s :     0.788200
      pz      :     0.070766  p :     0.190791
      px      :     0.041310
      py      :     0.078716
      dz2     :     0.018875  d :     0.066396
      dxz     :     0.006221
      dyz     :     0.014187
      dx2y2   :     0.015065
      dxy     :     0.012049
      f0      :     0.000909  f :     0.009456
      f+1     :     0.000248
      f-1     :     0.002951
      f+2     :     0.001381
      f-2     :     0.001482
      f+3     :     0.001006
      f-3     :     0.001478

 13 H s       :     0.769026  s :     0.769026
      pz      :     0.125067  p :     0.220832
      px      :     0.040985
      py      :     0.054780
      dz2     :     0.018945  d :     0.066488
      dxz     :     0.016857
      dyz     :     0.024385
      dx2y2   :     0.004093
      dxy     :     0.002209
      f0      :     0.002482  f :     0.009417
      f+1     :     0.002151
      f-1     :     0.002809
      f+2     :     0.001134
      f-2     :     0.000710
      f+3     :     0.000080
      f-3     :     0.000050

 14 H s       :     0.789208  s :     0.789208
      pz      :     0.065840  p :     0.191064
      px      :     0.044543
      py      :     0.080681
      dz2     :     0.013017  d :     0.066527
      dxz     :     0.005370
      dyz     :     0.017527
      dx2y2   :     0.017589
      dxy     :     0.013025
      f0      :     0.000641  f :     0.009486
      f+1     :     0.000460
      f-1     :     0.002512
      f+2     :     0.001159
      f-2     :     0.001343
      f+3     :     0.001408
      f-3     :     0.001963

 15 H s       :     0.691315  s :     0.691315
      pz      :     0.130629  p :     0.349885
      px      :     0.119867
      py      :     0.099390
      dz2     :     0.036191  d :     0.125330
      dxz     :     0.028985
      dyz     :     0.034705
      dx2y2   :     0.013736
      dxy     :     0.011713
      f0      :     0.005474  f :     0.021851
      f+1     :     0.004080
      f-1     :     0.004166
      f+2     :     0.003028
      f-2     :     0.003995
      f+3     :     0.000606
      f-3     :     0.000502

 16 N s       :     2.888391  s :     2.888391
      pz      :     1.182386  p :     3.335135
      px      :     1.213155
      py      :     0.939594
      dz2     :     0.075539  d :     0.403857
      dxz     :     0.131361
      dyz     :     0.050984
      dx2y2   :     0.058193
      dxy     :     0.087781
      f0      :     0.019933  f :     0.082474
      f+1     :     0.012155
      f-1     :     0.011009
      f+2     :     0.015191
      f-2     :     0.010831
      f+3     :     0.006475
      f-3     :     0.006880
      g0      :     0.000758  g :     0.006595
      g+1     :     0.001295
      g-1     :     0.000311
      g+2     :     0.001030
      g-2     :     0.000737
      g+3     :     0.000849
      g-3     :     0.000393
      g+4     :     0.000423
      g-4     :     0.000799

 17 C s       :     2.612823  s :     2.612823
      pz      :     0.969242  p :     2.745385
      px      :     0.975563
      py      :     0.800580
      dz2     :     0.122815  d :     0.592326
      dxz     :     0.232901
      dyz     :     0.031971
      dx2y2   :     0.115161
      dxy     :     0.089478
      f0      :     0.034330  f :     0.149410
      f+1     :     0.022018
      f-1     :     0.009574
      f+2     :     0.033418
      f-2     :     0.007992
      f+3     :     0.018157
      f-3     :     0.023921
      g0      :     0.001016  g :     0.018668
      g+1     :     0.004275
      g-1     :     0.000390
      g+2     :     0.001923
      g-2     :     0.000939
      g+3     :     0.003515
      g-3     :     0.000527
      g+4     :     0.002392
      g-4     :     0.003691

 18 C s       :     2.618225  s :     2.618225
      pz      :     0.984322  p :     2.622543
      px      :     0.968595
      py      :     0.669626
      dz2     :     0.280686  d :     0.942587
      dxz     :     0.309992
      dyz     :     0.149960
      dx2y2   :     0.099611
      dxy     :     0.102338
      f0      :     0.078252  f :     0.260501
      f+1     :     0.054890
      f-1     :     0.032786
      f+2     :     0.043212
      f-2     :     0.028678
      f+3     :     0.009918
      f-3     :     0.012766
      g0      :     0.009877  g :     0.034979
      g+1     :     0.005917
      g-1     :     0.004512
      g+2     :     0.004794
      g-2     :     0.003863
      g+3     :     0.002396
      g-3     :     0.001614
      g+4     :     0.000869
      g-4     :     0.001137

 19 H s       :     0.792185  s :     0.792185
      pz      :     0.091155  p :     0.201169
      px      :     0.051571
      py      :     0.058444
      dz2     :     0.021687  d :     0.068483
      dxz     :     0.018001
      dyz     :     0.017971
      dx2y2   :     0.005147
      dxy     :     0.005678
      f0      :     0.002987  f :     0.010055
      f+1     :     0.002398
      f-1     :     0.001816
      f+2     :     0.001241
      f-2     :     0.001326
      f+3     :     0.000149
      f-3     :     0.000138

 20 O s       :     3.239522  s :     3.239522
      pz      :     1.500451  p :     4.256530
      px      :     1.512787
      py      :     1.243292
      dz2     :     0.039808  d :     0.104583
      dxz     :     0.036044
      dyz     :     0.017775
      dx2y2   :     0.007713
      dxy     :     0.003243
      f0      :     0.007859  f :     0.022201
      f+1     :     0.006092
      f-1     :     0.003341
      f+2     :     0.002788
      f-2     :     0.001557
      f+3     :     0.000428
      f-3     :     0.000135
      g0      :     0.000416  g :     0.001213
      g+1     :     0.000291
      g-1     :     0.000133
      g+2     :     0.000190
      g-2     :     0.000118
      g+3     :     0.000040
      g-3     :     0.000020
      g+4     :     0.000004
      g-4     :     0.000001

 21 C s       :     2.575055  s :     2.575055
      pz      :     0.995047  p :     2.735108
      px      :     0.946781
      py      :     0.793279
      dz2     :     0.176148  d :     0.625484
      dxz     :     0.184671
      dyz     :     0.099834
      dx2y2   :     0.100080
      dxy     :     0.064751
      f0      :     0.038955  f :     0.153016
      f+1     :     0.028055
      f-1     :     0.010538
      f+2     :     0.028874
      f-2     :     0.023062
      f+3     :     0.011483
      f-3     :     0.012050
      g0      :     0.002388  g :     0.014543
      g+1     :     0.003018
      g-1     :     0.000905
      g+2     :     0.002285
      g-2     :     0.001433
      g+3     :     0.001588
      g-3     :     0.001152
      g+4     :     0.000862
      g-4     :     0.000913

 22 C s       :     2.581263  s :     2.581263
      pz      :     0.942749  p :     2.673314
      px      :     0.988685
      py      :     0.741879
      dz2     :     0.121206  d :     0.506309
      dxz     :     0.173355
      dyz     :     0.040256
      dx2y2   :     0.082797
      dxy     :     0.088696
      f0      :     0.026885  f :     0.116756
      f+1     :     0.019263
      f-1     :     0.008269
      f+2     :     0.023572
      f-2     :     0.014758
      f+3     :     0.011201
      f-3     :     0.012809
      g0      :     0.001039  g :     0.011810
      g+1     :     0.002785
      g-1     :     0.000440
      g+2     :     0.001490
      g-2     :     0.000945
      g+3     :     0.001853
      g-3     :     0.000731
      g+4     :     0.001108
      g-4     :     0.001418

 23 C s       :     2.587942  s :     2.587942
      pz      :     0.956642  p :     2.702878
      px      :     0.977496
      py      :     0.768739
      dz2     :     0.112598  d :     0.501268
      dxz     :     0.199238
      dyz     :     0.049349
      dx2y2   :     0.071404
      dxy     :     0.068679
      f0      :     0.028978  f :     0.113482
      f+1     :     0.019198
      f-1     :     0.012566
      f+2     :     0.022505
      f-2     :     0.007853
      f+3     :     0.009244
      f-3     :     0.013139
      g0      :     0.001989  g :     0.011701
      g+1     :     0.001981
      g-1     :     0.000979
      g+2     :     0.001845
      g-2     :     0.000753
      g+3     :     0.001360
      g-3     :     0.000359
      g+4     :     0.001015
      g-4     :     0.001420

 24 C s       :     2.590084  s :     2.590084
      pz      :     0.990302  p :     2.686719
      px      :     0.948765
      py      :     0.747652
      dz2     :     0.168544  d :     0.507081
      dxz     :     0.141690
      dyz     :     0.094490
      dx2y2   :     0.072746
      dxy     :     0.029611
      f0      :     0.031954  f :     0.114059
      f+1     :     0.022068
      f-1     :     0.011397
      f+2     :     0.018930
      f-2     :     0.020231
      f+3     :     0.006588
      f-3     :     0.002890
      g0      :     0.002253  g :     0.011629
      g+1     :     0.002402
      g-1     :     0.000913
      g+2     :     0.001853
      g-2     :     0.001387
      g+3     :     0.001064
      g-3     :     0.000918
      g+4     :     0.000522
      g-4     :     0.000316

 25 C s       :     2.587536  s :     2.587536
      pz      :     0.947773  p :     2.704363
      px      :     0.984730
      py      :     0.771860
      dz2     :     0.125831  d :     0.501863
      dxz     :     0.169726
      dyz     :     0.039836
      dx2y2   :     0.082947
      dxy     :     0.083523
      f0      :     0.026737  f :     0.113518
      f+1     :     0.018787
      f-1     :     0.008340
      f+2     :     0.022690
      f-2     :     0.013116
      f+3     :     0.011119
      f-3     :     0.012729
      g0      :     0.001058  g :     0.011699
      g+1     :     0.002823
      g-1     :     0.000496
      g+2     :     0.001468
      g-2     :     0.000958
      g+3     :     0.001774
      g-3     :     0.000668
      g+4     :     0.001123
      g-4     :     0.001332

 26 C s       :     2.580428  s :     2.580428
      pz      :     0.947420  p :     2.685058
      px      :     0.979313
      py      :     0.758325
      dz2     :     0.111910  d :     0.510217
      dxz     :     0.195891
      dyz     :     0.052032
      dx2y2   :     0.073618
      dxy     :     0.076766
      f0      :     0.028804  f :     0.116131
      f+1     :     0.019889
      f-1     :     0.013205
      f+2     :     0.022391
      f-2     :     0.008837
      f+3     :     0.009407
      f-3     :     0.013600
      g0      :     0.001935  g :     0.011755
      g+1     :     0.002003
      g-1     :     0.000958
      g+2     :     0.001832
      g-2     :     0.000818
      g+3     :     0.001361
      g-3     :     0.000400
      g+4     :     0.001021
      g-4     :     0.001427

 27 H s       :     0.781111  s :     0.781111
      pz      :     0.084899  p :     0.190509
      px      :     0.054454
      py      :     0.051156
      dz2     :     0.021218  d :     0.065385
      dxz     :     0.018989
      dyz     :     0.016316
      dx2y2   :     0.004736
      dxy     :     0.004126
      f0      :     0.003086  f :     0.009736
      f+1     :     0.002355
      f-1     :     0.001801
      f+2     :     0.001222
      f-2     :     0.001049
      f+3     :     0.000117
      f-3     :     0.000108

 28 H s       :     0.792201  s :     0.792201
      pz      :     0.074525  p :     0.188514
      px      :     0.061833
      py      :     0.052156
      dz2     :     0.020794  d :     0.064784
      dxz     :     0.014974
      dyz     :     0.012739
      dx2y2   :     0.008306
      dxy     :     0.007972
      f0      :     0.002343  f :     0.009750
      f+1     :     0.002357
      f-1     :     0.000855
      f+2     :     0.001679
      f-2     :     0.001657
      f+3     :     0.000455
      f-3     :     0.000403

 29 H s       :     0.792189  s :     0.792189
      pz      :     0.044686  p :     0.187533
      px      :     0.092658
      py      :     0.050189
      dz2     :     0.005792  d :     0.064369
      dxz     :     0.024122
      dyz     :     0.000884
      dx2y2   :     0.014370
      dxy     :     0.019201
      f0      :     0.001303  f :     0.009679
      f+1     :     0.001489
      f-1     :     0.000162
      f+2     :     0.002232
      f-2     :     0.000244
      f+3     :     0.001823
      f-3     :     0.002425

 30 H s       :     0.791632  s :     0.791632
      pz      :     0.084431  p :     0.188976
      px      :     0.049912
      py      :     0.054633
      dz2     :     0.020694  d :     0.064910
      dxz     :     0.018941
      dyz     :     0.016646
      dx2y2   :     0.004529
      dxy     :     0.004099
      f0      :     0.003050  f :     0.009768
      f+1     :     0.002325
      f-1     :     0.001811
      f+2     :     0.001256
      f-2     :     0.001093
      f+3     :     0.000116
      f-3     :     0.000116

 31 H s       :     0.783421  s :     0.783421
      pz      :     0.075167  p :     0.195301
      px      :     0.066140
      py      :     0.053994
      dz2     :     0.021217  d :     0.066212
      dxz     :     0.015343
      dyz     :     0.013296
      dx2y2   :     0.008440
      dxy     :     0.007915
      f0      :     0.002437  f :     0.009772
      f+1     :     0.002280
      f-1     :     0.000961
      f+2     :     0.001688
      f-2     :     0.001618
      f+3     :     0.000426
      f-3     :     0.000363

 32 Cls       :     5.948997  s :     5.948997
      pz      :     3.891469  p :    11.782574
      px      :     3.920404
      py      :     3.970701
      dz2     :     0.001778  d :     0.006239
      dxz     :     0.002710
      dyz     :     0.000600
      dx2y2   :     0.000909
      dxy     :     0.000243
      f0      :     0.000234  f :     0.000827
      f+1     :     0.000153
      f-1     :     0.000042
      f+2     :     0.000283
      f-2     :     0.000041
      f+3     :     0.000054
      f-3     :     0.000020
      g0      :     0.000007  g :     0.000023
      g+1     :     0.000000
      g-1     :     0.000001
      g+2     :     0.000006
      g-2     :     0.000001
      g+3     :     0.000004
      g-3     :     0.000002
      g+4     :     0.000001
      g-4     :     0.000000


SPIN
  0 N s       :    -0.000000  s :    -0.000000
      pz      :     0.000000  p :     0.000000
      px      :    -0.000000
      py      :    -0.000000
      dz2     :     0.000000  d :     0.000000
      dxz     :     0.000000
      dyz     :     0.000000
      dx2y2   :     0.000000
      dxy     :    -0.000000
      f0      :     0.000000  f :    -0.000000
      f+1     :     0.000000
      f-1     :     0.000000
      f+2     :    -0.000000
      f-2     :     0.000000
      f+3     :    -0.000000
      f-3     :     0.000000
      g0      :     0.000000  g :     0.000000
      g+1     :     0.000000
      g-1     :    -0.000000
      g+2     :     0.000000
      g-2     :    -0.000000
      g+3     :     0.000000
      g-3     :    -0.000000
      g+4     :    -0.000000
      g-4     :     0.000000

  1 C s       :     0.000000  s :     0.000000
      pz      :     0.000000  p :     0.000000
      px      :    -0.000000
      py      :     0.000000
      dz2     :    -0.000000  d :    -0.000000
      dxz     :     0.000000
      dyz     :    -0.000000
      dx2y2   :    -0.000000
      dxy     :     0.000000
      f0      :     0.000000  f :    -0.000000
      f+1     :     0.000000
      f-1     :    -0.000000
      f+2     :    -0.000000
      f-2     :    -0.000000
      f+3     :    -0.000000
      f-3     :     0.000000
      g0      :    -0.000000  g :    -0.000000
      g+1     :    -0.000000
      g-1     :    -0.000000
      g+2     :    -0.000000
      g-2     :    -0.000000
      g+3     :    -0.000000
      g-3     :     0.000000
      g+4     :     0.000000
      g-4     :     0.000000

  2 C s       :     0.000000  s :     0.000000
      pz      :    -0.000000  p :    -0.000000
      px      :    -0.000000
      py      :     0.000000
      dz2     :     0.000000  d :     0.000000
      dxz     :     0.000000
      dyz     :     0.000000
      dx2y2   :    -0.000000
      dxy     :     0.000000
      f0      :    -0.000000  f :    -0.000000
      f+1     :     0.000000
      f-1     :     0.000000
      f+2     :    -0.000000
      f-2     :     0.000000
      f+3     :    -0.000000
      f-3     :    -0.000000
      g0      :    -0.000000  g :    -0.000000
      g+1     :     0.000000
      g-1     :    -0.000000
      g+2     :     0.000000
      g-2     :     0.000000
      g+3     :    -0.000000
      g-3     :     0.000000
      g+4     :    -0.000000
      g-4     :     0.000000

  3 C s       :    -0.000000  s :    -0.000000
      pz      :     0.000000  p :    -0.000000
      px      :    -0.000000
      py      :    -0.000000
      dz2     :     0.000000  d :     0.000000
      dxz     :    -0.000000
      dyz     :     0.000000
      dx2y2   :     0.000000
      dxy     :     0.000000
      f0      :    -0.000000  f :    -0.000000
      f+1     :     0.000000
      f-1     :    -0.000000
      f+2     :    -0.000000
      f-2     :    -0.000000
      f+3     :    -0.000000
      f-3     :     0.000000
      g0      :    -0.000000  g :    -0.000000
      g+1     :    -0.000000
      g-1     :    -0.000000
      g+2     :    -0.000000
      g-2     :    -0.000000
      g+3     :     0.000000
      g-3     :     0.000000
      g+4     :    -0.000000
      g-4     :    -0.000000

  4 C s       :     0.000000  s :     0.000000
      pz      :    -0.000000  p :    -0.000000
      px      :    -0.000000
      py      :     0.000000
      dz2     :    -0.000000  d :    -0.000000
      dxz     :    -0.000000
      dyz     :    -0.000000
      dx2y2   :     0.000000
      dxy     :    -0.000000
      f0      :    -0.000000  f :    -0.000000
      f+1     :    -0.000000
      f-1     :    -0.000000
      f+2     :    -0.000000
      f-2     :     0.000000
      f+3     :     0.000000
      f-3     :    -0.000000
      g0      :    -0.000000  g :    -0.000000
      g+1     :     0.000000
      g-1     :     0.000000
      g+2     :    -0.000000
      g-2     :    -0.000000
      g+3     :     0.000000
      g-3     :    -0.000000
      g+4     :    -0.000000
      g-4     :     0.000000

  5 C s       :    -0.000000  s :    -0.000000
      pz      :     0.000000  p :    -0.000000
      px      :    -0.000000
      py      :    -0.000000
      dz2     :    -0.000000  d :    -0.000000
      dxz     :     0.000000
      dyz     :     0.000000
      dx2y2   :    -0.000000
      dxy     :    -0.000000
      f0      :    -0.000000  f :     0.000000
      f+1     :     0.000000
      f-1     :     0.000000
      f+2     :    -0.000000
      f-2     :     0.000000
      f+3     :     0.000000
      f-3     :    -0.000000
      g0      :    -0.000000  g :    -0.000000
      g+1     :    -0.000000
      g-1     :     0.000000
      g+2     :    -0.000000
      g-2     :    -0.000000
      g+3     :    -0.000000
      g-3     :    -0.000000
      g+4     :    -0.000000
      g-4     :    -0.000000

  6 H s       :     0.000000  s :     0.000000
      pz      :    -0.000000  p :     0.000000
      px      :     0.000000
      py      :     0.000000
      dz2     :     0.000000  d :     0.000000
      dxz     :    -0.000000
      dyz     :    -0.000000
      dx2y2   :     0.000000
      dxy     :     0.000000
      f0      :     0.000000  f :     0.000000
      f+1     :     0.000000
      f-1     :     0.000000
      f+2     :     0.000000
      f-2     :     0.000000
      f+3     :    -0.000000
      f-3     :     0.000000

  7 H s       :     0.000000  s :     0.000000
      pz      :     0.000000  p :    -0.000000
      px      :    -0.000000
      py      :     0.000000
      dz2     :     0.000000  d :    -0.000000
      dxz     :    -0.000000
      dyz     :    -0.000000
      dx2y2   :    -0.000000
      dxy     :    -0.000000
      f0      :     0.000000  f :     0.000000
      f+1     :     0.000000
      f-1     :    -0.000000
      f+2     :     0.000000
      f-2     :    -0.000000
      f+3     :     0.000000
      f-3     :    -0.000000

  8 N s       :    -0.000000  s :    -0.000000
      pz      :    -0.000000  p :     0.000000
      px      :     0.000000
      py      :     0.000000
      dz2     :     0.000000  d :     0.000000
      dxz     :     0.000000
      dyz     :    -0.000000
      dx2y2   :    -0.000000
      dxy     :     0.000000
      f0      :    -0.000000  f :    -0.000000
      f+1     :     0.000000
      f-1     :    -0.000000
      f+2     :     0.000000
      f-2     :     0.000000
      f+3     :    -0.000000
      f-3     :     0.000000
      g0      :    -0.000000  g :    -0.000000
      g+1     :     0.000000
      g-1     :     0.000000
      g+2     :    -0.000000
      g-2     :    -0.000000
      g+3     :    -0.000000
      g-3     :    -0.000000
      g+4     :    -0.000000
      g-4     :    -0.000000

  9 H s       :     0.000000  s :     0.000000
      pz      :    -0.000000  p :    -0.000000
      px      :    -0.000000
      py      :    -0.000000
      dz2     :     0.000000  d :     0.000000
      dxz     :     0.000000
      dyz     :     0.000000
      dx2y2   :    -0.000000
      dxy     :     0.000000
      f0      :    -0.000000  f :    -0.000000
      f+1     :    -0.000000
      f-1     :    -0.000000
      f+2     :    -0.000000
      f-2     :    -0.000000
      f+3     :    -0.000000
      f-3     :     0.000000

 10 H s       :    -0.000000  s :    -0.000000
      pz      :     0.000000  p :     0.000000
      px      :    -0.000000
      py      :    -0.000000
      dz2     :    -0.000000  d :    -0.000000
      dxz     :     0.000000
      dyz     :    -0.000000
      dx2y2   :    -0.000000
      dxy     :    -0.000000
      f0      :    -0.000000  f :     0.000000
      f+1     :     0.000000
      f-1     :    -0.000000
      f+2     :     0.000000
      f-2     :     0.000000
      f+3     :     0.000000
      f-3     :    -0.000000

 11 C s       :    -0.000000  s :    -0.000000
      pz      :     0.000000  p :    -0.000000
      px      :     0.000000
      py      :    -0.000000
      dz2     :     0.000000  d :     0.000000
      dxz     :     0.000000
      dyz     :     0.000000
      dx2y2   :     0.000000
      dxy     :     0.000000
      f0      :    -0.000000  f :    -0.000000
      f+1     :     0.000000
      f-1     :    -0.000000
      f+2     :     0.000000
      f-2     :     0.000000
      f+3     :    -0.000000
      f-3     :     0.000000
      g0      :    -0.000000  g :     0.000000
      g+1     :     0.000000
      g-1     :    -0.000000
      g+2     :    -0.000000
      g-2     :     0.000000
      g+3     :     0.000000
      g-3     :     0.000000
      g+4     :    -0.000000
      g-4     :    -0.000000

 12 H s       :     0.000000  s :     0.000000
      pz      :    -0.000000  p :    -0.000000
      px      :     0.000000
      py      :    -0.000000
      dz2     :    -0.000000  d :    -0.000000
      dxz     :     0.000000
      dyz     :    -0.000000
      dx2y2   :    -0.000000
      dxy     :    -0.000000
      f0      :     0.000000  f :    -0.000000
      f+1     :     0.000000
      f-1     :     0.000000
      f+2     :    -0.000000
      f-2     :    -0.000000
      f+3     :    -0.000000
      f-3     :    -0.000000

 13 H s       :     0.000000  s :     0.000000
      pz      :     0.000000  p :    -0.000000
      px      :    -0.000000
      py      :    -0.000000
      dz2     :    -0.000000  d :    -0.000000
      dxz     :     0.000000
      dyz     :     0.000000
      dx2y2   :    -0.000000
      dxy     :    -0.000000
      f0      :     0.000000  f :     0.000000
      f+1     :    -0.000000
      f-1     :     0.000000
      f+2     :     0.000000
      f-2     :     0.000000
      f+3     :    -0.000000
      f-3     :    -0.000000

 14 H s       :     0.000000  s :     0.000000
      pz      :    -0.000000  p :    -0.000000
      px      :     0.000000
      py      :    -0.000000
      dz2     :    -0.000000  d :     0.000000
      dxz     :     0.000000
      dyz     :     0.000000
      dx2y2   :     0.000000
      dxy     :     0.000000
      f0      :     0.000000  f :     0.000000
      f+1     :    -0.000000
      f-1     :    -0.000000
      f+2     :     0.000000
      f-2     :    -0.000000
      f+3     :     0.000000
      f-3     :    -0.000000

 15 H s       :     0.000000  s :     0.000000
      pz      :     0.000000  p :     0.000000
      px      :     0.000000
      py      :    -0.000000
      dz2     :    -0.000000  d :    -0.000000
      dxz     :    -0.000000
      dyz     :     0.000000
      dx2y2   :     0.000000
      dxy     :    -0.000000
      f0      :    -0.000000  f :    -0.000000
      f+1     :    -0.000000
      f-1     :    -0.000000
      f+2     :     0.000000
      f-2     :     0.000000
      f+3     :     0.000000
      f-3     :     0.000000

 16 N s       :     0.000000  s :     0.000000
      pz      :    -0.000000  p :     0.000000
      px      :     0.000000
      py      :     0.000000
      dz2     :    -0.000000  d :    -0.000000
      dxz     :    -0.000000
      dyz     :     0.000000
      dx2y2   :    -0.000000
      dxy     :    -0.000000
      f0      :     0.000000  f :    -0.000000
      f+1     :     0.000000
      f-1     :    -0.000000
      f+2     :    -0.000000
      f-2     :     0.000000
      f+3     :    -0.000000
      f-3     :     0.000000
      g0      :     0.000000  g :     0.000000
      g+1     :    -0.000000
      g-1     :     0.000000
      g+2     :     0.000000
      g-2     :    -0.000000
      g+3     :     0.000000
      g-3     :    -0.000000
      g+4     :     0.000000
      g-4     :     0.000000

 17 C s       :    -0.000000  s :    -0.000000
      pz      :    -0.000000  p :     0.000000
      px      :     0.000000
      py      :     0.000000
      dz2     :     0.000000  d :     0.000000
      dxz     :     0.000000
      dyz     :    -0.000000
      dx2y2   :     0.000000
      dxy     :     0.000000
      f0      :     0.000000  f :    -0.000000
      f+1     :    -0.000000
      f-1     :     0.000000
      f+2     :    -0.000000
      f-2     :    -0.000000
      f+3     :     0.000000
      f-3     :     0.000000
      g0      :     0.000000  g :    -0.000000
      g+1     :     0.000000
      g-1     :     0.000000
      g+2     :    -0.000000
      g-2     :     0.000000
      g+3     :    -0.000000
      g-3     :    -0.000000
      g+4     :    -0.000000
      g-4     :    -0.000000

 18 C s       :    -0.000000  s :    -0.000000
      pz      :    -0.000000  p :    -0.000000
      px      :    -0.000000
      py      :    -0.000000
      dz2     :     0.000000  d :     0.000000
      dxz     :     0.000000
      dyz     :    -0.000000
      dx2y2   :     0.000000
      dxy     :     0.000000
      f0      :    -0.000000  f :    -0.000000
      f+1     :    -0.000000
      f-1     :     0.000000
      f+2     :     0.000000
      f-2     :     0.000000
      f+3     :    -0.000000
      f-3     :     0.000000
      g0      :     0.000000  g :     0.000000
      g+1     :     0.000000
      g-1     :     0.000000
      g+2     :    -0.000000
      g-2     :    -0.000000
      g+3     :     0.000000
      g-3     :     0.000000
      g+4     :    -0.000000
      g-4     :    -0.000000

 19 H s       :    -0.000000  s :    -0.000000
      pz      :    -0.000000  p :     0.000000
      px      :     0.000000
      py      :     0.000000
      dz2     :    -0.000000  d :     0.000000
      dxz     :     0.000000
      dyz     :     0.000000
      dx2y2   :     0.000000
      dxy     :    -0.000000
      f0      :    -0.000000  f :     0.000000
      f+1     :     0.000000
      f-1     :     0.000000
      f+2     :    -0.000000
      f-2     :     0.000000
      f+3     :     0.000000
      f-3     :     0.000000

 20 O s       :     0.000000  s :     0.000000
      pz      :     0.000000  p :     0.000000
      px      :    -0.000000
      py      :    -0.000000
      dz2     :    -0.000000  d :    -0.000000
      dxz     :    -0.000000
      dyz     :    -0.000000
      dx2y2   :    -0.000000
      dxy     :     0.000000
      f0      :     0.000000  f :     0.000000
      f+1     :     0.000000
      f-1     :     0.000000
      f+2     :     0.000000
      f-2     :     0.000000
      f+3     :     0.000000
      f-3     :     0.000000
      g0      :     0.000000  g :     0.000000
      g+1     :     0.000000
      g-1     :     0.000000
      g+2     :     0.000000
      g-2     :    -0.000000
      g+3     :     0.000000
      g-3     :     0.000000
      g+4     :    -0.000000
      g-4     :    -0.000000

 21 C s       :     0.000000  s :     0.000000
      pz      :     0.000000  p :     0.000000
      px      :     0.000000
      py      :     0.000000
      dz2     :    -0.000000  d :    -0.000000
      dxz     :    -0.000000
      dyz     :    -0.000000
      dx2y2   :     0.000000
      dxy     :     0.000000
      f0      :    -0.000000  f :    -0.000000
      f+1     :    -0.000000
      f-1     :    -0.000000
      f+2     :    -0.000000
      f-2     :    -0.000000
      f+3     :    -0.000000
      f-3     :     0.000000
      g0      :    -0.000000  g :    -0.000000
      g+1     :    -0.000000
      g-1     :    -0.000000
      g+2     :     0.000000
      g-2     :    -0.000000
      g+3     :     0.000000
      g-3     :    -0.000000
      g+4     :     0.000000
      g-4     :     0.000000

 22 C s       :     0.000000  s :     0.000000
      pz      :    -0.000000  p :    -0.000000
      px      :     0.000000
      py      :    -0.000000
      dz2     :     0.000000  d :    -0.000000
      dxz     :    -0.000000
      dyz     :     0.000000
      dx2y2   :    -0.000000
      dxy     :     0.000000
      f0      :     0.000000  f :    -0.000000
      f+1     :     0.000000
      f-1     :    -0.000000
      f+2     :    -0.000000
      f-2     :    -0.000000
      f+3     :    -0.000000
      f-3     :     0.000000
      g0      :     0.000000  g :     0.000000
      g+1     :     0.000000
      g-1     :    -0.000000
      g+2     :     0.000000
      g-2     :     0.000000
      g+3     :     0.000000
      g-3     :     0.000000
      g+4     :    -0.000000
      g-4     :    -0.000000

 23 C s       :    -0.000000  s :    -0.000000
      pz      :     0.000000  p :     0.000000
      px      :     0.000000
      py      :    -0.000000
      dz2     :     0.000000  d :     0.000000
      dxz     :     0.000000
      dyz     :     0.000000
      dx2y2   :    -0.000000
      dxy     :    -0.000000
      f0      :    -0.000000  f :     0.000000
      f+1     :     0.000000
      f-1     :    -0.000000
      f+2     :     0.000000
      f-2     :    -0.000000
      f+3     :     0.000000
      f-3     :     0.000000
      g0      :    -0.000000  g :    -0.000000
      g+1     :    -0.000000
      g-1     :    -0.000000
      g+2     :    -0.000000
      g-2     :    -0.000000
      g+3     :    -0.000000
      g-3     :    -0.000000
      g+4     :    -0.000000
      g-4     :    -0.000000

 24 C s       :    -0.000000  s :    -0.000000
      pz      :    -0.000000  p :    -0.000000
      px      :    -0.000000
      py      :    -0.000000
      dz2     :     0.000000  d :     0.000000
      dxz     :     0.000000
      dyz     :     0.000000
      dx2y2   :    -0.000000
      dxy     :    -0.000000
      f0      :    -0.000000  f :    -0.000000
      f+1     :    -0.000000
      f-1     :    -0.000000
      f+2     :     0.000000
      f-2     :    -0.000000
      f+3     :     0.000000
      f-3     :    -0.000000
      g0      :    -0.000000  g :    -0.000000
      g+1     :     0.000000
      g-1     :     0.000000
      g+2     :    -0.000000
      g-2     :     0.000000
      g+3     :    -0.000000
      g-3     :     0.000000
      g+4     :    -0.000000
      g-4     :    -0.000000

 25 C s       :    -0.000000  s :    -0.000000
      pz      :    -0.000000  p :    -0.000000
      px      :     0.000000
      py      :    -0.000000
      dz2     :     0.000000  d :     0.000000
      dxz     :     0.000000
      dyz     :     0.000000
      dx2y2   :     0.000000
      dxy     :    -0.000000
      f0      :     0.000000  f :    -0.000000
      f+1     :    -0.000000
      f-1     :    -0.000000
      f+2     :    -0.000000
      f-2     :    -0.000000
      f+3     :    -0.000000
      f-3     :     0.000000
      g0      :    -0.000000  g :    -0.000000
      g+1     :    -0.000000
      g-1     :     0.000000
      g+2     :     0.000000
      g-2     :    -0.000000
      g+3     :    -0.000000
      g-3     :    -0.000000
      g+4     :    -0.000000
      g-4     :    -0.000000

 26 C s       :    -0.000000  s :    -0.000000
      pz      :     0.000000  p :     0.000000
      px      :     0.000000
      py      :     0.000000
      dz2     :     0.000000  d :     0.000000
      dxz     :     0.000000
      dyz     :     0.000000
      dx2y2   :    -0.000000
      dxy     :    -0.000000
      f0      :    -0.000000  f :    -0.000000
      f+1     :     0.000000
      f-1     :    -0.000000
      f+2     :    -0.000000
      f-2     :     0.000000
      f+3     :    -0.000000
      f-3     :    -0.000000
      g0      :    -0.000000  g :    -0.000000
      g+1     :     0.000000
      g-1     :    -0.000000
      g+2     :     0.000000
      g-2     :     0.000000
      g+3     :    -0.000000
      g-3     :     0.000000
      g+4     :    -0.000000
      g-4     :     0.000000

 27 H s       :     0.000000  s :     0.000000
      pz      :    -0.000000  p :    -0.000000
      px      :    -0.000000
      py      :     0.000000
      dz2     :    -0.000000  d :     0.000000
      dxz     :     0.000000
      dyz     :    -0.000000
      dx2y2   :    -0.000000
      dxy     :     0.000000
      f0      :     0.000000  f :    -0.000000
      f+1     :    -0.000000
      f-1     :    -0.000000
      f+2     :    -0.000000
      f-2     :     0.000000
      f+3     :    -0.000000
      f-3     :     0.000000

 28 H s       :    -0.000000  s :    -0.000000
      pz      :    -0.000000  p :    -0.000000
      px      :     0.000000
      py      :    -0.000000
      dz2     :    -0.000000  d :    -0.000000
      dxz     :     0.000000
      dyz     :    -0.000000
      dx2y2   :     0.000000
      dxy     :    -0.000000
      f0      :     0.000000  f :    -0.000000
      f+1     :     0.000000
      f-1     :    -0.000000
      f+2     :    -0.000000
      f-2     :    -0.000000
      f+3     :    -0.000000
      f-3     :    -0.000000

 29 H s       :     0.000000  s :     0.000000
      pz      :     0.000000  p :     0.000000
      px      :     0.000000
      py      :    -0.000000
      dz2     :     0.000000  d :    -0.000000
      dxz     :    -0.000000
      dyz     :     0.000000
      dx2y2   :    -0.000000
      dxy     :     0.000000
      f0      :    -0.000000  f :     0.000000
      f+1     :     0.000000
      f-1     :    -0.000000
      f+2     :     0.000000
      f-2     :    -0.000000
      f+3     :     0.000000
      f-3     :     0.000000

 30 H s       :     0.000000  s :     0.000000
      pz      :     0.000000  p :    -0.000000
      px      :    -0.000000
      py      :    -0.000000
      dz2     :    -0.000000  d :    -0.000000
      dxz     :    -0.000000
      dyz     :    -0.000000
      dx2y2   :    -0.000000
      dxy     :    -0.000000
      f0      :     0.000000  f :     0.000000
      f+1     :    -0.000000
      f-1     :     0.000000
      f+2     :     0.000000
      f-2     :    -0.000000
      f+3     :    -0.000000
      f-3     :    -0.000000

 31 H s       :     0.000000  s :     0.000000
      pz      :    -0.000000  p :    -0.000000
      px      :    -0.000000
      py      :    -0.000000
      dz2     :     0.000000  d :     0.000000
      dxz     :     0.000000
      dyz     :    -0.000000
      dx2y2   :     0.000000
      dxy     :    -0.000000
      f0      :    -0.000000  f :    -0.000000
      f+1     :    -0.000000
      f-1     :    -0.000000
      f+2     :    -0.000000
      f-2     :    -0.000000
      f+3     :    -0.000000
      f-3     :     0.000000

 32 Cls       :    -0.000000  s :    -0.000000
      pz      :    -0.000000  p :    -0.000000
      px      :    -0.000000
      py      :    -0.000000
      dz2     :    -0.000000  d :    -0.000000
      dxz     :    -0.000000
      dyz     :    -0.000000
      dx2y2   :    -0.000000
      dxy     :    -0.000000
      f0      :     0.000000  f :    -0.000000
      f+1     :     0.000000
      f-1     :     0.000000
      f+2     :    -0.000000
      f-2     :    -0.000000
      f+3     :    -0.000000
      f-3     :     0.000000
      g0      :     0.000000  g :     0.000000
      g+1     :    -0.000000
      g-1     :    -0.000000
      g+2     :    -0.000000
      g-2     :     0.000000
      g+3     :     0.000000
      g-3     :     0.000000
      g+4     :    -0.000000
      g-4     :     0.000000


                      *****************************
                      * MAYER POPULATION ANALYSIS *
                      *****************************

  NA   - Mulliken gross atomic population
  ZA   - Total nuclear charge
  QA   - Mulliken gross atomic charge
  VA   - Mayer's total valence
  BVA  - Mayer's bonded valence
  FA   - Mayer's free valence

  ATOM       NA         ZA         QA         VA         BVA        FA
  0 N      7.1733     7.0000    -0.1733     3.5881     3.5881    -0.0000
  1 C      5.9189     6.0000     0.0811     3.7072     3.7072    -0.0000
  2 C      6.1629     6.0000    -0.1629     3.8514     3.8514    -0.0000
  3 C      5.7313     6.0000     0.2687     3.7087     3.7087    -0.0000
  4 C      6.1437     6.0000    -0.1437     3.8497     3.8497    -0.0000
  5 C      5.9192     6.0000     0.0808     3.7604     3.7604    -0.0000
  6 H      0.7847     1.0000     0.2153     1.0101     1.0101     0.0000
  7 H      0.8453     1.0000     0.1547     1.0008     1.0008    -0.0000
  8 N      7.0679     7.0000    -0.0679     3.2829     3.2829     0.0000
  9 H      0.8877     1.0000     0.1123     0.9939     0.9939     0.0000
 10 H      0.8596     1.0000     0.1404     0.9776     0.9776    -0.0000
 11 C      6.0907     6.0000    -0.0907     3.6974     3.6974     0.0000
 12 H      0.9011     1.0000     0.0989     0.9834     0.9834    -0.0000
 13 H      0.8452     1.0000     0.1548     1.0889     1.0889     0.0000
 14 H      0.9111     1.0000     0.0889     0.9809     0.9809     0.0000
 15 H      0.8337     1.0000     0.1663     1.1042     1.1042     0.0000
 16 N      7.1480     7.0000    -0.1480     2.9871     2.9871     0.0000
 17 C      6.0366     6.0000    -0.0366     3.8841     3.8841     0.0000
 18 C      5.8506     6.0000     0.1494     4.0114     4.0114    -0.0000
 19 H      0.8720     1.0000     0.1280     0.9797     0.9797     0.0000
 20 O      8.3651     8.0000    -0.3651     2.1190     2.1190     0.0000
 21 C      5.9559     6.0000     0.0441     3.7358     3.7358    -0.0000
 22 C      6.0502     6.0000    -0.0502     3.8056     3.8056     0.0000
 23 C      6.1312     6.0000    -0.1312     3.9193     3.9193     0.0000
 24 C      6.0512     6.0000    -0.0512     3.8810     3.8810    -0.0000
 25 C      6.1473     6.0000    -0.1473     3.9337     3.9337    -0.0000
 26 C      6.0359     6.0000    -0.0359     3.8007     3.8007     0.0000
 27 H      0.8842     1.0000     0.1158     1.0021     1.0021     0.0000
 28 H      0.8881     1.0000     0.1119     0.9879     0.9879     0.0000
 29 H      0.8860     1.0000     0.1140     0.9837     0.9837     0.0000
 30 H      0.8878     1.0000     0.1122     0.9881     0.9881    -0.0000
 31 H      0.9040     1.0000     0.0960     0.9903     0.9903     0.0000
 32 Cl    17.8298    17.0000    -0.8298     0.3171     0.3171     0.0000

  Mayer bond orders larger than 0.100000
B(  0-N ,  1-C ) :   1.2612 B(  0-N ,  5-C ) :   1.2350 B(  0-N , 11-C ) :   0.8759 
B(  1-C ,  2-C ) :   1.3800 B(  1-C ,  6-H ) :   0.8840 B(  2-C ,  3-C ) :   1.2672 
B(  2-C ,  7-H ) :   0.9453 B(  3-C ,  4-C ) :   1.2200 B(  3-C ,  8-N ) :   1.1226 
B(  4-C ,  5-C ) :   1.4570 B(  4-C ,  9-H ) :   0.9580 B(  5-C , 10-H ) :   0.9541 
B(  8-N , 15-H ) :   0.9104 B(  8-N , 16-N ) :   1.1022 B( 11-C , 12-H ) :   0.9518 
B( 11-C , 13-H ) :   0.9105 B( 11-C , 14-H ) :   0.9503 B( 13-H , 32-Cl) :   0.1366 
B( 15-H , 20-O ) :   0.1175 B( 16-N , 17-C ) :   1.7270 B( 17-C , 18-C ) :   1.0659 
B( 17-C , 19-H ) :   0.9474 B( 18-C , 20-O ) :   1.8427 B( 18-C , 21-C ) :   0.9972 
B( 21-C , 22-C ) :   1.2936 B( 21-C , 26-C ) :   1.2935 B( 22-C , 23-C ) :   1.3987 
B( 22-C , 27-H ) :   0.9526 B( 23-C , 24-C ) :   1.3670 B( 23-C , 28-H ) :   0.9575 
B( 24-C , 25-C ) :   1.3857 B( 24-C , 29-H ) :   0.9559 B( 25-C , 26-C ) :   1.3981 
B( 25-C , 30-H ) :   0.9577 B( 26-C , 31-H ) :   0.9578 

-------
TIMINGS
-------

Total SCF time: 0 days 0 hours 5 min 5 sec 

Total time                  ....     305.518 sec
Sum of individual times     ....     303.370 sec  ( 99.3%)

SCF preparation             ....       0.718 sec  (  0.2%)
Fock matrix formation       ....     290.741 sec  ( 95.2%)
  Startup                   ....       0.975 sec  (  0.3% of F)
  Split-RI-J                ....       6.466 sec  (  2.2% of F)
  Chain of spheres X        ....     224.547 sec  ( 77.2% of F)
  XC integration            ....      56.312 sec  ( 19.4% of F)
    XC Preparation          ....       0.000 sec  (  0.0% of XC)
    Basis function eval.    ....       2.669 sec  (  4.7% of XC)
    Density eval.           ....      22.649 sec  ( 40.2% of XC)
    XC-Functional eval.     ....       0.289 sec  (  0.5% of XC)
    XC-Potential eval.      ....      28.488 sec  ( 50.6% of XC)
Diagonalization             ....       0.000 sec  (  0.0%)
Density matrix formation    ....       1.785 sec  (  0.6%)
Total Energy calculation    ....       0.419 sec  (  0.1%)
Population analysis         ....       1.039 sec  (  0.3%)
Orbital Transformation      ....       1.642 sec  (  0.5%)
Orbital Orthonormalization  ....       0.000 sec  (  0.0%)
DIIS solution               ....       1.642 sec  (  0.5%)
SOSCF solution              ....       5.384 sec  (  1.8%)
Finished LeanSCF after 306.3 sec

Maximum memory used throughout the entire LEANSCF-calculation: 283.3 MB


-------------------------------------------------------------------------------
                          DFT DISPERSION CORRECTION                            
                                                                               
                                DFTD4 V3.4.0                                   
-------------------------------------------------------------------------------
The PW6B95 functional is recognized
Active option DFTDOPT                   ...         5   

-------------------------   ----------------
Dispersion correction           -0.033997670
-------------------------   ----------------


-------------------------   --------------------
FINAL SINGLE POINT ENERGY     -1243.296250250470
-------------------------   --------------------


           ************************************************************
           *        Program running with 12 parallel MPI-processes    *
           *              working on a common directory               *
           ************************************************************

------------------------------------------------------------------------------
                              ORCA PROPERTY CALCULATIONS
------------------------------------------------------------------------------

GBWName                                 ... orca.gbw
Number of atoms                         ...     33
Number of basis functions               ...   1516
Max core memory                         ...   1024 MB

Electric properties:
Dipole moment                           ... YES
Quadrupole moment                       ...  NO
Static polarizability (Dipole/Dipole)   ...  NO
Static polarizability (Dipole/Quad.)    ...  NO
Static polarizability (Quad./Quad.)     ...  NO
Static polarizability (Velocity)        ...  NO

Atomic electric properties:
Dipole moment                           ...  NO
Quadrupole moment                       ...  NO
Static polarizability                   ...  NO

Choice of electric origin               ... Center of mass
Position of electric origin             ...    -0.000012    -0.000001    -0.000000

General magnetic properties:
Magnetizability                         ...  NO

EPR properties:
g-Tensor (aka g-matrix)                 ...  NO
Zero-Field splitting spin-orbit         ...  NO
Zero-field splitting spin-spin          ...  NO
Hyperfine couplings                     ...  NO (   0 nuclei)
Quadrupole couplings                    ...  NO (   0 nuclei)
Contact density                         ...  NO (   0 nuclei)

NMR properties:
Chemical shifts                         ...  NO (   0 nuclei)
Spin-rotation constants                 ...  NO (   0 nuclei)
Spin-spin couplings                     ...  NO (   0 nuclei,    0 pairs)

Choice of magnetic origin               ... GIAO
Position of magnetic origin             ...     0.000000     0.000000     0.000000

Properties with geometric perturbations:
SCF Hessian                             ...  NO
IR spectrum                             ...  NO
VCD spectrum                            ...  NO
X-ray spectroscopy properties:
SCF XES/XAS/RIXS spectra                ...  NO


-------------
DIPOLE MOMENT
-------------

Method             : SCF
Type of density    : Electron Density
Multiplicity       :   1
Irrep              :   0
Energy             : -1243.2622525806848444 Eh
Relativity type    : 
Basis              : AO
                                X                 Y                 Z
Electronic contribution:     -4.885075938      -1.232824772       4.094074894
Nuclear contribution   :     10.613910054       2.439044315      -8.895899512
                        -----------------------------------------
Total Dipole Moment    :      5.728834116       1.206219543      -4.801824619
                        -----------------------------------------
Magnitude (a.u.)       :      7.571791438
Magnitude (Debye)      :     19.245964334


--------------------
Rotational spectrum 
--------------------
 
Rotational constants in cm-1:             0.031958             0.003146             0.002874 
Rotational constants in MHz :           958.086806            94.300670            86.151194 

Dipole components along the rotational axes: 
x,y,z [a.u.] :     6.395568    -4.045397     0.251992 
x,y,z [Debye]:    16.256241   -10.282582     0.640513 

 

Dipole moment calculation done in   0.1 sec 

Maximum memory used throughout the entire PROP-calculation: 180.2 MB

--------------------------------
SUGGESTED CITATIONS FOR THIS RUN
--------------------------------

Below you find a list of papers that are relevant to this ORCA run
We neither can nor want to force you to cite these papers, but we appreciate if you do
You receive ORCA, which is the product of decades of hard work by many enthusiastic individuals, for free
The only thing we kindly ask in return is that you cite our papers,
We deeply appreciate it, if you show your appreciation for ORCA by not just citing the generic ORCA reference.

Please note that relegating all ORCA citations to the supporting information does *not* help us.
SI sections are not indexed - citations you put there will not count into any citation statistics
But we need these citations in order to attract the funding resources that allow us to do what we are doing

Therefore, if you are a happy ORCA user, please consider citing a few of the papers listed below in the main body of your paper

In addition to the list printed below, the program has created the file orca.bibtex that contains the list in bibtex format
You can import this file easily into all common literature databanks and citation aid programs


List of essential papers. We consider these as the minimum necessary citations

  1. Neese,F.
     Software update: the ORCA program system, version 5.0
     WIRES Comput. Molec. Sci., 2022 12(1)e1606
     doi.org/10.1002/wcms.1606

List of papers to cite with high priority. The work reported in these papers was absolutely
necessary for this run to complete.
Our perspective: the developers of density functionals and basis sets usually get cited in chemistry papers
Good! But without the algorithms to do something with them, the functionals or basis sets would not do anything.
Hence, in our opinion, the algorithm design and method developments papers are equally worthy of getting cited

  1. Neese,F.
     An improvement of the resolution of the identity approximation for the formation of the Coulomb matrix
     J. Comp. Chem., 2003 24(14)1740-1747
     doi.org/10.1002/jcc.10318
  2. Neese,F.; Wennmohs,F.; Hansen,A.; Becker,U.
     Efficient, approximate and parallel Hartree-Fock and hybrid DFT calculations. A 'chain-of-spheres' algorithm for the Hartree-Fock exchange
     Chem. Phys., 2009 356(1-3)98-109
     doi.org/10.1016/j.chemphys.2008.10.036
  3. Helmich-Paris,B.; de Souza,B.; Neese,F.; Izsák,R.
     An improved chain of spheres for exchange algorithm
     J. Chem. Phys., 2021 155 104109
     doi.org/doi: 10.1063/5.0058766.
  4. Neese,F.
     The SHARK Integral Generation and Digestion System
     J. Comp. Chem., 2022  1-16
     doi.org/10.1002/jcc.26942
  5. Caldeweyher,E.; Bannwarth,C.; Grimme,S.
     Extension of the D3 dispersion coefficient model
     J. Chem. Phys., 2017 147 034112
     doi.org/10.1063/1.4993215
  6. Caldeweyher,E.; Ehlert,S.; Hansen,A.; Neugebauer,H.; Spicher,S.; Bannwarth,C.; Grimme,S.
     A generally applicable atomic-charge dependent London dispersion correction
     J. Chem. Phys., 2019 150 154122
     doi.org/10.1063/1.5090222
  7. Caldeweyher,E.; Mewes,J.; Ehlert,S.; Grimme,S.
     Extension and evaluation of the D4 London-dispersion model for periodic systems
     Phys. Chem. Chem. Phys., 2020 22(16)8499-8512
     doi.org/10.1039/D0CP00502A
  8. Wittmann,L.; Gordiy,I.; Friede,M.; Helmich-Paris,B.; Grimme,S.; Hansen,A.; Bursch,M.
     Extension of the D3 and D4 London Dispersion Corrections to the full Actinides Series
     Phys. Chem. Chem. Phys., 2024 26(32)21379-21394
     doi.org/https://doi.org/10.1039/D4CP01514B 

List of suggested additional citations. These are papers that are important in the 'surrounding' of 
of this run, or papers that preceded the highly important papers. If you like your results we are grateful for a citation.

  1. Izsak,R.; Neese,F.
     An overlap fitted chain of spheres exchange method
     J. Chem. Phys., 2011 135 144105
     doi.org/10.1063/1.3646921
  2. Izsak,R.; Hansen,A.; Neese,F.
     The resolution of identity and chain of spheres approximations for the LPNO-CCSD singles Fock term
     Molec. Phys., 2012 110 2413-2417
     doi.org/10.1080/00268976.2012.687466
  3. Neese,F.
     The ORCA program system
     WIRES Comput. Molec. Sci., 2012 2(1)73-78
     doi.org/10.1002/wcms.81
  4. Izsak,R.; Neese,F.; Klopper,W.
     Robust fitting techniques in the chain of spheres approximation to the Fock exchange: The role of the complementary space
     J. Chem. Phys., 2013 139 
     doi.org/10.1063/1.4819264
  5. Neese,F.
     Software update: the ORCA program system, version 4.0
     WIRES Comput. Molec. Sci., 2018 8(1)1-6
     doi.org/10.1002/wcms.1327
  6. Neese,F.; Wennmohs,F.; Becker,U.; Riplinger,C.
     The ORCA quantum chemistry program package
     J. Chem. Phys., 2020 152 Art. No. L224108
     doi.org/10.1063/5.0004608

List of optional additional citations

  1. Neese,F.
     Approximate second-order SCF convergence for spin unrestricted wavefunctions
     Chem. Phys. Lett., 2000 325(1-3)93-98
     doi.org/10.1016/s0009-2614(00)00662-x

Timings for individual modules:

Sum of individual times          ...      323.971 sec (=   5.400 min)
Startup calculation              ...       11.049 sec (=   0.184 min)   3.4 %
SCF iterations                   ...      312.004 sec (=   5.200 min)  96.3 %
Property calculations            ...        0.918 sec (=   0.015 min)   0.3 %
                             ****ORCA TERMINATED NORMALLY****
TOTAL RUN TIME: 0 days 0 hours 5 minutes 24 seconds 320 msec
