# Supplementary material for: Photovermellogens: Minimalistic Pyridinium-Based Acylhydrazones with Photoswitchable Basicity for Operation in Aqueous Media
Source: J Org Chem. 2026 May 4;91(19):6559–65. doi: 10.1021/acs.joc.5c02962 (PMC13185115; doi:10.1021/acs.joc.5c02962)
Supplement: Supplementary file 3 [file jo5c02962_si_003.zip › thermodynamics/zpahcl/coord.xyz]

  33
      -1239.38784500
 N         -4.2502440224       -0.2691556361       -0.6019477484
 C         -3.5758030512       -0.4183430850        0.5500849729
 C         -2.2111461779       -0.3246849375        0.5953588392
 C         -1.5003808799       -0.0686447290       -0.5830823275
 C         -2.2282395302        0.0838505705       -1.7732930867
 C         -3.5874384531       -0.0219568763       -1.7456547653
 H         -4.1753568510       -0.6145530677        1.4386201283
 H         -1.7093832109       -0.4495426041        1.5422138877
 N         -0.1481629191        0.0386739175       -0.6194830586
 H         -1.7335383719        0.2842331994       -2.7134376008
 H         -4.1853783315        0.0884777545       -2.6387435737
 C         -5.7112106354       -0.3845301752       -0.6273834970
 H         -5.9956223541       -1.2449439975       -1.2282210629
 H         -6.0722225986       -0.5130016577        0.3910023230
 H         -6.1364972726        0.5182161466       -1.0578810256
 H          0.3336843564        0.2177866703       -1.4977479371
 N          0.5469049305       -0.1035567140        0.4936845275
 C          1.8240634271        0.0023942061        0.5158406061
 C          2.7040513948        0.2690823800       -0.6419063934
 H          2.2582671334       -0.1524692256        1.4931427548
 O          2.2376512673        0.3478368216       -1.7693012920
 C          4.1586929300        0.4130682821       -0.4077723458
 C          5.0218657660        0.2800907242       -1.4987861694
 C          6.3875334210        0.4223697108       -1.3319603123
 C          6.9084123959        0.7177112630       -0.0770271376
 C          6.0583692977        0.8664242335        1.0094376541
 C          4.6902318910        0.7088280477        0.8488491260
 H          4.6220824949        0.0527138766       -2.4778955160
 H          7.0486043509        0.3051085956       -2.1802258974
 H          7.9766115701        0.8332141407        0.0521127098
 H          6.4591724640        1.1057511350        1.9851767241
 H          4.0514119456        0.8437870253        1.7108301737
 Cl        -5.9824017957       -0.9236784109        2.9838785273
