# Supplementary material for: Photovermellogens: Minimalistic Pyridinium-Based Acylhydrazones with Photoswitchable Basicity for Operation in Aqueous Media
Source: J Org Chem. 2026 May 4;91(19):6559–65. doi: 10.1021/acs.joc.5c02962 (PMC13185115; doi:10.1021/acs.joc.5c02962)
Supplement: Supplementary file 3 [file jo5c02962_si_003.zip › thermodynamics/zpahcl/2b/orca.out]

                                 *****************
                                 * O   R   C   A *
                                 *****************

                                            #,                                       
                                            ###                                      
                                            ####                                     
                                            #####                                    
                                            ######                                   
                                           ########,                                 
                                     ,,################,,,,,                         
                               ,,#################################,,                 
                          ,,##########################################,,             
                       ,#########################################, ''#####,          
                    ,#############################################,,   '####,        
                  ,##################################################,,,,####,       
                ,###########''''           ''''###############################       
              ,#####''   ,,,,##########,,,,          '''####'''          '####       
            ,##' ,,,,###########################,,,                        '##       
           ' ,,###''''                  '''############,,,                           
         ,,##''                                '''############,,,,        ,,,,,,###''
      ,#''                                            '''#######################'''  
     '                                                          ''''####''''         
             ,#######,   #######,   ,#######,      ##                                
            ,#'     '#,  ##    ##  ,#'     '#,    #''#        ,####,   ,####,        
            ##       ##  ##   ,#'  ##            #'  '#       #'       #'  '#        
            ##       ##  #######   ##           ,######,      #####,   #    #        
            '#,     ,#'  ##    ##  '#,     ,#' ,#      #,     #,   #   #,  ,#        
             '#######'   ##     ##  '#######'  #'      '#     '####' # '####'        


                #########################################################
                #                        -***-                          #
                #          Department of theory and spectroscopy        #
                #                                                       #
                #                      Frank Neese                      #
                #                                                       #
                #     Directorship, Architecture, Infrastructure        #
                #                    SHARK, DRIVERS                     #
                #        Core code/Algorithms in most modules           #
                #                                                       #
                #        Max Planck Institute fuer Kohlenforschung      #
                #                Kaiser Wilhelm Platz 1                 #
                #                 D-45470 Muelheim/Ruhr                 #
                #                      Germany                          #
                #                                                       #
                #                  All rights reserved                  #
                #                        -***-                          #
                #########################################################


                         Program Version 6.0.1  -  RELEASE   -


 With contributions from (in alphabetic order):
[Max-Planck-Institut fuer Kohlenforschung]                               
  Daniel Aravena         : Magnetic Suceptibility                        
  Michael Atanasov       : Ab Initio Ligand Field Theory (pilot matlab implementation)
  Alexander A. Auer      : GIAO ZORA, VPT2 properties, NMR spectrum      
  Ute Becker             : All parallelization in ORCA, NUMFREQ, NUMCALC 
  Giovanni Bistoni       : ED, misc. LED, open-shell LED, HFLD           
  Martin Brehm           : Molecular dynamics                            
  Dmytro Bykov           : pre 5.0 version of the SCF Hessian            
  Marcos Casanova-Páez   : Triplet and SCS-CIS(D). UHF-(DLPNO)-IP/EA/STEOM-CCSD. UHF-CVS-IP/STEOM-CCSD   
  Vijay G. Chilkuri      : MRCI spin determinant printing, contributions to CSF-ICE 
  Pauline Colinet        : FMM embedding                                 
  Dipayan Datta          : RHF DLPNO-CCSD density                        
  Achintya Kumar Dutta   : EOM-CC, STEOM-CC                              
  Nicolas Foglia         : Exact transition moments, OPA infrastructure, MCD improvements    
  Dmitry Ganyushin       : Spin-Orbit,Spin-Spin,Magnetic field MRCI      
  Miquel Garcia-Rates    : C-PCM and meta-GGA Hessian, CCSD/C-PCM, Gaussian charge scheme 
  Tiago L. C. Gouveia    : GS-ROHF, GS-ROCIS                             
  Yang Guo               : DLPNO-NEVPT2, F12-NEVPT2, CIM, IAO-localization        
  Andreas Hansen         : Spin unrestricted coupled pair/coupled cluster methods 
  Ingolf Harden          : AUTO-CI MPn and infrastructure                
  Benjamin Helmich-Paris : MC-RPA, TRAH-(SCF,CASSCF), AVAS, COSX integrals, SCF dyn. polar. 
  Lee Huntington         : MR-EOM, pCC                                   
  Robert Izsak           : Overlap fitted RIJCOSX, COSX-SCS-MP3, EOM     
  Riya Kayal             : Wick's Theorem for AUTO-CI, AUTO-CI UHF-CCSDT 
  Emily Kempfer          : AUTO-CI, RHF CISDT and CCSDT                  
  Christian Kollmar      : KDIIS, OOCD, Brueckner-CCSD(T), CCSD density, CASPT2, CASPT2-K, improved NEVPT2 
  Axel Koslowski         : Symmetry handling                             
  Simone Kossmann        : meta-GGA functionals, TD-DFT gradient, OOMP2, (MP2 Hessian; deprecated post 5.0) 
  Lucas Lang             : DCDCAS                                        
  Marvin Lechner         : AUTO-CI (C++ implementation), FIC-MRCC        
  Spencer Leger          : CASSCF response                               
  Dagmar Lenk            : GEPOL surface, SMD, ORCA-2-JSON               
  Dimitrios Liakos       : Extrapolation schemes; Compound Job, initial MDCI parallelization 
  Dimitrios Manganas     : Further ROCIS development; embedding schemes. LFT, Crystal Embedding 
  Dimitrios Pantazis     : SARC Basis sets                               
  Anastasios Papadopoulos: AUTO-CI, single reference methods and gradients 
  Taras Petrenko         : pre 6.0 DFT Hessian and TD-DFT gradient, (ASA, deprecated), ECA, 1-Electron XAS/XES, NRVS 
  Peter Pinski           : DLPNO-MP2, DLPNO-MP2 Gradient                 
  Christoph Reimann      : Effective Core Potentials                     
  Marius Retegan         : Local ZFS, SOC                                
  Christoph Riplinger    : Optimizer, TS searches, QM/MM, DLPNO-CCSD(T), (RO)-DLPNO pert. Triples 
  Michael Roemelt        : Original ROCIS implementation                 
  Masaaki Saitow         : Open-shell DLPNO-CCSD energy and density      
  Barbara Sandhoefer     : DKH picture change effects                    
  Kantharuban Sivalingam : CASSCF convergence/infrastructure, NEVPT2 and variants, FIC-MRCI 
  Bernardo de Souza      : ESD, SOC TD-DFT                               
  Georgi L. Stoychev     : AutoAux, RI-MP2 NMR, DLPNO-MP2 response, X2C  
  Van Anh Tran           : RI-MP2 g-tensors                              
  Willem Van den Heuvel  : Paramagnetic NMR                              
  Zikuan Wang            : NOTCH, Electric field optimization            
  Frank Wennmohs         : Technical directorship and infrastructure     
  Hang Xu                : AUTO-CI-Response properties                   
                                                                         
[FACCTs GmbH]                                                            
  Markus Bursch, Miquel Garcia-Rates, Christoph Riplinger, Bernardo de Souza, Georgi L. Stoychev 
                                                                 
  APM, Basis sets (HGBS, AHGBS, def-TZVP (Ac-Lr), def2-XVPD (La-Lu)), CI-OPT, improved COSX, DLPNO-Multilevel,           
  DOCKER, DRACO, updates on ESD, GOAT, IRC, LR-CPCM, MBIS, meta-GGA TD-DFT gradient, ML-optimized integration grids, 
  MM, NACMEs, nearIR, NEB, NEB-TS, NL-DFT gradient (VV10), 2- and 3-layer-ONIOM, interface openCOSMO-RS, QMMM,   
  Crystal-QMMM, SF, symmetry and pop. for TD-DFT, r2SCAN hybrids, SOLVATOR                                   
                                                                         
[Other institutions]                                                     
  V. Asgeirsson          : NEB                                           
  Christoph Bannwarth    : sTDA-DFT, sTD-DFT, PBEh-3c, B97-3c, D3        
  Sebastian Ehlert       : rSCAN, r2SCAN, r2SCAN-3c, D4, dhf basis sets  
  Marvin Friede          : D4 for Fr, Ra, Ac-Lr                          
  Lars Goerigk           : TD-DFT with DH, B97 family of functionals     
  Stefan Grimme          : VdW corrections, initial TS optimization, DFT functionals, gCP, sTDA/sTD-DF 
  Waldemar Hujo          : DFT-NL                                        
  H. Jonsson             : NEB                                           
  Holger Kruse           : gCP                                           
  Marcel Mueller         : wB97X-3c, vDZP basis set                      
  Hagen Neugebauer       : wr2SCAN                                       
  Tobias Risthaus        : range-separated hybrid DFT                    
  Lukas Wittmann         : regularized MP2, r2SCAN double-hybrids, wr2SCAN        
                                                                         
We gratefully acknowledge several colleagues who have allowed us to      
interface, adapt or use parts of their codes:                            
  Ed Valeev, F. Pavosevic, A. Kumar             : LibInt (2-el integral package), F12 methods 
  Garnet Chan, S. Sharma, J. Yang, R. Olivares  : DMRG                   
  Ulf Ekstrom                                   : XCFun DFT Library      
  Mihaly Kallay                                 : mrcc  (arbitrary order and MRCC methods)
  Frank Weinhold                                : gennbo (NPA and NBO analysis)           
  Simon Mueller                                 : openCOSMO-RS                            
  Christopher J. Cramer and Donald G. Truhlar   : smd solvation model                     
  S Lehtola, MJT Oliveira, MAL Marques          : LibXC Library                           
  Liviu Ungur et al                             : ANISO software                          


 Your calculation uses the libint2 library for the computation of 2-el integrals
 For citations please refer to: http://libint.valeyev.net

 Your ORCA version has been built with support for libXC version: 6.2.2
 For citations please refer to: https://libxc.gitlab.io

 This ORCA versions uses:
   CBLAS   interface :  Fast vector & matrix operations
   LAPACKE interface :  Fast linear algebra routines
   SCALAPACK package :  Parallel linear algebra routines
   Shared memory     :  Shared parallel matrices
   BLAS/LAPACK       :  OpenBLAS 0.3.27  USE64BITINT DYNAMIC_ARCH NO_AFFINITY SapphireRapids SINGLE_THREADED
        Core in use  :  SapphireRapids
   Copyright (c) 2011-2014, The OpenBLAS Project


NOTE: MaxCore=1400 MB was set to SCF,MP2,MDCI,CIPSI,MRCI and CIS
      => If you want to overwrite this, your respective input block should be placed after the MaxCore statement


***************************************
The coordinates will be read from file: coord.xyz
***************************************


Your calculation utilizes the atom-pairwise dispersion correction
based on EEQ partial charges (D4)


Warning: RI is on but no J-basis has been assigned. Assigning Def2/J (nothing to worry about!)
================================================================================

----- Orbital basis set information -----
Your calculation utilizes the basis: def2-QZVPP
   F. Weigend and R. Ahlrichs, Phys. Chem. Chem. Phys. 7, 3297 (2005).

----- AuxJ basis set information -----
Your calculation utilizes the auxiliary basis: def2/J
   F. Weigend, Phys. Chem. Chem. Phys. 8, 1057 (2006).

================================================================================
                                        WARNINGS
                       Please study these warnings very carefully!
================================================================================

WARNING: Old DensityContainer found on disk!
         Will remove this file - 
         If you want to keep old densities, please start your calculation with a different basename. 


================================================================================
                                       INPUT FILE
================================================================================
NAME = orca.inp
|  1> 
|  2> ! UKS PW6B95 D4 def2-QZVPP defgrid3 CPCM(water) SP
|  3> %maxcore 1400
|  4> %scf
|  5> autotrah false
|  6> end
|  7> %pal
|  8>   nprocs 8
|  9> end
| 10> *xyzfile 0 1 coord.xyz
| 11> 
| 12> 
| 13>                          ****END OF INPUT****
================================================================================

                       ****************************
                       * Single Point Calculation *
                       ****************************

---------------------------------
CARTESIAN COORDINATES (ANGSTROEM)
---------------------------------
  N     -4.250244   -0.269156   -0.601948
  C     -3.575803   -0.418343    0.550085
  C     -2.211146   -0.324685    0.595359
  C     -1.500381   -0.068645   -0.583082
  C     -2.228240    0.083851   -1.773293
  C     -3.587438   -0.021957   -1.745655
  H     -4.175357   -0.614553    1.438620
  H     -1.709383   -0.449543    1.542214
  N     -0.148163    0.038674   -0.619483
  H     -1.733538    0.284233   -2.713438
  H     -4.185378    0.088478   -2.638744
  C     -5.711211   -0.384530   -0.627383
  H     -5.995622   -1.244944   -1.228221
  H     -6.072223   -0.513002    0.391002
  H     -6.136497    0.518216   -1.057881
  H      0.333684    0.217787   -1.497748
  N      0.546905   -0.103557    0.493685
  C      1.824063    0.002394    0.515841
  C      2.704051    0.269082   -0.641906
  H      2.258267   -0.152469    1.493143
  O      2.237651    0.347837   -1.769301
  C      4.158693    0.413068   -0.407772
  C      5.021866    0.280091   -1.498786
  C      6.387533    0.422370   -1.331960
  C      6.908412    0.717711   -0.077027
  C      6.058369    0.866424    1.009438
  C      4.690232    0.708828    0.848849
  H      4.622082    0.052714   -2.477896
  H      7.048604    0.305109   -2.180226
  H      7.976612    0.833214    0.052113
  H      6.459172    1.105751    1.985177
  H      4.051412    0.843787    1.710830
  Cl    -5.982402   -0.923678    2.983879

----------------------------
CARTESIAN COORDINATES (A.U.)
----------------------------
  NO LB      ZA    FRAG     MASS         X           Y           Z
   0 N     7.0000    0    14.007   -8.031797   -0.508630   -1.137516
   1 C     6.0000    0    12.011   -6.757288   -0.790554    1.039510
   2 C     6.0000    0    12.011   -4.178461   -0.613566    1.125065
   3 C     6.0000    0    12.011   -2.835309   -0.129720   -1.101866
   4 C     6.0000    0    12.011   -4.210762    0.158455   -3.351038
   5 C     6.0000    0    12.011   -6.779276   -0.041492   -3.298809
   6 H     1.0000    0     1.008   -7.890281   -1.161337    2.718598
   7 H     1.0000    0     1.008   -3.230266   -0.849512    2.914362
   8 N     7.0000    0    14.007   -0.279987    0.073083   -1.170653
   9 H     1.0000    0     1.008   -3.275913    0.537123   -5.127654
  10 H     1.0000    0     1.008   -7.909219    0.167199   -4.986503
  11 C     6.0000    0    12.011  -10.792624   -0.726657   -1.185583
  12 H     1.0000    0     1.008  -11.330084   -2.352603   -2.321001
  13 H     1.0000    0     1.008  -11.474838   -0.969433    0.738887
  14 H     1.0000    0     1.008  -11.596299    0.979287   -1.999105
  15 H     1.0000    0     1.008    0.630572    0.411557   -2.830333
  16 N     7.0000    0    14.007    1.033501   -0.195694    0.932929
  17 C     6.0000    0    12.011    3.446980    0.004524    0.974797
  18 C     6.0000    0    12.011    5.109917    0.508492   -1.213027
  19 H     1.0000    0     1.008    4.267506   -0.288125    2.821631
  20 O     8.0000    0    15.999    4.228548    0.657316   -3.343495
  21 C     6.0000    0    12.011    7.858791    0.780586   -0.770578
  22 C     6.0000    0    12.011    9.489951    0.529295   -2.832295
  23 C     6.0000    0    12.011   12.070689    0.798163   -2.517040
  24 C     6.0000    0    12.011   13.055007    1.356278   -0.145560
  25 C     6.0000    0    12.011   11.448659    1.637305    1.907561
  26 C     6.0000    0    12.011    8.863254    1.339491    1.604092
  27 H     1.0000    0     1.008    8.734470    0.099615   -4.682544
  28 H     1.0000    0     1.008   13.319932    0.576572   -4.120030
  29 H     1.0000    0     1.008   15.073611    1.574547    0.098479
  30 H     1.0000    0     1.008   12.206067    2.089567    3.751440
  31 H     1.0000    0     1.008    7.656059    1.594526    3.233000
  32 Cl   17.0000    0    35.453  -11.305101   -1.745499    5.638713

--------------------------------
INTERNAL COORDINATES (ANGSTROEM)
--------------------------------
 N      0   0   0     0.000000000000     0.00000000     0.00000000
 C      1   0   0     1.343244917909     0.00000000     0.00000000
 C      2   1   0     1.368616072318   121.42730695     0.00000000
 C      3   2   1     1.399809801574   119.40356761   359.96594621
 C      4   3   2     1.403436739758   118.06620965     0.06319672
 C      1   2   3     1.344798940380   120.15564936     0.00000000
 H      2   1   3     1.089705390712   116.29949455   179.87714167
 H      3   2   1     1.078837334741   119.00354437   179.90043899
 N      4   3   2     1.356958259720   122.89039833   179.97516411
 H      5   4   3     1.081089330898   121.35391516   179.91301787
 H      6   1   2     1.080433026869   116.68095483   180.02129005
 C      1   2   3     1.465735892267   120.43798009   179.50449917
 H     12   1   2     1.087293774440   109.42699756   244.59054741
 H     12   1   2     1.088092017141   108.89027449     4.48119037
 H     12   1   2     1.086806223498   109.36197254   124.48115412
 H      9   4   3     1.017647960706   120.59112676   179.47732448
 N      9   4   3     1.320034447591   119.57553225     0.12201604
 C     17   9   4     1.281737225303   122.02857991   180.74853514
 C     18  17   9     1.478472022138   126.47338028   359.08997655
 H     18  17   9     1.080571622289   113.83972147   180.84316064
 O     19  18  17     1.222599933908   120.44109645   356.39733622
 C     19  18  17     1.480382615467   118.59056296   177.49429520
 C     22  19  18     1.397519781255   118.30606005   161.91264857
 C     23  22  19     1.383156650759   120.39039198   179.22122522
 C     24  23  22     1.390467120040   120.03808291   359.10767091
 C     25  24  23     1.387477769190   119.99901042     0.16772500
 C     26  25  24     1.386515487381   120.10961821     0.59666963
 H     23  22  19     1.081749512260   119.89032996   358.47811556
 H     24  23  22     1.081813036694   119.84308643   179.21896396
 H     25  24  23     1.082158717890   120.00985427   180.26813258
 H     26  25  24     1.081659501240   120.20334251   180.60113939
 H     27  26  25     1.081349238160   118.45185131   180.80765037
 Cl     7   2   1     2.397664161148   164.44817693   352.31069806

---------------------------
INTERNAL COORDINATES (A.U.)
---------------------------
 N      0   0   0     0.000000000000     0.00000000     0.00000000
 C      1   0   0     2.538365025630     0.00000000     0.00000000
 C      2   1   0     2.586309559164   121.42730695     0.00000000
 C      3   2   1     2.645257164554   119.40356761   359.96594621
 C      4   3   2     2.652111084425   118.06620965     0.06319672
 C      1   2   3     2.541301702506   120.15564936     0.00000000
 H      2   1   3     2.059244755104   116.29949455   179.87714167
 H      3   2   1     2.038707105710   119.00354437   179.90043899
 N      4   3   2     2.564279486032   122.89039833   179.97516411
 H      5   4   3     2.042962761701   121.35391516   179.91301787
 H      6   1   2     2.041722526827   116.68095483   180.02129005
 C      1   2   3     2.769839421044   120.43798009   179.50449917
 H     12   1   2     2.054687460809   109.42699756   244.59054741
 H     12   1   2     2.056195920903   108.89027449     4.48119037
 H     12   1   2     2.053766123053   109.36197254   124.48115412
 H      9   4   3     1.923075946478   120.59112676   179.47732448
 N      9   4   3     2.494503593290   119.57553225     0.12201604
 C     17   9   4     2.422132331474   122.02857991   180.74853514
 C     18  17   9     2.793907218506   126.47338028   359.08997655
 H     18  17   9     2.041984434213   113.83972147   180.84316064
 O     19  18  17     2.310379046437   120.44109645   356.39733622
 C     19  18  17     2.797517716651   118.59056296   177.49429520
 C     22  19  18     2.640929653310   118.30606005   161.91264857
 C     23  22  19     2.613787270246   120.39039198   179.22122522
 C     24  23  22     2.627602055097   120.03808291   359.10767091
 C     25  24  23     2.621953000673   119.99901042     0.16772500
 C     26  25  24     2.620134551591   120.10961821     0.59666963
 H     23  22  19     2.044210323675   119.89032996   358.47811556
 H     24  23  22     2.044330367458   119.84308643   179.21896396
 H     25  24  23     2.044983610247   120.00985427   180.26813258
 H     26  25  24     2.044040227497   120.20334251   180.60113939
 H     27  26  25     2.043453915247   118.45185131   180.80765037
 Cl     7   2   1     4.530928625688   164.44817693   352.31069806

---------------------
BASIS SET INFORMATION
---------------------
There are 5 groups of distinct atoms

 Group   1 Type N   : 15s8p3d2f1g contracted to 7s4p3d2f1g pattern {8211111/5111/111/11/1}
 Group   2 Type C   : 15s8p3d2f1g contracted to 7s4p3d2f1g pattern {8211111/5111/111/11/1}
 Group   3 Type H   : 7s3p2d1f contracted to 4s3p2d1f pattern {4111/111/11/1}
 Group   4 Type O   : 15s8p3d2f1g contracted to 7s4p3d2f1g pattern {8211111/5111/111/11/1}
 Group   5 Type Cl  : 20s14p4d2f1g contracted to 9s6p4d2f1g pattern {1031111111/821111/1111/11/1}

Atom   0N    basis set group =>   1
Atom   1C    basis set group =>   2
Atom   2C    basis set group =>   2
Atom   3C    basis set group =>   2
Atom   4C    basis set group =>   2
Atom   5C    basis set group =>   2
Atom   6H    basis set group =>   3
Atom   7H    basis set group =>   3
Atom   8N    basis set group =>   1
Atom   9H    basis set group =>   3
Atom  10H    basis set group =>   3
Atom  11C    basis set group =>   2
Atom  12H    basis set group =>   3
Atom  13H    basis set group =>   3
Atom  14H    basis set group =>   3
Atom  15H    basis set group =>   3
Atom  16N    basis set group =>   1
Atom  17C    basis set group =>   2
Atom  18C    basis set group =>   2
Atom  19H    basis set group =>   3
Atom  20O    basis set group =>   4
Atom  21C    basis set group =>   2
Atom  22C    basis set group =>   2
Atom  23C    basis set group =>   2
Atom  24C    basis set group =>   2
Atom  25C    basis set group =>   2
Atom  26C    basis set group =>   2
Atom  27H    basis set group =>   3
Atom  28H    basis set group =>   3
Atom  29H    basis set group =>   3
Atom  30H    basis set group =>   3
Atom  31H    basis set group =>   3
Atom  32Cl   basis set group =>   5
---------------------------------
AUXILIARY/J BASIS SET INFORMATION
---------------------------------
There are 5 groups of distinct atoms

 Group   1 Type N   : 12s5p4d2f1g contracted to 6s4p3d1f1g pattern {711111/2111/211/2/1}
 Group   2 Type C   : 12s5p4d2f1g contracted to 6s4p3d1f1g pattern {711111/2111/211/2/1}
 Group   3 Type H   : 5s2p1d contracted to 3s1p1d pattern {311/2/1}
 Group   4 Type O   : 12s5p4d2f1g contracted to 6s4p3d1f1g pattern {711111/2111/211/2/1}
 Group   5 Type Cl  : 14s5p5d2f1g contracted to 8s4p3d1f1g pattern {71111111/2111/311/2/1}

Atom   0N    basis set group =>   1
Atom   1C    basis set group =>   2
Atom   2C    basis set group =>   2
Atom   3C    basis set group =>   2
Atom   4C    basis set group =>   2
Atom   5C    basis set group =>   2
Atom   6H    basis set group =>   3
Atom   7H    basis set group =>   3
Atom   8N    basis set group =>   1
Atom   9H    basis set group =>   3
Atom  10H    basis set group =>   3
Atom  11C    basis set group =>   2
Atom  12H    basis set group =>   3
Atom  13H    basis set group =>   3
Atom  14H    basis set group =>   3
Atom  15H    basis set group =>   3
Atom  16N    basis set group =>   1
Atom  17C    basis set group =>   2
Atom  18C    basis set group =>   2
Atom  19H    basis set group =>   3
Atom  20O    basis set group =>   4
Atom  21C    basis set group =>   2
Atom  22C    basis set group =>   2
Atom  23C    basis set group =>   2
Atom  24C    basis set group =>   2
Atom  25C    basis set group =>   2
Atom  26C    basis set group =>   2
Atom  27H    basis set group =>   3
Atom  28H    basis set group =>   3
Atom  29H    basis set group =>   3
Atom  30H    basis set group =>   3
Atom  31H    basis set group =>   3
Atom  32Cl   basis set group =>   5

Checking for AutoStart:
The File: orca.gbw exists
Trying to determine its content:
     ... Fine, the file contains calculation information
     ... Fine, the calculation information was read
     ... Fine, the file contains a basis set
     ... Fine, the basis set was read
     ... Fine, the file contains a geometry
     ... Fine, the geometry was read
     ... Fine, the file contains a set of orbitals
     ... Fine, the orbitals can be read
     => possible old guess file was deleted
     => GBW file was renamed to GES file
     => GES file is set as startup file
     => Guess is set to MORead
     ... now leaving AutoStart


           ************************************************************
           *        Program running with 8 parallel MPI-processes     *
           *              working on a common directory               *
           ************************************************************
------------------------------------------------------------------------------
                             ORCA STARTUP CALCULATIONS
                           -- RI-GTO INTEGRALS CHOSEN --
------------------------------------------------------------------------------
------------------------------------------------------------------------------
                   ___                                                        
                  /   \      - P O W E R E D   B Y -                         
                 /     \                                                     
                 |  |  |   _    _      __       _____    __    __             
                 |  |  |  | |  | |    /  \     |  _  \  |  |  /  |          
                  \  \/   | |  | |   /    \    | | | |  |  | /  /          
                 / \  \   | |__| |  /  /\  \   | |_| |  |  |/  /          
                |  |  |   |  __  | /  /__\  \  |    /   |      \           
                |  |  |   | |  | | |   __   |  |    \   |  |\   \          
                \     /   | |  | | |  |  |  |  | |\  \  |  | \   \       
                 \___/    |_|  |_| |__|  |__|  |_| \__\ |__|  \__/        
                                                                              
                      - O R C A' S   B I G   F R I E N D -                    
                                      &                                       
                       - I N T E G R A L  F E E D E R -                       
                                                                              
 v1 FN, 2020, v2 2021, v3 2022-2024                                           
------------------------------------------------------------------------------


----------------------
SHARK INTEGRAL PACKAGE
----------------------

Number of atoms                             ...     33
Number of basis functions                   ...   1516
Number of shells                            ...    468
Maximum angular momentum                    ...      4
Integral batch strategy                     ... SHARK/LIBINT Hybrid
RI-J (if used) integral strategy            ... SPLIT-RIJ (Revised 2003 algorithm where possible)
Printlevel                                  ...      1
Contraction scheme used                     ... SEGMENTED contraction
Prescreening option                         ... SCHWARTZ
   Thresh                                   ... 1.000e-10
   Tcut                                     ... 1.000e-11
   Tpresel                                  ... 1.000e-11 
Coulomb Range Separation                    ... NOT USED
Exchange Range Separation                   ... NOT USED
Multipole approximations                    ... NOT USED
Finite Nucleus Model                        ... NOT USED
CABS basis                                  ... NOT available
Auxiliary Coulomb fitting basis             ... AVAILABLE
   # of basis functions in Aux-J            ...   1087
   # of shells in Aux-J                     ...    357
   Maximum angular momentum in Aux-J        ...      4
Auxiliary J/K fitting basis                 ... NOT available
Auxiliary Correlation fitting basis         ... NOT available
Auxiliary 'external' fitting basis          ... NOT available

Checking pre-screening integrals            ... done (  0.0 sec) Dimension = 468
Check shell pair data                       ... done (  0.0 sec)
Shell pair information
Shell pair cut-off parameter TPreSel        ...   1.0e-11
Total number of shell pairs                 ...    109746
Shell pairs after pre-screening             ...     57670
Total number of primitive shell pairs       ...    278748
Primitive shell pairs kept                  ...    103253
          la=0 lb=0:   8969 shell pairs
          la=1 lb=0:  13047 shell pairs
          la=1 lb=1:   4625 shell pairs
          la=2 lb=0:   8000 shell pairs
          la=2 lb=1:   5877 shell pairs
          la=2 lb=2:   1848 shell pairs
          la=3 lb=0:   4706 shell pairs
          la=3 lb=1:   3458 shell pairs
          la=3 lb=2:   2110 shell pairs
          la=3 lb=3:    637 shell pairs
          la=4 lb=0:   1772 shell pairs
          la=4 lb=1:   1282 shell pairs
          la=4 lb=2:    779 shell pairs
          la=4 lb=3:    464 shell pairs
          la=4 lb=4:     96 shell pairs

Calculating one electron integrals          ... done (  0.1 sec)
Calculating RI/J V-Matrix + Cholesky decomp.... done (  0.0 sec)
Calculating Nuclear repulsion               ... done (  0.0 sec) ENN=   1330.270797760304 Eh

Diagonalization of the overlap matrix:
Smallest eigenvalue                        ... 5.908e-06
Time for diagonalization                   ...    0.256 sec
Threshold for overlap eigenvalues          ... 1.000e-07
Number of eigenvalues below threshold      ... 0
Time for construction of square roots      ...    0.171 sec
Total time needed                          ...    0.442 sec

-------------------
DFT GRID GENERATION
-------------------

General Integration Accuracy     IntAcc      ... 4.959
Radial Grid Type                 RadialGrid  ... OptM3 with GC (2021)
Angular Grid (max. ang.)         AngularGrid ... 6 (Lebedev-590)
Angular grid pruning method      GridPruning ... 4 (adaptive)
Weight generation scheme         WeightScheme... mBecke (2022)
Basis function cutoff            BFCut       ... 1.0000e-10
Integration weight cutoff        WCut        ... 1.0000e-14
Partially contracted basis set               ... off
Rotationally invariant grid construction     ... off
Angular grids for H and He will be reduced by one unit
Diffuse basis detected: some atoms will have their outermost
                        angular grid increased by 1.

Total number of grid points                  ...   401712
Total number of batches                      ...     6293
Average number of points per batch           ...       63
Average number of grid points per atom       ...    12173

--------------------
COSX GRID GENERATION
--------------------

GRIDX 1
-------
General Integration Accuracy     IntAcc      ... 4.020
Radial Grid Type                 RadialGrid  ... OptM3 with GC (2021)
Angular Grid (max. ang.)         AngularGrid ... 2 (Lebedev-110)
Angular grid pruning method      GridPruning ... 4 (adaptive)
Weight generation scheme         WeightScheme... mBecke (2022)
Basis function cutoff            BFCut       ... 1.0000e-10
Integration weight cutoff        WCut        ... 1.0000e-14
Partially contracted basis set               ... on
Rotationally invariant grid construction     ... off
Angular grids for H and He will be reduced by one unit
Diffuse basis detected: some atoms will have their outermost
                        angular grid increased by 1.

Total number of grid points                  ...    49423
Total number of batches                      ...      401
Average number of points per batch           ...      123
Average number of grid points per atom       ...     1498
UseSFitting                                  ... on

GRIDX 2
-------
General Integration Accuracy     IntAcc      ... 4.338
Radial Grid Type                 RadialGrid  ... OptM3 with GC (2021)
Angular Grid (max. ang.)         AngularGrid ... 3 (Lebedev-194)
Angular grid pruning method      GridPruning ... 4 (adaptive)
Weight generation scheme         WeightScheme... mBecke (2022)
Basis function cutoff            BFCut       ... 1.0000e-10
Integration weight cutoff        WCut        ... 1.0000e-14
Partially contracted basis set               ... on
Rotationally invariant grid construction     ... off
Angular grids for H and He will be reduced by one unit
Diffuse basis detected: some atoms will have their outermost
                        angular grid increased by 1.

Total number of grid points                  ...   107219
Total number of batches                      ...      854
Average number of points per batch           ...      125
Average number of grid points per atom       ...     3249
UseSFitting                                  ... on

GRIDX 3
-------
General Integration Accuracy     IntAcc      ... 4.871
Radial Grid Type                 RadialGrid  ... OptM3 with GC (2021)
Angular Grid (max. ang.)         AngularGrid ... 4 (Lebedev-302)
Angular grid pruning method      GridPruning ... 4 (adaptive)
Weight generation scheme         WeightScheme... mBecke (2022)
Basis function cutoff            BFCut       ... 1.0000e-10
Integration weight cutoff        WCut        ... 1.0000e-14
Partially contracted basis set               ... on
Rotationally invariant grid construction     ... off
Angular grids for H and He will be reduced by one unit
Diffuse basis detected: some atoms will have their outermost
                        angular grid increased by 1.

Total number of grid points                  ...   197763
Total number of batches                      ...     1556
Average number of points per batch           ...      127
Average number of grid points per atom       ...     5993
UseSFitting                                  ... on
Initializing property integral containers    ... done (  0.0 sec)

SHARK setup successfully completed in  10.9 seconds

Maximum memory used throughout the entire STARTUP-calculation: 175.5 MB


           ************************************************************
           *        Program running with 8 parallel MPI-processes     *
           *              working on a common directory               *
           ************************************************************
-------------------------------------------------------------------------------
                                 ORCA GUESS
                   Start orbitals & Density for SCF / CASSCF
-------------------------------------------------------------------------------

------------
SCF SETTINGS
------------
Hamiltonian:
 Density Functional     Method          .... DFT(GTOs)
 Exchange Functional    Exchange        .... PW6
 Correlation Functional Correlation     .... B95
 Gradients option       PostSCFGGA      .... off
 Hybrid DFT is turned on
   Fraction HF Exchange ScalHFX         ....  0.280000
   Scaling of DF-GGA-X  ScalDFX         ....  0.720000
   Scaling of DF-GGA-C  ScalDFC         ....  1.000000
   Scaling of DF-LDA-C  ScalLDAC        ....  1.000000
   Perturbative correction              ....  0.000000
   NL short-range parameter             ....  9.000000
 RI-approximation to the Coulomb term is turned on
   Number of AuxJ basis functions       .... 1087
   RIJ-COSX (HFX calculated with COS-X)).... on


General Settings:
 Integral files         IntName         .... orca
 Hartree-Fock type      HFTyp           .... UHF
 Total Charge           Charge          ....    0
 Multiplicity           Mult            ....    1
 Number of Electrons    NEL             ....  144
 Basis Dimension        Dim             .... 1516
 Nuclear Repulsion      ENuc            ....   1330.2707977603 Eh

Convergence Acceleration:
 AO-DIIS                CNVDIIS         .... on
   Start iteration      DIISMaxIt       ....    12
   Startup error        DIISStart       ....  0.200000
   # of expansion vecs  DIISMaxEq       ....     5
   Bias factor          DIISBfac        ....   1.050
   Max. coefficient     DIISMaxC        ....  10.000
 MO-DIIS                CNVKDIIS        .... off
 Trust-Rad. Augm. Hess. CNVTRAH         .... off
 SOSCF                  CNVSOSCF        .... on
   Start iteration      SOSCFMaxIt      ....   150
   Startup grad/error   SOSCFStart      ....  0.003300
   Hessian update       SOSCFHessUp     .... L-BFGS
 Level Shifting         CNVShift        .... on
   Level shift para.    LevelShift      ....    0.2500
   Turn off err/grad.   ShiftErr        ....    0.0010
 Zerner damping         CNVZerner       .... off
 Static damping         CNVDamp         .... on
   Fraction old density DampFac         ....    0.7000
   Max. Damping (<1)    DampMax         ....    0.9800
   Min. Damping (>=0)   DampMin         ....    0.0000
   Turn off err/grad.   DampErr         ....    0.1000

SCF Procedure:
 Maximum # iterations   MaxIter         ....   125
 SCF integral mode      SCFMode         .... Direct
   Integral package                     .... SHARK and LIBINT hybrid scheme
 Reset frequency        DirectResetFreq ....    20
 Integral Threshold     Thresh          ....  1.000e-10 Eh
 Primitive CutOff       TCut            ....  1.000e-11 Eh

Convergence Tolerance:
 Convergence Check Mode ConvCheckMode   .... Total+1el-Energy
 Convergence forced     ConvForced      .... 0
 Energy Change          TolE            ....  1.000e-06 Eh
 1-El. energy change                    ....  1.000e-03 Eh
 Orbital Gradient       TolG            ....  5.000e-05
 Orbital Rotation angle TolX            ....  5.000e-05
 DIIS Error             TolErr          ....  1.000e-06

---------------------
INITIAL GUESS: MOREAD
---------------------
Guess MOs are being read from file: orca.ges
Input Geometry matches current geometry (good)
Input basis set matches current basis set (good)
MOs were renormalized
MOs were reorthogonalized (Cholesky)
                      ------------------
                      INITIAL GUESS DONE (   2.6 sec)
                      ------------------
             **** ENERGY FILE WAS UPDATED (orca.en.tmp) ****
Finished Guess after   3.3 sec
Maximum memory used throughout the entire GUESS-calculation: 215.8 MB


           ************************************************************
           *        Program running with 8 parallel MPI-processes     *
           *              working on a common directory               *
           ************************************************************

-------------------------------------------------------------------------------------------
                                      ORCA LEAN-SCF
                              memory conserving SCF solver
-------------------------------------------------------------------------------------------

--------------------
CPCM SOLVATION MODEL
--------------------
CPCM parameters:
  Epsilon                                         ...      80.1510
  Refrac                                          ...       1.3328
  Rsolv                                           ...       1.3000
  Surface type                                    ... GAUSSIAN VDW
  Discretization scheme                           ... Constant charge density
    Threshold for H atoms                         ...       5.0000 (charges/Ang^2)
    Threshold for non-H atoms                     ...       5.0000 (charges/Ang^2)
  Epsilon function type                           ...         CPCM
Solvent:                                          ... WATER
Radii:
  Scheme                                          ... Element-dependent radii
  Radius for N  used is    3.5149 Bohr (=   1.8600 Ang.)
  Radius for C  used is    3.8550 Bohr (=   2.0400 Ang.)
  Radius for H  used is    2.4944 Bohr (=   1.3200 Ang.)
  Radius for O  used is    3.4469 Bohr (=   1.8240 Ang.)
  Radius for Cl used is    3.9684 Bohr (=   2.1000 Ang.)
Calculating surface                               ...        done! (  0.0s)
Cavity surface points                             ...         3153
Cavity Volume                                     ...    2218.8885
Cavity Surface-area                               ...    1186.8947
Calculating surface distance matrix               ...        done! (  0.0s)
Performing Cholesky decomposition & store         ...        done! (  0.1s)
Overall time for CPCM initialization              ...                 0.2s

----------------------------------------D-I-I-S--------------------------------------------
Iteration    Energy (Eh)           Delta-E    RMSDP     MaxDP     DIISErr   Damp  Time(sec)
-------------------------------------------------------------------------------------------
               ***  Starting incremental Fock matrix formation  ***
                              *** Initializing SOSCF ***
---------------------------------------S-O-S-C-F--------------------------------------
Iteration    Energy (Eh)           Delta-E    RMSDP     MaxDP     MaxGrad    Time(sec)
--------------------------------------------------------------------------------------
    1    -1243.3288966451873421     0.00e+00  1.03e-06  1.37e-04  1.41e-06    51.4
               *** Restarting incremental Fock matrix formation ***
    2    -1243.3288966453892499    -2.02e-10  1.94e-07  2.40e-05  1.65e-06    49.4
                  *** Gradient check signals convergence ***

               *****************************************************
               *                     SUCCESS                       *
               *           SCF CONVERGED AFTER   2 CYCLES          *
               *****************************************************

Recomputing exchange energy using gridx3       ... done (   61.897 sec)
Old exchange energy                            :    -37.328681136 Eh
New exchange energy                            :    -37.328680096 Eh
Exchange energy change after final integration :      0.000001041 Eh
Total energy after final integration           :  -1243.328895605 Eh
             **** ENERGY FILE WAS UPDATED (orca.en.tmp) ****

----------------
TOTAL SCF ENERGY
----------------

Total Energy       :      -1243.32889560459762 Eh          -33832.69927 eV

Components:
Nuclear Repulsion  :       1330.27079776030405 Eh           36198.50870 eV
Electronic Energy  :      -2573.52158747882413 Eh          -70029.08261 eV
One Electron Energy:      -4334.29782685690952 Eh         -117942.23994 eV
Two Electron Energy:       1760.77623937808539 Eh           47913.15733 eV
CPCM Dielectric    :         -0.07810692686929 Eh              -2.12540 eV

Virial components:
Potential Energy   :      -2482.76501459492465 Eh          -67559.47070 eV
Kinetic Energy     :       1239.43611899032703 Eh           33726.77143 eV
Virial Ratio       :          2.00314076421901

DFT components:
N(Alpha)           :       72.000000736825 electrons
N(Beta)            :       72.000000736825 electrons
N(Total)           :      144.000001473649 electrons
E(X)               :      -97.792698932942 Eh       
E(C)               :       -5.270705802126 Eh       
E(XC)              :     -103.063404735068 Eh       

CPCM Solvation Model Properties:
Surface-charge          :         -0.04123546768129
Corrected charge        :          0.00000000000000
Outlying charge corr.   :          0.00008670974551 Eh               0.00236 eV
Free-energy (cav+disp)  :  This term is not implemented in the current solvation scheme

---------------
SCF CONVERGENCE
---------------

  Last Energy change         ...    2.0191e-10  Tolerance :   1.0000e-06
  Last MAX-Density change    ...    2.3999e-05  Tolerance :   1.0000e-05
  Last RMS-Density change    ...    1.9398e-07  Tolerance :   1.0000e-06
  Last DIIS Error            ...    2.4042e-06  Tolerance :   1.0000e-06
  Last Orbital Gradient      ...    1.6519e-06  Tolerance :   5.0000e-05
  Last Orbital Rotation      ...    5.9582e-06  Tolerance :   5.0000e-05


----------------------
UHF SPIN CONTAMINATION
----------------------

Warning: in a DFT calculation there is little theoretical justification to 
         calculate <S**2> as in Hartree-Fock theory. We will do it anyways
         but you should keep in mind that the values have only limited relevance

Expectation value of <S**2>     :     0.000000
Ideal value S*(S+1) for S=0.0   :     0.000000
Deviation                       :     0.000000

----------------
ORBITAL ENERGIES
----------------
                 SPIN UP ORBITALS
  NO   OCC          E(Eh)            E(eV) 
   0   1.0000    -101.822306     -2770.7258 
   1   1.0000     -19.305485      -525.3289 
   2   1.0000     -14.571651      -396.5148 
   3   1.0000     -14.554308      -396.0428 
   4   1.0000     -14.535398      -395.5283 
   5   1.0000     -10.406494      -283.1751 
   6   1.0000     -10.393213      -282.8137 
   7   1.0000     -10.376586      -282.3613 
   8   1.0000     -10.371048      -282.2106 
   9   1.0000     -10.348320      -281.5921 
  10   1.0000     -10.337746      -281.3044 
  11   1.0000     -10.335583      -281.2455 
  12   1.0000     -10.330518      -281.1077 
  13   1.0000     -10.322538      -280.8905 
  14   1.0000     -10.317186      -280.7449 
  15   1.0000     -10.313498      -280.6445 
  16   1.0000     -10.313118      -280.6342 
  17   1.0000     -10.308790      -280.5164 
  18   1.0000     -10.308658      -280.5128 
  19   1.0000      -9.463920      -257.5263 
  20   1.0000      -7.192570      -195.7198 
  21   1.0000      -7.192554      -195.7193 
  22   1.0000      -7.192398      -195.7151 
  23   1.0000      -1.109693       -30.1963 
  24   1.0000      -1.085409       -29.5355 
  25   1.0000      -1.062598       -28.9148 
  26   1.0000      -0.930666       -25.3247 
  27   1.0000      -0.901210       -24.5232 
  28   1.0000      -0.856234       -23.2993 
  29   1.0000      -0.836887       -22.7728 
  30   1.0000      -0.805340       -21.9144 
  31   1.0000      -0.785921       -21.3860 
  32   1.0000      -0.762653       -20.7528 
  33   1.0000      -0.729983       -19.8639 
  34   1.0000      -0.728919       -19.8349 
  35   1.0000      -0.708046       -19.2669 
  36   1.0000      -0.679554       -18.4916 
  37   1.0000      -0.661819       -18.0090 
  38   1.0000      -0.639102       -17.3908 
  39   1.0000      -0.614373       -16.7179 
  40   1.0000      -0.609183       -16.5767 
  41   1.0000      -0.563643       -15.3375 
  42   1.0000      -0.556076       -15.1316 
  43   1.0000      -0.543501       -14.7894 
  44   1.0000      -0.522978       -14.2310 
  45   1.0000      -0.516271       -14.0485 
  46   1.0000      -0.510223       -13.8839 
  47   1.0000      -0.497162       -13.5285 
  48   1.0000      -0.493173       -13.4199 
  49   1.0000      -0.485890       -13.2217 
  50   1.0000      -0.482470       -13.1287 
  51   1.0000      -0.468443       -12.7470 
  52   1.0000      -0.454581       -12.3698 
  53   1.0000      -0.449114       -12.2210 
  54   1.0000      -0.444617       -12.0986 
  55   1.0000      -0.436479       -11.8772 
  56   1.0000      -0.430563       -11.7162 
  57   1.0000      -0.418296       -11.3824 
  58   1.0000      -0.415617       -11.3095 
  59   1.0000      -0.396437       -10.7876 
  60   1.0000      -0.383791       -10.4435 
  61   1.0000      -0.369966       -10.0673 
  62   1.0000      -0.359562        -9.7842 
  63   1.0000      -0.354617        -9.6496 
  64   1.0000      -0.319149        -8.6845 
  65   1.0000      -0.290130        -7.8949 
  66   1.0000      -0.286535        -7.7970 
  67   1.0000      -0.283533        -7.7153 
  68   1.0000      -0.266653        -7.2560 
  69   1.0000      -0.266007        -7.2384 
  70   1.0000      -0.265891        -7.2352 
  71   1.0000      -0.264045        -7.1850 
  72   0.0000      -0.101918        -2.7733 
  73   0.0000      -0.052129        -1.4185 
  74   0.0000      -0.041907        -1.1403 
  75   0.0000      -0.019378        -0.5273 
  76   0.0000      -0.009051        -0.2463 
  77   0.0000       0.029161         0.7935 
  78   0.0000       0.034563         0.9405 
  79   0.0000       0.045349         1.2340 
  80   0.0000       0.046201         1.2572 
  81   0.0000       0.057634         1.5683 
  82   0.0000       0.058836         1.6010 

                 SPIN DOWN ORBITALS
  NO   OCC          E(Eh)            E(eV) 
   0   1.0000    -101.822306     -2770.7258 
   1   1.0000     -19.305485      -525.3289 
   2   1.0000     -14.571651      -396.5148 
   3   1.0000     -14.554308      -396.0428 
   4   1.0000     -14.535398      -395.5283 
   5   1.0000     -10.406494      -283.1751 
   6   1.0000     -10.393213      -282.8137 
   7   1.0000     -10.376586      -282.3613 
   8   1.0000     -10.371048      -282.2106 
   9   1.0000     -10.348320      -281.5921 
  10   1.0000     -10.337746      -281.3044 
  11   1.0000     -10.335583      -281.2455 
  12   1.0000     -10.330518      -281.1077 
  13   1.0000     -10.322538      -280.8905 
  14   1.0000     -10.317186      -280.7449 
  15   1.0000     -10.313498      -280.6445 
  16   1.0000     -10.313118      -280.6342 
  17   1.0000     -10.308790      -280.5164 
  18   1.0000     -10.308658      -280.5128 
  19   1.0000      -9.463920      -257.5263 
  20   1.0000      -7.192570      -195.7198 
  21   1.0000      -7.192554      -195.7193 
  22   1.0000      -7.192398      -195.7151 
  23   1.0000      -1.109693       -30.1963 
  24   1.0000      -1.085409       -29.5355 
  25   1.0000      -1.062598       -28.9148 
  26   1.0000      -0.930666       -25.3247 
  27   1.0000      -0.901210       -24.5232 
  28   1.0000      -0.856234       -23.2993 
  29   1.0000      -0.836887       -22.7728 
  30   1.0000      -0.805340       -21.9144 
  31   1.0000      -0.785921       -21.3860 
  32   1.0000      -0.762653       -20.7528 
  33   1.0000      -0.729983       -19.8639 
  34   1.0000      -0.728919       -19.8349 
  35   1.0000      -0.708046       -19.2669 
  36   1.0000      -0.679554       -18.4916 
  37   1.0000      -0.661819       -18.0090 
  38   1.0000      -0.639102       -17.3908 
  39   1.0000      -0.614373       -16.7179 
  40   1.0000      -0.609183       -16.5767 
  41   1.0000      -0.563643       -15.3375 
  42   1.0000      -0.556076       -15.1316 
  43   1.0000      -0.543501       -14.7894 
  44   1.0000      -0.522978       -14.2310 
  45   1.0000      -0.516271       -14.0485 
  46   1.0000      -0.510223       -13.8839 
  47   1.0000      -0.497162       -13.5285 
  48   1.0000      -0.493173       -13.4199 
  49   1.0000      -0.485890       -13.2217 
  50   1.0000      -0.482470       -13.1287 
  51   1.0000      -0.468443       -12.7470 
  52   1.0000      -0.454581       -12.3698 
  53   1.0000      -0.449114       -12.2210 
  54   1.0000      -0.444617       -12.0986 
  55   1.0000      -0.436479       -11.8772 
  56   1.0000      -0.430563       -11.7162 
  57   1.0000      -0.418296       -11.3824 
  58   1.0000      -0.415617       -11.3095 
  59   1.0000      -0.396437       -10.7876 
  60   1.0000      -0.383791       -10.4435 
  61   1.0000      -0.369966       -10.0673 
  62   1.0000      -0.359562        -9.7842 
  63   1.0000      -0.354617        -9.6496 
  64   1.0000      -0.319149        -8.6845 
  65   1.0000      -0.290130        -7.8949 
  66   1.0000      -0.286535        -7.7970 
  67   1.0000      -0.283533        -7.7153 
  68   1.0000      -0.266653        -7.2560 
  69   1.0000      -0.266007        -7.2384 
  70   1.0000      -0.265891        -7.2352 
  71   1.0000      -0.264045        -7.1850 
  72   0.0000      -0.101918        -2.7733 
  73   0.0000      -0.052129        -1.4185 
  74   0.0000      -0.041907        -1.1403 
  75   0.0000      -0.019378        -0.5273 
  76   0.0000      -0.009051        -0.2463 
  77   0.0000       0.029161         0.7935 
  78   0.0000       0.034563         0.9405 
  79   0.0000       0.045349         1.2340 
  80   0.0000       0.046201         1.2572 
  81   0.0000       0.057634         1.5683 
  82   0.0000       0.058836         1.6010 
*Only the first 10 virtual orbitals were printed.

                    ********************************
                    * MULLIKEN POPULATION ANALYSIS *
                    ********************************

--------------------------------------------
MULLIKEN ATOMIC CHARGES AND SPIN POPULATIONS
--------------------------------------------
   0 N :   -0.140691   -0.000000
   1 C :    0.098789   -0.000000
   2 C :   -0.160460    0.000000
   3 C :    0.266946   -0.000000
   4 C :   -0.152749   -0.000000
   5 C :    0.072860    0.000000
   6 H :    0.168293    0.000000
   7 H :    0.148885    0.000000
   8 N :   -0.057267    0.000000
   9 H :    0.165429   -0.000000
  10 H :    0.186253   -0.000000
  11 C :   -0.114230    0.000000
  12 H :    0.138417   -0.000000
  13 H :    0.109635   -0.000000
  14 H :    0.133575   -0.000000
  15 H :    0.203988   -0.000000
  16 N :   -0.186061   -0.000000
  17 C :   -0.028023    0.000000
  18 C :    0.175372    0.000000
  19 H :    0.153505   -0.000000
  20 O :   -0.412862   -0.000000
  21 C :    0.034184   -0.000000
  22 C :   -0.072835    0.000000
  23 C :   -0.171303   -0.000000
  24 C :   -0.082797    0.000000
  25 C :   -0.185457    0.000000
  26 C :   -0.055650    0.000000
  27 H :    0.128854    0.000000
  28 H :    0.147448   -0.000000
  29 H :    0.148509   -0.000000
  30 H :    0.148778   -0.000000
  31 H :    0.135545   -0.000000
  32 Cl:   -0.944876   -0.000000
Sum of atomic charges         :    0.0000000
Sum of atomic spin populations:    0.0000000

-----------------------------------------------------
MULLIKEN REDUCED ORBITAL CHARGES AND SPIN POPULATIONS
-----------------------------------------------------
CHARGE
  0 N s       :     3.467039  s :     3.467039
      pz      :     1.081927  p :     3.544501
      px      :     1.134697
      py      :     1.327877
      dz2     :     0.025682  d :     0.116057
      dxz     :     0.032044
      dyz     :     0.021021
      dx2y2   :     0.016682
      dxy     :     0.020628
      f0      :     0.003253  f :     0.012326
      f+1     :     0.001400
      f-1     :     0.001437
      f+2     :     0.002553
      f-2     :     0.001307
      f+3     :     0.001115
      f-3     :     0.001262
      g0      :     0.000099  g :     0.000768
      g+1     :     0.000211
      g-1     :     0.000031
      g+2     :     0.000140
      g-2     :     0.000126
      g+3     :     0.000042
      g-3     :     0.000036
      g+4     :     0.000043
      g-4     :     0.000040

  1 C s       :     3.258803  s :     3.258803
      pz      :     0.801716  p :     2.513930
      px      :     0.855472
      py      :     0.856743
      dz2     :     0.021660  d :     0.108350
      dxz     :     0.032732
      dyz     :     0.016579
      dx2y2   :     0.006796
      dxy     :     0.030582
      f0      :     0.004722  f :     0.018392
      f+1     :     0.002042
      f-1     :     0.002427
      f+2     :     0.003716
      f-2     :     0.002140
      f+3     :     0.000626
      f-3     :     0.002718
      g0      :     0.000221  g :     0.001736
      g+1     :     0.000428
      g-1     :     0.000094
      g+2     :     0.000279
      g-2     :     0.000257
      g+3     :     0.000133
      g-3     :     0.000070
      g+4     :     0.000090
      g-4     :     0.000163

  2 C s       :     3.281423  s :     3.281423
      pz      :     0.941776  p :     2.767882
      px      :     0.856405
      py      :     0.969700
      dz2     :     0.021858  d :     0.096298
      dxz     :     0.036429
      dyz     :     0.010712
      dx2y2   :     0.007471
      dxy     :     0.019829
      f0      :     0.003360  f :     0.013728
      f+1     :     0.001581
      f-1     :     0.001235
      f+2     :     0.003101
      f-2     :     0.001110
      f+3     :     0.000788
      f-3     :     0.002554
      g0      :     0.000110  g :     0.001129
      g+1     :     0.000279
      g-1     :     0.000037
      g+2     :     0.000188
      g-2     :     0.000138
      g+3     :     0.000100
      g-3     :     0.000043
      g+4     :     0.000084
      g-4     :     0.000150

  3 C s       :     3.196672  s :     3.196672
      pz      :     0.878850  p :     2.375405
      px      :     0.648265
      py      :     0.848290
      dz2     :     0.028807  d :     0.132990
      dxz     :     0.015692
      dyz     :     0.026008
      dx2y2   :     0.014054
      dxy     :     0.048429
      f0      :     0.007208  f :     0.025865
      f+1     :     0.001582
      f-1     :     0.002604
      f+2     :     0.005663
      f-2     :     0.002289
      f+3     :     0.002009
      f-3     :     0.004509
      g0      :     0.000242  g :     0.002122
      g+1     :     0.000434
      g-1     :     0.000057
      g+2     :     0.000331
      g-2     :     0.000258
      g+3     :     0.000181
      g-3     :     0.000087
      g+4     :     0.000195
      g-4     :     0.000339

  4 C s       :     3.292062  s :     3.292062
      pz      :     0.943293  p :     2.752516
      px      :     0.841105
      py      :     0.968118
      dz2     :     0.020802  d :     0.094383
      dxz     :     0.035084
      dyz     :     0.011643
      dx2y2   :     0.006133
      dxy     :     0.020721
      f0      :     0.002724  f :     0.012662
      f+1     :     0.001339
      f-1     :     0.001320
      f+2     :     0.002535
      f-2     :     0.001241
      f+3     :     0.000811
      f-3     :     0.002693
      g0      :     0.000113  g :     0.001127
      g+1     :     0.000281
      g-1     :     0.000038
      g+2     :     0.000176
      g-2     :     0.000140
      g+3     :     0.000096
      g-3     :     0.000039
      g+4     :     0.000087
      g-4     :     0.000156

  5 C s       :     3.267336  s :     3.267336
      pz      :     0.802816  p :     2.528241
      px      :     0.851815
      py      :     0.873610
      dz2     :     0.020020  d :     0.111710
      dxz     :     0.038363
      dyz     :     0.015783
      dx2y2   :     0.008319
      dxy     :     0.029224
      f0      :     0.004507  f :     0.018102
      f+1     :     0.002035
      f-1     :     0.002238
      f+2     :     0.004025
      f-2     :     0.001810
      f+3     :     0.000694
      f-3     :     0.002792
      g0      :     0.000210  g :     0.001751
      g+1     :     0.000429
      g-1     :     0.000097
      g+2     :     0.000292
      g-2     :     0.000245
      g+3     :     0.000152
      g-3     :     0.000067
      g+4     :     0.000091
      g-4     :     0.000167

  6 H s       :     0.774041  s :     0.774041
      pz      :     0.022676  p :     0.054295
      px      :     0.019674
      py      :     0.011944
      dz2     :     0.001338  d :     0.003154
      dxz     :     0.000205
      dyz     :     0.000858
      dx2y2   :     0.000329
      dxy     :     0.000424
      f0      :     0.000067  f :     0.000217
      f+1     :     0.000037
      f-1     :     0.000034
      f+2     :     0.000028
      f-2     :     0.000035
      f+3     :     0.000006
      f-3     :     0.000009

  7 H s       :     0.818354  s :     0.818354
      pz      :     0.007772  p :     0.029271
      px      :     0.008506
      py      :     0.012992
      dz2     :     0.001025  d :     0.003259
      dxz     :     0.000461
      dyz     :     0.001058
      dx2y2   :     0.000345
      dxy     :     0.000369
      f0      :     0.000078  f :     0.000231
      f+1     :     0.000029
      f-1     :     0.000047
      f+2     :     0.000027
      f-2     :     0.000039
      f+3     :     0.000004
      f-3     :     0.000007

  8 N s       :     3.478301  s :     3.478301
      pz      :     1.014104  p :     3.472334
      px      :     0.985468
      py      :     1.472763
      dz2     :     0.022434  d :     0.093439
      dxz     :     0.030018
      dyz     :     0.010165
      dx2y2   :     0.012162
      dxy     :     0.018659
      f0      :     0.003161  f :     0.012419
      f+1     :     0.001745
      f-1     :     0.000850
      f+2     :     0.002948
      f-2     :     0.001144
      f+3     :     0.001027
      f-3     :     0.001545
      g0      :     0.000082  g :     0.000774
      g+1     :     0.000193
      g-1     :     0.000020
      g+2     :     0.000157
      g-2     :     0.000095
      g+3     :     0.000060
      g-3     :     0.000040
      g+4     :     0.000062
      g-4     :     0.000066

  9 H s       :     0.805086  s :     0.805086
      pz      :     0.006769  p :     0.026230
      px      :     0.006994
      py      :     0.012467
      dz2     :     0.000930  d :     0.003041
      dxz     :     0.000484
      dyz     :     0.000949
      dx2y2   :     0.000320
      dxy     :     0.000358
      f0      :     0.000070  f :     0.000214
      f+1     :     0.000027
      f-1     :     0.000041
      f+2     :     0.000032
      f-2     :     0.000033
      f+3     :     0.000006
      f-3     :     0.000007

 10 H s       :     0.786339  s :     0.786339
      pz      :     0.007898  p :     0.024327
      px      :     0.006440
      py      :     0.009989
      dz2     :     0.001084  d :     0.002879
      dxz     :     0.000270
      dyz     :     0.000820
      dx2y2   :     0.000297
      dxy     :     0.000408
      f0      :     0.000064  f :     0.000203
      f+1     :     0.000032
      f-1     :     0.000032
      f+2     :     0.000023
      f-2     :     0.000037
      f+3     :     0.000004
      f-3     :     0.000011

 11 C s       :     3.293368  s :     3.293368
      pz      :     1.045432  p :     2.743996
      px      :     0.670384
      py      :     1.028180
      dz2     :     0.011091  d :     0.066490
      dxz     :     0.009578
      dyz     :     0.009623
      dx2y2   :     0.014462
      dxy     :     0.021736
      f0      :     0.001719  f :     0.009423
      f+1     :     0.001161
      f-1     :     0.000338
      f+2     :     0.001361
      f-2     :    -0.000046
      f+3     :     0.001821
      f-3     :     0.003069
      g0      :     0.000058  g :     0.000953
      g+1     :     0.000144
      g-1     :     0.000021
      g+2     :     0.000111
      g-2     :     0.000044
      g+3     :     0.000142
      g-3     :     0.000019
      g+4     :     0.000194
      g-4     :     0.000220

 12 H s       :     0.829927  s :     0.829927
      pz      :     0.010811  p :     0.027810
      px      :     0.009209
      py      :     0.007790
      dz2     :     0.001390  d :     0.003576
      dxz     :     0.000427
      dyz     :     0.000284
      dx2y2   :     0.000768
      dxy     :     0.000706
      f0      :     0.000024  f :     0.000271
      f+1     :     0.000013
      f-1     :     0.000104
      f+2     :     0.000025
      f-2     :     0.000031
      f+3     :     0.000028
      f-3     :     0.000047

 13 H s       :     0.841921  s :     0.841921
      pz      :     0.021142  p :     0.044746
      px      :     0.010894
      py      :     0.012709
      dz2     :     0.000264  d :     0.003427
      dxz     :     0.001121
      dyz     :     0.001421
      dx2y2   :     0.000397
      dxy     :     0.000224
      f0      :     0.000052  f :     0.000271
      f+1     :     0.000051
      f-1     :     0.000088
      f+2     :     0.000047
      f-2     :     0.000027
      f+3     :     0.000003
      f-3     :     0.000003

 14 H s       :     0.835564  s :     0.835564
      pz      :     0.011561  p :     0.027050
      px      :     0.008800
      py      :     0.006689
      dz2     :     0.000853  d :     0.003540
      dxz     :     0.000376
      dyz     :     0.000784
      dx2y2   :     0.000927
      dxy     :     0.000601
      f0      :     0.000012  f :     0.000271
      f+1     :     0.000018
      f-1     :     0.000088
      f+2     :     0.000028
      f-2     :     0.000032
      f+3     :     0.000033
      f-3     :     0.000060

 15 H s       :     0.713014  s :     0.713014
      pz      :     0.020629  p :     0.073141
      px      :     0.027204
      py      :     0.025309
      dz2     :     0.002657  d :     0.009096
      dxz     :     0.001421
      dyz     :     0.002926
      dx2y2   :     0.001154
      dxy     :     0.000937
      f0      :     0.000227  f :     0.000761
      f+1     :     0.000083
      f-1     :     0.000164
      f+2     :     0.000106
      f-2     :     0.000141
      f+3     :     0.000016
      f-3     :     0.000025

 16 N s       :     3.639078  s :     3.639078
      pz      :     1.233607  p :     3.442911
      px      :     1.122533
      py      :     1.086771
      dz2     :     0.015652  d :     0.092074
      dxz     :     0.023830
      dyz     :     0.015780
      dx2y2   :     0.007956
      dxy     :     0.028856
      f0      :     0.002015  f :     0.011172
      f+1     :     0.001640
      f-1     :     0.001370
      f+2     :     0.001970
      f-2     :     0.001551
      f+3     :     0.000771
      f-3     :     0.001856
      g0      :     0.000081  g :     0.000826
      g+1     :     0.000188
      g-1     :     0.000030
      g+2     :     0.000149
      g-2     :     0.000112
      g+3     :     0.000059
      g-3     :     0.000044
      g+4     :     0.000061
      g-4     :     0.000103

 17 C s       :     3.235187  s :     3.235187
      pz      :     0.967045  p :     2.685928
      px      :     0.765983
      py      :     0.952899
      dz2     :     0.017414  d :     0.089811
      dxz     :     0.033972
      dyz     :     0.006110
      dx2y2   :     0.011228
      dxy     :     0.021087
      f0      :     0.003257  f :     0.015482
      f+1     :     0.002036
      f-1     :     0.000924
      f+2     :     0.003389
      f-2     :     0.000896
      f+3     :     0.001312
      f-3     :     0.003668
      g0      :     0.000118  g :     0.001616
      g+1     :     0.000399
      g-1     :     0.000017
      g+2     :     0.000220
      g-2     :     0.000145
      g+3     :     0.000200
      g-3     :     0.000051
      g+4     :     0.000172
      g-4     :     0.000294

 18 C s       :     3.214984  s :     3.214984
      pz      :     0.773925  p :     2.377547
      px      :     0.881006
      py      :     0.722616
      dz2     :     0.059026  d :     0.205143
      dxz     :     0.057835
      dyz     :     0.037995
      dx2y2   :     0.018743
      dxy     :     0.031544
      f0      :     0.006396  f :     0.024014
      f+1     :     0.004309
      f-1     :     0.003839
      f+2     :     0.003866
      f-2     :     0.002613
      f+3     :     0.001111
      f-3     :     0.001880
      g0      :     0.000710  g :     0.002940
      g+1     :     0.000618
      g-1     :     0.000315
      g+2     :     0.000439
      g-2     :     0.000446
      g+3     :     0.000141
      g-3     :     0.000096
      g+4     :     0.000085
      g-4     :     0.000091

 19 H s       :     0.815034  s :     0.815034
      pz      :     0.007315  p :     0.027746
      px      :     0.007117
      py      :     0.013313
      dz2     :     0.000946  d :     0.003468
      dxz     :     0.000509
      dyz     :     0.001177
      dx2y2   :     0.000344
      dxy     :     0.000492
      f0      :     0.000076  f :     0.000248
      f+1     :     0.000038
      f-1     :     0.000051
      f+2     :     0.000029
      f-2     :     0.000041
      f+3     :     0.000006
      f-3     :     0.000007

 20 O s       :     3.792429  s :     3.792429
      pz      :     1.437978  p :     4.580118
      px      :     1.739079
      py      :     1.403061
      dz2     :     0.011509  d :     0.036453
      dxz     :     0.009360
      dyz     :     0.011819
      dx2y2   :     0.001916
      dxy     :     0.001849
      f0      :     0.001038  f :     0.003654
      f+1     :     0.000900
      f-1     :     0.000863
      f+2     :     0.000338
      f-2     :     0.000446
      f+3     :     0.000038
      f-3     :     0.000032
      g0      :     0.000046  g :     0.000208
      g+1     :     0.000062
      g-1     :     0.000032
      g+2     :     0.000026
      g-2     :     0.000032
      g+3     :     0.000004
      g-3     :     0.000005
      g+4     :     0.000000
      g-4     :     0.000000

 21 C s       :     3.307148  s :     3.307148
      pz      :     0.828104  p :     2.515404
      px      :     0.731530
      py      :     0.955770
      dz2     :     0.033213  d :     0.123243
      dxz     :     0.023769
      dyz     :     0.030463
      dx2y2   :     0.017771
      dxy     :     0.018027
      f0      :     0.004923  f :     0.018570
      f+1     :     0.002635
      f-1     :     0.001372
      f+2     :     0.003507
      f-2     :     0.002561
      f+3     :     0.001500
      f-3     :     0.002073
      g0      :     0.000212  g :     0.001451
      g+1     :     0.000349
      g-1     :     0.000079
      g+2     :     0.000244
      g-2     :     0.000205
      g+3     :     0.000105
      g-3     :     0.000100
      g+4     :     0.000081
      g-4     :     0.000076

 22 C s       :     3.267013  s :     3.267013
      pz      :     0.919469  p :     2.690438
      px      :     0.862846
      py      :     0.908123
      dz2     :     0.019352  d :     0.100637
      dxz     :     0.035001
      dyz     :     0.011912
      dx2y2   :     0.009103
      dxy     :     0.025270
      f0      :     0.003018  f :     0.013577
      f+1     :     0.001835
      f-1     :     0.001065
      f+2     :     0.002588
      f-2     :     0.001877
      f+3     :     0.000920
      f-3     :     0.002275
      g0      :     0.000104  g :     0.001170
      g+1     :     0.000295
      g-1     :     0.000026
      g+2     :     0.000178
      g-2     :     0.000134
      g+3     :     0.000125
      g-3     :     0.000084
      g+4     :     0.000094
      g-4     :     0.000131

 23 C s       :     3.275785  s :     3.275785
      pz      :     0.927126  p :     2.766552
      px      :     0.902699
      py      :     0.936727
      dz2     :     0.020627  d :     0.114490
      dxz     :     0.052530
      dyz     :     0.012856
      dx2y2   :     0.008965
      dxy     :     0.019510
      f0      :     0.003305  f :     0.013291
      f+1     :     0.001785
      f-1     :     0.001574
      f+2     :     0.002816
      f-2     :     0.000791
      f+3     :     0.000862
      f-3     :     0.002157
      g0      :     0.000186  g :     0.001186
      g+1     :     0.000262
      g-1     :     0.000081
      g+2     :     0.000199
      g-2     :     0.000118
      g+3     :     0.000087
      g-3     :     0.000030
      g+4     :     0.000088
      g-4     :     0.000135

 24 C s       :     3.251663  s :     3.251663
      pz      :     0.871364  p :     2.706195
      px      :     0.932082
      py      :     0.902750
      dz2     :     0.038557  d :     0.110737
      dxz     :     0.023680
      dyz     :     0.024964
      dx2y2   :     0.014868
      dxy     :     0.008667
      f0      :     0.003529  f :     0.013016
      f+1     :     0.001730
      f-1     :     0.001535
      f+2     :     0.002250
      f-2     :     0.002151
      f+3     :     0.001038
      f-3     :     0.000782
      g0      :     0.000205  g :     0.001185
      g+1     :     0.000308
      g-1     :     0.000072
      g+2     :     0.000203
      g-2     :     0.000196
      g+3     :     0.000076
      g-3     :     0.000081
      g+4     :     0.000031
      g-4     :     0.000014

 25 C s       :     3.282258  s :     3.282258
      pz      :     0.951436  p :     2.772074
      px      :     0.876678
      py      :     0.943960
      dz2     :     0.028543  d :     0.116567
      dxz     :     0.041313
      dyz     :     0.011570
      dx2y2   :     0.011278
      dxy     :     0.023864
      f0      :     0.003284  f :     0.013374
      f+1     :     0.001577
      f-1     :     0.001198
      f+2     :     0.002553
      f-2     :     0.001530
      f+3     :     0.001012
      f-3     :     0.002220
      g0      :     0.000114  g :     0.001184
      g+1     :     0.000307
      g-1     :     0.000028
      g+2     :     0.000177
      g-2     :     0.000143
      g+3     :     0.000121
      g-3     :     0.000076
      g+4     :     0.000096
      g-4     :     0.000122

 26 C s       :     3.258959  s :     3.258959
      pz      :     0.906119  p :     2.679190
      px      :     0.866420
      py      :     0.906652
      dz2     :     0.016695  d :     0.102151
      dxz     :     0.040257
      dyz     :     0.013982
      dx2y2   :     0.009474
      dxy     :     0.021743
      f0      :     0.003341  f :     0.014180
      f+1     :     0.001932
      f-1     :     0.001609
      f+2     :     0.003209
      f-2     :     0.000956
      f+3     :     0.000810
      f-3     :     0.002323
      g0      :     0.000174  g :     0.001171
      g+1     :     0.000252
      g-1     :     0.000078
      g+2     :     0.000201
      g-2     :     0.000123
      g+3     :     0.000088
      g-3     :     0.000034
      g+4     :     0.000089
      g-4     :     0.000132

 27 H s       :     0.838157  s :     0.838157
      pz      :     0.006655  p :     0.029409
      px      :     0.010941
      py      :     0.011813
      dz2     :     0.000969  d :     0.003351
      dxz     :     0.000743
      dyz     :     0.000989
      dx2y2   :     0.000363
      dxy     :     0.000287
      f0      :     0.000079  f :     0.000229
      f+1     :     0.000035
      f-1     :     0.000050
      f+2     :     0.000031
      f-2     :     0.000026
      f+3     :     0.000004
      f-3     :     0.000004

 28 H s       :     0.823088  s :     0.823088
      pz      :     0.006212  p :     0.026223
      px      :     0.007125
      py      :     0.012886
      dz2     :     0.001048  d :     0.003036
      dxz     :     0.000201
      dyz     :     0.000840
      dx2y2   :     0.000402
      dxy     :     0.000546
      f0      :     0.000051  f :     0.000206
      f+1     :     0.000035
      f-1     :     0.000024
      f+2     :     0.000027
      f-2     :     0.000045
      f+3     :     0.000009
      f-3     :     0.000014

 29 H s       :     0.822562  s :     0.822562
      pz      :     0.009258  p :     0.025755
      px      :     0.004451
      py      :     0.012046
      dz2     :     0.000165  d :     0.002973
      dxz     :     0.001401
      dyz     :     0.000081
      dx2y2   :     0.000109
      dxy     :     0.001218
      f0      :     0.000027  f :     0.000201
      f+1     :     0.000026
      f-1     :     0.000003
      f+2     :     0.000046
      f-2     :     0.000006
      f+3     :     0.000022
      f-3     :     0.000070

 30 H s       :     0.821986  s :     0.821986
      pz      :     0.005098  p :     0.026023
      px      :     0.008175
      py      :     0.012750
      dz2     :     0.000689  d :     0.003008
      dxz     :     0.000778
      dyz     :     0.000984
      dx2y2   :     0.000293
      dxy     :     0.000264
      f0      :     0.000060  f :     0.000205
      f+1     :     0.000038
      f-1     :     0.000044
      f+2     :     0.000031
      f-2     :     0.000025
      f+3     :     0.000004
      f-3     :     0.000004

 31 H s       :     0.831248  s :     0.831248
      pz      :     0.009431  p :     0.029643
      px      :     0.008236
      py      :     0.011976
      dz2     :     0.001374  d :     0.003334
      dxz     :     0.000197
      dyz     :     0.000786
      dx2y2   :     0.000435
      dxy     :     0.000541
      f0      :     0.000066  f :     0.000230
      f+1     :     0.000040
      f-1     :     0.000027
      f+2     :     0.000029
      f-2     :     0.000045
      f+3     :     0.000008
      f-3     :     0.000014

 32 Cls       :     5.979306  s :     5.979306
      pz      :     3.983241  p :    11.963182
      px      :     3.986906
      py      :     3.993035
      dz2     :     0.000716  d :     0.002219
      dxz     :     0.001000
      dyz     :     0.000117
      dx2y2   :     0.000311
      dxy     :     0.000075
      f0      :     0.000061  f :     0.000164
      f+1     :     0.000022
      f-1     :     0.000007
      f+2     :     0.000050
      f-2     :     0.000009
      f+3     :     0.000011
      f-3     :     0.000004
      g0      :     0.000002  g :     0.000005
      g+1     :     0.000000
      g-1     :     0.000000
      g+2     :     0.000001
      g-2     :     0.000000
      g+3     :     0.000001
      g-3     :     0.000000
      g+4     :     0.000000
      g-4     :     0.000000


SPIN
  0 N s       :     0.000000  s :     0.000000
      pz      :     0.000000  p :    -0.000000
      px      :    -0.000000
      py      :    -0.000000
      dz2     :     0.000000  d :     0.000000
      dxz     :     0.000000
      dyz     :     0.000000
      dx2y2   :    -0.000000
      dxy     :     0.000000
      f0      :     0.000000  f :     0.000000
      f+1     :     0.000000
      f-1     :     0.000000
      f+2     :     0.000000
      f-2     :     0.000000
      f+3     :    -0.000000
      f-3     :    -0.000000
      g0      :    -0.000000  g :    -0.000000
      g+1     :     0.000000
      g-1     :    -0.000000
      g+2     :    -0.000000
      g-2     :     0.000000
      g+3     :     0.000000
      g-3     :    -0.000000
      g+4     :    -0.000000
      g-4     :    -0.000000

  1 C s       :    -0.000000  s :    -0.000000
      pz      :    -0.000000  p :    -0.000000
      px      :    -0.000000
      py      :    -0.000000
      dz2     :    -0.000000  d :    -0.000000
      dxz     :     0.000000
      dyz     :    -0.000000
      dx2y2   :    -0.000000
      dxy     :    -0.000000
      f0      :     0.000000  f :    -0.000000
      f+1     :    -0.000000
      f-1     :    -0.000000
      f+2     :    -0.000000
      f-2     :     0.000000
      f+3     :    -0.000000
      f-3     :    -0.000000
      g0      :    -0.000000  g :    -0.000000
      g+1     :     0.000000
      g-1     :    -0.000000
      g+2     :     0.000000
      g-2     :     0.000000
      g+3     :     0.000000
      g-3     :     0.000000
      g+4     :    -0.000000
      g-4     :    -0.000000

  2 C s       :     0.000000  s :     0.000000
      pz      :     0.000000  p :     0.000000
      px      :     0.000000
      py      :     0.000000
      dz2     :     0.000000  d :     0.000000
      dxz     :    -0.000000
      dyz     :     0.000000
      dx2y2   :     0.000000
      dxy     :     0.000000
      f0      :     0.000000  f :     0.000000
      f+1     :    -0.000000
      f-1     :    -0.000000
      f+2     :     0.000000
      f-2     :    -0.000000
      f+3     :     0.000000
      f-3     :     0.000000
      g0      :    -0.000000  g :    -0.000000
      g+1     :     0.000000
      g-1     :    -0.000000
      g+2     :    -0.000000
      g-2     :    -0.000000
      g+3     :    -0.000000
      g-3     :    -0.000000
      g+4     :    -0.000000
      g-4     :     0.000000

  3 C s       :    -0.000000  s :    -0.000000
      pz      :     0.000000  p :     0.000000
      px      :    -0.000000
      py      :     0.000000
      dz2     :     0.000000  d :     0.000000
      dxz     :     0.000000
      dyz     :    -0.000000
      dx2y2   :     0.000000
      dxy     :     0.000000
      f0      :    -0.000000  f :     0.000000
      f+1     :     0.000000
      f-1     :    -0.000000
      f+2     :     0.000000
      f-2     :    -0.000000
      f+3     :     0.000000
      f-3     :     0.000000
      g0      :     0.000000  g :     0.000000
      g+1     :     0.000000
      g-1     :     0.000000
      g+2     :    -0.000000
      g-2     :     0.000000
      g+3     :     0.000000
      g-3     :    -0.000000
      g+4     :     0.000000
      g-4     :     0.000000

  4 C s       :    -0.000000  s :    -0.000000
      pz      :     0.000000  p :    -0.000000
      px      :    -0.000000
      py      :     0.000000
      dz2     :     0.000000  d :     0.000000
      dxz     :    -0.000000
      dyz     :     0.000000
      dx2y2   :     0.000000
      dxy     :    -0.000000
      f0      :     0.000000  f :     0.000000
      f+1     :     0.000000
      f-1     :     0.000000
      f+2     :    -0.000000
      f-2     :    -0.000000
      f+3     :    -0.000000
      f-3     :    -0.000000
      g0      :     0.000000  g :    -0.000000
      g+1     :    -0.000000
      g-1     :     0.000000
      g+2     :    -0.000000
      g-2     :    -0.000000
      g+3     :    -0.000000
      g-3     :     0.000000
      g+4     :    -0.000000
      g-4     :    -0.000000

  5 C s       :     0.000000  s :     0.000000
      pz      :     0.000000  p :     0.000000
      px      :     0.000000
      py      :     0.000000
      dz2     :     0.000000  d :     0.000000
      dxz     :    -0.000000
      dyz     :    -0.000000
      dx2y2   :     0.000000
      dxy     :     0.000000
      f0      :     0.000000  f :     0.000000
      f+1     :     0.000000
      f-1     :     0.000000
      f+2     :     0.000000
      f-2     :    -0.000000
      f+3     :     0.000000
      f-3     :     0.000000
      g0      :     0.000000  g :     0.000000
      g+1     :     0.000000
      g-1     :    -0.000000
      g+2     :     0.000000
      g-2     :     0.000000
      g+3     :     0.000000
      g-3     :     0.000000
      g+4     :     0.000000
      g-4     :     0.000000

  6 H s       :     0.000000  s :     0.000000
      pz      :     0.000000  p :     0.000000
      px      :     0.000000
      py      :     0.000000
      dz2     :     0.000000  d :     0.000000
      dxz     :     0.000000
      dyz     :     0.000000
      dx2y2   :     0.000000
      dxy     :     0.000000
      f0      :    -0.000000  f :    -0.000000
      f+1     :    -0.000000
      f-1     :     0.000000
      f+2     :     0.000000
      f-2     :    -0.000000
      f+3     :     0.000000
      f-3     :     0.000000

  7 H s       :     0.000000  s :     0.000000
      pz      :     0.000000  p :     0.000000
      px      :    -0.000000
      py      :     0.000000
      dz2     :     0.000000  d :     0.000000
      dxz     :    -0.000000
      dyz     :     0.000000
      dx2y2   :    -0.000000
      dxy     :    -0.000000
      f0      :    -0.000000  f :    -0.000000
      f+1     :    -0.000000
      f-1     :    -0.000000
      f+2     :     0.000000
      f-2     :    -0.000000
      f+3     :     0.000000
      f-3     :    -0.000000

  8 N s       :     0.000000  s :     0.000000
      pz      :     0.000000  p :     0.000000
      px      :     0.000000
      py      :    -0.000000
      dz2     :     0.000000  d :     0.000000
      dxz     :     0.000000
      dyz     :     0.000000
      dx2y2   :     0.000000
      dxy     :    -0.000000
      f0      :     0.000000  f :     0.000000
      f+1     :     0.000000
      f-1     :     0.000000
      f+2     :    -0.000000
      f-2     :     0.000000
      f+3     :    -0.000000
      f-3     :    -0.000000
      g0      :    -0.000000  g :     0.000000
      g+1     :     0.000000
      g-1     :     0.000000
      g+2     :     0.000000
      g-2     :     0.000000
      g+3     :     0.000000
      g-3     :     0.000000
      g+4     :     0.000000
      g-4     :    -0.000000

  9 H s       :    -0.000000  s :    -0.000000
      pz      :    -0.000000  p :    -0.000000
      px      :    -0.000000
      py      :    -0.000000
      dz2     :     0.000000  d :     0.000000
      dxz     :     0.000000
      dyz     :     0.000000
      dx2y2   :     0.000000
      dxy     :     0.000000
      f0      :     0.000000  f :     0.000000
      f+1     :     0.000000
      f-1     :     0.000000
      f+2     :    -0.000000
      f-2     :    -0.000000
      f+3     :     0.000000
      f-3     :     0.000000

 10 H s       :    -0.000000  s :    -0.000000
      pz      :     0.000000  p :     0.000000
      px      :    -0.000000
      py      :    -0.000000
      dz2     :     0.000000  d :     0.000000
      dxz     :     0.000000
      dyz     :     0.000000
      dx2y2   :     0.000000
      dxy     :    -0.000000
      f0      :     0.000000  f :    -0.000000
      f+1     :    -0.000000
      f-1     :    -0.000000
      f+2     :    -0.000000
      f-2     :    -0.000000
      f+3     :    -0.000000
      f-3     :    -0.000000

 11 C s       :     0.000000  s :     0.000000
      pz      :     0.000000  p :     0.000000
      px      :     0.000000
      py      :    -0.000000
      dz2     :     0.000000  d :     0.000000
      dxz     :    -0.000000
      dyz     :     0.000000
      dx2y2   :     0.000000
      dxy     :     0.000000
      f0      :     0.000000  f :     0.000000
      f+1     :     0.000000
      f-1     :     0.000000
      f+2     :     0.000000
      f-2     :    -0.000000
      f+3     :     0.000000
      f-3     :     0.000000
      g0      :     0.000000  g :     0.000000
      g+1     :     0.000000
      g-1     :     0.000000
      g+2     :    -0.000000
      g-2     :    -0.000000
      g+3     :     0.000000
      g-3     :     0.000000
      g+4     :     0.000000
      g-4     :     0.000000

 12 H s       :    -0.000000  s :    -0.000000
      pz      :    -0.000000  p :    -0.000000
      px      :    -0.000000
      py      :    -0.000000
      dz2     :    -0.000000  d :    -0.000000
      dxz     :    -0.000000
      dyz     :    -0.000000
      dx2y2   :    -0.000000
      dxy     :    -0.000000
      f0      :    -0.000000  f :     0.000000
      f+1     :    -0.000000
      f-1     :    -0.000000
      f+2     :     0.000000
      f-2     :    -0.000000
      f+3     :     0.000000
      f-3     :     0.000000

 13 H s       :    -0.000000  s :    -0.000000
      pz      :     0.000000  p :     0.000000
      px      :     0.000000
      py      :    -0.000000
      dz2     :    -0.000000  d :    -0.000000
      dxz     :    -0.000000
      dyz     :    -0.000000
      dx2y2   :    -0.000000
      dxy     :    -0.000000
      f0      :    -0.000000  f :    -0.000000
      f+1     :    -0.000000
      f-1     :    -0.000000
      f+2     :    -0.000000
      f-2     :    -0.000000
      f+3     :    -0.000000
      f-3     :     0.000000

 14 H s       :    -0.000000  s :    -0.000000
      pz      :    -0.000000  p :    -0.000000
      px      :    -0.000000
      py      :    -0.000000
      dz2     :     0.000000  d :     0.000000
      dxz     :    -0.000000
      dyz     :    -0.000000
      dx2y2   :     0.000000
      dxy     :     0.000000
      f0      :     0.000000  f :     0.000000
      f+1     :     0.000000
      f-1     :     0.000000
      f+2     :     0.000000
      f-2     :    -0.000000
      f+3     :     0.000000
      f-3     :    -0.000000

 15 H s       :    -0.000000  s :    -0.000000
      pz      :    -0.000000  p :    -0.000000
      px      :    -0.000000
      py      :    -0.000000
      dz2     :    -0.000000  d :    -0.000000
      dxz     :     0.000000
      dyz     :    -0.000000
      dx2y2   :     0.000000
      dxy     :    -0.000000
      f0      :     0.000000  f :     0.000000
      f+1     :     0.000000
      f-1     :     0.000000
      f+2     :     0.000000
      f-2     :     0.000000
      f+3     :     0.000000
      f-3     :    -0.000000

 16 N s       :    -0.000000  s :    -0.000000
      pz      :    -0.000000  p :    -0.000000
      px      :     0.000000
      py      :     0.000000
      dz2     :    -0.000000  d :    -0.000000
      dxz     :    -0.000000
      dyz     :    -0.000000
      dx2y2   :    -0.000000
      dxy     :    -0.000000
      f0      :     0.000000  f :    -0.000000
      f+1     :    -0.000000
      f-1     :     0.000000
      f+2     :    -0.000000
      f-2     :    -0.000000
      f+3     :    -0.000000
      f-3     :    -0.000000
      g0      :    -0.000000  g :     0.000000
      g+1     :     0.000000
      g-1     :     0.000000
      g+2     :    -0.000000
      g-2     :     0.000000
      g+3     :    -0.000000
      g-3     :     0.000000
      g+4     :     0.000000
      g-4     :    -0.000000

 17 C s       :     0.000000  s :     0.000000
      pz      :     0.000000  p :     0.000000
      px      :     0.000000
      py      :     0.000000
      dz2     :    -0.000000  d :     0.000000
      dxz     :     0.000000
      dyz     :     0.000000
      dx2y2   :     0.000000
      dxy     :     0.000000
      f0      :    -0.000000  f :     0.000000
      f+1     :     0.000000
      f-1     :     0.000000
      f+2     :     0.000000
      f-2     :     0.000000
      f+3     :    -0.000000
      f-3     :    -0.000000
      g0      :    -0.000000  g :    -0.000000
      g+1     :     0.000000
      g-1     :    -0.000000
      g+2     :    -0.000000
      g-2     :    -0.000000
      g+3     :    -0.000000
      g-3     :    -0.000000
      g+4     :    -0.000000
      g-4     :     0.000000

 18 C s       :     0.000000  s :     0.000000
      pz      :     0.000000  p :    -0.000000
      px      :    -0.000000
      py      :     0.000000
      dz2     :     0.000000  d :     0.000000
      dxz     :     0.000000
      dyz     :    -0.000000
      dx2y2   :     0.000000
      dxy     :    -0.000000
      f0      :     0.000000  f :     0.000000
      f+1     :    -0.000000
      f-1     :     0.000000
      f+2     :     0.000000
      f-2     :     0.000000
      f+3     :     0.000000
      f-3     :     0.000000
      g0      :     0.000000  g :    -0.000000
      g+1     :    -0.000000
      g-1     :     0.000000
      g+2     :    -0.000000
      g-2     :     0.000000
      g+3     :    -0.000000
      g-3     :     0.000000
      g+4     :     0.000000
      g-4     :     0.000000

 19 H s       :    -0.000000  s :    -0.000000
      pz      :    -0.000000  p :    -0.000000
      px      :    -0.000000
      py      :     0.000000
      dz2     :    -0.000000  d :    -0.000000
      dxz     :    -0.000000
      dyz     :    -0.000000
      dx2y2   :     0.000000
      dxy     :    -0.000000
      f0      :     0.000000  f :     0.000000
      f+1     :     0.000000
      f-1     :     0.000000
      f+2     :     0.000000
      f-2     :    -0.000000
      f+3     :     0.000000
      f-3     :    -0.000000

 20 O s       :    -0.000000  s :    -0.000000
      pz      :     0.000000  p :     0.000000
      px      :    -0.000000
      py      :    -0.000000
      dz2     :     0.000000  d :    -0.000000
      dxz     :    -0.000000
      dyz     :    -0.000000
      dx2y2   :    -0.000000
      dxy     :     0.000000
      f0      :     0.000000  f :    -0.000000
      f+1     :    -0.000000
      f-1     :    -0.000000
      f+2     :    -0.000000
      f-2     :     0.000000
      f+3     :    -0.000000
      f-3     :    -0.000000
      g0      :    -0.000000  g :    -0.000000
      g+1     :    -0.000000
      g-1     :    -0.000000
      g+2     :    -0.000000
      g-2     :    -0.000000
      g+3     :    -0.000000
      g-3     :     0.000000
      g+4     :     0.000000
      g-4     :     0.000000

 21 C s       :    -0.000000  s :    -0.000000
      pz      :    -0.000000  p :    -0.000000
      px      :    -0.000000
      py      :     0.000000
      dz2     :     0.000000  d :     0.000000
      dxz     :     0.000000
      dyz     :    -0.000000
      dx2y2   :     0.000000
      dxy     :     0.000000
      f0      :     0.000000  f :     0.000000
      f+1     :     0.000000
      f-1     :    -0.000000
      f+2     :    -0.000000
      f-2     :    -0.000000
      f+3     :    -0.000000
      f-3     :     0.000000
      g0      :    -0.000000  g :     0.000000
      g+1     :    -0.000000
      g-1     :    -0.000000
      g+2     :     0.000000
      g-2     :    -0.000000
      g+3     :     0.000000
      g-3     :     0.000000
      g+4     :     0.000000
      g-4     :     0.000000

 22 C s       :     0.000000  s :     0.000000
      pz      :    -0.000000  p :     0.000000
      px      :     0.000000
      py      :     0.000000
      dz2     :    -0.000000  d :    -0.000000
      dxz     :     0.000000
      dyz     :     0.000000
      dx2y2   :    -0.000000
      dxy     :     0.000000
      f0      :     0.000000  f :     0.000000
      f+1     :     0.000000
      f-1     :     0.000000
      f+2     :     0.000000
      f-2     :    -0.000000
      f+3     :     0.000000
      f-3     :    -0.000000
      g0      :    -0.000000  g :     0.000000
      g+1     :     0.000000
      g-1     :    -0.000000
      g+2     :     0.000000
      g-2     :     0.000000
      g+3     :    -0.000000
      g-3     :     0.000000
      g+4     :     0.000000
      g-4     :    -0.000000

 23 C s       :    -0.000000  s :    -0.000000
      pz      :     0.000000  p :     0.000000
      px      :    -0.000000
      py      :    -0.000000
      dz2     :    -0.000000  d :     0.000000
      dxz     :     0.000000
      dyz     :    -0.000000
      dx2y2   :     0.000000
      dxy     :     0.000000
      f0      :     0.000000  f :     0.000000
      f+1     :     0.000000
      f-1     :     0.000000
      f+2     :     0.000000
      f-2     :    -0.000000
      f+3     :     0.000000
      f-3     :     0.000000
      g0      :     0.000000  g :     0.000000
      g+1     :    -0.000000
      g-1     :    -0.000000
      g+2     :     0.000000
      g-2     :    -0.000000
      g+3     :     0.000000
      g-3     :     0.000000
      g+4     :     0.000000
      g-4     :     0.000000

 24 C s       :     0.000000  s :     0.000000
      pz      :     0.000000  p :     0.000000
      px      :     0.000000
      py      :     0.000000
      dz2     :    -0.000000  d :    -0.000000
      dxz     :    -0.000000
      dyz     :     0.000000
      dx2y2   :     0.000000
      dxy     :     0.000000
      f0      :     0.000000  f :     0.000000
      f+1     :    -0.000000
      f-1     :     0.000000
      f+2     :    -0.000000
      f-2     :     0.000000
      f+3     :    -0.000000
      f-3     :    -0.000000
      g0      :    -0.000000  g :    -0.000000
      g+1     :    -0.000000
      g-1     :    -0.000000
      g+2     :     0.000000
      g-2     :    -0.000000
      g+3     :    -0.000000
      g-3     :     0.000000
      g+4     :    -0.000000
      g-4     :     0.000000

 25 C s       :     0.000000  s :     0.000000
      pz      :    -0.000000  p :     0.000000
      px      :     0.000000
      py      :    -0.000000
      dz2     :    -0.000000  d :    -0.000000
      dxz     :    -0.000000
      dyz     :    -0.000000
      dx2y2   :    -0.000000
      dxy     :     0.000000
      f0      :     0.000000  f :    -0.000000
      f+1     :    -0.000000
      f-1     :     0.000000
      f+2     :     0.000000
      f-2     :    -0.000000
      f+3     :    -0.000000
      f-3     :    -0.000000
      g0      :    -0.000000  g :     0.000000
      g+1     :    -0.000000
      g-1     :     0.000000
      g+2     :     0.000000
      g-2     :    -0.000000
      g+3     :     0.000000
      g-3     :    -0.000000
      g+4     :     0.000000
      g-4     :     0.000000

 26 C s       :     0.000000  s :     0.000000
      pz      :    -0.000000  p :    -0.000000
      px      :    -0.000000
      py      :    -0.000000
      dz2     :    -0.000000  d :    -0.000000
      dxz     :    -0.000000
      dyz     :    -0.000000
      dx2y2   :     0.000000
      dxy     :     0.000000
      f0      :    -0.000000  f :     0.000000
      f+1     :     0.000000
      f-1     :     0.000000
      f+2     :     0.000000
      f-2     :     0.000000
      f+3     :    -0.000000
      f-3     :    -0.000000
      g0      :    -0.000000  g :    -0.000000
      g+1     :     0.000000
      g-1     :     0.000000
      g+2     :    -0.000000
      g-2     :     0.000000
      g+3     :    -0.000000
      g-3     :    -0.000000
      g+4     :    -0.000000
      g-4     :    -0.000000

 27 H s       :     0.000000  s :     0.000000
      pz      :     0.000000  p :     0.000000
      px      :     0.000000
      py      :     0.000000
      dz2     :     0.000000  d :     0.000000
      dxz     :     0.000000
      dyz     :     0.000000
      dx2y2   :     0.000000
      dxy     :     0.000000
      f0      :    -0.000000  f :    -0.000000
      f+1     :    -0.000000
      f-1     :    -0.000000
      f+2     :    -0.000000
      f-2     :    -0.000000
      f+3     :     0.000000
      f-3     :     0.000000

 28 H s       :    -0.000000  s :    -0.000000
      pz      :     0.000000  p :     0.000000
      px      :     0.000000
      py      :     0.000000
      dz2     :    -0.000000  d :    -0.000000
      dxz     :    -0.000000
      dyz     :     0.000000
      dx2y2   :    -0.000000
      dxy     :     0.000000
      f0      :     0.000000  f :    -0.000000
      f+1     :    -0.000000
      f-1     :    -0.000000
      f+2     :    -0.000000
      f-2     :    -0.000000
      f+3     :    -0.000000
      f-3     :     0.000000

 29 H s       :    -0.000000  s :    -0.000000
      pz      :     0.000000  p :     0.000000
      px      :     0.000000
      py      :    -0.000000
      dz2     :     0.000000  d :     0.000000
      dxz     :     0.000000
      dyz     :     0.000000
      dx2y2   :     0.000000
      dxy     :     0.000000
      f0      :     0.000000  f :    -0.000000
      f+1     :    -0.000000
      f-1     :     0.000000
      f+2     :     0.000000
      f-2     :     0.000000
      f+3     :    -0.000000
      f-3     :     0.000000

 30 H s       :    -0.000000  s :    -0.000000
      pz      :    -0.000000  p :    -0.000000
      px      :    -0.000000
      py      :    -0.000000
      dz2     :    -0.000000  d :    -0.000000
      dxz     :    -0.000000
      dyz     :    -0.000000
      dx2y2   :    -0.000000
      dxy     :    -0.000000
      f0      :     0.000000  f :     0.000000
      f+1     :     0.000000
      f-1     :     0.000000
      f+2     :    -0.000000
      f-2     :    -0.000000
      f+3     :     0.000000
      f-3     :     0.000000

 31 H s       :    -0.000000  s :    -0.000000
      pz      :    -0.000000  p :    -0.000000
      px      :    -0.000000
      py      :    -0.000000
      dz2     :    -0.000000  d :    -0.000000
      dxz     :    -0.000000
      dyz     :    -0.000000
      dx2y2   :    -0.000000
      dxy     :    -0.000000
      f0      :    -0.000000  f :    -0.000000
      f+1     :    -0.000000
      f-1     :     0.000000
      f+2     :     0.000000
      f-2     :    -0.000000
      f+3     :    -0.000000
      f-3     :     0.000000

 32 Cls       :    -0.000000  s :    -0.000000
      pz      :    -0.000000  p :    -0.000000
      px      :     0.000000
      py      :    -0.000000
      dz2     :    -0.000000  d :     0.000000
      dxz     :     0.000000
      dyz     :    -0.000000
      dx2y2   :    -0.000000
      dxy     :    -0.000000
      f0      :     0.000000  f :     0.000000
      f+1     :     0.000000
      f-1     :     0.000000
      f+2     :    -0.000000
      f-2     :     0.000000
      f+3     :     0.000000
      f-3     :     0.000000
      g0      :    -0.000000  g :     0.000000
      g+1     :     0.000000
      g-1     :     0.000000
      g+2     :     0.000000
      g-2     :     0.000000
      g+3     :    -0.000000
      g-3     :     0.000000
      g+4     :    -0.000000
      g-4     :    -0.000000


                     *******************************
                     * LOEWDIN POPULATION ANALYSIS *
                     *******************************

-------------------------------------------
LOEWDIN ATOMIC CHARGES AND SPIN POPULATIONS
-------------------------------------------
   0 N :    0.465266   -0.000000
   1 C :    0.028754   -0.000000
   2 C :    0.107876    0.000000
   3 C :   -0.203269   -0.000000
   4 C :    0.121348   -0.000000
   5 C :    0.047251    0.000000
   6 H :   -0.092199    0.000000
   7 H :   -0.044179    0.000000
   8 N :    0.480838    0.000000
   9 H :   -0.031017    0.000000
  10 H :   -0.025280    0.000000
  11 C :    0.237189    0.000000
  12 H :   -0.044874   -0.000000
  13 H :   -0.074721   -0.000000
  14 H :   -0.044856   -0.000000
  15 H :   -0.176509   -0.000000
  16 N :    0.273952    0.000000
  17 C :   -0.113720    0.000000
  18 C :   -0.476193    0.000000
  19 H :   -0.065675   -0.000000
  20 O :    0.358334    0.000000
  21 C :   -0.107387   -0.000000
  22 C :    0.101319    0.000000
  23 C :    0.078011   -0.000000
  24 C :    0.086960    0.000000
  25 C :    0.078196    0.000000
  26 C :    0.099701   -0.000000
  27 H :   -0.047243    0.000000
  28 H :   -0.050751   -0.000000
  29 H :   -0.048794   -0.000000
  30 H :   -0.050405    0.000000
  31 H :   -0.046301    0.000000
  32 Cl:   -0.821623   -0.000000

----------------------------------------------------
LOEWDIN REDUCED ORBITAL CHARGES AND SPIN POPULATIONS
----------------------------------------------------
CHARGE
  0 N s       :     2.693386  s :     2.693386
      pz      :     1.137212  p :     3.284890
      px      :     1.078081
      py      :     1.069597
      dz2     :     0.125211  d :     0.470107
      dxz     :     0.144639
      dyz     :     0.074911
      dx2y2   :     0.058866
      dxy     :     0.066480
      f0      :     0.024839  f :     0.081970
      f+1     :     0.008964
      f-1     :     0.006076
      f+2     :     0.016966
      f-2     :     0.012347
      f+3     :     0.004272
      f-3     :     0.008505
      g0      :     0.000852  g :     0.004381
      g+1     :     0.000764
      g-1     :     0.000326
      g+2     :     0.000580
      g-2     :     0.000364
      g+3     :     0.000512
      g-3     :     0.000354
      g+4     :     0.000217
      g-4     :     0.000412

  1 C s       :     2.586564  s :     2.586564
      pz      :     0.898494  p :     2.623041
      px      :     1.000756
      py      :     0.723791
      dz2     :     0.125920  d :     0.587197
      dxz     :     0.216523
      dyz     :     0.064112
      dx2y2   :     0.079661
      dxy     :     0.100981
      f0      :     0.039449  f :     0.155748
      f+1     :     0.023659
      f-1     :     0.019786
      f+2     :     0.030708
      f-2     :     0.017853
      f+3     :     0.010474
      f-3     :     0.013819
      g0      :     0.002691  g :     0.018695
      g+1     :     0.003694
      g-1     :     0.001284
      g+2     :     0.002711
      g-2     :     0.002194
      g+3     :     0.002279
      g-3     :     0.000902
      g+4     :     0.001100
      g-4     :     0.001840

  2 C s       :     2.581032  s :     2.581032
      pz      :     0.944919  p :     2.718148
      px      :     0.985527
      py      :     0.787703
      dz2     :     0.117909  d :     0.467490
      dxz     :     0.167447
      dyz     :     0.038792
      dx2y2   :     0.076321
      dxy     :     0.067021
      f0      :     0.028607  f :     0.113314
      f+1     :     0.016599
      f-1     :     0.009436
      f+2     :     0.024270
      f-2     :     0.009867
      f+3     :     0.010029
      f-3     :     0.014506
      g0      :     0.001378  g :     0.012139
      g+1     :     0.002691
      g-1     :     0.000638
      g+2     :     0.001666
      g-2     :     0.000904
      g+3     :     0.001717
      g-3     :     0.000504
      g+4     :     0.001086
      g-4     :     0.001554

  3 C s       :     2.570964  s :     2.570964
      pz      :     1.012959  p :     2.630276
      px      :     0.891190
      py      :     0.726128
      dz2     :     0.179760  d :     0.776138
      dxz     :     0.211749
      dyz     :     0.091643
      dx2y2   :     0.124103
      dxy     :     0.168882
      f0      :     0.051302  f :     0.203922
      f+1     :     0.023592
      f-1     :     0.018993
      f+2     :     0.040855
      f-2     :     0.021351
      f+3     :     0.017663
      f-3     :     0.030166
      g0      :     0.002485  g :     0.021969
      g+1     :     0.003845
      g-1     :     0.000714
      g+2     :     0.002810
      g-2     :     0.001668
      g+3     :     0.002727
      g-3     :     0.001083
      g+4     :     0.002196
      g-4     :     0.004442

  4 C s       :     2.581418  s :     2.581418
      pz      :     0.940177  p :     2.703369
      px      :     0.978775
      py      :     0.784417
      dz2     :     0.115382  d :     0.468116
      dxz     :     0.166211
      dyz     :     0.040342
      dx2y2   :     0.074410
      dxy     :     0.071772
      f0      :     0.028426  f :     0.113562
      f+1     :     0.016210
      f-1     :     0.010010
      f+2     :     0.023538
      f-2     :     0.010258
      f+3     :     0.010386
      f-3     :     0.014732
      g0      :     0.001386  g :     0.012187
      g+1     :     0.002694
      g-1     :     0.000608
      g+2     :     0.001590
      g-2     :     0.000958
      g+3     :     0.001724
      g-3     :     0.000445
      g+4     :     0.001165
      g-4     :     0.001617

  5 C s       :     2.581176  s :     2.581176
      pz      :     0.884113  p :     2.610998
      px      :     0.993268
      py      :     0.733616
      dz2     :     0.126149  d :     0.585677
      dxz     :     0.217133
      dyz     :     0.062382
      dx2y2   :     0.080569
      dxy     :     0.099444
      f0      :     0.039092  f :     0.156117
      f+1     :     0.023672
      f-1     :     0.019210
      f+2     :     0.031805
      f-2     :     0.017577
      f+3     :     0.010063
      f-3     :     0.014697
      g0      :     0.002549  g :     0.018782
      g+1     :     0.003695
      g-1     :     0.001329
      g+2     :     0.002862
      g-2     :     0.002019
      g+3     :     0.002410
      g-3     :     0.000888
      g+4     :     0.001177
      g-4     :     0.001853

  6 H s       :     0.781767  s :     0.781767
      pz      :     0.103208  p :     0.236354
      px      :     0.083744
      py      :     0.049401
      dz2     :     0.019606  d :     0.064657
      dxz     :     0.017544
      dyz     :     0.013241
      dx2y2   :     0.007345
      dxy     :     0.006922
      f0      :     0.002398  f :     0.009421
      f+1     :     0.002321
      f-1     :     0.001091
      f+2     :     0.001531
      f-2     :     0.001474
      f+3     :     0.000309
      f-3     :     0.000297

  7 H s       :     0.771549  s :     0.771549
      pz      :     0.083461  p :     0.195738
      px      :     0.059076
      py      :     0.053201
      dz2     :     0.021435  d :     0.066871
      dxz     :     0.017664
      dyz     :     0.016560
      dx2y2   :     0.005745
      dxy     :     0.005466
      f0      :     0.003001  f :     0.010022
      f+1     :     0.002305
      f-1     :     0.001589
      f+2     :     0.001378
      f-2     :     0.001388
      f+3     :     0.000193
      f-3     :     0.000169

  8 N s       :     2.691322  s :     2.691322
      pz      :     1.062378  p :     3.294121
      px      :     1.072220
      py      :     1.159523
      dz2     :     0.136322  d :     0.444803
      dxz     :     0.144077
      dyz     :     0.041069
      dx2y2   :     0.062362
      dxy     :     0.060973
      f0      :     0.024274  f :     0.083293
      f+1     :     0.012128
      f-1     :     0.007210
      f+2     :     0.017566
      f-2     :     0.008966
      f+3     :     0.005526
      f-3     :     0.007623
      g0      :     0.000762  g :     0.005623
      g+1     :     0.001223
      g-1     :     0.000289
      g+2     :     0.000692
      g-2     :     0.000657
      g+3     :     0.000832
      g-3     :     0.000321
      g+4     :     0.000348
      g-4     :     0.000500

  9 H s       :     0.767996  s :     0.767996
      pz      :     0.082769  p :     0.187349
      px      :     0.051068
      py      :     0.053511
      dz2     :     0.021068  d :     0.065753
      dxz     :     0.017188
      dyz     :     0.016047
      dx2y2   :     0.005706
      dxy     :     0.005743
      f0      :     0.002933  f :     0.009919
      f+1     :     0.002204
      f-1     :     0.001543
      f+2     :     0.001449
      f-2     :     0.001396
      f+3     :     0.000208
      f-3     :     0.000185

 10 H s       :     0.769830  s :     0.769830
      pz      :     0.077236  p :     0.181359
      px      :     0.057534
      py      :     0.046589
      dz2     :     0.020129  d :     0.064365
      dxz     :     0.016745
      dyz     :     0.013997
      dx2y2   :     0.006468
      dxy     :     0.007026
      f0      :     0.002607  f :     0.009725
      f+1     :     0.002371
      f-1     :     0.001148
      f+2     :     0.001456
      f-2     :     0.001568
      f+3     :     0.000281
      f-3     :     0.000293

 11 C s       :     2.550131  s :     2.550131
      pz      :     0.981975  p :     2.690134
      px      :     0.737456
      py      :     0.970703
      dz2     :     0.068123  d :     0.410512
      dxz     :     0.079869
      dyz     :     0.054983
      dx2y2   :     0.108703
      dxy     :     0.098834
      f0      :     0.014805  f :     0.104117
      f+1     :     0.015104
      f-1     :     0.002631
      f+2     :     0.018790
      f-2     :     0.006716
      f+3     :     0.019492
      f-3     :     0.026580
      g0      :     0.000404  g :     0.007916
      g+1     :     0.001462
      g-1     :     0.000066
      g+2     :     0.000786
      g-2     :     0.000369
      g+3     :     0.001144
      g-3     :     0.000103
      g+4     :     0.001312
      g-4     :     0.002270

 12 H s       :     0.780332  s :     0.780332
      pz      :     0.068808  p :     0.188952
      px      :     0.040821
      py      :     0.079322
      dz2     :     0.018776  d :     0.066169
      dxz     :     0.006407
      dyz     :     0.013858
      dx2y2   :     0.015133
      dxy     :     0.011995
      f0      :     0.000915  f :     0.009421
      f+1     :     0.000244
      f-1     :     0.002881
      f+2     :     0.001396
      f-2     :     0.001507
      f+3     :     0.000986
      f-3     :     0.001493

 13 H s       :     0.786386  s :     0.786386
      pz      :     0.112654  p :     0.211780
      px      :     0.041585
      py      :     0.057541
      dz2     :     0.018916  d :     0.067073
      dxz     :     0.016995
      dyz     :     0.024747
      dx2y2   :     0.004157
      dxy     :     0.002258
      f0      :     0.002477  f :     0.009482
      f+1     :     0.002131
      f-1     :     0.002860
      f+2     :     0.001154
      f-2     :     0.000727
      f+3     :     0.000081
      f-3     :     0.000051

 14 H s       :     0.780248  s :     0.780248
      pz      :     0.063274  p :     0.188889
      px      :     0.044066
      py      :     0.081550
      dz2     :     0.013129  d :     0.066271
      dxz     :     0.005429
      dyz     :     0.016989
      dx2y2   :     0.017664
      dxy     :     0.013060
      f0      :     0.000643  f :     0.009447
      f+1     :     0.000439
      f-1     :     0.002475
      f+2     :     0.001152
      f-2     :     0.001365
      f+3     :     0.001394
      f-3     :     0.001979

 15 H s       :     0.684561  s :     0.684561
      pz      :     0.130927  p :     0.345007
      px      :     0.117729
      py      :     0.096351
      dz2     :     0.036097  d :     0.125112
      dxz     :     0.029230
      dyz     :     0.034628
      dx2y2   :     0.013667
      dxy     :     0.011491
      f0      :     0.005457  f :     0.021828
      f+1     :     0.004104
      f-1     :     0.004151
      f+2     :     0.003025
      f-2     :     0.003984
      f+3     :     0.000607
      f-3     :     0.000501

 16 N s       :     2.887631  s :     2.887631
      pz      :     1.186548  p :     3.344190
      px      :     1.213605
      py      :     0.944038
      dz2     :     0.075869  d :     0.405349
      dxz     :     0.132458
      dyz     :     0.050688
      dx2y2   :     0.058436
      dxy     :     0.087898
      f0      :     0.020022  f :     0.082290
      f+1     :     0.012071
      f-1     :     0.010924
      f+2     :     0.015235
      f-2     :     0.010784
      f+3     :     0.006464
      f-3     :     0.006790
      g0      :     0.000761  g :     0.006588
      g+1     :     0.001293
      g-1     :     0.000309
      g+2     :     0.001030
      g-2     :     0.000731
      g+3     :     0.000853
      g-3     :     0.000392
      g+4     :     0.000422
      g-4     :     0.000797

 17 C s       :     2.613050  s :     2.613050
      pz      :     0.970800  p :     2.743115
      px      :     0.975491
      py      :     0.796823
      dz2     :     0.121567  d :     0.589541
      dxz     :     0.232027
      dyz     :     0.031358
      dx2y2   :     0.115134
      dxy     :     0.089455
      f0      :     0.034233  f :     0.149324
      f+1     :     0.021912
      f-1     :     0.009448
      f+2     :     0.033456
      f-2     :     0.007976
      f+3     :     0.018172
      f-3     :     0.024127
      g0      :     0.001016  g :     0.018690
      g+1     :     0.004283
      g-1     :     0.000389
      g+2     :     0.001925
      g-2     :     0.000945
      g+3     :     0.003515
      g-3     :     0.000527
      g+4     :     0.002390
      g-4     :     0.003699

 18 C s       :     2.618679  s :     2.618679
      pz      :     0.985410  p :     2.619062
      px      :     0.969315
      py      :     0.664337
      dz2     :     0.279836  d :     0.942080
      dxz     :     0.309640
      dyz     :     0.151189
      dx2y2   :     0.099485
      dxy     :     0.101930
      f0      :     0.078236  f :     0.261298
      f+1     :     0.055103
      f-1     :     0.033252
      f+2     :     0.043290
      f-2     :     0.028737
      f+3     :     0.009910
      f-3     :     0.012770
      g0      :     0.009882  g :     0.035073
      g+1     :     0.005926
      g-1     :     0.004562
      g+2     :     0.004802
      g-2     :     0.003893
      g+3     :     0.002393
      g-3     :     0.001612
      g+4     :     0.000867
      g-4     :     0.001135

 19 H s       :     0.786466  s :     0.786466
      pz      :     0.091960  p :     0.200853
      px      :     0.051510
      py      :     0.057383
      dz2     :     0.021652  d :     0.068320
      dxz     :     0.017949
      dyz     :     0.017925
      dx2y2   :     0.005123
      dxy     :     0.005671
      f0      :     0.002981  f :     0.010036
      f+1     :     0.002406
      f-1     :     0.001809
      f+2     :     0.001236
      f-2     :     0.001318
      f+3     :     0.000149
      f-3     :     0.000138

 20 O s       :     3.238418  s :     3.238418
      pz      :     1.503732  p :     4.275349
      px      :     1.515944
      py      :     1.255673
      dz2     :     0.039533  d :     0.104472
      dxz     :     0.036519
      dyz     :     0.017355
      dx2y2   :     0.007746
      dxy     :     0.003319
      f0      :     0.007902  f :     0.022214
      f+1     :     0.006078
      f-1     :     0.003327
      f+2     :     0.002799
      f-2     :     0.001542
      f+3     :     0.000435
      f-3     :     0.000131
      g0      :     0.000418  g :     0.001214
      g+1     :     0.000290
      g-1     :     0.000133
      g+2     :     0.000191
      g-2     :     0.000117
      g+3     :     0.000040
      g-3     :     0.000020
      g+4     :     0.000004
      g-4     :     0.000001

 21 C s       :     2.575288  s :     2.575288
      pz      :     0.996521  p :     2.738360
      px      :     0.946864
      py      :     0.794975
      dz2     :     0.176569  d :     0.626256
      dxz     :     0.185223
      dyz     :     0.099722
      dx2y2   :     0.100224
      dxy     :     0.064518
      f0      :     0.039076  f :     0.152953
      f+1     :     0.028068
      f-1     :     0.010393
      f+2     :     0.028929
      f-2     :     0.023078
      f+3     :     0.011464
      f-3     :     0.011946
      g0      :     0.002395  g :     0.014531
      g+1     :     0.003014
      g-1     :     0.000900
      g+2     :     0.002285
      g-2     :     0.001428
      g+3     :     0.001588
      g-3     :     0.001153
      g+4     :     0.000862
      g-4     :     0.000906

 22 C s       :     2.581571  s :     2.581571
      pz      :     0.943697  p :     2.680306
      px      :     0.990252
      py      :     0.746357
      dz2     :     0.121255  d :     0.508287
      dxz     :     0.174312
      dyz     :     0.040324
      dx2y2   :     0.082782
      dxy     :     0.089614
      f0      :     0.026953  f :     0.116717
      f+1     :     0.019325
      f-1     :     0.008288
      f+2     :     0.023591
      f-2     :     0.014775
      f+3     :     0.011178
      f-3     :     0.012607
      g0      :     0.001038  g :     0.011799
      g+1     :     0.002790
      g-1     :     0.000438
      g+2     :     0.001489
      g-2     :     0.000940
      g+3     :     0.001860
      g-3     :     0.000727
      g+4     :     0.001104
      g-4     :     0.001414

 23 C s       :     2.588391  s :     2.588391
      pz      :     0.958739  p :     2.707076
      px      :     0.977955
      py      :     0.770382
      dz2     :     0.112789  d :     0.501514
      dxz     :     0.198587
      dyz     :     0.049519
      dx2y2   :     0.071369
      dxy     :     0.069249
      f0      :     0.029052  f :     0.113319
      f+1     :     0.019196
      f-1     :     0.012535
      f+2     :     0.022450
      f-2     :     0.007828
      f+3     :     0.009173
      f-3     :     0.013086
      g0      :     0.001995  g :     0.011689
      g+1     :     0.001980
      g-1     :     0.000977
      g+2     :     0.001842
      g-2     :     0.000749
      g+3     :     0.001357
      g-3     :     0.000359
      g+4     :     0.001014
      g-4     :     0.001417

 24 C s       :     2.590644  s :     2.590644
      pz      :     0.990488  p :     2.689623
      px      :     0.951667
      py      :     0.747467
      dz2     :     0.168818  d :     0.507271
      dxz     :     0.142002
      dyz     :     0.094567
      dx2y2   :     0.071964
      dxy     :     0.029920
      f0      :     0.032024  f :     0.113890
      f+1     :     0.022073
      f-1     :     0.011255
      f+2     :     0.018975
      f-2     :     0.020210
      f+3     :     0.006483
      f-3     :     0.002870
      g0      :     0.002256  g :     0.011612
      g+1     :     0.002406
      g-1     :     0.000909
      g+2     :     0.001850
      g-2     :     0.001380
      g+3     :     0.001065
      g-3     :     0.000914
      g+4     :     0.000519
      g-4     :     0.000313

 25 C s       :     2.588094  s :     2.588094
      pz      :     0.949961  p :     2.707443
      px      :     0.985287
      py      :     0.772195
      dz2     :     0.125504  d :     0.501322
      dxz     :     0.170064
      dyz     :     0.039872
      dx2y2   :     0.083077
      dxy     :     0.082805
      f0      :     0.026862  f :     0.113265
      f+1     :     0.018808
      f-1     :     0.008283
      f+2     :     0.022737
      f-2     :     0.013058
      f+3     :     0.011056
      f-3     :     0.012462
      g0      :     0.001061  g :     0.011679
      g+1     :     0.002833
      g-1     :     0.000494
      g+2     :     0.001467
      g-2     :     0.000953
      g+3     :     0.001779
      g-3     :     0.000664
      g+4     :     0.001118
      g-4     :     0.001311

 26 C s       :     2.580928  s :     2.580928
      pz      :     0.948964  p :     2.683139
      px      :     0.980562
      py      :     0.753614
      dz2     :     0.111722  d :     0.508556
      dxz     :     0.194697
      dyz     :     0.052193
      dx2y2   :     0.073449
      dxy     :     0.076494
      f0      :     0.028860  f :     0.115937
      f+1     :     0.019828
      f-1     :     0.013176
      f+2     :     0.022374
      f-2     :     0.008875
      f+3     :     0.009350
      f-3     :     0.013474
      g0      :     0.001934  g :     0.011739
      g+1     :     0.002009
      g-1     :     0.000956
      g+2     :     0.001829
      g-2     :     0.000822
      g+3     :     0.001360
      g-3     :     0.000400
      g+4     :     0.001016
      g-4     :     0.001412

 27 H s       :     0.780644  s :     0.780644
      pz      :     0.085370  p :     0.191393
      px      :     0.054489
      py      :     0.051535
      dz2     :     0.021166  d :     0.065465
      dxz     :     0.019094
      dyz     :     0.016348
      dx2y2   :     0.004747
      dxy     :     0.004111
      f0      :     0.003088  f :     0.009740
      f+1     :     0.002358
      f-1     :     0.001798
      f+2     :     0.001223
      f-2     :     0.001050
      f+3     :     0.000116
      f-3     :     0.000107

 28 H s       :     0.787618  s :     0.787618
      pz      :     0.075022  p :     0.188632
      px      :     0.061979
      py      :     0.051632
      dz2     :     0.020784  d :     0.064765
      dxz     :     0.015014
      dyz     :     0.012703
      dx2y2   :     0.008293
      dxy     :     0.007970
      f0      :     0.002339  f :     0.009736
      f+1     :     0.002363
      f-1     :     0.000849
      f+2     :     0.001682
      f-2     :     0.001649
      f+3     :     0.000454
      f-3     :     0.000400

 29 H s       :     0.787403  s :     0.787403
      pz      :     0.044267  p :     0.187424
      px      :     0.093748
      py      :     0.049409
      dz2     :     0.005845  d :     0.064305
      dxz     :     0.024125
      dyz     :     0.000879
      dx2y2   :     0.014356
      dxy     :     0.019100
      f0      :     0.001305  f :     0.009662
      f+1     :     0.001494
      f-1     :     0.000162
      f+2     :     0.002231
      f-2     :     0.000243
      f+3     :     0.001826
      f-3     :     0.002402

 30 H s       :     0.787018  s :     0.787018
      pz      :     0.085240  p :     0.188790
      px      :     0.049644
      py      :     0.053906
      dz2     :     0.020691  d :     0.064844
      dxz     :     0.018983
      dyz     :     0.016575
      dx2y2   :     0.004519
      dxy     :     0.004075
      f0      :     0.003049  f :     0.009752
      f+1     :     0.002330
      f-1     :     0.001801
      f+2     :     0.001253
      f-2     :     0.001089
      f+3     :     0.000115
      f-3     :     0.000116

 31 H s       :     0.776273  s :     0.776273
      pz      :     0.075992  p :     0.194289
      px      :     0.066031
      py      :     0.052266
      dz2     :     0.021167  d :     0.065996
      dxz     :     0.015401
      dyz     :     0.013189
      dx2y2   :     0.008400
      dxy     :     0.007838
      f0      :     0.002430  f :     0.009743
      f+1     :     0.002292
      f-1     :     0.000952
      f+2     :     0.001689
      f-2     :     0.001598
      f+3     :     0.000424
      f-3     :     0.000358

 32 Cls       :     5.950898  s :     5.950898
      pz      :     3.928490  p :    11.861997
      px      :     3.945409
      py      :     3.988098
      dz2     :     0.002347  d :     0.007685
      dxz     :     0.003696
      dyz     :     0.000305
      dx2y2   :     0.001162
      dxy     :     0.000174
      f0      :     0.000307  f :     0.001016
      f+1     :     0.000187
      f-1     :     0.000044
      f+2     :     0.000347
      f-2     :     0.000046
      f+3     :     0.000064
      f-3     :     0.000022
      g0      :     0.000009  g :     0.000027
      g+1     :     0.000000
      g-1     :     0.000001
      g+2     :     0.000007
      g-2     :     0.000001
      g+3     :     0.000005
      g-3     :     0.000002
      g+4     :     0.000001
      g-4     :     0.000000


SPIN
  0 N s       :    -0.000000  s :    -0.000000
      pz      :    -0.000000  p :    -0.000000
      px      :    -0.000000
      py      :     0.000000
      dz2     :    -0.000000  d :     0.000000
      dxz     :     0.000000
      dyz     :    -0.000000
      dx2y2   :     0.000000
      dxy     :     0.000000
      f0      :     0.000000  f :     0.000000
      f+1     :     0.000000
      f-1     :     0.000000
      f+2     :     0.000000
      f-2     :     0.000000
      f+3     :     0.000000
      f-3     :     0.000000
      g0      :    -0.000000  g :    -0.000000
      g+1     :     0.000000
      g-1     :    -0.000000
      g+2     :    -0.000000
      g-2     :    -0.000000
      g+3     :     0.000000
      g-3     :    -0.000000
      g+4     :     0.000000
      g-4     :    -0.000000

  1 C s       :    -0.000000  s :    -0.000000
      pz      :    -0.000000  p :    -0.000000
      px      :    -0.000000
      py      :    -0.000000
      dz2     :     0.000000  d :    -0.000000
      dxz     :    -0.000000
      dyz     :    -0.000000
      dx2y2   :     0.000000
      dxy     :    -0.000000
      f0      :    -0.000000  f :     0.000000
      f+1     :    -0.000000
      f-1     :     0.000000
      f+2     :     0.000000
      f-2     :     0.000000
      f+3     :     0.000000
      f-3     :    -0.000000
      g0      :    -0.000000  g :    -0.000000
      g+1     :    -0.000000
      g-1     :    -0.000000
      g+2     :    -0.000000
      g-2     :     0.000000
      g+3     :    -0.000000
      g-3     :    -0.000000
      g+4     :    -0.000000
      g-4     :     0.000000

  2 C s       :     0.000000  s :     0.000000
      pz      :    -0.000000  p :    -0.000000
      px      :    -0.000000
      py      :     0.000000
      dz2     :     0.000000  d :     0.000000
      dxz     :     0.000000
      dyz     :     0.000000
      dx2y2   :     0.000000
      dxy     :     0.000000
      f0      :    -0.000000  f :     0.000000
      f+1     :     0.000000
      f-1     :    -0.000000
      f+2     :     0.000000
      f-2     :    -0.000000
      f+3     :     0.000000
      f-3     :     0.000000
      g0      :     0.000000  g :    -0.000000
      g+1     :     0.000000
      g-1     :     0.000000
      g+2     :    -0.000000
      g-2     :     0.000000
      g+3     :    -0.000000
      g-3     :    -0.000000
      g+4     :    -0.000000
      g-4     :     0.000000

  3 C s       :    -0.000000  s :    -0.000000
      pz      :     0.000000  p :    -0.000000
      px      :    -0.000000
      py      :    -0.000000
      dz2     :     0.000000  d :     0.000000
      dxz     :     0.000000
      dyz     :    -0.000000
      dx2y2   :    -0.000000
      dxy     :     0.000000
      f0      :     0.000000  f :     0.000000
      f+1     :    -0.000000
      f-1     :    -0.000000
      f+2     :    -0.000000
      f-2     :     0.000000
      f+3     :     0.000000
      f-3     :     0.000000
      g0      :    -0.000000  g :     0.000000
      g+1     :     0.000000
      g-1     :    -0.000000
      g+2     :     0.000000
      g-2     :     0.000000
      g+3     :    -0.000000
      g-3     :    -0.000000
      g+4     :     0.000000
      g-4     :     0.000000

  4 C s       :    -0.000000  s :    -0.000000
      pz      :     0.000000  p :    -0.000000
      px      :    -0.000000
      py      :     0.000000
      dz2     :    -0.000000  d :    -0.000000
      dxz     :    -0.000000
      dyz     :    -0.000000
      dx2y2   :     0.000000
      dxy     :    -0.000000
      f0      :    -0.000000  f :     0.000000
      f+1     :     0.000000
      f-1     :     0.000000
      f+2     :     0.000000
      f-2     :    -0.000000
      f+3     :     0.000000
      f-3     :    -0.000000
      g0      :     0.000000  g :     0.000000
      g+1     :    -0.000000
      g-1     :    -0.000000
      g+2     :    -0.000000
      g-2     :     0.000000
      g+3     :     0.000000
      g-3     :    -0.000000
      g+4     :     0.000000
      g-4     :    -0.000000

  5 C s       :     0.000000  s :     0.000000
      pz      :     0.000000  p :     0.000000
      px      :     0.000000
      py      :     0.000000
      dz2     :     0.000000  d :    -0.000000
      dxz     :     0.000000
      dyz     :    -0.000000
      dx2y2   :    -0.000000
      dxy     :     0.000000
      f0      :     0.000000  f :     0.000000
      f+1     :     0.000000
      f-1     :     0.000000
      f+2     :     0.000000
      f-2     :    -0.000000
      f+3     :    -0.000000
      f-3     :    -0.000000
      g0      :     0.000000  g :    -0.000000
      g+1     :    -0.000000
      g-1     :     0.000000
      g+2     :    -0.000000
      g-2     :    -0.000000
      g+3     :    -0.000000
      g-3     :     0.000000
      g+4     :    -0.000000
      g-4     :    -0.000000

  6 H s       :     0.000000  s :     0.000000
      pz      :     0.000000  p :    -0.000000
      px      :    -0.000000
      py      :    -0.000000
      dz2     :     0.000000  d :     0.000000
      dxz     :     0.000000
      dyz     :    -0.000000
      dx2y2   :     0.000000
      dxy     :     0.000000
      f0      :    -0.000000  f :     0.000000
      f+1     :     0.000000
      f-1     :    -0.000000
      f+2     :     0.000000
      f-2     :     0.000000
      f+3     :     0.000000
      f-3     :    -0.000000

  7 H s       :     0.000000  s :     0.000000
      pz      :    -0.000000  p :    -0.000000
      px      :     0.000000
      py      :    -0.000000
      dz2     :     0.000000  d :    -0.000000
      dxz     :    -0.000000
      dyz     :     0.000000
      dx2y2   :    -0.000000
      dxy     :    -0.000000
      f0      :    -0.000000  f :    -0.000000
      f+1     :    -0.000000
      f-1     :    -0.000000
      f+2     :    -0.000000
      f-2     :     0.000000
      f+3     :    -0.000000
      f-3     :     0.000000

  8 N s       :     0.000000  s :     0.000000
      pz      :    -0.000000  p :     0.000000
      px      :     0.000000
      py      :     0.000000
      dz2     :     0.000000  d :    -0.000000
      dxz     :    -0.000000
      dyz     :     0.000000
      dx2y2   :    -0.000000
      dxy     :    -0.000000
      f0      :    -0.000000  f :     0.000000
      f+1     :     0.000000
      f-1     :     0.000000
      f+2     :     0.000000
      f-2     :     0.000000
      f+3     :     0.000000
      f-3     :     0.000000
      g0      :    -0.000000  g :     0.000000
      g+1     :     0.000000
      g-1     :    -0.000000
      g+2     :     0.000000
      g-2     :     0.000000
      g+3     :     0.000000
      g-3     :    -0.000000
      g+4     :    -0.000000
      g-4     :    -0.000000

  9 H s       :     0.000000  s :     0.000000
      pz      :     0.000000  p :     0.000000
      px      :    -0.000000
      py      :     0.000000
      dz2     :    -0.000000  d :     0.000000
      dxz     :     0.000000
      dyz     :    -0.000000
      dx2y2   :     0.000000
      dxy     :     0.000000
      f0      :    -0.000000  f :    -0.000000
      f+1     :     0.000000
      f-1     :     0.000000
      f+2     :     0.000000
      f-2     :     0.000000
      f+3     :     0.000000
      f-3     :     0.000000

 10 H s       :    -0.000000  s :    -0.000000
      pz      :     0.000000  p :     0.000000
      px      :     0.000000
      py      :     0.000000
      dz2     :     0.000000  d :     0.000000
      dxz     :     0.000000
      dyz     :     0.000000
      dx2y2   :     0.000000
      dxy     :    -0.000000
      f0      :    -0.000000  f :    -0.000000
      f+1     :    -0.000000
      f-1     :    -0.000000
      f+2     :     0.000000
      f-2     :    -0.000000
      f+3     :    -0.000000
      f-3     :    -0.000000

 11 C s       :     0.000000  s :     0.000000
      pz      :     0.000000  p :     0.000000
      px      :     0.000000
      py      :     0.000000
      dz2     :     0.000000  d :     0.000000
      dxz     :     0.000000
      dyz     :     0.000000
      dx2y2   :     0.000000
      dxy     :     0.000000
      f0      :     0.000000  f :    -0.000000
      f+1     :    -0.000000
      f-1     :     0.000000
      f+2     :    -0.000000
      f-2     :     0.000000
      f+3     :    -0.000000
      f-3     :     0.000000
      g0      :     0.000000  g :    -0.000000
      g+1     :     0.000000
      g-1     :    -0.000000
      g+2     :     0.000000
      g-2     :     0.000000
      g+3     :    -0.000000
      g-3     :     0.000000
      g+4     :    -0.000000
      g-4     :    -0.000000

 12 H s       :    -0.000000  s :    -0.000000
      pz      :    -0.000000  p :    -0.000000
      px      :    -0.000000
      py      :     0.000000
      dz2     :    -0.000000  d :     0.000000
      dxz     :     0.000000
      dyz     :     0.000000
      dx2y2   :    -0.000000
      dxy     :     0.000000
      f0      :    -0.000000  f :    -0.000000
      f+1     :    -0.000000
      f-1     :     0.000000
      f+2     :    -0.000000
      f-2     :    -0.000000
      f+3     :     0.000000
      f-3     :     0.000000

 13 H s       :    -0.000000  s :    -0.000000
      pz      :     0.000000  p :     0.000000
      px      :     0.000000
      py      :    -0.000000
      dz2     :    -0.000000  d :     0.000000
      dxz     :     0.000000
      dyz     :     0.000000
      dx2y2   :    -0.000000
      dxy     :    -0.000000
      f0      :    -0.000000  f :    -0.000000
      f+1     :     0.000000
      f-1     :    -0.000000
      f+2     :     0.000000
      f-2     :     0.000000
      f+3     :    -0.000000
      f-3     :     0.000000

 14 H s       :    -0.000000  s :    -0.000000
      pz      :    -0.000000  p :    -0.000000
      px      :    -0.000000
      py      :    -0.000000
      dz2     :     0.000000  d :     0.000000
      dxz     :     0.000000
      dyz     :     0.000000
      dx2y2   :     0.000000
      dxy     :     0.000000
      f0      :    -0.000000  f :    -0.000000
      f+1     :    -0.000000
      f-1     :     0.000000
      f+2     :     0.000000
      f-2     :    -0.000000
      f+3     :    -0.000000
      f-3     :    -0.000000

 15 H s       :    -0.000000  s :    -0.000000
      pz      :    -0.000000  p :    -0.000000
      px      :    -0.000000
      py      :    -0.000000
      dz2     :     0.000000  d :     0.000000
      dxz     :     0.000000
      dyz     :    -0.000000
      dx2y2   :     0.000000
      dxy     :    -0.000000
      f0      :     0.000000  f :     0.000000
      f+1     :     0.000000
      f-1     :     0.000000
      f+2     :    -0.000000
      f-2     :     0.000000
      f+3     :     0.000000
      f-3     :     0.000000

 16 N s       :     0.000000  s :     0.000000
      pz      :     0.000000  p :    -0.000000
      px      :    -0.000000
      py      :     0.000000
      dz2     :     0.000000  d :    -0.000000
      dxz     :    -0.000000
      dyz     :    -0.000000
      dx2y2   :     0.000000
      dxy     :    -0.000000
      f0      :     0.000000  f :     0.000000
      f+1     :     0.000000
      f-1     :     0.000000
      f+2     :    -0.000000
      f-2     :    -0.000000
      f+3     :     0.000000
      f-3     :     0.000000
      g0      :     0.000000  g :     0.000000
      g+1     :     0.000000
      g-1     :     0.000000
      g+2     :    -0.000000
      g-2     :     0.000000
      g+3     :     0.000000
      g-3     :     0.000000
      g+4     :     0.000000
      g-4     :     0.000000

 17 C s       :     0.000000  s :     0.000000
      pz      :    -0.000000  p :    -0.000000
      px      :     0.000000
      py      :    -0.000000
      dz2     :    -0.000000  d :     0.000000
      dxz     :     0.000000
      dyz     :     0.000000
      dx2y2   :     0.000000
      dxy     :     0.000000
      f0      :     0.000000  f :     0.000000
      f+1     :     0.000000
      f-1     :    -0.000000
      f+2     :     0.000000
      f-2     :    -0.000000
      f+3     :     0.000000
      f-3     :    -0.000000
      g0      :     0.000000  g :     0.000000
      g+1     :    -0.000000
      g-1     :    -0.000000
      g+2     :    -0.000000
      g-2     :    -0.000000
      g+3     :     0.000000
      g-3     :    -0.000000
      g+4     :     0.000000
      g-4     :     0.000000

 18 C s       :     0.000000  s :     0.000000
      pz      :     0.000000  p :     0.000000
      px      :     0.000000
      py      :    -0.000000
      dz2     :    -0.000000  d :    -0.000000
      dxz     :    -0.000000
      dyz     :     0.000000
      dx2y2   :    -0.000000
      dxy     :    -0.000000
      f0      :    -0.000000  f :    -0.000000
      f+1     :    -0.000000
      f-1     :     0.000000
      f+2     :    -0.000000
      f-2     :     0.000000
      f+3     :    -0.000000
      f-3     :     0.000000
      g0      :    -0.000000  g :    -0.000000
      g+1     :    -0.000000
      g-1     :    -0.000000
      g+2     :     0.000000
      g-2     :     0.000000
      g+3     :    -0.000000
      g-3     :     0.000000
      g+4     :     0.000000
      g-4     :     0.000000

 19 H s       :     0.000000  s :     0.000000
      pz      :    -0.000000  p :    -0.000000
      px      :    -0.000000
      py      :    -0.000000
      dz2     :     0.000000  d :    -0.000000
      dxz     :    -0.000000
      dyz     :     0.000000
      dx2y2   :     0.000000
      dxy     :    -0.000000
      f0      :    -0.000000  f :     0.000000
      f+1     :     0.000000
      f-1     :     0.000000
      f+2     :     0.000000
      f-2     :     0.000000
      f+3     :     0.000000
      f-3     :     0.000000

 20 O s       :    -0.000000  s :    -0.000000
      pz      :     0.000000  p :     0.000000
      px      :    -0.000000
      py      :    -0.000000
      dz2     :     0.000000  d :     0.000000
      dxz     :     0.000000
      dyz     :    -0.000000
      dx2y2   :     0.000000
      dxy     :     0.000000
      f0      :     0.000000  f :     0.000000
      f+1     :    -0.000000
      f-1     :     0.000000
      f+2     :    -0.000000
      f-2     :     0.000000
      f+3     :    -0.000000
      f-3     :     0.000000
      g0      :    -0.000000  g :    -0.000000
      g+1     :     0.000000
      g-1     :    -0.000000
      g+2     :    -0.000000
      g-2     :    -0.000000
      g+3     :    -0.000000
      g-3     :     0.000000
      g+4     :     0.000000
      g-4     :     0.000000

 21 C s       :    -0.000000  s :    -0.000000
      pz      :    -0.000000  p :    -0.000000
      px      :    -0.000000
      py      :     0.000000
      dz2     :     0.000000  d :    -0.000000
      dxz     :     0.000000
      dyz     :    -0.000000
      dx2y2   :    -0.000000
      dxy     :    -0.000000
      f0      :    -0.000000  f :    -0.000000
      f+1     :    -0.000000
      f-1     :    -0.000000
      f+2     :     0.000000
      f-2     :    -0.000000
      f+3     :     0.000000
      f-3     :     0.000000
      g0      :    -0.000000  g :     0.000000
      g+1     :    -0.000000
      g-1     :    -0.000000
      g+2     :     0.000000
      g-2     :     0.000000
      g+3     :     0.000000
      g-3     :     0.000000
      g+4     :     0.000000
      g-4     :     0.000000

 22 C s       :     0.000000  s :     0.000000
      pz      :    -0.000000  p :     0.000000
      px      :     0.000000
      py      :    -0.000000
      dz2     :     0.000000  d :    -0.000000
      dxz     :    -0.000000
      dyz     :     0.000000
      dx2y2   :    -0.000000
      dxy     :    -0.000000
      f0      :    -0.000000  f :    -0.000000
      f+1     :     0.000000
      f-1     :     0.000000
      f+2     :    -0.000000
      f-2     :     0.000000
      f+3     :    -0.000000
      f-3     :    -0.000000
      g0      :     0.000000  g :     0.000000
      g+1     :     0.000000
      g-1     :    -0.000000
      g+2     :     0.000000
      g-2     :     0.000000
      g+3     :    -0.000000
      g-3     :     0.000000
      g+4     :     0.000000
      g-4     :    -0.000000

 23 C s       :    -0.000000  s :    -0.000000
      pz      :     0.000000  p :     0.000000
      px      :    -0.000000
      py      :    -0.000000
      dz2     :    -0.000000  d :     0.000000
      dxz     :     0.000000
      dyz     :     0.000000
      dx2y2   :     0.000000
      dxy     :    -0.000000
      f0      :    -0.000000  f :     0.000000
      f+1     :     0.000000
      f-1     :     0.000000
      f+2     :    -0.000000
      f-2     :     0.000000
      f+3     :    -0.000000
      f-3     :    -0.000000
      g0      :    -0.000000  g :    -0.000000
      g+1     :     0.000000
      g-1     :    -0.000000
      g+2     :    -0.000000
      g-2     :     0.000000
      g+3     :     0.000000
      g-3     :     0.000000
      g+4     :    -0.000000
      g-4     :    -0.000000

 24 C s       :     0.000000  s :     0.000000
      pz      :     0.000000  p :     0.000000
      px      :     0.000000
      py      :     0.000000
      dz2     :    -0.000000  d :    -0.000000
      dxz     :    -0.000000
      dyz     :    -0.000000
      dx2y2   :    -0.000000
      dxy     :    -0.000000
      f0      :     0.000000  f :    -0.000000
      f+1     :    -0.000000
      f-1     :    -0.000000
      f+2     :    -0.000000
      f-2     :    -0.000000
      f+3     :    -0.000000
      f-3     :    -0.000000
      g0      :     0.000000  g :    -0.000000
      g+1     :     0.000000
      g-1     :    -0.000000
      g+2     :     0.000000
      g-2     :     0.000000
      g+3     :    -0.000000
      g-3     :     0.000000
      g+4     :     0.000000
      g-4     :    -0.000000

 25 C s       :     0.000000  s :     0.000000
      pz      :     0.000000  p :     0.000000
      px      :     0.000000
      py      :    -0.000000
      dz2     :     0.000000  d :     0.000000
      dxz     :     0.000000
      dyz     :     0.000000
      dx2y2   :    -0.000000
      dxy     :    -0.000000
      f0      :     0.000000  f :    -0.000000
      f+1     :    -0.000000
      f-1     :    -0.000000
      f+2     :    -0.000000
      f-2     :     0.000000
      f+3     :    -0.000000
      f-3     :    -0.000000
      g0      :     0.000000  g :     0.000000
      g+1     :    -0.000000
      g-1     :    -0.000000
      g+2     :     0.000000
      g-2     :     0.000000
      g+3     :     0.000000
      g-3     :    -0.000000
      g+4     :     0.000000
      g-4     :    -0.000000

 26 C s       :     0.000000  s :     0.000000
      pz      :    -0.000000  p :    -0.000000
      px      :    -0.000000
      py      :    -0.000000
      dz2     :    -0.000000  d :    -0.000000
      dxz     :    -0.000000
      dyz     :     0.000000
      dx2y2   :    -0.000000
      dxy     :     0.000000
      f0      :     0.000000  f :    -0.000000
      f+1     :    -0.000000
      f-1     :    -0.000000
      f+2     :     0.000000
      f-2     :     0.000000
      f+3     :     0.000000
      f-3     :     0.000000
      g0      :     0.000000  g :    -0.000000
      g+1     :     0.000000
      g-1     :    -0.000000
      g+2     :    -0.000000
      g-2     :    -0.000000
      g+3     :    -0.000000
      g-3     :    -0.000000
      g+4     :    -0.000000
      g-4     :    -0.000000

 27 H s       :     0.000000  s :     0.000000
      pz      :     0.000000  p :     0.000000
      px      :    -0.000000
      py      :     0.000000
      dz2     :    -0.000000  d :    -0.000000
      dxz     :    -0.000000
      dyz     :    -0.000000
      dx2y2   :     0.000000
      dxy     :    -0.000000
      f0      :    -0.000000  f :    -0.000000
      f+1     :    -0.000000
      f-1     :    -0.000000
      f+2     :     0.000000
      f-2     :    -0.000000
      f+3     :    -0.000000
      f-3     :     0.000000

 28 H s       :    -0.000000  s :    -0.000000
      pz      :    -0.000000  p :     0.000000
      px      :     0.000000
      py      :    -0.000000
      dz2     :    -0.000000  d :     0.000000
      dxz     :     0.000000
      dyz     :     0.000000
      dx2y2   :     0.000000
      dxy     :     0.000000
      f0      :     0.000000  f :    -0.000000
      f+1     :    -0.000000
      f-1     :    -0.000000
      f+2     :     0.000000
      f-2     :    -0.000000
      f+3     :    -0.000000
      f-3     :     0.000000

 29 H s       :    -0.000000  s :    -0.000000
      pz      :     0.000000  p :     0.000000
      px      :     0.000000
      py      :    -0.000000
      dz2     :    -0.000000  d :    -0.000000
      dxz     :    -0.000000
      dyz     :    -0.000000
      dx2y2   :    -0.000000
      dxy     :     0.000000
      f0      :     0.000000  f :    -0.000000
      f+1     :    -0.000000
      f-1     :    -0.000000
      f+2     :    -0.000000
      f-2     :     0.000000
      f+3     :    -0.000000
      f-3     :    -0.000000

 30 H s       :     0.000000  s :     0.000000
      pz      :    -0.000000  p :     0.000000
      px      :     0.000000
      py      :    -0.000000
      dz2     :     0.000000  d :     0.000000
      dxz     :     0.000000
      dyz     :    -0.000000
      dx2y2   :     0.000000
      dxy     :     0.000000
      f0      :     0.000000  f :     0.000000
      f+1     :     0.000000
      f-1     :     0.000000
      f+2     :     0.000000
      f-2     :    -0.000000
      f+3     :     0.000000
      f-3     :     0.000000

 31 H s       :    -0.000000  s :    -0.000000
      pz      :    -0.000000  p :    -0.000000
      px      :     0.000000
      py      :    -0.000000
      dz2     :     0.000000  d :     0.000000
      dxz     :     0.000000
      dyz     :     0.000000
      dx2y2   :     0.000000
      dxy     :     0.000000
      f0      :    -0.000000  f :     0.000000
      f+1     :     0.000000
      f-1     :     0.000000
      f+2     :     0.000000
      f-2     :     0.000000
      f+3     :    -0.000000
      f-3     :    -0.000000

 32 Cls       :     0.000000  s :     0.000000
      pz      :    -0.000000  p :    -0.000000
      px      :    -0.000000
      py      :    -0.000000
      dz2     :    -0.000000  d :     0.000000
      dxz     :     0.000000
      dyz     :    -0.000000
      dx2y2   :    -0.000000
      dxy     :    -0.000000
      f0      :     0.000000  f :     0.000000
      f+1     :     0.000000
      f-1     :     0.000000
      f+2     :    -0.000000
      f-2     :     0.000000
      f+3     :     0.000000
      f-3     :     0.000000
      g0      :    -0.000000  g :    -0.000000
      g+1     :     0.000000
      g-1     :     0.000000
      g+2     :     0.000000
      g-2     :    -0.000000
      g+3     :    -0.000000
      g-3     :     0.000000
      g+4     :     0.000000
      g-4     :    -0.000000


                      *****************************
                      * MAYER POPULATION ANALYSIS *
                      *****************************

  NA   - Mulliken gross atomic population
  ZA   - Total nuclear charge
  QA   - Mulliken gross atomic charge
  VA   - Mayer's total valence
  BVA  - Mayer's bonded valence
  FA   - Mayer's free valence

  ATOM       NA         ZA         QA         VA         BVA        FA
  0 N      7.1407     7.0000    -0.1407     3.5768     3.5768    -0.0000
  1 C      5.9012     6.0000     0.0988     3.7526     3.7526    -0.0000
  2 C      6.1605     6.0000    -0.1605     3.8431     3.8431    -0.0000
  3 C      5.7331     6.0000     0.2669     3.7526     3.7526     0.0000
  4 C      6.1527     6.0000    -0.1527     3.8467     3.8467     0.0000
  5 C      5.9271     6.0000     0.0729     3.7410     3.7410    -0.0000
  6 H      0.8317     1.0000     0.1683     0.9829     0.9829     0.0000
  7 H      0.8511     1.0000     0.1489     0.9979     0.9979     0.0000
  8 N      7.0573     7.0000    -0.0573     3.2823     3.2823    -0.0000
  9 H      0.8346     1.0000     0.1654     0.9746     0.9746     0.0000
 10 H      0.8137     1.0000     0.1863     0.9604     0.9604    -0.0000
 11 C      6.1142     6.0000    -0.1142     3.7799     3.7799    -0.0000
 12 H      0.8616     1.0000     0.1384     0.9777     0.9777    -0.0000
 13 H      0.8904     1.0000     0.1096     1.0240     1.0240     0.0000
 14 H      0.8664     1.0000     0.1336     0.9770     0.9770    -0.0000
 15 H      0.7960     1.0000     0.2040     1.0679     1.0679    -0.0000
 16 N      7.1861     7.0000    -0.1861     2.9745     2.9745     0.0000
 17 C      6.0280     6.0000    -0.0280     3.8600     3.8600     0.0000
 18 C      5.8246     6.0000     0.1754     3.9968     3.9968     0.0000
 19 H      0.8465     1.0000     0.1535     0.9666     0.9666    -0.0000
 20 O      8.4129     8.0000    -0.4129     2.0661     2.0661     0.0000
 21 C      5.9658     6.0000     0.0342     3.7395     3.7395    -0.0000
 22 C      6.0728     6.0000    -0.0728     3.7958     3.7958     0.0000
 23 C      6.1713     6.0000    -0.1713     3.9158     3.9158     0.0000
 24 C      6.0828     6.0000    -0.0828     3.8660     3.8660    -0.0000
 25 C      6.1855     6.0000    -0.1855     3.9159     3.9159    -0.0000
 26 C      6.0557     6.0000    -0.0557     3.7912     3.7912     0.0000
 27 H      0.8711     1.0000     0.1289     0.9964     0.9964     0.0000
 28 H      0.8526     1.0000     0.1474     0.9759     0.9759     0.0000
 29 H      0.8515     1.0000     0.1485     0.9725     0.9725     0.0000
 30 H      0.8512     1.0000     0.1488     0.9761     0.9761     0.0000
 31 H      0.8645     1.0000     0.1355     0.9780     0.9780     0.0000
 32 Cl    17.9449    17.0000    -0.9449     0.0908     0.0908     0.0000

  Mayer bond orders larger than 0.100000
B(  0-N ,  1-C ) :   1.2695 B(  0-N ,  5-C ) :   1.2314 B(  0-N , 11-C ) :   0.8778 
B(  1-C ,  2-C ) :   1.4039 B(  1-C ,  6-H ) :   0.9478 B(  2-C ,  3-C ) :   1.2471 
B(  2-C ,  7-H ) :   0.9433 B(  3-C ,  4-C ) :   1.2457 B(  3-C ,  8-N ) :   1.1428 
B(  4-C ,  5-C ) :   1.4477 B(  4-C ,  9-H ) :   0.9372 B(  5-C , 10-H ) :   0.9394 
B(  8-N , 15-H ) :   0.8996 B(  8-N , 16-N ) :   1.1019 B( 11-C , 12-H ) :   0.9499 
B( 11-C , 13-H ) :   0.9596 B( 11-C , 14-H ) :   0.9507 B( 15-H , 20-O ) :   0.1002 
B( 16-N , 17-C ) :   1.7003 B( 17-C , 18-C ) :   1.0828 B( 17-C , 19-H ) :   0.9339 
B( 18-C , 20-O ) :   1.8080 B( 18-C , 21-C ) :   0.9952 B( 21-C , 22-C ) :   1.2877 
B( 21-C , 26-C ) :   1.3060 B( 22-C , 23-C ) :   1.4090 B( 22-C , 27-H ) :   0.9482 
B( 23-C , 24-C ) :   1.3705 B( 23-C , 28-H ) :   0.9474 B( 24-C , 25-C ) :   1.3898 
B( 24-C , 29-H ) :   0.9451 B( 25-C , 26-C ) :   1.3963 B( 25-C , 30-H ) :   0.9477 
B( 26-C , 31-H ) :   0.9465 

-------
TIMINGS
-------

Total SCF time: 0 days 0 hours 2 min 45 sec 

Total time                  ....     165.441 sec
Sum of individual times     ....     165.100 sec  ( 99.8%)

SCF preparation             ....       0.865 sec  (  0.5%)
Fock matrix formation       ....     159.585 sec  ( 96.5%)
  Startup                   ....       0.139 sec  (  0.1% of F)
  Split-RI-J                ....       2.280 sec  (  1.4% of F)
  Chain of spheres X        ....     133.454 sec  ( 83.6% of F)
  XC integration            ....      20.424 sec  ( 12.8% of F)
    Basis function eval.    ....       0.720 sec  (  3.5% of XC)
    Density eval.           ....       6.615 sec  ( 32.4% of XC)
    XC-Functional eval.     ....       0.086 sec  (  0.4% of XC)
    XC-Potential eval.      ....      12.614 sec  ( 61.8% of XC)
  CPCM terms                ....       2.991 sec  (  1.9% of F)
Diagonalization             ....       0.000 sec  (  0.0%)
Density matrix formation    ....       0.262 sec  (  0.2%)
Total Energy calculation    ....       0.252 sec  (  0.2%)
Population analysis         ....       0.608 sec  (  0.4%)
Orbital Transformation      ....       0.996 sec  (  0.6%)
Orbital Orthonormalization  ....       0.000 sec  (  0.0%)
DIIS solution               ....       1.009 sec  (  0.6%)
SOSCF solution              ....       1.523 sec  (  0.9%)
Finished LeanSCF after 165.8 sec

Maximum memory used throughout the entire LEANSCF-calculation: 301.1 MB


-------------------------------------------------------------------------------
                          DFT DISPERSION CORRECTION                            
                                                                               
                                DFTD4 V3.4.0                                   
-------------------------------------------------------------------------------
The PW6B95 functional is recognized
Active option DFTDOPT                   ...         5   

-------------------------   ----------------
Dispersion correction           -0.033997670
-------------------------   ----------------


-------------------------   --------------------
FINAL SINGLE POINT ENERGY     -1243.362893274383
-------------------------   --------------------


           ************************************************************
           *        Program running with 8 parallel MPI-processes     *
           *              working on a common directory               *
           ************************************************************

------------------------------------------------------------------------------
                              ORCA PROPERTY CALCULATIONS
------------------------------------------------------------------------------

GBWName                                 ... orca.gbw
Number of atoms                         ...     33
Number of basis functions               ...   1516
Max core memory                         ...   1400 MB

Electric properties:
Dipole moment                           ... YES
Quadrupole moment                       ...  NO
Static polarizability (Dipole/Dipole)   ...  NO
Static polarizability (Dipole/Quad.)    ...  NO
Static polarizability (Quad./Quad.)     ...  NO
Static polarizability (Velocity)        ...  NO

Atomic electric properties:
Dipole moment                           ...  NO
Quadrupole moment                       ...  NO
Static polarizability                   ...  NO

Choice of electric origin               ... Center of mass
Position of electric origin             ...    -0.000012    -0.000001    -0.000000

General magnetic properties:
Magnetizability                         ...  NO

EPR properties:
g-Tensor (aka g-matrix)                 ...  NO
Zero-Field splitting spin-orbit         ...  NO
Zero-field splitting spin-spin          ...  NO
Hyperfine couplings                     ...  NO (   0 nuclei)
Quadrupole couplings                    ...  NO (   0 nuclei)
Contact density                         ...  NO (   0 nuclei)

NMR properties:
Chemical shifts                         ...  NO (   0 nuclei)
Spin-rotation constants                 ...  NO (   0 nuclei)
Spin-spin couplings                     ...  NO (   0 nuclei,    0 pairs)

Choice of magnetic origin               ... GIAO
Position of magnetic origin             ...     0.000000     0.000000     0.000000

Properties with geometric perturbations:
SCF Hessian                             ...  NO
IR spectrum                             ...  NO
VCD spectrum                            ...  NO
X-ray spectroscopy properties:
SCF XES/XAS/RIXS spectra                ...  NO


-------------
DIPOLE MOMENT
-------------

Method             : SCF
Type of density    : Electron Density
Multiplicity       :   1
Irrep              :   0
Energy             : -1243.3288956045976192 Eh
Relativity type    : 
Basis              : AO
                                X                 Y                 Z
Electronic contribution:     -4.223191635      -0.977701875       2.914297129
Nuclear contribution   :     10.613910054       2.439044315      -8.895899512
                        -----------------------------------------
Total Dipole Moment    :      6.390718419       1.461342440      -5.981602383
                        -----------------------------------------
Magnitude (a.u.)       :      8.874478616
Magnitude (Debye)      :     22.557131998


--------------------
Rotational spectrum 
--------------------
 
Rotational constants in cm-1:             0.031958             0.003146             0.002874 
Rotational constants in MHz :           958.086806            94.300670            86.151194 

Dipole components along the rotational axes: 
x,y,z [a.u.] :     7.227329    -5.138495     0.343454 
x,y,z [Debye]:    18.370410   -13.061016     0.872992 

 

Dipole moment calculation done in   0.1 sec 

Maximum memory used throughout the entire PROP-calculation: 188.9 MB

--------------------------------
SUGGESTED CITATIONS FOR THIS RUN
--------------------------------

Below you find a list of papers that are relevant to this ORCA run
We neither can nor want to force you to cite these papers, but we appreciate if you do
You receive ORCA, which is the product of decades of hard work by many enthusiastic individuals, for free
The only thing we kindly ask in return is that you cite our papers,
We deeply appreciate it, if you show your appreciation for ORCA by not just citing the generic ORCA reference.

Please note that relegating all ORCA citations to the supporting information does *not* help us.
SI sections are not indexed - citations you put there will not count into any citation statistics
But we need these citations in order to attract the funding resources that allow us to do what we are doing

Therefore, if you are a happy ORCA user, please consider citing a few of the papers listed below in the main body of your paper

In addition to the list printed below, the program has created the file orca.bibtex that contains the list in bibtex format
You can import this file easily into all common literature databanks and citation aid programs


List of essential papers. We consider these as the minimum necessary citations

  1. Neese,F.
     Software update: the ORCA program system, version 5.0
     WIRES Comput. Molec. Sci., 2022 12(1)e1606
     doi.org/10.1002/wcms.1606

List of papers to cite with high priority. The work reported in these papers was absolutely
necessary for this run to complete.
Our perspective: the developers of density functionals and basis sets usually get cited in chemistry papers
Good! But without the algorithms to do something with them, the functionals or basis sets would not do anything.
Hence, in our opinion, the algorithm design and method developments papers are equally worthy of getting cited

  1. Neese,F.
     An improvement of the resolution of the identity approximation for the formation of the Coulomb matrix
     J. Comp. Chem., 2003 24(14)1740-1747
     doi.org/10.1002/jcc.10318
  2. Neese,F.; Wennmohs,F.; Hansen,A.; Becker,U.
     Efficient, approximate and parallel Hartree-Fock and hybrid DFT calculations. A 'chain-of-spheres' algorithm for the Hartree-Fock exchange
     Chem. Phys., 2009 356(1-3)98-109
     doi.org/10.1016/j.chemphys.2008.10.036
  3. Garcia-Rates,M.; Neese,F.
     Effect of the Solute Cavity on the Solvation Energy and its Derivatives within the Framework of the Gaussian Charge Scheme
     J. Comput. Chem., 2020 41 922-939
     doi.org/10.1002/jcc.26139
  4. Helmich-Paris,B.; de Souza,B.; Neese,F.; Izsák,R.
     An improved chain of spheres for exchange algorithm
     J. Chem. Phys., 2021 155 104109
     doi.org/doi: 10.1063/5.0058766.
  5. Neese,F.
     The SHARK Integral Generation and Digestion System
     J. Comp. Chem., 2022  1-16
     doi.org/10.1002/jcc.26942
  6. Caldeweyher,E.; Bannwarth,C.; Grimme,S.
     Extension of the D3 dispersion coefficient model
     J. Chem. Phys., 2017 147 034112
     doi.org/10.1063/1.4993215
  7. Caldeweyher,E.; Ehlert,S.; Hansen,A.; Neugebauer,H.; Spicher,S.; Bannwarth,C.; Grimme,S.
     A generally applicable atomic-charge dependent London dispersion correction
     J. Chem. Phys., 2019 150 154122
     doi.org/10.1063/1.5090222
  8. Caldeweyher,E.; Mewes,J.; Ehlert,S.; Grimme,S.
     Extension and evaluation of the D4 London-dispersion model for periodic systems
     Phys. Chem. Chem. Phys., 2020 22(16)8499-8512
     doi.org/10.1039/D0CP00502A
  9. Wittmann,L.; Gordiy,I.; Friede,M.; Helmich-Paris,B.; Grimme,S.; Hansen,A.; Bursch,M.
     Extension of the D3 and D4 London Dispersion Corrections to the full Actinides Series
     Phys. Chem. Chem. Phys., 2024 26(32)21379-21394
     doi.org/https://doi.org/10.1039/D4CP01514B 

List of suggested additional citations. These are papers that are important in the 'surrounding' of 
of this run, or papers that preceded the highly important papers. If you like your results we are grateful for a citation.

  1. Izsak,R.; Neese,F.
     An overlap fitted chain of spheres exchange method
     J. Chem. Phys., 2011 135 144105
     doi.org/10.1063/1.3646921
  2. Izsak,R.; Hansen,A.; Neese,F.
     The resolution of identity and chain of spheres approximations for the LPNO-CCSD singles Fock term
     Molec. Phys., 2012 110 2413-2417
     doi.org/10.1080/00268976.2012.687466
  3. Neese,F.
     The ORCA program system
     WIRES Comput. Molec. Sci., 2012 2(1)73-78
     doi.org/10.1002/wcms.81
  4. Izsak,R.; Neese,F.; Klopper,W.
     Robust fitting techniques in the chain of spheres approximation to the Fock exchange: The role of the complementary space
     J. Chem. Phys., 2013 139 
     doi.org/10.1063/1.4819264
  5. Neese,F.
     Software update: the ORCA program system, version 4.0
     WIRES Comput. Molec. Sci., 2018 8(1)1-6
     doi.org/10.1002/wcms.1327
  6. Neese,F.; Wennmohs,F.; Becker,U.; Riplinger,C.
     The ORCA quantum chemistry program package
     J. Chem. Phys., 2020 152 Art. No. L224108
     doi.org/10.1063/5.0004608

List of optional additional citations

  1. Neese,F.
     Approximate second-order SCF convergence for spin unrestricted wavefunctions
     Chem. Phys. Lett., 2000 325(1-3)93-98
     doi.org/10.1016/s0009-2614(00)00662-x

Timings for individual modules:

Sum of individual times          ...      181.611 sec (=   3.027 min)
Startup calculation              ...       11.247 sec (=   0.187 min)   6.2 %
SCF iterations                   ...      169.653 sec (=   2.828 min)  93.4 %
Property calculations            ...        0.711 sec (=   0.012 min)   0.4 %
                             ****ORCA TERMINATED NORMALLY****
TOTAL RUN TIME: 0 days 0 hours 3 minutes 1 seconds 985 msec
