# Supplementary material for: Photovermellogens: Minimalistic Pyridinium-Based Acylhydrazones with Photoswitchable Basicity for Operation in Aqueous Media
Source: J Org Chem. 2026 May 4;91(19):6559–65. doi: 10.1021/acs.joc.5c02962 (PMC13185115; doi:10.1021/acs.joc.5c02962)
Supplement: Supplementary file 3 [file jo5c02962_si_003.zip › thermodynamics/zpahcl/2e/orca.out]

                                 *****************
                                 * O   R   C   A *
                                 *****************

                                            #,                                       
                                            ###                                      
                                            ####                                     
                                            #####                                    
                                            ######                                   
                                           ########,                                 
                                     ,,################,,,,,                         
                               ,,#################################,,                 
                          ,,##########################################,,             
                       ,#########################################, ''#####,          
                    ,#############################################,,   '####,        
                  ,##################################################,,,,####,       
                ,###########''''           ''''###############################       
              ,#####''   ,,,,##########,,,,          '''####'''          '####       
            ,##' ,,,,###########################,,,                        '##       
           ' ,,###''''                  '''############,,,                           
         ,,##''                                '''############,,,,        ,,,,,,###''
      ,#''                                            '''#######################'''  
     '                                                          ''''####''''         
             ,#######,   #######,   ,#######,      ##                                
            ,#'     '#,  ##    ##  ,#'     '#,    #''#        ,####,   ,####,        
            ##       ##  ##   ,#'  ##            #'  '#       #'       #'  '#        
            ##       ##  #######   ##           ,######,      #####,   #    #        
            '#,     ,#'  ##    ##  '#,     ,#' ,#      #,     #,   #   #,  ,#        
             '#######'   ##     ##  '#######'  #'      '#     '####' # '####'        


                #########################################################
                #                        -***-                          #
                #          Department of theory and spectroscopy        #
                #                                                       #
                #                      Frank Neese                      #
                #                                                       #
                #     Directorship, Architecture, Infrastructure        #
                #                    SHARK, DRIVERS                     #
                #        Core code/Algorithms in most modules           #
                #                                                       #
                #        Max Planck Institute fuer Kohlenforschung      #
                #                Kaiser Wilhelm Platz 1                 #
                #                 D-45470 Muelheim/Ruhr                 #
                #                      Germany                          #
                #                                                       #
                #                  All rights reserved                  #
                #                        -***-                          #
                #########################################################


                         Program Version 6.0.1  -  RELEASE   -


 With contributions from (in alphabetic order):
[Max-Planck-Institut fuer Kohlenforschung]                               
  Daniel Aravena         : Magnetic Suceptibility                        
  Michael Atanasov       : Ab Initio Ligand Field Theory (pilot matlab implementation)
  Alexander A. Auer      : GIAO ZORA, VPT2 properties, NMR spectrum      
  Ute Becker             : All parallelization in ORCA, NUMFREQ, NUMCALC 
  Giovanni Bistoni       : ED, misc. LED, open-shell LED, HFLD           
  Martin Brehm           : Molecular dynamics                            
  Dmytro Bykov           : pre 5.0 version of the SCF Hessian            
  Marcos Casanova-Páez   : Triplet and SCS-CIS(D). UHF-(DLPNO)-IP/EA/STEOM-CCSD. UHF-CVS-IP/STEOM-CCSD   
  Vijay G. Chilkuri      : MRCI spin determinant printing, contributions to CSF-ICE 
  Pauline Colinet        : FMM embedding                                 
  Dipayan Datta          : RHF DLPNO-CCSD density                        
  Achintya Kumar Dutta   : EOM-CC, STEOM-CC                              
  Nicolas Foglia         : Exact transition moments, OPA infrastructure, MCD improvements    
  Dmitry Ganyushin       : Spin-Orbit,Spin-Spin,Magnetic field MRCI      
  Miquel Garcia-Rates    : C-PCM and meta-GGA Hessian, CCSD/C-PCM, Gaussian charge scheme 
  Tiago L. C. Gouveia    : GS-ROHF, GS-ROCIS                             
  Yang Guo               : DLPNO-NEVPT2, F12-NEVPT2, CIM, IAO-localization        
  Andreas Hansen         : Spin unrestricted coupled pair/coupled cluster methods 
  Ingolf Harden          : AUTO-CI MPn and infrastructure                
  Benjamin Helmich-Paris : MC-RPA, TRAH-(SCF,CASSCF), AVAS, COSX integrals, SCF dyn. polar. 
  Lee Huntington         : MR-EOM, pCC                                   
  Robert Izsak           : Overlap fitted RIJCOSX, COSX-SCS-MP3, EOM     
  Riya Kayal             : Wick's Theorem for AUTO-CI, AUTO-CI UHF-CCSDT 
  Emily Kempfer          : AUTO-CI, RHF CISDT and CCSDT                  
  Christian Kollmar      : KDIIS, OOCD, Brueckner-CCSD(T), CCSD density, CASPT2, CASPT2-K, improved NEVPT2 
  Axel Koslowski         : Symmetry handling                             
  Simone Kossmann        : meta-GGA functionals, TD-DFT gradient, OOMP2, (MP2 Hessian; deprecated post 5.0) 
  Lucas Lang             : DCDCAS                                        
  Marvin Lechner         : AUTO-CI (C++ implementation), FIC-MRCC        
  Spencer Leger          : CASSCF response                               
  Dagmar Lenk            : GEPOL surface, SMD, ORCA-2-JSON               
  Dimitrios Liakos       : Extrapolation schemes; Compound Job, initial MDCI parallelization 
  Dimitrios Manganas     : Further ROCIS development; embedding schemes. LFT, Crystal Embedding 
  Dimitrios Pantazis     : SARC Basis sets                               
  Anastasios Papadopoulos: AUTO-CI, single reference methods and gradients 
  Taras Petrenko         : pre 6.0 DFT Hessian and TD-DFT gradient, (ASA, deprecated), ECA, 1-Electron XAS/XES, NRVS 
  Peter Pinski           : DLPNO-MP2, DLPNO-MP2 Gradient                 
  Christoph Reimann      : Effective Core Potentials                     
  Marius Retegan         : Local ZFS, SOC                                
  Christoph Riplinger    : Optimizer, TS searches, QM/MM, DLPNO-CCSD(T), (RO)-DLPNO pert. Triples 
  Michael Roemelt        : Original ROCIS implementation                 
  Masaaki Saitow         : Open-shell DLPNO-CCSD energy and density      
  Barbara Sandhoefer     : DKH picture change effects                    
  Kantharuban Sivalingam : CASSCF convergence/infrastructure, NEVPT2 and variants, FIC-MRCI 
  Bernardo de Souza      : ESD, SOC TD-DFT                               
  Georgi L. Stoychev     : AutoAux, RI-MP2 NMR, DLPNO-MP2 response, X2C  
  Van Anh Tran           : RI-MP2 g-tensors                              
  Willem Van den Heuvel  : Paramagnetic NMR                              
  Zikuan Wang            : NOTCH, Electric field optimization            
  Frank Wennmohs         : Technical directorship and infrastructure     
  Hang Xu                : AUTO-CI-Response properties                   
                                                                         
[FACCTs GmbH]                                                            
  Markus Bursch, Miquel Garcia-Rates, Christoph Riplinger, Bernardo de Souza, Georgi L. Stoychev 
                                                                 
  APM, Basis sets (HGBS, AHGBS, def-TZVP (Ac-Lr), def2-XVPD (La-Lu)), CI-OPT, improved COSX, DLPNO-Multilevel,           
  DOCKER, DRACO, updates on ESD, GOAT, IRC, LR-CPCM, MBIS, meta-GGA TD-DFT gradient, ML-optimized integration grids, 
  MM, NACMEs, nearIR, NEB, NEB-TS, NL-DFT gradient (VV10), 2- and 3-layer-ONIOM, interface openCOSMO-RS, QMMM,   
  Crystal-QMMM, SF, symmetry and pop. for TD-DFT, r2SCAN hybrids, SOLVATOR                                   
                                                                         
[Other institutions]                                                     
  V. Asgeirsson          : NEB                                           
  Christoph Bannwarth    : sTDA-DFT, sTD-DFT, PBEh-3c, B97-3c, D3        
  Sebastian Ehlert       : rSCAN, r2SCAN, r2SCAN-3c, D4, dhf basis sets  
  Marvin Friede          : D4 for Fr, Ra, Ac-Lr                          
  Lars Goerigk           : TD-DFT with DH, B97 family of functionals     
  Stefan Grimme          : VdW corrections, initial TS optimization, DFT functionals, gCP, sTDA/sTD-DF 
  Waldemar Hujo          : DFT-NL                                        
  H. Jonsson             : NEB                                           
  Holger Kruse           : gCP                                           
  Marcel Mueller         : wB97X-3c, vDZP basis set                      
  Hagen Neugebauer       : wr2SCAN                                       
  Tobias Risthaus        : range-separated hybrid DFT                    
  Lukas Wittmann         : regularized MP2, r2SCAN double-hybrids, wr2SCAN        
                                                                         
We gratefully acknowledge several colleagues who have allowed us to      
interface, adapt or use parts of their codes:                            
  Ed Valeev, F. Pavosevic, A. Kumar             : LibInt (2-el integral package), F12 methods 
  Garnet Chan, S. Sharma, J. Yang, R. Olivares  : DMRG                   
  Ulf Ekstrom                                   : XCFun DFT Library      
  Mihaly Kallay                                 : mrcc  (arbitrary order and MRCC methods)
  Frank Weinhold                                : gennbo (NPA and NBO analysis)           
  Simon Mueller                                 : openCOSMO-RS                            
  Christopher J. Cramer and Donald G. Truhlar   : smd solvation model                     
  S Lehtola, MJT Oliveira, MAL Marques          : LibXC Library                           
  Liviu Ungur et al                             : ANISO software                          


 Your calculation uses the libint2 library for the computation of 2-el integrals
 For citations please refer to: http://libint.valeyev.net

 Your ORCA version has been built with support for libXC version: 6.2.2
 For citations please refer to: https://libxc.gitlab.io

 This ORCA versions uses:
   CBLAS   interface :  Fast vector & matrix operations
   LAPACKE interface :  Fast linear algebra routines
   SCALAPACK package :  Parallel linear algebra routines
   Shared memory     :  Shared parallel matrices
   BLAS/LAPACK       :  OpenBLAS 0.3.27  USE64BITINT DYNAMIC_ARCH NO_AFFINITY SkylakeX SINGLE_THREADED
        Core in use  :  SkylakeX
   Copyright (c) 2011-2014, The OpenBLAS Project


***************************************
The coordinates will be read from file: coord.xyz
***************************************


Your calculation utilizes the geometrical counterpoise correction gCP
Please cite in your paper:
H.Kruse, S. Grimme J.Chem.Phys., 136, (2012), 154101 
   

Your calculation utilizes the atom-pairwise dispersion correction
with the Becke-Johnson damping scheme (D3BJ)


Your calculation employs the composite approach PBEh-3c.
Please cite in your paper:
S. Grimme, J. G. Brandenburg, C. Bannwarth, A. Hansen J.Chem.Phys., 143, (2015), 054107 
   

================================================================================

----- Orbital basis set information -----
Your calculation utilizes the basis: def2-mSVP

----- AuxJ basis set information -----
Your calculation utilizes the auxiliary basis: def2/J
   F. Weigend, Phys. Chem. Chem. Phys. 8, 1057 (2006).

================================================================================
                                        WARNINGS
                       Please study these warnings very carefully!
================================================================================


================================================================================
                                       INPUT FILE
================================================================================
NAME = orca.inp
|  1> ! PBEH-3c FREQ VERYTIGHTSCF CPCM(water)
|  2> %pal nprocs 12 end
|  3> * XYZFILE 0 1 coord.xyz
|  4> 
|  5> 
|  6>                          ****END OF INPUT****
================================================================================

                       ****************************
                       * Single Point Calculation *
                       ****************************

---------------------------------
CARTESIAN COORDINATES (ANGSTROEM)
---------------------------------
  N     -4.250244   -0.269156   -0.601948
  C     -3.575803   -0.418343    0.550085
  C     -2.211146   -0.324685    0.595359
  C     -1.500381   -0.068645   -0.583082
  C     -2.228240    0.083851   -1.773293
  C     -3.587438   -0.021957   -1.745655
  H     -4.175357   -0.614553    1.438620
  H     -1.709383   -0.449543    1.542214
  N     -0.148163    0.038674   -0.619483
  H     -1.733538    0.284233   -2.713438
  H     -4.185378    0.088478   -2.638744
  C     -5.711211   -0.384530   -0.627383
  H     -5.995622   -1.244944   -1.228221
  H     -6.072223   -0.513002    0.391002
  H     -6.136497    0.518216   -1.057881
  H      0.333684    0.217787   -1.497748
  N      0.546905   -0.103557    0.493685
  C      1.824063    0.002394    0.515841
  C      2.704051    0.269082   -0.641906
  H      2.258267   -0.152469    1.493143
  O      2.237651    0.347837   -1.769301
  C      4.158693    0.413068   -0.407772
  C      5.021866    0.280091   -1.498786
  C      6.387533    0.422370   -1.331960
  C      6.908412    0.717711   -0.077027
  C      6.058369    0.866424    1.009438
  C      4.690232    0.708828    0.848849
  H      4.622082    0.052714   -2.477896
  H      7.048604    0.305109   -2.180226
  H      7.976612    0.833214    0.052113
  H      6.459172    1.105751    1.985177
  H      4.051412    0.843787    1.710830
  Cl    -5.982402   -0.923678    2.983879

----------------------------
CARTESIAN COORDINATES (A.U.)
----------------------------
  NO LB      ZA    FRAG     MASS         X           Y           Z
   0 N     7.0000    0    14.007   -8.031797   -0.508630   -1.137516
   1 C     6.0000    0    12.011   -6.757288   -0.790554    1.039510
   2 C     6.0000    0    12.011   -4.178461   -0.613566    1.125065
   3 C     6.0000    0    12.011   -2.835309   -0.129720   -1.101866
   4 C     6.0000    0    12.011   -4.210762    0.158455   -3.351038
   5 C     6.0000    0    12.011   -6.779276   -0.041492   -3.298809
   6 H     1.0000    0     1.008   -7.890281   -1.161337    2.718598
   7 H     1.0000    0     1.008   -3.230266   -0.849512    2.914362
   8 N     7.0000    0    14.007   -0.279987    0.073083   -1.170653
   9 H     1.0000    0     1.008   -3.275913    0.537123   -5.127654
  10 H     1.0000    0     1.008   -7.909219    0.167199   -4.986503
  11 C     6.0000    0    12.011  -10.792624   -0.726657   -1.185583
  12 H     1.0000    0     1.008  -11.330084   -2.352603   -2.321001
  13 H     1.0000    0     1.008  -11.474838   -0.969433    0.738887
  14 H     1.0000    0     1.008  -11.596299    0.979287   -1.999105
  15 H     1.0000    0     1.008    0.630572    0.411557   -2.830333
  16 N     7.0000    0    14.007    1.033501   -0.195694    0.932929
  17 C     6.0000    0    12.011    3.446980    0.004524    0.974797
  18 C     6.0000    0    12.011    5.109917    0.508492   -1.213027
  19 H     1.0000    0     1.008    4.267506   -0.288125    2.821631
  20 O     8.0000    0    15.999    4.228548    0.657316   -3.343495
  21 C     6.0000    0    12.011    7.858791    0.780586   -0.770578
  22 C     6.0000    0    12.011    9.489951    0.529295   -2.832295
  23 C     6.0000    0    12.011   12.070689    0.798163   -2.517040
  24 C     6.0000    0    12.011   13.055007    1.356278   -0.145560
  25 C     6.0000    0    12.011   11.448659    1.637305    1.907561
  26 C     6.0000    0    12.011    8.863254    1.339491    1.604092
  27 H     1.0000    0     1.008    8.734470    0.099615   -4.682544
  28 H     1.0000    0     1.008   13.319932    0.576572   -4.120030
  29 H     1.0000    0     1.008   15.073611    1.574547    0.098479
  30 H     1.0000    0     1.008   12.206067    2.089567    3.751440
  31 H     1.0000    0     1.008    7.656059    1.594526    3.233000
  32 Cl   17.0000    0    35.453  -11.305101   -1.745499    5.638713

--------------------------------
INTERNAL COORDINATES (ANGSTROEM)
--------------------------------
 N      0   0   0     0.000000000000     0.00000000     0.00000000
 C      1   0   0     1.343244917909     0.00000000     0.00000000
 C      2   1   0     1.368616072318   121.42730695     0.00000000
 C      3   2   1     1.399809801574   119.40356761   359.96594621
 C      4   3   2     1.403436739758   118.06620965     0.06319672
 C      1   2   3     1.344798940380   120.15564936     0.00000000
 H      2   1   3     1.089705390712   116.29949455   179.87714167
 H      3   2   1     1.078837334741   119.00354437   179.90043899
 N      4   3   2     1.356958259720   122.89039833   179.97516411
 H      5   4   3     1.081089330898   121.35391516   179.91301787
 H      6   1   2     1.080433026869   116.68095483   180.02129005
 C      1   2   3     1.465735892267   120.43798009   179.50449917
 H     12   1   2     1.087293774440   109.42699756   244.59054741
 H     12   1   2     1.088092017141   108.89027449     4.48119037
 H     12   1   2     1.086806223498   109.36197254   124.48115412
 H      9   4   3     1.017647960706   120.59112676   179.47732448
 N      9   4   3     1.320034447591   119.57553225     0.12201604
 C     17   9   4     1.281737225303   122.02857991   180.74853514
 C     18  17   9     1.478472022138   126.47338028   359.08997655
 H     18  17   9     1.080571622289   113.83972147   180.84316064
 O     19  18  17     1.222599933908   120.44109645   356.39733622
 C     19  18  17     1.480382615467   118.59056296   177.49429520
 C     22  19  18     1.397519781255   118.30606005   161.91264857
 C     23  22  19     1.383156650759   120.39039198   179.22122522
 C     24  23  22     1.390467120040   120.03808291   359.10767091
 C     25  24  23     1.387477769190   119.99901042     0.16772500
 C     26  25  24     1.386515487381   120.10961821     0.59666963
 H     23  22  19     1.081749512260   119.89032996   358.47811556
 H     24  23  22     1.081813036694   119.84308643   179.21896396
 H     25  24  23     1.082158717890   120.00985427   180.26813258
 H     26  25  24     1.081659501240   120.20334251   180.60113939
 H     27  26  25     1.081349238160   118.45185131   180.80765037
 Cl     7   2   1     2.397664161148   164.44817693   352.31069806

---------------------------
INTERNAL COORDINATES (A.U.)
---------------------------
 N      0   0   0     0.000000000000     0.00000000     0.00000000
 C      1   0   0     2.538365025630     0.00000000     0.00000000
 C      2   1   0     2.586309559164   121.42730695     0.00000000
 C      3   2   1     2.645257164554   119.40356761   359.96594621
 C      4   3   2     2.652111084425   118.06620965     0.06319672
 C      1   2   3     2.541301702506   120.15564936     0.00000000
 H      2   1   3     2.059244755104   116.29949455   179.87714167
 H      3   2   1     2.038707105710   119.00354437   179.90043899
 N      4   3   2     2.564279486032   122.89039833   179.97516411
 H      5   4   3     2.042962761701   121.35391516   179.91301787
 H      6   1   2     2.041722526827   116.68095483   180.02129005
 C      1   2   3     2.769839421044   120.43798009   179.50449917
 H     12   1   2     2.054687460809   109.42699756   244.59054741
 H     12   1   2     2.056195920903   108.89027449     4.48119037
 H     12   1   2     2.053766123053   109.36197254   124.48115412
 H      9   4   3     1.923075946478   120.59112676   179.47732448
 N      9   4   3     2.494503593290   119.57553225     0.12201604
 C     17   9   4     2.422132331474   122.02857991   180.74853514
 C     18  17   9     2.793907218506   126.47338028   359.08997655
 H     18  17   9     2.041984434213   113.83972147   180.84316064
 O     19  18  17     2.310379046437   120.44109645   356.39733622
 C     19  18  17     2.797517716651   118.59056296   177.49429520
 C     22  19  18     2.640929653310   118.30606005   161.91264857
 C     23  22  19     2.613787270246   120.39039198   179.22122522
 C     24  23  22     2.627602055097   120.03808291   359.10767091
 C     25  24  23     2.621953000673   119.99901042     0.16772500
 C     26  25  24     2.620134551591   120.10961821     0.59666963
 H     23  22  19     2.044210323675   119.89032996   358.47811556
 H     24  23  22     2.044330367458   119.84308643   179.21896396
 H     25  24  23     2.044983610247   120.00985427   180.26813258
 H     26  25  24     2.044040227497   120.20334251   180.60113939
 H     27  26  25     2.043453915247   118.45185131   180.80765037
 Cl     7   2   1     4.530928625688   164.44817693   352.31069806

---------------------
BASIS SET INFORMATION
---------------------
There are 5 groups of distinct atoms

 Group   1 Type N   : 8s4p1d contracted to 4s2p1d pattern {5111/31/1}
 Group   2 Type C   : 8s4p1d contracted to 4s2p1d pattern {5111/31/1}
 Group   3 Type H   : 4s contracted to 2s pattern {31}
 Group   4 Type O   : 8s4p1d contracted to 4s2p1d pattern {5111/31/1}
 Group   5 Type Cl  : 10s7p1d contracted to 4s3p1d pattern {5311/511/1}

Atom   0N    basis set group =>   1
Atom   1C    basis set group =>   2
Atom   2C    basis set group =>   2
Atom   3C    basis set group =>   2
Atom   4C    basis set group =>   2
Atom   5C    basis set group =>   2
Atom   6H    basis set group =>   3
Atom   7H    basis set group =>   3
Atom   8N    basis set group =>   1
Atom   9H    basis set group =>   3
Atom  10H    basis set group =>   3
Atom  11C    basis set group =>   2
Atom  12H    basis set group =>   3
Atom  13H    basis set group =>   3
Atom  14H    basis set group =>   3
Atom  15H    basis set group =>   3
Atom  16N    basis set group =>   1
Atom  17C    basis set group =>   2
Atom  18C    basis set group =>   2
Atom  19H    basis set group =>   3
Atom  20O    basis set group =>   4
Atom  21C    basis set group =>   2
Atom  22C    basis set group =>   2
Atom  23C    basis set group =>   2
Atom  24C    basis set group =>   2
Atom  25C    basis set group =>   2
Atom  26C    basis set group =>   2
Atom  27H    basis set group =>   3
Atom  28H    basis set group =>   3
Atom  29H    basis set group =>   3
Atom  30H    basis set group =>   3
Atom  31H    basis set group =>   3
Atom  32Cl   basis set group =>   5
---------------------------------
AUXILIARY/J BASIS SET INFORMATION
---------------------------------
There are 5 groups of distinct atoms

 Group   1 Type N   : 12s5p4d2f1g contracted to 6s4p3d1f1g pattern {711111/2111/211/2/1}
 Group   2 Type C   : 12s5p4d2f1g contracted to 6s4p3d1f1g pattern {711111/2111/211/2/1}
 Group   3 Type H   : 5s2p1d contracted to 3s1p1d pattern {311/2/1}
 Group   4 Type O   : 12s5p4d2f1g contracted to 6s4p3d1f1g pattern {711111/2111/211/2/1}
 Group   5 Type Cl  : 14s5p5d2f1g contracted to 8s4p3d1f1g pattern {71111111/2111/311/2/1}

Atom   0N    basis set group =>   1
Atom   1C    basis set group =>   2
Atom   2C    basis set group =>   2
Atom   3C    basis set group =>   2
Atom   4C    basis set group =>   2
Atom   5C    basis set group =>   2
Atom   6H    basis set group =>   3
Atom   7H    basis set group =>   3
Atom   8N    basis set group =>   1
Atom   9H    basis set group =>   3
Atom  10H    basis set group =>   3
Atom  11C    basis set group =>   2
Atom  12H    basis set group =>   3
Atom  13H    basis set group =>   3
Atom  14H    basis set group =>   3
Atom  15H    basis set group =>   3
Atom  16N    basis set group =>   1
Atom  17C    basis set group =>   2
Atom  18C    basis set group =>   2
Atom  19H    basis set group =>   3
Atom  20O    basis set group =>   4
Atom  21C    basis set group =>   2
Atom  22C    basis set group =>   2
Atom  23C    basis set group =>   2
Atom  24C    basis set group =>   2
Atom  25C    basis set group =>   2
Atom  26C    basis set group =>   2
Atom  27H    basis set group =>   3
Atom  28H    basis set group =>   3
Atom  29H    basis set group =>   3
Atom  30H    basis set group =>   3
Atom  31H    basis set group =>   3
Atom  32Cl   basis set group =>   5


           ************************************************************
           *        Program running with 12 parallel MPI-processes    *
           *              working on a common directory               *
           ************************************************************
------------------------------------------------------------------------------
                             ORCA STARTUP CALCULATIONS
                           -- RI-GTO INTEGRALS CHOSEN --
------------------------------------------------------------------------------
------------------------------------------------------------------------------
                   ___                                                        
                  /   \      - P O W E R E D   B Y -                         
                 /     \                                                     
                 |  |  |   _    _      __       _____    __    __             
                 |  |  |  | |  | |    /  \     |  _  \  |  |  /  |          
                  \  \/   | |  | |   /    \    | | | |  |  | /  /          
                 / \  \   | |__| |  /  /\  \   | |_| |  |  |/  /          
                |  |  |   |  __  | /  /__\  \  |    /   |      \           
                |  |  |   | |  | | |   __   |  |    \   |  |\   \          
                \     /   | |  | | |  |  |  |  | |\  \  |  | \   \       
                 \___/    |_|  |_| |__|  |__|  |_| \__\ |__|  \__/        
                                                                              
                      - O R C A' S   B I G   F R I E N D -                    
                                      &                                       
                       - I N T E G R A L  F E E D E R -                       
                                                                              
 v1 FN, 2020, v2 2021, v3 2022-2024                                           
------------------------------------------------------------------------------


----------------------
SHARK INTEGRAL PACKAGE
----------------------

Number of atoms                             ...     33
Number of basis functions                   ...    316
Number of shells                            ...    162
Maximum angular momentum                    ...      2
Integral batch strategy                     ... SHARK/LIBINT Hybrid
RI-J (if used) integral strategy            ... SPLIT-RIJ (Revised 2003 algorithm where possible)
Printlevel                                  ...      1
Contraction scheme used                     ... SEGMENTED contraction
Prescreening option                         ... SCHWARTZ
   Thresh                                   ... 1.000e-12
   Tcut                                     ... 1.000e-14
   Tpresel                                  ... 1.000e-14 
Coulomb Range Separation                    ... NOT USED
Exchange Range Separation                   ... NOT USED
Multipole approximations                    ... NOT USED
Finite Nucleus Model                        ... NOT USED
CABS basis                                  ... NOT available
Auxiliary Coulomb fitting basis             ... AVAILABLE
   # of basis functions in Aux-J            ...   1087
   # of shells in Aux-J                     ...    357
   Maximum angular momentum in Aux-J        ...      4
Auxiliary J/K fitting basis                 ... NOT available
Auxiliary Correlation fitting basis         ... NOT available
Auxiliary 'external' fitting basis          ... NOT available

Checking pre-screening integrals            ... done (  0.0 sec) Dimension = 162
Check shell pair data                       ... done (  0.0 sec)
Shell pair information
Shell pair cut-off parameter TPreSel        ...   1.0e-14
Total number of shell pairs                 ...     13203
Shell pairs after pre-screening             ...      8172
Total number of primitive shell pairs       ...     47885
Primitive shell pairs kept                  ...     19230
          la=0 lb=0:   3021 shell pairs
          la=1 lb=0:   2787 shell pairs
          la=1 lb=1:    613 shell pairs
          la=2 lb=0:   1114 shell pairs
          la=2 lb=1:    522 shell pairs
          la=2 lb=2:    115 shell pairs

Calculating one electron integrals          ... done (  0.0 sec)
Calculating RI/J V-Matrix + Cholesky decomp.... done (  0.2 sec)
Calculating Nuclear repulsion               ... done (  0.0 sec) ENN=   1330.270797760304 Eh

Diagonalization of the overlap matrix:
Smallest eigenvalue                        ... 4.283e-04
Time for diagonalization                   ...    0.017 sec
Threshold for overlap eigenvalues          ... 1.000e-07
Number of eigenvalues below threshold      ... 0
Time for construction of square roots      ...    0.067 sec
Total time needed                          ...    0.112 sec

-------------------
DFT GRID GENERATION
-------------------

General Integration Accuracy     IntAcc      ... 4.159
Radial Grid Type                 RadialGrid  ... OptM3 with GC (2021)
Angular Grid (max. ang.)         AngularGrid ... 3 (Lebedev-194)
Angular grid pruning method      GridPruning ... 4 (adaptive)
Weight generation scheme         WeightScheme... mBecke (2022)
Basis function cutoff            BFCut       ... 1.0000e-12
Integration weight cutoff        WCut        ... 1.0000e-14
Partially contracted basis set               ... off
Rotationally invariant grid construction     ... off
Angular grids for H and He will be reduced by one unit

Total number of grid points                  ...    82344
Total number of batches                      ...     1304
Average number of points per batch           ...       63
Average number of grid points per atom       ...     2495
Initializing property integral containers    ... done (  0.1 sec)

SHARK setup successfully completed in   1.4 seconds

Maximum memory used throughout the entire STARTUP-calculation: 30.0 MB


           ************************************************************
           *        Program running with 12 parallel MPI-processes    *
           *              working on a common directory               *
           ************************************************************
-------------------------------------------------------------------------------
                                 ORCA GUESS
                   Start orbitals & Density for SCF / CASSCF
-------------------------------------------------------------------------------

------------
SCF SETTINGS
------------
Hamiltonian:
 Density Functional     Method          .... DFT(GTOs)
 Exchange Functional    Exchange        .... PBE
   PBE kappa parameter   XKappa         ....  1.024500
   PBE mue parameter    XMuePBE         ....  0.123457
 Correlation Functional Correlation     .... PBE
   PBE beta parameter  CBetaPBE         ....  0.030000
 LDA part of GGA corr.  LDAOpt          .... PW91-LDA
 Gradients option       PostSCFGGA      .... off
 Hybrid DFT is turned on
   Fraction HF Exchange ScalHFX         ....  0.420000
   Scaling of DF-GGA-X  ScalDFX         ....  0.580000
   Scaling of DF-GGA-C  ScalDFC         ....  1.000000
   Scaling of DF-LDA-C  ScalLDAC        ....  1.000000
   Perturbative correction              ....  0.000000
 RI-approximation to the Coulomb term is turned on
   Number of AuxJ basis functions       .... 1087
   RIJ-ON(X) (HFX calculated with O(N)) .... on


General Settings:
 Integral files         IntName         .... orca
 Hartree-Fock type      HFTyp           .... RHF
 Total Charge           Charge          ....    0
 Multiplicity           Mult            ....    1
 Number of Electrons    NEL             ....  144
 Basis Dimension        Dim             ....  316
 Nuclear Repulsion      ENuc            ....   1330.2707977603 Eh

Convergence Acceleration:
 AO-DIIS                CNVDIIS         .... on
   Start iteration      DIISMaxIt       ....    12
   Startup error        DIISStart       ....  0.200000
   # of expansion vecs  DIISMaxEq       ....     5
   Bias factor          DIISBfac        ....   1.050
   Max. coefficient     DIISMaxC        ....  10.000
 MO-DIIS                CNVKDIIS        .... off
 Trust-Rad. Augm. Hess. CNVTRAH         .... auto
   Auto Start mean grad. ratio tolernc. ....  1.125000
   Auto Start start iteration           ....    50
   Auto Start num. interpolation iter.  ....    10
   Max. Number of Micro iterations      ....    24
   Max. Number of Macro iterations      .... Maxiter - #DIIS iter
   Number of Davidson start vectors     ....     2
   Converg. threshold    (grad. norm)   ....   2.000e-06
   Grad. Scal. Fac. for Micro threshold ....   0.100
   Minimum threshold for Micro iter.    ....   1.000e-02
   NR start threshold (gradient norm)   ....   1.000e-04
   Initial trust radius                 ....   0.400
   Minimum AH scaling param. (alpha)    ....   1.000
   Maximum AH scaling param. (alpha)    .... 1000.000
   Quad. conv. algorithm                .... NR
   White noise on init. David. guess    .... on
   Maximum white noise                  ....   0.010
   Pseudo random numbers                .... off
   Inactive MOs                         .... canonical
   Orbital update algorithm             .... Taylor
   Preconditioner                       .... Diag
   Full preconditioner red. dimension   ....   250
   COSX micro iterations for RIJONX calc.... off
 SOSCF                  CNVSOSCF        .... on
   Start iteration      SOSCFMaxIt      ....   150
   Startup grad/error   SOSCFStart      ....  0.003300
   Hessian update       SOSCFHessUp     .... L-BFGS
 Level Shifting         CNVShift        .... on
   Level shift para.    LevelShift      ....    0.2500
   Turn off err/grad.   ShiftErr        ....    0.0010
 Zerner damping         CNVZerner       .... off
 Static damping         CNVDamp         .... on
   Fraction old density DampFac         ....    0.7000
   Max. Damping (<1)    DampMax         ....    0.9800
   Min. Damping (>=0)   DampMin         ....    0.0000
   Turn off err/grad.   DampErr         ....    0.1000

SCF Procedure:
 Maximum # iterations   MaxIter         ....   125
 SCF integral mode      SCFMode         .... Direct
   Integral package                     .... SHARK and LIBINT hybrid scheme
 Reset frequency        DirectResetFreq ....    20
 Integral Threshold     Thresh          ....  1.000e-12 Eh
 Primitive CutOff       TCut            ....  1.000e-14 Eh

Convergence Tolerance:
 Convergence Check Mode ConvCheckMode   .... Total+1el-Energy
 Convergence forced     ConvForced      .... 0
 Energy Change          TolE            ....  1.000e-09 Eh
 1-El. energy change                    ....  1.000e-06 Eh
 Orbital Gradient       TolG            ....  2.000e-06
 Orbital Rotation angle TolX            ....  2.000e-06
 DIIS Error             TolErr          ....  1.000e-08

--------------------------------
INITIAL GUESS: MINIMAL BASIS EHT
--------------------------------
The minimal basis has 113 functions
EHT matrix was diagonalized
Basis set overlap was calculated now projecting the orbitals
Using GuessMode=FMatrix for the initial guess
C*T matrix was formed
Effective Fockian was calculated
Effective Fockian was diagonalized
Initial density was built
                      ------------------
                      INITIAL GUESS DONE
                      ------------------
             **** ENERGY FILE WAS UPDATED (orca.en.tmp) ****
Finished Guess after   0.8 sec
Maximum memory used throughout the entire GUESS-calculation: 18.3 MB


           ************************************************************
           *        Program running with 12 parallel MPI-processes    *
           *              working on a common directory               *
           ************************************************************

-------------------------------------------------------------------------------------------
                                      ORCA LEAN-SCF
                              memory conserving SCF solver
-------------------------------------------------------------------------------------------

--------------------
CPCM SOLVATION MODEL
--------------------
CPCM parameters:
  Epsilon                                         ...      80.1510
  Refrac                                          ...       1.3328
  Rsolv                                           ...       1.3000
  Surface type                                    ... GAUSSIAN VDW
  Discretization scheme                           ... Constant charge density
    Threshold for H atoms                         ...       5.0000 (charges/Ang^2)
    Threshold for non-H atoms                     ...       5.0000 (charges/Ang^2)
  Epsilon function type                           ...         CPCM
Solvent:                                          ... WATER
Radii:
  Scheme                                          ... Element-dependent radii
  Radius for N  used is    3.5149 Bohr (=   1.8600 Ang.)
  Radius for C  used is    3.8550 Bohr (=   2.0400 Ang.)
  Radius for H  used is    2.4944 Bohr (=   1.3200 Ang.)
  Radius for O  used is    3.4469 Bohr (=   1.8240 Ang.)
  Radius for Cl used is    3.9684 Bohr (=   2.1000 Ang.)
Calculating surface                               ...        done! (  0.0s)
Cavity surface points                             ...         3153
Cavity Volume                                     ...    2218.8885
Cavity Surface-area                               ...    1186.8947
Calculating surface distance matrix               ...        done! (  0.1s)
Performing Cholesky decomposition & store         ...        done! (  0.5s)
Overall time for CPCM initialization              ...                 0.6s

----------------------------------------D-I-I-S--------------------------------------------
Iteration    Energy (Eh)           Delta-E    RMSDP     MaxDP     DIISErr   Damp  Time(sec)
-------------------------------------------------------------------------------------------
               ***  Starting incremental Fock matrix formation  ***
    1    -1237.0009374289707011     0.00e+00  5.08e-03  1.75e-01  5.13e-01  0.700   2.5
    2    -1237.7961603147600727    -7.95e-01  3.98e-03  1.21e-01  3.02e-01  0.700   2.5
    3    -1238.2773095237193957    -4.81e-01  2.71e-03  7.31e-02  2.11e-01  0.700   2.7
                               ***Turning on AO-DIIS***
    4    -1238.6112879652796437    -3.34e-01  2.00e-03  8.51e-02  1.49e-01  0.700   2.6
    5    -1238.8439094619552634    -2.33e-01  1.44e-03  6.47e-02  1.04e-01  0.700   2.4
    6    -1239.0141910715742597    -1.70e-01  1.06e-03  4.30e-02  7.31e-02  0.700   3.1
    7    -1239.1367072599941821    -1.23e-01  2.58e-03  9.18e-02  5.12e-02  0.000   2.8
    8    -1239.4248236864632418    -2.88e-01  2.86e-04  2.10e-02  2.90e-02  0.000   2.5
    9    -1239.4259700180018626    -1.15e-03  8.04e-05  5.36e-03  1.05e-02  0.000   2.6
                              *** Initializing SOSCF ***
---------------------------------------S-O-S-C-F--------------------------------------
Iteration    Energy (Eh)           Delta-E    RMSDP     MaxDP     MaxGrad    Time(sec)
--------------------------------------------------------------------------------------
   10    -1239.4261583411707761    -1.88e-04  3.75e-05  1.33e-03  1.90e-03     3.0
               *** Restarting incremental Fock matrix formation ***
   11    -1239.4261763595241064    -1.80e-05  3.75e-05  1.18e-03  5.13e-04     2.5
   12    -1239.4261835971583423    -7.24e-06  3.02e-05  1.58e-03  1.98e-04     2.4
   13    -1239.4261848698870381    -1.27e-06  1.06e-05  6.65e-04  1.66e-04     2.3
   14    -1239.4261858975137329    -1.03e-06  3.20e-06  1.05e-04  1.93e-05     2.5
   15    -1239.4261859074827044    -9.97e-09  1.53e-06  7.05e-05  2.39e-05     2.2
   16    -1239.4261859355638080    -2.81e-08  3.09e-07  1.25e-05  3.36e-06     2.0
   17    -1239.4261859355165143     4.73e-11  1.71e-07  7.73e-06  3.53e-06     2.0
                 **** Energy Check signals convergence ****

               *****************************************************
               *                     SUCCESS                       *
               *           SCF CONVERGED AFTER  17 CYCLES          *
               *****************************************************

             **** ENERGY FILE WAS UPDATED (orca.en.tmp) ****

----------------
TOTAL SCF ENERGY
----------------

Total Energy       :      -1239.42618593551651 Eh          -33726.50114 eV

Components:
Nuclear Repulsion  :       1330.27079776030405 Eh           36198.50870 eV
Electronic Energy  :      -2569.61864872843671 Eh          -69922.87824 eV
One Electron Energy:      -4333.09276720498838 Eh         -117909.44860 eV
Two Electron Energy:       1763.47411847655167 Eh           47986.57035 eV
CPCM Dielectric    :         -0.07833496738374 Eh              -2.13160 eV

Virial components:
Potential Energy   :      -2472.43501512885632 Eh          -67278.37713 eV
Kinetic Energy     :       1233.00882919333958 Eh           33551.87599 eV
Virial Ratio       :          2.00520463162164

DFT components:
N(Alpha)           :       72.000144102430 electrons
N(Beta)            :       72.000144102430 electrons
N(Total)           :      144.000288204860 electrons
E(X)               :      -74.429431956398 Eh       
E(C)               :       -6.454763756979 Eh       
E(XC)              :      -80.884195713377 Eh       

CPCM Solvation Model Properties:
Surface-charge          :         -0.01973800804657
Corrected charge        :          0.00000000000000
Outlying charge corr.   :          0.00001986701894 Eh               0.00054 eV
Free-energy (cav+disp)  :  This term is not implemented in the current solvation scheme

---------------
SCF CONVERGENCE
---------------

  Last Energy change         ...   -4.7294e-11  Tolerance :   1.0000e-09
  Last MAX-Density change    ...    7.7250e-06  Tolerance :   1.0000e-08
  Last RMS-Density change    ...    1.7123e-07  Tolerance :   1.0000e-09
  Last DIIS Error            ...    1.9009e-03  Tolerance :   1.0000e-08
  Last Orbital Gradient      ...    3.5290e-06  Tolerance :   2.0000e-06
  Last Orbital Rotation      ...    4.4004e-06  Tolerance :   2.0000e-06


----------------
ORBITAL ENERGIES
----------------

  NO   OCC          E(Eh)            E(eV) 
   0   2.0000    -102.153009     -2779.7247 
   1   2.0000     -19.514894      -531.0273 
   2   2.0000     -14.754710      -401.4961 
   3   2.0000     -14.732428      -400.8898 
   4   2.0000     -14.718950      -400.5230 
   5   2.0000     -10.562935      -287.4321 
   6   2.0000     -10.548433      -287.0374 
   7   2.0000     -10.530309      -286.5443 
   8   2.0000     -10.522715      -286.3376 
   9   2.0000     -10.499309      -285.7007 
  10   2.0000     -10.485755      -285.3319 
  11   2.0000     -10.480676      -285.1937 
  12   2.0000     -10.480163      -285.1797 
  13   2.0000     -10.473828      -285.0073 
  14   2.0000     -10.469080      -284.8781 
  15   2.0000     -10.464969      -284.7663 
  16   2.0000     -10.463967      -284.7390 
  17   2.0000     -10.459323      -284.6126 
  18   2.0000     -10.459002      -284.6039 
  19   2.0000      -9.616788      -261.6861 
  20   2.0000      -7.299968      -198.6422 
  21   2.0000      -7.299716      -198.6354 
  22   2.0000      -7.299589      -198.6319 
  23   2.0000      -1.193380       -32.4735 
  24   2.0000      -1.167800       -31.7774 
  25   2.0000      -1.145179       -31.1619 
  26   2.0000      -1.006167       -27.3792 
  27   2.0000      -0.977083       -26.5878 
  28   2.0000      -0.927306       -25.2333 
  29   2.0000      -0.907593       -24.6969 
  30   2.0000      -0.875189       -23.8151 
  31   2.0000      -0.854513       -23.2525 
  32   2.0000      -0.827171       -22.5085 
  33   2.0000      -0.791879       -21.5481 
  34   2.0000      -0.770789       -20.9742 
  35   2.0000      -0.750538       -20.4232 
  36   2.0000      -0.737996       -20.0819 
  37   2.0000      -0.719857       -19.5883 
  38   2.0000      -0.696532       -18.9536 
  39   2.0000      -0.670181       -18.2365 
  40   2.0000      -0.662997       -18.0411 
  41   2.0000      -0.615871       -16.7587 
  42   2.0000      -0.605869       -16.4865 
  43   2.0000      -0.593582       -16.1522 
  44   2.0000      -0.572500       -15.5785 
  45   2.0000      -0.560813       -15.2605 
  46   2.0000      -0.558143       -15.1878 
  47   2.0000      -0.545530       -14.8446 
  48   2.0000      -0.536349       -14.5948 
  49   2.0000      -0.532527       -14.4908 
  50   2.0000      -0.529477       -14.4078 
  51   2.0000      -0.515235       -14.0203 
  52   2.0000      -0.500511       -13.6196 
  53   2.0000      -0.492963       -13.4142 
  54   2.0000      -0.486013       -13.2251 
  55   2.0000      -0.480281       -13.0691 
  56   2.0000      -0.471214       -12.8224 
  57   2.0000      -0.457824       -12.4580 
  58   2.0000      -0.456065       -12.4102 
  59   2.0000      -0.432659       -11.7732 
  60   2.0000      -0.426060       -11.5937 
  61   2.0000      -0.411300       -11.1920 
  62   2.0000      -0.402443       -10.9510 
  63   2.0000      -0.386504       -10.5173 
  64   2.0000      -0.346920        -9.4402 
  65   2.0000      -0.325108        -8.8466 
  66   2.0000      -0.315242        -8.5782 
  67   2.0000      -0.310231        -8.4418 
  68   2.0000      -0.291561        -7.9338 
  69   2.0000      -0.264711        -7.2031 
  70   2.0000      -0.263919        -7.1816 
  71   2.0000      -0.263854        -7.1798 
  72   0.0000      -0.084923        -2.3109 
  73   0.0000      -0.033090        -0.9004 
  74   0.0000      -0.020247        -0.5509 
  75   0.0000       0.003301         0.0898 
  76   0.0000       0.014945         0.4067 
  77   0.0000       0.103958         2.8288 
  78   0.0000       0.124277         3.3817 
  79   0.0000       0.142832         3.8867 
  80   0.0000       0.153180         4.1682 
  81   0.0000       0.156169         4.2496 
  82   0.0000       0.168191         4.5767 
*Only the first 10 virtual orbitals were printed.

                    ********************************
                    * MULLIKEN POPULATION ANALYSIS *
                    ********************************

-----------------------
MULLIKEN ATOMIC CHARGES
-----------------------
   0 N :   -0.439334
   1 C :    0.060362
   2 C :   -0.412662
   3 C :    0.552367
   4 C :   -0.425025
   5 C :    0.093538
   6 H :    0.335083
   7 H :    0.313465
   8 N :   -0.554359
   9 H :    0.319276
  10 H :    0.341443
  11 C :   -0.545710
  12 H :    0.279840
  13 H :    0.270280
  14 H :    0.278832
  15 H :    0.438974
  16 N :   -0.147366
  17 C :   -0.163026
  18 C :    0.335279
  19 H :    0.280323
  20 O :   -0.413480
  21 C :   -0.000209
  22 C :   -0.256766
  23 C :   -0.238162
  24 C :   -0.240954
  25 C :   -0.234883
  26 C :   -0.288079
  27 H :    0.268115
  28 H :    0.266892
  29 H :    0.269760
  30 H :    0.268749
  31 H :    0.266270
  32 Cl:   -0.878830
Sum of atomic charges:    0.0000000

--------------------------------
MULLIKEN REDUCED ORBITAL CHARGES
--------------------------------
  0 N s       :     3.551323  s :     3.551323
      pz      :     1.174285  p :     3.836989
      px      :     1.231213
      py      :     1.431491
      dz2     :     0.012046  d :     0.051022
      dxz     :     0.015805
      dyz     :     0.008812
      dx2y2   :     0.006747
      dxy     :     0.007612

  1 C s       :     3.164031  s :     3.164031
      pz      :     0.893978  p :     2.718257
      px      :     0.954793
      py      :     0.869487
      dz2     :     0.013555  d :     0.057351
      dxz     :     0.021175
      dyz     :     0.007321
      dx2y2   :     0.005871
      dxy     :     0.009428

  2 C s       :     3.315263  s :     3.315263
      pz      :     1.068172  p :     3.060676
      px      :     0.958430
      py      :     1.034074
      dz2     :     0.009664  d :     0.036723
      dxz     :     0.012856
      dyz     :     0.003517
      dx2y2   :     0.005805
      dxy     :     0.004880

  3 C s       :     3.020915  s :     3.020915
      pz      :     0.818333  p :     2.359471
      px      :     0.678420
      py      :     0.862718
      dz2     :     0.015181  d :     0.067247
      dxz     :     0.016198
      dyz     :     0.006864
      dx2y2   :     0.011746
      dxy     :     0.017258

  4 C s       :     3.322074  s :     3.322074
      pz      :     1.058349  p :     3.066150
      px      :     0.969907
      py      :     1.037894
      dz2     :     0.009480  d :     0.036801
      dxz     :     0.012582
      dyz     :     0.003532
      dx2y2   :     0.005785
      dxy     :     0.005422

  5 C s       :     3.136945  s :     3.136945
      pz      :     0.886263  p :     2.711909
      px      :     0.937735
      py      :     0.887911
      dz2     :     0.013371  d :     0.057609
      dxz     :     0.021586
      dyz     :     0.007180
      dx2y2   :     0.006242
      dxy     :     0.009230

  6 H s       :     0.664917  s :     0.664917

  7 H s       :     0.686535  s :     0.686535

  8 N s       :     3.573224  s :     3.573224
      pz      :     1.200014  p :     3.923638
      px      :     1.147752
      py      :     1.575872
      dz2     :     0.017514  d :     0.057497
      dxz     :     0.018553
      dyz     :     0.005572
      dx2y2   :     0.008464
      dxy     :     0.007394

  9 H s       :     0.680724  s :     0.680724

 10 H s       :     0.658557  s :     0.658557

 11 C s       :     3.381971  s :     3.381971
      pz      :     1.226288  p :     3.116657
      px      :     0.712943
      py      :     1.177426
      dz2     :     0.009624  d :     0.047083
      dxz     :     0.005786
      dyz     :     0.007834
      dx2y2   :     0.014845
      dxy     :     0.008993

 12 H s       :     0.720160  s :     0.720160

 13 H s       :     0.729720  s :     0.729720

 14 H s       :     0.721168  s :     0.721168

 15 H s       :     0.561026  s :     0.561026

 16 N s       :     3.579276  s :     3.579276
      pz      :     1.235865  p :     3.506463
      px      :     1.186896
      py      :     1.083703
      dz2     :     0.014510  d :     0.061626
      dxz     :     0.014894
      dyz     :     0.009301
      dx2y2   :     0.007456
      dxy     :     0.015466

 17 C s       :     3.179846  s :     3.179846
      pz      :     1.063362  p :     2.928344
      px      :     0.859688
      py      :     1.005293
      dz2     :     0.011817  d :     0.054837
      dxz     :     0.021731
      dyz     :     0.002098
      dx2y2   :     0.010060
      dxy     :     0.009130

 18 C s       :     3.143847  s :     3.143847
      pz      :     0.828650  p :     2.422287
      px      :     0.849920
      py      :     0.743717
      dz2     :     0.029642  d :     0.098586
      dxz     :     0.034473
      dyz     :     0.016971
      dx2y2   :     0.009066
      dxy     :     0.008434

 19 H s       :     0.719677  s :     0.719677

 20 O s       :     3.773855  s :     3.773855
      pz      :     1.456513  p :     4.610890
      px      :     1.748846
      py      :     1.405531
      dz2     :     0.009355  d :     0.028735
      dxz     :     0.007391
      dyz     :     0.009489
      dx2y2   :     0.001038
      dxy     :     0.001463

 21 C s       :     3.220799  s :     3.220799
      pz      :     0.862874  p :     2.736680
      px      :     0.831143
      py      :     1.042663
      dz2     :     0.012111  d :     0.042730
      dxz     :     0.012568
      dyz     :     0.007046
      dx2y2   :     0.007189
      dxy     :     0.003815

 22 C s       :     3.287237  s :     3.287237
      pz      :     1.045828  p :     2.929725
      px      :     0.935807
      py      :     0.948090
      dz2     :     0.010206  d :     0.039804
      dxz     :     0.013426
      dyz     :     0.003769
      dx2y2   :     0.005696
      dxy     :     0.006707

 23 C s       :     3.257884  s :     3.257884
      pz      :     1.003253  p :     2.940539
      px      :     0.955993
      py      :     0.981293
      dz2     :     0.009567  d :     0.039739
      dxz     :     0.014946
      dyz     :     0.004087
      dx2y2   :     0.005893
      dxy     :     0.005247

 24 C s       :     3.272015  s :     3.272015
      pz      :     0.905055  p :     2.928643
      px      :     1.082138
      py      :     0.941450
      dz2     :     0.011697  d :     0.040296
      dxz     :     0.011391
      dyz     :     0.006665
      dx2y2   :     0.007397
      dxy     :     0.003146

 25 C s       :     3.254449  s :     3.254449
      pz      :     1.039729  p :     2.940825
      px      :     0.909711
      py      :     0.991385
      dz2     :     0.010820  d :     0.039609
      dxz     :     0.012966
      dyz     :     0.003857
      dx2y2   :     0.005977
      dxy     :     0.005988

 26 C s       :     3.305232  s :     3.305232
      pz      :     1.000587  p :     2.942820
      px      :     0.990588
      py      :     0.951645
      dz2     :     0.009320  d :     0.040027
      dxz     :     0.014856
      dyz     :     0.004334
      dx2y2   :     0.005728
      dxy     :     0.005789

 27 H s       :     0.731885  s :     0.731885

 28 H s       :     0.733108  s :     0.733108

 29 H s       :     0.730240  s :     0.730240

 30 H s       :     0.731251  s :     0.731251

 31 H s       :     0.733730  s :     0.733730

 32 Cls       :     5.992914  s :     5.992914
      pz      :     3.936378  p :    11.885440
      px      :     3.953973
      py      :     3.995088
      dz2     :     0.000152  d :     0.000476
      dxz     :     0.000222
      dyz     :     0.000021
      dx2y2   :     0.000070
      dxy     :     0.000011


                     *******************************
                     * LOEWDIN POPULATION ANALYSIS *
                     *******************************

----------------------
LOEWDIN ATOMIC CHARGES
----------------------
   0 N :    0.028428
   1 C :   -0.000708
   2 C :   -0.165992
   3 C :    0.082946
   4 C :   -0.153588
   5 C :    0.011422
   6 H :    0.169442
   7 H :    0.181810
   8 N :   -0.087613
   9 H :    0.184286
  10 H :    0.183234
  11 C :   -0.246828
  12 H :    0.157011
  13 H :    0.153039
  14 H :    0.157104
  15 H :    0.284798
  16 N :   -0.024342
  17 C :   -0.138544
  18 C :    0.103875
  19 H :    0.158918
  20 O :   -0.231562
  21 C :   -0.101377
  22 C :   -0.099705
  23 C :   -0.137212
  24 C :   -0.111420
  25 C :   -0.137852
  26 C :   -0.111120
  27 H :    0.159292
  28 H :    0.155218
  29 H :    0.156190
  30 H :    0.155875
  31 H :    0.158344
  32 Cl:   -0.893369

-------------------------------
LOEWDIN REDUCED ORBITAL CHARGES
-------------------------------
  0 N s       :     3.040060  s :     3.040060
      pz      :     1.221999  p :     3.807670
      px      :     1.219587
      py      :     1.366085
      dz2     :     0.035066  d :     0.123841
      dxz     :     0.040904
      dyz     :     0.018861
      dx2y2   :     0.014548
      dxy     :     0.014463

  1 C s       :     2.890841  s :     2.890841
      pz      :     1.015116  p :     2.982816
      px      :     1.083524
      py      :     0.884175
      dz2     :     0.030364  d :     0.127052
      dxz     :     0.048950
      dyz     :     0.014086
      dx2y2   :     0.014729
      dxy     :     0.018923

  2 C s       :     2.888388  s :     2.888388
      pz      :     1.083562  p :     3.192568
      px      :     1.080917
      py      :     1.028089
      dz2     :     0.022828  d :     0.085036
      dxz     :     0.032514
      dyz     :     0.005927
      dx2y2   :     0.014026
      dxy     :     0.009741

  3 C s       :     2.822585  s :     2.822585
      pz      :     1.101588  p :     2.937972
      px      :     0.968409
      py      :     0.867975
      dz2     :     0.036679  d :     0.156497
      dxz     :     0.043035
      dyz     :     0.013739
      dx2y2   :     0.028144
      dxy     :     0.034900

  4 C s       :     2.888810  s :     2.888810
      pz      :     1.077964  p :     3.180180
      px      :     1.078040
      py      :     1.024176
      dz2     :     0.022284  d :     0.084597
      dxz     :     0.031782
      dyz     :     0.005835
      dx2y2   :     0.014036
      dxy     :     0.010660

  5 C s       :     2.877899  s :     2.877899
      pz      :     1.000154  p :     2.983134
      px      :     1.078578
      py      :     0.904402
      dz2     :     0.030053  d :     0.127544
      dxz     :     0.049357
      dyz     :     0.014105
      dx2y2   :     0.015219
      dxy     :     0.018810

  6 H s       :     0.830558  s :     0.830558

  7 H s       :     0.818190  s :     0.818190

  8 N s       :     3.059319  s :     3.059319
      pz      :     1.196117  p :     3.896027
      px      :     1.166301
      py      :     1.533610
      dz2     :     0.043993  d :     0.132266
      dxz     :     0.043720
      dyz     :     0.010967
      dx2y2   :     0.018578
      dxy     :     0.015009

  9 H s       :     0.815714  s :     0.815714

 10 H s       :     0.816766  s :     0.816766

 11 C s       :     2.952472  s :     2.952472
      pz      :     1.189965  p :     3.204765
      px      :     0.850708
      py      :     1.164092
      dz2     :     0.017102  d :     0.089590
      dxz     :     0.011911
      dyz     :     0.011972
      dx2y2   :     0.029841
      dxy     :     0.018765

 12 H s       :     0.842989  s :     0.842989

 13 H s       :     0.846961  s :     0.846961

 14 H s       :     0.842896  s :     0.842896

 15 H s       :     0.715202  s :     0.715202

 16 N s       :     3.186517  s :     3.186517
      pz      :     1.365564  p :     3.700112
      px      :     1.262423
      py      :     1.072126
      dz2     :     0.030845  d :     0.137713
      dxz     :     0.040296
      dyz     :     0.018144
      dx2y2   :     0.017900
      dxy     :     0.030528

 17 C s       :     2.902111  s :     2.902111
      pz      :     1.079659  p :     3.110579
      px      :     1.032374
      py      :     0.998546
      dz2     :     0.024434  d :     0.125854
      dxz     :     0.055069
      dyz     :     0.003782
      dx2y2   :     0.025388
      dxy     :     0.017181

 18 C s       :     2.859661  s :     2.859661
      pz      :     1.022147  p :     2.810539
      px      :     1.035499
      py      :     0.752893
      dz2     :     0.071609  d :     0.225925
      dxz     :     0.082635
      dyz     :     0.034228
      dx2y2   :     0.021519
      dxy     :     0.015935

 19 H s       :     0.841082  s :     0.841082

 20 O s       :     3.514101  s :     3.514101
      pz      :     1.528818  p :     4.661608
      px      :     1.737480
      py      :     1.395310
      dz2     :     0.021703  d :     0.055852
      dxz     :     0.017267
      dyz     :     0.012429
      dx2y2   :     0.002375
      dxy     :     0.002078

 21 C s       :     2.850797  s :     2.850797
      pz      :     1.090474  p :     3.144097
      px      :     1.041500
      py      :     1.012123
      dz2     :     0.032816  d :     0.106484
      dxz     :     0.034338
      dyz     :     0.014812
      dx2y2   :     0.016726
      dxy     :     0.007791

 22 C s       :     2.891748  s :     2.891748
      pz      :     1.083706  p :     3.117752
      px      :     1.085295
      py      :     0.948750
      dz2     :     0.022335  d :     0.090205
      dxz     :     0.033478
      dyz     :     0.006519
      dx2y2   :     0.014123
      dxy     :     0.013749

 23 C s       :     2.893225  s :     2.893225
      pz      :     1.085615  p :     3.153481
      px      :     1.088436
      py      :     0.979430
      dz2     :     0.022800  d :     0.090506
      dxz     :     0.035738
      dyz     :     0.007770
      dx2y2   :     0.013517
      dxy     :     0.010682

 24 C s       :     2.898635  s :     2.898635
      pz      :     1.086733  p :     3.121984
      px      :     1.093024
      py      :     0.942227
      dz2     :     0.029795  d :     0.090801
      dxz     :     0.029095
      dyz     :     0.014272
      dx2y2   :     0.012503
      dxy     :     0.005136

 25 C s       :     2.892618  s :     2.892618
      pz      :     1.087216  p :     3.154825
      px      :     1.084405
      py      :     0.983203
      dz2     :     0.023942  d :     0.090410
      dxz     :     0.032356
      dyz     :     0.006398
      dx2y2   :     0.015134
      dxy     :     0.012580

 26 C s       :     2.891900  s :     2.891900
      pz      :     1.074939  p :     3.128613
      px      :     1.093903
      py      :     0.959771
      dz2     :     0.021785  d :     0.090608
      dxz     :     0.035621
      dyz     :     0.008389
      dx2y2   :     0.013083
      dxy     :     0.011731

 27 H s       :     0.840708  s :     0.840708

 28 H s       :     0.844782  s :     0.844782

 29 H s       :     0.843810  s :     0.843810

 30 H s       :     0.844125  s :     0.844125

 31 H s       :     0.841656  s :     0.841656

 32 Cls       :     5.990606  s :     5.990606
      pz      :     3.944589  p :    11.902299
      px      :     3.961915
      py      :     3.995795
      dz2     :     0.000158  d :     0.000464
      dxz     :     0.000208
      dyz     :     0.000020
      dx2y2   :     0.000067
      dxy     :     0.000011


                      *****************************
                      * MAYER POPULATION ANALYSIS *
                      *****************************

  NA   - Mulliken gross atomic population
  ZA   - Total nuclear charge
  QA   - Mulliken gross atomic charge
  VA   - Mayer's total valence
  BVA  - Mayer's bonded valence
  FA   - Mayer's free valence

  ATOM       NA         ZA         QA         VA         BVA        FA
  0 N      7.4393     7.0000    -0.4393     3.4445     3.4445     0.0000
  1 C      5.9396     6.0000     0.0604     3.5224     3.5224     0.0000
  2 C      6.4127     6.0000    -0.4127     3.7826     3.7826     0.0000
  3 C      5.4476     6.0000     0.5524     3.5381     3.5381     0.0000
  4 C      6.4250     6.0000    -0.4250     3.7891     3.7891    -0.0000
  5 C      5.9065     6.0000     0.0935     3.5950     3.5950    -0.0000
  6 H      0.6649     1.0000     0.3351     0.9030     0.9030    -0.0000
  7 H      0.6865     1.0000     0.3135     0.8912     0.8912    -0.0000
  8 N      7.5544     7.0000    -0.5544     3.1489     3.1489    -0.0000
  9 H      0.6807     1.0000     0.3193     0.8781     0.8781    -0.0000
 10 H      0.6586     1.0000     0.3414     0.8483     0.8483    -0.0000
 11 C      6.5457     6.0000    -0.5457     3.5325     3.5325     0.0000
 12 H      0.7202     1.0000     0.2798     0.8852     0.8852     0.0000
 13 H      0.7297     1.0000     0.2703     0.9446     0.9446     0.0000
 14 H      0.7212     1.0000     0.2788     0.8870     0.8870     0.0000
 15 H      0.5610     1.0000     0.4390     0.8146     0.8146    -0.0000
 16 N      7.1474     7.0000    -0.1474     3.0858     3.0858    -0.0000
 17 C      6.1630     6.0000    -0.1630     3.7948     3.7948     0.0000
 18 C      5.6647     6.0000     0.3353     3.9071     3.9071     0.0000
 19 H      0.7197     1.0000     0.2803     0.8891     0.8891     0.0000
 20 O      8.4135     8.0000    -0.4135     2.1914     2.1914     0.0000
 21 C      6.0002     6.0000    -0.0002     3.5876     3.5876    -0.0000
 22 C      6.2568     6.0000    -0.2568     3.7816     3.7816     0.0000
 23 C      6.2382     6.0000    -0.2382     3.7760     3.7760     0.0000
 24 C      6.2410     6.0000    -0.2410     3.7800     3.7800     0.0000
 25 C      6.2349     6.0000    -0.2349     3.7899     3.7899     0.0000
 26 C      6.2881     6.0000    -0.2881     3.7591     3.7591     0.0000
 27 H      0.7319     1.0000     0.2681     0.9022     0.9022     0.0000
 28 H      0.7331     1.0000     0.2669     0.8936     0.8936     0.0000
 29 H      0.7302     1.0000     0.2698     0.8921     0.8921     0.0000
 30 H      0.7313     1.0000     0.2687     0.8923     0.8923     0.0000
 31 H      0.7337     1.0000     0.2663     0.8988     0.8988     0.0000
 32 Cl    17.8788    17.0000    -0.8788     0.2382     0.2382     0.0000

  Mayer bond orders larger than 0.100000
B(  0-N ,  1-C ) :   1.2070 B(  0-N ,  5-C ) :   1.1950 B(  0-N , 11-C ) :   0.8945 
B(  1-C ,  2-C ) :   1.4678 B(  1-C ,  6-H ) :   0.7876 B(  2-C ,  3-C ) :   1.2744 
B(  2-C ,  7-H ) :   0.8744 B(  3-C ,  4-C ) :   1.2539 B(  3-C ,  8-N ) :   1.0311 
B(  4-C ,  5-C ) :   1.5027 B(  4-C ,  9-H ) :   0.8784 B(  5-C , 10-H ) :   0.8612 
B(  6-H , 32-Cl) :   0.1374 B(  8-N , 15-H ) :   0.7072 B(  8-N , 16-N ) :   1.1920 
B( 11-C , 12-H ) :   0.8939 B( 11-C , 13-H ) :   0.8581 B( 11-C , 14-H ) :   0.8953 
B( 16-N , 17-C ) :   1.7927 B( 17-C , 18-C ) :   0.9987 B( 17-C , 19-H ) :   0.8822 
B( 18-C , 20-O ) :   1.9414 B( 18-C , 21-C ) :   0.9478 B( 21-C , 22-C ) :   1.3362 
B( 21-C , 26-C ) :   1.3409 B( 22-C , 23-C ) :   1.4412 B( 22-C , 27-H ) :   0.8999 
B( 23-C , 24-C ) :   1.3965 B( 23-C , 28-H ) :   0.9035 B( 24-C , 25-C ) :   1.4160 
B( 24-C , 29-H ) :   0.9013 B( 25-C , 26-C ) :   1.4322 B( 25-C , 30-H ) :   0.9022 
B( 26-C , 31-H ) :   0.9026 

-------
TIMINGS
-------

Total SCF time: 0 days 0 hours 0 min 44 sec 

Total time                  ....      44.435 sec
Sum of individual times     ....      42.028 sec  ( 94.6%)

SCF preparation             ....       1.121 sec  (  2.5%)
Fock matrix formation       ....      36.030 sec  ( 81.1%)
  Startup                   ....       0.240 sec  (  0.7% of F)
  Exchange formation        ....      20.053 sec  ( 55.7% of F)
  Split-RI-J                ....       2.978 sec  (  8.3% of F)
  XC integration            ....       4.784 sec  ( 13.3% of F)
    XC Preparation          ....       0.000 sec  (  0.0% of XC)
    Basis function eval.    ....       0.489 sec  ( 10.2% of XC)
    Density eval.           ....       0.334 sec  (  7.0% of XC)
    XC-Functional eval.     ....       0.078 sec  (  1.6% of XC)
    XC-Potential eval.      ....       0.482 sec  ( 10.1% of XC)
  CPCM terms                ....       5.596 sec  ( 15.5% of F)
Diagonalization             ....       0.000 sec  (  0.0%)
Density matrix formation    ....       1.156 sec  (  2.6%)
Total Energy calculation    ....       0.201 sec  (  0.5%)
Population analysis         ....       0.080 sec  (  0.2%)
Orbital Transformation      ....       0.208 sec  (  0.5%)
Orbital Orthonormalization  ....       0.000 sec  (  0.0%)
DIIS solution               ....       2.360 sec  (  5.3%)
SOSCF solution              ....       0.872 sec  (  2.0%)
Finished LeanSCF after  44.7 sec

Maximum memory used throughout the entire LEANSCF-calculation: 27.2 MB


           ************************************************************
           *        Program running with 12 parallel MPI-processes    *
           *              working on a common directory               *
           ************************************************************

------------------------------------------------------------------------------
                         ORCA PROPERTY INTEGRAL CALCULATIONS
------------------------------------------------------------------------------

GBWName                                   ... orca.gbw
Number of atoms                           ...     33
Number of basis functions                 ...    316
Max core memory                           ...   1024 MB

Dipole integrals                          ... YES
Quadrupole integrals                      ...  NO
Linear momentum integrals                 ...  NO
Angular momentum integrals                ...  NO
Higher moments length integrals           ...  NO
Higher moments velocity integrals         ...  NO
Kinetic energy integrals                  ...  NO
GIAO right hand sides                     ...  NO
GIAO dipole derivative integrals          ...  NO
SOC integrals                             ...  NO
EPR diamagnetic integrals (GIAO)          ...  NO
EPR gauge integrals                       ...  NO
Field gradient integrals                  ...  NO (   0 nuclei)
Spin-dipole/Fermi contact integrals       ...  NO (   0 nuclei)
Contact density integrals                 ...  NO (   0 nuclei)
Nucleus-orbit integrals                   ...  NO (   0 nuclei)
Geometric perturbations                   ... YES (  33 nuclei)

Choice of electric origin   ... Center of mass
Position of electric origin ... ( -0.0000, -0.0000, -0.0000) 
Choice of magnetic origin   ... GIAO
Position of magnetic origin ... (  0.0000,  0.0000,  0.0000) 

Calculating integrals                     ... Electric Dipole (Length)     done (  0.1 sec)
Calculating integrals                     ... Geometrical perturbation right hand sides

-----------------------
GEOMETRIC PERTURBATIONS (33 nuclei)
-----------------------

MaxCore                            ...   1024 MB
Number of batches                  ...      1

BATCH   0: Atoms    0 -   32 ( 99 perturbations)
   => H(core) and overlap derivative integrals     ... done (     0.3 sec)
   => Making and storing internal U-coefficients   ... done (     4.8 sec)
   => RI-J derivative integrals                    ... done (     4.0 sec)
   => RI-J response operators                      ... done (     0.8 sec)
   => Exact two-electron exchange derivatives      ... done (     8.9 sec)
   => Exact two-electron exchange response ops.    ... done (    44.9 sec)
   => XC derivative integrals                      ... done (     9.6 sec)
   => XC response operators                        ... done (     4.4 sec)
   => CPCM derivative integrals                    ... done (    13.0 sec)
   => CPCM response operators                      ... done (    22.8 sec)
   => Completing and storing right hand sides      ... done (     1.0 sec)
   => Total time for right hand sides = 115.1 sec

  geometrical perturbations done (115.2 sec)

Property integrals calculated in 115.4 sec

Maximum memory used throughout the entire PROPINT-calculation: 330.3 MB


-------------------------------------------------------------------------------
                          DFT DISPERSION CORRECTION                            
                                                                               
                              DFTD3 V3.1  Rev 1                                
                          USING Becke-Johnson damping                          
-------------------------------------------------------------------------------
The PBEh-3c composite method is recognized
Using three-body term ABC
Active option DFTDOPT                   ...         4   

molecular C6(AA) [au] = 14238.725656 


            DFT-D V3
 parameters
 s6 scaling factor         :     1.0000 
 a1 scaling factor         :     0.4860 
 s8 scaling factor         :     0.0000 
 a2 scaling factor         :     4.5000 
 Damping factor alpha9(ATM):    16.0000 
 ad hoc parameters k1-k3   :    16.0000     1.3333    -4.0000 

 Edisp/kcal,au: -13.916971920712  -0.022178104095 
 E6   /kcal   : -13.838080814 
 E8   /kcal   :  -0.000000000 
 E6(ABC)      :  -0.078891107 
 % E8         :   0.000000000 
 % E6(ABC)    :   0.566869772 

-------------------------   ----------------
Dispersion correction           -0.022178104
-------------------------   ----------------

------------------   -----------------
gCP correction             0.060494801
------------------   -----------------

-------------------------   --------------------
FINAL SINGLE POINT ENERGY     -1239.387869238311
-------------------------   --------------------


           ************************************************************
           *        Program running with 12 parallel MPI-processes    *
           *              working on a common directory               *
           ************************************************************
------------------------------------------------------------------------------
                            ORCA SCF RESPONSE CALCULATION
------------------------------------------------------------------------------

GBWName                                 ... orca.gbw
Number of atoms                         ...     33
Number of basis functions               ...    316
Max core memory                         ...   1024 MB

Electric field perturbation             ...  NO
Quadrupolar field perturbation          ...  NO
Magnetic field perturbation (no GIAO)   ...  NO
Magnetic field perturbation (with GIAO) ...  NO
Linear momentum (velocity) perturbation ...  NO
Spin-orbit coupling perturbation        ...  NO
Choice of electric origin               ... Center of mass
Position of electric origin             ...    -0.000012    -0.000001    -0.000000
Choice of magnetic origin               ... GIAO
Position of magnetic origin             ...     0.000000     0.000000     0.000000
Nuclear geometric perturbations         ... YES (  99 perturbations)
Nucleus-orbit perturbations             ...  NO (   0 perturbations)
Spin-dipole/Fermi contact perturbations ...  NO (   0 perturbations)

Total number of real perturbations      ...     99
Total number of imaginary perturbations ...      0
Total number of triplet perturbations   ...      0
Total number of SOC perturbations       ...      0

Using XC Grid                  ... (orca.grid_cpscf.tmp) 
Recalculating density on grid  ... (orca.grho_cpscf0.tmp) done
Calculating the xc-kernel      ... (orca.fxc_cpscf0.tmp) done

                                **********************
                                * REAL PERTURBATIONS *
                                **********************


-------------------
SHARK CP-SCF DRIVER
-------------------

Dimension of the orbital basis          ...    316
Dimension of the CPSCF-problem          ...  17568
Number of operators                     ...      1
Max. number of iterations               ...    128
Convergence Tolerance                   ... 3.0e-05
Number of perturbations                 ...     99
Perturbation type                       ... REAL

----------------------------
POPLE LINEAR EQUATION SOLVER
----------------------------

  ITERATION   0:   ||err||_max =   3.4465e-01 ( 202.2 sec   0/ 99 done)
  ITERATION   1:   ||err||_max =   4.5997e-02 ( 202.7 sec   0/ 99 done)
  ITERATION   2:   ||err||_max =   2.6427e-02 ( 212.2 sec   0/ 99 done)
  ITERATION   3:   ||err||_max =   7.9306e-03 ( 208.4 sec   0/ 99 done)
  ITERATION   4:   ||err||_max =   2.8383e-03 ( 201.1 sec   0/ 99 done)
  ITERATION   5:   ||err||_max =   9.3731e-04 ( 196.3 sec   1/ 99 done)
  ITERATION   6:   ||err||_max =   3.6343e-04 ( 217.0 sec  12/ 99 done)
  ITERATION   7:   ||err||_max =   1.1648e-04 ( 189.1 sec  49/ 99 done)
  ITERATION   8:   ||err||_max =   5.2572e-05 (  93.2 sec  88/ 99 done)
  ITERATION   9:   ||err||_max =   2.1345e-05 (  16.1 sec  99/ 99 done)

CP-SCF equations solved in 1790.9 sec
Response densities calculated in   2.8 sec

Maximum memory used throughout the entire SCFRESP-calculation: 261.1 MB


           ************************************************************
           *        Program running with 12 parallel MPI-processes    *
           *              working on a common directory               *
           ************************************************************

------------------------------------------------------------------------------
                              ORCA PROPERTY CALCULATIONS
------------------------------------------------------------------------------

GBWName                                 ... orca.gbw
Number of atoms                         ...     33
Number of basis functions               ...    316
Max core memory                         ...   1024 MB

Electric properties:
Dipole moment                           ... YES
Quadrupole moment                       ...  NO
Static polarizability (Dipole/Dipole)   ...  NO
Static polarizability (Dipole/Quad.)    ...  NO
Static polarizability (Quad./Quad.)     ...  NO
Static polarizability (Velocity)        ...  NO

Atomic electric properties:
Dipole moment                           ...  NO
Quadrupole moment                       ...  NO
Static polarizability                   ...  NO

Choice of electric origin               ... Center of mass
Position of electric origin             ...    -0.000012    -0.000001    -0.000000

General magnetic properties:
Magnetizability                         ...  NO

EPR properties:
g-Tensor (aka g-matrix)                 ...  NO
Zero-Field splitting spin-orbit         ...  NO
Zero-field splitting spin-spin          ...  NO
Hyperfine couplings                     ...  NO (   0 nuclei)
Quadrupole couplings                    ...  NO (   0 nuclei)
Contact density                         ...  NO (   0 nuclei)

NMR properties:
Chemical shifts                         ...  NO (   0 nuclei)
Spin-rotation constants                 ...  NO (   0 nuclei)
Spin-spin couplings                     ...  NO (   0 nuclei,    0 pairs)

Choice of magnetic origin               ... GIAO
Position of magnetic origin             ...     0.000000     0.000000     0.000000

Properties with geometric perturbations:
SCF Hessian                             ... YES
IR spectrum                             ... YES
VCD spectrum                            ...  NO
X-ray spectroscopy properties:
SCF XES/XAS/RIXS spectra                ...  NO


-------------
DIPOLE MOMENT
-------------

Method             : SCF
Type of density    : Electron Density
Multiplicity       :   1
Irrep              :   0
Energy             : -1239.4261859355165143 Eh
Relativity type    : 
Basis              : AO
                                X                 Y                 Z
Electronic contribution:     -4.357047285      -1.021619899       3.122278854
Nuclear contribution   :     10.613910054       2.439044315      -8.895899512
                        -----------------------------------------
Total Dipole Moment    :      6.256862769       1.417424415      -5.773620659
                        -----------------------------------------
Magnitude (a.u.)       :      8.630881716
Magnitude (Debye)      :     21.937957884


--------------------
Rotational spectrum 
--------------------
 
Rotational constants in cm-1:             0.031958             0.003146             0.002874 
Rotational constants in MHz :           958.086806            94.300670            86.151194 

Dipole components along the rotational axes: 
x,y,z [a.u.] :     7.063876    -4.948219     0.330002 
x,y,z [Debye]:    17.954946   -12.577374     0.838799 

 

Dipole moment calculation done in   0.0 sec 

-----------
SCF HESSIAN
-----------

Occupied/Occupied contributions to the Hessian:
   => Occupied/Occupied contributions              ... done (  0.2 sec)
Perturbed density contributions to the Hessian:
   => Perturbed density contributions              ... done (  0.1 sec)
Explicit contributions to the Hessian:
   => Nuclear repulsion Hessian                    ... done (  0.0 sec)
   => HCore and overlap Hessian                    ... done (  4.0 sec)
   => RI-J Hessian                                 ... done (  9.4 sec)
   => ON(X) Hessian                                ... done ( 28.4 sec)
   => XC-Hessian                                   ... done (  5.1 sec)
   => CPCM-Hessian                                 ... done (  8.2 sec)
   => Van der Waals-Hessian                        ... done (  0.7 sec)
   => GCP-Hessian                                  ... done (  0.2 sec)
   => Explicit contributions done
Dipole derivatives                                 ... done (  0.1 sec)
Mass weighting the Hessian           ... done
Calculating normal modes             ... done
Scaling frequencies                  ... done

-----------------------
VIBRATIONAL FREQUENCIES
-----------------------

Scaling factor for frequencies =  1.000000000  (already applied!)

     0:       0.00 cm**-1
     1:       0.00 cm**-1
     2:       0.00 cm**-1
     3:       0.00 cm**-1
     4:       0.00 cm**-1
     5:       0.00 cm**-1
     6:      14.22 cm**-1
     7:      23.57 cm**-1
     8:      36.69 cm**-1
     9:      40.88 cm**-1
    10:      67.10 cm**-1
    11:      70.91 cm**-1
    12:      90.33 cm**-1
    13:     113.77 cm**-1
    14:     134.55 cm**-1
    15:     149.98 cm**-1
    16:     174.38 cm**-1
    17:     179.03 cm**-1
    18:     209.54 cm**-1
    19:     323.28 cm**-1
    20:     330.20 cm**-1
    21:     382.42 cm**-1
    22:     413.35 cm**-1
    23:     421.69 cm**-1
    24:     435.98 cm**-1
    25:     441.56 cm**-1
    26:     480.26 cm**-1
    27:     492.45 cm**-1
    28:     523.31 cm**-1
    29:     551.08 cm**-1
    30:     626.19 cm**-1
    31:     640.16 cm**-1
    32:     691.97 cm**-1
    33:     714.59 cm**-1
    34:     724.28 cm**-1
    35:     726.84 cm**-1
    36:     765.00 cm**-1
    37:     765.80 cm**-1
    38:     815.89 cm**-1
    39:     842.27 cm**-1
    40:     882.49 cm**-1
    41:     894.30 cm**-1
    42:     898.62 cm**-1
    43:     908.32 cm**-1
    44:     933.54 cm**-1
    45:     982.82 cm**-1
    46:     998.10 cm**-1
    47:    1033.66 cm**-1
    48:    1037.97 cm**-1
    49:    1044.46 cm**-1
    50:    1051.99 cm**-1
    51:    1068.63 cm**-1
    52:    1068.74 cm**-1
    53:    1088.01 cm**-1
    54:    1091.34 cm**-1
    55:    1137.27 cm**-1
    56:    1148.08 cm**-1
    57:    1188.42 cm**-1
    58:    1207.71 cm**-1
    59:    1213.04 cm**-1
    60:    1226.21 cm**-1
    61:    1242.37 cm**-1
    62:    1270.50 cm**-1
    63:    1275.95 cm**-1
    64:    1312.65 cm**-1
    65:    1346.52 cm**-1
    66:    1380.65 cm**-1
    67:    1404.93 cm**-1
    68:    1419.26 cm**-1
    69:    1428.60 cm**-1
    70:    1484.24 cm**-1
    71:    1506.81 cm**-1
    72:    1526.99 cm**-1
    73:    1531.11 cm**-1
    74:    1534.65 cm**-1
    75:    1549.90 cm**-1
    76:    1582.20 cm**-1
    77:    1600.68 cm**-1
    78:    1634.24 cm**-1
    79:    1681.62 cm**-1
    80:    1691.81 cm**-1
    81:    1697.52 cm**-1
    82:    1715.53 cm**-1
    83:    1770.77 cm**-1
    84:    1804.28 cm**-1
    85:    3131.92 cm**-1
    86:    3158.12 cm**-1
    87:    3237.32 cm**-1
    88:    3249.84 cm**-1
    89:    3275.60 cm**-1
    90:    3282.37 cm**-1
    91:    3287.41 cm**-1
    92:    3293.70 cm**-1
    93:    3297.59 cm**-1
    94:    3301.97 cm**-1
    95:    3302.23 cm**-1
    96:    3318.56 cm**-1
    97:    3329.71 cm**-1
    98:    3527.91 cm**-1


------------
NORMAL MODES
------------

These modes are the Cartesian displacements weighted by the diagonal matrix
M(i,i)=1/sqrt(m[i]) where m[i] is the mass of the displaced atom
Thus, these vectors are normalized but *not* orthogonal

                  0          1          2          3          4          5    
      0       0.000000   0.000000   0.000000   0.000000   0.000000   0.000000
      1       0.000000   0.000000   0.000000   0.000000   0.000000   0.000000
      2       0.000000   0.000000   0.000000   0.000000   0.000000   0.000000
      3       0.000000   0.000000   0.000000   0.000000   0.000000   0.000000
      4       0.000000   0.000000   0.000000   0.000000   0.000000   0.000000
      5       0.000000   0.000000   0.000000   0.000000   0.000000   0.000000
      6       0.000000   0.000000   0.000000   0.000000   0.000000   0.000000
      7       0.000000   0.000000   0.000000   0.000000   0.000000   0.000000
      8       0.000000   0.000000   0.000000   0.000000   0.000000   0.000000
      9       0.000000   0.000000   0.000000   0.000000   0.000000   0.000000
     10       0.000000   0.000000   0.000000   0.000000   0.000000   0.000000
     11       0.000000   0.000000   0.000000   0.000000   0.000000   0.000000
     12       0.000000   0.000000   0.000000   0.000000   0.000000   0.000000
     13       0.000000   0.000000   0.000000   0.000000   0.000000   0.000000
     14       0.000000   0.000000   0.000000   0.000000   0.000000   0.000000
     15       0.000000   0.000000   0.000000   0.000000   0.000000   0.000000
     16       0.000000   0.000000   0.000000   0.000000   0.000000   0.000000
     17       0.000000   0.000000   0.000000   0.000000   0.000000   0.000000
     18       0.000000   0.000000   0.000000   0.000000   0.000000   0.000000
     19       0.000000   0.000000   0.000000   0.000000   0.000000   0.000000
     20       0.000000   0.000000   0.000000   0.000000   0.000000   0.000000
     21       0.000000   0.000000   0.000000   0.000000   0.000000   0.000000
     22       0.000000   0.000000   0.000000   0.000000   0.000000   0.000000
     23       0.000000   0.000000   0.000000   0.000000   0.000000   0.000000
     24       0.000000   0.000000   0.000000   0.000000   0.000000   0.000000
     25       0.000000   0.000000   0.000000   0.000000   0.000000   0.000000
     26       0.000000   0.000000   0.000000   0.000000   0.000000   0.000000
     27       0.000000   0.000000   0.000000   0.000000   0.000000   0.000000
     28       0.000000   0.000000   0.000000   0.000000   0.000000   0.000000
     29       0.000000   0.000000   0.000000   0.000000   0.000000   0.000000
     30       0.000000   0.000000   0.000000   0.000000   0.000000   0.000000
     31       0.000000   0.000000   0.000000   0.000000   0.000000   0.000000
     32       0.000000   0.000000   0.000000   0.000000   0.000000   0.000000
     33       0.000000   0.000000   0.000000   0.000000   0.000000   0.000000
     34       0.000000   0.000000   0.000000   0.000000   0.000000   0.000000
     35       0.000000   0.000000   0.000000   0.000000   0.000000   0.000000
     36       0.000000   0.000000   0.000000   0.000000   0.000000   0.000000
     37       0.000000   0.000000   0.000000   0.000000   0.000000   0.000000
     38       0.000000   0.000000   0.000000   0.000000   0.000000   0.000000
     39       0.000000   0.000000   0.000000   0.000000   0.000000   0.000000
     40       0.000000   0.000000   0.000000   0.000000   0.000000   0.000000
     41       0.000000   0.000000   0.000000   0.000000   0.000000   0.000000
     42       0.000000   0.000000   0.000000   0.000000   0.000000   0.000000
     43       0.000000   0.000000   0.000000   0.000000   0.000000   0.000000
     44       0.000000   0.000000   0.000000   0.000000   0.000000   0.000000
     45       0.000000   0.000000   0.000000   0.000000   0.000000   0.000000
     46       0.000000   0.000000   0.000000   0.000000   0.000000   0.000000
     47       0.000000   0.000000   0.000000   0.000000   0.000000   0.000000
     48       0.000000   0.000000   0.000000   0.000000   0.000000   0.000000
     49       0.000000   0.000000   0.000000   0.000000   0.000000   0.000000
     50       0.000000   0.000000   0.000000   0.000000   0.000000   0.000000
     51       0.000000   0.000000   0.000000   0.000000   0.000000   0.000000
     52       0.000000   0.000000   0.000000   0.000000   0.000000   0.000000
     53       0.000000   0.000000   0.000000   0.000000   0.000000   0.000000
     54       0.000000   0.000000   0.000000   0.000000   0.000000   0.000000
     55       0.000000   0.000000   0.000000   0.000000   0.000000   0.000000
     56       0.000000   0.000000   0.000000   0.000000   0.000000   0.000000
     57       0.000000   0.000000   0.000000   0.000000   0.000000   0.000000
     58       0.000000   0.000000   0.000000   0.000000   0.000000   0.000000
     59       0.000000   0.000000   0.000000   0.000000   0.000000   0.000000
     60       0.000000   0.000000   0.000000   0.000000   0.000000   0.000000
     61       0.000000   0.000000   0.000000   0.000000   0.000000   0.000000
     62       0.000000   0.000000   0.000000   0.000000   0.000000   0.000000
     63       0.000000   0.000000   0.000000   0.000000   0.000000   0.000000
     64       0.000000   0.000000   0.000000   0.000000   0.000000   0.000000
     65       0.000000   0.000000   0.000000   0.000000   0.000000   0.000000
     66       0.000000   0.000000   0.000000   0.000000   0.000000   0.000000
     67       0.000000   0.000000   0.000000   0.000000   0.000000   0.000000
     68       0.000000   0.000000   0.000000   0.000000   0.000000   0.000000
     69       0.000000   0.000000   0.000000   0.000000   0.000000   0.000000
     70       0.000000   0.000000   0.000000   0.000000   0.000000   0.000000
     71       0.000000   0.000000   0.000000   0.000000   0.000000   0.000000
     72       0.000000   0.000000   0.000000   0.000000   0.000000   0.000000
     73       0.000000   0.000000   0.000000   0.000000   0.000000   0.000000
     74       0.000000   0.000000   0.000000   0.000000   0.000000   0.000000
     75       0.000000   0.000000   0.000000   0.000000   0.000000   0.000000
     76       0.000000   0.000000   0.000000   0.000000   0.000000   0.000000
     77       0.000000   0.000000   0.000000   0.000000   0.000000   0.000000
     78       0.000000   0.000000   0.000000   0.000000   0.000000   0.000000
     79       0.000000   0.000000   0.000000   0.000000   0.000000   0.000000
     80       0.000000   0.000000   0.000000   0.000000   0.000000   0.000000
     81       0.000000   0.000000   0.000000   0.000000   0.000000   0.000000
     82       0.000000   0.000000   0.000000   0.000000   0.000000   0.000000
     83       0.000000   0.000000   0.000000   0.000000   0.000000   0.000000
     84       0.000000   0.000000   0.000000   0.000000   0.000000   0.000000
     85       0.000000   0.000000   0.000000   0.000000   0.000000   0.000000
     86       0.000000   0.000000   0.000000   0.000000   0.000000   0.000000
     87       0.000000   0.000000   0.000000   0.000000   0.000000   0.000000
     88       0.000000   0.000000   0.000000   0.000000   0.000000   0.000000
     89       0.000000   0.000000   0.000000   0.000000   0.000000   0.000000
     90       0.000000   0.000000   0.000000   0.000000   0.000000   0.000000
     91       0.000000   0.000000   0.000000   0.000000   0.000000   0.000000
     92       0.000000   0.000000   0.000000   0.000000   0.000000   0.000000
     93       0.000000   0.000000   0.000000   0.000000   0.000000   0.000000
     94       0.000000   0.000000   0.000000   0.000000   0.000000   0.000000
     95       0.000000   0.000000   0.000000   0.000000   0.000000   0.000000
     96       0.000000   0.000000   0.000000   0.000000   0.000000   0.000000
     97       0.000000   0.000000   0.000000   0.000000   0.000000   0.000000
     98       0.000000   0.000000   0.000000   0.000000   0.000000   0.000000
                  6          7          8          9         10         11    
      0      -0.005126   0.009957  -0.042004  -0.024656  -0.002430   0.003251
      1       0.034694  -0.126583  -0.041162   0.030591  -0.008794   0.035018
      2       0.002587  -0.019417  -0.049182  -0.027749  -0.087414  -0.058785
      3      -0.013813   0.002124  -0.005703  -0.029082  -0.049992  -0.043582
      4       0.141654  -0.066620  -0.102428   0.177322  -0.080394   0.012802
      5       0.021373  -0.006938  -0.078618  -0.006505  -0.068965  -0.034769
      6      -0.016211  -0.003949  -0.008339  -0.028944  -0.056645  -0.038595
      7       0.176110   0.014351  -0.076223   0.169628  -0.032543  -0.081540
      8       0.027815   0.011472  -0.112319  -0.016158   0.003805   0.007178
      9      -0.009421  -0.002130  -0.046248  -0.022162  -0.013592   0.011833
     10       0.093043   0.038194   0.020242   0.002179   0.083645  -0.141948
     11       0.013991   0.017663  -0.113817  -0.048130   0.057518   0.027077
     12      -0.001043   0.005586  -0.081703  -0.017462   0.034321   0.063948
     13      -0.014123  -0.020592   0.082475  -0.148016   0.187053  -0.167966
     14      -0.004976   0.005505  -0.083674  -0.070519   0.040727  -0.009109
     15       0.000866   0.011766  -0.079937  -0.019353   0.037396   0.056535
     16      -0.039198  -0.103583   0.048477  -0.128687   0.134667  -0.071506
     17      -0.009992  -0.013240  -0.051910  -0.059405  -0.033446  -0.051310
     18      -0.017367   0.000016   0.026379  -0.030116  -0.082084  -0.083913
     19       0.181680  -0.080065  -0.161143   0.284049  -0.173562   0.079245
     20       0.028335  -0.011618  -0.068650   0.017756  -0.108287  -0.044578
     21      -0.022899  -0.010266   0.020070  -0.033237  -0.095215  -0.077806
     22       0.256997   0.059116  -0.125835   0.287650  -0.102595  -0.081349
     23       0.042000   0.020749  -0.134254   0.001476   0.015193   0.028248
     24      -0.009970  -0.007600  -0.048001  -0.019591  -0.014645   0.011084
     25       0.104104   0.111975   0.054542  -0.024609   0.083835  -0.148460
     26       0.016905   0.032399  -0.122977  -0.049645   0.111736   0.070775
     27       0.004026   0.007151  -0.112243  -0.013124   0.070577   0.109510
     28      -0.080706  -0.005215   0.157675  -0.283351   0.299987  -0.241554
     29      -0.016458   0.009604  -0.083742  -0.096984   0.083755  -0.000783
     30       0.007226   0.018706  -0.107091  -0.016186   0.073762   0.092065
     31      -0.122030  -0.155312   0.093804  -0.242545   0.200089  -0.065425
     32      -0.024565  -0.024277  -0.028040  -0.075710  -0.049839  -0.074565
     33      -0.003443   0.018514  -0.039009  -0.027731   0.009690  -0.011233
     34       0.013643  -0.230713  -0.087022   0.066398  -0.134981   0.232692
     35      -0.002614  -0.041614  -0.004354  -0.007599  -0.167016  -0.082917
     36       0.010285   0.091656  -0.032408  -0.058658   0.117876  -0.125924
     37       0.050561  -0.310247  -0.126481   0.102806  -0.228432   0.364719
     38      -0.061366   0.037247   0.048755  -0.044237  -0.085294  -0.216608
     39       0.000616   0.003606  -0.003497  -0.010425  -0.039737  -0.029656
     40      -0.063811  -0.153764  -0.045383   0.022666  -0.050260   0.125588
     41      -0.011095  -0.037046   0.013012  -0.007429  -0.174763  -0.103817
     42      -0.019690  -0.033407  -0.079800  -0.017118  -0.041717   0.109030
     43       0.036487  -0.303039  -0.121669   0.097673  -0.220905   0.357113
     44       0.060330  -0.141377  -0.035712   0.046390  -0.294760   0.057737
     45      -0.002304  -0.005677  -0.057300  -0.005246   0.020250   0.037333
     46       0.011612   0.126146   0.125868  -0.127147   0.052093  -0.095424
     47       0.002361   0.035858  -0.112415  -0.062163   0.123266   0.093638
     48      -0.019754  -0.009807  -0.052673  -0.040804  -0.040730  -0.009656
     49       0.210942   0.141569  -0.011628   0.074092   0.062514  -0.101179
     50       0.036577   0.037350  -0.129019  -0.023692   0.126031   0.090035
     51      -0.017978  -0.010756  -0.056251  -0.040457  -0.033042  -0.015989
     52       0.189984   0.158998  -0.000491   0.056172  -0.008972   0.003404
     53       0.034379   0.039917  -0.097072   0.001207   0.120342   0.096468
     54      -0.002987  -0.012433  -0.026434  -0.005943  -0.039083  -0.056136
     55       0.032586   0.144385   0.073922  -0.045550  -0.116329   0.104194
     56       0.009820   0.035803  -0.055975   0.004481   0.091609   0.091898
     57      -0.028196  -0.015423  -0.073293  -0.078409  -0.033382   0.004724
     58       0.289048   0.178181  -0.066893   0.140492   0.008794   0.024172
     59       0.054659   0.044522  -0.099591   0.030460   0.123402   0.090948
     60       0.005884  -0.028148   0.011776   0.016017  -0.056011  -0.093121
     61      -0.067654   0.204299   0.157014  -0.133592  -0.212486   0.201292
     62      -0.000725   0.045984  -0.064618  -0.011114   0.090286   0.112343
     63       0.002850   0.002590  -0.033197  -0.010388  -0.036510  -0.045949
     64      -0.011121   0.042568   0.021420  -0.017057  -0.079630   0.064912
     65       0.000320   0.008666   0.016212   0.022352   0.038937   0.036703
     66       0.003091  -0.039728   0.030621  -0.009561  -0.083055  -0.100150
     67      -0.204270   0.081079  -0.088807   0.141793  -0.039536  -0.008346
     68       0.024193  -0.030140   0.081736   0.002277  -0.003555   0.003375
     69       0.009464  -0.024585   0.027868  -0.013636  -0.084626  -0.086496
     70      -0.253654  -0.030276  -0.155553   0.167546   0.048681  -0.072421
     71       0.014684  -0.060992   0.167713   0.008995  -0.076256  -0.058206
     72       0.015614   0.036732  -0.042138  -0.012371  -0.039455  -0.021971
     73      -0.109249  -0.185643  -0.104203   0.020911   0.090897  -0.054524
     74      -0.021936  -0.049926   0.184569   0.043101  -0.104734  -0.089553
     75       0.015770   0.081287  -0.107887  -0.009801   0.007933   0.030189
     76       0.083614  -0.225709   0.014243  -0.145127   0.035789   0.025479
     77      -0.048121  -0.009682   0.117210   0.067225  -0.060220  -0.058948
     78       0.008743   0.064712  -0.104543  -0.006799   0.008648   0.015874
     79       0.131905  -0.110931   0.073228  -0.157305  -0.047681   0.079876
     80      -0.036008   0.018797   0.034138   0.054957   0.011523   0.005830
     81      -0.002064  -0.086254   0.083920  -0.007419  -0.119672  -0.153204
     82      -0.317107   0.198942  -0.130022   0.252989  -0.065236  -0.023520
     83       0.052447  -0.038348   0.069181  -0.024068   0.017710   0.028628
     84       0.009562  -0.060342   0.080291  -0.017137  -0.121258  -0.126936
     85      -0.404778   0.002005  -0.247890   0.299596   0.088462  -0.136470
     86       0.035666  -0.093320   0.221346  -0.011983  -0.110296  -0.080856
     87       0.020735   0.049144  -0.044442  -0.014963  -0.040657  -0.011005
     88      -0.147508  -0.275102  -0.156401   0.036671   0.165295  -0.103148
     89      -0.029948  -0.072551   0.250297   0.050328  -0.161311  -0.136710
     90       0.021480   0.129171  -0.161683  -0.010933   0.044413   0.083758
     91       0.196854  -0.347100   0.058405  -0.262826   0.062223   0.041968
     92      -0.078220   0.000400   0.128503   0.096510  -0.081709  -0.084974
     93       0.008724   0.104540  -0.160074   0.003603   0.044852   0.052331
     94       0.282544  -0.145132   0.163611  -0.283064  -0.085970   0.133918
     95      -0.059491   0.053043  -0.020543   0.080873   0.044262   0.025322
     96       0.014274  -0.033781   0.262808   0.121118   0.168371   0.125469
     97      -0.190709   0.059592   0.040113  -0.034885   0.029188   0.008529
     98      -0.029441  -0.009153   0.142639   0.046179  -0.030692  -0.039715
                 12         13         14         15         16         17    
      0       0.010240  -0.029742  -0.004438   0.055366  -0.073032   0.135214
      1       0.010746  -0.027980   0.062114   0.005043   0.033555   0.021675
      2       0.001089   0.219509   0.002517  -0.028143   0.009314   0.039562
      3      -0.015150   0.032755  -0.003985   0.002718  -0.060151   0.199404
      4       0.184122  -0.040941   0.033468   0.014785   0.075735   0.043372
      5       0.038532   0.181076  -0.000804   0.004238   0.006741   0.003551
      6      -0.019348   0.035047  -0.001178   0.001255  -0.055774   0.187454
      7       0.235607  -0.039648  -0.010722   0.018670   0.066618   0.052635
      8       0.062393   0.105453  -0.005906   0.065801  -0.008172  -0.092996
      9       0.001680  -0.034446   0.003299   0.040076  -0.047081   0.097284
     10       0.094523  -0.026560  -0.036294   0.001617  -0.023476   0.020333
     11       0.045124   0.069580  -0.009334   0.086448  -0.023562  -0.149630
     12       0.021881  -0.096384   0.003320   0.092090  -0.076848   0.047652
     13      -0.003027  -0.028813  -0.006966   0.034325   0.071992   0.052595
     14       0.020339   0.109401  -0.005211   0.060699   0.002480  -0.108949
     15       0.026449  -0.093696  -0.001112   0.096439  -0.081630   0.048161
     16      -0.058470  -0.026451   0.044390   0.031990   0.093559   0.048814
     17      -0.004297   0.186087   0.001002   0.001024   0.016860  -0.005291
     18      -0.031070   0.067486  -0.006918  -0.035746  -0.048228   0.253268
     19       0.254962  -0.046318   0.040902   0.010960   0.081044   0.040086
     20       0.044625   0.207028  -0.000932  -0.021897   0.016603   0.034223
     21      -0.038300   0.088593  -0.001798  -0.034158  -0.054559   0.263208
     22       0.361051  -0.045595  -0.023830   0.017821   0.075555   0.065014
     23       0.089096   0.076227  -0.007283   0.084960  -0.007327  -0.134099
     24       0.004393  -0.036954   0.006149   0.033791  -0.024583   0.087859
     25       0.038699  -0.010382  -0.072959  -0.041576  -0.183748  -0.051249
     26       0.042777   0.004454  -0.012973   0.087712  -0.058638  -0.128703
     27       0.038073  -0.146362   0.005337   0.135665  -0.093040  -0.004991
     28      -0.084295  -0.022833  -0.013406   0.046485   0.091392   0.061382
     29       0.011605   0.084577  -0.005514   0.086296  -0.002111  -0.134458
     30       0.045073  -0.143298  -0.000334   0.130326  -0.087622  -0.023640
     31      -0.182318  -0.018973   0.072200   0.039932   0.122656   0.052119
     32      -0.032135   0.220464   0.004045  -0.020696   0.024247   0.043474
     33       0.024254  -0.032441   0.001217   0.061522  -0.061483   0.145932
     34      -0.154600  -0.020776  -0.006679  -0.025975  -0.148541  -0.070759
     35      -0.042438   0.272954  -0.002689  -0.107485  -0.011496   0.148769
     36       0.148992  -0.050298   0.061109   0.108160   0.056986   0.155436
     37      -0.281729  -0.071989  -0.351232   0.091068   0.020234  -0.010172
     38       0.079919   0.353444   0.459179  -0.296087  -0.307488   0.057977
     39      -0.003870  -0.004970  -0.040980   0.024505  -0.029945   0.237965
     40      -0.043157   0.070543   0.517958  -0.237535  -0.539387  -0.228185
     41      -0.038674   0.293439   0.048188  -0.147540  -0.049371   0.162996
     42      -0.060970  -0.030039  -0.011327   0.051201  -0.195750   0.043266
     43      -0.271316  -0.056427  -0.262518   0.051640  -0.058764  -0.043386
     44      -0.202182   0.195672  -0.521582   0.063626   0.306332   0.306188
     45       0.004757  -0.075458   0.008178   0.030461  -0.041388   0.180445
     46       0.074388  -0.026552  -0.075319  -0.068099  -0.170957  -0.060677
     47       0.049327  -0.018451  -0.012442   0.078330  -0.063075  -0.082643
     48       0.023080  -0.005804   0.000744   0.059088  -0.015406  -0.043656
     49      -0.176402   0.038116  -0.013597  -0.037724  -0.104053  -0.023157
     50       0.003773  -0.012782  -0.001928   0.069237  -0.049645  -0.045883
     51       0.029066  -0.009060  -0.002639   0.055645  -0.019392  -0.056607
     52      -0.239996   0.053444   0.029290   0.000302  -0.006794   0.000630
     53      -0.028533  -0.041198   0.006472  -0.030171   0.011715   0.070579
     54      -0.012523  -0.023370  -0.001796  -0.040826   0.035493  -0.072816
     55      -0.031932   0.013200   0.018789   0.026981   0.029648  -0.003858
     56      -0.011927  -0.059170   0.004843  -0.101065   0.056203   0.088647
     57       0.073179   0.002618  -0.007593   0.134361  -0.058777  -0.108484
     58      -0.445277   0.091814   0.079319   0.008474   0.067760   0.040007
     59      -0.079779  -0.041545   0.016485  -0.066787   0.043803   0.099280
     60      -0.039393  -0.021695   0.000238  -0.081254   0.068630  -0.077539
     61       0.164125  -0.054830  -0.017774  -0.143316  -0.057357  -0.037238
     62       0.012857  -0.064303   0.001289  -0.097812   0.038445   0.083224
     63      -0.013833  -0.029754  -0.002693  -0.062983   0.042050  -0.099337
     64      -0.042330   0.037271   0.035985   0.175098   0.110177   0.017614
     65      -0.015505  -0.039424   0.002895  -0.111136   0.061208   0.066264
     66      -0.007057   0.001900  -0.006855  -0.014876   0.005639  -0.159575
     67      -0.045104   0.043520   0.025374   0.164004   0.075388   0.001302
     68      -0.008107  -0.014212   0.000743  -0.069475   0.033603   0.028532
     69      -0.011060   0.000562  -0.003347  -0.008136   0.022153  -0.157088
     70      -0.013958   0.002119  -0.007211  -0.015906  -0.019548  -0.021070
     71       0.001963   0.037470  -0.001082   0.039253  -0.022003  -0.026026
     72      -0.029958  -0.032582   0.005707  -0.056842   0.090406  -0.114478
     73       0.033598  -0.050501  -0.029300  -0.184168  -0.068897  -0.028150
     74      -0.001272   0.063678   0.000154   0.099216  -0.040253  -0.042653
     75      -0.040952  -0.065564   0.009755  -0.116275   0.131093  -0.064593
     76       0.038021  -0.040441  -0.007348  -0.069529   0.011750  -0.007331
     77      -0.010134   0.035985   0.000505   0.036444  -0.017278  -0.004998
     78      -0.034741  -0.063178   0.005508  -0.120376   0.108319  -0.071161
     79      -0.007104   0.008705   0.026948   0.125344   0.103374   0.013900
     80      -0.016189  -0.017710   0.001835  -0.074900   0.037061   0.052150
     81       0.003535   0.029103  -0.012893   0.024823  -0.038573  -0.211704
     82      -0.074163   0.072599   0.035316   0.240532   0.092373   0.002018
     83      -0.006058  -0.032227   0.000992  -0.103772   0.048240   0.050559
     84       0.000166   0.027009  -0.007618   0.040338  -0.021792  -0.186736
     85      -0.021557   0.003718  -0.019784  -0.058197  -0.069288  -0.034160
     86       0.011758   0.057875  -0.002665   0.083008  -0.049470  -0.047006
     87      -0.034062  -0.032650   0.009136  -0.046341   0.104544  -0.107642
     88       0.066178  -0.095538  -0.061665  -0.383745  -0.163892  -0.048160
     89       0.003479   0.104337   0.000766   0.190263  -0.071239  -0.082121
     90      -0.053985  -0.093383   0.016779  -0.156977   0.182846  -0.014501
     91       0.076114  -0.074120  -0.020233  -0.156663  -0.011135  -0.011079
     92      -0.014110   0.055628   0.000786   0.074328  -0.032664  -0.024804
     93      -0.052927  -0.084437   0.010303  -0.161603   0.143409  -0.046091
     94      -0.003526   0.015647   0.038769   0.188816   0.136509   0.020791
     95      -0.028977  -0.035619   0.003502  -0.117013   0.060210   0.069753
     96       0.029321   0.190091  -0.003447  -0.004960   0.007743  -0.024478
     97      -0.003959   0.069898  -0.018258  -0.000861   0.009914   0.001365
     98      -0.031582  -0.399167   0.007007   0.030717  -0.010811  -0.002758
                 18         19         20         21         22         23    
      0       0.016244   0.047540   0.013583  -0.053546   0.019324  -0.012464
      1       0.081371  -0.092215  -0.271343   0.021778   0.023974  -0.007883
      2       0.015187   0.027962  -0.059574  -0.130921  -0.007229   0.012737
      3      -0.008496  -0.000049   0.007816  -0.041252   0.001544   0.001203
      4       0.070106  -0.042121  -0.088165   0.026292   0.065536  -0.021075
      5       0.028619   0.066411  -0.033250  -0.147970   0.007048   0.004511
      6      -0.002931   0.000978  -0.015227  -0.055210   0.004871   0.002828
      7      -0.000280   0.043707   0.192445   0.003070  -0.063225   0.021769
      8       0.043981   0.103831   0.014411  -0.060943  -0.002052  -0.005879
      9       0.016413  -0.011266  -0.004161   0.030496  -0.013785   0.008535
     10      -0.095285   0.025749   0.100258  -0.000942   0.010547  -0.000841
     11       0.034602   0.083760   0.003266   0.005190   0.006647  -0.009663
     12       0.034615   0.026578  -0.017758   0.035608   0.005823  -0.008864
     13       0.019027   0.055481   0.210051   0.006523   0.045490  -0.017041
     14       0.041301   0.084603   0.021757  -0.025173   0.000086  -0.001848
     15       0.031386   0.052369  -0.001473   0.001643   0.016916  -0.012863
     16       0.117572  -0.036728  -0.069007   0.020952  -0.058558   0.015957
     17       0.032116   0.050114  -0.026390  -0.118461  -0.027520   0.019156
     18      -0.029102  -0.035480   0.016079  -0.035608  -0.015957   0.013405
     19       0.080394  -0.047253  -0.116783   0.028061   0.151169  -0.046885
     20       0.017833   0.044630  -0.034971  -0.149294   0.014005   0.007374
     21      -0.015671  -0.001892  -0.027825  -0.139882   0.011664   0.005672
     22      -0.018435   0.086051   0.324259  -0.012760  -0.102717   0.037777
     23       0.048638   0.111473   0.038337  -0.017774  -0.011153  -0.005088
     24       0.020994  -0.020213   0.019510   0.044397  -0.028805   0.015816
     25      -0.240378  -0.033464  -0.192209  -0.018771   0.081769  -0.013682
     26      -0.004086  -0.030986  -0.024359   0.134928   0.019268  -0.011166
     27       0.055901   0.050841  -0.032316   0.070424   0.022976  -0.025699
     28       0.029726   0.103811   0.372717   0.005296   0.052916  -0.023410
     29       0.054920   0.108471   0.048457  -0.008805   0.010778  -0.012092
     30       0.040472   0.061396  -0.000654   0.058985   0.021426  -0.017452
     31       0.189772  -0.047428  -0.071567   0.031231  -0.176724   0.050526
     32       0.035051   0.043648  -0.027355  -0.157210  -0.045162   0.026528
     33       0.034350   0.045330  -0.019980  -0.070385   0.027395  -0.016673
     34      -0.106782   0.064455   0.101685  -0.050502  -0.003894   0.002892
     35      -0.064786  -0.124997   0.050939   0.249798   0.017721  -0.021435
     36       0.188733   0.011222  -0.333024  -0.214202   0.037283  -0.006815
     37      -0.034723   0.071808   0.104293  -0.072970  -0.010859   0.006522
     38      -0.240450  -0.119663   0.196090   0.351310   0.022748  -0.031273
     39       0.008286  -0.097240   0.017757   0.255298   0.049675  -0.045354
     40      -0.346081   0.163898   0.359761  -0.073767  -0.020781   0.008054
     41      -0.104413  -0.164899   0.097243   0.366645   0.023636  -0.031224
     42      -0.080748   0.215004   0.222611  -0.266773  -0.009165   0.007388
     43      -0.088100   0.096053   0.171992  -0.074484  -0.015140   0.007690
     44       0.086465  -0.226572  -0.040895   0.394860   0.030575  -0.035302
     45       0.010126  -0.104012   0.038250   0.078154  -0.053118   0.023013
     46      -0.249718  -0.009046  -0.196949  -0.016353   0.387575  -0.075667
     47      -0.013489  -0.071126  -0.015592   0.152363   0.069523  -0.020218
     48       0.017855   0.016895   0.001523   0.063259   0.003403   0.007021
     49       0.061651  -0.035110  -0.045078  -0.021169  -0.229826   0.044609
     50       0.030516  -0.079318   0.010226   0.145630  -0.042476   0.003854
     51       0.005805  -0.004342  -0.003253   0.067185  -0.027031   0.013880
     52       0.183758   0.038739   0.051484   0.015074   0.135534  -0.030178
     53      -0.011364  -0.146898   0.037172  -0.003461  -0.004806   0.012347
     54      -0.015549   0.017922  -0.010078   0.024052  -0.067774   0.023027
     55       0.037607   0.057716   0.014972   0.024844   0.202231  -0.041404
     56      -0.060376  -0.082893   0.015022  -0.049194  -0.022622   0.018484
     57       0.012762   0.046800  -0.023599   0.175067   0.013647   0.007162
     58       0.405570   0.055217   0.167966   0.019387  -0.011342  -0.013599
     59       0.016605  -0.168224   0.063924  -0.052640  -0.046457   0.019401
     60      -0.029096   0.268634  -0.068085   0.120676  -0.129569   0.035660
     61       0.123886  -0.003259   0.007094   0.011507  -0.116463   0.031956
     62      -0.050053  -0.193857   0.038467  -0.091182  -0.023130   0.020747
     63      -0.004932  -0.059260   0.011259  -0.009631  -0.024717   0.012261
     64      -0.135391   0.038344  -0.008703   0.012345   0.151960  -0.050266
     65      -0.053222   0.163795  -0.041273   0.022295  -0.024233   0.004496
     66       0.039067  -0.172312   0.042631  -0.040118   0.037560   0.008839
     67      -0.122608  -0.040870  -0.010510  -0.021901  -0.162492  -0.170980
     68      -0.020517   0.115465  -0.024168   0.012556   0.058185   0.017586
     69       0.020963  -0.179930   0.043283  -0.048924   0.035162  -0.025395
     70       0.017323  -0.031049   0.002870  -0.000315   0.001583   0.213191
     71       0.024747  -0.033945   0.011587  -0.014456   0.026806  -0.053757
     72      -0.045681  -0.103199   0.021987  -0.049808   0.051296  -0.018040
     73       0.119054   0.029794   0.013873   0.009487   0.164348  -0.047034
     74       0.030203  -0.087625   0.019660  -0.018003  -0.019580   0.005410
     75      -0.082848   0.009083  -0.004186  -0.022574   0.062856  -0.003323
     76      -0.013939  -0.022736  -0.003653  -0.022777  -0.162531  -0.163771
     77       0.015865   0.015472  -0.000851   0.008861   0.034871   0.032917
     78      -0.056838  -0.010897   0.002562  -0.023015   0.041304  -0.034351
     79      -0.146405  -0.016678  -0.015074  -0.001719  -0.008877   0.209860
     80      -0.029532   0.163575  -0.037344   0.030019  -0.001276  -0.044833
     81       0.088385  -0.284294   0.073092  -0.065189   0.080938   0.019289
     82      -0.158942  -0.076369  -0.015082  -0.044817  -0.399616  -0.384684
     83      -0.032890   0.173280  -0.036511   0.029511   0.094076   0.062867
     84       0.061104  -0.252276   0.061901  -0.053753   0.019355  -0.036322
     85       0.076083  -0.052485   0.007292   0.006197  -0.022144   0.471157
     86       0.047889  -0.086359   0.025239  -0.018681   0.017443  -0.097998
     87      -0.065070  -0.097446   0.017956  -0.050335   0.035709  -0.013887
     88       0.279546   0.086513   0.030100   0.030464   0.363567  -0.104181
     89       0.046083  -0.188039   0.038847  -0.034252  -0.066856   0.021293
     90      -0.138460   0.129901  -0.035743   0.004981   0.063624   0.018351
     91       0.017738  -0.039229  -0.004711  -0.041582  -0.365581  -0.340018
     92       0.030702  -0.029907   0.012293   0.001958   0.084727   0.067189
     93      -0.076890   0.054205  -0.008002  -0.014691   0.067081  -0.080331
     94      -0.195615  -0.032311  -0.021052   0.010406  -0.028792   0.517052
     95      -0.040614   0.215768  -0.045440   0.033257   0.022159  -0.125527
     96       0.001410   0.001710  -0.000666  -0.001808  -0.000240   0.000130
     97       0.001975  -0.000712  -0.000732   0.000909  -0.000394   0.000075
     98       0.003558   0.004603  -0.000898  -0.006403  -0.000487   0.000501
                 24         25         26         27         28         29    
      0      -0.041841  -0.132978   0.069201   0.004251   0.057885   0.015712
      1      -0.003398  -0.018786   0.010527   0.020582   0.009361  -0.186743
      2       0.020284   0.056910  -0.037815  -0.119746   0.001294  -0.031744
      3      -0.021071  -0.007936  -0.008817  -0.074226  -0.001458  -0.009489
      4       0.193931  -0.099865  -0.028971   0.011780  -0.002325   0.134084
      5       0.037284  -0.015941  -0.003787  -0.079037   0.028409   0.024816
      6       0.020248   0.014070  -0.031676  -0.062122  -0.017930   0.001982
      7      -0.190086   0.122256   0.027300  -0.036746  -0.019136  -0.023550
      8      -0.058999  -0.070972   0.082555   0.154025   0.028125  -0.004582
      9       0.032904   0.109849  -0.074059  -0.008271  -0.077140   0.017002
     10       0.002544   0.020074  -0.012022  -0.033051   0.000058  -0.250838
     11      -0.015425  -0.051185   0.049551   0.172243  -0.001855  -0.044618
     12      -0.032286  -0.043208   0.023365   0.072737  -0.018138   0.001745
     13       0.199845  -0.118332  -0.039450  -0.017762   0.017060  -0.020508
     14       0.044770   0.005790  -0.001234   0.153945  -0.037056  -0.005554
     15      -0.010441  -0.082826   0.035579   0.080429  -0.001546  -0.007711
     16      -0.192915   0.076160   0.042078   0.018098  -0.006154   0.108901
     17      -0.001318   0.108799  -0.050661  -0.083480  -0.033018   0.018386
     18      -0.012985   0.090007  -0.072676  -0.171569  -0.039696  -0.036503
     19       0.444713  -0.225136  -0.047274   0.016258  -0.010832   0.492687
     20       0.099412   0.022779  -0.050542  -0.143949   0.002040   0.086936
     21       0.027738  -0.012755  -0.038145  -0.202081   0.025372  -0.022890
     22      -0.358566   0.220845   0.091215  -0.068245  -0.046566   0.338932
     23      -0.084431  -0.041388   0.093457   0.226520   0.000303   0.056345
     24       0.049771   0.153330  -0.099338  -0.010051  -0.081418  -0.009007
     25      -0.012666   0.062293   0.060694   0.013098  -0.040508   0.095753
     26      -0.018720  -0.031357  -0.002928  -0.170940   0.008741   0.016964
     27      -0.082633  -0.165258   0.114124   0.223338   0.020426  -0.025293
     28       0.348304  -0.207565  -0.086962  -0.006563   0.029207   0.370156
     29       0.049505  -0.078350   0.037155   0.236474  -0.013803   0.063201
     30       0.019203  -0.067944   0.026080   0.195738  -0.045463  -0.039806
     31      -0.491474   0.230480   0.078338   0.041427  -0.029167   0.520846
     32      -0.058403   0.117391  -0.039441  -0.157656  -0.006333   0.091036
     33      -0.055683  -0.178959   0.100021   0.002406   0.093725   0.001441
     34       0.001899   0.000429   0.000087  -0.017761   0.006530  -0.006921
     35      -0.032715  -0.092082   0.045788   0.103129   0.007262  -0.001199
     36      -0.017745  -0.114109   0.056812  -0.093344   0.089881  -0.137496
     37      -0.002876   0.013413  -0.004608  -0.036008   0.005918   0.025983
     38      -0.044144  -0.141183   0.072910   0.175553   0.009615   0.018730
     39      -0.094284  -0.291209   0.162760   0.203575   0.086631   0.005121
     40      -0.006496   0.009946  -0.000922  -0.025837   0.004385   0.058382
     41      -0.047675  -0.131012   0.067933   0.175692   0.003549   0.008306
     42      -0.039237  -0.087852   0.051595  -0.122516   0.081941   0.120803
     43      -0.002473   0.016616  -0.006349  -0.034428   0.002642   0.048416
     44      -0.057692  -0.148726   0.080358   0.192768   0.010623  -0.004732
     45       0.040181   0.152339  -0.178038  -0.203059  -0.063010  -0.010192
     46       0.102046   0.178664   0.477031  -0.077833  -0.304504   0.109570
     47      -0.000732  -0.009358   0.043599  -0.292692  -0.031397   0.019482
     48       0.053148   0.188110  -0.073160   0.106611  -0.103069  -0.003821
     49      -0.003438  -0.094645  -0.228734   0.115686   0.103201   0.023898
     50      -0.011971  -0.044554  -0.073113  -0.292373   0.046012   0.004845
     51       0.049006   0.170065  -0.110876   0.097701  -0.072178  -0.000427
     52       0.031004   0.087401   0.189878  -0.035969  -0.140556  -0.015305
     53       0.039432   0.086405   0.072467  -0.065037   0.068550  -0.001117
     54       0.056169   0.114442   0.043966   0.075884   0.074705   0.000118
     55      -0.011564   0.103931   0.074533  -0.028669   0.007507   0.000235
     56       0.041794   0.082372   0.101936   0.053200   0.104163   0.000269
     57       0.012661   0.116458  -0.189023  -0.088124  -0.164556   0.007777
     58       0.050637  -0.026291   0.077912  -0.039915  -0.132486  -0.097096
     59       0.058553   0.091161   0.091629   0.017812   0.113425  -0.017247
     60       0.062955   0.052311   0.175956  -0.117400   0.203962   0.001384
     61       0.007940  -0.053809  -0.024135  -0.016398   0.018836  -0.005046
     62       0.044717   0.103168   0.058243   0.135689   0.074487  -0.000192
     63       0.025550   0.043004   0.055017   0.032960   0.041664  -0.000060
     64      -0.047175   0.065514  -0.168677   0.039120   0.242021   0.007754
     65      -0.011586  -0.047748  -0.033266   0.012737  -0.111923  -0.000864
     66      -0.012594  -0.028778   0.030767  -0.026182   0.039874   0.000395
     67       0.013411  -0.019666   0.017051  -0.015651  -0.010890   0.001234
     68      -0.047577  -0.086183  -0.101914  -0.007368  -0.123776   0.000060
     69      -0.023292  -0.047494   0.016754  -0.035412   0.035904   0.000859
     70       0.012584  -0.068300   0.064157  -0.016205  -0.109880  -0.003728
     71      -0.025317  -0.029053  -0.048333  -0.013578  -0.027528  -0.000046
     72      -0.060787  -0.142302  -0.046987  -0.059547  -0.090713  -0.000008
     73      -0.042868   0.047619  -0.113840   0.015028   0.144385   0.004721
     74       0.006878  -0.009903   0.030927  -0.010320  -0.021975  -0.001623
     75      -0.054637  -0.102658  -0.077289  -0.013954  -0.071080   0.000824
     76       0.023336  -0.020514   0.074514  -0.015606  -0.120803  -0.003746
     77       0.000609   0.027362  -0.027029   0.034008   0.019868   0.000445
     78      -0.038914  -0.067240  -0.048132  -0.008909  -0.051423  -0.000173
     79       0.004654  -0.062886  -0.000160   0.010511  -0.001766   0.001155
     80      -0.012293   0.001366  -0.070616   0.040277  -0.070120   0.000441
     81      -0.032374  -0.067589   0.031516  -0.074259   0.067296   0.000326
     82       0.060152  -0.039695   0.175506  -0.056982  -0.237133  -0.004858
     83      -0.049636  -0.064565  -0.138261   0.021603  -0.081859   0.001505
     84       0.006323   0.026704   0.068738  -0.015838   0.140967   0.001201
     85       0.050626  -0.130029   0.218565  -0.037887  -0.343792  -0.012239
     86      -0.007284   0.037928  -0.029748   0.005180   0.085800   0.001385
     87      -0.059198  -0.151649  -0.044423  -0.059070  -0.107349  -0.000285
     88      -0.084659   0.122946  -0.216104   0.030267   0.257528   0.007934
     89       0.028791  -0.005219   0.099543  -0.029749   0.011203  -0.002089
     90      -0.051871  -0.082080  -0.114028   0.028728  -0.066583   0.002559
     91       0.062484  -0.047684   0.213511  -0.051435  -0.368114  -0.012280
     92      -0.010702   0.024293  -0.046992   0.025204   0.077356   0.001840
     93      -0.073776  -0.122716  -0.127457  -0.034452  -0.125084  -0.001788
     94       0.027703  -0.157469   0.083500  -0.014665  -0.203438  -0.005475
     95      -0.043551  -0.029493  -0.143774   0.024949  -0.096285   0.000633
     96       0.000266   0.000830  -0.000130  -0.000007   0.000006  -0.000086
     97      -0.001094   0.000314   0.000324   0.000306   0.000115  -0.001025
     98       0.000384   0.001885  -0.000933  -0.001905  -0.000263  -0.000093
                 30         31         32         33         34         35    
      0      -0.108512  -0.009998  -0.005804   0.005355  -0.000437   0.030198
      1      -0.001490  -0.000696  -0.016351  -0.008789   0.007332   0.007377
      2      -0.033212  -0.003510   0.090569  -0.000917   0.001216   0.003786
      3       0.056417   0.006437  -0.273463  -0.010056  -0.000950  -0.084637
      4       0.022265   0.002995  -0.054189  -0.001296  -0.002088  -0.014872
      5      -0.091724  -0.008930   0.190819   0.004569   0.000100   0.032646
      6       0.096079   0.010459  -0.277874  -0.010373  -0.000956  -0.084129
      7       0.001141  -0.000695   0.013028   0.002783  -0.000158  -0.004933
      8       0.024598   0.003193  -0.196178  -0.001167   0.000606  -0.004099
      9       0.189992   0.017400   0.008681  -0.008180   0.000574  -0.039263
     10       0.003613  -0.000151   0.022227   0.011743  -0.009767  -0.011625
     11       0.069275   0.006740  -0.109182   0.000838  -0.001484  -0.005040
     12       0.132651   0.013699   0.301777  -0.008584  -0.000420  -0.067931
     13      -0.026295  -0.002861   0.051838  -0.007404   0.005769   0.005413
     14       0.198332   0.020071  -0.174843  -0.007589   0.001316  -0.030554
     15       0.119689   0.012540   0.296947  -0.010590   0.000796  -0.067437
     16      -0.004212  -0.000072  -0.012144   0.011980  -0.008677  -0.007337
     17       0.085933   0.008606   0.202543  -0.002756  -0.001544  -0.033881
     18       0.129700   0.013442  -0.246005  -0.018563  -0.000438  -0.139191
     19       0.019444   0.003581  -0.055626   0.023901  -0.019152  -0.024507
     20      -0.051068  -0.004899   0.232342   0.005477  -0.003294   0.001308
     21      -0.070013  -0.005827  -0.159804  -0.007658  -0.000863  -0.074273
     22      -0.029416  -0.003805   0.031117   0.022084  -0.008797  -0.004817
     23       0.108315   0.011355  -0.260188   0.000131  -0.000580  -0.008106
     24       0.118367   0.010059   0.006539   0.010148  -0.003461   0.039150
     25       0.041819   0.006207   0.006040  -0.068878   0.048159   0.045860
     26      -0.137626  -0.013977  -0.026864  -0.008698   0.005917  -0.003945
     27       0.128283   0.014276   0.199392  -0.005875  -0.003046  -0.084707
     28      -0.028892  -0.000474   0.046702  -0.081945   0.054132   0.050376
     29       0.197731   0.021156  -0.235475  -0.022135   0.010214  -0.030538
     30       0.321605   0.032908   0.280355  -0.019664   0.000040  -0.137833
     31       0.032538   0.005775  -0.018220  -0.006109  -0.000518  -0.010740
     32      -0.042510  -0.004047   0.221352   0.000913  -0.000023   0.011656
     33      -0.242272  -0.024128  -0.023356   0.017062   0.000790   0.133310
     34      -0.019563  -0.001973  -0.013721   0.000592   0.000630   0.009929
     35      -0.002728  -0.000357   0.068808   0.001019   0.000265   0.009960
     36      -0.246290  -0.024703  -0.057414   0.008522   0.007075   0.130860
     37      -0.027550  -0.002686  -0.024143   0.002864  -0.000948   0.010850
     38       0.011490   0.001058   0.102196   0.001792  -0.000406   0.010023
     39      -0.162333  -0.015955   0.041845   0.013878   0.000731   0.110505
     40      -0.020857  -0.001929  -0.019243   0.004754  -0.002691   0.006252
     41       0.029578   0.002970   0.093916   0.000085  -0.000189  -0.001205
     42      -0.253386  -0.024646  -0.067999   0.023883  -0.005191   0.119103
     43      -0.017093  -0.001477  -0.016087   0.003490  -0.002053   0.003454
     44       0.013409   0.001216   0.111527   0.000736   0.000438   0.011425
     45       0.202587   0.022134   0.018961  -0.077215   0.043562   0.000674
     46       0.009406  -0.023192   0.004859   0.857961  -0.525280  -0.418061
     47      -0.110799  -0.015482  -0.024533   0.133308  -0.085954  -0.120722
     48      -0.176472  -0.023411  -0.016944   0.020626   0.000529   0.138502
     49      -0.019246  -0.000110   0.007036   0.025849  -0.026203  -0.002142
     50      -0.017178  -0.000952  -0.055912  -0.006805  -0.004140  -0.061507
     51      -0.209479  -0.023975  -0.019246   0.021104  -0.002077   0.127767
     52      -0.030423  -0.013786   0.001742   0.010567   0.008495   0.008367
     53       0.087564  -0.000663  -0.023258   0.010819  -0.001028   0.076285
     54      -0.136733  -0.025831   0.003225   0.003588  -0.003937  -0.041724
     55      -0.015079  -0.001202  -0.003380  -0.113750   0.043423   0.024539
     56       0.046758   0.005023   0.008248  -0.005597   0.005645   0.074255
     57      -0.241071  -0.005769  -0.054872   0.011443   0.013975   0.115446
     58      -0.002517   0.005229   0.004233   0.112924  -0.042340  -0.018051
     59       0.105504  -0.004310  -0.007790   0.031359  -0.015249   0.079069
     60       0.121730   0.032435  -0.003475   0.008791  -0.000518   0.097456
     61       0.021478   0.002250  -0.000885   0.021591  -0.008215   0.002410
     62      -0.056558  -0.023514   0.010161   0.002460   0.001223   0.028724
     63      -0.116121   0.003741   0.007047  -0.024275   0.009411  -0.194101
     64       0.019906  -0.030130   0.001910  -0.048755  -0.084869   0.001056
     65      -0.026999  -0.135927   0.000057   0.006433   0.015856  -0.031423
     66       0.025999  -0.202801   0.002464  -0.022316  -0.003009  -0.080614
     67       0.031952  -0.058912  -0.000128   0.078394   0.045759   0.010162
     68       0.054176  -0.230113  -0.006556   0.014621  -0.010009   0.155527
     69       0.056930  -0.280732   0.002517  -0.010790   0.008848  -0.078642
     70      -0.004350   0.021824  -0.001134  -0.079756  -0.098779   0.057751
     71       0.042713   0.210595  -0.005060   0.043866   0.018486   0.169365
     72       0.121975  -0.000696  -0.006029   0.024650  -0.002625   0.217741
     73       0.035743   0.026431   0.000629   0.076979   0.037241   0.008975
     74       0.000609   0.142461  -0.000790  -0.012709  -0.007838   0.033447
     75      -0.020456   0.217240   0.000499   0.007355   0.009690  -0.052964
     76      -0.042435   0.071435   0.000656  -0.090766  -0.097215  -0.017986
     77      -0.111106   0.248358   0.005107  -0.006934   0.021147  -0.213451
     78      -0.038797   0.256804   0.000739  -0.011362  -0.003569  -0.048643
     79      -0.001499  -0.011237   0.003058   0.071180   0.042149  -0.064861
     80      -0.104608  -0.198857   0.002791  -0.036172  -0.008984  -0.197900
     81       0.138693  -0.023854  -0.002221  -0.008989  -0.038052   0.111351
     82      -0.021350  -0.076664  -0.004845   0.183348   0.421540  -0.096140
     83       0.021080  -0.298902  -0.003716  -0.014338  -0.082869   0.106959
     84      -0.013725  -0.156104   0.009878  -0.043292  -0.013108  -0.284157
     85      -0.089776   0.033781  -0.005863  -0.115494   0.182373  -0.052498
     86      -0.001639   0.308524   0.001184   0.024101  -0.037607   0.027691
     87       0.113348   0.058222  -0.005632   0.013308  -0.038014   0.222921
     88       0.038949  -0.066611  -0.004235   0.223831   0.463139  -0.086332
     89       0.074198  -0.260441   0.000426  -0.050223  -0.095672   0.076341
     90      -0.123878   0.042110   0.007426  -0.022723  -0.014817  -0.322764
     91      -0.110805   0.057977  -0.007627  -0.116691   0.189753  -0.064846
     92      -0.052690   0.326051   0.004385   0.011559  -0.039059  -0.094988
     93       0.026890   0.119344  -0.007906   0.002451  -0.046556   0.105336
     94      -0.036966  -0.059654  -0.007771   0.190054   0.418209  -0.100505
     95      -0.049938  -0.293824  -0.001675  -0.044775  -0.097717  -0.084582
     96       0.000151   0.000015   0.001117  -0.000042  -0.000000  -0.000103
     97      -0.000017  -0.000014   0.000355  -0.000115   0.000089   0.000078
     98       0.000203   0.000073  -0.001613   0.000030  -0.000020  -0.000058
                 36         37         38         39         40         41    
      0      -0.015923  -0.002260   0.017211   0.002415  -0.003069   0.001788
      1       0.185612   0.026300   0.002797   0.005715   0.030833   0.000195
      2       0.032722   0.004430   0.013348   0.001332   0.005934  -0.000511
      3       0.011953   0.000168   0.150839   0.005247  -0.001217  -0.003343
      4      -0.153596  -0.024383  -0.001370  -0.007607   0.019854  -0.001276
      5      -0.028028  -0.003790   0.076121   0.008185   0.002617   0.007529
      6      -0.008231  -0.002615   0.155520   0.006772  -0.000581   0.000017
      7       0.116377   0.017063  -0.007895   0.002656   0.007301  -0.001599
      8       0.017457   0.003193   0.121304   0.013745  -0.000863   0.010054
      9       0.021238   0.003064  -0.120638  -0.008311  -0.006452  -0.000620
     10      -0.263330  -0.035500  -0.009479  -0.011443   0.091934   0.000358
     11      -0.045901  -0.006108  -0.007407  -0.001933   0.015742  -0.000117
     12      -0.007518   0.000474   0.124307   0.006026   0.008784   0.000780
     13       0.112559   0.016130   0.044192   0.004653  -0.117568   0.001011
     14       0.021190   0.004168  -0.201224  -0.015414  -0.019629  -0.007159
     15       0.011771   0.003714   0.097721   0.003468   0.007349  -0.001183
     16      -0.150379  -0.019455   0.019759  -0.001805  -0.097423   0.000880
     17      -0.023949  -0.001976  -0.077983  -0.009824  -0.016040  -0.006741
     18       0.018108  -0.000532   0.160553  -0.001291   0.008728  -0.011676
     19      -0.197424  -0.019213  -0.012391   0.003827  -0.089111  -0.002434
     20      -0.034119  -0.003030   0.079393   0.007137  -0.015158   0.002839
     21      -0.042022  -0.009578   0.394970   0.020738   0.012624   0.003283
     22       0.544049   0.094055   0.018225   0.033242  -0.169571  -0.003802
     23       0.091642   0.016978   0.003443   0.011016  -0.031280   0.008603
     24      -0.003093   0.005668  -0.170228  -0.009290   0.001291   0.004479
     25       0.048777  -0.075982  -0.034651   0.053056  -0.023550   0.000197
     26       0.009254  -0.018679   0.112078   0.011821  -0.003436  -0.006912
     27      -0.037960  -0.001681   0.274525   0.016766  -0.052098   0.005528
     28       0.534538   0.045516   0.048045   0.025320   0.766034   0.002707
     29       0.094804   0.009314  -0.130403  -0.006171   0.136037  -0.004773
     30       0.018230   0.006850   0.046554  -0.004028  -0.040936  -0.006834
     31      -0.221643  -0.038639   0.008927  -0.004153   0.547313   0.001528
     32      -0.037067  -0.006354  -0.050253  -0.005711   0.096393  -0.003387
     33      -0.002072  -0.000224  -0.303380  -0.016895  -0.000017  -0.003660
     34       0.019435   0.002751  -0.022287  -0.000570   0.003641  -0.000314
     35       0.003255   0.000807  -0.016619  -0.000562   0.000721  -0.000029
     36       0.159092   0.021907  -0.269982  -0.010581   0.051515  -0.004596
     37      -0.020688  -0.003160  -0.027209  -0.002194  -0.008011  -0.000608
     38      -0.015548  -0.001221  -0.026261  -0.001286  -0.005471   0.000769
     39      -0.006685   0.000357  -0.278516  -0.015506  -0.002435  -0.002771
     40      -0.063191  -0.009108  -0.020493  -0.003044  -0.025941  -0.000265
     41      -0.008704  -0.000448  -0.001173  -0.000025  -0.003938   0.000358
     42      -0.138615  -0.020377  -0.269771  -0.019516  -0.043255  -0.004799
     43      -0.045882  -0.006623  -0.009482  -0.001841  -0.016614  -0.000346
     44       0.000748   0.001085  -0.026524  -0.000842  -0.001763   0.000890
     45      -0.002900  -0.041158  -0.278516  -0.009206  -0.006707   0.007921
     46       0.063573   0.473396  -0.063632  -0.027863   0.048286   0.000999
     47       0.012440   0.068531   0.063227  -0.004402   0.006846  -0.005677
     48      -0.000740  -0.011055   0.044645   0.007175   0.000515  -0.000160
     49      -0.003143   0.100270   0.016628  -0.067810  -0.005971   0.000408
     50       0.000307   0.014507  -0.035423  -0.015155  -0.000742   0.000178
     51      -0.002884   0.005090   0.053054   0.001949  -0.000119   0.000106
     52       0.019715  -0.093042   0.017071   0.022954   0.001057   0.002320
     53      -0.000039  -0.000923  -0.104040   0.025439  -0.000221   0.012058
     54       0.003713  -0.016155   0.068772   0.025153   0.000163  -0.005316
     55      -0.043806   0.155208   0.021590  -0.197692  -0.000675   0.006776
     56      -0.008023   0.025480   0.032107  -0.026198  -0.000068  -0.000819
     57       0.001925   0.027371   0.039214  -0.084973  -0.002074   0.012686
     58      -0.019599  -0.322134  -0.043775   0.616199   0.019391  -0.034788
     59      -0.008443  -0.045087  -0.108521   0.155515   0.003442   0.001875
     60      -0.005095   0.016198   0.009748   0.002266  -0.000021  -0.001117
     61       0.009526  -0.045985  -0.013159   0.052450   0.000155  -0.001978
     62      -0.001912   0.002407   0.081527  -0.000880   0.000172  -0.006570
     63       0.004681  -0.013134  -0.013497  -0.014203   0.000052  -0.002165
     64      -0.018298   0.063589  -0.018316   0.178957  -0.000249  -0.012091
     65       0.004716  -0.015203   0.001429  -0.036952   0.000030   0.002180
     66      -0.001165   0.004741  -0.031430  -0.000609   0.000006  -0.005060
     67       0.022623  -0.074368   0.013166  -0.043603  -0.000106   0.078005
     68      -0.004178   0.011711   0.043003   0.011946  -0.000002  -0.019549
     69      -0.000017   0.000491  -0.043469  -0.006004   0.000029  -0.002137
     70      -0.003009   0.012726   0.008496  -0.001151  -0.000193   0.068982
     71      -0.002879   0.005958   0.057949   0.006349   0.000064  -0.017930
     72      -0.006615   0.020873   0.052487   0.003877  -0.000147  -0.000880
     73       0.025044  -0.081151   0.015295  -0.084091   0.000054   0.007888
     74      -0.006888   0.021449   0.005504   0.015619   0.000008  -0.003422
     75       0.003946  -0.008627  -0.029374  -0.000229  -0.000165   0.008888
     76      -0.000468   0.006907  -0.016183  -0.014701  -0.000042  -0.061624
     77       0.006522  -0.017497  -0.069950   0.003518  -0.000103   0.018216
     78      -0.000689   0.003813  -0.019586   0.006882   0.000017   0.006915
     79       0.027242  -0.088087  -0.005814  -0.055268   0.000281  -0.077320
     80       0.002868  -0.005685  -0.057732   0.014935  -0.000172   0.023438
     81       0.000700  -0.001917  -0.001306   0.000857  -0.000141   0.050008
     82      -0.051699   0.150380  -0.002087  -0.070201   0.001242  -0.466948
     83       0.012227  -0.037586   0.036950   0.017721  -0.000254   0.084150
     84       0.013277  -0.039162  -0.109546  -0.037690   0.000047   0.048346
     85      -0.139091   0.435324  -0.055619   0.358057   0.000866  -0.511883
     86       0.026320  -0.083551   0.017704  -0.067608  -0.000066   0.101467
     87       0.003971  -0.010864   0.055518  -0.033235  -0.000183   0.004508
     88      -0.095939   0.286866  -0.032640   0.367363   0.000110  -0.050589
     89       0.013815  -0.044483   0.019417  -0.083376   0.000183   0.005903
     90       0.025926  -0.071981  -0.112173  -0.038659  -0.000245  -0.026139
     91      -0.146054   0.456547  -0.065559   0.435029  -0.001072   0.438173
     92       0.033394  -0.102161  -0.026153  -0.090924   0.000169  -0.089406
     93       0.006503  -0.030421   0.004691   0.018896   0.000793  -0.052029
     94      -0.061240   0.172849  -0.015174   0.049734  -0.000632   0.504808
     95       0.022097  -0.070674  -0.041507   0.005460   0.000483  -0.108515
     96       0.000025   0.000012   0.000312   0.000026   0.000013   0.000019
     97       0.000284  -0.000049  -0.000014   0.000016   0.000138   0.000022
     98       0.000010  -0.000008  -0.000006  -0.000005   0.000021  -0.000033
                 42         43         44         45         46         47    
      0      -0.050566  -0.002588  -0.000852   0.008325  -0.000110   0.001494
      1      -0.007688   0.028661  -0.000519   0.003515   0.000392  -0.014794
      2       0.010713   0.004817  -0.000120  -0.014999  -0.001793  -0.002280
      3       0.094084   0.005706   0.002524  -0.092059  -0.005878  -0.001559
      4       0.045278  -0.067619   0.000962  -0.027576  -0.001689   0.014113
      5      -0.208584  -0.011897  -0.004565   0.116043   0.006779   0.003508
      6      -0.001841   0.010909   0.001209  -0.015604  -0.001192  -0.000097
      7       0.048763  -0.136596  -0.011573  -0.023786  -0.002180  -0.005561
      8      -0.267107  -0.023637  -0.006734   0.149129   0.011447  -0.001736
      9       0.011224  -0.007682  -0.003060   0.123153   0.009043  -0.000347
     10      -0.004306   0.111818   0.015123   0.010512   0.001533   0.010660
     11       0.001801   0.019228   0.002403  -0.020981  -0.002856   0.001483
     12      -0.013543   0.001746   0.000707  -0.014704  -0.000819   0.007790
     13      -0.034848  -0.021923  -0.002557   0.010866   0.000439  -0.105300
     14       0.206822  -0.003750   0.004721  -0.063228  -0.001897  -0.017850
     15       0.052422  -0.000306   0.002966  -0.068316  -0.002172  -0.010921
     16      -0.028557   0.002629  -0.000007   0.010207   0.000193   0.134600
     17       0.195502   0.000344   0.005042  -0.100561  -0.004111   0.022283
     18       0.327373  -0.031765   0.005969  -0.251960  -0.017124   0.008025
     19       0.028580   0.452128   0.019841  -0.024174  -0.000731  -0.119039
     20      -0.089046   0.078973   0.001163   0.033659   0.000857  -0.019655
     21      -0.090377  -0.064062  -0.003620  -0.129706  -0.013719  -0.002457
     22       0.020806   0.839943   0.036946  -0.060952  -0.004263   0.033642
     23      -0.240497   0.144805   0.001805   0.216651   0.018507   0.004633
     24      -0.149195   0.001369  -0.003732   0.174465   0.008330   0.001003
     25      -0.027065  -0.022527  -0.027945   0.022623   0.002488  -0.003803
     26       0.136106  -0.002909  -0.006664  -0.059245  -0.011552  -0.001256
     27      -0.137508  -0.001865   0.000255  -0.028490  -0.003309  -0.033730
     28      -0.047243   0.028500  -0.005980   0.011024  -0.000102   0.555876
     29       0.153124   0.005061   0.004172  -0.077562  -0.003552   0.100705
     30       0.224751  -0.001503   0.007769  -0.151860  -0.003880   0.056373
     31      -0.008433   0.025257   0.008096   0.008927   0.002486  -0.776256
     32       0.097995   0.003935   0.003298  -0.055697  -0.003148  -0.136054
     33       0.095632  -0.000928   0.000784   0.009307   0.001220   0.000629
     34       0.007755   0.006819   0.000246   0.000838   0.000184  -0.007932
     35      -0.000002   0.001060  -0.000034  -0.001187  -0.000488  -0.000946
     36       0.110625   0.058985   0.003223  -0.024403  -0.003160  -0.061091
     37       0.015411  -0.012212  -0.000640  -0.004212  -0.000712   0.013258
     38      -0.016338  -0.000737   0.000099   0.020322   0.002713  -0.003508
     39       0.081924  -0.001764   0.001648   0.017366   0.004557   0.000685
     40       0.008854  -0.033226  -0.001452   0.000628   0.000131   0.033927
     41      -0.006286  -0.004208   0.000066   0.000781   0.000632   0.004365
     42       0.122041  -0.052075  -0.001067  -0.030222  -0.003937   0.055076
     43       0.009416  -0.020768  -0.000874  -0.005468  -0.000537   0.021841
     44      -0.019300  -0.005394  -0.000443   0.022255   0.002874   0.010160
     45      -0.209267   0.005468   0.001180   0.521077   0.039994   0.000181
     46      -0.041158  -0.065829  -0.084264   0.052013  -0.000697   0.009204
     47       0.118362  -0.009634  -0.015340   0.110648   0.003566   0.000767
     48      -0.040431   0.000047  -0.005401  -0.106668  -0.018038  -0.000501
     49      -0.007842  -0.003942   0.000353  -0.029297  -0.009837  -0.000038
     50       0.000568  -0.000007  -0.000160   0.127656   0.014275   0.000939
     51      -0.036746   0.000331  -0.016507  -0.098724  -0.014538  -0.000350
     52       0.031395  -0.006816   0.161521   0.034082   0.031145   0.000326
     53      -0.292008  -0.005264   0.032813  -0.304350  -0.004322  -0.000344
     54       0.137221   0.000117   0.019844   0.119936   0.039028   0.000935
     55      -0.007745   0.007967  -0.117331   0.005859  -0.051250  -0.000169
     56       0.038058   0.001765  -0.017554   0.025022  -0.016559  -0.000376
     57      -0.038284  -0.006042   0.090182   0.047757   0.002411   0.000265
     58       0.166594   0.065613  -0.912734   0.100203  -0.090247  -0.002387
     59      -0.281633   0.008542  -0.179714  -0.377917  -0.030193  -0.001054
     60      -0.006681  -0.000017  -0.001893  -0.019349  -0.005109  -0.000234
     61      -0.014668  -0.001036   0.022246  -0.016825   0.009245  -0.000030
     62       0.151353   0.001598   0.001740   0.121777   0.009897   0.000163
     63       0.038136   0.000596   0.000011   0.068849   0.016504   0.000726
     64       0.021609  -0.004791   0.047589   0.003603   0.074094   0.000116
     65       0.003238   0.001150  -0.011790   0.013365  -0.015443   0.000005
     66      -0.029680   0.000002  -0.004346  -0.017709   0.000622  -0.000339
     67       0.017104   0.000207   0.010555   0.019967  -0.089951  -0.000223
     68       0.027135  -0.000314   0.004603  -0.008481   0.023703  -0.000892
     69      -0.056326   0.000105  -0.008337  -0.045743  -0.014465  -0.000558
     70       0.019991   0.000612  -0.006824   0.007266  -0.000737   0.000072
     71       0.061067   0.000102   0.007090   0.053654   0.014709   0.000738
     72       0.045569  -0.000347   0.011008   0.034361   0.006061   0.000998
     73      -0.002875   0.002211  -0.028510  -0.021369   0.091159   0.000135
     74       0.008796  -0.000092   0.001571   0.011237  -0.019780   0.000056
     75      -0.039116  -0.000962   0.007171  -0.033373  -0.008503  -0.000228
     76      -0.034803   0.000030  -0.008351  -0.027453   0.027554  -0.000132
     77      -0.075087  -0.000984   0.003800  -0.065298  -0.017233  -0.000718
     78      -0.016568   0.000103  -0.005255  -0.015697   0.004899  -0.000662
     79      -0.024369  -0.000341   0.012475   0.023873  -0.109487   0.000108
     80      -0.045929  -0.000908   0.004641  -0.017522   0.021883   0.000961
     81      -0.014643  -0.000414   0.008209  -0.006570  -0.075884  -0.000025
     82      -0.108519   0.004712  -0.104750  -0.139638   0.502547  -0.000067
     83       0.053729  -0.001185   0.026677   0.026617  -0.082051  -0.001079
     84      -0.117995   0.001239  -0.030255  -0.081896  -0.035576  -0.000655
     85      -0.071491  -0.008540   0.079518   0.005501   0.005183   0.000200
     86       0.029518   0.002258  -0.021449   0.029678  -0.001342   0.000663
     87       0.039683   0.000512  -0.001670   0.017597   0.058869   0.001070
     88       0.046951  -0.010502   0.154183   0.150940  -0.523218  -0.000089
     89       0.003604   0.003939  -0.054804  -0.015789   0.093094  -0.000176
     90      -0.142207  -0.001886   0.007147  -0.095971  -0.003586   0.000024
     91       0.103209  -0.006695   0.092238   0.048834  -0.170976  -0.000267
     92      -0.070349   0.000958  -0.020193  -0.062367   0.029124  -0.000790
     93      -0.032950   0.001387  -0.023715  -0.014170  -0.084425  -0.000578
     94       0.059294   0.007123  -0.115794  -0.157792   0.576274   0.000351
     95      -0.075786  -0.001332   0.013110   0.007511  -0.149581   0.001026
     96      -0.000609  -0.000044  -0.000010   0.000363   0.000030   0.000008
     97      -0.000162  -0.000538  -0.000012   0.000133   0.000007   0.000083
     98       0.000538  -0.000039   0.000015  -0.000395  -0.000053  -0.000001
                 48         49         50         51         52         53    
      0       0.003274   0.000433  -0.010352   0.000561   0.000298  -0.030300
      1      -0.000392  -0.000042   0.001239   0.002063   0.007565  -0.002481
      2       0.001325   0.000332  -0.009315   0.000210   0.000236   0.004417
      3      -0.007983  -0.000752   0.010106   0.001984   0.009360   0.026273
      4      -0.002649  -0.000368   0.007241  -0.036187  -0.132550   0.017039
      5       0.011931   0.001300  -0.023496  -0.003398  -0.017753  -0.122202
      6       0.001235   0.000163  -0.003403  -0.001376  -0.005561  -0.003775
      7       0.000742   0.000275  -0.008234   0.022884   0.083680  -0.015833
      8      -0.002493  -0.001084   0.035774   0.001207   0.009355   0.112498
      9       0.008251   0.000658  -0.003024  -0.000098  -0.000737   0.011507
     10       0.000214  -0.000024   0.002887   0.000112   0.000431   0.001031
     11       0.002626   0.000614  -0.016858   0.000214  -0.000265  -0.001185
     12       0.000659   0.000119  -0.003433   0.000372   0.000903   0.004947
     13      -0.000995  -0.000072   0.000706  -0.004979  -0.017803   0.018676
     14      -0.002261  -0.000118  -0.002597   0.001655   0.002794  -0.115593
     15      -0.015184  -0.001959   0.035912  -0.001699  -0.002165   0.027258
     16       0.003663   0.000350  -0.005928   0.006027   0.021326  -0.017291
     17      -0.016486  -0.002206   0.045643  -0.002095  -0.000818   0.120723
     18      -0.015513  -0.001063   0.004130  -0.016493  -0.058763   0.002812
     19      -0.003239   0.000145  -0.007871   0.220869   0.817055   0.065076
     20       0.009848   0.001547  -0.036801   0.042214   0.149687  -0.148438
     21       0.008885   0.002252  -0.071339   0.016175   0.047607  -0.344468
     22      -0.000162   0.000194  -0.008431  -0.114379  -0.425963  -0.095211
     23      -0.005591  -0.002099   0.070893  -0.026208  -0.086124   0.286458
     24       0.029573   0.003328  -0.056865   0.001573  -0.000987  -0.014152
     25      -0.003628  -0.000504   0.012301   0.000142   0.000213   0.002992
     26       0.029340   0.004854  -0.102506   0.002340  -0.000400  -0.020994
     27       0.011475   0.002251  -0.060431   0.004423   0.004615  -0.245651
     28       0.007768   0.000567  -0.001178   0.018835   0.069686   0.035069
     29       0.004349   0.001031  -0.031037   0.008929   0.023671  -0.249987
     30      -0.029923  -0.004001   0.075012   0.001160   0.010368  -0.046846
     31      -0.011379  -0.000617   0.004271  -0.019715  -0.073443  -0.041366
     32      -0.010446  -0.001216   0.025796  -0.007489  -0.021313   0.177510
     33      -0.001379  -0.000238   0.007346  -0.000802  -0.001735   0.020983
     34      -0.000246  -0.000021   0.000937   0.003359   0.012496   0.001512
     35       0.002056   0.000347  -0.008467   0.000684   0.001642  -0.000267
     36       0.007860   0.001436  -0.032809   0.019760   0.070307   0.026448
     37       0.001859   0.000338  -0.007813  -0.004406  -0.017054   0.000722
     38      -0.005102  -0.000927   0.022350   0.001848   0.008963  -0.000637
     39      -0.013186  -0.002289   0.056287  -0.001714  -0.000367   0.030015
     40      -0.000641  -0.000158   0.004300  -0.011372  -0.041554   0.002351
     41      -0.002261  -0.000405   0.009343  -0.001481  -0.004636   0.002551
     42       0.007884   0.001302  -0.029532  -0.017442  -0.066682   0.028471
     43       0.000492   0.000054  -0.000573  -0.007148  -0.026441   0.003939
     44      -0.005167  -0.000965   0.023753  -0.004572  -0.014690  -0.000729
     45       0.050077   0.006235  -0.050499   0.002877  -0.000755  -0.018808
     46      -0.003423  -0.000080   0.012837  -0.003616  -0.011095   0.002767
     47       0.036482   0.005715  -0.090007   0.002040  -0.002431  -0.021573
     48       0.009651   0.003068  -0.069862   0.000204  -0.000715  -0.002812
     49       0.002874   0.000755  -0.016595  -0.000525   0.000540  -0.003582
     50      -0.015762  -0.003490   0.079457  -0.001712   0.000502   0.019579
     51      -0.003927   0.000229  -0.013132  -0.000518  -0.000030   0.002090
     52       0.025577   0.002286  -0.049881   0.003820  -0.000020  -0.007279
     53      -0.094920  -0.016790   0.202812  -0.003999   0.002708   0.021294
     54      -0.088869  -0.017369   0.279287  -0.003889   0.002614   0.051657
     55      -0.032850   0.001175   0.078496  -0.008843   0.003018   0.012685
     56       0.062780   0.013515  -0.185606   0.002851  -0.001789  -0.028935
     57       0.113178   0.027710  -0.241026   0.006798  -0.002701  -0.053688
     58      -0.018335   0.008104  -0.034573  -0.004199  -0.009782   0.018164
     59      -0.161742  -0.029144   0.330175  -0.008951   0.002657   0.052589
     60       0.027268   0.005256  -0.089516   0.002318  -0.001174  -0.009631
     61       0.000990  -0.001422  -0.004116   0.001339  -0.000297  -0.000955
     62       0.041221   0.006366  -0.075736   0.002734  -0.001353  -0.003925
     63      -0.084125  -0.018298   0.222963  -0.003461   0.002608   0.016724
     64       0.016489  -0.009670  -0.028151   0.005784  -0.001871  -0.005734
     65      -0.002189   0.002712  -0.014828  -0.001078   0.000230  -0.004257
     66       0.104404  -0.002036   0.068890  -0.002177   0.001119  -0.042539
     67       0.041930   0.099968   0.073875  -0.041910   0.011490   0.012448
     68       0.320743  -0.011932   0.189743   0.007100  -0.001129   0.035357
     69       0.083018   0.017143  -0.154210  -0.001508  -0.000782   0.013416
     70      -0.000820  -0.088843   0.027447   0.085608  -0.022359  -0.027347
     71      -0.128931   0.004141   0.189788  -0.030698   0.009865  -0.106139
     72      -0.300144  -0.010838  -0.151482   0.021348  -0.006604   0.112482
     73      -0.018870  -0.019764  -0.056422  -0.102552   0.026840   0.014249
     74      -0.030800   0.002278  -0.052586   0.024127  -0.006821   0.011473
     75       0.028528  -0.001750  -0.049206  -0.005684   0.001253  -0.009019
     76       0.005495   0.099343  -0.009672   0.078112  -0.020939   0.018513
     77       0.128333  -0.006509  -0.156677  -0.003439  -0.000541   0.113986
     78       0.202120   0.013463   0.074921  -0.002401   0.000893  -0.038266
     79      -0.039712  -0.079249  -0.004072  -0.028246   0.007674  -0.005133
     80      -0.309638   0.006668  -0.076464   0.003529  -0.000961  -0.035662
     81      -0.035765   0.072997   0.139222  -0.059298   0.017618  -0.275661
     82       0.202804  -0.509316  -0.111156   0.252571  -0.067503  -0.049871
     83       0.355326   0.099031   0.227002  -0.038742   0.010827   0.144590
     84       0.047899  -0.025380  -0.240598   0.030470  -0.009082  -0.236878
     85      -0.115687   0.459125  -0.007582  -0.496288   0.131470  -0.042172
     86      -0.134999  -0.105538   0.157235   0.073105  -0.017228  -0.309675
     87      -0.309543  -0.021507  -0.165471  -0.035023   0.008291   0.128642
     88      -0.093907   0.104000   0.122941   0.583847  -0.154233  -0.005812
     89       0.023901  -0.020948  -0.253442  -0.111692   0.027574   0.000495
     90      -0.089097   0.057311   0.064838   0.018788  -0.003262  -0.285451
     91       0.153146  -0.509826  -0.186012  -0.423252   0.111382   0.046756
     92       0.133567   0.119021  -0.177827   0.110524  -0.031545   0.230823
     93       0.099097  -0.039419   0.039602  -0.039836   0.010400  -0.215142
     94      -0.094629   0.403253  -0.021173   0.173633  -0.046938  -0.090186
     95      -0.396874  -0.105805  -0.119620  -0.054612   0.014229  -0.155373
     96      -0.000060  -0.000012   0.000198  -0.000029  -0.000086   0.000208
     97      -0.000007  -0.000008   0.000043  -0.000207  -0.000733  -0.000039
     98       0.000096   0.000007  -0.000271  -0.000004  -0.000039  -0.000030
                 54         55         56         57         58         59    
      0       0.026966  -0.013735   0.004211   0.012190   0.001973   0.017858
      1       0.003668   0.014243  -0.002101  -0.084681   0.000188   0.000795
      2      -0.010585  -0.087337   0.014739  -0.015486  -0.000296  -0.006663
      3      -0.025808  -0.003823   0.002079  -0.001570  -0.000560  -0.017544
      4      -0.018471  -0.009934   0.001883   0.018276   0.000349   0.002675
      5       0.124579   0.057551  -0.010616   0.001581  -0.002320  -0.021992
      6       0.003420   0.032120  -0.006835  -0.000053  -0.000123   0.004157
      7       0.014376  -0.005433   0.000996  -0.000988  -0.000185  -0.002955
      8      -0.100630   0.045350  -0.008611  -0.000008   0.001077   0.018823
      9      -0.006698  -0.021108  -0.005131  -0.000888  -0.006183  -0.062188
     10       0.000899   0.008003  -0.001483  -0.002147  -0.000054   0.001383
     11      -0.007532  -0.055265   0.005811  -0.000431  -0.002610  -0.036220
     12      -0.008708  -0.040222   0.005673   0.000077  -0.001835  -0.034511
     13      -0.019664  -0.009228   0.000443  -0.001555  -0.000589  -0.008871
     14       0.118532   0.030571   0.001403  -0.000119   0.002779   0.037465
     15      -0.018073   0.024608   0.002813  -0.001996   0.004755   0.073513
     16       0.016424  -0.013072   0.002474   0.014489   0.000077   0.003739
     17      -0.111119   0.088305  -0.013654   0.005256   0.001538   0.010336
     18      -0.009756  -0.090021   0.017149   0.002795  -0.008938  -0.157751
     19      -0.059136  -0.012569   0.002883  -0.111929   0.000864   0.007481
     20       0.147421   0.009335  -0.002510  -0.024993  -0.008057  -0.114909
     21       0.336616   0.291275  -0.044756  -0.001817   0.009268   0.174920
     22       0.089332   0.037084  -0.005406   0.007983   0.001248   0.025152
     23      -0.271089  -0.079203   0.008703   0.002115  -0.003858  -0.068668
     24      -0.001513  -0.018788  -0.008158   0.001984  -0.004064  -0.065057
     25       0.002041   0.001677   0.002749   0.000139   0.001692   0.024095
     26      -0.010718  -0.018005  -0.022633   0.002671  -0.012498  -0.167068
     27       0.221972  -0.297748   0.063665  -0.002647  -0.001820  -0.115373
     28      -0.034519  -0.000432  -0.002059  -0.003887  -0.000835  -0.009257
     29       0.243724  -0.094631   0.030914  -0.001965   0.003397   0.004133
     30       0.076850   0.168205  -0.007088  -0.007304   0.018417   0.332476
     31       0.043788   0.010323   0.001214  -0.058057   0.002507   0.049600
     32      -0.180284   0.005637  -0.008367   0.000153  -0.006738  -0.150355
     33      -0.017629   0.019989  -0.005344  -0.015488  -0.001750  -0.017763
     34      -0.000511   0.020309  -0.004263   0.140119  -0.000836  -0.010120
     35      -0.006005  -0.110906   0.021296   0.023180   0.004247   0.069192
     36      -0.047694  -0.283175   0.049971   0.645007   0.008404   0.143061
     37      -0.006937  -0.124550   0.023996  -0.118900   0.004537   0.074542
     38       0.015845   0.238568  -0.045121   0.082928  -0.008128  -0.127085
     39       0.005216   0.579174  -0.109795  -0.014222  -0.018596  -0.298065
     40      -0.000551   0.018421  -0.003144  -0.354311  -0.000812  -0.019045
     41       0.002522   0.085780  -0.015226  -0.037947  -0.001603  -0.029741
     42      -0.051739  -0.368316   0.068125  -0.566757   0.010963   0.163820
     43      -0.004688   0.006423  -0.001573  -0.206813  -0.000855  -0.021794
     44       0.016389   0.240269  -0.045078  -0.162399  -0.008142  -0.132468
     45       0.015588  -0.004919  -0.015402   0.004727  -0.003855  -0.076683
     46       0.002323   0.001583   0.003796   0.001549   0.002453   0.029997
     47       0.000230  -0.009470  -0.026235   0.004386  -0.012619  -0.172549
     48      -0.020713   0.008723  -0.008446  -0.000946  -0.000767   0.006217
     49      -0.004101  -0.003784  -0.003117   0.000518  -0.001606  -0.026244
     50       0.015550   0.024005   0.012881  -0.002349   0.009991   0.149806
     51      -0.005621   0.017984   0.002645  -0.000583   0.004348   0.058582
     52      -0.011083   0.002937   0.001446  -0.000373   0.000515   0.005328
     53       0.032116  -0.002286   0.021024   0.000218  -0.000836  -0.006972
     54       0.078421  -0.008275   0.016640   0.000064  -0.005090   0.012044
     55       0.020228  -0.004115  -0.004831   0.000046  -0.000044  -0.001798
     56      -0.042816   0.003923  -0.016196   0.000134   0.002754  -0.005771
     57      -0.103332   0.088112   0.056913  -0.006025   0.051699   0.438871
     58       0.012078   0.009561  -0.030532   0.000174   0.003611   0.081636
     59       0.082116  -0.031646  -0.003399   0.002630  -0.021032  -0.159686
     60      -0.019272   0.003090  -0.013737  -0.000446   0.003260   0.011300
     61      -0.001530   0.000184   0.001525   0.000029  -0.000352  -0.002155
     62      -0.013130   0.004542  -0.018577  -0.000956   0.003670   0.037162
     63       0.050755  -0.014634   0.037531   0.002478  -0.002888  -0.069586
     64      -0.006392   0.000813   0.008106   0.000204  -0.000196  -0.005615
     65      -0.005857   0.008154   0.051444   0.000218   0.002368  -0.010719
     66      -0.037002  -0.015039  -0.092976  -0.000307  -0.010070   0.022299
     67       0.016956  -0.003590  -0.009193   0.000122   0.001847  -0.003758
     68       0.045697  -0.012440  -0.043167   0.000210   0.005904  -0.008911
     69      -0.005186   0.014632   0.045185  -0.000380   0.039004  -0.004753
     70      -0.025107  -0.001057  -0.005815   0.000058   0.008183  -0.004879
     71      -0.083820  -0.010477  -0.031300   0.000656   0.027160  -0.029347
     72       0.107875  -0.004583  -0.008126   0.000260   0.009936  -0.006967
     73       0.012695   0.002322   0.014266   0.000016  -0.011714  -0.000169
     74       0.005083   0.014188   0.077522   0.000006  -0.061015   0.002789
     75      -0.015533  -0.005272  -0.052962  -0.000473  -0.038116   0.000489
     76       0.014569  -0.002124  -0.018780  -0.000197   0.000485   0.005383
     77       0.097087  -0.008338  -0.075208  -0.000762   0.015972   0.029618
     78      -0.038574   0.018247   0.109538   0.000179   0.002090   0.002328
     79      -0.004312   0.000821   0.003391  -0.000049   0.001998   0.003375
     80      -0.034735  -0.003560  -0.029468  -0.000113   0.007815   0.012192
     81      -0.269566  -0.061391  -0.528053  -0.005522  -0.182090   0.310748
     82      -0.058273  -0.003263  -0.048568  -0.000548  -0.006309   0.020333
     83       0.159839   0.004245   0.135900   0.002546   0.076689  -0.132829
     84      -0.270680   0.057810   0.223292   0.000260   0.409103  -0.166720
     85      -0.038751   0.008906   0.048573   0.000418   0.096376  -0.049046
     86      -0.296463   0.019514   0.090932   0.001157   0.303813  -0.150658
     87       0.126259  -0.016456  -0.076706   0.000201   0.093213  -0.009308
     88      -0.013319   0.019418   0.109818   0.000016  -0.122255   0.005520
     89      -0.030434   0.096831   0.552717   0.000309  -0.650206   0.027063
     90      -0.281149  -0.035293  -0.273460  -0.000578  -0.426697  -0.088719
     91       0.042317  -0.003534  -0.033000  -0.000287  -0.004336   0.009131
     92       0.208295   0.002830   0.007713  -0.000761   0.177738   0.067338
     93      -0.237843   0.088036   0.359878  -0.003222   0.105602   0.203654
     94      -0.099244   0.019090   0.079496  -0.000748   0.027534   0.042208
     95      -0.171171   0.044941   0.135969  -0.002660   0.081429   0.159641
     96      -0.000147  -0.000224   0.000058   0.000027   0.000016   0.000302
     97       0.000032   0.000029  -0.000001   0.000295   0.000000   0.000016
     98      -0.000085  -0.000236   0.000031   0.000074   0.000011   0.000077
                 60         61         62         63         64         65    
      0       0.018145  -0.022512  -0.120419  -0.275272   0.035394   0.011631
      1      -0.003417  -0.000967  -0.015389  -0.027232   0.003142  -0.007360
      2       0.025837  -0.004518   0.021928   0.019249  -0.002714   0.045951
      3       0.062305  -0.019494   0.017738  -0.051025  -0.028352  -0.064256
      4       0.001737  -0.001521  -0.011633   0.005776  -0.000531  -0.001849
      5       0.018105   0.000359   0.079895  -0.051903  -0.010221  -0.018104
      6      -0.048714   0.018900   0.007473   0.082090   0.011877   0.037772
      7       0.002937   0.000115   0.001026  -0.004312   0.002405   0.011929
      8      -0.037373   0.007308  -0.002856   0.059736  -0.008724  -0.052727
      9      -0.009054   0.028290   0.077188  -0.026668   0.071901   0.145364
     10      -0.001684  -0.000060   0.002717  -0.004171   0.002539  -0.013592
     11       0.004642   0.012870   0.016292   0.012823   0.015912   0.139566
     12       0.028490   0.004003  -0.010280   0.094581   0.010391   0.021081
     13       0.002512   0.002360   0.004016   0.019142  -0.000083   0.006950
     14       0.000390  -0.012970  -0.029051  -0.066504   0.005519  -0.030972
     15      -0.037860  -0.009107   0.017706  -0.049443  -0.014872   0.007854
     16      -0.000486  -0.000043   0.017158  -0.007727  -0.001317   0.011666
     17      -0.013442  -0.003119  -0.088605   0.026129   0.001655  -0.061795
     18       0.340109  -0.069156   0.382300   0.019589  -0.224869  -0.121656
     19      -0.009265  -0.000188  -0.033846  -0.000230   0.007802  -0.000721
     20       0.190626  -0.028167   0.328963  -0.005407  -0.136214  -0.047017
     21      -0.438686   0.116127  -0.294777   0.534080   0.129796   0.211938
     22      -0.059105   0.015103  -0.048517   0.067398   0.021116   0.040570
     23       0.151360  -0.038333   0.150814  -0.157515  -0.067310  -0.143121
     24      -0.026913   0.023837  -0.038684  -0.009645  -0.017399  -0.040923
     25       0.008842  -0.011260  -0.004630   0.005200  -0.004999   0.003231
     26      -0.063001   0.072406   0.009649  -0.033934   0.016740  -0.035197
     27       0.403910  -0.100359  -0.295884   0.667920   0.009823  -0.270591
     28      -0.008410   0.006054   0.011489   0.005802  -0.000151   0.013737
     29       0.192644  -0.069616  -0.182950   0.216805   0.002855  -0.196068
     30      -0.288717   0.007177   0.479221  -0.100800  -0.268834  -0.404243
     31      -0.045291   0.002536   0.102464  -0.017704  -0.048930  -0.065527
     32       0.144764  -0.015274  -0.400294   0.051515   0.165878   0.198362
     33      -0.008578   0.014056   0.066231   0.147602  -0.012995   0.002178
     34       0.010811   0.000142   0.009324   0.015740  -0.001318   0.004093
     35      -0.063750   0.005008   0.002198  -0.000811  -0.000316  -0.022808
     36      -0.132352   0.017152   0.020726   0.105063  -0.018716  -0.062890
     37      -0.072932   0.007181   0.021712   0.015702  -0.006020  -0.040718
     38       0.112784  -0.006348   0.001545   0.019882   0.008613   0.069903
     39       0.239312  -0.007746   0.010562   0.106940  -0.024310   0.040192
     40       0.005994   0.000851  -0.011499   0.000514   0.001329   0.002050
     41       0.023494  -0.003290  -0.022141  -0.023585  -0.003667  -0.009543
     42      -0.177474   0.021093   0.001173   0.082380  -0.022434  -0.082827
     43       0.016078  -0.002063  -0.027736  -0.011884   0.000905   0.010698
     44       0.110345  -0.006011  -0.015431   0.009039   0.012210   0.071211
     45      -0.044456   0.039615  -0.193450   0.041171  -0.045847  -0.606321
     46       0.011557  -0.013415  -0.006399   0.007505  -0.006351   0.003126
     47      -0.073417   0.081162  -0.063555  -0.009999   0.012995  -0.315095
     48       0.001211  -0.007702   0.014198  -0.003659  -0.010257   0.024888
     49      -0.008447   0.011514   0.000903  -0.004552  -0.002274  -0.006438
     50       0.048410  -0.066264   0.002820   0.023941   0.012723   0.049958
     51       0.018529  -0.029367  -0.012245   0.008398  -0.022592  -0.037353
     52       0.001254  -0.001554  -0.001220   0.000180  -0.002085  -0.002290
     53       0.002051   0.005401   0.003370   0.000564  -0.000148  -0.002091
     54       0.010038   0.005038   0.025319   0.005715   0.233229  -0.048390
     55       0.000083  -0.000133   0.003719   0.000672   0.035971  -0.006760
     56      -0.004981   0.002270  -0.018126  -0.002319  -0.090572  -0.010718
     57       0.153453  -0.151604  -0.084001   0.083908  -0.488051   0.134722
     58       0.021517  -0.057098  -0.018824   0.018411  -0.105760   0.031049
     59      -0.051965   0.051919   0.034975  -0.029610   0.199705  -0.074146
     60       0.003185  -0.007612   0.001872   0.001526  -0.008245   0.006716
     61      -0.000677   0.001125  -0.000320  -0.000429  -0.003644  -0.000468
     62       0.012504  -0.015585   0.010005   0.005206   0.032977   0.018843
     63      -0.029752   0.015749  -0.045166  -0.008916  -0.265056   0.042076
     64      -0.002429   0.003676  -0.004885  -0.001390  -0.036433   0.008616
     65      -0.002684   0.013583  -0.004754  -0.003838  -0.052384   0.018615
     66       0.013422   0.039640  -0.009891  -0.002987  -0.069392   0.018421
     67      -0.001999  -0.002865  -0.001148   0.000092  -0.004498   0.000447
     68      -0.006665  -0.020140   0.001154   0.002063   0.020173  -0.007473
     69      -0.004464  -0.032360   0.012402   0.003477   0.066082  -0.015053
     70      -0.002705  -0.005709  -0.000384   0.000186  -0.002847  -0.000691
     71      -0.015244  -0.020491  -0.008095  -0.000531  -0.047764   0.003785
     72      -0.005079  -0.014282  -0.001953   0.001262  -0.005251  -0.000634
     73      -0.000763  -0.002055   0.000138   0.000158  -0.000375   0.001297
     74      -0.001332  -0.004574   0.001514   0.000449  -0.000018   0.007017
     75      -0.009871  -0.051370   0.011349   0.004384   0.048935   0.000200
     76       0.001722  -0.003386   0.002647   0.000897   0.016539  -0.002743
     77       0.013230   0.001990   0.008084   0.003175   0.057657  -0.012427
     78       0.012545   0.063699  -0.004336  -0.006638  -0.022962  -0.001882
     79       0.003357   0.011032  -0.000658  -0.000883  -0.001670  -0.001452
     80       0.010119   0.031188  -0.003306  -0.002489  -0.011148  -0.003489
     81       0.184639   0.416099   0.006762  -0.020368   0.134112  -0.033344
     82       0.010013   0.014110   0.002790   0.000150   0.014121  -0.002299
     83      -0.079531  -0.176123  -0.008000   0.008946  -0.074081   0.015050
     84      -0.097356  -0.313106   0.066995   0.020320   0.300101  -0.036101
     85      -0.027769  -0.076495   0.010940   0.004205   0.044054  -0.004302
     86      -0.084561  -0.227780   0.031278   0.011723   0.118484  -0.010541
     87      -0.003191  -0.014107  -0.002408   0.001825  -0.012063   0.002645
     88      -0.002290  -0.003730   0.001910  -0.000092   0.014763  -0.003770
     89      -0.012058  -0.010207   0.007616  -0.001963   0.074942  -0.021865
     90      -0.142867  -0.529716   0.045417   0.043298   0.231228  -0.040897
     91       0.001315  -0.011718   0.002481   0.002018   0.015549  -0.002148
     92       0.068234   0.197109  -0.004842  -0.012498  -0.009532   0.002897
     93       0.162903   0.379313   0.037600  -0.011554   0.307455  -0.054291
     94       0.040028   0.110612   0.012443  -0.006203   0.087237  -0.014093
     95       0.118047   0.251247   0.027839  -0.005074   0.232516  -0.042196
     96      -0.000253   0.000021  -0.000057   0.000200   0.000134  -0.000034
     97       0.000009   0.000010   0.000093   0.000011   0.000015   0.000013
     98      -0.000297   0.000053  -0.000532  -0.000114   0.000055  -0.000046
                 66         67         68         69         70         71    
      0      -0.000616   0.001049   0.020198   0.017537   0.012802  -0.001456
      1      -0.000610  -0.002098  -0.014156  -0.028683   0.001655   0.000703
      2       0.003511   0.012676   0.092899   0.172003  -0.003914  -0.015673
      3      -0.004258  -0.005023  -0.031725  -0.045338   0.010685  -0.004125
      4      -0.000142   0.001465   0.015843   0.004256   0.003278  -0.001454
      5      -0.001069  -0.010682  -0.105941  -0.045387  -0.014334   0.007589
      6       0.002708  -0.001881  -0.058248   0.101773  -0.034309  -0.010003
      7       0.000835   0.000510  -0.002927   0.017348  -0.005357  -0.002945
      8      -0.003761  -0.003649  -0.008130  -0.056170   0.016338   0.012981
      9       0.005886  -0.010450  -0.135605  -0.010975  -0.028182   0.025189
     10      -0.001794  -0.004330  -0.040242  -0.004562  -0.001021   0.004964
     11       0.013400   0.020182   0.175704   0.021505  -0.007113  -0.017986
     12       0.003367  -0.005852  -0.052947  -0.093247  -0.029196   0.018037
     13       0.000559   0.000608   0.003632   0.001392   0.000954   0.001807
     14      -0.002105  -0.006066  -0.046047  -0.047375  -0.016859  -0.002084
     15      -0.000061   0.010735   0.092055   0.040461   0.002990  -0.038963
     16       0.001177   0.001960   0.015481   0.008232  -0.003898  -0.004594
     17      -0.006580  -0.006479  -0.048310  -0.029570   0.023397   0.009974
     18       0.013813   0.042351   0.564977  -0.485483   0.085109   0.013543
     19      -0.000844  -0.000117  -0.003071   0.020950   0.002079  -0.001918
     20       0.011569   0.018831   0.263519  -0.326483   0.026469   0.019513
     21       0.008309   0.032012   0.358320  -0.257856   0.081438   0.024084
     22       0.001488   0.006200   0.066880  -0.041017   0.013422   0.001730
     23      -0.006684  -0.021978  -0.228867   0.123387  -0.043090  -0.001765
     24       0.005633   0.004618   0.093074   0.000474   0.027767   0.002356
     25      -0.002598   0.003060   0.012678  -0.001337   0.009590  -0.001539
     26       0.014314  -0.014953  -0.034444   0.007752  -0.045568   0.010393
     27      -0.047371  -0.021038  -0.250835   0.280303   0.129021   0.027623
     28       0.001971   0.000994   0.010250  -0.006303  -0.003458   0.001357
     29      -0.029429  -0.014351  -0.148261   0.147528   0.065875  -0.001029
     30      -0.019484  -0.002188   0.000441   0.369583   0.100115   0.071083
     31      -0.002471  -0.000643  -0.003416   0.069234   0.013801   0.017789
     32       0.005102   0.002379   0.016546  -0.238632  -0.035121  -0.067429
     33       0.000045  -0.001672  -0.027913  -0.001097  -0.015943  -0.102737
     34       0.000242   0.000713   0.003885   0.011045  -0.001302  -0.009652
     35      -0.002076  -0.004846  -0.036081  -0.065580   0.000749  -0.025568
     36      -0.001071  -0.002034   0.028273  -0.067977   0.045470   0.582349
     37      -0.004096  -0.011465  -0.095219  -0.184513  -0.007280  -0.276578
     38       0.004755   0.012997   0.082595   0.251590  -0.018096   0.058911
     39       0.008135   0.016124   0.158594   0.069635   0.051290   0.337687
     40       0.000535  -0.000382  -0.003108  -0.009862   0.000595   0.067412
     41       0.000829   0.001548   0.031670  -0.041431   0.025445   0.145764
     42      -0.001747  -0.004741   0.011894  -0.113544   0.045032   0.484847
     43       0.002783   0.007549   0.076563   0.109877   0.017905   0.347618
     44       0.005134   0.012886   0.082063   0.261255  -0.016877   0.174247
     45       0.013354  -0.015338   0.398956   0.054562  -0.189096  -0.123661
     46      -0.003448   0.004577   0.017500  -0.001462   0.012639  -0.002386
     47       0.017064  -0.027054   0.105216   0.036282  -0.157522  -0.050634
     48      -0.020006   0.005850  -0.034455   0.001935   0.095501  -0.006317
     49       0.003587  -0.002530  -0.002488   0.000818  -0.010050   0.000524
     50      -0.022993   0.017070  -0.002289  -0.003659   0.102028  -0.005396
     51      -0.011057   0.006331   0.000159   0.001700   0.008952  -0.010491
     52      -0.005069   0.001454   0.000506   0.000501   0.017374  -0.002463
     53       0.004600  -0.008934  -0.005093  -0.001997  -0.084769   0.007855
     54      -0.026021  -0.013109   0.044569  -0.001446  -0.070147   0.005726
     55       0.006686  -0.000418   0.004853  -0.000358  -0.009683   0.001845
     56       0.012285   0.003011   0.003339   0.003565   0.018045  -0.009334
     57       0.163449  -0.046068   0.012659  -0.033266  -0.823994   0.077179
     58       0.019010   0.006943   0.003257  -0.006625  -0.149366   0.014568
     59      -0.070574   0.014141  -0.011678   0.012318   0.249939  -0.027971
     60       0.022291   0.005795  -0.007983  -0.000294   0.006827   0.000504
     61      -0.002165  -0.000210  -0.000261   0.000209   0.001109  -0.000557
     62       0.021808   0.002616  -0.008649  -0.002779  -0.002248   0.006214
     63       0.026566   0.016752  -0.023375   0.000313   0.008105   0.001056
     64      -0.036599  -0.013604  -0.000946  -0.000065   0.002512  -0.000972
     65      -0.218153  -0.074580   0.008403  -0.000705   0.002347  -0.005315
     66      -0.016777  -0.194640   0.005436   0.002620   0.020904  -0.000913
     67       0.005939  -0.004974   0.000156   0.000037  -0.003158   0.000979
     68       0.031490   0.060472  -0.000258  -0.001020  -0.026475   0.005315
     69       0.073423   0.101633  -0.007029  -0.000130   0.028752  -0.007415
     70       0.021169   0.020919  -0.003132   0.000086   0.007719  -0.001368
     71       0.080929   0.060994  -0.013380   0.000510   0.028354  -0.003960
     72       0.003042   0.034104  -0.000648  -0.000805  -0.017873   0.002524
     73      -0.006696  -0.035538   0.002774   0.000380   0.002378  -0.000852
     74      -0.035933  -0.189389   0.013999   0.002077   0.017557  -0.005055
     75      -0.093100  -0.117973   0.015146   0.000070  -0.020950   0.005982
     76       0.004601  -0.001922   0.001621  -0.000088  -0.004916   0.001078
     77       0.061660   0.042770   0.000802  -0.000547  -0.015096   0.002607
     78       0.012407   0.159672  -0.016887  -0.000610   0.031417  -0.006497
     79       0.009386   0.036138  -0.003703  -0.000160   0.004542  -0.000645
     80       0.044466   0.099367  -0.011618  -0.000366   0.010815  -0.000069
     81      -0.428772   0.480741   0.008170  -0.010487  -0.127434   0.013039
     82      -0.006283   0.003997   0.001393  -0.000057  -0.004560   0.000757
     83       0.204013  -0.219496  -0.001537   0.004357   0.030732   0.000588
     84      -0.362900   0.140358   0.034440  -0.007578  -0.159300   0.025180
     85      -0.074045   0.026667   0.005827  -0.001559  -0.034689   0.006218
     86      -0.241811   0.087796   0.016739  -0.004963  -0.111506   0.020774
     87       0.016681  -0.048655   0.003823   0.000435  -0.002098  -0.001928
     88      -0.024819   0.079914  -0.002785  -0.001486  -0.024143   0.005872
     89      -0.133360   0.401976  -0.012613  -0.007334  -0.118255   0.029701
     90       0.370690  -0.107896   0.016467   0.002123  -0.001726  -0.008529
     91       0.004892  -0.005351   0.002043  -0.000201  -0.008119   0.001495
     92      -0.124824   0.039164   0.001037  -0.001455  -0.027079   0.009651
     93       0.406354  -0.459800   0.043863   0.008577   0.015224   0.006811
     94       0.111099  -0.129214   0.009708   0.003184   0.023922   0.001083
     95       0.331814  -0.342844   0.032042   0.006103  -0.003683   0.010362
     96      -0.000029  -0.000033  -0.000314  -0.000045   0.000014  -0.000023
     97      -0.000004  -0.000002  -0.000010  -0.000029   0.000022  -0.000050
     98       0.000013  -0.000018  -0.000184   0.000246  -0.000033   0.000106
                 72         73         74         75         76         77    
      0       0.010852  -0.000431   0.005658   0.053988  -0.008322  -0.037385
      1       0.001895  -0.017292   0.002956   0.000602   0.003052  -0.019143
      2       0.001928  -0.000259   0.008085   0.016037  -0.021670   0.096001
      3       0.008170  -0.009979  -0.056434   0.098833  -0.034957   0.136280
      4       0.001601  -0.000301  -0.005132   0.011129  -0.003291   0.007319
      5      -0.006211   0.000848   0.004278  -0.022280   0.004209   0.015872
      6      -0.016308   0.015056   0.067522  -0.140584   0.042344  -0.081139
      7      -0.001898   0.002050   0.008674  -0.014054   0.003217  -0.000243
      8       0.003782  -0.005649  -0.021488   0.020674  -0.000455  -0.033300
      9      -0.009549  -0.003292   0.005656   0.004439  -0.021435  -0.015214
     10      -0.001389  -0.001304  -0.002794  -0.007069   0.002149  -0.011430
     11       0.004466   0.004922   0.018878   0.041913  -0.021845   0.060575
     12      -0.017605  -0.011202  -0.061911  -0.007860  -0.024786   0.175217
     13       0.001524   0.000030  -0.000043   0.012803  -0.003691   0.006687
     14      -0.016063  -0.002559  -0.025631  -0.075751   0.010813   0.034730
     15      -0.006793   0.011916   0.033733  -0.117649   0.043319  -0.110126
     16      -0.003405   0.001913   0.000762  -0.022210   0.003996   0.001274
     17       0.016080  -0.001219   0.008856   0.076329  -0.004164  -0.054870
     18       0.016415   0.002802  -0.010766  -0.025073   0.061511  -0.386496
     19       0.002182   0.001332  -0.008418   0.022315  -0.009039   0.032596
     20      -0.004617   0.012805   0.048193  -0.132846   0.076384  -0.347093
     21       0.031406  -0.022618  -0.085435   0.217882  -0.057160   0.003777
     22       0.006000  -0.004960  -0.016486   0.045852  -0.013752   0.016456
     23      -0.021035   0.013598   0.059022  -0.168954   0.054035  -0.094876
     24       0.028369  -0.001427   0.004488   0.118706   0.009285  -0.065428
     25       0.001595   0.000124  -0.001148   0.002938   0.000682   0.004952
     26       0.001257  -0.000969   0.008693   0.035125  -0.001363  -0.057674
     27       0.074618   0.008986   0.117257   0.250388   0.004921  -0.323864
     28      -0.000344  -0.002945  -0.003998   0.008887  -0.005539   0.020181
     29       0.030838   0.008409   0.069624   0.042273   0.032440  -0.240236
     30       0.075987  -0.008852   0.014249   0.430351  -0.081282   0.015446
     31       0.012043  -0.005166  -0.003217   0.081630  -0.020687   0.030637
     32      -0.035097   0.013658   0.028434  -0.280795   0.082910  -0.169586
     33       0.001867   0.005201  -0.046583   0.006021   0.005858  -0.013181
     34       0.002761  -0.047160  -0.001173  -0.001619  -0.000065   0.001852
     35       0.005799   0.001466   0.036428  -0.001876   0.002720  -0.013150
     36      -0.080966   0.297120  -0.052272  -0.140369   0.019304  -0.016123
     37       0.053337   0.155233   0.274068   0.105330  -0.035863   0.101864
     38      -0.032511  -0.402075  -0.370559  -0.089005   0.049249  -0.160254
     39       0.035185  -0.009241   0.587768   0.009706  -0.090334   0.373418
     40      -0.045193   0.699094  -0.074543   0.046694  -0.008193   0.023278
     41       0.010618   0.087311   0.247004   0.002921  -0.031135   0.121501
     42      -0.027245  -0.363033   0.085395  -0.172992   0.021743  -0.021555
     43      -0.056049  -0.060128  -0.197885  -0.109889   0.029289  -0.073905
     44      -0.090950   0.297357  -0.517819  -0.061868   0.051446  -0.171942
     45      -0.097496   0.016422  -0.036025  -0.448250  -0.054918   0.336205
     46       0.001187   0.000193  -0.001495   0.004906   0.000555   0.006259
     47      -0.063238   0.008116  -0.009936  -0.255926  -0.033793   0.137117
     48       0.018650   0.000549  -0.004420  -0.004581   0.017506  -0.016879
     49      -0.000075  -0.000078   0.000567   0.003363  -0.001479  -0.005894
     50       0.012841   0.000934  -0.005230  -0.018528   0.018192   0.023786
     51      -0.018446   0.002036  -0.006475  -0.090073   0.006935   0.077481
     52      -0.000921   0.000325  -0.001343  -0.011330   0.004355   0.010427
     53      -0.016331  -0.001257   0.004840   0.020593  -0.019832  -0.020924
     54      -0.042113  -0.001667   0.006920   0.030822  -0.057193  -0.023493
     55       0.004410  -0.000111   0.000665   0.006627  -0.006934  -0.006598
     56      -0.005425   0.001478  -0.003616  -0.044823   0.014820   0.044423
     57      -0.100628  -0.011516   0.042303   0.233497  -0.174626  -0.169663
     58      -0.012719  -0.002023   0.007621   0.047308  -0.041484  -0.037603
     59       0.012008   0.004265  -0.014898  -0.116346   0.049661   0.082407
     60       0.019676   0.000421  -0.001579  -0.003114  -0.000428  -0.002347
     61      -0.002169   0.000021  -0.000086  -0.002220   0.000570   0.002101
     62       0.028004  -0.000306   0.000258   0.022971  -0.007727  -0.025694
     63       0.025994   0.000382  -0.000491   0.013283   0.148538   0.027371
     64      -0.024488  -0.000647   0.001427   0.004864   0.013551   0.001845
     65      -0.159908  -0.004166   0.009246   0.023863  -0.001563  -0.006232
     66       0.084366   0.002713  -0.007440  -0.035124  -0.070589  -0.001513
     67       0.018831   0.000440  -0.000848  -0.000711   0.011544   0.002617
     68       0.063091   0.001219  -0.001421   0.010181   0.090252   0.015348
     69      -0.135879  -0.003192   0.005977   0.004121  -0.101665  -0.024395
     70      -0.011752  -0.000186  -0.000020  -0.004354  -0.032209  -0.005789
     71      -0.002474   0.000427  -0.002688  -0.023987  -0.118250  -0.018371
     72       0.006405  -0.000168   0.001424   0.015712   0.096613   0.017987
     73      -0.024666  -0.000651   0.001578   0.005425   0.011605   0.000928
     74      -0.122841  -0.003133   0.007154   0.020349   0.016844  -0.003084
     75       0.151915   0.004036  -0.009386  -0.033817  -0.112425  -0.019157
     76       0.015747   0.000357  -0.000589   0.000097   0.007727   0.001505
     77       0.012257   0.000004   0.001026   0.014112   0.083620   0.015501
     78      -0.089832  -0.001960   0.002991  -0.003160  -0.056225  -0.009333
     79       0.002396   0.000170  -0.000739  -0.005711  -0.024990  -0.003694
     80       0.058603   0.001847  -0.005310  -0.026861  -0.092477  -0.013083
     81      -0.141306  -0.005856   0.019770   0.118590   0.400378   0.047516
     82       0.017912   0.000446  -0.000846  -0.001176   0.015540   0.004637
     83       0.174166   0.005167  -0.013366  -0.053077  -0.086420  -0.000900
     84       0.218635   0.003611  -0.001668   0.056781   0.382560   0.064457
     85       0.076896   0.001577  -0.002296   0.005871   0.077557   0.015032
     86       0.284688   0.006145  -0.010006   0.009155   0.232174   0.047684
     87      -0.097934  -0.002831   0.007438   0.032992   0.119093   0.018490
     88       0.114737   0.002794  -0.005848  -0.011957   0.013684   0.005951
     89       0.597968   0.014697  -0.031203  -0.069831   0.021186   0.021144
     90      -0.388599  -0.011099   0.028848   0.123613   0.398424   0.059342
     91       0.019175   0.000418  -0.000640   0.000656   0.010332   0.001804
     92       0.251793   0.006620  -0.015375  -0.050656  -0.115320  -0.014418
     93       0.055016   0.000406   0.004027   0.066033   0.416727   0.071779
     94       0.050448   0.001256  -0.002008   0.005969   0.101631   0.020828
     95       0.185612   0.004156  -0.006032   0.017386   0.229983   0.042541
     96      -0.000021  -0.000015  -0.000195  -0.000025   0.000011  -0.000060
     97       0.000016  -0.000304  -0.000021  -0.000055   0.000026  -0.000059
     98       0.000022  -0.000071   0.000236   0.000085  -0.000061   0.000353
                 78         79         80         81         82         83    
      0       0.094378  -0.028018   0.032616  -0.085839   0.005001  -0.158674
      1      -0.003034  -0.046806  -0.007241  -0.001473   0.001937  -0.011227
      2       0.057806   0.258068   0.057207  -0.031706  -0.008985  -0.009389
      3      -0.068298  -0.035755  -0.062739   0.128225  -0.002150   0.267121
      4       0.010592   0.023230   0.005549  -0.003369  -0.000847   0.003915
      5      -0.091095  -0.150308  -0.059123   0.074691   0.003959   0.092553
      6      -0.118252  -0.092748  -0.001440  -0.036397   0.002939  -0.232115
      7      -0.025801  -0.037070  -0.009078   0.004896   0.001370  -0.023173
      8       0.098895   0.175095   0.052201  -0.044108  -0.006730   0.034401
      9       0.268639  -0.060953   0.021772  -0.070237   0.012622   0.137912
     10       0.027343   0.058396   0.016232  -0.012122  -0.002320   0.010952
     11      -0.042794  -0.363672  -0.086327   0.041498   0.018903  -0.005168
     12      -0.076576   0.091058   0.029058  -0.044680  -0.000567  -0.267949
     13       0.000980  -0.028140  -0.003408  -0.003863   0.001577  -0.012459
     14      -0.037403   0.200344   0.032225   0.002908  -0.009324  -0.041831
     15      -0.039157   0.103821  -0.022077   0.100636  -0.010395   0.291525
     16      -0.006104   0.041097   0.001519   0.013086  -0.002320   0.036314
     17       0.018159  -0.191510  -0.018430  -0.031466   0.008845  -0.082907
     18       0.296711   0.148236   0.148296  -0.265398  -0.000361  -0.326061
     19       0.000931   0.025957  -0.001301   0.012621  -0.001293   0.033098
     20       0.124811  -0.076691   0.071643  -0.185349   0.007142  -0.327420
     21       0.375361   0.166658   0.076209  -0.100634   0.000329   0.140918
     22       0.052027   0.000630   0.001596  -0.003060   0.001108   0.040376
     23      -0.139167   0.067173   0.023899  -0.026135  -0.006397  -0.173831
     24      -0.213424   0.074013   0.033775  -0.029217  -0.021370   0.022863
     25      -0.011707  -0.007125  -0.002509   0.003282   0.000085  -0.003978
     26      -0.026390   0.073191   0.032124  -0.036721  -0.010908   0.034357
     27       0.260050  -0.279068  -0.009302  -0.058696   0.010014   0.191286
     28      -0.004207  -0.026457  -0.003360  -0.004923   0.001841  -0.026445
     29       0.133285   0.036487   0.011910   0.008635  -0.005801   0.224228
     30       0.182437  -0.297442   0.026708  -0.175008   0.018946  -0.289831
     31       0.035338  -0.030577   0.011752  -0.040125   0.003116  -0.078612
     32      -0.123347   0.045658  -0.055115   0.151977  -0.009975   0.322319
     33      -0.017677  -0.001467   0.000872  -0.001830  -0.000422   0.000569
     34      -0.000465   0.004586   0.000904  -0.000330  -0.000187   0.000134
     35      -0.006656  -0.027557  -0.006930   0.005572   0.000809   0.005564
     36      -0.062531  -0.088960  -0.058137   0.097355   0.000871   0.115534
     37       0.021482   0.067762   0.020111  -0.022205  -0.001406  -0.026994
     38      -0.019385  -0.083178  -0.006631  -0.012285   0.002188  -0.018397
     39       0.022935   0.290771   0.023533   0.046327  -0.009527   0.065001
     40       0.008608   0.026445   0.005150  -0.002100  -0.000798   0.001045
     41       0.009634   0.075911   0.001000   0.022947  -0.002420   0.030311
     42      -0.073091  -0.110363  -0.060184   0.093803   0.001629   0.104534
     43      -0.029158  -0.070051  -0.028168   0.038650   0.001271   0.045707
     44      -0.017280  -0.087619  -0.008491  -0.009324   0.002205  -0.011632
     45       0.513586  -0.398532  -0.343915   0.448182   0.092709  -0.144846
     46      -0.016493  -0.011279   0.000945  -0.000576  -0.001012   0.001016
     47       0.355095  -0.146722  -0.168757   0.227019   0.048998  -0.075090
     48       0.072118   0.065088  -0.129986   0.315436   0.007421  -0.120417
     49       0.009175   0.008330  -0.010859   0.025792   0.000296  -0.005411
     50      -0.018263  -0.014700  -0.002804   0.006982   0.002770  -0.027218
     51      -0.013896  -0.100779   0.140583  -0.362182   0.009538   0.125045
     52      -0.003774  -0.012145   0.017463  -0.038232   0.001540   0.013255
     53       0.014655   0.018834  -0.017683   0.044908   0.000387  -0.014678
     54      -0.036407  -0.017650   0.048245   0.011538  -0.043382   0.008349
     55      -0.006672   0.008851  -0.010178   0.007405  -0.002256  -0.007945
     56       0.015216  -0.092710   0.088758  -0.108934  -0.022669   0.084492
     57       0.023166   0.073463  -0.040944   0.154269  -0.054824   0.006229
     58       0.001603   0.022032  -0.026750   0.048607  -0.014900  -0.007637
     59       0.005241  -0.057157   0.060011  -0.175625   0.024410   0.036794
     60       0.007146   0.017963  -0.036543   0.010265   0.003636  -0.015115
     61       0.001654  -0.004538   0.005109  -0.003401  -0.001197   0.003715
     62      -0.008086   0.060467  -0.071359   0.053084   0.007412  -0.048975
     63       0.022020   0.014641  -0.044171  -0.012837   0.200184   0.005198
     64       0.002755  -0.005599   0.038457   0.022709   0.026405  -0.001322
     65       0.000364  -0.032707   0.234603   0.133045   0.054276  -0.015469
     66       0.007265  -0.040784   0.123416   0.062973  -0.299591  -0.009006
     67       0.001641   0.001427  -0.015949  -0.008211  -0.017246   0.000501
     68       0.006881   0.022846  -0.137739  -0.072025   0.032191   0.008240
     69      -0.019952   0.016295   0.013464   0.002389   0.275068   0.004370
     70      -0.003677  -0.003384   0.035038   0.017109   0.045488  -0.000407
     71      -0.009965  -0.023768   0.168221   0.082638   0.115604  -0.003101
     72       0.015224  -0.019529   0.052940   0.033014  -0.135624  -0.004083
     73       0.000410   0.010309  -0.058097  -0.028368  -0.018296   0.001066
     74      -0.004278   0.059160  -0.308977  -0.153718  -0.034797   0.006955
     75      -0.022278   0.030372  -0.087058  -0.060301   0.273287   0.010766
     76      -0.000153  -0.004672   0.028253   0.013244   0.019562  -0.000366
     77       0.009821  -0.035871   0.171578   0.089027  -0.024795  -0.005590
     78       0.005084   0.003299  -0.070721  -0.020545  -0.280581  -0.007686
     79      -0.000573   0.005146  -0.039365  -0.019012  -0.053442   0.000072
     80      -0.005860   0.025215  -0.164860  -0.086652  -0.131062   0.003395
     81       0.009645   0.062778  -0.253333  -0.135343   0.303052   0.014957
     82       0.003863  -0.001349  -0.017861  -0.011187  -0.022572   0.003203
     83       0.008177  -0.019934   0.005223   0.001455  -0.227443   0.000378
     84       0.036327   0.012081  -0.179210  -0.086246  -0.206753   0.005658
     85       0.009780  -0.005976  -0.004550  -0.001678  -0.069752   0.000258
     86       0.033168  -0.034361   0.054785   0.032176  -0.262921  -0.002948
     87       0.015546  -0.000542  -0.048118  -0.015223  -0.165269  -0.002765
     88       0.004543  -0.018692   0.081858   0.040334  -0.015574  -0.001399
     89       0.012061  -0.089476   0.421891   0.202795  -0.002244  -0.007917
     90       0.042762  -0.055607   0.206717   0.127076  -0.230091  -0.012488
     91       0.000224  -0.005442   0.032679   0.015715   0.022190  -0.000362
     92      -0.016822  -0.005228   0.077837   0.023730   0.199412   0.003690
     93       0.014964  -0.046830   0.281882   0.138279   0.295418  -0.006715
     94       0.002736  -0.007850   0.045077   0.018410   0.095789   0.000465
     95      -0.001036  -0.007223   0.070028   0.015423   0.286113   0.005787
     96       0.000114   0.000214  -0.000007   0.000112  -0.000015   0.000188
     97       0.000043   0.000039   0.000019  -0.000009   0.000010  -0.000026
     98      -0.000370  -0.000343  -0.000102   0.000094   0.000009   0.000162
                 84         85         86         87         88         89    
      0       0.010823   0.000446  -0.000325  -0.000617  -0.000044  -0.000004
      1      -0.001685  -0.000003   0.000567   0.000005   0.000553   0.000000
      2       0.014722   0.000437  -0.003260   0.000661  -0.000061  -0.000000
      3      -0.027669   0.007425  -0.051737   0.003165  -0.000620   0.000004
      4       0.000982   0.002237  -0.016937   0.000848  -0.000336  -0.000001
      5      -0.017444  -0.009787   0.075653  -0.003641   0.000656   0.000007
      6       0.018224  -0.000969   0.005520  -0.000367   0.000064  -0.000035
      7      -0.000593  -0.000175   0.001122  -0.000101  -0.000092   0.000005
      8       0.011548   0.000522  -0.004027   0.000311  -0.000078  -0.000043
      9      -0.020958   0.000260   0.000573   0.000206  -0.000050   0.000004
     10       0.006313   0.000012  -0.000071   0.000012   0.000047   0.000000
     11      -0.046578   0.000011   0.000753   0.000078  -0.000020   0.000003
     12       0.028018  -0.000330  -0.000619  -0.000238   0.000037  -0.000006
     13      -0.001490  -0.000008  -0.000017  -0.000007   0.000015   0.000000
     14       0.020832  -0.000093  -0.000201  -0.000155   0.000072  -0.000004
     15      -0.015462   0.000990   0.000603   0.000531  -0.000255   0.000003
     16      -0.000378   0.000099   0.000255  -0.000096   0.000262   0.000001
     17      -0.004505  -0.000152  -0.001156   0.000875  -0.000342  -0.000005
     18       0.039713  -0.070307   0.532088  -0.029108   0.005385   0.000037
     19      -0.001650  -0.024061   0.179843  -0.009623   0.002316   0.000014
     20       0.026354   0.108108  -0.807687   0.043665  -0.008264  -0.000068
     21      -0.007329  -0.001040   0.005038  -0.000686   0.000104   0.000302
     22      -0.006247   0.000450  -0.003077   0.000231  -0.000081  -0.000060
     23       0.031212  -0.002786   0.019523  -0.001789   0.000284   0.000512
     24      -0.005342  -0.000131  -0.000050  -0.000074   0.000020   0.000099
     25       0.002305   0.000010  -0.000002   0.000008  -0.000012   0.000015
     26      -0.016191  -0.000103  -0.000023  -0.000099   0.000023   0.000028
     27      -0.021723  -0.000869   0.000795  -0.001717   0.000655  -0.000011
     28      -0.001446  -0.000254   0.000409  -0.000620  -0.000014  -0.000004
     29      -0.004232   0.001255  -0.002101   0.002621  -0.001088   0.000032
     30       0.002679  -0.002878  -0.001659  -0.009376   0.003634   0.000010
     31       0.003733   0.000125   0.000710   0.001094  -0.001797  -0.000002
     32      -0.019863  -0.001701  -0.004654  -0.011293   0.004100   0.000025
     33       0.000143  -0.046805  -0.006597  -0.002062   0.009293   0.000003
     34       0.000200  -0.006546  -0.000612  -0.011623  -0.094531  -0.000001
     35      -0.001579   0.012237  -0.003398  -0.094911   0.011253   0.000007
     36      -0.011469   0.131205   0.025834   0.151576   0.145273  -0.000016
     37       0.003735   0.419668   0.081795   0.494359   0.450291  -0.000034
     38      -0.000506   0.289479   0.055767   0.335720   0.327198  -0.000023
     39       0.004747   0.221842   0.018222  -0.234326   0.047959   0.000013
     40       0.000702   0.077320   0.006587  -0.085762   0.004376   0.000005
     41      -0.000129  -0.629128  -0.052214   0.667851  -0.135537  -0.000044
     42      -0.011401   0.191218   0.037225   0.117325  -0.303308  -0.000026
     43      -0.005368  -0.421009  -0.081169  -0.268774   0.665209   0.000045
     44      -0.001159   0.195661   0.037187   0.115679  -0.323417  -0.000021
     45      -0.281095  -0.000555   0.001446  -0.000524   0.000115  -0.000020
     46       0.011438  -0.000200   0.000327  -0.000212   0.000058   0.000005
     47      -0.187651   0.000951  -0.001252   0.000972  -0.000210   0.000123
     48       0.181225   0.000062  -0.000121   0.000035  -0.000011   0.000111
     49       0.005986  -0.000007   0.000006  -0.000006  -0.000009  -0.000016
     50       0.056242   0.000067  -0.000078   0.000042  -0.000014   0.000045
     51      -0.235406  -0.000071   0.000125  -0.000043   0.000011  -0.002516
     52      -0.017157  -0.000008   0.000013  -0.000003   0.000005   0.000839
     53      -0.035582   0.000006  -0.000011   0.000004  -0.000004  -0.005587
     54       0.281007   0.000045  -0.000074   0.000028  -0.000008  -0.000116
     55      -0.035897   0.000014  -0.000021   0.000009  -0.000001   0.000003
     56       0.608021  -0.000051   0.000065  -0.000030   0.000009   0.000023
     57       0.222927  -0.000042   0.000090  -0.000030   0.000023   0.027568
     58       0.065428  -0.000010   0.000015  -0.000005  -0.000001  -0.010272
     59      -0.245435   0.000021  -0.000031   0.000008   0.000036   0.062714
     60      -0.159152  -0.000007   0.000026  -0.000005   0.000000  -0.000024
     61       0.026912  -0.000002   0.000005  -0.000004   0.000002  -0.000011
     62      -0.386893   0.000020  -0.000029   0.000011  -0.000003   0.000151
     63      -0.006064  -0.000015   0.000024  -0.000010   0.000002  -0.000694
     64      -0.010326  -0.000003   0.000004  -0.000002   0.000000  -0.000114
     65      -0.115902   0.000003  -0.000004   0.000002  -0.000001  -0.000294
     66      -0.044845   0.000004  -0.000007   0.000004  -0.000002  -0.005345
     67       0.003367   0.000001  -0.000002   0.000001   0.000000  -0.003977
     68       0.051541  -0.000003   0.000001   0.000004  -0.000002  -0.017643
     69       0.019716  -0.000006   0.000011  -0.000008   0.000002  -0.028086
     70      -0.003278   0.000000  -0.000001   0.000000   0.000000   0.004582
     71      -0.020021   0.000001  -0.000007   0.000006  -0.000003   0.033997
     72      -0.018198  -0.000003   0.000006  -0.000003   0.000001   0.054261
     73       0.006019  -0.000001   0.000000   0.000000  -0.000000   0.005819
     74       0.037081   0.000000  -0.000003   0.000001  -0.000001   0.006314
     75       0.053926  -0.000003   0.000007  -0.000006   0.000002  -0.015427
     76      -0.002139  -0.000002   0.000002  -0.000000  -0.000001  -0.008508
     77      -0.027578  -0.000004   0.000007  -0.000009   0.000003  -0.034295
     78      -0.035516   0.000000   0.000000  -0.000002   0.000001  -0.011069
     79       0.002048  -0.000001   0.000001   0.000001  -0.000001   0.002781
     80       0.022172   0.000004  -0.000008   0.000006  -0.000002   0.017183
     81       0.071024  -0.000010   0.000015  -0.000025   0.000009   0.080489
     82       0.025332  -0.000013   0.000023  -0.000022   0.000008   0.046943
     83       0.019513  -0.000045   0.000081  -0.000074   0.000026   0.202378
     84       0.043806   0.000019  -0.000058   0.000053  -0.000019   0.316542
     85       0.003465  -0.000005   0.000013  -0.000012   0.000005  -0.055952
     86      -0.004745  -0.000035   0.000086  -0.000072   0.000024  -0.404659
     87      -0.011355   0.000013  -0.000031   0.000015  -0.000003  -0.631003
     88      -0.005418  -0.000001  -0.000000   0.000001  -0.000001  -0.068216
     89      -0.037318   0.000002  -0.000008   0.000004  -0.000001  -0.075960
     90      -0.056611   0.000015  -0.000037   0.000039  -0.000014   0.168410
     91      -0.001557   0.000009  -0.000025   0.000028  -0.000011   0.099965
     92       0.015318   0.000045  -0.000113   0.000107  -0.000036   0.407629
     93      -0.015803   0.000026  -0.000037   0.000034  -0.000012   0.142662
     94       0.012130  -0.000001  -0.000001  -0.000002  -0.000000  -0.029282
     95       0.046990   0.000003  -0.000010  -0.000023   0.000010  -0.192039
     96       0.000008  -0.000096   0.000260   0.000048  -0.000010  -0.000000
     97       0.000008   0.000006   0.000010  -0.000003  -0.000005  -0.000000
     98      -0.000060   0.000005  -0.000104  -0.000018   0.000003   0.000000
                 90         91         92         93         94         95    
      0      -0.000000  -0.000006   0.000005  -0.000022  -0.000062   0.000011
      1       0.000001  -0.000002   0.000002  -0.000003   0.000022   0.000000
      2      -0.000002   0.000004  -0.000004   0.000009  -0.000171   0.000002
      3       0.000009  -0.000008   0.000016  -0.000003  -0.000795   0.000083
      4       0.000001  -0.000001   0.000002  -0.000004   0.000008   0.000003
      5       0.000000   0.000005  -0.000006   0.000026  -0.000397   0.000017
      6      -0.000088   0.000111  -0.000167   0.000134   0.001321  -0.000456
      7       0.000020  -0.000029   0.000041  -0.000045  -0.000273   0.000105
      8      -0.000152   0.000212  -0.000312   0.000318   0.002179  -0.000814
      9      -0.000058   0.000128  -0.000144   0.000259   0.001408  -0.000339
     10      -0.000002   0.000011  -0.000013   0.000028  -0.000437  -0.000011
     11       0.000001  -0.000018   0.000023  -0.000047   0.003115  -0.000093
     12       0.000014  -0.000042   0.000060  -0.000198   0.037484  -0.001940
     13       0.000003  -0.000009   0.000016  -0.000059   0.015333  -0.000807
     14      -0.000014   0.000033  -0.000066   0.000251  -0.072382   0.003829
     15       0.000001  -0.000002   0.000008  -0.000040   0.013374  -0.000710
     16      -0.000001   0.000005  -0.000006   0.000022  -0.003461   0.000178
     17       0.000007  -0.000029   0.000041  -0.000149   0.025578  -0.001320
     18       0.000005   0.000022  -0.000036   0.000122   0.001177  -0.000126
     19       0.000004   0.000006  -0.000008   0.000040   0.000378  -0.000030
     20      -0.000027  -0.000011   0.000023  -0.000168  -0.001648   0.000106
     21       0.000991  -0.001323   0.001947  -0.001862  -0.011846   0.004931
     22      -0.000214   0.000290  -0.000442   0.000430   0.003178  -0.001174
     23       0.001720  -0.002320   0.003441  -0.003333  -0.023722   0.008975
     24       0.000365  -0.000611   0.000723  -0.000944   0.000095   0.001405
     25       0.000016  -0.000032   0.000018  -0.000022   0.000023   0.000043
     26       0.000214  -0.000247   0.000315  -0.000350  -0.000077   0.000368
     27      -0.000119   0.000276  -0.000477   0.001660  -0.425169   0.022359
     28      -0.000047   0.000107  -0.000191   0.000665  -0.172554   0.009074
     29       0.000236  -0.000529   0.000915  -0.003148   0.813369  -0.042759
     30      -0.000069   0.000206  -0.000295   0.001005  -0.187464   0.009687
     31       0.000014  -0.000041   0.000056  -0.000191   0.035307  -0.001829
     32      -0.000090   0.000299  -0.000430   0.001518  -0.283147   0.014657
     33       0.000002   0.000001   0.000000   0.000008   0.000226  -0.000011
     34       0.000001  -0.000003   0.000002  -0.000004  -0.000180   0.000012
     35       0.000005  -0.000001   0.000002   0.000007   0.000779  -0.000038
     36      -0.000012  -0.000001  -0.000004  -0.000031  -0.001474   0.000067
     37      -0.000031   0.000011  -0.000019  -0.000034  -0.003327   0.000140
     38      -0.000024   0.000012  -0.000017  -0.000017  -0.002042   0.000077
     39       0.000008  -0.000003   0.000003   0.000011   0.000928  -0.000044
     40       0.000004  -0.000001   0.000001   0.000006   0.000488  -0.000025
     41      -0.000026   0.000001  -0.000003  -0.000052  -0.004129   0.000209
     42      -0.000018  -0.000002  -0.000004  -0.000045  -0.002715   0.000137
     43       0.000034  -0.000002   0.000012   0.000061   0.004787  -0.000239
     44      -0.000017   0.000002  -0.000007  -0.000026  -0.002121   0.000103
     45      -0.000028   0.000306  -0.000310   0.000676  -0.002082  -0.001071
     46       0.000175  -0.000016   0.000043   0.000147   0.000123  -0.000495
     47      -0.000822  -0.000235  -0.000244  -0.000933  -0.001702   0.002660
     48       0.000270  -0.000372   0.000452  -0.000473  -0.000220   0.000889
     49      -0.000036   0.000034  -0.000030   0.000001  -0.000010  -0.000006
     50       0.000136  -0.000140   0.000263  -0.000164  -0.000037   0.000505
     51      -0.007976   0.011267  -0.013678   0.015202  -0.001136  -0.024747
     52       0.002680  -0.003929   0.004735  -0.005451   0.000447   0.008789
     53      -0.017841   0.025574  -0.030821   0.034792  -0.002788  -0.056006
     54      -0.000430   0.000827  -0.000610   0.001046  -0.000057  -0.000732
     55      -0.000055   0.000130  -0.000149   0.000248  -0.000025  -0.000343
     56       0.001063  -0.000332   0.001598  -0.000169   0.000093   0.001292
     57       0.088477  -0.127580   0.154189  -0.175437   0.013994   0.283627
     58      -0.032120   0.045690  -0.054224   0.060805  -0.004764  -0.096612
     59       0.200376  -0.288988   0.348516  -0.396142   0.031528   0.638712
     60       0.000183  -0.000038   0.000163  -0.000017  -0.000005  -0.000177
     61      -0.000015   0.000011  -0.000009   0.000003  -0.000001  -0.000008
     62      -0.000101  -0.000429  -0.000207  -0.000488  -0.000010   0.000001
     63      -0.000059   0.001332   0.000946   0.000701   0.000084   0.001394
     64      -0.000367   0.000220  -0.000361  -0.000227   0.000027   0.000489
     65      -0.002204   0.000853  -0.002963  -0.001076   0.000059   0.001136
     66       0.009254   0.014127   0.020188   0.018135   0.000284   0.004354
     67       0.006049   0.008909   0.010957   0.009288   0.000148   0.002291
     68       0.026518   0.038669   0.046680   0.039010   0.000636   0.009702
     69       0.027454   0.013016  -0.017907  -0.028793  -0.000513  -0.008012
     70      -0.005155  -0.003440   0.002174   0.005058   0.000096   0.001521
     71      -0.036511  -0.022246   0.018105   0.036739   0.000691   0.010827
     72      -0.004206   0.048320   0.019594  -0.039769  -0.001062  -0.017389
     73       0.000176   0.005472   0.001463  -0.004471  -0.000105  -0.001696
     74       0.002631   0.007167  -0.000862  -0.005599  -0.000081  -0.001195
     75      -0.014743  -0.006703   0.018446  -0.009296  -0.000716  -0.012528
     76      -0.009693  -0.002031   0.010850  -0.006523  -0.000402  -0.006975
     77      -0.040273  -0.006857   0.044233  -0.027468  -0.001621  -0.027918
     78      -0.026644   0.026533  -0.017101  -0.000157   0.001601   0.029634
     79       0.005988  -0.005397   0.002568   0.000606  -0.000317  -0.005950
     80       0.038180  -0.035614   0.018974   0.002441  -0.002068  -0.038404
     81      -0.122749  -0.176104  -0.215910  -0.181036  -0.002854  -0.043407
     82      -0.070773  -0.101945  -0.123151  -0.102827  -0.001621  -0.024704
     83      -0.305780  -0.439566  -0.530561  -0.442308  -0.006969  -0.106209
     84      -0.321471  -0.174624   0.173849   0.312332   0.005710   0.089207
     85       0.057305   0.032033  -0.029883  -0.055538  -0.001022  -0.015972
     86       0.413342   0.229059  -0.218695  -0.401569  -0.007359  -0.115069
     87       0.043175  -0.546328  -0.212455   0.433184   0.011288   0.184282
     88       0.004186  -0.059307  -0.022282   0.047016   0.001219   0.019858
     89       0.002437  -0.067482  -0.022451   0.053180   0.001316   0.021381
     90       0.186619   0.041679  -0.202221   0.118661   0.007340   0.126753
     91       0.111931   0.023123  -0.120546   0.071851   0.004366   0.075278
     92       0.457510   0.092667  -0.491948   0.293882   0.017772   0.306592
     93       0.321638  -0.299883   0.167760   0.020669  -0.017830  -0.331474
     94      -0.065750   0.060955  -0.033689  -0.003893   0.003499   0.064943
     95      -0.431393   0.400859  -0.220761  -0.028404   0.023537   0.437867
     96      -0.000000   0.000000  -0.000000   0.000000  -0.000001  -0.000000
     97       0.000001   0.000000  -0.000001   0.000001   0.000003  -0.000003
     98      -0.000000   0.000000  -0.000000   0.000001   0.000001  -0.000000
                 96         97         98    
      0       0.000985  -0.000493   0.000419
      1       0.000486   0.000083   0.000003
      2      -0.002426  -0.000694   0.000115
      3      -0.000337  -0.004853  -0.000667
      4       0.000188  -0.000504   0.000053
      5      -0.001263   0.000788  -0.000561
      6       0.000813   0.041459   0.001946
      7      -0.000056  -0.010177   0.000184
      8       0.000685   0.077435  -0.000183
      9      -0.001198   0.001198   0.001196
     10       0.000132   0.000653   0.000414
     11      -0.001263  -0.003286  -0.002076
     12      -0.019048  -0.000744   0.000243
     13      -0.005819  -0.000316  -0.000027
     14       0.025447   0.001501   0.000469
     15       0.049570  -0.001305  -0.000450
     16      -0.008301   0.000153  -0.000024
     17       0.068911  -0.001425  -0.000040
     18      -0.001519   0.011767  -0.000606
     19      -0.000431   0.003135  -0.000387
     20       0.001869  -0.012781   0.001913
     21      -0.005554  -0.459665  -0.001483
     22       0.001411   0.115645   0.000197
     23      -0.010599  -0.875285  -0.001840
     24       0.000227   0.000324  -0.035301
     25      -0.000024  -0.000091  -0.013134
     26       0.000228   0.000658   0.064507
     27       0.158572   0.010203  -0.001564
     28       0.062757   0.004028  -0.000113
     29      -0.294275  -0.018905  -0.000678
     30      -0.521593   0.011421   0.000595
     31       0.095370  -0.002083  -0.000120
     32      -0.771027   0.016881   0.001004
     33       0.000326   0.000051  -0.000177
     34      -0.000313   0.000013  -0.000003
     35       0.001407   0.000049  -0.000055
     36      -0.003023  -0.000042   0.000681
     37      -0.005434  -0.000273   0.000678
     38      -0.002873  -0.000143   0.000414
     39       0.000800   0.000075   0.000101
     40       0.000852   0.000033  -0.000028
     41      -0.007414  -0.000258   0.000276
     42      -0.004995  -0.000022   0.000723
     43       0.007506   0.000125  -0.000630
     44      -0.003007  -0.000029   0.000284
     45       0.001327  -0.002673   0.441365
     46       0.000217  -0.000664   0.176606
     47      -0.000666   0.002745  -0.876560
     48      -0.000012   0.000359   0.002010
     49       0.000012   0.000089   0.000168
     50      -0.000078  -0.000360  -0.000236
     51       0.000072  -0.000419  -0.002139
     52       0.000001   0.000145  -0.000314
     53       0.000025  -0.000933   0.000735
     54      -0.000020  -0.000022   0.000415
     55      -0.000008  -0.000022   0.000514
     56       0.000039   0.000134  -0.003650
     57      -0.000109   0.004547   0.000176
     58       0.000054  -0.001485  -0.000527
     59      -0.000315   0.009754   0.002921
     60      -0.000003  -0.000031   0.000669
     61       0.000002   0.000005  -0.000318
     62      -0.000014  -0.000045   0.002338
     63       0.000006   0.000026   0.000065
     64       0.000001   0.000006   0.000004
     65       0.000000  -0.000026   0.000419
     66       0.000006   0.000025  -0.000024
     67       0.000003   0.000013  -0.000020
     68       0.000019   0.000067  -0.000038
     69      -0.000007  -0.000022  -0.000029
     70       0.000001   0.000004   0.000016
     71       0.000015   0.000032   0.000039
     72      -0.000007  -0.000025  -0.000009
     73      -0.000001  -0.000003   0.000006
     74       0.000002  -0.000003   0.000037
     75      -0.000005  -0.000020   0.000033
     76      -0.000004  -0.000013   0.000015
     77      -0.000010  -0.000047  -0.000003
     78      -0.000001   0.000063   0.000113
     79       0.000001  -0.000015  -0.000037
     80       0.000004  -0.000094  -0.000220
     81      -0.000068  -0.000263   0.000058
     82      -0.000036  -0.000137   0.000095
     83      -0.000158  -0.000618   0.000639
     84       0.000100   0.000286   0.000227
     85      -0.000016  -0.000045  -0.000043
     86      -0.000118  -0.000345  -0.000276
     87       0.000091   0.000272   0.000146
     88       0.000010   0.000034  -0.000015
     89       0.000014   0.000032   0.000052
     90       0.000061   0.000219   0.000235
     91       0.000035   0.000128   0.000077
     92       0.000149   0.000515   0.000264
     93       0.000016  -0.000849  -0.000901
     94      -0.000006   0.000143   0.000124
     95      -0.000040   0.001049   0.001479
     96      -0.000006   0.000017   0.000007
     97      -0.000000   0.000003  -0.000000
     98       0.000001  -0.000013  -0.000018


-----------
IR SPECTRUM
-----------

 Mode   freq       eps      Int      T**2         TX        TY        TZ
       cm**-1   L/(mol*cm) km/mol    a.u.
----------------------------------------------------------------------------
  6:     14.22   0.001342    6.78  0.029446  (-0.021632  0.168782  0.022153)
  7:     23.57   0.001466    7.41  0.019401  ( 0.040166 -0.133120 -0.008178)
  8:     36.69   0.003362   16.99  0.028597  (-0.148176 -0.039365 -0.071355)
  9:     40.88   0.000869    4.39  0.006634  (-0.067289  0.030510 -0.034282)
 10:     67.10   0.000629    3.18  0.002927  (-0.053083  0.009409 -0.004582)
 11:     70.91   0.000503    2.54  0.002212  (-0.045409 -0.011669  0.003740)
 12:     90.33   0.000438    2.21  0.001512  (-0.012146 -0.034654  0.012787)
 13:    113.77   0.012830   64.84  0.035192  (-0.087341 -0.026423  0.163908)
 14:    134.55   0.000103    0.52  0.000240  ( 0.005009  0.010115 -0.010610)
 15:    149.98   0.001225    6.19  0.002549  ( 0.048679  0.009931 -0.008994)
 16:    174.38   0.001612    8.14  0.002884  (-0.053337 -0.000330  0.006264)
 17:    179.03   0.003939   19.91  0.006866  ( 0.082411  0.005842  0.006327)
 18:    209.54   0.000129    0.65  0.000192  ( 0.013234 -0.003545 -0.002096)
 19:    323.28   0.002851   14.41  0.002752  (-0.050899  0.011368  0.005689)
 20:    330.20   0.000996    5.04  0.000942  ( 0.012322  0.027881  0.003527)
 21:    382.42   0.000499    2.52  0.000407  (-0.000712 -0.001263  0.020121)
 22:    413.35   0.002540   12.84  0.001918  ( 0.020646  0.037938  0.007237)
 23:    421.69   0.000594    3.00  0.000440  (-0.018236 -0.008474 -0.005939)
 24:    435.98   0.000117    0.59  0.000084  (-0.004594  0.007840 -0.001166)
 25:    441.56   0.000795    4.02  0.000562  ( 0.014471  0.018770 -0.000587)
 26:    480.26   0.005438   27.48  0.003534  (-0.018628  0.056124  0.006065)
 27:    492.45   0.002783   14.06  0.001763  (-0.038440 -0.016348  0.004301)
 28:    523.31   0.004179   21.12  0.002492  (-0.005916 -0.049568  0.000156)
 29:    551.08   0.006738   34.05  0.003816  (-0.005300  0.060442  0.011595)
 30:    626.19   0.000370    1.87  0.000184  (-0.006855 -0.009902  0.006266)
 31:    640.16   0.000345    1.75  0.000168  (-0.012038 -0.003664  0.003161)
 32:    691.97   0.001776    8.98  0.000801  (-0.026365 -0.003996  0.009483)
 33:    714.59   0.021308  107.68  0.009305  (-0.045820  0.083946  0.012599)
 34:    724.28   0.003261   16.48  0.001405  (-0.000843  0.027432 -0.025530)
 35:    726.84   0.017936   90.64  0.007701  (-0.078013 -0.039154  0.009035)
 36:    765.00   0.001123    5.68  0.000458  ( 0.003601 -0.021022  0.001813)
 37:    765.80   0.027886  140.92  0.011363  (-0.010992  0.105899 -0.005305)
 38:    815.89   0.000865    4.37  0.000331  (-0.015935 -0.005321 -0.006978)
 39:    842.27   0.003218   16.26  0.001192  (-0.015909  0.029955 -0.006472)
 40:    882.49   0.011679   59.02  0.004130  (-0.004156  0.063161  0.011101)
 41:    894.30   0.000297    1.50  0.000104  ( 0.009420 -0.002955  0.002472)
 42:    898.62   0.004082   20.63  0.001417  ( 0.023596  0.007843 -0.028269)
 43:    908.32   0.013375   67.59  0.004595  (-0.004242  0.066541  0.012217)
 44:    933.54   0.006345   32.07  0.002121  ( 0.003044 -0.044255 -0.012380)
 45:    982.82   0.023900  120.78  0.007589  ( 0.085196  0.011041 -0.014435)
 46:    998.10   0.002742   13.85  0.000857  ( 0.026841  0.007344 -0.009101)
 47:   1033.66   0.000004    0.02  0.000001  ( 0.001063 -0.000168 -0.000329)
 48:   1037.97   0.018055   91.24  0.005428  (-0.073292 -0.007001 -0.002724)
 49:   1044.46   0.000615    3.11  0.000184  (-0.013316 -0.002554 -0.000142)
 50:   1051.99   0.094987  480.03  0.028177  ( 0.167182  0.014563 -0.003899)
 51:   1068.63   0.000711    3.59  0.000208  (-0.014360 -0.001019  0.000599)
 52:   1068.74   0.000075    0.38  0.000022  ( 0.001181  0.003910  0.002316)
 53:   1088.01   0.012895   65.17  0.003699  ( 0.060321  0.005754 -0.005188)
 54:   1091.34   0.000923    4.67  0.000264  ( 0.016033  0.001507 -0.002162)
 55:   1137.27   0.005444   27.51  0.001494  ( 0.035010  0.001955  0.016254)
 56:   1148.08   0.002272   11.48  0.000617  ( 0.010344  0.003896  0.022255)
 57:   1188.42   0.000880    4.45  0.000231  (-0.013834 -0.006201 -0.001109)
 58:   1207.71   0.000352    1.78  0.000091  ( 0.000580 -0.001461 -0.009408)
 59:   1213.04   0.077057  389.42  0.019824  ( 0.139138  0.014998 -0.015463)
 60:   1226.21   0.033355  168.56  0.008489  ( 0.090520  0.005032  0.016417)
 61:   1242.37   0.003755   18.98  0.000943  (-0.030194 -0.002579  0.004982)
 62:   1270.50   0.130457  659.27  0.032043  ( 0.178388  0.014856 -0.000131)
 63:   1275.95   0.015593   78.80  0.003814  ( 0.061547  0.004619  0.002073)
 64:   1312.65   0.161067  813.97  0.038291  ( 0.194382  0.020598  0.009081)
 65:   1346.52   0.026829  135.58  0.006218  ( 0.078615  0.003390  0.005102)
 66:   1380.65   0.007395   37.37  0.001671  (-0.038991 -0.003313 -0.011837)
 67:   1404.93   0.002680   13.54  0.000595  (-0.007443 -0.005098 -0.022669)
 68:   1419.26   0.006937   35.05  0.001525  (-0.038847 -0.001757  0.003607)
 69:   1428.60   0.002094   10.58  0.000457  (-0.019655 -0.002228  0.008135)
 70:   1484.24   0.000190    0.96  0.000040  ( 0.005630 -0.002841  0.000394)
 71:   1506.81   0.001876    9.48  0.000389  (-0.019202  0.000071  0.004456)
 72:   1526.99   0.005630   28.45  0.001151  (-0.029109  0.003392  0.017082)
 73:   1531.11   0.004104   20.74  0.000836  (-0.006383  0.028040  0.003071)
 74:   1534.65   0.001145    5.79  0.000233  (-0.012808 -0.006871 -0.004655)
 75:   1549.90   0.011697   59.11  0.002355  ( 0.005270  0.007550 -0.047649)
 76:   1582.20   0.008348   42.19  0.001647  (-0.037609 -0.004607  0.014519)
 77:   1600.68   0.001731    8.75  0.000337  (-0.006216  0.003516 -0.016924)
 78:   1634.24   0.334723  1691.55  0.063916  ( 0.251904  0.018802  0.010349)
 79:   1681.62   0.024532  123.97  0.004552  (-0.013831  0.008189 -0.065529)
 80:   1691.81   0.020971  105.98  0.003868  (-0.061981 -0.003361  0.003916)
 81:   1697.52   0.162720  822.32  0.029914  ( 0.172359  0.013796  0.003974)
 82:   1715.53   0.013205   66.73  0.002402  (-0.048132 -0.005046 -0.007741)
 83:   1770.77   0.085029  429.70  0.014985  ( 0.120639  0.006506  0.019716)
 84:   1804.28   0.058158  293.91  0.010059  ( 0.069036  0.000453  0.072751)
 85:   3131.92   0.009255   46.77  0.000922  (-0.022533  0.000800 -0.020343)
 86:   3158.12   0.079767  403.11  0.007882  ( 0.061315  0.013402 -0.062792)
 87:   3237.32   0.010540   53.26  0.001016  (-0.013243 -0.006578  0.028237)
 88:   3249.84   0.000702    3.55  0.000067  ( 0.003460 -0.004071 -0.006232)
 89:   3275.60   0.000029    0.15  0.000003  (-0.000817 -0.000132  0.001450)
 90:   3282.37   0.000396    2.00  0.000038  (-0.002674 -0.001608 -0.005279)
 91:   3287.41   0.000707    3.57  0.000067  ( 0.007534  0.000677 -0.003144)
 92:   3293.70   0.000723    3.65  0.000068  ( 0.000221  0.001702  0.008096)
 93:   3297.59   0.002059   10.40  0.000195  (-0.013770 -0.000488  0.002227)
 94:   3301.97   0.000402    2.03  0.000038  (-0.002575 -0.001252  0.005462)
 95:   3302.23   0.000442    2.24  0.000042  (-0.002532 -0.000537 -0.005924)
 96:   3318.56   0.001573    7.95  0.000148  (-0.003566  0.001723 -0.011501)
 97:   3329.71   0.002075   10.49  0.000195  (-0.000941  0.002288 -0.013725)
 98:   3527.91   0.052364  264.63  0.004632  ( 0.055063  0.010581 -0.038576)

* The epsilon (eps) is given for a Dirac delta lineshape.
** The dipole moment derivative (T) already includes vibrational overlap.

The first frequency considered to be a vibration is 6
The total number of vibrations considered is 93


--------------------------
THERMOCHEMISTRY AT 298.15K
--------------------------

Temperature         ...   298.15 K
Pressure            ...     1.00 atm
Total Mass          ...   275.74 AMU
Quasi RRHO          ...     True
Cut-Off Frequency   ...     1.00 cm^-1

Throughout the following assumptions are being made:
  (1) The electronic state is orbitally nondegenerate
  (2) There are no thermally accessible electronically excited states
  (3) Hindered rotations indicated by low frequency modes are not
      treated as such but are treated as vibrations and this may
      cause some error
  (4) All equations used are the standard statistical mechanics
      equations for an ideal gas
  (5) All vibrations are strictly harmonic

freq.      14.22  E(vib)   ...       0.57 
freq.      23.57  E(vib)   ...       0.56 
freq.      36.69  E(vib)   ...       0.54 
freq.      40.88  E(vib)   ...       0.54 
freq.      67.10  E(vib)   ...       0.50 
freq.      70.91  E(vib)   ...       0.50 
freq.      90.33  E(vib)   ...       0.47 
freq.     113.77  E(vib)   ...       0.44 
freq.     134.55  E(vib)   ...       0.42 
freq.     149.98  E(vib)   ...       0.40 
freq.     174.38  E(vib)   ...       0.38 
freq.     179.03  E(vib)   ...       0.37 
freq.     209.54  E(vib)   ...       0.34 
freq.     323.28  E(vib)   ...       0.25 
freq.     330.20  E(vib)   ...       0.24 
freq.     382.42  E(vib)   ...       0.21 
freq.     413.35  E(vib)   ...       0.19 
freq.     421.69  E(vib)   ...       0.18 
freq.     435.98  E(vib)   ...       0.17 
freq.     441.56  E(vib)   ...       0.17 
freq.     480.26  E(vib)   ...       0.15 
freq.     492.45  E(vib)   ...       0.14 
freq.     523.31  E(vib)   ...       0.13 
freq.     551.08  E(vib)   ...       0.12 
freq.     626.19  E(vib)   ...       0.09 
freq.     640.16  E(vib)   ...       0.09 
freq.     691.97  E(vib)   ...       0.07 
freq.     714.59  E(vib)   ...       0.07 
freq.     724.28  E(vib)   ...       0.06 
freq.     726.84  E(vib)   ...       0.06 
freq.     765.00  E(vib)   ...       0.06 
freq.     765.80  E(vib)   ...       0.06 
freq.     815.89  E(vib)   ...       0.05 
freq.     842.27  E(vib)   ...       0.04 
freq.     882.49  E(vib)   ...       0.04 
freq.     894.30  E(vib)   ...       0.03 
freq.     898.62  E(vib)   ...       0.03 
freq.     908.32  E(vib)   ...       0.03 
freq.     933.54  E(vib)   ...       0.03 
freq.     982.82  E(vib)   ...       0.02 
freq.     998.10  E(vib)   ...       0.02 
freq.    1033.66  E(vib)   ...       0.02 
freq.    1037.97  E(vib)   ...       0.02 
freq.    1044.46  E(vib)   ...       0.02 
freq.    1051.99  E(vib)   ...       0.02 
freq.    1068.63  E(vib)   ...       0.02 
freq.    1068.74  E(vib)   ...       0.02 
freq.    1088.01  E(vib)   ...       0.02 
freq.    1091.34  E(vib)   ...       0.02 
freq.    1137.27  E(vib)   ...       0.01 
freq.    1148.08  E(vib)   ...       0.01 
freq.    1188.42  E(vib)   ...       0.01 
freq.    1207.71  E(vib)   ...       0.01 
freq.    1213.04  E(vib)   ...       0.01 
freq.    1226.21  E(vib)   ...       0.01 
freq.    1242.37  E(vib)   ...       0.01 
freq.    1270.50  E(vib)   ...       0.01 
freq.    1275.95  E(vib)   ...       0.01 
freq.    1312.65  E(vib)   ...       0.01 
freq.    1346.52  E(vib)   ...       0.01 
freq.    1380.65  E(vib)   ...       0.01 
freq.    1404.93  E(vib)   ...       0.00 
freq.    1419.26  E(vib)   ...       0.00 
freq.    1428.60  E(vib)   ...       0.00 
freq.    1484.24  E(vib)   ...       0.00 
freq.    1506.81  E(vib)   ...       0.00 
freq.    1526.99  E(vib)   ...       0.00 
freq.    1531.11  E(vib)   ...       0.00 
freq.    1534.65  E(vib)   ...       0.00 
freq.    1549.90  E(vib)   ...       0.00 
freq.    1582.20  E(vib)   ...       0.00 
freq.    1600.68  E(vib)   ...       0.00 
freq.    1634.24  E(vib)   ...       0.00 
freq.    1681.62  E(vib)   ...       0.00 
freq.    1691.81  E(vib)   ...       0.00 
freq.    1697.52  E(vib)   ...       0.00 
freq.    1715.53  E(vib)   ...       0.00 
freq.    1770.77  E(vib)   ...       0.00 
freq.    1804.28  E(vib)   ...       0.00 
freq.    3131.92  E(vib)   ...       0.00 
freq.    3158.12  E(vib)   ...       0.00 
freq.    3237.32  E(vib)   ...       0.00 
freq.    3249.84  E(vib)   ...       0.00 
freq.    3275.60  E(vib)   ...       0.00 
freq.    3282.37  E(vib)   ...       0.00 
freq.    3287.41  E(vib)   ...       0.00 
freq.    3293.70  E(vib)   ...       0.00 
freq.    3297.59  E(vib)   ...       0.00 
freq.    3301.97  E(vib)   ...       0.00 
freq.    3302.23  E(vib)   ...       0.00 
freq.    3318.56  E(vib)   ...       0.00 
freq.    3329.71  E(vib)   ...       0.00 
freq.    3527.91  E(vib)   ...       0.00 

------------
INNER ENERGY
------------

The inner energy is: U= E(el) + E(ZPE) + E(vib) + E(rot) + E(trans)
    E(el)   - is the total energy from the electronic structure calculation
              = E(kin-el) + E(nuc-el) + E(el-el) + E(nuc-nuc)
    E(ZPE)  - the the zero temperature vibrational energy from the frequency calculation
    E(vib)  - the the finite temperature correction to E(ZPE) due to population
              of excited vibrational states
    E(rot)  - is the rotational thermal energy
    E(trans)- is the translational thermal energy

Summary of contributions to the inner energy U:
Electronic energy                ...  -1239.38786924 Eh
Zero point energy                ...      0.26860810 Eh     168.55 kcal/mol
Thermal vibrational correction   ...      0.01458372 Eh       9.15 kcal/mol
Thermal rotational correction    ...      0.00141627 Eh       0.89 kcal/mol
Thermal translational correction ...      0.00141627 Eh       0.89 kcal/mol
-----------------------------------------------------------------------
Total thermal energy                  -1239.10184487 Eh


Summary of corrections to the electronic energy:
(perhaps to be used in another calculation)
Total thermal correction                  0.01741627 Eh      10.93 kcal/mol
Non-thermal (ZPE) correction              0.26860810 Eh     168.55 kcal/mol
-----------------------------------------------------------------------
Total correction                          0.28602436 Eh     179.48 kcal/mol


--------
ENTHALPY
--------

The enthalpy is H = U + kB*T
                kB is Boltzmann's constant
Total thermal energy              ...  -1239.10184487 Eh 
Thermal Enthalpy correction       ...      0.00094421 Eh       0.59 kcal/mol
-----------------------------------------------------------------------
Total Enthalpy                    ...  -1239.10090066 Eh


Note: Only C1 symmetry has been detected, increase convergence thresholds 
      if your molecule has a higher symmetry. Symmetry factor of 1.0 is   
      used for the rotational entropy correction. 
 

Note: Rotational entropy computed according to Herzberg 
Infrared and Raman Spectra, Chapter V,1, Van Nostrand Reinhold, 1945 
Point Group:  C1, Symmetry Number:   1  
Rotational constants in cm-1:     0.031958     0.003146     0.002874 

Vibrational entropy computed according to the QRRHO of S. Grimme
Chem.Eur.J. 2012 18 9955 using a reference frequency of 100.0 cm-1


-------
ENTROPY
-------

The entropy contributions are T*S = T*(S(el)+S(vib)+S(rot)+S(trans))
     S(el)   - electronic entropy
     S(vib)  - vibrational entropy
     S(rot)  - rotational entropy
     S(trans)- translational entropy
The entropies will be listed as multiplied by the temperature to get
units of energy

Electronic entropy                ...      0.00000000 Eh      0.00 kcal/mol
Vibrational entropy               ...      0.02683635 Eh     16.84 kcal/mol
Rotational entropy                ...      0.01661920 Eh     10.43 kcal/mol
Translational entropy             ...      0.02030774 Eh     12.74 kcal/mol
-----------------------------------------------------------------------
Final entropy term                ...      0.06376329 Eh     40.01 kcal/mol

In case the symmetry of your molecule has not been determined correctly
or in case you have a reason to use a different symmetry number we print 
out the resulting rotational entropy values for sn=1,12:

 non-linear molecules -----------------------------------
|  sn= 1 | S(rot)=       0.01661920 Eh     10.43 kcal/mol|
|  sn= 2 | S(rot)=       0.01596474 Eh     10.02 kcal/mol|
|  sn= 3 | S(rot)=       0.01558191 Eh      9.78 kcal/mol|
|  sn= 4 | S(rot)=       0.01531028 Eh      9.61 kcal/mol|
|  sn= 5 | S(rot)=       0.01509959 Eh      9.48 kcal/mol|
|  sn= 6 | S(rot)=       0.01492745 Eh      9.37 kcal/mol|
|  sn= 7 | S(rot)=       0.01478190 Eh      9.28 kcal/mol|
|  sn= 8 | S(rot)=       0.01465583 Eh      9.20 kcal/mol|
|  sn= 9 | S(rot)=       0.01454462 Eh      9.13 kcal/mol|
|  sn=10 | S(rot)=       0.01444514 Eh      9.06 kcal/mol|
|  sn=11 | S(rot)=       0.01435515 Eh      9.01 kcal/mol|
|  sn=12 | S(rot)=       0.01427299 Eh      8.96 kcal/mol|
 linear molecules ---------------------------------------
|  Dinfh | S(rot)=       0.01085130 Eh      6.81 kcal/mol|
|  Cinfv | S(rot)=       0.01150576 Eh      7.22 kcal/mol|
 --------------------------------------------------------


-------------------
GIBBS FREE ENERGY
-------------------

The Gibbs free energy is G = H - T*S

Total enthalpy                    ...  -1239.10090066 Eh 
Total entropy correction          ...     -0.06376329 Eh    -40.01 kcal/mol
-----------------------------------------------------------------------
Final Gibbs free energy         ...  -1239.16466396 Eh

For completeness - the Gibbs free energy minus the electronic energy
G-E(el)                           ...      0.22320528 Eh    140.06 kcal/mol


Maximum memory used throughout the entire PROP-calculation: 51.8 MB

--------------------------------
SUGGESTED CITATIONS FOR THIS RUN
--------------------------------

Below you find a list of papers that are relevant to this ORCA run
We neither can nor want to force you to cite these papers, but we appreciate if you do
You receive ORCA, which is the product of decades of hard work by many enthusiastic individuals, for free
The only thing we kindly ask in return is that you cite our papers,
We deeply appreciate it, if you show your appreciation for ORCA by not just citing the generic ORCA reference.

Please note that relegating all ORCA citations to the supporting information does *not* help us.
SI sections are not indexed - citations you put there will not count into any citation statistics
But we need these citations in order to attract the funding resources that allow us to do what we are doing

Therefore, if you are a happy ORCA user, please consider citing a few of the papers listed below in the main body of your paper

In addition to the list printed below, the program has created the file orca.bibtex that contains the list in bibtex format
You can import this file easily into all common literature databanks and citation aid programs


List of essential papers. We consider these as the minimum necessary citations

  1. Neese,F.
     Software update: the ORCA program system, version 5.0
     WIRES Comput. Molec. Sci., 2022 12(1)e1606
     doi.org/10.1002/wcms.1606

List of papers to cite with high priority. The work reported in these papers was absolutely
necessary for this run to complete.
Our perspective: the developers of density functionals and basis sets usually get cited in chemistry papers
Good! But without the algorithms to do something with them, the functionals or basis sets would not do anything.
Hence, in our opinion, the algorithm design and method developments papers are equally worthy of getting cited

  1. Neese,F.
     An improvement of the resolution of the identity approximation for the formation of the Coulomb matrix
     J. Comp. Chem., 2003 24(14)1740-1747
     doi.org/10.1002/jcc.10318
  2. Bykov,D.; Petrenko,T.; Izsak,R.; Kossmann,S.; Becker,U.; Valeev,E.; Neese,F.
     Efficient implementation of the analytic second derivatives of Hartree-Fock and hybrid DFT energies: a detailed analysis of different approximations
     Molec. Phys., 2015 113 1961-1977
     doi.org/10.1080/00268976.2015.1025114
  3. Garcia-Rates,M.; Neese,F.
     Efficient implementation of the analytical second derivatives of hartree-fock and hybrid DFT energies within the framework of the conductor-like polarizable continuum model
     J. Comput. Chem., 2019 40 1816-1828
     doi.org/10.1002/jcc.25833
  4. Garcia-Rates,M.; Neese,F.
     Effect of the Solute Cavity on the Solvation Energy and its Derivatives within the Framework of the Gaussian Charge Scheme
     J. Comput. Chem., 2020 41 922-939
     doi.org/10.1002/jcc.26139
  5. Neese,F.
     The SHARK Integral Generation and Digestion System
     J. Comp. Chem., 2022  1-16
     doi.org/10.1002/jcc.26942
  6. Grimme,S.; Antony,J.; Ehrlich,S.; Krieg,H.
     A consistent and accurate ab initio parametrization of density functional dispersion correction (DFT-D) for the 94 elements H-Pu
     J. Chem. Phys., 2010 132 154104
     doi.org/10.1063/1.3382344
  7. Grimme,S.; Ehrlich,S.; Goerigk,L.
     Effect of the damping function in dispersion corrected density functional theory
     J. Comput. Chem., 2011 32(7)1456-1465
     doi.org/10.1002/jcc.21759

List of suggested additional citations. These are papers that are important in the 'surrounding' of 
of this run, or papers that preceded the highly important papers. If you like your results we are grateful for a citation.

  1. Neese,F.
     The ORCA program system
     WIRES Comput. Molec. Sci., 2012 2(1)73-78
     doi.org/10.1002/wcms.81
  2. Neese,F.
     Software update: the ORCA program system, version 4.0
     WIRES Comput. Molec. Sci., 2018 8(1)1-6
     doi.org/10.1002/wcms.1327
  3. Neese,F.; Wennmohs,F.; Becker,U.; Riplinger,C.
     The ORCA quantum chemistry program package
     J. Chem. Phys., 2020 152 Art. No. L224108
     doi.org/10.1063/5.0004608

List of optional additional citations

  1. Neese,F.
     Approximate second-order SCF convergence for spin unrestricted wavefunctions
     Chem. Phys. Lett., 2000 325(1-3)93-98
     doi.org/10.1016/s0009-2614(00)00662-x

Timings for individual modules:

Sum of individual times          ...     2025.159 sec (=  33.753 min)
Startup calculation              ...        1.998 sec (=   0.033 min)   0.1 %
SCF iterations                   ...       46.039 sec (=   0.767 min)   2.3 %
Property integrals               ...      115.853 sec (=   1.931 min)   5.7 %
SCF Response                     ...     1803.789 sec (=  30.063 min)  89.1 %
Property calculations            ...       57.480 sec (=   0.958 min)   2.8 %
                             ****ORCA TERMINATED NORMALLY****
TOTAL RUN TIME: 0 days 0 hours 33 minutes 46 seconds 594 msec
