# Supplementary material for: Photovermellogens: Minimalistic Pyridinium-Based Acylhydrazones with Photoswitchable Basicity for Operation in Aqueous Media
Source: J Org Chem. 2026 May 4;91(19):6559–65. doi: 10.1021/acs.joc.5c02962 (PMC13185115; doi:10.1021/acs.joc.5c02962)
Supplement: Supplementary file 3 [file jo5c02962_si_003.zip › thermodynamics/zpahcl/1c/orca.out]

                                 *****************
                                 * O   R   C   A *
                                 *****************

                                            #,                                       
                                            ###                                      
                                            ####                                     
                                            #####                                    
                                            ######                                   
                                           ########,                                 
                                     ,,################,,,,,                         
                               ,,#################################,,                 
                          ,,##########################################,,             
                       ,#########################################, ''#####,          
                    ,#############################################,,   '####,        
                  ,##################################################,,,,####,       
                ,###########''''           ''''###############################       
              ,#####''   ,,,,##########,,,,          '''####'''          '####       
            ,##' ,,,,###########################,,,                        '##       
           ' ,,###''''                  '''############,,,                           
         ,,##''                                '''############,,,,        ,,,,,,###''
      ,#''                                            '''#######################'''  
     '                                                          ''''####''''         
             ,#######,   #######,   ,#######,      ##                                
            ,#'     '#,  ##    ##  ,#'     '#,    #''#        ,####,   ,####,        
            ##       ##  ##   ,#'  ##            #'  '#       #'       #'  '#        
            ##       ##  #######   ##           ,######,      #####,   #    #        
            '#,     ,#'  ##    ##  '#,     ,#' ,#      #,     #,   #   #,  ,#        
             '#######'   ##     ##  '#######'  #'      '#     '####' # '####'        


                #########################################################
                #                        -***-                          #
                #          Department of theory and spectroscopy        #
                #                                                       #
                #                      Frank Neese                      #
                #                                                       #
                #     Directorship, Architecture, Infrastructure        #
                #                    SHARK, DRIVERS                     #
                #        Core code/Algorithms in most modules           #
                #                                                       #
                #        Max Planck Institute fuer Kohlenforschung      #
                #                Kaiser Wilhelm Platz 1                 #
                #                 D-45470 Muelheim/Ruhr                 #
                #                      Germany                          #
                #                                                       #
                #                  All rights reserved                  #
                #                        -***-                          #
                #########################################################


                         Program Version 6.0.1  -  RELEASE   -


 With contributions from (in alphabetic order):
[Max-Planck-Institut fuer Kohlenforschung]                               
  Daniel Aravena         : Magnetic Suceptibility                        
  Michael Atanasov       : Ab Initio Ligand Field Theory (pilot matlab implementation)
  Alexander A. Auer      : GIAO ZORA, VPT2 properties, NMR spectrum      
  Ute Becker             : All parallelization in ORCA, NUMFREQ, NUMCALC 
  Giovanni Bistoni       : ED, misc. LED, open-shell LED, HFLD           
  Martin Brehm           : Molecular dynamics                            
  Dmytro Bykov           : pre 5.0 version of the SCF Hessian            
  Marcos Casanova-Páez   : Triplet and SCS-CIS(D). UHF-(DLPNO)-IP/EA/STEOM-CCSD. UHF-CVS-IP/STEOM-CCSD   
  Vijay G. Chilkuri      : MRCI spin determinant printing, contributions to CSF-ICE 
  Pauline Colinet        : FMM embedding                                 
  Dipayan Datta          : RHF DLPNO-CCSD density                        
  Achintya Kumar Dutta   : EOM-CC, STEOM-CC                              
  Nicolas Foglia         : Exact transition moments, OPA infrastructure, MCD improvements    
  Dmitry Ganyushin       : Spin-Orbit,Spin-Spin,Magnetic field MRCI      
  Miquel Garcia-Rates    : C-PCM and meta-GGA Hessian, CCSD/C-PCM, Gaussian charge scheme 
  Tiago L. C. Gouveia    : GS-ROHF, GS-ROCIS                             
  Yang Guo               : DLPNO-NEVPT2, F12-NEVPT2, CIM, IAO-localization        
  Andreas Hansen         : Spin unrestricted coupled pair/coupled cluster methods 
  Ingolf Harden          : AUTO-CI MPn and infrastructure                
  Benjamin Helmich-Paris : MC-RPA, TRAH-(SCF,CASSCF), AVAS, COSX integrals, SCF dyn. polar. 
  Lee Huntington         : MR-EOM, pCC                                   
  Robert Izsak           : Overlap fitted RIJCOSX, COSX-SCS-MP3, EOM     
  Riya Kayal             : Wick's Theorem for AUTO-CI, AUTO-CI UHF-CCSDT 
  Emily Kempfer          : AUTO-CI, RHF CISDT and CCSDT                  
  Christian Kollmar      : KDIIS, OOCD, Brueckner-CCSD(T), CCSD density, CASPT2, CASPT2-K, improved NEVPT2 
  Axel Koslowski         : Symmetry handling                             
  Simone Kossmann        : meta-GGA functionals, TD-DFT gradient, OOMP2, (MP2 Hessian; deprecated post 5.0) 
  Lucas Lang             : DCDCAS                                        
  Marvin Lechner         : AUTO-CI (C++ implementation), FIC-MRCC        
  Spencer Leger          : CASSCF response                               
  Dagmar Lenk            : GEPOL surface, SMD, ORCA-2-JSON               
  Dimitrios Liakos       : Extrapolation schemes; Compound Job, initial MDCI parallelization 
  Dimitrios Manganas     : Further ROCIS development; embedding schemes. LFT, Crystal Embedding 
  Dimitrios Pantazis     : SARC Basis sets                               
  Anastasios Papadopoulos: AUTO-CI, single reference methods and gradients 
  Taras Petrenko         : pre 6.0 DFT Hessian and TD-DFT gradient, (ASA, deprecated), ECA, 1-Electron XAS/XES, NRVS 
  Peter Pinski           : DLPNO-MP2, DLPNO-MP2 Gradient                 
  Christoph Reimann      : Effective Core Potentials                     
  Marius Retegan         : Local ZFS, SOC                                
  Christoph Riplinger    : Optimizer, TS searches, QM/MM, DLPNO-CCSD(T), (RO)-DLPNO pert. Triples 
  Michael Roemelt        : Original ROCIS implementation                 
  Masaaki Saitow         : Open-shell DLPNO-CCSD energy and density      
  Barbara Sandhoefer     : DKH picture change effects                    
  Kantharuban Sivalingam : CASSCF convergence/infrastructure, NEVPT2 and variants, FIC-MRCI 
  Bernardo de Souza      : ESD, SOC TD-DFT                               
  Georgi L. Stoychev     : AutoAux, RI-MP2 NMR, DLPNO-MP2 response, X2C  
  Van Anh Tran           : RI-MP2 g-tensors                              
  Willem Van den Heuvel  : Paramagnetic NMR                              
  Zikuan Wang            : NOTCH, Electric field optimization            
  Frank Wennmohs         : Technical directorship and infrastructure     
  Hang Xu                : AUTO-CI-Response properties                   
                                                                         
[FACCTs GmbH]                                                            
  Markus Bursch, Miquel Garcia-Rates, Christoph Riplinger, Bernardo de Souza, Georgi L. Stoychev 
                                                                 
  APM, Basis sets (HGBS, AHGBS, def-TZVP (Ac-Lr), def2-XVPD (La-Lu)), CI-OPT, improved COSX, DLPNO-Multilevel,           
  DOCKER, DRACO, updates on ESD, GOAT, IRC, LR-CPCM, MBIS, meta-GGA TD-DFT gradient, ML-optimized integration grids, 
  MM, NACMEs, nearIR, NEB, NEB-TS, NL-DFT gradient (VV10), 2- and 3-layer-ONIOM, interface openCOSMO-RS, QMMM,   
  Crystal-QMMM, SF, symmetry and pop. for TD-DFT, r2SCAN hybrids, SOLVATOR                                   
                                                                         
[Other institutions]                                                     
  V. Asgeirsson          : NEB                                           
  Christoph Bannwarth    : sTDA-DFT, sTD-DFT, PBEh-3c, B97-3c, D3        
  Sebastian Ehlert       : rSCAN, r2SCAN, r2SCAN-3c, D4, dhf basis sets  
  Marvin Friede          : D4 for Fr, Ra, Ac-Lr                          
  Lars Goerigk           : TD-DFT with DH, B97 family of functionals     
  Stefan Grimme          : VdW corrections, initial TS optimization, DFT functionals, gCP, sTDA/sTD-DF 
  Waldemar Hujo          : DFT-NL                                        
  H. Jonsson             : NEB                                           
  Holger Kruse           : gCP                                           
  Marcel Mueller         : wB97X-3c, vDZP basis set                      
  Hagen Neugebauer       : wr2SCAN                                       
  Tobias Risthaus        : range-separated hybrid DFT                    
  Lukas Wittmann         : regularized MP2, r2SCAN double-hybrids, wr2SCAN        
                                                                         
We gratefully acknowledge several colleagues who have allowed us to      
interface, adapt or use parts of their codes:                            
  Ed Valeev, F. Pavosevic, A. Kumar             : LibInt (2-el integral package), F12 methods 
  Garnet Chan, S. Sharma, J. Yang, R. Olivares  : DMRG                   
  Ulf Ekstrom                                   : XCFun DFT Library      
  Mihaly Kallay                                 : mrcc  (arbitrary order and MRCC methods)
  Frank Weinhold                                : gennbo (NPA and NBO analysis)           
  Simon Mueller                                 : openCOSMO-RS                            
  Christopher J. Cramer and Donald G. Truhlar   : smd solvation model                     
  S Lehtola, MJT Oliveira, MAL Marques          : LibXC Library                           
  Liviu Ungur et al                             : ANISO software                          


 Your calculation uses the libint2 library for the computation of 2-el integrals
 For citations please refer to: http://libint.valeyev.net

 Your ORCA version has been built with support for libXC version: 6.2.2
 For citations please refer to: https://libxc.gitlab.io

 This ORCA versions uses:
   CBLAS   interface :  Fast vector & matrix operations
   LAPACKE interface :  Fast linear algebra routines
   SCALAPACK package :  Parallel linear algebra routines
   Shared memory     :  Shared parallel matrices
   BLAS/LAPACK       :  OpenBLAS 0.3.27  USE64BITINT DYNAMIC_ARCH NO_AFFINITY Zen SINGLE_THREADED
        Core in use  :  Zen
   Copyright (c) 2011-2014, The OpenBLAS Project


***************************************
The coordinates will be read from file: coord.xyz
***************************************


Your calculation utilizes the atom-pairwise dispersion correction
based on EEQ partial charges (D4)


Warning: RI is on but no J-basis has been assigned. Assigning Def2/J (nothing to worry about!)
================================================================================

----- Orbital basis set information -----
Your calculation utilizes the basis: def2-QZVPP
   F. Weigend and R. Ahlrichs, Phys. Chem. Chem. Phys. 7, 3297 (2005).

----- AuxJ basis set information -----
Your calculation utilizes the auxiliary basis: def2/J
   F. Weigend, Phys. Chem. Chem. Phys. 8, 1057 (2006).

================================================================================
                                        WARNINGS
                       Please study these warnings very carefully!
================================================================================

WARNING: Old DensityContainer found on disk!
         Will remove this file - 
         If you want to keep old densities, please start your calculation with a different basename. 


================================================================================
                                       INPUT FILE
================================================================================
NAME = orca.inp
|  1> !UKS wb97x-D4 def2-QZVPP defgrid3 SP
|  2> %pal nprocs 12 end
|  3> * XYZFILE 0 1 coord.xyz
|  4> 
|  5> 
|  6>                          ****END OF INPUT****
================================================================================

                       ****************************
                       * Single Point Calculation *
                       ****************************

---------------------------------
CARTESIAN COORDINATES (ANGSTROEM)
---------------------------------
  N     -4.250244   -0.269156   -0.601948
  C     -3.575803   -0.418343    0.550085
  C     -2.211146   -0.324685    0.595359
  C     -1.500381   -0.068645   -0.583082
  C     -2.228240    0.083851   -1.773293
  C     -3.587438   -0.021957   -1.745655
  H     -4.175357   -0.614553    1.438620
  H     -1.709383   -0.449543    1.542214
  N     -0.148163    0.038674   -0.619483
  H     -1.733538    0.284233   -2.713438
  H     -4.185378    0.088478   -2.638744
  C     -5.711211   -0.384530   -0.627383
  H     -5.995622   -1.244944   -1.228221
  H     -6.072223   -0.513002    0.391002
  H     -6.136497    0.518216   -1.057881
  H      0.333684    0.217787   -1.497748
  N      0.546905   -0.103557    0.493685
  C      1.824063    0.002394    0.515841
  C      2.704051    0.269082   -0.641906
  H      2.258267   -0.152469    1.493143
  O      2.237651    0.347837   -1.769301
  C      4.158693    0.413068   -0.407772
  C      5.021866    0.280091   -1.498786
  C      6.387533    0.422370   -1.331960
  C      6.908412    0.717711   -0.077027
  C      6.058369    0.866424    1.009438
  C      4.690232    0.708828    0.848849
  H      4.622082    0.052714   -2.477896
  H      7.048604    0.305109   -2.180226
  H      7.976612    0.833214    0.052113
  H      6.459172    1.105751    1.985177
  H      4.051412    0.843787    1.710830
  Cl    -5.982402   -0.923678    2.983879

----------------------------
CARTESIAN COORDINATES (A.U.)
----------------------------
  NO LB      ZA    FRAG     MASS         X           Y           Z
   0 N     7.0000    0    14.007   -8.031797   -0.508630   -1.137516
   1 C     6.0000    0    12.011   -6.757288   -0.790554    1.039510
   2 C     6.0000    0    12.011   -4.178461   -0.613566    1.125065
   3 C     6.0000    0    12.011   -2.835309   -0.129720   -1.101866
   4 C     6.0000    0    12.011   -4.210762    0.158455   -3.351038
   5 C     6.0000    0    12.011   -6.779276   -0.041492   -3.298809
   6 H     1.0000    0     1.008   -7.890281   -1.161337    2.718598
   7 H     1.0000    0     1.008   -3.230266   -0.849512    2.914362
   8 N     7.0000    0    14.007   -0.279987    0.073083   -1.170653
   9 H     1.0000    0     1.008   -3.275913    0.537123   -5.127654
  10 H     1.0000    0     1.008   -7.909219    0.167199   -4.986503
  11 C     6.0000    0    12.011  -10.792624   -0.726657   -1.185583
  12 H     1.0000    0     1.008  -11.330084   -2.352603   -2.321001
  13 H     1.0000    0     1.008  -11.474838   -0.969433    0.738887
  14 H     1.0000    0     1.008  -11.596299    0.979287   -1.999105
  15 H     1.0000    0     1.008    0.630572    0.411557   -2.830333
  16 N     7.0000    0    14.007    1.033501   -0.195694    0.932929
  17 C     6.0000    0    12.011    3.446980    0.004524    0.974797
  18 C     6.0000    0    12.011    5.109917    0.508492   -1.213027
  19 H     1.0000    0     1.008    4.267506   -0.288125    2.821631
  20 O     8.0000    0    15.999    4.228548    0.657316   -3.343495
  21 C     6.0000    0    12.011    7.858791    0.780586   -0.770578
  22 C     6.0000    0    12.011    9.489951    0.529295   -2.832295
  23 C     6.0000    0    12.011   12.070689    0.798163   -2.517040
  24 C     6.0000    0    12.011   13.055007    1.356278   -0.145560
  25 C     6.0000    0    12.011   11.448659    1.637305    1.907561
  26 C     6.0000    0    12.011    8.863254    1.339491    1.604092
  27 H     1.0000    0     1.008    8.734470    0.099615   -4.682544
  28 H     1.0000    0     1.008   13.319932    0.576572   -4.120030
  29 H     1.0000    0     1.008   15.073611    1.574547    0.098479
  30 H     1.0000    0     1.008   12.206067    2.089567    3.751440
  31 H     1.0000    0     1.008    7.656059    1.594526    3.233000
  32 Cl   17.0000    0    35.453  -11.305101   -1.745499    5.638713

--------------------------------
INTERNAL COORDINATES (ANGSTROEM)
--------------------------------
 N      0   0   0     0.000000000000     0.00000000     0.00000000
 C      1   0   0     1.343244917909     0.00000000     0.00000000
 C      2   1   0     1.368616072318   121.42730695     0.00000000
 C      3   2   1     1.399809801574   119.40356761   359.96594621
 C      4   3   2     1.403436739758   118.06620965     0.06319672
 C      1   2   3     1.344798940380   120.15564936     0.00000000
 H      2   1   3     1.089705390712   116.29949455   179.87714167
 H      3   2   1     1.078837334741   119.00354437   179.90043899
 N      4   3   2     1.356958259720   122.89039833   179.97516411
 H      5   4   3     1.081089330898   121.35391516   179.91301787
 H      6   1   2     1.080433026869   116.68095483   180.02129005
 C      1   2   3     1.465735892267   120.43798009   179.50449917
 H     12   1   2     1.087293774440   109.42699756   244.59054741
 H     12   1   2     1.088092017141   108.89027449     4.48119037
 H     12   1   2     1.086806223498   109.36197254   124.48115412
 H      9   4   3     1.017647960706   120.59112676   179.47732448
 N      9   4   3     1.320034447591   119.57553225     0.12201604
 C     17   9   4     1.281737225303   122.02857991   180.74853514
 C     18  17   9     1.478472022138   126.47338028   359.08997655
 H     18  17   9     1.080571622289   113.83972147   180.84316064
 O     19  18  17     1.222599933908   120.44109645   356.39733622
 C     19  18  17     1.480382615467   118.59056296   177.49429520
 C     22  19  18     1.397519781255   118.30606005   161.91264857
 C     23  22  19     1.383156650759   120.39039198   179.22122522
 C     24  23  22     1.390467120040   120.03808291   359.10767091
 C     25  24  23     1.387477769190   119.99901042     0.16772500
 C     26  25  24     1.386515487381   120.10961821     0.59666963
 H     23  22  19     1.081749512260   119.89032996   358.47811556
 H     24  23  22     1.081813036694   119.84308643   179.21896396
 H     25  24  23     1.082158717890   120.00985427   180.26813258
 H     26  25  24     1.081659501240   120.20334251   180.60113939
 H     27  26  25     1.081349238160   118.45185131   180.80765037
 Cl     7   2   1     2.397664161148   164.44817693   352.31069806

---------------------------
INTERNAL COORDINATES (A.U.)
---------------------------
 N      0   0   0     0.000000000000     0.00000000     0.00000000
 C      1   0   0     2.538365025630     0.00000000     0.00000000
 C      2   1   0     2.586309559164   121.42730695     0.00000000
 C      3   2   1     2.645257164554   119.40356761   359.96594621
 C      4   3   2     2.652111084425   118.06620965     0.06319672
 C      1   2   3     2.541301702506   120.15564936     0.00000000
 H      2   1   3     2.059244755104   116.29949455   179.87714167
 H      3   2   1     2.038707105710   119.00354437   179.90043899
 N      4   3   2     2.564279486032   122.89039833   179.97516411
 H      5   4   3     2.042962761701   121.35391516   179.91301787
 H      6   1   2     2.041722526827   116.68095483   180.02129005
 C      1   2   3     2.769839421044   120.43798009   179.50449917
 H     12   1   2     2.054687460809   109.42699756   244.59054741
 H     12   1   2     2.056195920903   108.89027449     4.48119037
 H     12   1   2     2.053766123053   109.36197254   124.48115412
 H      9   4   3     1.923075946478   120.59112676   179.47732448
 N      9   4   3     2.494503593290   119.57553225     0.12201604
 C     17   9   4     2.422132331474   122.02857991   180.74853514
 C     18  17   9     2.793907218506   126.47338028   359.08997655
 H     18  17   9     2.041984434213   113.83972147   180.84316064
 O     19  18  17     2.310379046437   120.44109645   356.39733622
 C     19  18  17     2.797517716651   118.59056296   177.49429520
 C     22  19  18     2.640929653310   118.30606005   161.91264857
 C     23  22  19     2.613787270246   120.39039198   179.22122522
 C     24  23  22     2.627602055097   120.03808291   359.10767091
 C     25  24  23     2.621953000673   119.99901042     0.16772500
 C     26  25  24     2.620134551591   120.10961821     0.59666963
 H     23  22  19     2.044210323675   119.89032996   358.47811556
 H     24  23  22     2.044330367458   119.84308643   179.21896396
 H     25  24  23     2.044983610247   120.00985427   180.26813258
 H     26  25  24     2.044040227497   120.20334251   180.60113939
 H     27  26  25     2.043453915247   118.45185131   180.80765037
 Cl     7   2   1     4.530928625688   164.44817693   352.31069806

---------------------
BASIS SET INFORMATION
---------------------
There are 5 groups of distinct atoms

 Group   1 Type N   : 15s8p3d2f1g contracted to 7s4p3d2f1g pattern {8211111/5111/111/11/1}
 Group   2 Type C   : 15s8p3d2f1g contracted to 7s4p3d2f1g pattern {8211111/5111/111/11/1}
 Group   3 Type H   : 7s3p2d1f contracted to 4s3p2d1f pattern {4111/111/11/1}
 Group   4 Type O   : 15s8p3d2f1g contracted to 7s4p3d2f1g pattern {8211111/5111/111/11/1}
 Group   5 Type Cl  : 20s14p4d2f1g contracted to 9s6p4d2f1g pattern {1031111111/821111/1111/11/1}

Atom   0N    basis set group =>   1
Atom   1C    basis set group =>   2
Atom   2C    basis set group =>   2
Atom   3C    basis set group =>   2
Atom   4C    basis set group =>   2
Atom   5C    basis set group =>   2
Atom   6H    basis set group =>   3
Atom   7H    basis set group =>   3
Atom   8N    basis set group =>   1
Atom   9H    basis set group =>   3
Atom  10H    basis set group =>   3
Atom  11C    basis set group =>   2
Atom  12H    basis set group =>   3
Atom  13H    basis set group =>   3
Atom  14H    basis set group =>   3
Atom  15H    basis set group =>   3
Atom  16N    basis set group =>   1
Atom  17C    basis set group =>   2
Atom  18C    basis set group =>   2
Atom  19H    basis set group =>   3
Atom  20O    basis set group =>   4
Atom  21C    basis set group =>   2
Atom  22C    basis set group =>   2
Atom  23C    basis set group =>   2
Atom  24C    basis set group =>   2
Atom  25C    basis set group =>   2
Atom  26C    basis set group =>   2
Atom  27H    basis set group =>   3
Atom  28H    basis set group =>   3
Atom  29H    basis set group =>   3
Atom  30H    basis set group =>   3
Atom  31H    basis set group =>   3
Atom  32Cl   basis set group =>   5
---------------------------------
AUXILIARY/J BASIS SET INFORMATION
---------------------------------
There are 5 groups of distinct atoms

 Group   1 Type N   : 12s5p4d2f1g contracted to 6s4p3d1f1g pattern {711111/2111/211/2/1}
 Group   2 Type C   : 12s5p4d2f1g contracted to 6s4p3d1f1g pattern {711111/2111/211/2/1}
 Group   3 Type H   : 5s2p1d contracted to 3s1p1d pattern {311/2/1}
 Group   4 Type O   : 12s5p4d2f1g contracted to 6s4p3d1f1g pattern {711111/2111/211/2/1}
 Group   5 Type Cl  : 14s5p5d2f1g contracted to 8s4p3d1f1g pattern {71111111/2111/311/2/1}

Atom   0N    basis set group =>   1
Atom   1C    basis set group =>   2
Atom   2C    basis set group =>   2
Atom   3C    basis set group =>   2
Atom   4C    basis set group =>   2
Atom   5C    basis set group =>   2
Atom   6H    basis set group =>   3
Atom   7H    basis set group =>   3
Atom   8N    basis set group =>   1
Atom   9H    basis set group =>   3
Atom  10H    basis set group =>   3
Atom  11C    basis set group =>   2
Atom  12H    basis set group =>   3
Atom  13H    basis set group =>   3
Atom  14H    basis set group =>   3
Atom  15H    basis set group =>   3
Atom  16N    basis set group =>   1
Atom  17C    basis set group =>   2
Atom  18C    basis set group =>   2
Atom  19H    basis set group =>   3
Atom  20O    basis set group =>   4
Atom  21C    basis set group =>   2
Atom  22C    basis set group =>   2
Atom  23C    basis set group =>   2
Atom  24C    basis set group =>   2
Atom  25C    basis set group =>   2
Atom  26C    basis set group =>   2
Atom  27H    basis set group =>   3
Atom  28H    basis set group =>   3
Atom  29H    basis set group =>   3
Atom  30H    basis set group =>   3
Atom  31H    basis set group =>   3
Atom  32Cl   basis set group =>   5

Checking for AutoStart:
The File: orca.gbw exists
Trying to determine its content:
     ... Fine, the file contains calculation information
     ... Fine, the calculation information was read
     ... Fine, the file contains a basis set
     ... Fine, the basis set was read
     ... Fine, the file contains a geometry
     ... Fine, the geometry was read
     ... Fine, the file contains a set of orbitals
     ... Fine, the orbitals can be read
     => possible old guess file was deleted
     => GBW file was renamed to GES file
     => GES file is set as startup file
     => Guess is set to MORead
     ... now leaving AutoStart


           ************************************************************
           *        Program running with 12 parallel MPI-processes    *
           *              working on a common directory               *
           ************************************************************
------------------------------------------------------------------------------
                             ORCA STARTUP CALCULATIONS
                           -- RI-GTO INTEGRALS CHOSEN --
------------------------------------------------------------------------------
------------------------------------------------------------------------------
                   ___                                                        
                  /   \      - P O W E R E D   B Y -                         
                 /     \                                                     
                 |  |  |   _    _      __       _____    __    __             
                 |  |  |  | |  | |    /  \     |  _  \  |  |  /  |          
                  \  \/   | |  | |   /    \    | | | |  |  | /  /          
                 / \  \   | |__| |  /  /\  \   | |_| |  |  |/  /          
                |  |  |   |  __  | /  /__\  \  |    /   |      \           
                |  |  |   | |  | | |   __   |  |    \   |  |\   \          
                \     /   | |  | | |  |  |  |  | |\  \  |  | \   \       
                 \___/    |_|  |_| |__|  |__|  |_| \__\ |__|  \__/        
                                                                              
                      - O R C A' S   B I G   F R I E N D -                    
                                      &                                       
                       - I N T E G R A L  F E E D E R -                       
                                                                              
 v1 FN, 2020, v2 2021, v3 2022-2024                                           
------------------------------------------------------------------------------


----------------------
SHARK INTEGRAL PACKAGE
----------------------

Number of atoms                             ...     33
Number of basis functions                   ...   1516
Number of shells                            ...    468
Maximum angular momentum                    ...      4
Integral batch strategy                     ... SHARK/LIBINT Hybrid
RI-J (if used) integral strategy            ... SPLIT-RIJ (Revised 2003 algorithm where possible)
Printlevel                                  ...      1
Contraction scheme used                     ... SEGMENTED contraction
Prescreening option                         ... SCHWARTZ
   Thresh                                   ... 1.000e-10
   Tcut                                     ... 1.000e-11
   Tpresel                                  ... 1.000e-11 
Coulomb Range Separation                    ... NOT USED
Exchange Range Separation                   ... Long Range
   Mu parameter                             ... 3.000e-01
   Scaling (regular/separated)              ... 1.670e-01 8.330e-01
Multipole approximations                    ... NOT USED
Finite Nucleus Model                        ... NOT USED
CABS basis                                  ... NOT available
Auxiliary Coulomb fitting basis             ... AVAILABLE
   # of basis functions in Aux-J            ...   1087
   # of shells in Aux-J                     ...    357
   Maximum angular momentum in Aux-J        ...      4
Auxiliary J/K fitting basis                 ... NOT available
Auxiliary Correlation fitting basis         ... NOT available
Auxiliary 'external' fitting basis          ... NOT available

Checking pre-screening integrals            ... done (  0.0 sec) Dimension = 468
Check shell pair data                       ... done (  0.0 sec)
Shell pair information
Shell pair cut-off parameter TPreSel        ...   1.0e-11
Total number of shell pairs                 ...    109746
Shell pairs after pre-screening             ...     57670
Total number of primitive shell pairs       ...    278748
Primitive shell pairs kept                  ...    103253
          la=0 lb=0:   8969 shell pairs
          la=1 lb=0:  13047 shell pairs
          la=1 lb=1:   4625 shell pairs
          la=2 lb=0:   8000 shell pairs
          la=2 lb=1:   5877 shell pairs
          la=2 lb=2:   1848 shell pairs
          la=3 lb=0:   4706 shell pairs
          la=3 lb=1:   3458 shell pairs
          la=3 lb=2:   2110 shell pairs
          la=3 lb=3:    637 shell pairs
          la=4 lb=0:   1772 shell pairs
          la=4 lb=1:   1282 shell pairs
          la=4 lb=2:    779 shell pairs
          la=4 lb=3:    464 shell pairs
          la=4 lb=4:     96 shell pairs

Calculating one electron integrals          ... done (  0.1 sec)
Calculating RI/J V-Matrix + Cholesky decomp.... done (  0.1 sec)
Calculating Nuclear repulsion               ... done (  0.0 sec) ENN=   1330.270797760304 Eh

Diagonalization of the overlap matrix:
Smallest eigenvalue                        ... 5.908e-06
Time for diagonalization                   ...    0.411 sec
Threshold for overlap eigenvalues          ... 1.000e-07
Number of eigenvalues below threshold      ... 0
Time for construction of square roots      ...    0.245 sec
Total time needed                          ...    0.671 sec

-------------------
DFT GRID GENERATION
-------------------

General Integration Accuracy     IntAcc      ... 4.959
Radial Grid Type                 RadialGrid  ... OptM3 with GC (2021)
Angular Grid (max. ang.)         AngularGrid ... 6 (Lebedev-590)
Angular grid pruning method      GridPruning ... 4 (adaptive)
Weight generation scheme         WeightScheme... mBecke (2022)
Basis function cutoff            BFCut       ... 1.0000e-10
Integration weight cutoff        WCut        ... 1.0000e-14
Partially contracted basis set               ... off
Rotationally invariant grid construction     ... off
Angular grids for H and He will be reduced by one unit
Diffuse basis detected: some atoms will have their outermost
                        angular grid increased by 1.

Total number of grid points                  ...   401712
Total number of batches                      ...     6293
Average number of points per batch           ...       63
Average number of grid points per atom       ...    12173

--------------------
COSX GRID GENERATION
--------------------

GRIDX 1
-------
General Integration Accuracy     IntAcc      ... 4.020
Radial Grid Type                 RadialGrid  ... OptM3 with GC (2021)
Angular Grid (max. ang.)         AngularGrid ... 2 (Lebedev-110)
Angular grid pruning method      GridPruning ... 4 (adaptive)
Weight generation scheme         WeightScheme... mBecke (2022)
Basis function cutoff            BFCut       ... 1.0000e-10
Integration weight cutoff        WCut        ... 1.0000e-14
Partially contracted basis set               ... on
Rotationally invariant grid construction     ... off
Angular grids for H and He will be reduced by one unit
Diffuse basis detected: some atoms will have their outermost
                        angular grid increased by 1.

Total number of grid points                  ...    49423
Total number of batches                      ...      401
Average number of points per batch           ...      123
Average number of grid points per atom       ...     1498
UseSFitting                                  ... on

GRIDX 2
-------
General Integration Accuracy     IntAcc      ... 4.338
Radial Grid Type                 RadialGrid  ... OptM3 with GC (2021)
Angular Grid (max. ang.)         AngularGrid ... 3 (Lebedev-194)
Angular grid pruning method      GridPruning ... 4 (adaptive)
Weight generation scheme         WeightScheme... mBecke (2022)
Basis function cutoff            BFCut       ... 1.0000e-10
Integration weight cutoff        WCut        ... 1.0000e-14
Partially contracted basis set               ... on
Rotationally invariant grid construction     ... off
Angular grids for H and He will be reduced by one unit
Diffuse basis detected: some atoms will have their outermost
                        angular grid increased by 1.

Total number of grid points                  ...   107219
Total number of batches                      ...      854
Average number of points per batch           ...      125
Average number of grid points per atom       ...     3249
UseSFitting                                  ... on

GRIDX 3
-------
General Integration Accuracy     IntAcc      ... 4.871
Radial Grid Type                 RadialGrid  ... OptM3 with GC (2021)
Angular Grid (max. ang.)         AngularGrid ... 4 (Lebedev-302)
Angular grid pruning method      GridPruning ... 4 (adaptive)
Weight generation scheme         WeightScheme... mBecke (2022)
Basis function cutoff            BFCut       ... 1.0000e-10
Integration weight cutoff        WCut        ... 1.0000e-14
Partially contracted basis set               ... on
Rotationally invariant grid construction     ... off
Angular grids for H and He will be reduced by one unit
Diffuse basis detected: some atoms will have their outermost
                        angular grid increased by 1.

Total number of grid points                  ...   197763
Total number of batches                      ...     1556
Average number of points per batch           ...      127
Average number of grid points per atom       ...     5993
UseSFitting                                  ... on
Initializing property integral containers    ... done (  0.0 sec)

SHARK setup successfully completed in  17.3 seconds

Maximum memory used throughout the entire STARTUP-calculation: 166.1 MB


           ************************************************************
           *        Program running with 12 parallel MPI-processes    *
           *              working on a common directory               *
           ************************************************************
-------------------------------------------------------------------------------
                                 ORCA GUESS
                   Start orbitals & Density for SCF / CASSCF
-------------------------------------------------------------------------------

------------
SCF SETTINGS
------------
Hamiltonian:
 Density Functional     Method          .... DFT(GTOs)
 Exchange Functional    Exchange        .... WB97X-V
 Correlation Functional Correlation     .... WB97X-V
 Gradients option       PostSCFGGA      .... off
 Hybrid DFT is turned on
   Fraction HF Exchange ScalHFX         ....  0.167000
   Scaling of DF-GGA-X  ScalDFX         ....  0.000000
   Scaling of DF-GGA-C  ScalDFC         ....  1.000000
   Scaling of DF-LDA-C  ScalLDAC        ....  1.000000
   Perturbative correction              ....  0.000000
 Long-range corrected/Screened/Range-Separated Hybrid DFT is turned on
   Amount of maximum screened exact exchange              ....  0.833000
   Range separation parameter mu (erf(mu*r12)/r12)        ....  0.300000
 RI-approximation to the Coulomb term is turned on
   Number of AuxJ basis functions       .... 1087
   RIJ-COSX (HFX calculated with COS-X)).... on


General Settings:
 Integral files         IntName         .... orca
 Hartree-Fock type      HFTyp           .... UHF
 Total Charge           Charge          ....    0
 Multiplicity           Mult            ....    1
 Number of Electrons    NEL             ....  144
 Basis Dimension        Dim             .... 1516
 Nuclear Repulsion      ENuc            ....   1330.2707977603 Eh

Convergence Acceleration:
 AO-DIIS                CNVDIIS         .... on
   Start iteration      DIISMaxIt       ....    12
   Startup error        DIISStart       ....  0.200000
   # of expansion vecs  DIISMaxEq       ....     5
   Bias factor          DIISBfac        ....   1.050
   Max. coefficient     DIISMaxC        ....  10.000
 MO-DIIS                CNVKDIIS        .... off
 Trust-Rad. Augm. Hess. CNVTRAH         .... auto
   Auto Start mean grad. ratio tolernc. ....  1.125000
   Auto Start start iteration           ....     1
   Auto Start num. interpolation iter.  ....    10
   Max. Number of Micro iterations      ....    24
   Max. Number of Macro iterations      .... Maxiter - #DIIS iter
   Number of Davidson start vectors     ....     2
   Converg. threshold    (grad. norm)   ....   5.000e-05
   Grad. Scal. Fac. for Micro threshold ....   0.100
   Minimum threshold for Micro iter.    ....   1.000e-02
   NR start threshold (gradient norm)   ....   1.000e-04
   Initial trust radius                 ....   0.400
   Minimum AH scaling param. (alpha)    ....   1.000
   Maximum AH scaling param. (alpha)    .... 1000.000
   Quad. conv. algorithm                .... NR
   White noise on init. David. guess    .... on
   Maximum white noise                  ....   0.010
   Pseudo random numbers                .... off
   Inactive MOs                         .... canonical
   Orbital update algorithm             .... Taylor
   Preconditioner                       .... Diag
   Full preconditioner red. dimension   ....   250
 SOSCF                  CNVSOSCF        .... on
   Start iteration      SOSCFMaxIt      ....   150
   Startup grad/error   SOSCFStart      ....  0.003300
   Hessian update       SOSCFHessUp     .... L-BFGS
 Level Shifting         CNVShift        .... on
   Level shift para.    LevelShift      ....    0.2500
   Turn off err/grad.   ShiftErr        ....    0.0010
 Zerner damping         CNVZerner       .... off
 Static damping         CNVDamp         .... on
   Fraction old density DampFac         ....    0.7000
   Max. Damping (<1)    DampMax         ....    0.9800
   Min. Damping (>=0)   DampMin         ....    0.0000
   Turn off err/grad.   DampErr         ....    0.1000

SCF Procedure:
 Maximum # iterations   MaxIter         ....   125
 SCF integral mode      SCFMode         .... Direct
   Integral package                     .... SHARK and LIBINT hybrid scheme
 Reset frequency        DirectResetFreq ....    20
 Integral Threshold     Thresh          ....  1.000e-10 Eh
 Primitive CutOff       TCut            ....  1.000e-11 Eh

Convergence Tolerance:
 Convergence Check Mode ConvCheckMode   .... Total+1el-Energy
 Convergence forced     ConvForced      .... 0
 Energy Change          TolE            ....  1.000e-06 Eh
 1-El. energy change                    ....  1.000e-03 Eh
 Orbital Gradient       TolG            ....  5.000e-05
 Orbital Rotation angle TolX            ....  5.000e-05
 DIIS Error             TolErr          ....  1.000e-06

---------------------
INITIAL GUESS: MOREAD
---------------------
Guess MOs are being read from file: orca.ges
Input Geometry matches current geometry (good)
Input basis set matches current basis set (good)
MOs were renormalized
MOs were reorthogonalized (Cholesky)
                      ------------------
                      INITIAL GUESS DONE (   6.7 sec)
                      ------------------
             **** ENERGY FILE WAS UPDATED (orca.en.tmp) ****
Finished Guess after   7.8 sec
Maximum memory used throughout the entire GUESS-calculation: 207.1 MB


           ************************************************************
           *        Program running with 12 parallel MPI-processes    *
           *              working on a common directory               *
           ************************************************************

-------------------------------------------------------------------------------------------
                                      ORCA LEAN-SCF
                              memory conserving SCF solver
-------------------------------------------------------------------------------------------

----------------------------------------D-I-I-S--------------------------------------------
Iteration    Energy (Eh)           Delta-E    RMSDP     MaxDP     DIISErr   Damp  Time(sec)
-------------------------------------------------------------------------------------------
               ***  Starting incremental Fock matrix formation  ***
                              *** Initializing SOSCF ***
---------------------------------------S-O-S-C-F--------------------------------------
Iteration    Energy (Eh)           Delta-E    RMSDP     MaxDP     MaxGrad    Time(sec)
--------------------------------------------------------------------------------------
    1    -1242.1546683542646861     0.00e+00  3.27e-06  5.05e-04  8.71e-06   132.2
               *** Restarting incremental Fock matrix formation ***
    2    -1242.1546683696042237    -1.53e-08  7.68e-07  1.28e-04  1.83e-05   112.3
    3    -1242.1546683589181157     1.07e-08  2.55e-06  3.82e-04  8.96e-06    40.6
                 **** Energy Check signals convergence ****

               *****************************************************
               *                     SUCCESS                       *
               *           SCF CONVERGED AFTER   3 CYCLES          *
               *****************************************************

Recomputing exchange energy using gridx3       ... done (  190.886 sec)
Old exchange energy                            :    -41.075661826 Eh
New exchange energy                            :    -41.075661157 Eh
Exchange energy change after final integration :      0.000000669 Eh
Total energy after final integration           :  -1242.154667690 Eh
             **** ENERGY FILE WAS UPDATED (orca.en.tmp) ****

----------------
TOTAL SCF ENERGY
----------------

Total Energy       :      -1242.15466768999818 Eh          -33800.74690 eV

Components:
Nuclear Repulsion  :       1330.27079776030405 Eh           36198.50870 eV
Electronic Energy  :      -2572.42546611922216 Eh          -69999.25563 eV
One Electron Energy:      -4333.21421958243809 Eh         -117912.75348 eV
Two Electron Energy:       1760.78875346321593 Eh           47913.49786 eV

Virial components:
Potential Energy   :      -2480.38847364185131 Eh          -67494.80174 eV
Kinetic Energy     :       1238.23380595185336 Eh           33694.05483 eV
Virial Ratio       :          2.00316649547064

DFT components:
N(Alpha)           :       72.000000374622 electrons
N(Beta)            :       72.000000374622 electrons
N(Total)           :      144.000000749244 electrons
E(X)               :      -91.918038400739 Eh       
E(C)               :       -6.197040453904 Eh       
E(XC)              :      -98.115078854642 Eh       

---------------
SCF CONVERGENCE
---------------

  Last Energy change         ...   -1.0686e-08  Tolerance :   1.0000e-06
  Last MAX-Density change    ...    3.8230e-04  Tolerance :   1.0000e-05
  Last RMS-Density change    ...    2.5475e-06  Tolerance :   1.0000e-06
  Last DIIS Error            ...    1.2829e-05  Tolerance :   1.0000e-06
  Last Orbital Gradient      ...    8.9611e-06  Tolerance :   5.0000e-05
  Last Orbital Rotation      ...    4.7639e-05  Tolerance :   5.0000e-05


----------------------
UHF SPIN CONTAMINATION
----------------------

Warning: in a DFT calculation there is little theoretical justification to 
         calculate <S**2> as in Hartree-Fock theory. We will do it anyways
         but you should keep in mind that the values have only limited relevance

Expectation value of <S**2>     :     0.000000
Ideal value S*(S+1) for S=0.0   :     0.000000
Deviation                       :     0.000000

----------------
ORBITAL ENERGIES
----------------
                 SPIN UP ORBITALS
  NO   OCC          E(Eh)            E(eV) 
   0   1.0000    -101.333224     -2757.4172 
   1   1.0000     -19.253822      -523.9231 
   2   1.0000     -14.547759      -395.8646 
   3   1.0000     -14.531003      -395.4087 
   4   1.0000     -14.515809      -394.9953 
   5   1.0000     -10.415470      -283.4193 
   6   1.0000     -10.404484      -283.1204 
   7   1.0000     -10.391467      -282.7662 
   8   1.0000     -10.366910      -282.0980 
   9   1.0000     -10.356340      -281.8103 
  10   1.0000     -10.347886      -281.5803 
  11   1.0000     -10.331014      -281.1212 
  12   1.0000     -10.329636      -281.0837 
  13   1.0000     -10.326365      -280.9947 
  14   1.0000     -10.324505      -280.9441 
  15   1.0000     -10.319073      -280.7963 
  16   1.0000     -10.318130      -280.7706 
  17   1.0000     -10.314677      -280.6766 
  18   1.0000     -10.313458      -280.6434 
  19   1.0000      -9.368846      -254.9393 
  20   1.0000      -7.118752      -193.7111 
  21   1.0000      -7.118427      -193.7022 
  22   1.0000      -7.118302      -193.6989 
  23   1.0000      -1.244489       -33.8643 
  24   1.0000      -1.217965       -33.1425 
  25   1.0000      -1.198265       -32.6064 
  26   1.0000      -1.070247       -29.1229 
  27   1.0000      -1.040862       -28.3233 
  28   1.0000      -0.994000       -27.0481 
  29   1.0000      -0.974217       -26.5098 
  30   1.0000      -0.943401       -25.6712 
  31   1.0000      -0.923380       -25.1264 
  32   1.0000      -0.894392       -24.3376 
  33   1.0000      -0.862851       -23.4794 
  34   1.0000      -0.842147       -22.9160 
  35   1.0000      -0.810849       -22.0643 
  36   1.0000      -0.793460       -21.5912 
  37   1.0000      -0.770688       -20.9715 
  38   1.0000      -0.746376       -20.3099 
  39   1.0000      -0.743115       -20.2212 
  40   1.0000      -0.736886       -20.0517 
  41   1.0000      -0.693150       -18.8616 
  42   1.0000      -0.680579       -18.5195 
  43   1.0000      -0.666496       -18.1363 
  44   1.0000      -0.649854       -17.6834 
  45   1.0000      -0.643808       -17.5189 
  46   1.0000      -0.635212       -17.2850 
  47   1.0000      -0.621700       -16.9173 
  48   1.0000      -0.621006       -16.8984 
  49   1.0000      -0.608356       -16.5542 
  50   1.0000      -0.606622       -16.5070 
  51   1.0000      -0.591109       -16.0849 
  52   1.0000      -0.576695       -15.6927 
  53   1.0000      -0.571146       -15.5417 
  54   1.0000      -0.566617       -15.4184 
  55   1.0000      -0.552213       -15.0265 
  56   1.0000      -0.538457       -14.6522 
  57   1.0000      -0.535554       -14.5732 
  58   1.0000      -0.530545       -14.4369 
  59   1.0000      -0.517507       -14.0821 
  60   1.0000      -0.502229       -13.6664 
  61   1.0000      -0.487668       -13.2701 
  62   1.0000      -0.477968       -13.0062 
  63   1.0000      -0.468416       -12.7462 
  64   1.0000      -0.428118       -11.6497 
  65   1.0000      -0.400437       -10.8964 
  66   1.0000      -0.393075       -10.6961 
  67   1.0000      -0.388255       -10.5650 
  68   1.0000      -0.369893       -10.0653 
  69   1.0000      -0.266963        -7.2644 
  70   1.0000      -0.263778        -7.1778 
  71   1.0000      -0.262412        -7.1406 
  72   0.0000      -0.060572        -1.6482 
  73   0.0000      -0.008272        -0.2251 
  74   0.0000       0.006743         0.1835 
  75   0.0000       0.026736         0.7275 
  76   0.0000       0.040532         1.1029 
  77   0.0000       0.054811         1.4915 
  78   0.0000       0.067063         1.8249 
  79   0.0000       0.079795         2.1713 
  80   0.0000       0.081882         2.2281 
  81   0.0000       0.092558         2.5186 
  82   0.0000       0.100050         2.7225 

                 SPIN DOWN ORBITALS
  NO   OCC          E(Eh)            E(eV) 
   0   1.0000    -101.333224     -2757.4172 
   1   1.0000     -19.253822      -523.9231 
   2   1.0000     -14.547759      -395.8646 
   3   1.0000     -14.531003      -395.4087 
   4   1.0000     -14.515809      -394.9953 
   5   1.0000     -10.415470      -283.4193 
   6   1.0000     -10.404484      -283.1204 
   7   1.0000     -10.391467      -282.7662 
   8   1.0000     -10.366910      -282.0980 
   9   1.0000     -10.356340      -281.8103 
  10   1.0000     -10.347886      -281.5803 
  11   1.0000     -10.331014      -281.1212 
  12   1.0000     -10.329636      -281.0837 
  13   1.0000     -10.326365      -280.9947 
  14   1.0000     -10.324505      -280.9441 
  15   1.0000     -10.319073      -280.7963 
  16   1.0000     -10.318130      -280.7706 
  17   1.0000     -10.314677      -280.6766 
  18   1.0000     -10.313458      -280.6434 
  19   1.0000      -9.368846      -254.9393 
  20   1.0000      -7.118752      -193.7111 
  21   1.0000      -7.118427      -193.7022 
  22   1.0000      -7.118302      -193.6989 
  23   1.0000      -1.244489       -33.8643 
  24   1.0000      -1.217965       -33.1425 
  25   1.0000      -1.198265       -32.6064 
  26   1.0000      -1.070247       -29.1229 
  27   1.0000      -1.040862       -28.3233 
  28   1.0000      -0.994000       -27.0481 
  29   1.0000      -0.974217       -26.5098 
  30   1.0000      -0.943401       -25.6712 
  31   1.0000      -0.923380       -25.1264 
  32   1.0000      -0.894392       -24.3376 
  33   1.0000      -0.862851       -23.4794 
  34   1.0000      -0.842147       -22.9160 
  35   1.0000      -0.810849       -22.0643 
  36   1.0000      -0.793460       -21.5912 
  37   1.0000      -0.770688       -20.9715 
  38   1.0000      -0.746376       -20.3099 
  39   1.0000      -0.743115       -20.2212 
  40   1.0000      -0.736886       -20.0517 
  41   1.0000      -0.693150       -18.8616 
  42   1.0000      -0.680579       -18.5195 
  43   1.0000      -0.666496       -18.1363 
  44   1.0000      -0.649854       -17.6834 
  45   1.0000      -0.643808       -17.5189 
  46   1.0000      -0.635212       -17.2850 
  47   1.0000      -0.621700       -16.9173 
  48   1.0000      -0.621006       -16.8984 
  49   1.0000      -0.608356       -16.5542 
  50   1.0000      -0.606622       -16.5070 
  51   1.0000      -0.591109       -16.0849 
  52   1.0000      -0.576695       -15.6927 
  53   1.0000      -0.571146       -15.5417 
  54   1.0000      -0.566617       -15.4184 
  55   1.0000      -0.552213       -15.0265 
  56   1.0000      -0.538457       -14.6522 
  57   1.0000      -0.535554       -14.5732 
  58   1.0000      -0.530545       -14.4369 
  59   1.0000      -0.517507       -14.0821 
  60   1.0000      -0.502229       -13.6664 
  61   1.0000      -0.487668       -13.2701 
  62   1.0000      -0.477968       -13.0062 
  63   1.0000      -0.468416       -12.7462 
  64   1.0000      -0.428118       -11.6497 
  65   1.0000      -0.400437       -10.8964 
  66   1.0000      -0.393075       -10.6961 
  67   1.0000      -0.388255       -10.5650 
  68   1.0000      -0.369893       -10.0653 
  69   1.0000      -0.266963        -7.2644 
  70   1.0000      -0.263778        -7.1778 
  71   1.0000      -0.262412        -7.1406 
  72   0.0000      -0.060572        -1.6482 
  73   0.0000      -0.008272        -0.2251 
  74   0.0000       0.006743         0.1835 
  75   0.0000       0.026736         0.7275 
  76   0.0000       0.040532         1.1029 
  77   0.0000       0.054811         1.4915 
  78   0.0000       0.067063         1.8249 
  79   0.0000       0.079795         2.1713 
  80   0.0000       0.081882         2.2281 
  81   0.0000       0.092558         2.5186 
  82   0.0000       0.100050         2.7225 
*Only the first 10 virtual orbitals were printed.

                    ********************************
                    * MULLIKEN POPULATION ANALYSIS *
                    ********************************

--------------------------------------------
MULLIKEN ATOMIC CHARGES AND SPIN POPULATIONS
--------------------------------------------
   0 N :   -0.229901   -0.000000
   1 C :    0.126992    0.000000
   2 C :   -0.102139    0.000000
   3 C :    0.320088   -0.000000
   4 C :   -0.105909    0.000000
   5 C :    0.165612    0.000000
   6 H :    0.162725   -0.000000
   7 H :    0.106890   -0.000000
   8 N :   -0.067758   -0.000000
   9 H :    0.061601    0.000000
  10 H :    0.091015   -0.000000
  11 C :    0.058095    0.000000
  12 H :    0.051043   -0.000000
  13 H :    0.111857    0.000000
  14 H :    0.038594   -0.000000
  15 H :    0.141710    0.000000
  16 N :   -0.145993   -0.000000
  17 C :   -0.007246    0.000000
  18 C :    0.155272    0.000000
  19 H :    0.085813    0.000000
  20 O :   -0.380476   -0.000000
  21 C :    0.115967   -0.000000
  22 C :   -0.023267   -0.000000
  23 C :   -0.081227    0.000000
  24 C :   -0.012860   -0.000000
  25 C :   -0.102381   -0.000000
  26 C :   -0.016409    0.000000
  27 H :    0.066424   -0.000000
  28 H :    0.068131    0.000000
  29 H :    0.070266    0.000000
  30 H :    0.068301   -0.000000
  31 H :    0.046621    0.000000
  32 Cl:   -0.837449   -0.000000
Sum of atomic charges         :    0.0000000
Sum of atomic spin populations:   -0.0000000

-----------------------------------------------------
MULLIKEN REDUCED ORBITAL CHARGES AND SPIN POPULATIONS
-----------------------------------------------------
CHARGE
  0 N s       :     3.496279  s :     3.496279
      pz      :     1.096326  p :     3.602923
      px      :     1.160561
      py      :     1.346037
      dz2     :     0.027536  d :     0.116347
      dxz     :     0.033724
      dyz     :     0.019465
      dx2y2   :     0.016663
      dxy     :     0.018958
      f0      :     0.003905  f :     0.013619
      f+1     :     0.001374
      f-1     :     0.001386
      f+2     :     0.003059
      f-2     :     0.001363
      f+3     :     0.001194
      f-3     :     0.001338
      g0      :     0.000102  g :     0.000734
      g+1     :     0.000189
      g-1     :     0.000031
      g+2     :     0.000126
      g-2     :     0.000117
      g+3     :     0.000051
      g-3     :     0.000036
      g+4     :     0.000041
      g-4     :     0.000042

  1 C s       :     3.318787  s :     3.318787
      pz      :     0.789546  p :     2.434452
      px      :     0.850633
      py      :     0.794273
      dz2     :     0.021061  d :     0.099136
      dxz     :     0.028438
      dyz     :     0.015844
      dx2y2   :     0.005014
      dxy     :     0.028780
      f0      :     0.005227  f :     0.019012
      f+1     :     0.001984
      f-1     :     0.002243
      f+2     :     0.003978
      f-2     :     0.002204
      f+3     :     0.000465
      f-3     :     0.002912
      g0      :     0.000208  g :     0.001622
      g+1     :     0.000380
      g-1     :     0.000100
      g+2     :     0.000227
      g-2     :     0.000250
      g+3     :     0.000147
      g-3     :     0.000068
      g+4     :     0.000073
      g-4     :     0.000170

  2 C s       :     3.335369  s :     3.335369
      pz      :     0.875364  p :     2.666924
      px      :     0.815735
      py      :     0.975825
      dz2     :     0.017450  d :     0.085320
      dxz     :     0.033407
      dyz     :     0.011029
      dx2y2   :     0.006210
      dxy     :     0.017224
      f0      :     0.003451  f :     0.013598
      f+1     :     0.001382
      f-1     :     0.001101
      f+2     :     0.003280
      f-2     :     0.001180
      f+3     :     0.000712
      f-3     :     0.002492
      g0      :     0.000099  g :     0.000928
      g+1     :     0.000179
      g-1     :     0.000042
      g+2     :     0.000126
      g-2     :     0.000114
      g+3     :     0.000110
      g-3     :     0.000044
      g+4     :     0.000066
      g-4     :     0.000145

  3 C s       :     3.287970  s :     3.287970
      pz      :     0.811030  p :     2.244061
      px      :     0.612190
      py      :     0.820842
      dz2     :     0.023757  d :     0.117104
      dxz     :     0.006279
      dyz     :     0.026965
      dx2y2   :     0.008450
      dxy     :     0.051654
      f0      :     0.008348  f :     0.028666
      f+1     :     0.001708
      f-1     :     0.002823
      f+2     :     0.006430
      f-2     :     0.002662
      f+3     :     0.001877
      f-3     :     0.004817
      g0      :     0.000241  g :     0.002110
      g+1     :     0.000391
      g-1     :     0.000061
      g+2     :     0.000288
      g-2     :     0.000258
      g+3     :     0.000205
      g-3     :     0.000094
      g+4     :     0.000198
      g-4     :     0.000375

  4 C s       :     3.351877  s :     3.351877
      pz      :     0.863260  p :     2.662789
      px      :     0.793338
      py      :     1.006191
      dz2     :     0.016446  d :     0.077064
      dxz     :     0.024889
      dyz     :     0.011014
      dx2y2   :     0.004001
      dxy     :     0.020715
      f0      :     0.003115  f :     0.013247
      f+1     :     0.001336
      f-1     :     0.001264
      f+2     :     0.002742
      f-2     :     0.001337
      f+3     :     0.000704
      f-3     :     0.002749
      g0      :     0.000105  g :     0.000932
      g+1     :     0.000179
      g-1     :     0.000042
      g+2     :     0.000119
      g-2     :     0.000106
      g+3     :     0.000106
      g-3     :     0.000039
      g+4     :     0.000073
      g-4     :     0.000163

  5 C s       :     3.299403  s :     3.299403
      pz      :     0.745609  p :     2.407828
      px      :     0.785368
      py      :     0.876851
      dz2     :     0.020468  d :     0.106080
      dxz     :     0.028951
      dyz     :     0.016436
      dx2y2   :     0.007397
      dxy     :     0.032827
      f0      :     0.005282  f :     0.019427
      f+1     :     0.002025
      f-1     :     0.002279
      f+2     :     0.004290
      f-2     :     0.002089
      f+3     :     0.000483
      f-3     :     0.002979
      g0      :     0.000203  g :     0.001649
      g+1     :     0.000368
      g-1     :     0.000108
      g+2     :     0.000238
      g-2     :     0.000233
      g+3     :     0.000168
      g-3     :     0.000071
      g+4     :     0.000077
      g-4     :     0.000183

  6 H s       :     0.772972  s :     0.772972
      pz      :     0.026855  p :     0.059838
      px      :     0.022130
      py      :     0.010854
      dz2     :     0.001559  d :     0.004226
      dxz     :     0.000803
      dyz     :     0.000883
      dx2y2   :     0.000518
      dxy     :     0.000464
      f0      :     0.000086  f :     0.000238
      f+1     :     0.000023
      f-1     :     0.000034
      f+2     :     0.000039
      f-2     :     0.000036
      f+3     :     0.000010
      f-3     :     0.000011

  7 H s       :     0.854002  s :     0.854002
      pz      :     0.010527  p :     0.034151
      px      :     0.010574
      py      :     0.013051
      dz2     :     0.001479  d :     0.004673
      dxz     :     0.000860
      dyz     :     0.001389
      dx2y2   :     0.000457
      dxy     :     0.000488
      f0      :     0.000110  f :     0.000284
      f+1     :     0.000009
      f-1     :     0.000060
      f+2     :     0.000039
      f-2     :     0.000050
      f+3     :     0.000007
      f-3     :     0.000008

  8 N s       :     3.490496  s :     3.490496
      pz      :     0.988698  p :     3.482794
      px      :     0.975261
      py      :     1.518835
      dz2     :     0.015222  d :     0.080575
      dxz     :     0.030142
      dyz     :     0.008737
      dx2y2   :     0.010010
      dxy     :     0.016464
      f0      :     0.003616  f :     0.013182
      f+1     :     0.001796
      f-1     :     0.000810
      f+2     :     0.003277
      f-2     :     0.001109
      f+3     :     0.001027
      f-3     :     0.001547
      g0      :     0.000077  g :     0.000711
      g+1     :     0.000167
      g-1     :     0.000018
      g+2     :     0.000135
      g-2     :     0.000084
      g+3     :     0.000068
      g-3     :     0.000038
      g+4     :     0.000058
      g-4     :     0.000064

  9 H s       :     0.900605  s :     0.900605
      pz      :     0.009452  p :     0.032807
      px      :     0.008610
      py      :     0.014745
      dz2     :     0.001491  d :     0.004687
      dxz     :     0.000821
      dyz     :     0.001379
      dx2y2   :     0.000477
      dxy     :     0.000520
      f0      :     0.000112  f :     0.000300
      f+1     :     0.000015
      f-1     :     0.000057
      f+2     :     0.000050
      f-2     :     0.000047
      f+3     :     0.000009
      f-3     :     0.000010

 10 H s       :     0.874649  s :     0.874649
      pz      :     0.010953  p :     0.029850
      px      :     0.007931
      py      :     0.010966
      dz2     :     0.001522  d :     0.004227
      dxz     :     0.000614
      dyz     :     0.001086
      dx2y2   :     0.000421
      dxy     :     0.000585
      f0      :     0.000094  f :     0.000260
      f+1     :     0.000017
      f-1     :     0.000043
      f+2     :     0.000031
      f-2     :     0.000053
      f+3     :     0.000007
      f-3     :     0.000014

 11 C s       :     3.301746  s :     3.301746
      pz      :     1.060974  p :     2.590075
      px      :     0.618843
      py      :     0.910258
      dz2     :     0.008612  d :     0.041139
      dxz     :     0.005833
      dyz     :     0.002630
      dx2y2   :     0.010448
      dxy     :     0.013616
      f0      :     0.001736  f :     0.008241
      f+1     :     0.000971
      f-1     :     0.000274
      f+2     :     0.001293
      f-2     :    -0.000291
      f+3     :     0.001778
      f-3     :     0.002481
      g0      :     0.000022  g :     0.000703
      g+1     :     0.000106
      g-1     :    -0.000026
      g+2     :     0.000080
      g-2     :     0.000034
      g+3     :     0.000105
      g-3     :    -0.000008
      g+4     :     0.000189
      g-4     :     0.000200

 12 H s       :     0.912903  s :     0.912903
      pz      :     0.011765  p :     0.030924
      px      :     0.010899
      py      :     0.008260
      dz2     :     0.001595  d :     0.004813
      dxz     :     0.000594
      dyz     :     0.000516
      dx2y2   :     0.001016
      dxy     :     0.001093
      f0      :     0.000024  f :     0.000316
      f+1     :     0.000016
      f-1     :     0.000128
      f+2     :     0.000018
      f-2     :     0.000040
      f+3     :     0.000034
      f-3     :     0.000058

 13 H s       :     0.833573  s :     0.833573
      pz      :     0.028460  p :     0.049711
      px      :     0.009581
      py      :     0.011670
      dz2     :     0.000771  d :     0.004560
      dxz     :     0.001333
      dyz     :     0.001766
      dx2y2   :     0.000442
      dxy     :     0.000247
      f0      :     0.000055  f :     0.000300
      f+1     :     0.000042
      f-1     :     0.000110
      f+2     :     0.000052
      f-2     :     0.000035
      f+3     :     0.000004
      f-3     :     0.000003

 14 H s       :     0.926258  s :     0.926258
      pz      :     0.012272  p :     0.030111
      px      :     0.010998
      py      :     0.006841
      dz2     :     0.000996  d :     0.004723
      dxz     :     0.000505
      dyz     :     0.001000
      dx2y2   :     0.001226
      dxy     :     0.000995
      f0      :     0.000008  f :     0.000314
      f+1     :     0.000023
      f-1     :     0.000110
      f+2     :     0.000028
      f-2     :     0.000035
      f+3     :     0.000028
      f-3     :     0.000081

 15 H s       :     0.759475  s :     0.759475
      pz      :     0.022169  p :     0.086872
      px      :     0.035202
      py      :     0.029502
      dz2     :     0.003040  d :     0.011047
      dxz     :     0.001900
      dyz     :     0.003385
      dx2y2   :     0.001434
      dxy     :     0.001289
      f0      :     0.000248  f :     0.000896
      f+1     :     0.000104
      f-1     :     0.000186
      f+2     :     0.000128
      f-2     :     0.000171
      f+3     :     0.000031
      f-3     :     0.000028

 16 N s       :     3.675982  s :     3.675982
      pz      :     1.217744  p :     3.369859
      px      :     1.094662
      py      :     1.057453
      dz2     :     0.015484  d :     0.087837
      dxz     :     0.020645
      dyz     :     0.016232
      dx2y2   :     0.005903
      dxy     :     0.029573
      f0      :     0.002203  f :     0.011507
      f+1     :     0.001513
      f-1     :     0.001486
      f+2     :     0.002048
      f-2     :     0.001648
      f+3     :     0.000719
      f-3     :     0.001891
      g0      :     0.000078  g :     0.000808
      g+1     :     0.000182
      g-1     :     0.000032
      g+2     :     0.000134
      g-2     :     0.000112
      g+3     :     0.000066
      g-3     :     0.000046
      g+4     :     0.000052
      g-4     :     0.000103

 17 C s       :     3.310881  s :     3.310881
      pz      :     0.901290  p :     2.606048
      px      :     0.740762
      py      :     0.963996
      dz2     :     0.011091  d :     0.072369
      dxz     :     0.026949
      dyz     :     0.004184
      dx2y2   :     0.008759
      dxy     :     0.021387
      f0      :     0.003606  f :     0.016433
      f+1     :     0.002290
      f-1     :     0.000892
      f+2     :     0.003651
      f-2     :     0.000868
      f+3     :     0.001244
      f-3     :     0.003881
      g0      :     0.000099  g :     0.001515
      g+1     :     0.000347
      g-1     :     0.000017
      g+2     :     0.000176
      g-2     :     0.000130
      g+3     :     0.000213
      g-3     :     0.000050
      g+4     :     0.000165
      g-4     :     0.000318

 18 C s       :     3.289764  s :     3.289764
      pz      :     0.769916  p :     2.335789
      px      :     0.860304
      py      :     0.705569
      dz2     :     0.052175  d :     0.189475
      dxz     :     0.049718
      dyz     :     0.040724
      dx2y2   :     0.015330
      dxy     :     0.031528
      f0      :     0.007174  f :     0.026696
      f+1     :     0.004807
      f-1     :     0.004394
      f+2     :     0.004453
      f-2     :     0.002776
      f+3     :     0.001036
      f-3     :     0.002056
      g0      :     0.000724  g :     0.003004
      g+1     :     0.000603
      g-1     :     0.000341
      g+2     :     0.000419
      g-2     :     0.000483
      g+3     :     0.000153
      g-3     :     0.000101
      g+4     :     0.000079
      g-4     :     0.000100

 19 H s       :     0.875443  s :     0.875443
      pz      :     0.009500  p :     0.033511
      px      :     0.008912
      py      :     0.015099
      dz2     :     0.001366  d :     0.004944
      dxz     :     0.000861
      dyz     :     0.001631
      dx2y2   :     0.000449
      dxy     :     0.000637
      f0      :     0.000096  f :     0.000289
      f+1     :     0.000018
      f-1     :     0.000067
      f+2     :     0.000040
      f-2     :     0.000051
      f+3     :     0.000008
      f-3     :     0.000008

 20 O s       :     3.812384  s :     3.812384
      pz      :     1.414397  p :     4.526622
      px      :     1.735971
      py      :     1.376254
      dz2     :     0.011692  d :     0.037602
      dxz     :     0.009767
      dyz     :     0.012554
      dx2y2   :     0.001930
      dxy     :     0.001658
      f0      :     0.001078  f :     0.003672
      f+1     :     0.000847
      f-1     :     0.000851
      f+2     :     0.000369
      f-2     :     0.000443
      f+3     :     0.000051
      f-3     :     0.000033
      g0      :     0.000048  g :     0.000197
      g+1     :     0.000052
      g-1     :     0.000032
      g+2     :     0.000025
      g-2     :     0.000030
      g+3     :     0.000004
      g-3     :     0.000005
      g+4     :     0.000000
      g-4     :     0.000000

 21 C s       :     3.369232  s :     3.369232
      pz      :     0.762880  p :     2.384012
      px      :     0.653667
      py      :     0.967465
      dz2     :     0.028078  d :     0.107847
      dxz     :     0.016955
      dyz     :     0.032075
      dx2y2   :     0.014595
      dxy     :     0.016143
      f0      :     0.006124  f :     0.021566
      f+1     :     0.003055
      f-1     :     0.001473
      f+2     :     0.004202
      f-2     :     0.002941
      f+3     :     0.001535
      f-3     :     0.002235
      g0      :     0.000208  g :     0.001375
      g+1     :     0.000306
      g-1     :     0.000078
      g+2     :     0.000206
      g-2     :     0.000198
      g+3     :     0.000112
      g-3     :     0.000111
      g+4     :     0.000078
      g-4     :     0.000078

 22 C s       :     3.350507  s :     3.350507
      pz      :     0.860790  p :     2.574882
      px      :     0.818452
      py      :     0.895639
      dz2     :     0.014943  d :     0.082472
      dxz     :     0.023743
      dyz     :     0.010840
      dx2y2   :     0.005432
      dxy     :     0.027514
      f0      :     0.003177  f :     0.014414
      f+1     :     0.002033
      f-1     :     0.000954
      f+2     :     0.002809
      f-2     :     0.002028
      f+3     :     0.000890
      f-3     :     0.002522
      g0      :     0.000086  g :     0.000992
      g+1     :     0.000212
      g-1     :     0.000020
      g+2     :     0.000128
      g-2     :     0.000111
      g+3     :     0.000131
      g-3     :     0.000084
      g+4     :     0.000082
      g-4     :     0.000138

 23 C s       :     3.316250  s :     3.316250
      pz      :     0.866525  p :     2.647848
      px      :     0.849550
      py      :     0.931773
      dz2     :     0.018133  d :     0.101974
      dxz     :     0.043263
      dyz     :     0.013173
      dx2y2   :     0.007816
      dxy     :     0.019588
      f0      :     0.003798  f :     0.014136
      f+1     :     0.001841
      f-1     :     0.001654
      f+2     :     0.002996
      f-2     :     0.000887
      f+3     :     0.000697
      f-3     :     0.002261
      g0      :     0.000173  g :     0.001020
      g+1     :     0.000190
      g-1     :     0.000084
      g+2     :     0.000144
      g-2     :     0.000096
      g+3     :     0.000086
      g-3     :     0.000029
      g+4     :     0.000079
      g-4     :     0.000139

 24 C s       :     3.306822  s :     3.306822
      pz      :     0.838102  p :     2.593389
      px      :     0.857959
      py      :     0.897328
      dz2     :     0.030919  d :     0.097589
      dxz     :     0.018995
      dyz     :     0.027105
      dx2y2   :     0.012297
      dxy     :     0.008273
      f0      :     0.004130  f :     0.014042
      f+1     :     0.001876
      f-1     :     0.001703
      f+2     :     0.002499
      f-2     :     0.002445
      f+3     :     0.000659
      f-3     :     0.000730
      g0      :     0.000192  g :     0.001019
      g+1     :     0.000245
      g-1     :     0.000070
      g+2     :     0.000146
      g-2     :     0.000181
      g+3     :     0.000078
      g-3     :     0.000087
      g+4     :     0.000009
      g-4     :     0.000011

 25 C s       :     3.327865  s :     3.327865
      pz      :     0.884752  p :     2.656134
      px      :     0.835515
      py      :     0.935867
      dz2     :     0.024447  d :     0.103112
      dxz     :     0.032987
      dyz     :     0.011210
      dx2y2   :     0.009171
      dxy     :     0.025297
      f0      :     0.003610  f :     0.014254
      f+1     :     0.001717
      f-1     :     0.001170
      f+2     :     0.002700
      f-2     :     0.001742
      f+3     :     0.000960
      f-3     :     0.002355
      g0      :     0.000099  g :     0.001016
      g+1     :     0.000228
      g-1     :     0.000024
      g+2     :     0.000131
      g-2     :     0.000117
      g+3     :     0.000126
      g-3     :     0.000077
      g+4     :     0.000087
      g-4     :     0.000127

 26 C s       :     3.341426  s :     3.341426
      pz      :     0.834196  p :     2.574834
      px      :     0.831227
      py      :     0.909411
      dz2     :     0.013717  d :     0.083920
      dxz     :     0.025518
      dyz     :     0.014070
      dx2y2   :     0.007232
      dxy     :     0.023383
      f0      :     0.003928  f :     0.015233
      f+1     :     0.001791
      f-1     :     0.001670
      f+2     :     0.003572
      f-2     :     0.001015
      f+3     :     0.000714
      f-3     :     0.002542
      g0      :     0.000162  g :     0.000997
      g+1     :     0.000174
      g-1     :     0.000081
      g+2     :     0.000142
      g-2     :     0.000096
      g+3     :     0.000089
      g-3     :     0.000033
      g+4     :     0.000079
      g-4     :     0.000140

 27 H s       :     0.894985  s :     0.894985
      pz      :     0.008371  p :     0.033671
      px      :     0.013326
      py      :     0.011974
      dz2     :     0.001327  d :     0.004641
      dxz     :     0.001225
      dyz     :     0.001246
      dx2y2   :     0.000464
      dxy     :     0.000379
      f0      :     0.000100  f :     0.000279
      f+1     :     0.000033
      f-1     :     0.000056
      f+2     :     0.000047
      f-2     :     0.000032
      f+3     :     0.000006
      f-3     :     0.000005

 28 H s       :     0.896185  s :     0.896185
      pz      :     0.008415  p :     0.030955
      px      :     0.008820
      py      :     0.013720
      dz2     :     0.001590  d :     0.004458
      dxz     :     0.000433
      dyz     :     0.001113
      dx2y2   :     0.000610
      dxy     :     0.000712
      f0      :     0.000089  f :     0.000271
      f+1     :     0.000023
      f-1     :     0.000034
      f+2     :     0.000032
      f-2     :     0.000060
      f+3     :     0.000014
      f-3     :     0.000019

 29 H s       :     0.894994  s :     0.894994
      pz      :     0.010426  p :     0.030110
      px      :     0.006862
      py      :     0.012822
      dz2     :     0.000250  d :     0.004364
      dxz     :     0.002073
      dyz     :     0.000101
      dx2y2   :     0.000331
      dxy     :     0.001609
      f0      :     0.000046  f :     0.000267
      f+1     :     0.000023
      f-1     :     0.000004
      f+2     :     0.000077
      f-2     :     0.000010
      f+3     :     0.000012
      f-3     :     0.000093

 30 H s       :     0.896050  s :     0.896050
      pz      :     0.007509  p :     0.030925
      px      :     0.009565
      py      :     0.013851
      dz2     :     0.001129  d :     0.004452
      dxz     :     0.001227
      dyz     :     0.001331
      dx2y2   :     0.000404
      dxy     :     0.000362
      f0      :     0.000091  f :     0.000273
      f+1     :     0.000035
      f-1     :     0.000055
      f+2     :     0.000049
      f-2     :     0.000033
      f+3     :     0.000005
      f-3     :     0.000005

 31 H s       :     0.913582  s :     0.913582
      pz      :     0.010695  p :     0.034763
      px      :     0.010911
      py      :     0.013157
      dz2     :     0.001847  d :     0.004746
      dxz     :     0.000489
      dyz     :     0.001075
      dx2y2   :     0.000630
      dxy     :     0.000704
      f0      :     0.000102  f :     0.000288
      f+1     :     0.000022
      f-1     :     0.000037
      f+2     :     0.000037
      f-2     :     0.000058
      f+3     :     0.000014
      f-3     :     0.000018

 32 Cls       :     5.957537  s :     5.957537
      pz      :     3.944531  p :    11.876043
      px      :     3.950137
      py      :     3.981375
      dz2     :     0.001143  d :     0.003598
      dxz     :     0.001311
      dyz     :     0.000534
      dx2y2   :     0.000409
      dxy     :     0.000201
      f0      :     0.000081  f :     0.000264
      f+1     :     0.000046
      f-1     :     0.000022
      f+2     :     0.000071
      f-2     :     0.000018
      f+3     :     0.000017
      f-3     :     0.000009
      g0      :     0.000002  g :     0.000007
      g+1     :     0.000000
      g-1     :     0.000000
      g+2     :     0.000002
      g-2     :     0.000000
      g+3     :     0.000001
      g-3     :     0.000001
      g+4     :     0.000000
      g-4     :     0.000000


SPIN
  0 N s       :    -0.000000  s :    -0.000000
      pz      :    -0.000000  p :    -0.000000
      px      :     0.000000
      py      :    -0.000000
      dz2     :     0.000000  d :    -0.000000
      dxz     :    -0.000000
      dyz     :    -0.000000
      dx2y2   :     0.000000
      dxy     :    -0.000000
      f0      :    -0.000000  f :    -0.000000
      f+1     :     0.000000
      f-1     :    -0.000000
      f+2     :    -0.000000
      f-2     :     0.000000
      f+3     :     0.000000
      f-3     :     0.000000
      g0      :     0.000000  g :    -0.000000
      g+1     :    -0.000000
      g-1     :    -0.000000
      g+2     :     0.000000
      g-2     :    -0.000000
      g+3     :     0.000000
      g-3     :     0.000000
      g+4     :    -0.000000
      g-4     :    -0.000000

  1 C s       :     0.000000  s :     0.000000
      pz      :    -0.000000  p :    -0.000000
      px      :     0.000000
      py      :    -0.000000
      dz2     :    -0.000000  d :    -0.000000
      dxz     :     0.000000
      dyz     :    -0.000000
      dx2y2   :     0.000000
      dxy     :     0.000000
      f0      :    -0.000000  f :     0.000000
      f+1     :     0.000000
      f-1     :     0.000000
      f+2     :     0.000000
      f-2     :    -0.000000
      f+3     :     0.000000
      f-3     :     0.000000
      g0      :    -0.000000  g :     0.000000
      g+1     :     0.000000
      g-1     :    -0.000000
      g+2     :    -0.000000
      g-2     :     0.000000
      g+3     :     0.000000
      g-3     :     0.000000
      g+4     :     0.000000
      g-4     :     0.000000

  2 C s       :     0.000000  s :     0.000000
      pz      :     0.000000  p :     0.000000
      px      :     0.000000
      py      :     0.000000
      dz2     :     0.000000  d :     0.000000
      dxz     :     0.000000
      dyz     :     0.000000
      dx2y2   :    -0.000000
      dxy     :    -0.000000
      f0      :     0.000000  f :     0.000000
      f+1     :    -0.000000
      f-1     :     0.000000
      f+2     :    -0.000000
      f-2     :    -0.000000
      f+3     :     0.000000
      f-3     :    -0.000000
      g0      :     0.000000  g :     0.000000
      g+1     :     0.000000
      g-1     :     0.000000
      g+2     :     0.000000
      g-2     :     0.000000
      g+3     :     0.000000
      g-3     :    -0.000000
      g+4     :     0.000000
      g-4     :     0.000000

  3 C s       :    -0.000000  s :    -0.000000
      pz      :     0.000000  p :    -0.000000
      px      :    -0.000000
      py      :     0.000000
      dz2     :    -0.000000  d :     0.000000
      dxz     :     0.000000
      dyz     :    -0.000000
      dx2y2   :    -0.000000
      dxy     :     0.000000
      f0      :     0.000000  f :    -0.000000
      f+1     :    -0.000000
      f-1     :     0.000000
      f+2     :    -0.000000
      f-2     :    -0.000000
      f+3     :     0.000000
      f-3     :     0.000000
      g0      :     0.000000  g :     0.000000
      g+1     :     0.000000
      g-1     :     0.000000
      g+2     :     0.000000
      g-2     :    -0.000000
      g+3     :     0.000000
      g-3     :    -0.000000
      g+4     :    -0.000000
      g-4     :     0.000000

  4 C s       :     0.000000  s :     0.000000
      pz      :     0.000000  p :     0.000000
      px      :    -0.000000
      py      :     0.000000
      dz2     :     0.000000  d :     0.000000
      dxz     :    -0.000000
      dyz     :     0.000000
      dx2y2   :    -0.000000
      dxy     :    -0.000000
      f0      :    -0.000000  f :     0.000000
      f+1     :     0.000000
      f-1     :     0.000000
      f+2     :     0.000000
      f-2     :    -0.000000
      f+3     :    -0.000000
      f-3     :    -0.000000
      g0      :    -0.000000  g :    -0.000000
      g+1     :     0.000000
      g-1     :    -0.000000
      g+2     :    -0.000000
      g-2     :    -0.000000
      g+3     :     0.000000
      g-3     :     0.000000
      g+4     :    -0.000000
      g-4     :    -0.000000

  5 C s       :     0.000000  s :     0.000000
      pz      :    -0.000000  p :    -0.000000
      px      :    -0.000000
      py      :    -0.000000
      dz2     :    -0.000000  d :     0.000000
      dxz     :     0.000000
      dyz     :    -0.000000
      dx2y2   :    -0.000000
      dxy     :     0.000000
      f0      :    -0.000000  f :     0.000000
      f+1     :     0.000000
      f-1     :    -0.000000
      f+2     :    -0.000000
      f-2     :     0.000000
      f+3     :    -0.000000
      f-3     :     0.000000
      g0      :    -0.000000  g :     0.000000
      g+1     :     0.000000
      g-1     :     0.000000
      g+2     :     0.000000
      g-2     :     0.000000
      g+3     :     0.000000
      g-3     :     0.000000
      g+4     :    -0.000000
      g-4     :    -0.000000

  6 H s       :    -0.000000  s :    -0.000000
      pz      :    -0.000000  p :    -0.000000
      px      :    -0.000000
      py      :    -0.000000
      dz2     :     0.000000  d :     0.000000
      dxz     :    -0.000000
      dyz     :     0.000000
      dx2y2   :    -0.000000
      dxy     :     0.000000
      f0      :    -0.000000  f :     0.000000
      f+1     :     0.000000
      f-1     :     0.000000
      f+2     :     0.000000
      f-2     :     0.000000
      f+3     :     0.000000
      f-3     :     0.000000

  7 H s       :    -0.000000  s :    -0.000000
      pz      :    -0.000000  p :    -0.000000
      px      :    -0.000000
      py      :    -0.000000
      dz2     :    -0.000000  d :    -0.000000
      dxz     :     0.000000
      dyz     :    -0.000000
      dx2y2   :     0.000000
      dxy     :     0.000000
      f0      :    -0.000000  f :    -0.000000
      f+1     :    -0.000000
      f-1     :    -0.000000
      f+2     :    -0.000000
      f-2     :    -0.000000
      f+3     :    -0.000000
      f-3     :     0.000000

  8 N s       :    -0.000000  s :    -0.000000
      pz      :    -0.000000  p :    -0.000000
      px      :    -0.000000
      py      :     0.000000
      dz2     :     0.000000  d :    -0.000000
      dxz     :    -0.000000
      dyz     :     0.000000
      dx2y2   :    -0.000000
      dxy     :    -0.000000
      f0      :     0.000000  f :    -0.000000
      f+1     :    -0.000000
      f-1     :     0.000000
      f+2     :    -0.000000
      f-2     :     0.000000
      f+3     :    -0.000000
      f-3     :    -0.000000
      g0      :     0.000000  g :    -0.000000
      g+1     :    -0.000000
      g-1     :     0.000000
      g+2     :    -0.000000
      g-2     :    -0.000000
      g+3     :     0.000000
      g-3     :     0.000000
      g+4     :    -0.000000
      g-4     :     0.000000

  9 H s       :     0.000000  s :     0.000000
      pz      :    -0.000000  p :    -0.000000
      px      :    -0.000000
      py      :    -0.000000
      dz2     :    -0.000000  d :    -0.000000
      dxz     :    -0.000000
      dyz     :     0.000000
      dx2y2   :    -0.000000
      dxy     :     0.000000
      f0      :     0.000000  f :    -0.000000
      f+1     :     0.000000
      f-1     :    -0.000000
      f+2     :    -0.000000
      f-2     :    -0.000000
      f+3     :    -0.000000
      f-3     :    -0.000000

 10 H s       :    -0.000000  s :    -0.000000
      pz      :    -0.000000  p :    -0.000000
      px      :    -0.000000
      py      :    -0.000000
      dz2     :    -0.000000  d :    -0.000000
      dxz     :    -0.000000
      dyz     :    -0.000000
      dx2y2   :    -0.000000
      dxy     :    -0.000000
      f0      :     0.000000  f :     0.000000
      f+1     :    -0.000000
      f-1     :     0.000000
      f+2     :     0.000000
      f-2     :    -0.000000
      f+3     :     0.000000
      f-3     :    -0.000000

 11 C s       :     0.000000  s :     0.000000
      pz      :     0.000000  p :     0.000000
      px      :     0.000000
      py      :     0.000000
      dz2     :     0.000000  d :     0.000000
      dxz     :     0.000000
      dyz     :    -0.000000
      dx2y2   :     0.000000
      dxy     :    -0.000000
      f0      :     0.000000  f :     0.000000
      f+1     :     0.000000
      f-1     :    -0.000000
      f+2     :     0.000000
      f-2     :    -0.000000
      f+3     :     0.000000
      f-3     :     0.000000
      g0      :     0.000000  g :     0.000000
      g+1     :     0.000000
      g-1     :     0.000000
      g+2     :     0.000000
      g-2     :     0.000000
      g+3     :     0.000000
      g-3     :     0.000000
      g+4     :     0.000000
      g-4     :     0.000000

 12 H s       :    -0.000000  s :    -0.000000
      pz      :     0.000000  p :     0.000000
      px      :     0.000000
      py      :    -0.000000
      dz2     :     0.000000  d :     0.000000
      dxz     :    -0.000000
      dyz     :    -0.000000
      dx2y2   :     0.000000
      dxy     :     0.000000
      f0      :    -0.000000  f :    -0.000000
      f+1     :    -0.000000
      f-1     :     0.000000
      f+2     :    -0.000000
      f-2     :     0.000000
      f+3     :    -0.000000
      f-3     :     0.000000

 13 H s       :     0.000000  s :     0.000000
      pz      :     0.000000  p :     0.000000
      px      :     0.000000
      py      :     0.000000
      dz2     :     0.000000  d :     0.000000
      dxz     :     0.000000
      dyz     :     0.000000
      dx2y2   :    -0.000000
      dxy     :    -0.000000
      f0      :     0.000000  f :     0.000000
      f+1     :    -0.000000
      f-1     :     0.000000
      f+2     :     0.000000
      f-2     :     0.000000
      f+3     :     0.000000
      f-3     :    -0.000000

 14 H s       :    -0.000000  s :    -0.000000
      pz      :     0.000000  p :    -0.000000
      px      :    -0.000000
      py      :    -0.000000
      dz2     :    -0.000000  d :     0.000000
      dxz     :     0.000000
      dyz     :     0.000000
      dx2y2   :     0.000000
      dxy     :    -0.000000
      f0      :     0.000000  f :     0.000000
      f+1     :    -0.000000
      f-1     :    -0.000000
      f+2     :     0.000000
      f-2     :     0.000000
      f+3     :    -0.000000
      f-3     :     0.000000

 15 H s       :    -0.000000  s :    -0.000000
      pz      :     0.000000  p :     0.000000
      px      :     0.000000
      py      :     0.000000
      dz2     :     0.000000  d :     0.000000
      dxz     :     0.000000
      dyz     :     0.000000
      dx2y2   :     0.000000
      dxy     :    -0.000000
      f0      :    -0.000000  f :     0.000000
      f+1     :     0.000000
      f-1     :     0.000000
      f+2     :     0.000000
      f-2     :     0.000000
      f+3     :     0.000000
      f-3     :     0.000000

 16 N s       :    -0.000000  s :    -0.000000
      pz      :     0.000000  p :    -0.000000
      px      :    -0.000000
      py      :     0.000000
      dz2     :    -0.000000  d :    -0.000000
      dxz     :    -0.000000
      dyz     :     0.000000
      dx2y2   :    -0.000000
      dxy     :    -0.000000
      f0      :     0.000000  f :     0.000000
      f+1     :     0.000000
      f-1     :     0.000000
      f+2     :     0.000000
      f-2     :    -0.000000
      f+3     :    -0.000000
      f-3     :     0.000000
      g0      :    -0.000000  g :     0.000000
      g+1     :     0.000000
      g-1     :     0.000000
      g+2     :     0.000000
      g-2     :     0.000000
      g+3     :    -0.000000
      g-3     :     0.000000
      g+4     :     0.000000
      g-4     :    -0.000000

 17 C s       :    -0.000000  s :    -0.000000
      pz      :    -0.000000  p :     0.000000
      px      :     0.000000
      py      :     0.000000
      dz2     :     0.000000  d :    -0.000000
      dxz     :    -0.000000
      dyz     :     0.000000
      dx2y2   :    -0.000000
      dxy     :    -0.000000
      f0      :    -0.000000  f :    -0.000000
      f+1     :    -0.000000
      f-1     :    -0.000000
      f+2     :    -0.000000
      f-2     :    -0.000000
      f+3     :    -0.000000
      f-3     :     0.000000
      g0      :    -0.000000  g :    -0.000000
      g+1     :     0.000000
      g-1     :    -0.000000
      g+2     :     0.000000
      g-2     :    -0.000000
      g+3     :    -0.000000
      g-3     :     0.000000
      g+4     :    -0.000000
      g-4     :    -0.000000

 18 C s       :     0.000000  s :     0.000000
      pz      :    -0.000000  p :     0.000000
      px      :     0.000000
      py      :     0.000000
      dz2     :    -0.000000  d :    -0.000000
      dxz     :     0.000000
      dyz     :    -0.000000
      dx2y2   :    -0.000000
      dxy     :     0.000000
      f0      :     0.000000  f :    -0.000000
      f+1     :    -0.000000
      f-1     :     0.000000
      f+2     :    -0.000000
      f-2     :    -0.000000
      f+3     :     0.000000
      f-3     :     0.000000
      g0      :     0.000000  g :     0.000000
      g+1     :     0.000000
      g-1     :     0.000000
      g+2     :     0.000000
      g-2     :     0.000000
      g+3     :     0.000000
      g-3     :    -0.000000
      g+4     :     0.000000
      g-4     :     0.000000

 19 H s       :     0.000000  s :     0.000000
      pz      :     0.000000  p :     0.000000
      px      :     0.000000
      py      :     0.000000
      dz2     :    -0.000000  d :     0.000000
      dxz     :     0.000000
      dyz     :    -0.000000
      dx2y2   :     0.000000
      dxy     :     0.000000
      f0      :     0.000000  f :     0.000000
      f+1     :     0.000000
      f-1     :    -0.000000
      f+2     :     0.000000
      f-2     :    -0.000000
      f+3     :     0.000000
      f-3     :     0.000000

 20 O s       :     0.000000  s :     0.000000
      pz      :    -0.000000  p :    -0.000000
      px      :     0.000000
      py      :    -0.000000
      dz2     :    -0.000000  d :    -0.000000
      dxz     :     0.000000
      dyz     :    -0.000000
      dx2y2   :     0.000000
      dxy     :    -0.000000
      f0      :    -0.000000  f :    -0.000000
      f+1     :    -0.000000
      f-1     :     0.000000
      f+2     :     0.000000
      f-2     :    -0.000000
      f+3     :    -0.000000
      f-3     :     0.000000
      g0      :     0.000000  g :    -0.000000
      g+1     :    -0.000000
      g-1     :    -0.000000
      g+2     :    -0.000000
      g-2     :    -0.000000
      g+3     :     0.000000
      g-3     :    -0.000000
      g+4     :    -0.000000
      g-4     :    -0.000000

 21 C s       :     0.000000  s :     0.000000
      pz      :    -0.000000  p :    -0.000000
      px      :    -0.000000
      py      :     0.000000
      dz2     :    -0.000000  d :     0.000000
      dxz     :     0.000000
      dyz     :     0.000000
      dx2y2   :     0.000000
      dxy     :    -0.000000
      f0      :    -0.000000  f :    -0.000000
      f+1     :     0.000000
      f-1     :    -0.000000
      f+2     :     0.000000
      f-2     :    -0.000000
      f+3     :    -0.000000
      f-3     :     0.000000
      g0      :     0.000000  g :    -0.000000
      g+1     :     0.000000
      g-1     :    -0.000000
      g+2     :    -0.000000
      g-2     :    -0.000000
      g+3     :     0.000000
      g-3     :     0.000000
      g+4     :    -0.000000
      g-4     :     0.000000

 22 C s       :    -0.000000  s :    -0.000000
      pz      :     0.000000  p :     0.000000
      px      :     0.000000
      py      :    -0.000000
      dz2     :     0.000000  d :     0.000000
      dxz     :     0.000000
      dyz     :    -0.000000
      dx2y2   :     0.000000
      dxy     :     0.000000
      f0      :     0.000000  f :    -0.000000
      f+1     :    -0.000000
      f-1     :     0.000000
      f+2     :    -0.000000
      f-2     :    -0.000000
      f+3     :     0.000000
      f-3     :     0.000000
      g0      :    -0.000000  g :     0.000000
      g+1     :    -0.000000
      g-1     :    -0.000000
      g+2     :     0.000000
      g-2     :     0.000000
      g+3     :     0.000000
      g-3     :     0.000000
      g+4     :    -0.000000
      g-4     :    -0.000000

 23 C s       :     0.000000  s :     0.000000
      pz      :    -0.000000  p :     0.000000
      px      :     0.000000
      py      :    -0.000000
      dz2     :    -0.000000  d :     0.000000
      dxz     :     0.000000
      dyz     :     0.000000
      dx2y2   :     0.000000
      dxy     :     0.000000
      f0      :    -0.000000  f :     0.000000
      f+1     :    -0.000000
      f-1     :    -0.000000
      f+2     :     0.000000
      f-2     :    -0.000000
      f+3     :     0.000000
      f-3     :     0.000000
      g0      :    -0.000000  g :     0.000000
      g+1     :    -0.000000
      g-1     :    -0.000000
      g+2     :     0.000000
      g-2     :    -0.000000
      g+3     :     0.000000
      g-3     :     0.000000
      g+4     :    -0.000000
      g-4     :     0.000000

 24 C s       :    -0.000000  s :    -0.000000
      pz      :    -0.000000  p :    -0.000000
      px      :    -0.000000
      py      :    -0.000000
      dz2     :     0.000000  d :    -0.000000
      dxz     :    -0.000000
      dyz     :    -0.000000
      dx2y2   :    -0.000000
      dxy     :    -0.000000
      f0      :     0.000000  f :     0.000000
      f+1     :     0.000000
      f-1     :     0.000000
      f+2     :     0.000000
      f-2     :    -0.000000
      f+3     :    -0.000000
      f-3     :    -0.000000
      g0      :     0.000000  g :     0.000000
      g+1     :    -0.000000
      g-1     :     0.000000
      g+2     :    -0.000000
      g-2     :     0.000000
      g+3     :     0.000000
      g-3     :    -0.000000
      g+4     :     0.000000
      g-4     :     0.000000

 25 C s       :    -0.000000  s :    -0.000000
      pz      :    -0.000000  p :    -0.000000
      px      :    -0.000000
      py      :     0.000000
      dz2     :    -0.000000  d :    -0.000000
      dxz     :     0.000000
      dyz     :    -0.000000
      dx2y2   :    -0.000000
      dxy     :    -0.000000
      f0      :    -0.000000  f :    -0.000000
      f+1     :    -0.000000
      f-1     :    -0.000000
      f+2     :    -0.000000
      f-2     :    -0.000000
      f+3     :    -0.000000
      f-3     :    -0.000000
      g0      :    -0.000000  g :    -0.000000
      g+1     :     0.000000
      g-1     :    -0.000000
      g+2     :     0.000000
      g-2     :     0.000000
      g+3     :    -0.000000
      g-3     :    -0.000000
      g+4     :    -0.000000
      g-4     :    -0.000000

 26 C s       :     0.000000  s :     0.000000
      pz      :    -0.000000  p :     0.000000
      px      :     0.000000
      py      :    -0.000000
      dz2     :    -0.000000  d :     0.000000
      dxz     :     0.000000
      dyz     :    -0.000000
      dx2y2   :     0.000000
      dxy     :     0.000000
      f0      :    -0.000000  f :    -0.000000
      f+1     :     0.000000
      f-1     :    -0.000000
      f+2     :    -0.000000
      f-2     :     0.000000
      f+3     :    -0.000000
      f-3     :    -0.000000
      g0      :    -0.000000  g :    -0.000000
      g+1     :    -0.000000
      g-1     :    -0.000000
      g+2     :     0.000000
      g-2     :    -0.000000
      g+3     :     0.000000
      g-3     :     0.000000
      g+4     :    -0.000000
      g-4     :    -0.000000

 27 H s       :    -0.000000  s :    -0.000000
      pz      :    -0.000000  p :     0.000000
      px      :     0.000000
      py      :    -0.000000
      dz2     :    -0.000000  d :    -0.000000
      dxz     :    -0.000000
      dyz     :    -0.000000
      dx2y2   :    -0.000000
      dxy     :    -0.000000
      f0      :    -0.000000  f :    -0.000000
      f+1     :    -0.000000
      f-1     :    -0.000000
      f+2     :    -0.000000
      f-2     :    -0.000000
      f+3     :     0.000000
      f-3     :     0.000000

 28 H s       :     0.000000  s :     0.000000
      pz      :     0.000000  p :     0.000000
      px      :     0.000000
      py      :     0.000000
      dz2     :    -0.000000  d :     0.000000
      dxz     :     0.000000
      dyz     :     0.000000
      dx2y2   :     0.000000
      dxy     :     0.000000
      f0      :    -0.000000  f :     0.000000
      f+1     :     0.000000
      f-1     :    -0.000000
      f+2     :     0.000000
      f-2     :    -0.000000
      f+3     :     0.000000
      f-3     :    -0.000000

 29 H s       :     0.000000  s :     0.000000
      pz      :     0.000000  p :     0.000000
      px      :     0.000000
      py      :     0.000000
      dz2     :    -0.000000  d :     0.000000
      dxz     :     0.000000
      dyz     :    -0.000000
      dx2y2   :     0.000000
      dxy     :     0.000000
      f0      :     0.000000  f :     0.000000
      f+1     :    -0.000000
      f-1     :     0.000000
      f+2     :     0.000000
      f-2     :     0.000000
      f+3     :    -0.000000
      f-3     :     0.000000

 30 H s       :    -0.000000  s :    -0.000000
      pz      :    -0.000000  p :    -0.000000
      px      :     0.000000
      py      :    -0.000000
      dz2     :    -0.000000  d :    -0.000000
      dxz     :    -0.000000
      dyz     :    -0.000000
      dx2y2   :    -0.000000
      dxy     :     0.000000
      f0      :    -0.000000  f :    -0.000000
      f+1     :    -0.000000
      f-1     :    -0.000000
      f+2     :    -0.000000
      f-2     :     0.000000
      f+3     :    -0.000000
      f-3     :     0.000000

 31 H s       :     0.000000  s :     0.000000
      pz      :    -0.000000  p :    -0.000000
      px      :    -0.000000
      py      :    -0.000000
      dz2     :    -0.000000  d :    -0.000000
      dxz     :    -0.000000
      dyz     :    -0.000000
      dx2y2   :    -0.000000
      dxy     :    -0.000000
      f0      :     0.000000  f :     0.000000
      f+1     :     0.000000
      f-1     :    -0.000000
      f+2     :     0.000000
      f-2     :    -0.000000
      f+3     :     0.000000
      f-3     :    -0.000000

 32 Cls       :    -0.000000  s :    -0.000000
      pz      :     0.000000  p :     0.000000
      px      :     0.000000
      py      :    -0.000000
      dz2     :     0.000000  d :     0.000000
      dxz     :     0.000000
      dyz     :    -0.000000
      dx2y2   :    -0.000000
      dxy     :     0.000000
      f0      :     0.000000  f :     0.000000
      f+1     :     0.000000
      f-1     :    -0.000000
      f+2     :     0.000000
      f-2     :    -0.000000
      f+3     :    -0.000000
      f-3     :     0.000000
      g0      :    -0.000000  g :    -0.000000
      g+1     :     0.000000
      g-1     :    -0.000000
      g+2     :    -0.000000
      g-2     :     0.000000
      g+3     :    -0.000000
      g-3     :    -0.000000
      g+4     :    -0.000000
      g-4     :    -0.000000


                     *******************************
                     * LOEWDIN POPULATION ANALYSIS *
                     *******************************

-------------------------------------------
LOEWDIN ATOMIC CHARGES AND SPIN POPULATIONS
-------------------------------------------
   0 N :    0.466388   -0.000000
   1 C :    0.059067    0.000000
   2 C :    0.113018   -0.000000
   3 C :   -0.209375   -0.000000
   4 C :    0.095842    0.000000
   5 C :    0.026013    0.000000
   6 H :   -0.091705   -0.000000
   7 H :   -0.043085   -0.000000
   8 N :    0.465217   -0.000000
   9 H :   -0.047857    0.000000
  10 H :   -0.038871   -0.000000
  11 C :    0.238764    0.000000
  12 H :   -0.056281    0.000000
  13 H :   -0.066135    0.000000
  14 H :   -0.057643   -0.000000
  15 H :   -0.192620   -0.000000
  16 N :    0.286240   -0.000000
  17 C :   -0.116774    0.000000
  18 C :   -0.469598    0.000000
  19 H :   -0.072650    0.000000
  20 O :    0.381481   -0.000000
  21 C :   -0.105335   -0.000000
  22 C :    0.110384   -0.000000
  23 C :    0.082120    0.000000
  24 C :    0.090669   -0.000000
  25 C :    0.080587   -0.000000
  26 C :    0.095630    0.000000
  27 H :   -0.047239   -0.000000
  28 H :   -0.056055   -0.000000
  29 H :   -0.054144   -0.000000
  30 H :   -0.056047    0.000000
  31 H :   -0.055134   -0.000000
  32 Cl:   -0.754873    0.000000

----------------------------------------------------
LOEWDIN REDUCED ORBITAL CHARGES AND SPIN POPULATIONS
----------------------------------------------------
CHARGE
  0 N s       :     2.689220  s :     2.689220
      pz      :     1.135666  p :     3.289620
      px      :     1.082784
      py      :     1.071170
      dz2     :     0.125049  d :     0.467959
      dxz     :     0.146877
      dyz     :     0.072391
      dx2y2   :     0.058105
      dxy     :     0.065537
      f0      :     0.025414  f :     0.082478
      f+1     :     0.008963
      f-1     :     0.005873
      f+2     :     0.017302
      f-2     :     0.012141
      f+3     :     0.004193
      f-3     :     0.008592
      g0      :     0.000862  g :     0.004335
      g+1     :     0.000762
      g-1     :     0.000312
      g+2     :     0.000571
      g-2     :     0.000345
      g+3     :     0.000523
      g-3     :     0.000346
      g+4     :     0.000206
      g-4     :     0.000408

  1 C s       :     2.588100  s :     2.588100
      pz      :     0.908798  p :     2.597331
      px      :     1.005047
      py      :     0.683486
      dz2     :     0.124585  d :     0.580708
      dxz     :     0.211420
      dyz     :     0.064106
      dx2y2   :     0.079182
      dxy     :     0.101415
      f0      :     0.039607  f :     0.156243
      f+1     :     0.023294
      f-1     :     0.019723
      f+2     :     0.030740
      f-2     :     0.018142
      f+3     :     0.010369
      f-3     :     0.014366
      g0      :     0.002717  g :     0.018551
      g+1     :     0.003652
      g-1     :     0.001289
      g+2     :     0.002666
      g-2     :     0.002224
      g+3     :     0.002247
      g-3     :     0.000869
      g+4     :     0.001081
      g-4     :     0.001807

  2 C s       :     2.578806  s :     2.578806
      pz      :     0.943281  p :     2.722135
      px      :     0.987027
      py      :     0.791826
      dz2     :     0.116594  d :     0.461918
      dxz     :     0.170639
      dyz     :     0.037972
      dx2y2   :     0.075250
      dxy     :     0.061462
      f0      :     0.029039  f :     0.112208
      f+1     :     0.016501
      f-1     :     0.008956
      f+2     :     0.024688
      f-2     :     0.009564
      f+3     :     0.009900
      f-3     :     0.013559
      g0      :     0.001382  g :     0.011915
      g+1     :     0.002706
      g-1     :     0.000631
      g+2     :     0.001625
      g-2     :     0.000873
      g+3     :     0.001743
      g-3     :     0.000499
      g+4     :     0.001045
      g-4     :     0.001412

  3 C s       :     2.570834  s :     2.570834
      pz      :     1.016287  p :     2.623204
      px      :     0.896116
      py      :     0.710801
      dz2     :     0.178998  d :     0.786683
      dxz     :     0.211345
      dyz     :     0.096248
      dx2y2   :     0.123304
      dxy     :     0.176788
      f0      :     0.051703  f :     0.206753
      f+1     :     0.023260
      f-1     :     0.019448
      f+2     :     0.041015
      f-2     :     0.022332
      f+3     :     0.017387
      f-3     :     0.031608
      g0      :     0.002489  g :     0.021901
      g+1     :     0.003789
      g-1     :     0.000718
      g+2     :     0.002748
      g-2     :     0.001675
      g+3     :     0.002700
      g-3     :     0.001100
      g+4     :     0.002142
      g-4     :     0.004538

  4 C s       :     2.578416  s :     2.578416
      pz      :     0.938515  p :     2.728219
      px      :     0.980510
      py      :     0.809194
      dz2     :     0.116523  d :     0.471503
      dxz     :     0.167962
      dyz     :     0.040331
      dx2y2   :     0.073600
      dxy     :     0.073087
      f0      :     0.028741  f :     0.114001
      f+1     :     0.016102
      f-1     :     0.010229
      f+2     :     0.023788
      f-2     :     0.010010
      f+3     :     0.010323
      f-3     :     0.014808
      g0      :     0.001404  g :     0.012019
      g+1     :     0.002668
      g-1     :     0.000608
      g+2     :     0.001554
      g-2     :     0.000900
      g+3     :     0.001725
      g-3     :     0.000420
      g+4     :     0.001143
      g-4     :     0.001596

  5 C s       :     2.579566  s :     2.579566
      pz      :     0.886526  p :     2.621337
      px      :     0.995911
      py      :     0.738900
      dz2     :     0.127952  d :     0.597138
      dxz     :     0.218576
      dyz     :     0.063911
      dx2y2   :     0.080243
      dxy     :     0.106455
      f0      :     0.039443  f :     0.157311
      f+1     :     0.023425
      f-1     :     0.019594
      f+2     :     0.031945
      f-2     :     0.017729
      f+3     :     0.009953
      f-3     :     0.015222
      g0      :     0.002581  g :     0.018636
      g+1     :     0.003628
      g-1     :     0.001333
      g+2     :     0.002805
      g-2     :     0.001969
      g+3     :     0.002394
      g-3     :     0.000871
      g+4     :     0.001161
      g-4     :     0.001894

  6 H s       :     0.769128  s :     0.769128
      pz      :     0.114477  p :     0.249961
      px      :     0.091074
      py      :     0.044410
      dz2     :     0.019584  d :     0.063481
      dxz     :     0.017678
      dyz     :     0.012393
      dx2y2   :     0.007285
      dxy     :     0.006541
      f0      :     0.002366  f :     0.009136
      f+1     :     0.002304
      f-1     :     0.001027
      f+2     :     0.001496
      f-2     :     0.001362
      f+3     :     0.000299
      f-3     :     0.000282

  7 H s       :     0.773502  s :     0.773502
      pz      :     0.082562  p :     0.192931
      px      :     0.057857
      py      :     0.052513
      dz2     :     0.021282  d :     0.066754
      dxz     :     0.017561
      dyz     :     0.016790
      dx2y2   :     0.005729
      dxy     :     0.005393
      f0      :     0.002981  f :     0.009898
      f+1     :     0.002254
      f-1     :     0.001584
      f+2     :     0.001360
      f-2     :     0.001366
      f+3     :     0.000191
      f-3     :     0.000163

  8 N s       :     2.685907  s :     2.685907
      pz      :     1.060663  p :     3.316817
      px      :     1.070386
      py      :     1.185768
      dz2     :     0.137446  d :     0.442735
      dxz     :     0.144521
      dyz     :     0.040473
      dx2y2   :     0.062245
      dxy     :     0.058051
      f0      :     0.024641  f :     0.083709
      f+1     :     0.012052
      f-1     :     0.007062
      f+2     :     0.017787
      f-2     :     0.008956
      f+3     :     0.005486
      f-3     :     0.007725
      g0      :     0.000771  g :     0.005614
      g+1     :     0.001226
      g-1     :     0.000284
      g+2     :     0.000679
      g-2     :     0.000679
      g+3     :     0.000836
      g-3     :     0.000320
      g+4     :     0.000342
      g-4     :     0.000476

  9 H s       :     0.783055  s :     0.783055
      pz      :     0.080157  p :     0.188654
      px      :     0.051155
      py      :     0.057341
      dz2     :     0.020972  d :     0.066270
      dxz     :     0.016889
      dyz     :     0.016586
      dx2y2   :     0.005827
      dxy     :     0.005996
      f0      :     0.002924  f :     0.009878
      f+1     :     0.002143
      f-1     :     0.001552
      f+2     :     0.001448
      f-2     :     0.001411
      f+3     :     0.000212
      f-3     :     0.000189

 10 H s       :     0.784512  s :     0.784512
      pz      :     0.074884  p :     0.180233
      px      :     0.057441
      py      :     0.047907
      dz2     :     0.020325  d :     0.064496
      dxz     :     0.016301
      dyz     :     0.014060
      dx2y2   :     0.006597
      dxy     :     0.007212
      f0      :     0.002631  f :     0.009631
      f+1     :     0.002296
      f-1     :     0.001132
      f+2     :     0.001448
      f-2     :     0.001544
      f+3     :     0.000284
      f-3     :     0.000295

 11 C s       :     2.548358  s :     2.548358
      pz      :     0.995065  p :     2.690721
      px      :     0.734298
      py      :     0.961358
      dz2     :     0.064534  d :     0.410854
      dxz     :     0.077645
      dyz     :     0.059769
      dx2y2   :     0.110902
      dxy     :     0.098004
      f0      :     0.014496  f :     0.103476
      f+1     :     0.014666
      f-1     :     0.002660
      f+2     :     0.018891
      f-2     :     0.006696
      f+3     :     0.019260
      f-3     :     0.026807
      g0      :     0.000398  g :     0.007826
      g+1     :     0.001443
      g-1     :     0.000060
      g+2     :     0.000765
      g-2     :     0.000368
      g+3     :     0.001131
      g-3     :     0.000102
      g+4     :     0.001289
      g-4     :     0.002272

 12 H s       :     0.791500  s :     0.791500
      pz      :     0.070141  p :     0.189088
      px      :     0.040966
      py      :     0.077980
      dz2     :     0.019123  d :     0.066348
      dxz     :     0.006186
      dyz     :     0.013917
      dx2y2   :     0.015097
      dxy     :     0.012025
      f0      :     0.000897  f :     0.009346
      f+1     :     0.000242
      f-1     :     0.002933
      f+2     :     0.001353
      f-2     :     0.001459
      f+3     :     0.000984
      f-3     :     0.001477

 13 H s       :     0.771478  s :     0.771478
      pz      :     0.123473  p :     0.218658
      px      :     0.040626
      py      :     0.054559
      dz2     :     0.018865  d :     0.066701
      dxz     :     0.016804
      dyz     :     0.024689
      dx2y2   :     0.004176
      dxy     :     0.002167
      f0      :     0.002437  f :     0.009298
      f+1     :     0.002096
      f-1     :     0.002804
      f+2     :     0.001136
      f-2     :     0.000695
      f+3     :     0.000081
      f-3     :     0.000050

 14 H s       :     0.792432  s :     0.792432
      pz      :     0.065412  p :     0.189339
      px      :     0.044207
      py      :     0.079720
      dz2     :     0.013152  d :     0.066495
      dxz     :     0.005314
      dyz     :     0.017492
      dx2y2   :     0.017651
      dxy     :     0.012886
      f0      :     0.000625  f :     0.009377
      f+1     :     0.000455
      f-1     :     0.002503
      f+2     :     0.001146
      f-2     :     0.001316
      f+3     :     0.001374
      f-3     :     0.001959

 15 H s       :     0.694802  s :     0.694802
      pz      :     0.128505  p :     0.349992
      px      :     0.119542
      py      :     0.101945
      dz2     :     0.035971  d :     0.126040
      dxz     :     0.028577
      dyz     :     0.035475
      dx2y2   :     0.013956
      dxy     :     0.012061
      f0      :     0.005437  f :     0.021787
      f+1     :     0.003989
      f-1     :     0.004198
      f+2     :     0.003007
      f-2     :     0.004038
      f+3     :     0.000619
      f-3     :     0.000498

 16 N s       :     2.884942  s :     2.884942
      pz      :     1.187872  p :     3.331771
      px      :     1.214674
      py      :     0.929226
      dz2     :     0.075318  d :     0.407367
      dxz     :     0.130498
      dyz     :     0.053020
      dx2y2   :     0.057639
      dxy     :     0.090892
      f0      :     0.020032  f :     0.083108
      f+1     :     0.011909
      f-1     :     0.011291
      f+2     :     0.015270
      f-2     :     0.011265
      f+3     :     0.006444
      f-3     :     0.006897
      g0      :     0.000761  g :     0.006571
      g+1     :     0.001279
      g-1     :     0.000317
      g+2     :     0.001007
      g-2     :     0.000760
      g+3     :     0.000845
      g-3     :     0.000399
      g+4     :     0.000416
      g-4     :     0.000786

 17 C s       :     2.611215  s :     2.611215
      pz      :     0.968631  p :     2.749964
      px      :     0.978327
      py      :     0.803005
      dz2     :     0.122377  d :     0.588063
      dxz     :     0.233931
      dyz     :     0.031423
      dx2y2   :     0.113078
      dxy     :     0.087254
      f0      :     0.034816  f :     0.149083
      f+1     :     0.021778
      f-1     :     0.009668
      f+2     :     0.033908
      f-2     :     0.007780
      f+3     :     0.017891
      f-3     :     0.023242
      g0      :     0.001008  g :     0.018450
      g+1     :     0.004313
      g-1     :     0.000389
      g+2     :     0.001867
      g-2     :     0.000916
      g+3     :     0.003521
      g-3     :     0.000515
      g+4     :     0.002333
      g-4     :     0.003588

 18 C s       :     2.618116  s :     2.618116
      pz      :     0.988745  p :     2.612434
      px      :     0.972577
      py      :     0.651112
      dz2     :     0.279201  d :     0.942140
      dxz     :     0.310154
      dyz     :     0.149366
      dx2y2   :     0.098807
      dxy     :     0.104612
      f0      :     0.079062  f :     0.262126
      f+1     :     0.054615
      f-1     :     0.032756
      f+2     :     0.043705
      f-2     :     0.028808
      f+3     :     0.009873
      f-3     :     0.013307
      g0      :     0.009910  g :     0.034782
      g+1     :     0.005810
      g-1     :     0.004454
      g+2     :     0.004794
      g-2     :     0.003862
      g+3     :     0.002377
      g-3     :     0.001592
      g+4     :     0.000841
      g-4     :     0.001143

 19 H s       :     0.795143  s :     0.795143
      pz      :     0.089923  p :     0.199079
      px      :     0.051091
      py      :     0.058065
      dz2     :     0.021519  d :     0.068482
      dxz     :     0.017888
      dyz     :     0.018031
      dx2y2   :     0.005149
      dxy     :     0.005895
      f0      :     0.002958  f :     0.009945
      f+1     :     0.002358
      f-1     :     0.001782
      f+2     :     0.001230
      f-2     :     0.001328
      f+3     :     0.000148
      f-3     :     0.000142

 20 O s       :     3.234938  s :     3.234938
      pz      :     1.501052  p :     4.256943
      px      :     1.516232
      py      :     1.239659
      dz2     :     0.039751  d :     0.103374
      dxz     :     0.036068
      dyz     :     0.016872
      dx2y2   :     0.007711
      dxy     :     0.002972
      f0      :     0.007934  f :     0.022062
      f+1     :     0.006120
      f-1     :     0.003151
      f+2     :     0.002822
      f-2     :     0.001463
      f+3     :     0.000442
      f-3     :     0.000130
      g0      :     0.000419  g :     0.001200
      g+1     :     0.000291
      g-1     :     0.000125
      g+2     :     0.000192
      g-2     :     0.000109
      g+3     :     0.000040
      g-3     :     0.000019
      g+4     :     0.000004
      g-4     :     0.000001

 21 C s       :     2.572295  s :     2.572295
      pz      :     0.996946  p :     2.743499
      px      :     0.947101
      py      :     0.799452
      dz2     :     0.175607  d :     0.621712
      dxz     :     0.183902
      dyz     :     0.100531
      dx2y2   :     0.099472
      dxy     :     0.062201
      f0      :     0.039344  f :     0.153454
      f+1     :     0.028039
      f-1     :     0.010482
      f+2     :     0.029050
      f-2     :     0.023287
      f+3     :     0.011387
      f-3     :     0.011864
      g0      :     0.002391  g :     0.014374
      g+1     :     0.002991
      g-1     :     0.000885
      g+2     :     0.002255
      g-2     :     0.001404
      g+3     :     0.001580
      g-3     :     0.001154
      g+4     :     0.000833
      g-4     :     0.000882

 22 C s       :     2.579149  s :     2.579149
      pz      :     0.943370  p :     2.674247
      px      :     0.990991
      py      :     0.739886
      dz2     :     0.120963  d :     0.507118
      dxz     :     0.172874
      dyz     :     0.040723
      dx2y2   :     0.081652
      dxy     :     0.090906
      f0      :     0.027084  f :     0.117408
      f+1     :     0.019147
      f-1     :     0.008377
      f+2     :     0.023700
      f-2     :     0.015071
      f+3     :     0.011162
      f-3     :     0.012865
      g0      :     0.001034  g :     0.011694
      g+1     :     0.002779
      g-1     :     0.000436
      g+2     :     0.001454
      g-2     :     0.000940
      g+3     :     0.001847
      g-3     :     0.000725
      g+4     :     0.001086
      g-4     :     0.001394

 23 C s       :     2.585673  s :     2.585673
      pz      :     0.957637  p :     2.706300
      px      :     0.978368
      py      :     0.770295
      dz2     :     0.112279  d :     0.500546
      dxz     :     0.198954
      dyz     :     0.049442
      dx2y2   :     0.070674
      dxy     :     0.069198
      f0      :     0.029168  f :     0.113795
      f+1     :     0.019141
      f-1     :     0.012595
      f+2     :     0.022657
      f-2     :     0.007928
      f+3     :     0.009150
      f-3     :     0.013156
      g0      :     0.001996  g :     0.011566
      g+1     :     0.001958
      g-1     :     0.000971
      g+2     :     0.001818
      g-2     :     0.000735
      g+3     :     0.001347
      g-3     :     0.000355
      g+4     :     0.000990
      g-4     :     0.001395

 24 C s       :     2.587936  s :     2.587936
      pz      :     0.992086  p :     2.688146
      px      :     0.949359
      py      :     0.746701
      dz2     :     0.167936  d :     0.507230
      dxz     :     0.141130
      dyz     :     0.095782
      dx2y2   :     0.072627
      dxy     :     0.029756
      f0      :     0.032254  f :     0.114515
      f+1     :     0.022000
      f-1     :     0.011487
      f+2     :     0.018954
      f-2     :     0.020444
      f+3     :     0.006529
      f-3     :     0.002848
      g0      :     0.002251  g :     0.011503
      g+1     :     0.002376
      g-1     :     0.000893
      g+2     :     0.001827
      g-2     :     0.001371
      g+3     :     0.001055
      g-3     :     0.000920
      g+4     :     0.000501
      g-4     :     0.000308

 25 C s       :     2.585268  s :     2.585268
      pz      :     0.948527  p :     2.707462
      px      :     0.985950
      py      :     0.772985
      dz2     :     0.125769  d :     0.501270
      dxz     :     0.169262
      dyz     :     0.039889
      dx2y2   :     0.081947
      dxy     :     0.084403
      f0      :     0.026950  f :     0.113848
      f+1     :     0.018698
      f-1     :     0.008365
      f+2     :     0.022821
      f-2     :     0.013222
      f+3     :     0.011079
      f-3     :     0.012714
      g0      :     0.001057  g :     0.011564
      g+1     :     0.002819
      g-1     :     0.000490
      g+2     :     0.001434
      g-2     :     0.000940
      g+3     :     0.001769
      g-3     :     0.000653
      g+4     :     0.001101
      g-4     :     0.001301

 26 C s       :     2.578248  s :     2.578248
      pz      :     0.948387  p :     2.686790
      px      :     0.981191
      py      :     0.757212
      dz2     :     0.111467  d :     0.510888
      dxz     :     0.195766
      dyz     :     0.052784
      dx2y2   :     0.072724
      dxy     :     0.078147
      f0      :     0.029007  f :     0.116804
      f+1     :     0.019818
      f-1     :     0.013373
      f+2     :     0.022574
      f-2     :     0.008997
      f+3     :     0.009313
      f-3     :     0.013721
      g0      :     0.001944  g :     0.011640
      g+1     :     0.001977
      g-1     :     0.000954
      g+2     :     0.001810
      g-2     :     0.000802
      g+3     :     0.001351
      g-3     :     0.000397
      g+4     :     0.000995
      g-4     :     0.001409

 27 H s       :     0.784070  s :     0.784070
      pz      :     0.083884  p :     0.188332
      px      :     0.054124
      py      :     0.050324
      dz2     :     0.021079  d :     0.065233
      dxz     :     0.018955
      dyz     :     0.016269
      dx2y2   :     0.004794
      dxy     :     0.004136
      f0      :     0.003060  f :     0.009603
      f+1     :     0.002315
      f-1     :     0.001765
      f+2     :     0.001212
      f-2     :     0.001028
      f+3     :     0.000116
      f-3     :     0.000107

 28 H s       :     0.795133  s :     0.795133
      pz      :     0.073647  p :     0.186638
      px      :     0.061213
      py      :     0.051777
      dz2     :     0.020877  d :     0.064660
      dxz     :     0.014617
      dyz     :     0.012818
      dx2y2   :     0.008335
      dxy     :     0.008012
      f0      :     0.002335  f :     0.009624
      f+1     :     0.002310
      f-1     :     0.000844
      f+2     :     0.001656
      f-2     :     0.001628
      f+3     :     0.000452
      f-3     :     0.000398

 29 H s       :     0.795103  s :     0.795103
      pz      :     0.044494  p :     0.185342
      px      :     0.091426
      py      :     0.049422
      dz2     :     0.005665  d :     0.064156
      dxz     :     0.024343
      dyz     :     0.000893
      dx2y2   :     0.014062
      dxy     :     0.019193
      f0      :     0.001298  f :     0.009543
      f+1     :     0.001465
      f-1     :     0.000158
      f+2     :     0.002224
      f-2     :     0.000243
      f+3     :     0.001782
      f-3     :     0.002372

 30 H s       :     0.794555  s :     0.794555
      pz      :     0.083338  p :     0.187069
      px      :     0.049571
      py      :     0.054161
      dz2     :     0.020539  d :     0.064781
      dxz     :     0.018874
      dyz     :     0.016685
      dx2y2   :     0.004570
      dxy     :     0.004113
      f0      :     0.003022  f :     0.009642
      f+1     :     0.002285
      f-1     :     0.001781
      f+2     :     0.001247
      f-2     :     0.001075
      f+3     :     0.000115
      f-3     :     0.000116

 31 H s       :     0.786333  s :     0.786333
      pz      :     0.074330  p :     0.193067
      px      :     0.065544
      py      :     0.053193
      dz2     :     0.021308  d :     0.066091
      dxz     :     0.015029
      dyz     :     0.013331
      dx2y2   :     0.008492
      dxy     :     0.007930
      f0      :     0.002434  f :     0.009642
      f+1     :     0.002232
      f-1     :     0.000949
      f+2     :     0.001669
      f-2     :     0.001578
      f+3     :     0.000424
      f-3     :     0.000357

 32 Cls       :     5.942107  s :     5.942107
      pz      :     3.899470  p :    11.805732
      px      :     3.925692
      py      :     3.980570
      dz2     :     0.001766  d :     0.006159
      dxz     :     0.002669
      dyz     :     0.000592
      dx2y2   :     0.000895
      dxy     :     0.000237
      f0      :     0.000240  f :     0.000850
      f+1     :     0.000158
      f-1     :     0.000042
      f+2     :     0.000293
      f-2     :     0.000041
      f+3     :     0.000055
      f-3     :     0.000020
      g0      :     0.000008  g :     0.000024
      g+1     :     0.000000
      g-1     :     0.000001
      g+2     :     0.000007
      g-2     :     0.000001
      g+3     :     0.000005
      g-3     :     0.000002
      g+4     :     0.000001
      g-4     :     0.000000


SPIN
  0 N s       :    -0.000000  s :    -0.000000
      pz      :    -0.000000  p :    -0.000000
      px      :     0.000000
      py      :    -0.000000
      dz2     :     0.000000  d :     0.000000
      dxz     :     0.000000
      dyz     :     0.000000
      dx2y2   :     0.000000
      dxy     :    -0.000000
      f0      :     0.000000  f :     0.000000
      f+1     :    -0.000000
      f-1     :    -0.000000
      f+2     :    -0.000000
      f-2     :     0.000000
      f+3     :    -0.000000
      f-3     :    -0.000000
      g0      :    -0.000000  g :    -0.000000
      g+1     :     0.000000
      g-1     :    -0.000000
      g+2     :     0.000000
      g-2     :    -0.000000
      g+3     :     0.000000
      g-3     :     0.000000
      g+4     :    -0.000000
      g-4     :    -0.000000

  1 C s       :     0.000000  s :     0.000000
      pz      :     0.000000  p :     0.000000
      px      :    -0.000000
      py      :    -0.000000
      dz2     :    -0.000000  d :    -0.000000
      dxz     :    -0.000000
      dyz     :     0.000000
      dx2y2   :    -0.000000
      dxy     :     0.000000
      f0      :     0.000000  f :     0.000000
      f+1     :     0.000000
      f-1     :    -0.000000
      f+2     :    -0.000000
      f-2     :     0.000000
      f+3     :     0.000000
      f-3     :    -0.000000
      g0      :     0.000000  g :    -0.000000
      g+1     :     0.000000
      g-1     :     0.000000
      g+2     :    -0.000000
      g-2     :    -0.000000
      g+3     :    -0.000000
      g-3     :     0.000000
      g+4     :     0.000000
      g-4     :    -0.000000

  2 C s       :     0.000000  s :     0.000000
      pz      :     0.000000  p :     0.000000
      px      :    -0.000000
      py      :    -0.000000
      dz2     :    -0.000000  d :    -0.000000
      dxz     :    -0.000000
      dyz     :    -0.000000
      dx2y2   :    -0.000000
      dxy     :    -0.000000
      f0      :    -0.000000  f :     0.000000
      f+1     :    -0.000000
      f-1     :    -0.000000
      f+2     :     0.000000
      f-2     :     0.000000
      f+3     :     0.000000
      f-3     :    -0.000000
      g0      :    -0.000000  g :     0.000000
      g+1     :     0.000000
      g-1     :    -0.000000
      g+2     :     0.000000
      g-2     :     0.000000
      g+3     :     0.000000
      g-3     :     0.000000
      g+4     :    -0.000000
      g-4     :     0.000000

  3 C s       :    -0.000000  s :    -0.000000
      pz      :     0.000000  p :     0.000000
      px      :     0.000000
      py      :    -0.000000
      dz2     :     0.000000  d :     0.000000
      dxz     :     0.000000
      dyz     :     0.000000
      dx2y2   :     0.000000
      dxy     :     0.000000
      f0      :    -0.000000  f :    -0.000000
      f+1     :    -0.000000
      f-1     :     0.000000
      f+2     :     0.000000
      f-2     :     0.000000
      f+3     :    -0.000000
      f-3     :     0.000000
      g0      :    -0.000000  g :    -0.000000
      g+1     :    -0.000000
      g-1     :     0.000000
      g+2     :     0.000000
      g-2     :    -0.000000
      g+3     :    -0.000000
      g-3     :     0.000000
      g+4     :     0.000000
      g-4     :     0.000000

  4 C s       :     0.000000  s :     0.000000
      pz      :     0.000000  p :     0.000000
      px      :    -0.000000
      py      :     0.000000
      dz2     :     0.000000  d :    -0.000000
      dxz     :    -0.000000
      dyz     :    -0.000000
      dx2y2   :     0.000000
      dxy     :    -0.000000
      f0      :    -0.000000  f :    -0.000000
      f+1     :    -0.000000
      f-1     :     0.000000
      f+2     :     0.000000
      f-2     :    -0.000000
      f+3     :    -0.000000
      f-3     :    -0.000000
      g0      :    -0.000000  g :    -0.000000
      g+1     :     0.000000
      g-1     :    -0.000000
      g+2     :    -0.000000
      g-2     :     0.000000
      g+3     :     0.000000
      g-3     :    -0.000000
      g+4     :    -0.000000
      g-4     :     0.000000

  5 C s       :     0.000000  s :     0.000000
      pz      :    -0.000000  p :     0.000000
      px      :     0.000000
      py      :    -0.000000
      dz2     :     0.000000  d :     0.000000
      dxz     :     0.000000
      dyz     :    -0.000000
      dx2y2   :    -0.000000
      dxy     :     0.000000
      f0      :    -0.000000  f :    -0.000000
      f+1     :    -0.000000
      f-1     :    -0.000000
      f+2     :    -0.000000
      f-2     :    -0.000000
      f+3     :    -0.000000
      f-3     :    -0.000000
      g0      :    -0.000000  g :    -0.000000
      g+1     :     0.000000
      g-1     :     0.000000
      g+2     :    -0.000000
      g-2     :    -0.000000
      g+3     :    -0.000000
      g-3     :     0.000000
      g+4     :    -0.000000
      g-4     :    -0.000000

  6 H s       :    -0.000000  s :    -0.000000
      pz      :     0.000000  p :     0.000000
      px      :     0.000000
      py      :     0.000000
      dz2     :    -0.000000  d :    -0.000000
      dxz     :     0.000000
      dyz     :    -0.000000
      dx2y2   :    -0.000000
      dxy     :    -0.000000
      f0      :    -0.000000  f :     0.000000
      f+1     :     0.000000
      f-1     :     0.000000
      f+2     :     0.000000
      f-2     :     0.000000
      f+3     :     0.000000
      f-3     :     0.000000

  7 H s       :    -0.000000  s :    -0.000000
      pz      :     0.000000  p :    -0.000000
      px      :    -0.000000
      py      :     0.000000
      dz2     :     0.000000  d :     0.000000
      dxz     :     0.000000
      dyz     :    -0.000000
      dx2y2   :     0.000000
      dxy     :     0.000000
      f0      :    -0.000000  f :    -0.000000
      f+1     :    -0.000000
      f-1     :    -0.000000
      f+2     :    -0.000000
      f-2     :     0.000000
      f+3     :     0.000000
      f-3     :     0.000000

  8 N s       :    -0.000000  s :    -0.000000
      pz      :     0.000000  p :    -0.000000
      px      :    -0.000000
      py      :     0.000000
      dz2     :     0.000000  d :     0.000000
      dxz     :    -0.000000
      dyz     :    -0.000000
      dx2y2   :     0.000000
      dxy     :    -0.000000
      f0      :     0.000000  f :     0.000000
      f+1     :     0.000000
      f-1     :     0.000000
      f+2     :     0.000000
      f-2     :     0.000000
      f+3     :    -0.000000
      f-3     :    -0.000000
      g0      :    -0.000000  g :     0.000000
      g+1     :     0.000000
      g-1     :    -0.000000
      g+2     :    -0.000000
      g-2     :    -0.000000
      g+3     :     0.000000
      g-3     :     0.000000
      g+4     :     0.000000
      g-4     :     0.000000

  9 H s       :     0.000000  s :     0.000000
      pz      :    -0.000000  p :     0.000000
      px      :     0.000000
      py      :     0.000000
      dz2     :    -0.000000  d :    -0.000000
      dxz     :    -0.000000
      dyz     :     0.000000
      dx2y2   :     0.000000
      dxy     :     0.000000
      f0      :     0.000000  f :     0.000000
      f+1     :     0.000000
      f-1     :     0.000000
      f+2     :     0.000000
      f-2     :    -0.000000
      f+3     :    -0.000000
      f-3     :    -0.000000

 10 H s       :    -0.000000  s :    -0.000000
      pz      :    -0.000000  p :    -0.000000
      px      :     0.000000
      py      :    -0.000000
      dz2     :     0.000000  d :     0.000000
      dxz     :    -0.000000
      dyz     :    -0.000000
      dx2y2   :     0.000000
      dxy     :    -0.000000
      f0      :     0.000000  f :     0.000000
      f+1     :    -0.000000
      f-1     :     0.000000
      f+2     :     0.000000
      f-2     :    -0.000000
      f+3     :     0.000000
      f-3     :    -0.000000

 11 C s       :     0.000000  s :     0.000000
      pz      :     0.000000  p :     0.000000
      px      :     0.000000
      py      :     0.000000
      dz2     :    -0.000000  d :    -0.000000
      dxz     :    -0.000000
      dyz     :    -0.000000
      dx2y2   :     0.000000
      dxy     :    -0.000000
      f0      :    -0.000000  f :    -0.000000
      f+1     :    -0.000000
      f-1     :    -0.000000
      f+2     :     0.000000
      f-2     :    -0.000000
      f+3     :    -0.000000
      f-3     :     0.000000
      g0      :    -0.000000  g :    -0.000000
      g+1     :    -0.000000
      g-1     :    -0.000000
      g+2     :    -0.000000
      g-2     :     0.000000
      g+3     :    -0.000000
      g-3     :    -0.000000
      g+4     :    -0.000000
      g-4     :    -0.000000

 12 H s       :     0.000000  s :     0.000000
      pz      :    -0.000000  p :     0.000000
      px      :     0.000000
      py      :     0.000000
      dz2     :     0.000000  d :    -0.000000
      dxz     :    -0.000000
      dyz     :    -0.000000
      dx2y2   :    -0.000000
      dxy     :    -0.000000
      f0      :    -0.000000  f :    -0.000000
      f+1     :    -0.000000
      f-1     :    -0.000000
      f+2     :    -0.000000
      f-2     :     0.000000
      f+3     :    -0.000000
      f-3     :    -0.000000

 13 H s       :     0.000000  s :     0.000000
      pz      :     0.000000  p :     0.000000
      px      :    -0.000000
      py      :     0.000000
      dz2     :     0.000000  d :     0.000000
      dxz     :     0.000000
      dyz     :     0.000000
      dx2y2   :    -0.000000
      dxy     :    -0.000000
      f0      :    -0.000000  f :    -0.000000
      f+1     :    -0.000000
      f-1     :     0.000000
      f+2     :    -0.000000
      f-2     :    -0.000000
      f+3     :     0.000000
      f-3     :    -0.000000

 14 H s       :    -0.000000  s :    -0.000000
      pz      :     0.000000  p :     0.000000
      px      :     0.000000
      py      :     0.000000
      dz2     :     0.000000  d :    -0.000000
      dxz     :     0.000000
      dyz     :    -0.000000
      dx2y2   :    -0.000000
      dxy     :    -0.000000
      f0      :     0.000000  f :     0.000000
      f+1     :     0.000000
      f-1     :     0.000000
      f+2     :     0.000000
      f-2     :     0.000000
      f+3     :    -0.000000
      f-3     :    -0.000000

 15 H s       :    -0.000000  s :    -0.000000
      pz      :     0.000000  p :     0.000000
      px      :     0.000000
      py      :    -0.000000
      dz2     :    -0.000000  d :    -0.000000
      dxz     :    -0.000000
      dyz     :    -0.000000
      dx2y2   :    -0.000000
      dxy     :    -0.000000
      f0      :    -0.000000  f :     0.000000
      f+1     :     0.000000
      f-1     :    -0.000000
      f+2     :    -0.000000
      f-2     :     0.000000
      f+3     :     0.000000
      f-3     :     0.000000

 16 N s       :    -0.000000  s :    -0.000000
      pz      :     0.000000  p :     0.000000
      px      :    -0.000000
      py      :     0.000000
      dz2     :     0.000000  d :     0.000000
      dxz     :     0.000000
      dyz     :     0.000000
      dx2y2   :    -0.000000
      dxy     :    -0.000000
      f0      :     0.000000  f :     0.000000
      f+1     :     0.000000
      f-1     :    -0.000000
      f+2     :     0.000000
      f-2     :     0.000000
      f+3     :    -0.000000
      f-3     :     0.000000
      g0      :    -0.000000  g :    -0.000000
      g+1     :    -0.000000
      g-1     :    -0.000000
      g+2     :     0.000000
      g-2     :    -0.000000
      g+3     :    -0.000000
      g-3     :     0.000000
      g+4     :     0.000000
      g-4     :     0.000000

 17 C s       :    -0.000000  s :    -0.000000
      pz      :     0.000000  p :     0.000000
      px      :     0.000000
      py      :    -0.000000
      dz2     :     0.000000  d :    -0.000000
      dxz     :    -0.000000
      dyz     :    -0.000000
      dx2y2   :    -0.000000
      dxy     :    -0.000000
      f0      :    -0.000000  f :     0.000000
      f+1     :     0.000000
      f-1     :     0.000000
      f+2     :     0.000000
      f-2     :     0.000000
      f+3     :    -0.000000
      f-3     :     0.000000
      g0      :    -0.000000  g :     0.000000
      g+1     :     0.000000
      g-1     :     0.000000
      g+2     :     0.000000
      g-2     :     0.000000
      g+3     :     0.000000
      g-3     :     0.000000
      g+4     :    -0.000000
      g-4     :     0.000000

 18 C s       :     0.000000  s :     0.000000
      pz      :    -0.000000  p :     0.000000
      px      :     0.000000
      py      :    -0.000000
      dz2     :     0.000000  d :     0.000000
      dxz     :    -0.000000
      dyz     :     0.000000
      dx2y2   :    -0.000000
      dxy     :     0.000000
      f0      :     0.000000  f :    -0.000000
      f+1     :    -0.000000
      f-1     :    -0.000000
      f+2     :    -0.000000
      f-2     :    -0.000000
      f+3     :    -0.000000
      f-3     :     0.000000
      g0      :    -0.000000  g :    -0.000000
      g+1     :    -0.000000
      g-1     :     0.000000
      g+2     :    -0.000000
      g-2     :     0.000000
      g+3     :    -0.000000
      g-3     :    -0.000000
      g+4     :     0.000000
      g-4     :    -0.000000

 19 H s       :     0.000000  s :     0.000000
      pz      :    -0.000000  p :    -0.000000
      px      :    -0.000000
      py      :     0.000000
      dz2     :    -0.000000  d :    -0.000000
      dxz     :    -0.000000
      dyz     :    -0.000000
      dx2y2   :    -0.000000
      dxy     :     0.000000
      f0      :     0.000000  f :     0.000000
      f+1     :    -0.000000
      f-1     :     0.000000
      f+2     :     0.000000
      f-2     :    -0.000000
      f+3     :     0.000000
      f-3     :     0.000000

 20 O s       :    -0.000000  s :    -0.000000
      pz      :    -0.000000  p :    -0.000000
      px      :     0.000000
      py      :     0.000000
      dz2     :     0.000000  d :     0.000000
      dxz     :    -0.000000
      dyz     :     0.000000
      dx2y2   :     0.000000
      dxy     :    -0.000000
      f0      :    -0.000000  f :    -0.000000
      f+1     :     0.000000
      f-1     :     0.000000
      f+2     :    -0.000000
      f-2     :     0.000000
      f+3     :    -0.000000
      f-3     :     0.000000
      g0      :     0.000000  g :     0.000000
      g+1     :     0.000000
      g-1     :    -0.000000
      g+2     :     0.000000
      g-2     :    -0.000000
      g+3     :     0.000000
      g-3     :     0.000000
      g+4     :    -0.000000
      g-4     :    -0.000000

 21 C s       :    -0.000000  s :    -0.000000
      pz      :    -0.000000  p :    -0.000000
      px      :    -0.000000
      py      :    -0.000000
      dz2     :    -0.000000  d :     0.000000
      dxz     :     0.000000
      dyz     :     0.000000
      dx2y2   :    -0.000000
      dxy     :     0.000000
      f0      :     0.000000  f :     0.000000
      f+1     :     0.000000
      f-1     :    -0.000000
      f+2     :     0.000000
      f-2     :    -0.000000
      f+3     :     0.000000
      f-3     :     0.000000
      g0      :    -0.000000  g :     0.000000
      g+1     :     0.000000
      g-1     :    -0.000000
      g+2     :     0.000000
      g-2     :     0.000000
      g+3     :     0.000000
      g-3     :    -0.000000
      g+4     :     0.000000
      g-4     :     0.000000

 22 C s       :    -0.000000  s :    -0.000000
      pz      :     0.000000  p :     0.000000
      px      :     0.000000
      py      :     0.000000
      dz2     :    -0.000000  d :    -0.000000
      dxz     :    -0.000000
      dyz     :     0.000000
      dx2y2   :     0.000000
      dxy     :    -0.000000
      f0      :     0.000000  f :     0.000000
      f+1     :    -0.000000
      f-1     :    -0.000000
      f+2     :    -0.000000
      f-2     :     0.000000
      f+3     :    -0.000000
      f-3     :    -0.000000
      g0      :     0.000000  g :     0.000000
      g+1     :    -0.000000
      g-1     :    -0.000000
      g+2     :     0.000000
      g-2     :     0.000000
      g+3     :     0.000000
      g-3     :     0.000000
      g+4     :     0.000000
      g-4     :    -0.000000

 23 C s       :     0.000000  s :     0.000000
      pz      :     0.000000  p :     0.000000
      px      :     0.000000
      py      :    -0.000000
      dz2     :    -0.000000  d :    -0.000000
      dxz     :    -0.000000
      dyz     :    -0.000000
      dx2y2   :     0.000000
      dxy     :     0.000000
      f0      :    -0.000000  f :     0.000000
      f+1     :    -0.000000
      f-1     :     0.000000
      f+2     :     0.000000
      f-2     :    -0.000000
      f+3     :     0.000000
      f-3     :     0.000000
      g0      :     0.000000  g :     0.000000
      g+1     :    -0.000000
      g-1     :     0.000000
      g+2     :     0.000000
      g-2     :    -0.000000
      g+3     :     0.000000
      g-3     :    -0.000000
      g+4     :     0.000000
      g-4     :     0.000000

 24 C s       :    -0.000000  s :    -0.000000
      pz      :     0.000000  p :    -0.000000
      px      :    -0.000000
      py      :     0.000000
      dz2     :     0.000000  d :     0.000000
      dxz     :     0.000000
      dyz     :     0.000000
      dx2y2   :    -0.000000
      dxy     :    -0.000000
      f0      :     0.000000  f :     0.000000
      f+1     :    -0.000000
      f-1     :     0.000000
      f+2     :    -0.000000
      f-2     :     0.000000
      f+3     :    -0.000000
      f-3     :     0.000000
      g0      :    -0.000000  g :    -0.000000
      g+1     :    -0.000000
      g-1     :    -0.000000
      g+2     :    -0.000000
      g-2     :    -0.000000
      g+3     :    -0.000000
      g-3     :    -0.000000
      g+4     :    -0.000000
      g-4     :     0.000000

 25 C s       :    -0.000000  s :    -0.000000
      pz      :    -0.000000  p :    -0.000000
      px      :     0.000000
      py      :    -0.000000
      dz2     :     0.000000  d :    -0.000000
      dxz     :    -0.000000
      dyz     :    -0.000000
      dx2y2   :    -0.000000
      dxy     :    -0.000000
      f0      :    -0.000000  f :     0.000000
      f+1     :     0.000000
      f-1     :     0.000000
      f+2     :    -0.000000
      f-2     :    -0.000000
      f+3     :     0.000000
      f-3     :     0.000000
      g0      :     0.000000  g :     0.000000
      g+1     :     0.000000
      g-1     :     0.000000
      g+2     :     0.000000
      g-2     :     0.000000
      g+3     :     0.000000
      g-3     :     0.000000
      g+4     :    -0.000000
      g-4     :    -0.000000

 26 C s       :     0.000000  s :     0.000000
      pz      :     0.000000  p :     0.000000
      px      :    -0.000000
      py      :     0.000000
      dz2     :    -0.000000  d :    -0.000000
      dxz     :     0.000000
      dyz     :     0.000000
      dx2y2   :     0.000000
      dxy     :    -0.000000
      f0      :    -0.000000  f :    -0.000000
      f+1     :    -0.000000
      f-1     :     0.000000
      f+2     :    -0.000000
      f-2     :    -0.000000
      f+3     :    -0.000000
      f-3     :    -0.000000
      g0      :    -0.000000  g :    -0.000000
      g+1     :    -0.000000
      g-1     :    -0.000000
      g+2     :     0.000000
      g-2     :    -0.000000
      g+3     :    -0.000000
      g-3     :     0.000000
      g+4     :    -0.000000
      g-4     :    -0.000000

 27 H s       :    -0.000000  s :    -0.000000
      pz      :    -0.000000  p :    -0.000000
      px      :     0.000000
      py      :    -0.000000
      dz2     :     0.000000  d :     0.000000
      dxz     :    -0.000000
      dyz     :    -0.000000
      dx2y2   :     0.000000
      dxy     :    -0.000000
      f0      :     0.000000  f :     0.000000
      f+1     :     0.000000
      f-1     :     0.000000
      f+2     :     0.000000
      f-2     :     0.000000
      f+3     :     0.000000
      f-3     :    -0.000000

 28 H s       :    -0.000000  s :    -0.000000
      pz      :    -0.000000  p :    -0.000000
      px      :    -0.000000
      py      :     0.000000
      dz2     :     0.000000  d :     0.000000
      dxz     :     0.000000
      dyz     :     0.000000
      dx2y2   :     0.000000
      dxy     :     0.000000
      f0      :    -0.000000  f :     0.000000
      f+1     :     0.000000
      f-1     :    -0.000000
      f+2     :     0.000000
      f-2     :    -0.000000
      f+3     :    -0.000000
      f-3     :    -0.000000

 29 H s       :    -0.000000  s :    -0.000000
      pz      :    -0.000000  p :    -0.000000
      px      :    -0.000000
      py      :     0.000000
      dz2     :     0.000000  d :     0.000000
      dxz     :     0.000000
      dyz     :    -0.000000
      dx2y2   :    -0.000000
      dxy     :     0.000000
      f0      :     0.000000  f :     0.000000
      f+1     :    -0.000000
      f-1     :     0.000000
      f+2     :     0.000000
      f-2     :     0.000000
      f+3     :    -0.000000
      f-3     :    -0.000000

 30 H s       :    -0.000000  s :    -0.000000
      pz      :     0.000000  p :     0.000000
      px      :     0.000000
      py      :    -0.000000
      dz2     :     0.000000  d :    -0.000000
      dxz     :    -0.000000
      dyz     :    -0.000000
      dx2y2   :     0.000000
      dxy     :     0.000000
      f0      :    -0.000000  f :    -0.000000
      f+1     :     0.000000
      f-1     :    -0.000000
      f+2     :    -0.000000
      f-2     :    -0.000000
      f+3     :    -0.000000
      f-3     :    -0.000000

 31 H s       :    -0.000000  s :    -0.000000
      pz      :    -0.000000  p :    -0.000000
      px      :    -0.000000
      py      :    -0.000000
      dz2     :     0.000000  d :     0.000000
      dxz     :     0.000000
      dyz     :    -0.000000
      dx2y2   :     0.000000
      dxy     :    -0.000000
      f0      :    -0.000000  f :     0.000000
      f+1     :    -0.000000
      f-1     :     0.000000
      f+2     :     0.000000
      f-2     :     0.000000
      f+3     :     0.000000
      f-3     :     0.000000

 32 Cls       :    -0.000000  s :    -0.000000
      pz      :     0.000000  p :     0.000000
      px      :     0.000000
      py      :    -0.000000
      dz2     :    -0.000000  d :    -0.000000
      dxz     :    -0.000000
      dyz     :    -0.000000
      dx2y2   :    -0.000000
      dxy     :     0.000000
      f0      :     0.000000  f :     0.000000
      f+1     :     0.000000
      f-1     :    -0.000000
      f+2     :     0.000000
      f-2     :     0.000000
      f+3     :    -0.000000
      f-3     :     0.000000
      g0      :    -0.000000  g :    -0.000000
      g+1     :    -0.000000
      g-1     :    -0.000000
      g+2     :    -0.000000
      g-2     :     0.000000
      g+3     :    -0.000000
      g-3     :    -0.000000
      g+4     :    -0.000000
      g-4     :    -0.000000


                      *****************************
                      * MAYER POPULATION ANALYSIS *
                      *****************************

  NA   - Mulliken gross atomic population
  ZA   - Total nuclear charge
  QA   - Mulliken gross atomic charge
  VA   - Mayer's total valence
  BVA  - Mayer's bonded valence
  FA   - Mayer's free valence

  ATOM       NA         ZA         QA         VA         BVA        FA
  0 N      7.2299     7.0000    -0.2299     3.5042     3.5042    -0.0000
  1 C      5.8730     6.0000     0.1270     3.5684     3.5684    -0.0000
  2 C      6.1021     6.0000    -0.1021     3.6987     3.6987    -0.0000
  3 C      5.6799     6.0000     0.3201     3.4698     3.4698    -0.0000
  4 C      6.1059     6.0000    -0.1059     3.6970     3.6970    -0.0000
  5 C      5.8344     6.0000     0.1656     3.6295     3.6295    -0.0000
  6 H      0.8373     1.0000     0.1627     1.0864     1.0864    -0.0000
  7 H      0.8931     1.0000     0.1069     1.0095     1.0095    -0.0000
  8 N      7.0678     7.0000    -0.0678     3.1731     3.1731     0.0000
  9 H      0.9384     1.0000     0.0616     1.0018     1.0018    -0.0000
 10 H      0.9090     1.0000     0.0910     0.9846     0.9846    -0.0000
 11 C      5.9419     6.0000     0.0581     3.6618     3.6618     0.0000
 12 H      0.9490     1.0000     0.0510     0.9873     0.9873     0.0000
 13 H      0.8881     1.0000     0.1119     1.1121     1.1121     0.0000
 14 H      0.9614     1.0000     0.0386     0.9847     0.9847     0.0000
 15 H      0.8583     1.0000     0.1417     1.1028     1.1028     0.0000
 16 N      7.1460     7.0000    -0.1460     2.8549     2.8549    -0.0000
 17 C      6.0072     6.0000    -0.0072     3.7639     3.7639     0.0000
 18 C      5.8447     6.0000     0.1553     3.8332     3.8332     0.0000
 19 H      0.9142     1.0000     0.0858     0.9884     0.9884     0.0000
 20 O      8.3805     8.0000    -0.3805     2.0709     2.0709     0.0000
 21 C      5.8840     6.0000     0.1160     3.4193     3.4193     0.0000
 22 C      6.0233     6.0000    -0.0233     3.6599     3.6599     0.0000
 23 C      6.0812     6.0000    -0.0812     3.7998     3.7998     0.0000
 24 C      6.0129     6.0000    -0.0129     3.7638     3.7638    -0.0000
 25 C      6.1024     6.0000    -0.1024     3.8127     3.8127     0.0000
 26 C      6.0164     6.0000    -0.0164     3.6515     3.6515     0.0000
 27 H      0.9336     1.0000     0.0664     1.0112     1.0112     0.0000
 28 H      0.9319     1.0000     0.0681     0.9941     0.9941     0.0000
 29 H      0.9297     1.0000     0.0703     0.9905     0.9905     0.0000
 30 H      0.9317     1.0000     0.0683     0.9947     0.9947     0.0000
 31 H      0.9534     1.0000     0.0466     0.9988     0.9988    -0.0000
 32 Cl    17.8374    17.0000    -0.8374     0.3055     0.3055    -0.0000

  Mayer bond orders larger than 0.100000
B(  0-N ,  1-C ) :   1.2466 B(  0-N ,  5-C ) :   1.2067 B(  0-N , 11-C ) :   0.8438 
B(  1-C ,  2-C ) :   1.3260 B(  1-C ,  6-H ) :   0.8947 B(  2-C ,  3-C ) :   1.1879 
B(  2-C ,  7-H ) :   0.9702 B(  3-C ,  4-C ) :   1.1504 B(  3-C ,  8-N ) :   1.0693 
B(  4-C ,  5-C ) :   1.3935 B(  4-C ,  9-H ) :   0.9799 B(  5-C , 10-H ) :   0.9710 
B(  6-H , 32-Cl) :   0.1596 B(  8-N , 15-H ) :   0.9345 B(  8-N , 16-N ) :   1.0408 
B( 11-C , 12-H ) :   0.9566 B( 11-C , 13-H ) :   0.9350 B( 11-C , 14-H ) :   0.9543 
B( 13-H , 32-Cl) :   0.1409 B( 15-H , 20-O ) :   0.1035 B( 16-N , 17-C ) :   1.6858 
B( 17-C , 18-C ) :   1.0154 B( 17-C , 19-H ) :   0.9672 B( 18-C , 20-O ) :   1.8472 
B( 18-C , 21-C ) :   0.9085 B( 21-C , 22-C ) :   1.2185 B( 21-C , 26-C ) :   1.2132 
B( 22-C , 23-C ) :   1.3421 B( 22-C , 27-H ) :   0.9754 B( 23-C , 24-C ) :   1.3118 
B( 23-C , 28-H ) :   0.9771 B( 24-C , 25-C ) :   1.3329 B( 24-C , 29-H ) :   0.9745 
B( 25-C , 26-C ) :   1.3412 B( 25-C , 30-H ) :   0.9770 B( 26-C , 31-H ) :   0.9783 


-------
TIMINGS
-------

Total SCF time: 0 days 0 hours 8 min 0 sec 

Total time                  ....     480.539 sec
Sum of individual times     ....     479.840 sec  ( 99.9%)

SCF preparation             ....       1.001 sec  (  0.2%)
Fock matrix formation       ....     466.591 sec  ( 97.1%)
  Startup                   ....       0.383 sec  (  0.1% of F)
  Split-RI-J                ....       7.063 sec  (  1.5% of F)
  Chain of spheres X        ....     430.138 sec  ( 92.2% of F)
  XC integration            ....      28.020 sec  (  6.0% of F)
    XC Preparation          ....       0.000 sec  (  0.0% of XC)
    Basis function eval.    ....       2.171 sec  (  7.7% of XC)
    Density eval.           ....       9.233 sec  ( 33.0% of XC)
    XC-Functional eval.     ....       0.229 sec  (  0.8% of XC)
    XC-Potential eval.      ....      13.344 sec  ( 47.6% of XC)
Diagonalization             ....       0.000 sec  (  0.0%)
Density matrix formation    ....       0.820 sec  (  0.2%)
Total Energy calculation    ....       0.410 sec  (  0.1%)
Population analysis         ....       1.164 sec  (  0.2%)
Orbital Transformation      ....       2.017 sec  (  0.4%)
Orbital Orthonormalization  ....       0.000 sec  (  0.0%)
DIIS solution               ....       2.642 sec  (  0.5%)
SOSCF solution              ....       5.195 sec  (  1.1%)
Finished LeanSCF after 481.5 sec

Maximum memory used throughout the entire LEANSCF-calculation: 283.3 MB


-------------------------------------------------------------------------------
                          DFT DISPERSION CORRECTION                            
                                                                               
                                DFTD4 V3.4.0                                   
-------------------------------------------------------------------------------
The WB97X-D3BJ functional is recognized
Active option DFTDOPT                   ...         5   

-------------------------   ----------------
Dispersion correction           -0.073642430
-------------------------   ----------------


-------------------------   --------------------
FINAL SINGLE POINT ENERGY     -1242.228310120231
-------------------------   --------------------


           ************************************************************
           *        Program running with 12 parallel MPI-processes    *
           *              working on a common directory               *
           ************************************************************

------------------------------------------------------------------------------
                              ORCA PROPERTY CALCULATIONS
------------------------------------------------------------------------------

GBWName                                 ... orca.gbw
Number of atoms                         ...     33
Number of basis functions               ...   1516
Max core memory                         ...   1024 MB

Electric properties:
Dipole moment                           ... YES
Quadrupole moment                       ...  NO
Static polarizability (Dipole/Dipole)   ...  NO
Static polarizability (Dipole/Quad.)    ...  NO
Static polarizability (Quad./Quad.)     ...  NO
Static polarizability (Velocity)        ...  NO

Atomic electric properties:
Dipole moment                           ...  NO
Quadrupole moment                       ...  NO
Static polarizability                   ...  NO

Choice of electric origin               ... Center of mass
Position of electric origin             ...    -0.000012    -0.000001    -0.000000

General magnetic properties:
Magnetizability                         ...  NO

EPR properties:
g-Tensor (aka g-matrix)                 ...  NO
Zero-Field splitting spin-orbit         ...  NO
Zero-field splitting spin-spin          ...  NO
Hyperfine couplings                     ...  NO (   0 nuclei)
Quadrupole couplings                    ...  NO (   0 nuclei)
Contact density                         ...  NO (   0 nuclei)

NMR properties:
Chemical shifts                         ...  NO (   0 nuclei)
Spin-rotation constants                 ...  NO (   0 nuclei)
Spin-spin couplings                     ...  NO (   0 nuclei,    0 pairs)

Choice of magnetic origin               ... GIAO
Position of magnetic origin             ...     0.000000     0.000000     0.000000

Properties with geometric perturbations:
SCF Hessian                             ...  NO
IR spectrum                             ...  NO
VCD spectrum                            ...  NO
X-ray spectroscopy properties:
SCF XES/XAS/RIXS spectra                ...  NO


-------------
DIPOLE MOMENT
-------------

Method             : SCF
Type of density    : Electron Density
Multiplicity       :   1
Irrep              :   0
Energy             : -1242.1546676899981776 Eh
Relativity type    : 
Basis              : AO
                                X                 Y                 Z
Electronic contribution:     -4.793180019      -1.209501424       3.978780526
Nuclear contribution   :     10.613910054       2.439044315      -8.895899512
                        -----------------------------------------
Total Dipole Moment    :      5.820730035       1.229542891      -4.917118987
                        -----------------------------------------
Magnitude (a.u.)       :      7.718207887
Magnitude (Debye)      :     19.618125370


--------------------
Rotational spectrum 
--------------------
 
Rotational constants in cm-1:             0.031958             0.003146             0.002874 
Rotational constants in MHz :           958.086806            94.300670            86.151194 

Dipole components along the rotational axes: 
x,y,z [a.u.] :     6.503517    -4.148382     0.256763 
x,y,z [Debye]:    16.530627   -10.544348     0.652640 

 

Dipole moment calculation done in   0.1 sec 

Maximum memory used throughout the entire PROP-calculation: 180.2 MB

--------------------------------
SUGGESTED CITATIONS FOR THIS RUN
--------------------------------

Below you find a list of papers that are relevant to this ORCA run
We neither can nor want to force you to cite these papers, but we appreciate if you do
You receive ORCA, which is the product of decades of hard work by many enthusiastic individuals, for free
The only thing we kindly ask in return is that you cite our papers,
We deeply appreciate it, if you show your appreciation for ORCA by not just citing the generic ORCA reference.

Please note that relegating all ORCA citations to the supporting information does *not* help us.
SI sections are not indexed - citations you put there will not count into any citation statistics
But we need these citations in order to attract the funding resources that allow us to do what we are doing

Therefore, if you are a happy ORCA user, please consider citing a few of the papers listed below in the main body of your paper

In addition to the list printed below, the program has created the file orca.bibtex that contains the list in bibtex format
You can import this file easily into all common literature databanks and citation aid programs


List of essential papers. We consider these as the minimum necessary citations

  1. Neese,F.
     Software update: the ORCA program system, version 5.0
     WIRES Comput. Molec. Sci., 2022 12(1)e1606
     doi.org/10.1002/wcms.1606

List of papers to cite with high priority. The work reported in these papers was absolutely
necessary for this run to complete.
Our perspective: the developers of density functionals and basis sets usually get cited in chemistry papers
Good! But without the algorithms to do something with them, the functionals or basis sets would not do anything.
Hence, in our opinion, the algorithm design and method developments papers are equally worthy of getting cited

  1. Neese,F.
     An improvement of the resolution of the identity approximation for the formation of the Coulomb matrix
     J. Comp. Chem., 2003 24(14)1740-1747
     doi.org/10.1002/jcc.10318
  2. Neese,F.; Wennmohs,F.; Hansen,A.; Becker,U.
     Efficient, approximate and parallel Hartree-Fock and hybrid DFT calculations. A 'chain-of-spheres' algorithm for the Hartree-Fock exchange
     Chem. Phys., 2009 356(1-3)98-109
     doi.org/10.1016/j.chemphys.2008.10.036
  3. Helmich-Paris,B.; de Souza,B.; Neese,F.; Izsák,R.
     An improved chain of spheres for exchange algorithm
     J. Chem. Phys., 2021 155 104109
     doi.org/doi: 10.1063/5.0058766.
  4. Neese,F.
     The SHARK Integral Generation and Digestion System
     J. Comp. Chem., 2022  1-16
     doi.org/10.1002/jcc.26942
  5. Caldeweyher,E.; Bannwarth,C.; Grimme,S.
     Extension of the D3 dispersion coefficient model
     J. Chem. Phys., 2017 147 034112
     doi.org/10.1063/1.4993215
  6. Caldeweyher,E.; Ehlert,S.; Hansen,A.; Neugebauer,H.; Spicher,S.; Bannwarth,C.; Grimme,S.
     A generally applicable atomic-charge dependent London dispersion correction
     J. Chem. Phys., 2019 150 154122
     doi.org/10.1063/1.5090222
  7. Caldeweyher,E.; Mewes,J.; Ehlert,S.; Grimme,S.
     Extension and evaluation of the D4 London-dispersion model for periodic systems
     Phys. Chem. Chem. Phys., 2020 22(16)8499-8512
     doi.org/10.1039/D0CP00502A
  8. Wittmann,L.; Gordiy,I.; Friede,M.; Helmich-Paris,B.; Grimme,S.; Hansen,A.; Bursch,M.
     Extension of the D3 and D4 London Dispersion Corrections to the full Actinides Series
     Phys. Chem. Chem. Phys., 2024 26(32)21379-21394
     doi.org/https://doi.org/10.1039/D4CP01514B 

List of suggested additional citations. These are papers that are important in the 'surrounding' of 
of this run, or papers that preceded the highly important papers. If you like your results we are grateful for a citation.

  1. Izsak,R.; Neese,F.
     An overlap fitted chain of spheres exchange method
     J. Chem. Phys., 2011 135 144105
     doi.org/10.1063/1.3646921
  2. Izsak,R.; Hansen,A.; Neese,F.
     The resolution of identity and chain of spheres approximations for the LPNO-CCSD singles Fock term
     Molec. Phys., 2012 110 2413-2417
     doi.org/10.1080/00268976.2012.687466
  3. Neese,F.
     The ORCA program system
     WIRES Comput. Molec. Sci., 2012 2(1)73-78
     doi.org/10.1002/wcms.81
  4. Izsak,R.; Neese,F.; Klopper,W.
     Robust fitting techniques in the chain of spheres approximation to the Fock exchange: The role of the complementary space
     J. Chem. Phys., 2013 139 
     doi.org/10.1063/1.4819264
  5. Neese,F.
     Software update: the ORCA program system, version 4.0
     WIRES Comput. Molec. Sci., 2018 8(1)1-6
     doi.org/10.1002/wcms.1327
  6. Neese,F.; Wennmohs,F.; Becker,U.; Riplinger,C.
     The ORCA quantum chemistry program package
     J. Chem. Phys., 2020 152 Art. No. L224108
     doi.org/10.1063/5.0004608

List of optional additional citations

  1. Neese,F.
     Approximate second-order SCF convergence for spin unrestricted wavefunctions
     Chem. Phys. Lett., 2000 325(1-3)93-98
     doi.org/10.1016/s0009-2614(00)00662-x

Timings for individual modules:

Sum of individual times          ...      512.506 sec (=   8.542 min)
Startup calculation              ...       18.681 sec (=   0.311 min)   3.6 %
SCF iterations                   ...      491.849 sec (=   8.197 min)  96.0 %
Property calculations            ...        1.975 sec (=   0.033 min)   0.4 %
                             ****ORCA TERMINATED NORMALLY****
TOTAL RUN TIME: 0 days 0 hours 8 minutes 33 seconds 934 msec
