# Supplementary material for: Photovermellogens: Minimalistic Pyridinium-Based Acylhydrazones with Photoswitchable Basicity for Operation in Aqueous Media
Source: J Org Chem. 2026 May 4;91(19):6559–65. doi: 10.1021/acs.joc.5c02962 (PMC13185115; doi:10.1021/acs.joc.5c02962)
Supplement: Supplementary file 3 [file jo5c02962_si_003.zip › thermodynamics/epa/1c/orca.out]

                                 *****************
                                 * O   R   C   A *
                                 *****************

                                            #,                                       
                                            ###                                      
                                            ####                                     
                                            #####                                    
                                            ######                                   
                                           ########,                                 
                                     ,,################,,,,,                         
                               ,,#################################,,                 
                          ,,##########################################,,             
                       ,#########################################, ''#####,          
                    ,#############################################,,   '####,        
                  ,##################################################,,,,####,       
                ,###########''''           ''''###############################       
              ,#####''   ,,,,##########,,,,          '''####'''          '####       
            ,##' ,,,,###########################,,,                        '##       
           ' ,,###''''                  '''############,,,                           
         ,,##''                                '''############,,,,        ,,,,,,###''
      ,#''                                            '''#######################'''  
     '                                                          ''''####''''         
             ,#######,   #######,   ,#######,      ##                                
            ,#'     '#,  ##    ##  ,#'     '#,    #''#        ,####,   ,####,        
            ##       ##  ##   ,#'  ##            #'  '#       #'       #'  '#        
            ##       ##  #######   ##           ,######,      #####,   #    #        
            '#,     ,#'  ##    ##  '#,     ,#' ,#      #,     #,   #   #,  ,#        
             '#######'   ##     ##  '#######'  #'      '#     '####' # '####'        


                #########################################################
                #                        -***-                          #
                #          Department of theory and spectroscopy        #
                #                                                       #
                #                      Frank Neese                      #
                #                                                       #
                #     Directorship, Architecture, Infrastructure        #
                #                    SHARK, DRIVERS                     #
                #        Core code/Algorithms in most modules           #
                #                                                       #
                #        Max Planck Institute fuer Kohlenforschung      #
                #                Kaiser Wilhelm Platz 1                 #
                #                 D-45470 Muelheim/Ruhr                 #
                #                      Germany                          #
                #                                                       #
                #                  All rights reserved                  #
                #                        -***-                          #
                #########################################################


                         Program Version 6.0.1  -  RELEASE   -


 With contributions from (in alphabetic order):
[Max-Planck-Institut fuer Kohlenforschung]                               
  Daniel Aravena         : Magnetic Suceptibility                        
  Michael Atanasov       : Ab Initio Ligand Field Theory (pilot matlab implementation)
  Alexander A. Auer      : GIAO ZORA, VPT2 properties, NMR spectrum      
  Ute Becker             : All parallelization in ORCA, NUMFREQ, NUMCALC 
  Giovanni Bistoni       : ED, misc. LED, open-shell LED, HFLD           
  Martin Brehm           : Molecular dynamics                            
  Dmytro Bykov           : pre 5.0 version of the SCF Hessian            
  Marcos Casanova-Páez   : Triplet and SCS-CIS(D). UHF-(DLPNO)-IP/EA/STEOM-CCSD. UHF-CVS-IP/STEOM-CCSD   
  Vijay G. Chilkuri      : MRCI spin determinant printing, contributions to CSF-ICE 
  Pauline Colinet        : FMM embedding                                 
  Dipayan Datta          : RHF DLPNO-CCSD density                        
  Achintya Kumar Dutta   : EOM-CC, STEOM-CC                              
  Nicolas Foglia         : Exact transition moments, OPA infrastructure, MCD improvements    
  Dmitry Ganyushin       : Spin-Orbit,Spin-Spin,Magnetic field MRCI      
  Miquel Garcia-Rates    : C-PCM and meta-GGA Hessian, CCSD/C-PCM, Gaussian charge scheme 
  Tiago L. C. Gouveia    : GS-ROHF, GS-ROCIS                             
  Yang Guo               : DLPNO-NEVPT2, F12-NEVPT2, CIM, IAO-localization        
  Andreas Hansen         : Spin unrestricted coupled pair/coupled cluster methods 
  Ingolf Harden          : AUTO-CI MPn and infrastructure                
  Benjamin Helmich-Paris : MC-RPA, TRAH-(SCF,CASSCF), AVAS, COSX integrals, SCF dyn. polar. 
  Lee Huntington         : MR-EOM, pCC                                   
  Robert Izsak           : Overlap fitted RIJCOSX, COSX-SCS-MP3, EOM     
  Riya Kayal             : Wick's Theorem for AUTO-CI, AUTO-CI UHF-CCSDT 
  Emily Kempfer          : AUTO-CI, RHF CISDT and CCSDT                  
  Christian Kollmar      : KDIIS, OOCD, Brueckner-CCSD(T), CCSD density, CASPT2, CASPT2-K, improved NEVPT2 
  Axel Koslowski         : Symmetry handling                             
  Simone Kossmann        : meta-GGA functionals, TD-DFT gradient, OOMP2, (MP2 Hessian; deprecated post 5.0) 
  Lucas Lang             : DCDCAS                                        
  Marvin Lechner         : AUTO-CI (C++ implementation), FIC-MRCC        
  Spencer Leger          : CASSCF response                               
  Dagmar Lenk            : GEPOL surface, SMD, ORCA-2-JSON               
  Dimitrios Liakos       : Extrapolation schemes; Compound Job, initial MDCI parallelization 
  Dimitrios Manganas     : Further ROCIS development; embedding schemes. LFT, Crystal Embedding 
  Dimitrios Pantazis     : SARC Basis sets                               
  Anastasios Papadopoulos: AUTO-CI, single reference methods and gradients 
  Taras Petrenko         : pre 6.0 DFT Hessian and TD-DFT gradient, (ASA, deprecated), ECA, 1-Electron XAS/XES, NRVS 
  Peter Pinski           : DLPNO-MP2, DLPNO-MP2 Gradient                 
  Christoph Reimann      : Effective Core Potentials                     
  Marius Retegan         : Local ZFS, SOC                                
  Christoph Riplinger    : Optimizer, TS searches, QM/MM, DLPNO-CCSD(T), (RO)-DLPNO pert. Triples 
  Michael Roemelt        : Original ROCIS implementation                 
  Masaaki Saitow         : Open-shell DLPNO-CCSD energy and density      
  Barbara Sandhoefer     : DKH picture change effects                    
  Kantharuban Sivalingam : CASSCF convergence/infrastructure, NEVPT2 and variants, FIC-MRCI 
  Bernardo de Souza      : ESD, SOC TD-DFT                               
  Georgi L. Stoychev     : AutoAux, RI-MP2 NMR, DLPNO-MP2 response, X2C  
  Van Anh Tran           : RI-MP2 g-tensors                              
  Willem Van den Heuvel  : Paramagnetic NMR                              
  Zikuan Wang            : NOTCH, Electric field optimization            
  Frank Wennmohs         : Technical directorship and infrastructure     
  Hang Xu                : AUTO-CI-Response properties                   
                                                                         
[FACCTs GmbH]                                                            
  Markus Bursch, Miquel Garcia-Rates, Christoph Riplinger, Bernardo de Souza, Georgi L. Stoychev 
                                                                 
  APM, Basis sets (HGBS, AHGBS, def-TZVP (Ac-Lr), def2-XVPD (La-Lu)), CI-OPT, improved COSX, DLPNO-Multilevel,           
  DOCKER, DRACO, updates on ESD, GOAT, IRC, LR-CPCM, MBIS, meta-GGA TD-DFT gradient, ML-optimized integration grids, 
  MM, NACMEs, nearIR, NEB, NEB-TS, NL-DFT gradient (VV10), 2- and 3-layer-ONIOM, interface openCOSMO-RS, QMMM,   
  Crystal-QMMM, SF, symmetry and pop. for TD-DFT, r2SCAN hybrids, SOLVATOR                                   
                                                                         
[Other institutions]                                                     
  V. Asgeirsson          : NEB                                           
  Christoph Bannwarth    : sTDA-DFT, sTD-DFT, PBEh-3c, B97-3c, D3        
  Sebastian Ehlert       : rSCAN, r2SCAN, r2SCAN-3c, D4, dhf basis sets  
  Marvin Friede          : D4 for Fr, Ra, Ac-Lr                          
  Lars Goerigk           : TD-DFT with DH, B97 family of functionals     
  Stefan Grimme          : VdW corrections, initial TS optimization, DFT functionals, gCP, sTDA/sTD-DF 
  Waldemar Hujo          : DFT-NL                                        
  H. Jonsson             : NEB                                           
  Holger Kruse           : gCP                                           
  Marcel Mueller         : wB97X-3c, vDZP basis set                      
  Hagen Neugebauer       : wr2SCAN                                       
  Tobias Risthaus        : range-separated hybrid DFT                    
  Lukas Wittmann         : regularized MP2, r2SCAN double-hybrids, wr2SCAN        
                                                                         
We gratefully acknowledge several colleagues who have allowed us to      
interface, adapt or use parts of their codes:                            
  Ed Valeev, F. Pavosevic, A. Kumar             : LibInt (2-el integral package), F12 methods 
  Garnet Chan, S. Sharma, J. Yang, R. Olivares  : DMRG                   
  Ulf Ekstrom                                   : XCFun DFT Library      
  Mihaly Kallay                                 : mrcc  (arbitrary order and MRCC methods)
  Frank Weinhold                                : gennbo (NPA and NBO analysis)           
  Simon Mueller                                 : openCOSMO-RS                            
  Christopher J. Cramer and Donald G. Truhlar   : smd solvation model                     
  S Lehtola, MJT Oliveira, MAL Marques          : LibXC Library                           
  Liviu Ungur et al                             : ANISO software                          


 Your calculation uses the libint2 library for the computation of 2-el integrals
 For citations please refer to: http://libint.valeyev.net

 Your ORCA version has been built with support for libXC version: 6.2.2
 For citations please refer to: https://libxc.gitlab.io

 This ORCA versions uses:
   CBLAS   interface :  Fast vector & matrix operations
   LAPACKE interface :  Fast linear algebra routines
   SCALAPACK package :  Parallel linear algebra routines
   Shared memory     :  Shared parallel matrices
   BLAS/LAPACK       :  OpenBLAS 0.3.27  USE64BITINT DYNAMIC_ARCH NO_AFFINITY SapphireRapids SINGLE_THREADED
        Core in use  :  SapphireRapids
   Copyright (c) 2011-2014, The OpenBLAS Project


***************************************
The coordinates will be read from file: coord.xyz
***************************************


Your calculation utilizes the atom-pairwise dispersion correction
based on EEQ partial charges (D4)


Warning: RI is on but no J-basis has been assigned. Assigning Def2/J (nothing to worry about!)
================================================================================

----- Orbital basis set information -----
Your calculation utilizes the basis: def2-QZVPP
   F. Weigend and R. Ahlrichs, Phys. Chem. Chem. Phys. 7, 3297 (2005).

----- AuxJ basis set information -----
Your calculation utilizes the auxiliary basis: def2/J
   F. Weigend, Phys. Chem. Chem. Phys. 8, 1057 (2006).

================================================================================
                                        WARNINGS
                       Please study these warnings very carefully!
================================================================================

WARNING: Old DensityContainer found on disk!
         Will remove this file - 
         If you want to keep old densities, please start your calculation with a different basename. 


================================================================================
                                       INPUT FILE
================================================================================
NAME = orca.inp
|  1> !UKS wb97x-D4 def2-QZVPP defgrid3 SP
|  2> %pal nprocs 12 end
|  3> * XYZFILE 0 1 coord.xyz
|  4> 
|  5> 
|  6>                          ****END OF INPUT****
================================================================================

                       ****************************
                       * Single Point Calculation *
                       ****************************

---------------------------------
CARTESIAN COORDINATES (ANGSTROEM)
---------------------------------
  N     -4.266936    0.820410    0.146514
  C     -4.437065   -0.515688    0.018433
  C     -3.383424   -1.367517   -0.058789
  C     -2.043627   -0.889523   -0.013936
  C     -1.910569    0.524630    0.123453
  C     -3.010949    1.317976    0.193879
  H     -5.458581   -0.866806   -0.016234
  H     -3.570534   -2.427623   -0.155083
  N     -1.061682   -1.782721   -0.103289
  H     -0.936990    0.986710    0.175018
  H     -2.928365    2.391072    0.294271
  C     -5.420456    1.712010    0.155151
  H     -5.179066    2.613628    0.710482
  H     -5.701514    1.981275   -0.861532
  H     -6.257820    1.217905    0.639671
  N      0.144175   -1.229827   -0.048836
  C      1.141758   -2.036773   -0.140317
  C      2.516174   -1.555395   -0.040378
  H      1.006325   -3.114715   -0.242726
  O      3.430247   -2.358339    0.078488
  C      2.813545   -0.093044   -0.046269
  C      3.848928    0.369367    0.766351
  C      4.196494    1.711184    0.770254
  C      3.534676    2.603162   -0.063978
  C      2.521734    2.146569   -0.896437
  C      2.155907    0.808100   -0.883056
  H      4.374754   -0.320501    1.413856
  H      4.988006    2.060348    1.420440
  H      3.811015    3.649626   -0.068715
  H      2.012966    2.833939   -1.559670
  H      1.368106    0.468350   -1.539648

----------------------------
CARTESIAN COORDINATES (A.U.)
----------------------------
  NO LB      ZA    FRAG     MASS         X           Y           Z
   0 N     7.0000    0    14.007   -8.063340    1.550349    0.276872
   1 C     6.0000    0    12.011   -8.384838   -0.974508    0.034833
   2 C     6.0000    0    12.011   -6.393744   -2.584232   -0.111096
   3 C     6.0000    0    12.011   -3.861896   -1.680955   -0.026336
   4 C     6.0000    0    12.011   -3.610452    0.991406    0.233292
   5 C     6.0000    0    12.011   -5.689869    2.490613    0.366378
   6 H     1.0000    0     1.008  -10.315223   -1.638026   -0.030678
   7 H     1.0000    0     1.008   -6.747331   -4.587543   -0.293064
   8 N     7.0000    0    14.007   -2.006288   -3.368855   -0.195189
   9 H     1.0000    0     1.008   -1.770655    1.864612    0.330737
  10 H     1.0000    0     1.008   -5.533807    4.518471    0.556091
  11 C     6.0000    0    12.011  -10.243178    3.235230    0.293192
  12 H     1.0000    0     1.008   -9.787017    4.939042    1.342616
  13 H     1.0000    0     1.008  -10.774301    3.744067   -1.628059
  14 H     1.0000    0     1.008  -11.825566    2.301507    1.208804
  15 N     7.0000    0    14.007    0.272450   -2.324035   -0.092286
  16 C     6.0000    0    12.011    2.157610   -3.848943   -0.265160
  17 C     6.0000    0    12.011    4.754881   -2.939271   -0.076303
  18 H     1.0000    0     1.008    1.901679   -5.885959   -0.458687
  19 O     8.0000    0    15.999    6.482227   -4.456614    0.148321
  20 C     6.0000    0    12.011    5.316830   -0.175827   -0.087437
  21 C     6.0000    0    12.011    7.273419    0.698003    1.448194
  22 C     6.0000    0    12.011    7.930223    3.233670    1.455569
  23 C     6.0000    0    12.011    6.679571    4.919262   -0.120901
  24 C     6.0000    0    12.011    4.765387    4.056427   -1.694020
  25 C     6.0000    0    12.011    4.074074    1.527087   -1.668734
  26 H     1.0000    0     1.008    8.267087   -0.605660    2.671800
  27 H     1.0000    0     1.008    9.425965    3.893493    2.684242
  28 H     1.0000    0     1.008    7.201774    6.896794   -0.129852
  29 H     1.0000    0     1.008    3.803954    5.355369   -2.947349
  30 H     1.0000    0     1.008    2.585346    0.885053   -2.909513

--------------------------------
INTERNAL COORDINATES (ANGSTROEM)
--------------------------------
 N      0   0   0     0.000000000000     0.00000000     0.00000000
 C      1   0   0     1.352961336305     0.00000000     0.00000000
 C      2   1   0     1.357105828996   121.84450969     0.00000000
 C      3   2   1     1.423216120587   121.21688954   359.72581935
 C      4   3   2     1.427027953531   115.06426451     0.34021144
 C      1   2   3     1.351783014059   118.92374816     0.23553806
 H      2   1   3     1.080731461227   116.27837837   179.83981067
 H      3   2   1     1.080790500432   119.09944136   179.66599779
 N      4   3   2     1.330414387197   117.85366306   180.40183580
 H      5   4   3     1.078903819298   120.87477893   179.51891605
 H      6   1   2     1.080941163840   116.08159205   179.85354301
 C      1   2   3     1.457956037286   120.33070811   176.73497194
 H     12   1   2     1.086083768767   109.56374780   153.37638325
 H     12   1   2     1.088641204664   110.48674991   273.78395627
 H     12   1   2     1.086313900690   109.53357480    34.20735800
 N      9   4   3     1.327685113556   112.83092010   180.09439319
 C     16   9   4     1.286352913643   116.11663715   180.52838373
 C     17  16   9     1.459702975704   121.22893760   182.46250962
 H     17  16   9     1.091233218427   122.01208703   359.17492908
 O     18  17  16     1.222446704092   119.61043037   168.62859412
 C     18  17  16     1.492292324754   120.69842684   350.22179700
 C     21  18  17     1.395059968520   118.06077094   143.23358276
 C     22  21  18     1.386106194521   120.57149079   178.00917240
 C     23  22  21     1.389088697153   120.03015070   358.39307988
 C     24  23  22     1.388350367960   119.77057363     0.25257021
 C     25  24  23     1.387626778978   120.25109293     0.95610371
 H     22  21  18     1.082439224385   119.84986210   356.87117407
 H     23  22  21     1.082196159435   119.82962273   178.73958127
 H     24  23  22     1.082346220716   120.12113802   180.55975126
 H     25  24  23     1.082220751998   120.10433277   180.94836954
 H     26  25  24     1.080357774301   119.32227255   180.21938812

---------------------------
INTERNAL COORDINATES (A.U.)
---------------------------
 N      0   0   0     0.000000000000     0.00000000     0.00000000
 C      1   0   0     2.556726395400     0.00000000     0.00000000
 C      2   1   0     2.564558351550   121.84450969     0.00000000
 C      3   2   1     2.689488697291   121.21688954   359.72581935
 C      4   3   2     2.696692017624   115.06426451     0.34021144
 C      1   2   3     2.554499689058   118.92374816     0.23553806
 H      2   1   3     2.042286486032   116.27837837   179.83981067
 H      3   2   1     2.042398053960   119.09944136   179.66599779
 N      4   3   2     2.514118836430   117.85366306   180.40183580
 H      5   4   3     2.038832743314   120.87477893   179.51891605
 H      6   1   2     2.042682766540   116.08159205   179.85354301
 C      1   2   3     2.755137625768   120.33070811   176.73497194
 H     12   1   2     2.052400881466   109.56374780   153.37638325
 H     12   1   2     2.057233734918   110.48674991   273.78395627
 H     12   1   2     2.052835767776   109.53357480    34.20735800
 N      9   4   3     2.508961256704   112.83092010   180.09439319
 C     16   9   4     2.430854718357   116.11663715   180.52838373
 C     17  16   9     2.758438860950   121.22893760   182.46250962
 H     17  16   9     2.062131931065   122.01208703   359.17492908
 O     18  17  16     2.310089484049   119.61043037   168.62859412
 C     18  17  16     2.820023805539   120.69842684   350.22179700
 C     21  18  17     2.636281280900   118.06077094   143.23358276
 C     22  21  18     2.619361100177   120.57149079   178.00917240
 C     23  22  21     2.624997213345   120.03015070   358.39307988
 C     24  23  22     2.623601973374   119.77057363     0.25257021
 C     25  24  23     2.622234588364   120.25109293     0.95610371
 H     22  21  18     2.045513690702   119.84986210   356.87117407
 H     23  22  21     2.045054364513   119.82962273   178.73958127
 H     24  23  22     2.045337939238   120.12113802   180.55975126
 H     25  24  23     2.045100837723   120.10433277   180.94836954
 H     26  25  24     2.041580320082   119.32227255   180.21938812

---------------------
BASIS SET INFORMATION
---------------------
There are 4 groups of distinct atoms

 Group   1 Type N   : 15s8p3d2f1g contracted to 7s4p3d2f1g pattern {8211111/5111/111/11/1}
 Group   2 Type C   : 15s8p3d2f1g contracted to 7s4p3d2f1g pattern {8211111/5111/111/11/1}
 Group   3 Type H   : 7s3p2d1f contracted to 4s3p2d1f pattern {4111/111/11/1}
 Group   4 Type O   : 15s8p3d2f1g contracted to 7s4p3d2f1g pattern {8211111/5111/111/11/1}

Atom   0N    basis set group =>   1
Atom   1C    basis set group =>   2
Atom   2C    basis set group =>   2
Atom   3C    basis set group =>   2
Atom   4C    basis set group =>   2
Atom   5C    basis set group =>   2
Atom   6H    basis set group =>   3
Atom   7H    basis set group =>   3
Atom   8N    basis set group =>   1
Atom   9H    basis set group =>   3
Atom  10H    basis set group =>   3
Atom  11C    basis set group =>   2
Atom  12H    basis set group =>   3
Atom  13H    basis set group =>   3
Atom  14H    basis set group =>   3
Atom  15N    basis set group =>   1
Atom  16C    basis set group =>   2
Atom  17C    basis set group =>   2
Atom  18H    basis set group =>   3
Atom  19O    basis set group =>   4
Atom  20C    basis set group =>   2
Atom  21C    basis set group =>   2
Atom  22C    basis set group =>   2
Atom  23C    basis set group =>   2
Atom  24C    basis set group =>   2
Atom  25C    basis set group =>   2
Atom  26H    basis set group =>   3
Atom  27H    basis set group =>   3
Atom  28H    basis set group =>   3
Atom  29H    basis set group =>   3
Atom  30H    basis set group =>   3
---------------------------------
AUXILIARY/J BASIS SET INFORMATION
---------------------------------
There are 4 groups of distinct atoms

 Group   1 Type N   : 12s5p4d2f1g contracted to 6s4p3d1f1g pattern {711111/2111/211/2/1}
 Group   2 Type C   : 12s5p4d2f1g contracted to 6s4p3d1f1g pattern {711111/2111/211/2/1}
 Group   3 Type H   : 5s2p1d contracted to 3s1p1d pattern {311/2/1}
 Group   4 Type O   : 12s5p4d2f1g contracted to 6s4p3d1f1g pattern {711111/2111/211/2/1}

Atom   0N    basis set group =>   1
Atom   1C    basis set group =>   2
Atom   2C    basis set group =>   2
Atom   3C    basis set group =>   2
Atom   4C    basis set group =>   2
Atom   5C    basis set group =>   2
Atom   6H    basis set group =>   3
Atom   7H    basis set group =>   3
Atom   8N    basis set group =>   1
Atom   9H    basis set group =>   3
Atom  10H    basis set group =>   3
Atom  11C    basis set group =>   2
Atom  12H    basis set group =>   3
Atom  13H    basis set group =>   3
Atom  14H    basis set group =>   3
Atom  15N    basis set group =>   1
Atom  16C    basis set group =>   2
Atom  17C    basis set group =>   2
Atom  18H    basis set group =>   3
Atom  19O    basis set group =>   4
Atom  20C    basis set group =>   2
Atom  21C    basis set group =>   2
Atom  22C    basis set group =>   2
Atom  23C    basis set group =>   2
Atom  24C    basis set group =>   2
Atom  25C    basis set group =>   2
Atom  26H    basis set group =>   3
Atom  27H    basis set group =>   3
Atom  28H    basis set group =>   3
Atom  29H    basis set group =>   3
Atom  30H    basis set group =>   3

Checking for AutoStart:
The File: orca.gbw exists
Trying to determine its content:
     ... Fine, the file contains calculation information
     ... Fine, the calculation information was read
     ... Fine, the file contains a basis set
     ... Fine, the basis set was read
     ... Fine, the file contains a geometry
     ... Fine, the geometry was read
     ... Fine, the file contains a set of orbitals
     ... Fine, the orbitals can be read
     => possible old guess file was deleted
     => GBW file was renamed to GES file
     => GES file is set as startup file
     => Guess is set to MORead
     ... now leaving AutoStart


           ************************************************************
           *        Program running with 12 parallel MPI-processes    *
           *              working on a common directory               *
           ************************************************************
------------------------------------------------------------------------------
                             ORCA STARTUP CALCULATIONS
                           -- RI-GTO INTEGRALS CHOSEN --
------------------------------------------------------------------------------
------------------------------------------------------------------------------
                   ___                                                        
                  /   \      - P O W E R E D   B Y -                         
                 /     \                                                     
                 |  |  |   _    _      __       _____    __    __             
                 |  |  |  | |  | |    /  \     |  _  \  |  |  /  |          
                  \  \/   | |  | |   /    \    | | | |  |  | /  /          
                 / \  \   | |__| |  /  /\  \   | |_| |  |  |/  /          
                |  |  |   |  __  | /  /__\  \  |    /   |      \           
                |  |  |   | |  | | |   __   |  |    \   |  |\   \          
                \     /   | |  | | |  |  |  |  | |\  \  |  | \   \       
                 \___/    |_|  |_| |__|  |__|  |_| \__\ |__|  \__/        
                                                                              
                      - O R C A' S   B I G   F R I E N D -                    
                                      &                                       
                       - I N T E G R A L  F E E D E R -                       
                                                                              
 v1 FN, 2020, v2 2021, v3 2022-2024                                           
------------------------------------------------------------------------------


----------------------
SHARK INTEGRAL PACKAGE
----------------------

Number of atoms                             ...     31
Number of basis functions                   ...   1416
Number of shells                            ...    436
Maximum angular momentum                    ...      4
Integral batch strategy                     ... SHARK/LIBINT Hybrid
RI-J (if used) integral strategy            ... SPLIT-RIJ (Revised 2003 algorithm where possible)
Printlevel                                  ...      1
Contraction scheme used                     ... SEGMENTED contraction
Prescreening option                         ... SCHWARTZ
   Thresh                                   ... 1.000e-10
   Tcut                                     ... 1.000e-11
   Tpresel                                  ... 1.000e-11 
Coulomb Range Separation                    ... NOT USED
Exchange Range Separation                   ... Long Range
   Mu parameter                             ... 3.000e-01
   Scaling (regular/separated)              ... 1.670e-01 8.330e-01
Multipole approximations                    ... NOT USED
Finite Nucleus Model                        ... NOT USED
CABS basis                                  ... NOT available
Auxiliary Coulomb fitting basis             ... AVAILABLE
   # of basis functions in Aux-J            ...   1025
   # of shells in Aux-J                     ...    335
   Maximum angular momentum in Aux-J        ...      4
Auxiliary J/K fitting basis                 ... NOT available
Auxiliary Correlation fitting basis         ... NOT available
Auxiliary 'external' fitting basis          ... NOT available

Checking pre-screening integrals            ... done (  0.0 sec) Dimension = 436
Check shell pair data                       ... done (  0.0 sec)
Shell pair information
Shell pair cut-off parameter TPreSel        ...   1.0e-11
Total number of shell pairs                 ...     95266
Shell pairs after pre-screening             ...     56130
Total number of primitive shell pairs       ...    239866
Primitive shell pairs kept                  ...    100052
          la=0 lb=0:   8803 shell pairs
          la=1 lb=0:  12654 shell pairs
          la=1 lb=1:   4448 shell pairs
          la=2 lb=0:   7816 shell pairs
          la=2 lb=1:   5676 shell pairs
          la=2 lb=2:   1794 shell pairs
          la=3 lb=0:   4585 shell pairs
          la=3 lb=1:   3372 shell pairs
          la=3 lb=2:   2043 shell pairs
          la=3 lb=3:    616 shell pairs
          la=4 lb=0:   1756 shell pairs
          la=4 lb=1:   1257 shell pairs
          la=4 lb=2:    775 shell pairs
          la=4 lb=3:    444 shell pairs
          la=4 lb=4:     91 shell pairs

Calculating one electron integrals          ... done (  0.2 sec)
Calculating RI/J V-Matrix + Cholesky decomp.... done (  0.1 sec)
Calculating Nuclear repulsion               ... done (  0.0 sec) ENN=   1166.969135561869 Eh

Diagonalization of the overlap matrix:
Smallest eigenvalue                        ... 6.078e-06
Time for diagonalization                   ...    0.331 sec
Threshold for overlap eigenvalues          ... 1.000e-07
Number of eigenvalues below threshold      ... 0
Time for construction of square roots      ...    0.227 sec
Total time needed                          ...    0.576 sec

-------------------
DFT GRID GENERATION
-------------------

General Integration Accuracy     IntAcc      ... 4.959
Radial Grid Type                 RadialGrid  ... OptM3 with GC (2021)
Angular Grid (max. ang.)         AngularGrid ... 6 (Lebedev-590)
Angular grid pruning method      GridPruning ... 4 (adaptive)
Weight generation scheme         WeightScheme... mBecke (2022)
Basis function cutoff            BFCut       ... 1.0000e-10
Integration weight cutoff        WCut        ... 1.0000e-14
Partially contracted basis set               ... off
Rotationally invariant grid construction     ... off
Angular grids for H and He will be reduced by one unit
Diffuse basis detected: some atoms will have their outermost
                        angular grid increased by 1.

Total number of grid points                  ...   377242
Total number of batches                      ...     5908
Average number of points per batch           ...       63
Average number of grid points per atom       ...    12169

--------------------
COSX GRID GENERATION
--------------------

GRIDX 1
-------
General Integration Accuracy     IntAcc      ... 4.020
Radial Grid Type                 RadialGrid  ... OptM3 with GC (2021)
Angular Grid (max. ang.)         AngularGrid ... 2 (Lebedev-110)
Angular grid pruning method      GridPruning ... 4 (adaptive)
Weight generation scheme         WeightScheme... mBecke (2022)
Basis function cutoff            BFCut       ... 1.0000e-10
Integration weight cutoff        WCut        ... 1.0000e-14
Partially contracted basis set               ... on
Rotationally invariant grid construction     ... off
Angular grids for H and He will be reduced by one unit
Diffuse basis detected: some atoms will have their outermost
                        angular grid increased by 1.

Total number of grid points                  ...    46771
Total number of batches                      ...      381
Average number of points per batch           ...      122
Average number of grid points per atom       ...     1509
UseSFitting                                  ... on

GRIDX 2
-------
General Integration Accuracy     IntAcc      ... 4.338
Radial Grid Type                 RadialGrid  ... OptM3 with GC (2021)
Angular Grid (max. ang.)         AngularGrid ... 3 (Lebedev-194)
Angular grid pruning method      GridPruning ... 4 (adaptive)
Weight generation scheme         WeightScheme... mBecke (2022)
Basis function cutoff            BFCut       ... 1.0000e-10
Integration weight cutoff        WCut        ... 1.0000e-14
Partially contracted basis set               ... on
Rotationally invariant grid construction     ... off
Angular grids for H and He will be reduced by one unit
Diffuse basis detected: some atoms will have their outermost
                        angular grid increased by 1.

Total number of grid points                  ...   100832
Total number of batches                      ...      803
Average number of points per batch           ...      125
Average number of grid points per atom       ...     3253
UseSFitting                                  ... on

GRIDX 3
-------
General Integration Accuracy     IntAcc      ... 4.871
Radial Grid Type                 RadialGrid  ... OptM3 with GC (2021)
Angular Grid (max. ang.)         AngularGrid ... 4 (Lebedev-302)
Angular grid pruning method      GridPruning ... 4 (adaptive)
Weight generation scheme         WeightScheme... mBecke (2022)
Basis function cutoff            BFCut       ... 1.0000e-10
Integration weight cutoff        WCut        ... 1.0000e-14
Partially contracted basis set               ... on
Rotationally invariant grid construction     ... off
Angular grids for H and He will be reduced by one unit
Diffuse basis detected: some atoms will have their outermost
                        angular grid increased by 1.

Total number of grid points                  ...   185926
Total number of batches                      ...     1467
Average number of points per batch           ...      126
Average number of grid points per atom       ...     5998
UseSFitting                                  ... on
Initializing property integral containers    ... done (  0.0 sec)

SHARK setup successfully completed in  14.6 seconds

Maximum memory used throughout the entire STARTUP-calculation: 155.7 MB


           ************************************************************
           *        Program running with 12 parallel MPI-processes    *
           *              working on a common directory               *
           ************************************************************
-------------------------------------------------------------------------------
                                 ORCA GUESS
                   Start orbitals & Density for SCF / CASSCF
-------------------------------------------------------------------------------

------------
SCF SETTINGS
------------
Hamiltonian:
 Density Functional     Method          .... DFT(GTOs)
 Exchange Functional    Exchange        .... WB97X-V
 Correlation Functional Correlation     .... WB97X-V
 Gradients option       PostSCFGGA      .... off
 Hybrid DFT is turned on
   Fraction HF Exchange ScalHFX         ....  0.167000
   Scaling of DF-GGA-X  ScalDFX         ....  0.000000
   Scaling of DF-GGA-C  ScalDFC         ....  1.000000
   Scaling of DF-LDA-C  ScalLDAC        ....  1.000000
   Perturbative correction              ....  0.000000
 Long-range corrected/Screened/Range-Separated Hybrid DFT is turned on
   Amount of maximum screened exact exchange              ....  0.833000
   Range separation parameter mu (erf(mu*r12)/r12)        ....  0.300000
 RI-approximation to the Coulomb term is turned on
   Number of AuxJ basis functions       .... 1025
   RIJ-COSX (HFX calculated with COS-X)).... on


General Settings:
 Integral files         IntName         .... orca
 Hartree-Fock type      HFTyp           .... UHF
 Total Charge           Charge          ....    0
 Multiplicity           Mult            ....    1
 Number of Electrons    NEL             ....  126
 Basis Dimension        Dim             .... 1416
 Nuclear Repulsion      ENuc            ....   1166.9691355619 Eh

Convergence Acceleration:
 AO-DIIS                CNVDIIS         .... on
   Start iteration      DIISMaxIt       ....    12
   Startup error        DIISStart       ....  0.200000
   # of expansion vecs  DIISMaxEq       ....     5
   Bias factor          DIISBfac        ....   1.050
   Max. coefficient     DIISMaxC        ....  10.000
 MO-DIIS                CNVKDIIS        .... off
 Trust-Rad. Augm. Hess. CNVTRAH         .... auto
   Auto Start mean grad. ratio tolernc. ....  1.125000
   Auto Start start iteration           ....     1
   Auto Start num. interpolation iter.  ....    10
   Max. Number of Micro iterations      ....    24
   Max. Number of Macro iterations      .... Maxiter - #DIIS iter
   Number of Davidson start vectors     ....     2
   Converg. threshold    (grad. norm)   ....   5.000e-05
   Grad. Scal. Fac. for Micro threshold ....   0.100
   Minimum threshold for Micro iter.    ....   1.000e-02
   NR start threshold (gradient norm)   ....   1.000e-04
   Initial trust radius                 ....   0.400
   Minimum AH scaling param. (alpha)    ....   1.000
   Maximum AH scaling param. (alpha)    .... 1000.000
   Quad. conv. algorithm                .... NR
   White noise on init. David. guess    .... on
   Maximum white noise                  ....   0.010
   Pseudo random numbers                .... off
   Inactive MOs                         .... canonical
   Orbital update algorithm             .... Taylor
   Preconditioner                       .... Diag
   Full preconditioner red. dimension   ....   250
 SOSCF                  CNVSOSCF        .... on
   Start iteration      SOSCFMaxIt      ....   150
   Startup grad/error   SOSCFStart      ....  0.003300
   Hessian update       SOSCFHessUp     .... L-BFGS
 Level Shifting         CNVShift        .... on
   Level shift para.    LevelShift      ....    0.2500
   Turn off err/grad.   ShiftErr        ....    0.0010
 Zerner damping         CNVZerner       .... off
 Static damping         CNVDamp         .... on
   Fraction old density DampFac         ....    0.7000
   Max. Damping (<1)    DampMax         ....    0.9800
   Min. Damping (>=0)   DampMin         ....    0.0000
   Turn off err/grad.   DampErr         ....    0.1000

SCF Procedure:
 Maximum # iterations   MaxIter         ....   125
 SCF integral mode      SCFMode         .... Direct
   Integral package                     .... SHARK and LIBINT hybrid scheme
 Reset frequency        DirectResetFreq ....    20
 Integral Threshold     Thresh          ....  1.000e-10 Eh
 Primitive CutOff       TCut            ....  1.000e-11 Eh

Convergence Tolerance:
 Convergence Check Mode ConvCheckMode   .... Total+1el-Energy
 Convergence forced     ConvForced      .... 0
 Energy Change          TolE            ....  1.000e-06 Eh
 1-El. energy change                    ....  1.000e-03 Eh
 Orbital Gradient       TolG            ....  5.000e-05
 Orbital Rotation angle TolX            ....  5.000e-05
 DIIS Error             TolErr          ....  1.000e-06

---------------------
INITIAL GUESS: MOREAD
---------------------
Guess MOs are being read from file: orca.ges
Input Geometry matches current geometry (good)
Input basis set matches current basis set (good)
MOs were renormalized
MOs were reorthogonalized (Cholesky)
                      ------------------
                      INITIAL GUESS DONE (   4.5 sec)
                      ------------------
             **** ENERGY FILE WAS UPDATED (orca.en.tmp) ****
Finished Guess after   6.0 sec
Maximum memory used throughout the entire GUESS-calculation: 189.9 MB


           ************************************************************
           *        Program running with 12 parallel MPI-processes    *
           *              working on a common directory               *
           ************************************************************

-------------------------------------------------------------------------------------------
                                      ORCA LEAN-SCF
                              memory conserving SCF solver
-------------------------------------------------------------------------------------------

----------------------------------------D-I-I-S--------------------------------------------
Iteration    Energy (Eh)           Delta-E    RMSDP     MaxDP     DIISErr   Damp  Time(sec)
-------------------------------------------------------------------------------------------
               ***  Starting incremental Fock matrix formation  ***
                              *** Initializing SOSCF ***
---------------------------------------S-O-S-C-F--------------------------------------
Iteration    Energy (Eh)           Delta-E    RMSDP     MaxDP     MaxGrad    Time(sec)
--------------------------------------------------------------------------------------
    1    -781.3064928717633393     0.00e+00  4.16e-06  5.89e-04  5.85e-06    90.1
               *** Restarting incremental Fock matrix formation ***
    2    -781.3064928843768939    -1.26e-08  1.01e-06  1.40e-04  1.04e-05    87.8
                  *** Gradient check signals convergence ***

               *****************************************************
               *                     SUCCESS                       *
               *           SCF CONVERGED AFTER   2 CYCLES          *
               *****************************************************

Recomputing exchange energy using gridx3       ... done (  141.866 sec)
Old exchange energy                            :    -34.010356178 Eh
New exchange energy                            :    -34.010356798 Eh
Exchange energy change after final integration :     -0.000000620 Eh
Total energy after final integration           :   -781.306493505 Eh
             **** ENERGY FILE WAS UPDATED (orca.en.tmp) ****

----------------
TOTAL SCF ENERGY
----------------

Total Energy       :       -781.30649350469685 Eh          -21260.43055 eV

Components:
Nuclear Repulsion  :       1166.96913556186928 Eh           31754.84456 eV
Electronic Energy  :      -1948.27562844624617 Eh          -53015.27509 eV
One Electron Energy:      -3373.76569944465518 Eh          -91804.83195 eV
Two Electron Energy:       1425.49007099840901 Eh           38789.55685 eV

Virial components:
Potential Energy   :      -1559.46150664839797 Eh          -42435.10495 eV
Kinetic Energy     :        778.15501314370113 Eh           21174.67441 eV
Virial Ratio       :          2.00404993903241

DFT components:
N(Alpha)           :       63.000011245245 electrons
N(Beta)            :       63.000011245245 electrons
N(Total)           :      126.000022490490 electrons
E(X)               :      -71.274957403453 Eh       
E(C)               :       -5.268317889360 Eh       
E(XC)              :      -76.543275292813 Eh       

---------------
SCF CONVERGENCE
---------------

  Last Energy change         ...    1.2614e-08  Tolerance :   1.0000e-06
  Last MAX-Density change    ...    1.4038e-04  Tolerance :   1.0000e-05
  Last RMS-Density change    ...    1.0060e-06  Tolerance :   1.0000e-06
  Last DIIS Error            ...    2.0465e-05  Tolerance :   1.0000e-06
  Last Orbital Gradient      ...    1.0373e-05  Tolerance :   5.0000e-05
  Last Orbital Rotation      ...    2.5618e-05  Tolerance :   5.0000e-05


----------------------
UHF SPIN CONTAMINATION
----------------------

Warning: in a DFT calculation there is little theoretical justification to 
         calculate <S**2> as in Hartree-Fock theory. We will do it anyways
         but you should keep in mind that the values have only limited relevance

Expectation value of <S**2>     :     0.000000
Ideal value S*(S+1) for S=0.0   :     0.000000
Deviation                       :     0.000000

----------------
ORBITAL ENERGIES
----------------
                 SPIN UP ORBITALS
  NO   OCC          E(Eh)            E(eV) 
   0   1.0000     -19.182897      -521.9932 
   1   1.0000     -14.508803      -394.8046 
   2   1.0000     -14.431336      -392.6966 
   3   1.0000     -14.400095      -391.8465 
   4   1.0000     -10.352170      -281.6969 
   5   1.0000     -10.351019      -281.6655 
   6   1.0000     -10.350101      -281.6406 
   7   1.0000     -10.345341      -281.5110 
   8   1.0000     -10.331520      -281.1350 
   9   1.0000     -10.293632      -280.1040 
  10   1.0000     -10.291681      -280.0509 
  11   1.0000     -10.283519      -279.8288 
  12   1.0000     -10.275688      -279.6157 
  13   1.0000     -10.274422      -279.5812 
  14   1.0000     -10.272944      -279.5410 
  15   1.0000     -10.271390      -279.4987 
  16   1.0000     -10.270934      -279.4863 
  17   1.0000     -10.270075      -279.4629 
  18   1.0000      -1.169112       -31.8131 
  19   1.0000      -1.155435       -31.4410 
  20   1.0000      -1.130004       -30.7490 
  21   1.0000      -0.999581       -27.2000 
  22   1.0000      -0.991634       -26.9837 
  23   1.0000      -0.940290       -25.5866 
  24   1.0000      -0.937023       -25.4977 
  25   1.0000      -0.889456       -24.2033 
  26   1.0000      -0.876800       -23.8589 
  27   1.0000      -0.865162       -23.5422 
  28   1.0000      -0.806358       -21.9421 
  29   1.0000      -0.791023       -21.5248 
  30   1.0000      -0.748412       -20.3653 
  31   1.0000      -0.727905       -19.8073 
  32   1.0000      -0.718403       -19.5487 
  33   1.0000      -0.676220       -18.4009 
  34   1.0000      -0.665132       -18.0991 
  35   1.0000      -0.652192       -17.7471 
  36   1.0000      -0.628680       -17.1073 
  37   1.0000      -0.620176       -16.8758 
  38   1.0000      -0.608184       -16.5495 
  39   1.0000      -0.593890       -16.1606 
  40   1.0000      -0.585314       -15.9272 
  41   1.0000      -0.573119       -15.5954 
  42   1.0000      -0.562428       -15.3044 
  43   1.0000      -0.553734       -15.0679 
  44   1.0000      -0.546242       -14.8640 
  45   1.0000      -0.538424       -14.6513 
  46   1.0000      -0.534743       -14.5511 
  47   1.0000      -0.527767       -14.3613 
  48   1.0000      -0.518449       -14.1077 
  49   1.0000      -0.512215       -13.9381 
  50   1.0000      -0.494627       -13.4595 
  51   1.0000      -0.486438       -13.2366 
  52   1.0000      -0.467977       -12.7343 
  53   1.0000      -0.462909       -12.5964 
  54   1.0000      -0.447051       -12.1649 
  55   1.0000      -0.437835       -11.9141 
  56   1.0000      -0.407347       -11.0845 
  57   1.0000      -0.399326       -10.8662 
  58   1.0000      -0.353157        -9.6099 
  59   1.0000      -0.346006        -9.4153 
  60   1.0000      -0.337995        -9.1973 
  61   1.0000      -0.317526        -8.6403 
  62   1.0000      -0.283601        -7.7172 
  63   0.0000      -0.002448        -0.0666 
  64   0.0000       0.040244         1.0951 
  65   0.0000       0.051126         1.3912 
  66   0.0000       0.059049         1.6068 
  67   0.0000       0.073773         2.0075 
  68   0.0000       0.084860         2.3092 
  69   0.0000       0.088190         2.3998 
  70   0.0000       0.091666         2.4944 
  71   0.0000       0.103081         2.8050 
  72   0.0000       0.117030         3.1845 
  73   0.0000       0.120430         3.2771 

                 SPIN DOWN ORBITALS
  NO   OCC          E(Eh)            E(eV) 
   0   1.0000     -19.182897      -521.9932 
   1   1.0000     -14.508803      -394.8046 
   2   1.0000     -14.431336      -392.6966 
   3   1.0000     -14.400095      -391.8465 
   4   1.0000     -10.352170      -281.6969 
   5   1.0000     -10.351019      -281.6655 
   6   1.0000     -10.350101      -281.6406 
   7   1.0000     -10.345341      -281.5110 
   8   1.0000     -10.331520      -281.1350 
   9   1.0000     -10.293632      -280.1040 
  10   1.0000     -10.291681      -280.0509 
  11   1.0000     -10.283519      -279.8288 
  12   1.0000     -10.275688      -279.6157 
  13   1.0000     -10.274422      -279.5812 
  14   1.0000     -10.272944      -279.5410 
  15   1.0000     -10.271390      -279.4987 
  16   1.0000     -10.270934      -279.4863 
  17   1.0000     -10.270075      -279.4629 
  18   1.0000      -1.169112       -31.8131 
  19   1.0000      -1.155435       -31.4410 
  20   1.0000      -1.130004       -30.7490 
  21   1.0000      -0.999581       -27.2000 
  22   1.0000      -0.991634       -26.9837 
  23   1.0000      -0.940290       -25.5866 
  24   1.0000      -0.937023       -25.4977 
  25   1.0000      -0.889456       -24.2033 
  26   1.0000      -0.876800       -23.8589 
  27   1.0000      -0.865162       -23.5422 
  28   1.0000      -0.806358       -21.9421 
  29   1.0000      -0.791023       -21.5248 
  30   1.0000      -0.748412       -20.3653 
  31   1.0000      -0.727905       -19.8073 
  32   1.0000      -0.718403       -19.5487 
  33   1.0000      -0.676220       -18.4009 
  34   1.0000      -0.665132       -18.0991 
  35   1.0000      -0.652192       -17.7471 
  36   1.0000      -0.628680       -17.1073 
  37   1.0000      -0.620176       -16.8758 
  38   1.0000      -0.608184       -16.5495 
  39   1.0000      -0.593890       -16.1606 
  40   1.0000      -0.585314       -15.9272 
  41   1.0000      -0.573119       -15.5954 
  42   1.0000      -0.562428       -15.3044 
  43   1.0000      -0.553734       -15.0679 
  44   1.0000      -0.546242       -14.8640 
  45   1.0000      -0.538424       -14.6513 
  46   1.0000      -0.534743       -14.5511 
  47   1.0000      -0.527767       -14.3613 
  48   1.0000      -0.518449       -14.1077 
  49   1.0000      -0.512215       -13.9381 
  50   1.0000      -0.494627       -13.4595 
  51   1.0000      -0.486438       -13.2366 
  52   1.0000      -0.467977       -12.7343 
  53   1.0000      -0.462909       -12.5964 
  54   1.0000      -0.447051       -12.1649 
  55   1.0000      -0.437835       -11.9141 
  56   1.0000      -0.407347       -11.0845 
  57   1.0000      -0.399326       -10.8662 
  58   1.0000      -0.353157        -9.6099 
  59   1.0000      -0.346006        -9.4153 
  60   1.0000      -0.337995        -9.1973 
  61   1.0000      -0.317526        -8.6403 
  62   1.0000      -0.283601        -7.7172 
  63   0.0000      -0.002448        -0.0666 
  64   0.0000       0.040244         1.0951 
  65   0.0000       0.051126         1.3912 
  66   0.0000       0.059049         1.6068 
  67   0.0000       0.073773         2.0075 
  68   0.0000       0.084860         2.3092 
  69   0.0000       0.088190         2.3998 
  70   0.0000       0.091666         2.4944 
  71   0.0000       0.103081         2.8050 
  72   0.0000       0.117030         3.1845 
  73   0.0000       0.120430         3.2771 
*Only the first 10 virtual orbitals were printed.

                    ********************************
                    * MULLIKEN POPULATION ANALYSIS *
                    ********************************

--------------------------------------------
MULLIKEN ATOMIC CHARGES AND SPIN POPULATIONS
--------------------------------------------
   0 N :   -0.266087    0.000000
   1 C :    0.154382   -0.000000
   2 C :   -0.157338    0.000000
   3 C :    0.223684   -0.000000
   4 C :   -0.129942   -0.000000
   5 C :    0.122082   -0.000000
   6 H :    0.059944   -0.000000
   7 H :    0.074150   -0.000000
   8 N :   -0.259598   -0.000000
   9 H :    0.065862    0.000000
  10 H :    0.068795    0.000000
  11 C :    0.052793   -0.000000
  12 H :    0.049237    0.000000
  13 H :    0.069980   -0.000000
  14 H :    0.047600   -0.000000
  15 N :   -0.172902    0.000000
  16 C :    0.040541   -0.000000
  17 C :    0.112770    0.000000
  18 H :    0.071102    0.000000
  19 O :   -0.341857   -0.000000
  20 C :    0.181280   -0.000000
  21 C :   -0.069245    0.000000
  22 C :   -0.083442   -0.000000
  23 C :   -0.042162    0.000000
  24 C :   -0.102212   -0.000000
  25 C :   -0.038759    0.000000
  26 H :    0.058760    0.000000
  27 H :    0.056287   -0.000000
  28 H :    0.055163    0.000000
  29 H :    0.060222   -0.000000
  30 H :    0.038909    0.000000
Sum of atomic charges         :   -0.0000000
Sum of atomic spin populations:    0.0000000

-----------------------------------------------------
MULLIKEN REDUCED ORBITAL CHARGES AND SPIN POPULATIONS
-----------------------------------------------------
CHARGE
  0 N s       :     3.494108  s :     3.494108
      pz      :     1.450702  p :     3.645864
      px      :     1.100711
      py      :     1.094451
      dz2     :     0.004147  d :     0.111843
      dxz     :     0.020267
      dyz     :     0.021558
      dx2y2   :     0.029485
      dxy     :     0.036385
      f0      :     0.001787  f :     0.013548
      f+1     :     0.001086
      f-1     :     0.001101
      f+2     :     0.001375
      f-2     :     0.000994
      f+3     :     0.005062
      f-3     :     0.002144
      g0      :     0.000030  g :     0.000724
      g+1     :     0.000059
      g-1     :     0.000059
      g+2     :     0.000059
      g-2     :     0.000052
      g+3     :     0.000019
      g-3     :     0.000083
      g+4     :     0.000185
      g-4     :     0.000179

  1 C s       :     3.269624  s :     3.269624
      pz      :     0.934778  p :     2.448831
      px      :     0.833602
      py      :     0.680452
      dz2     :     0.004011  d :     0.106615
      dxz     :     0.011502
      dyz     :     0.039866
      dx2y2   :     0.036431
      dxy     :     0.014805
      f0      :     0.002525  f :     0.018916
      f+1     :     0.000351
      f-1     :     0.001007
      f+2     :     0.003034
      f-2     :     0.001864
      f+3     :     0.007653
      f-3     :     0.002484
      g0      :     0.000080  g :     0.001631
      g+1     :     0.000084
      g-1     :     0.000264
      g+2     :     0.000128
      g-2     :     0.000072
      g+3     :     0.000057
      g-3     :     0.000211
      g+4     :     0.000310
      g-4     :     0.000425

  2 C s       :     3.362961  s :     3.362961
      pz      :     0.981555  p :     2.691310
      px      :     0.799042
      py      :     0.910714
      dz2     :     0.001507  d :     0.089074
      dxz     :     0.025838
      dyz     :     0.011415
      dx2y2   :     0.035534
      dxy     :     0.014779
      f0      :     0.002097  f :     0.013055
      f+1     :     0.000570
      f-1     :     0.000555
      f+2     :     0.001174
      f-2     :     0.001837
      f+3     :     0.004033
      f-3     :     0.002789
      g0      :     0.000043  g :     0.000938
      g+1     :     0.000124
      g-1     :     0.000069
      g+2     :     0.000036
      g-2     :     0.000070
      g+3     :     0.000042
      g-3     :     0.000131
      g+4     :     0.000212
      g-4     :     0.000211

  3 C s       :     3.255926  s :     3.255926
      pz      :     0.805723  p :     2.374654
      px      :     0.774619
      py      :     0.794311
      dz2     :     0.001969  d :     0.118140
      dxz     :     0.046998
      dyz     :     0.038294
      dx2y2   :     0.001890
      dxy     :     0.028989
      f0      :     0.003359  f :     0.025457
      f+1     :     0.000936
      f-1     :     0.001114
      f+2     :     0.002583
      f-2     :     0.003486
      f+3     :     0.009311
      f-3     :     0.004667
      g0      :     0.000074  g :     0.002141
      g+1     :     0.000230
      g-1     :     0.000181
      g+2     :     0.000129
      g-2     :     0.000137
      g+3     :     0.000095
      g-3     :     0.000267
      g+4     :     0.000465
      g-4     :     0.000562

  4 C s       :     3.348238  s :     3.348238
      pz      :     0.990068  p :     2.687404
      px      :     0.885505
      py      :     0.811831
      dz2     :     0.001718  d :     0.079958
      dxz     :     0.015857
      dyz     :     0.017134
      dx2y2   :     0.016055
      dxy     :     0.029194
      f0      :     0.002026  f :     0.013409
      f+1     :     0.000497
      f-1     :     0.000784
      f+2     :     0.001409
      f-2     :     0.001379
      f+3     :     0.005735
      f-3     :     0.001580
      g0      :     0.000043  g :     0.000933
      g+1     :     0.000090
      g-1     :     0.000094
      g+2     :     0.000064
      g-2     :     0.000047
      g+3     :     0.000028
      g-3     :     0.000150
      g+4     :     0.000188
      g-4     :     0.000229

  5 C s       :     3.307652  s :     3.307652
      pz      :     0.925430  p :     2.440699
      px      :     0.700095
      py      :     0.815174
      dz2     :     0.003129  d :     0.108706
      dxz     :     0.047381
      dyz     :     0.006598
      dx2y2   :     0.024076
      dxy     :     0.027522
      f0      :     0.002608  f :     0.019223
      f+1     :     0.000763
      f-1     :     0.000430
      f+2     :     0.001576
      f-2     :     0.003445
      f+3     :     0.007156
      f-3     :     0.003247
      g0      :     0.000067  g :     0.001637
      g+1     :     0.000294
      g-1     :     0.000077
      g+2     :     0.000074
      g-2     :     0.000115
      g+3     :     0.000044
      g-3     :     0.000218
      g+4     :     0.000386
      g-4     :     0.000363

  6 H s       :     0.903779  s :     0.903779
      pz      :     0.012793  p :     0.031610
      px      :     0.007842
      py      :     0.010975
      dz2     :     0.000186  d :     0.004396
      dxz     :     0.001605
      dyz     :     0.000235
      dx2y2   :     0.000921
      dxy     :     0.001449
      f0      :     0.000051  f :     0.000271
      f+1     :     0.000005
      f-1     :     0.000010
      f+2     :     0.000047
      f-2     :     0.000025
      f+3     :     0.000088
      f-3     :     0.000046

  7 H s       :     0.891955  s :     0.891955
      pz      :     0.014351  p :     0.029142
      px      :     0.009411
      py      :     0.005381
      dz2     :     0.000132  d :     0.004480
      dxz     :     0.000082
      dyz     :     0.001839
      dx2y2   :     0.000531
      dxy     :     0.001896
      f0      :     0.000046  f :     0.000273
      f+1     :     0.000008
      f-1     :     0.000009
      f+2     :     0.000062
      f-2     :     0.000009
      f+3     :     0.000100
      f-3     :     0.000039

  8 N s       :     3.629779  s :     3.629779
      pz      :     1.257646  p :     3.541848
      px      :     0.849176
      py      :     1.435026
      dz2     :     0.006805  d :     0.076809
      dxz     :     0.015308
      dyz     :     0.012571
      dx2y2   :     0.017055
      dxy     :     0.025071
      f0      :     0.001482  f :     0.010434
      f+1     :     0.000935
      f-1     :     0.000453
      f+2     :     0.000706
      f-2     :     0.001013
      f+3     :     0.003709
      f-3     :     0.002137
      g0      :     0.000040  g :     0.000728
      g+1     :     0.000064
      g-1     :     0.000042
      g+2     :     0.000040
      g-2     :     0.000070
      g+3     :     0.000022
      g-3     :     0.000081
      g+4     :     0.000176
      g-4     :     0.000192

  9 H s       :     0.891157  s :     0.891157
      pz      :     0.014543  p :     0.037768
      px      :     0.011674
      py      :     0.011551
      dz2     :     0.000103  d :     0.004920
      dxz     :     0.001727
      dyz     :     0.000279
      dx2y2   :     0.001329
      dxy     :     0.001482
      f0      :     0.000050  f :     0.000293
      f+1     :     0.000006
      f-1     :     0.000009
      f+2     :     0.000035
      f-2     :     0.000041
      f+3     :     0.000133
      f-3     :     0.000019

 10 H s       :     0.896415  s :     0.896415
      pz      :     0.012487  p :     0.030171
      px      :     0.010037
      py      :     0.007648
      dz2     :     0.000225  d :     0.004349
      dxz     :     0.000121
      dyz     :     0.001653
      dx2y2   :     0.000382
      dxy     :     0.001967
      f0      :     0.000046  f :     0.000269
      f+1     :     0.000008
      f-1     :     0.000013
      f+2     :     0.000062
      f-2     :     0.000007
      f+3     :     0.000111
      f-3     :     0.000022

 11 C s       :     3.280024  s :     3.280024
      pz      :     0.966543  p :     2.599012
      px      :     0.777921
      py      :     0.854548
      dz2     :     0.005438  d :     0.057846
      dxz     :     0.019462
      dyz     :     0.014034
      dx2y2   :     0.007379
      dxy     :     0.011532
      f0      :     0.002467  f :     0.009558
      f+1     :     0.000531
      f-1     :     0.000417
      f+2     :    -0.000070
      f-2     :     0.002812
      f+3     :     0.001697
      f-3     :     0.001704
      g0      :     0.000029  g :     0.000767
      g+1     :     0.000113
      g-1     :     0.000055
      g+2     :     0.000029
      g-2     :     0.000092
      g+3     :     0.000017
      g-3     :     0.000138
      g+4     :     0.000155
      g-4     :     0.000139

 12 H s       :     0.914858  s :     0.914858
      pz      :     0.011152  p :     0.030963
      px      :     0.009985
      py      :     0.009826
      dz2     :     0.001279  d :     0.004630
      dxz     :     0.000344
      dyz     :     0.000797
      dx2y2   :     0.000852
      dxy     :     0.001358
      f0      :     0.000016  f :     0.000312
      f+1     :     0.000013
      f-1     :     0.000121
      f+2     :     0.000024
      f-2     :     0.000031
      f+3     :     0.000061
      f-3     :     0.000046

 13 H s       :     0.892823  s :     0.892823
      pz      :     0.009226  p :     0.032110
      px      :     0.011247
      py      :     0.011637
      dz2     :     0.000787  d :     0.004781
      dxz     :     0.001543
      dyz     :     0.001723
      dx2y2   :     0.000226
      dxy     :     0.000502
      f0      :     0.000051  f :     0.000306
      f+1     :     0.000071
      f-1     :     0.000087
      f+2     :     0.000044
      f-2     :     0.000048
      f+3     :     0.000002
      f-3     :     0.000004

 14 H s       :     0.916403  s :     0.916403
      pz      :     0.011248  p :     0.031051
      px      :     0.010064
      py      :     0.009740
      dz2     :     0.001084  d :     0.004634
      dxz     :     0.000854
      dyz     :     0.000409
      dx2y2   :     0.001387
      dxy     :     0.000901
      f0      :     0.000009  f :     0.000311
      f+1     :     0.000092
      f-1     :     0.000041
      f+2     :     0.000037
      f-2     :     0.000017
      f+3     :     0.000087
      f-3     :     0.000028

 15 N s       :     3.694529  s :     3.694529
      pz      :     1.040627  p :     3.374590
      px      :     0.891746
      py      :     1.442217
      dz2     :     0.005088  d :     0.091731
      dxz     :     0.030834
      dyz     :     0.010457
      dx2y2   :     0.020074
      dxy     :     0.025278
      f0      :     0.001427  f :     0.011288
      f+1     :     0.000838
      f-1     :     0.000299
      f+2     :     0.000916
      f-2     :     0.001873
      f+3     :     0.003906
      f-3     :     0.002029
      g0      :     0.000035  g :     0.000764
      g+1     :     0.000096
      g-1     :     0.000042
      g+2     :     0.000038
      g-2     :     0.000064
      g+3     :     0.000018
      g-3     :     0.000099
      g+4     :     0.000171
      g-4     :     0.000201

 16 C s       :     3.257092  s :     3.257092
      pz      :     0.946165  p :     2.581423
      px      :     0.792432
      py      :     0.842826
      dz2     :     0.003250  d :     0.103024
      dxz     :     0.019087
      dyz     :     0.012937
      dx2y2   :     0.045911
      dxy     :     0.021839
      f0      :     0.002016  f :     0.016341
      f+1     :     0.000841
      f-1     :     0.000181
      f+2     :     0.001306
      f-2     :     0.001757
      f+3     :     0.006248
      f-3     :     0.003992
      g0      :     0.000070  g :     0.001579
      g+1     :     0.000139
      g-1     :     0.000101
      g+2     :     0.000086
      g-2     :     0.000102
      g+3     :     0.000061
      g-3     :     0.000225
      g+4     :     0.000305
      g-4     :     0.000490

 17 C s       :     3.280541  s :     3.280541
      pz      :     0.721382  p :     2.395273
      px      :     0.830507
      py      :     0.843384
      dz2     :     0.005336  d :     0.181801
      dxz     :     0.038469
      dyz     :     0.028953
      dx2y2   :     0.054603
      dxy     :     0.054439
      f0      :     0.002712  f :     0.026681
      f+1     :     0.001148
      f-1     :     0.000951
      f+2     :     0.002210
      f-2     :     0.003818
      f+3     :     0.009034
      f-3     :     0.006809
      g0      :     0.000096  g :     0.002934
      g+1     :     0.000247
      g-1     :     0.000197
      g+2     :     0.000172
      g-2     :     0.000201
      g+3     :     0.000179
      g-3     :     0.000353
      g+4     :     0.000607
      g-4     :     0.000882

 18 H s       :     0.894921  s :     0.894921
      pz      :     0.011680  p :     0.029228
      px      :     0.007517
      py      :     0.010031
      dz2     :     0.000221  d :     0.004499
      dxz     :     0.000071
      dyz     :     0.001839
      dx2y2   :     0.000619
      dxy     :     0.001749
      f0      :     0.000038  f :     0.000249
      f+1     :     0.000006
      f-1     :     0.000012
      f+2     :     0.000066
      f-2     :     0.000007
      f+3     :     0.000092
      f-3     :     0.000029

 19 O s       :     3.800592  s :     3.800592
      pz      :     1.325498  p :     4.500665
      px      :     1.561986
      py      :     1.613180
      dz2     :     0.002714  d :     0.036741
      dxz     :     0.008260
      dyz     :     0.006443
      dx2y2   :     0.010204
      dxy     :     0.009120
      f0      :     0.000317  f :     0.003664
      f+1     :     0.000209
      f-1     :     0.000171
      f+2     :     0.000070
      f-2     :     0.000939
      f+3     :     0.001045
      f-3     :     0.000913
      g0      :     0.000011  g :     0.000195
      g+1     :     0.000020
      g-1     :     0.000015
      g+2     :     0.000006
      g-2     :     0.000024
      g+3     :     0.000011
      g-3     :     0.000022
      g+4     :     0.000042
      g-4     :     0.000044

 20 C s       :     3.309569  s :     3.309569
      pz      :     0.878294  p :     2.383398
      px      :     0.795164
      py      :     0.709940
      dz2     :     0.032382  d :     0.102821
      dxz     :     0.009415
      dyz     :     0.017103
      dx2y2   :     0.027101
      dxy     :     0.016820
      f0      :     0.001567  f :     0.021570
      f+1     :     0.002703
      f-1     :     0.002494
      f+2     :     0.004701
      f-2     :     0.001846
      f+3     :     0.004577
      f-3     :     0.003682
      g0      :     0.000082  g :     0.001362
      g+1     :     0.000113
      g-1     :     0.000166
      g+2     :     0.000129
      g-2     :     0.000163
      g+3     :     0.000183
      g-3     :     0.000199
      g+4     :     0.000180
      g-4     :     0.000148

 21 C s       :     3.360230  s :     3.360230
      pz      :     0.904578  p :     2.601250
      px      :     0.871073
      py      :     0.825599
      dz2     :     0.011692  d :     0.091937
      dxz     :     0.007243
      dyz     :     0.026365
      dx2y2   :     0.020237
      dxy     :     0.026399
      f0      :     0.001729  f :     0.014830
      f+1     :     0.002091
      f-1     :     0.000917
      f+2     :     0.003128
      f-2     :     0.001436
      f+3     :     0.003272
      f-3     :     0.002257
      g0      :     0.000046  g :     0.000997
      g+1     :     0.000107
      g-1     :     0.000122
      g+2     :     0.000081
      g-2     :     0.000075
      g+3     :     0.000136
      g-3     :     0.000102
      g+4     :     0.000194
      g-4     :     0.000133

 22 C s       :     3.318155  s :     3.318155
      pz      :     0.908116  p :     2.646491
      px      :     0.898990
      py      :     0.839385
      dz2     :     0.013421  d :     0.103660
      dxz     :     0.012340
      dyz     :     0.029871
      dx2y2   :     0.021052
      dxy     :     0.026975
      f0      :     0.001710  f :     0.014117
      f+1     :     0.001399
      f-1     :     0.001421
      f+2     :     0.003230
      f-2     :     0.001456
      f+3     :     0.002190
      f-3     :     0.002712
      g0      :     0.000046  g :     0.001019
      g+1     :     0.000054
      g-1     :     0.000180
      g+2     :     0.000077
      g-2     :     0.000097
      g+3     :     0.000107
      g-3     :     0.000147
      g+4     :     0.000180
      g-4     :     0.000132

 23 C s       :     3.308628  s :     3.308628
      pz      :     0.888808  p :     2.617941
      px      :     0.871592
      py      :     0.857542
      dz2     :     0.029789  d :     0.100462
      dxz     :     0.011529
      dyz     :     0.012550
      dx2y2   :     0.028466
      dxy     :     0.018128
      f0      :     0.001019  f :     0.014117
      f+1     :     0.002374
      f-1     :     0.002092
      f+2     :     0.002937
      f-2     :     0.001381
      f+3     :     0.002213
      f-3     :     0.002101
      g0      :     0.000040  g :     0.001014
      g+1     :     0.000117
      g-1     :     0.000097
      g+2     :     0.000105
      g-2     :     0.000156
      g+3     :     0.000179
      g-3     :     0.000175
      g+4     :     0.000080
      g-4     :     0.000067

 24 C s       :     3.318126  s :     3.318126
      pz      :     0.925852  p :     2.664604
      px      :     0.885386
      py      :     0.853366
      dz2     :     0.012836  d :     0.104262
      dxz     :     0.008048
      dyz     :     0.032915
      dx2y2   :     0.022294
      dxy     :     0.028169
      f0      :     0.001742  f :     0.014199
      f+1     :     0.002145
      f-1     :     0.000754
      f+2     :     0.002968
      f-2     :     0.001687
      f+3     :     0.002779
      f-3     :     0.002123
      g0      :     0.000047  g :     0.001021
      g+1     :     0.000112
      g-1     :     0.000119
      g+2     :     0.000089
      g-2     :     0.000087
      g+3     :     0.000150
      g-3     :     0.000104
      g+4     :     0.000185
      g-4     :     0.000127

 25 C s       :     3.370131  s :     3.370131
      pz      :     0.896087  p :     2.565077
      px      :     0.855265
      py      :     0.813725
      dz2     :     0.013487  d :     0.087345
      dxz     :     0.009336
      dyz     :     0.020547
      dx2y2   :     0.017072
      dxy     :     0.026902
      f0      :     0.001827  f :     0.015205
      f+1     :     0.001424
      f-1     :     0.001623
      f+2     :     0.003271
      f-2     :     0.001550
      f+3     :     0.002281
      f-3     :     0.003229
      g0      :     0.000046  g :     0.001001
      g+1     :     0.000053
      g-1     :     0.000181
      g+2     :     0.000073
      g-2     :     0.000092
      g+3     :     0.000101
      g-3     :     0.000139
      g+4     :     0.000189
      g-4     :     0.000127

 26 H s       :     0.903317  s :     0.903317
      pz      :     0.010610  p :     0.032970
      px      :     0.010530
      py      :     0.011830
      dz2     :     0.001279  d :     0.004673
      dxz     :     0.000709
      dyz     :     0.000593
      dx2y2   :     0.001377
      dxy     :     0.000715
      f0      :     0.000018  f :     0.000281
      f+1     :     0.000042
      f-1     :     0.000057
      f+2     :     0.000076
      f-2     :     0.000013
      f+3     :     0.000028
      f-3     :     0.000047

 27 H s       :     0.908219  s :     0.908219
      pz      :     0.011478  p :     0.030709
      px      :     0.009369
      py      :     0.009861
      dz2     :     0.001349  d :     0.004509
      dxz     :     0.000465
      dyz     :     0.000734
      dx2y2   :     0.000979
      dxy     :     0.000981
      f0      :     0.000020  f :     0.000277
      f+1     :     0.000078
      f-1     :     0.000019
      f+2     :     0.000046
      f-2     :     0.000040
      f+3     :     0.000049
      f-3     :     0.000025

 28 H s       :     0.909720  s :     0.909720
      pz      :     0.012272  p :     0.030378
      px      :     0.011975
      py      :     0.006131
      dz2     :     0.000124  d :     0.004463
      dxz     :     0.000179
      dyz     :     0.001852
      dx2y2   :     0.000711
      dxy     :     0.001598
      f0      :     0.000046  f :     0.000276
      f+1     :     0.000010
      f-1     :     0.000004
      f+2     :     0.000065
      f-2     :     0.000024
      f+3     :     0.000065
      f-3     :     0.000062

 29 H s       :     0.905374  s :     0.905374
      pz      :     0.010088  p :     0.029700
      px      :     0.011643
      py      :     0.007969
      dz2     :     0.001322  d :     0.004428
      dxz     :     0.000662
      dyz     :     0.000508
      dx2y2   :     0.001309
      dxy     :     0.000626
      f0      :     0.000023  f :     0.000277
      f+1     :     0.000038
      f-1     :     0.000056
      f+2     :     0.000078
      f-2     :     0.000010
      f+3     :     0.000026
      f-3     :     0.000047

 30 H s       :     0.922765  s :     0.922765
      pz      :     0.010276  p :     0.033349
      px      :     0.011070
      py      :     0.012003
      dz2     :     0.001264  d :     0.004693
      dxz     :     0.000644
      dyz     :     0.000763
      dx2y2   :     0.000984
      dxy     :     0.001039
      f0      :     0.000020  f :     0.000284
      f+1     :     0.000082
      f-1     :     0.000019
      f+2     :     0.000052
      f-2     :     0.000039
      f+3     :     0.000046
      f-3     :     0.000026


SPIN
  0 N s       :     0.000000  s :     0.000000
      pz      :     0.000000  p :     0.000000
      px      :     0.000000
      py      :     0.000000
      dz2     :     0.000000  d :     0.000000
      dxz     :     0.000000
      dyz     :    -0.000000
      dx2y2   :     0.000000
      dxy     :     0.000000
      f0      :     0.000000  f :     0.000000
      f+1     :    -0.000000
      f-1     :    -0.000000
      f+2     :    -0.000000
      f-2     :     0.000000
      f+3     :     0.000000
      f-3     :     0.000000
      g0      :     0.000000  g :     0.000000
      g+1     :     0.000000
      g-1     :    -0.000000
      g+2     :     0.000000
      g-2     :     0.000000
      g+3     :     0.000000
      g-3     :     0.000000
      g+4     :     0.000000
      g-4     :    -0.000000

  1 C s       :    -0.000000  s :    -0.000000
      pz      :     0.000000  p :     0.000000
      px      :    -0.000000
      py      :     0.000000
      dz2     :    -0.000000  d :    -0.000000
      dxz     :     0.000000
      dyz     :    -0.000000
      dx2y2   :    -0.000000
      dxy     :     0.000000
      f0      :     0.000000  f :    -0.000000
      f+1     :    -0.000000
      f-1     :    -0.000000
      f+2     :    -0.000000
      f-2     :    -0.000000
      f+3     :    -0.000000
      f-3     :    -0.000000
      g0      :    -0.000000  g :    -0.000000
      g+1     :     0.000000
      g-1     :    -0.000000
      g+2     :     0.000000
      g-2     :    -0.000000
      g+3     :     0.000000
      g-3     :     0.000000
      g+4     :     0.000000
      g-4     :     0.000000

  2 C s       :     0.000000  s :     0.000000
      pz      :     0.000000  p :     0.000000
      px      :    -0.000000
      py      :     0.000000
      dz2     :     0.000000  d :     0.000000
      dxz     :    -0.000000
      dyz     :     0.000000
      dx2y2   :     0.000000
      dxy     :     0.000000
      f0      :     0.000000  f :     0.000000
      f+1     :    -0.000000
      f-1     :     0.000000
      f+2     :    -0.000000
      f-2     :    -0.000000
      f+3     :     0.000000
      f-3     :    -0.000000
      g0      :     0.000000  g :    -0.000000
      g+1     :    -0.000000
      g-1     :     0.000000
      g+2     :     0.000000
      g-2     :    -0.000000
      g+3     :    -0.000000
      g-3     :     0.000000
      g+4     :     0.000000
      g-4     :    -0.000000

  3 C s       :    -0.000000  s :    -0.000000
      pz      :     0.000000  p :    -0.000000
      px      :    -0.000000
      py      :     0.000000
      dz2     :    -0.000000  d :    -0.000000
      dxz     :    -0.000000
      dyz     :     0.000000
      dx2y2   :    -0.000000
      dxy     :    -0.000000
      f0      :     0.000000  f :    -0.000000
      f+1     :    -0.000000
      f-1     :     0.000000
      f+2     :    -0.000000
      f-2     :     0.000000
      f+3     :     0.000000
      f-3     :    -0.000000
      g0      :    -0.000000  g :     0.000000
      g+1     :     0.000000
      g-1     :    -0.000000
      g+2     :     0.000000
      g-2     :     0.000000
      g+3     :    -0.000000
      g-3     :     0.000000
      g+4     :     0.000000
      g-4     :    -0.000000

  4 C s       :    -0.000000  s :    -0.000000
      pz      :     0.000000  p :     0.000000
      px      :     0.000000
      py      :     0.000000
      dz2     :    -0.000000  d :     0.000000
      dxz     :     0.000000
      dyz     :    -0.000000
      dx2y2   :     0.000000
      dxy     :     0.000000
      f0      :    -0.000000  f :    -0.000000
      f+1     :     0.000000
      f-1     :    -0.000000
      f+2     :    -0.000000
      f-2     :     0.000000
      f+3     :    -0.000000
      f-3     :    -0.000000
      g0      :    -0.000000  g :    -0.000000
      g+1     :     0.000000
      g-1     :    -0.000000
      g+2     :     0.000000
      g-2     :     0.000000
      g+3     :     0.000000
      g-3     :    -0.000000
      g+4     :    -0.000000
      g-4     :    -0.000000

  5 C s       :    -0.000000  s :    -0.000000
      pz      :    -0.000000  p :     0.000000
      px      :     0.000000
      py      :    -0.000000
      dz2     :    -0.000000  d :    -0.000000
      dxz     :    -0.000000
      dyz     :    -0.000000
      dx2y2   :    -0.000000
      dxy     :     0.000000
      f0      :    -0.000000  f :    -0.000000
      f+1     :     0.000000
      f-1     :    -0.000000
      f+2     :    -0.000000
      f-2     :    -0.000000
      f+3     :    -0.000000
      f-3     :    -0.000000
      g0      :    -0.000000  g :    -0.000000
      g+1     :    -0.000000
      g-1     :    -0.000000
      g+2     :     0.000000
      g-2     :     0.000000
      g+3     :     0.000000
      g-3     :    -0.000000
      g+4     :    -0.000000
      g-4     :    -0.000000

  6 H s       :    -0.000000  s :    -0.000000
      pz      :     0.000000  p :     0.000000
      px      :     0.000000
      py      :    -0.000000
      dz2     :     0.000000  d :     0.000000
      dxz     :     0.000000
      dyz     :    -0.000000
      dx2y2   :     0.000000
      dxy     :    -0.000000
      f0      :     0.000000  f :    -0.000000
      f+1     :     0.000000
      f-1     :     0.000000
      f+2     :     0.000000
      f-2     :    -0.000000
      f+3     :    -0.000000
      f-3     :     0.000000

  7 H s       :    -0.000000  s :    -0.000000
      pz      :    -0.000000  p :    -0.000000
      px      :    -0.000000
      py      :    -0.000000
      dz2     :    -0.000000  d :    -0.000000
      dxz     :    -0.000000
      dyz     :    -0.000000
      dx2y2   :    -0.000000
      dxy     :    -0.000000
      f0      :     0.000000  f :    -0.000000
      f+1     :    -0.000000
      f-1     :     0.000000
      f+2     :    -0.000000
      f-2     :    -0.000000
      f+3     :    -0.000000
      f-3     :    -0.000000

  8 N s       :    -0.000000  s :    -0.000000
      pz      :     0.000000  p :    -0.000000
      px      :    -0.000000
      py      :    -0.000000
      dz2     :    -0.000000  d :    -0.000000
      dxz     :     0.000000
      dyz     :    -0.000000
      dx2y2   :    -0.000000
      dxy     :     0.000000
      f0      :    -0.000000  f :    -0.000000
      f+1     :    -0.000000
      f-1     :    -0.000000
      f+2     :     0.000000
      f-2     :     0.000000
      f+3     :    -0.000000
      f-3     :    -0.000000
      g0      :    -0.000000  g :     0.000000
      g+1     :     0.000000
      g-1     :     0.000000
      g+2     :    -0.000000
      g-2     :     0.000000
      g+3     :     0.000000
      g-3     :     0.000000
      g+4     :    -0.000000
      g-4     :     0.000000

  9 H s       :     0.000000  s :     0.000000
      pz      :     0.000000  p :     0.000000
      px      :     0.000000
      py      :     0.000000
      dz2     :     0.000000  d :     0.000000
      dxz     :    -0.000000
      dyz     :     0.000000
      dx2y2   :     0.000000
      dxy     :    -0.000000
      f0      :     0.000000  f :     0.000000
      f+1     :     0.000000
      f-1     :     0.000000
      f+2     :    -0.000000
      f-2     :    -0.000000
      f+3     :     0.000000
      f-3     :     0.000000

 10 H s       :     0.000000  s :     0.000000
      pz      :    -0.000000  p :     0.000000
      px      :    -0.000000
      py      :     0.000000
      dz2     :     0.000000  d :     0.000000
      dxz     :    -0.000000
      dyz     :     0.000000
      dx2y2   :     0.000000
      dxy     :     0.000000
      f0      :     0.000000  f :     0.000000
      f+1     :    -0.000000
      f-1     :     0.000000
      f+2     :    -0.000000
      f-2     :    -0.000000
      f+3     :     0.000000
      f-3     :     0.000000

 11 C s       :    -0.000000  s :    -0.000000
      pz      :    -0.000000  p :    -0.000000
      px      :     0.000000
      py      :    -0.000000
      dz2     :    -0.000000  d :     0.000000
      dxz     :    -0.000000
      dyz     :     0.000000
      dx2y2   :     0.000000
      dxy     :     0.000000
      f0      :     0.000000  f :    -0.000000
      f+1     :    -0.000000
      f-1     :    -0.000000
      f+2     :     0.000000
      f-2     :    -0.000000
      f+3     :     0.000000
      f-3     :    -0.000000
      g0      :     0.000000  g :    -0.000000
      g+1     :     0.000000
      g-1     :    -0.000000
      g+2     :    -0.000000
      g-2     :    -0.000000
      g+3     :    -0.000000
      g-3     :    -0.000000
      g+4     :    -0.000000
      g-4     :     0.000000

 12 H s       :     0.000000  s :     0.000000
      pz      :     0.000000  p :     0.000000
      px      :    -0.000000
      py      :     0.000000
      dz2     :     0.000000  d :     0.000000
      dxz     :     0.000000
      dyz     :     0.000000
      dx2y2   :    -0.000000
      dxy     :    -0.000000
      f0      :     0.000000  f :     0.000000
      f+1     :     0.000000
      f-1     :     0.000000
      f+2     :     0.000000
      f-2     :     0.000000
      f+3     :    -0.000000
      f-3     :    -0.000000

 13 H s       :    -0.000000  s :    -0.000000
      pz      :    -0.000000  p :    -0.000000
      px      :    -0.000000
      py      :     0.000000
      dz2     :    -0.000000  d :    -0.000000
      dxz     :     0.000000
      dyz     :    -0.000000
      dx2y2   :     0.000000
      dxy     :    -0.000000
      f0      :    -0.000000  f :    -0.000000
      f+1     :    -0.000000
      f-1     :    -0.000000
      f+2     :    -0.000000
      f-2     :    -0.000000
      f+3     :     0.000000
      f-3     :    -0.000000

 14 H s       :    -0.000000  s :    -0.000000
      pz      :    -0.000000  p :     0.000000
      px      :     0.000000
      py      :    -0.000000
      dz2     :     0.000000  d :     0.000000
      dxz     :    -0.000000
      dyz     :    -0.000000
      dx2y2   :     0.000000
      dxy     :     0.000000
      f0      :    -0.000000  f :     0.000000
      f+1     :     0.000000
      f-1     :    -0.000000
      f+2     :     0.000000
      f-2     :    -0.000000
      f+3     :     0.000000
      f-3     :     0.000000

 15 N s       :     0.000000  s :     0.000000
      pz      :     0.000000  p :    -0.000000
      px      :     0.000000
      py      :    -0.000000
      dz2     :    -0.000000  d :    -0.000000
      dxz     :    -0.000000
      dyz     :     0.000000
      dx2y2   :     0.000000
      dxy     :    -0.000000
      f0      :    -0.000000  f :    -0.000000
      f+1     :    -0.000000
      f-1     :    -0.000000
      f+2     :    -0.000000
      f-2     :    -0.000000
      f+3     :    -0.000000
      f-3     :    -0.000000
      g0      :     0.000000  g :    -0.000000
      g+1     :     0.000000
      g-1     :     0.000000
      g+2     :     0.000000
      g-2     :    -0.000000
      g+3     :     0.000000
      g-3     :    -0.000000
      g+4     :     0.000000
      g-4     :    -0.000000

 16 C s       :    -0.000000  s :    -0.000000
      pz      :    -0.000000  p :    -0.000000
      px      :     0.000000
      py      :    -0.000000
      dz2     :     0.000000  d :    -0.000000
      dxz     :    -0.000000
      dyz     :    -0.000000
      dx2y2   :    -0.000000
      dxy     :    -0.000000
      f0      :     0.000000  f :     0.000000
      f+1     :     0.000000
      f-1     :     0.000000
      f+2     :     0.000000
      f-2     :    -0.000000
      f+3     :     0.000000
      f-3     :     0.000000
      g0      :     0.000000  g :     0.000000
      g+1     :    -0.000000
      g-1     :     0.000000
      g+2     :     0.000000
      g-2     :     0.000000
      g+3     :    -0.000000
      g-3     :     0.000000
      g+4     :     0.000000
      g-4     :    -0.000000

 17 C s       :     0.000000  s :     0.000000
      pz      :    -0.000000  p :     0.000000
      px      :    -0.000000
      py      :     0.000000
      dz2     :     0.000000  d :     0.000000
      dxz     :     0.000000
      dyz     :     0.000000
      dx2y2   :     0.000000
      dxy     :     0.000000
      f0      :     0.000000  f :    -0.000000
      f+1     :    -0.000000
      f-1     :     0.000000
      f+2     :    -0.000000
      f-2     :    -0.000000
      f+3     :    -0.000000
      f-3     :     0.000000
      g0      :    -0.000000  g :    -0.000000
      g+1     :    -0.000000
      g-1     :    -0.000000
      g+2     :     0.000000
      g-2     :    -0.000000
      g+3     :     0.000000
      g-3     :     0.000000
      g+4     :    -0.000000
      g-4     :     0.000000

 18 H s       :     0.000000  s :     0.000000
      pz      :     0.000000  p :     0.000000
      px      :     0.000000
      py      :     0.000000
      dz2     :     0.000000  d :     0.000000
      dxz     :    -0.000000
      dyz     :     0.000000
      dx2y2   :     0.000000
      dxy     :    -0.000000
      f0      :     0.000000  f :    -0.000000
      f+1     :     0.000000
      f-1     :     0.000000
      f+2     :     0.000000
      f-2     :    -0.000000
      f+3     :    -0.000000
      f-3     :    -0.000000

 19 O s       :    -0.000000  s :    -0.000000
      pz      :     0.000000  p :    -0.000000
      px      :    -0.000000
      py      :    -0.000000
      dz2     :     0.000000  d :     0.000000
      dxz     :    -0.000000
      dyz     :     0.000000
      dx2y2   :     0.000000
      dxy     :     0.000000
      f0      :    -0.000000  f :     0.000000
      f+1     :     0.000000
      f-1     :     0.000000
      f+2     :    -0.000000
      f-2     :     0.000000
      f+3     :     0.000000
      f-3     :     0.000000
      g0      :    -0.000000  g :     0.000000
      g+1     :    -0.000000
      g-1     :    -0.000000
      g+2     :     0.000000
      g-2     :     0.000000
      g+3     :     0.000000
      g-3     :     0.000000
      g+4     :     0.000000
      g-4     :    -0.000000

 20 C s       :    -0.000000  s :    -0.000000
      pz      :     0.000000  p :     0.000000
      px      :     0.000000
      py      :    -0.000000
      dz2     :    -0.000000  d :     0.000000
      dxz     :    -0.000000
      dyz     :     0.000000
      dx2y2   :     0.000000
      dxy     :     0.000000
      f0      :     0.000000  f :     0.000000
      f+1     :     0.000000
      f-1     :     0.000000
      f+2     :     0.000000
      f-2     :     0.000000
      f+3     :     0.000000
      f-3     :     0.000000
      g0      :     0.000000  g :     0.000000
      g+1     :     0.000000
      g-1     :     0.000000
      g+2     :     0.000000
      g-2     :    -0.000000
      g+3     :     0.000000
      g-3     :     0.000000
      g+4     :     0.000000
      g-4     :     0.000000

 21 C s       :     0.000000  s :     0.000000
      pz      :     0.000000  p :     0.000000
      px      :    -0.000000
      py      :     0.000000
      dz2     :     0.000000  d :     0.000000
      dxz     :     0.000000
      dyz     :    -0.000000
      dx2y2   :     0.000000
      dxy     :     0.000000
      f0      :     0.000000  f :     0.000000
      f+1     :     0.000000
      f-1     :     0.000000
      f+2     :     0.000000
      f-2     :     0.000000
      f+3     :     0.000000
      f-3     :     0.000000
      g0      :    -0.000000  g :    -0.000000
      g+1     :     0.000000
      g-1     :    -0.000000
      g+2     :     0.000000
      g-2     :    -0.000000
      g+3     :    -0.000000
      g-3     :     0.000000
      g+4     :     0.000000
      g-4     :    -0.000000

 22 C s       :    -0.000000  s :    -0.000000
      pz      :    -0.000000  p :    -0.000000
      px      :    -0.000000
      py      :     0.000000
      dz2     :    -0.000000  d :    -0.000000
      dxz     :    -0.000000
      dyz     :     0.000000
      dx2y2   :    -0.000000
      dxy     :     0.000000
      f0      :    -0.000000  f :    -0.000000
      f+1     :    -0.000000
      f-1     :     0.000000
      f+2     :    -0.000000
      f-2     :     0.000000
      f+3     :    -0.000000
      f-3     :     0.000000
      g0      :    -0.000000  g :    -0.000000
      g+1     :    -0.000000
      g-1     :    -0.000000
      g+2     :     0.000000
      g-2     :     0.000000
      g+3     :    -0.000000
      g-3     :     0.000000
      g+4     :    -0.000000
      g-4     :    -0.000000

 23 C s       :     0.000000  s :     0.000000
      pz      :    -0.000000  p :    -0.000000
      px      :    -0.000000
      py      :    -0.000000
      dz2     :     0.000000  d :    -0.000000
      dxz     :    -0.000000
      dyz     :    -0.000000
      dx2y2   :    -0.000000
      dxy     :    -0.000000
      f0      :     0.000000  f :    -0.000000
      f+1     :    -0.000000
      f-1     :     0.000000
      f+2     :    -0.000000
      f-2     :    -0.000000
      f+3     :    -0.000000
      f-3     :     0.000000
      g0      :     0.000000  g :     0.000000
      g+1     :    -0.000000
      g-1     :     0.000000
      g+2     :     0.000000
      g-2     :     0.000000
      g+3     :    -0.000000
      g-3     :     0.000000
      g+4     :    -0.000000
      g-4     :     0.000000

 24 C s       :    -0.000000  s :    -0.000000
      pz      :    -0.000000  p :    -0.000000
      px      :    -0.000000
      py      :    -0.000000
      dz2     :    -0.000000  d :    -0.000000
      dxz     :    -0.000000
      dyz     :    -0.000000
      dx2y2   :    -0.000000
      dxy     :    -0.000000
      f0      :    -0.000000  f :     0.000000
      f+1     :    -0.000000
      f-1     :     0.000000
      f+2     :    -0.000000
      f-2     :     0.000000
      f+3     :     0.000000
      f-3     :    -0.000000
      g0      :    -0.000000  g :    -0.000000
      g+1     :    -0.000000
      g-1     :    -0.000000
      g+2     :     0.000000
      g-2     :     0.000000
      g+3     :     0.000000
      g-3     :    -0.000000
      g+4     :    -0.000000
      g-4     :    -0.000000

 25 C s       :     0.000000  s :     0.000000
      pz      :     0.000000  p :     0.000000
      px      :     0.000000
      py      :     0.000000
      dz2     :     0.000000  d :     0.000000
      dxz     :     0.000000
      dyz     :     0.000000
      dx2y2   :    -0.000000
      dxy     :     0.000000
      f0      :     0.000000  f :     0.000000
      f+1     :    -0.000000
      f-1     :     0.000000
      f+2     :     0.000000
      f-2     :     0.000000
      f+3     :     0.000000
      f-3     :    -0.000000
      g0      :     0.000000  g :     0.000000
      g+1     :     0.000000
      g-1     :     0.000000
      g+2     :     0.000000
      g-2     :     0.000000
      g+3     :     0.000000
      g-3     :     0.000000
      g+4     :     0.000000
      g-4     :    -0.000000

 26 H s       :     0.000000  s :     0.000000
      pz      :     0.000000  p :     0.000000
      px      :     0.000000
      py      :     0.000000
      dz2     :     0.000000  d :     0.000000
      dxz     :     0.000000
      dyz     :     0.000000
      dx2y2   :     0.000000
      dxy     :     0.000000
      f0      :     0.000000  f :     0.000000
      f+1     :    -0.000000
      f-1     :     0.000000
      f+2     :     0.000000
      f-2     :    -0.000000
      f+3     :     0.000000
      f-3     :     0.000000

 27 H s       :    -0.000000  s :    -0.000000
      pz      :     0.000000  p :     0.000000
      px      :    -0.000000
      py      :     0.000000
      dz2     :     0.000000  d :     0.000000
      dxz     :     0.000000
      dyz     :     0.000000
      dx2y2   :     0.000000
      dxy     :     0.000000
      f0      :     0.000000  f :     0.000000
      f+1     :     0.000000
      f-1     :    -0.000000
      f+2     :     0.000000
      f-2     :     0.000000
      f+3     :     0.000000
      f-3     :     0.000000

 28 H s       :     0.000000  s :     0.000000
      pz      :    -0.000000  p :    -0.000000
      px      :     0.000000
      py      :    -0.000000
      dz2     :    -0.000000  d :    -0.000000
      dxz     :     0.000000
      dyz     :    -0.000000
      dx2y2   :    -0.000000
      dxy     :    -0.000000
      f0      :    -0.000000  f :    -0.000000
      f+1     :     0.000000
      f-1     :     0.000000
      f+2     :    -0.000000
      f-2     :     0.000000
      f+3     :    -0.000000
      f-3     :    -0.000000

 29 H s       :    -0.000000  s :    -0.000000
      pz      :     0.000000  p :     0.000000
      px      :     0.000000
      py      :     0.000000
      dz2     :    -0.000000  d :     0.000000
      dxz     :     0.000000
      dyz     :     0.000000
      dx2y2   :     0.000000
      dxy     :     0.000000
      f0      :     0.000000  f :     0.000000
      f+1     :     0.000000
      f-1     :     0.000000
      f+2     :     0.000000
      f-2     :     0.000000
      f+3     :     0.000000
      f-3     :    -0.000000

 30 H s       :     0.000000  s :     0.000000
      pz      :    -0.000000  p :    -0.000000
      px      :    -0.000000
      py      :    -0.000000
      dz2     :    -0.000000  d :     0.000000
      dxz     :     0.000000
      dyz     :     0.000000
      dx2y2   :     0.000000
      dxy     :    -0.000000
      f0      :    -0.000000  f :     0.000000
      f+1     :     0.000000
      f-1     :     0.000000
      f+2     :     0.000000
      f-2     :     0.000000
      f+3     :     0.000000
      f-3     :     0.000000


                     *******************************
                     * LOEWDIN POPULATION ANALYSIS *
                     *******************************

-------------------------------------------
LOEWDIN ATOMIC CHARGES AND SPIN POPULATIONS
-------------------------------------------
   0 N :    0.423796    0.000000
   1 C :   -0.020143   -0.000000
   2 C :    0.075902    0.000000
   3 C :   -0.328765    0.000000
   4 C :    0.077917   -0.000000
   5 C :   -0.017998   -0.000000
   6 H :   -0.052343    0.000000
   7 H :   -0.050348   -0.000000
   8 N :    0.154909   -0.000000
   9 H :   -0.059036    0.000000
  10 H :   -0.051774    0.000000
  11 C :    0.205192    0.000000
  12 H :   -0.053784    0.000000
  13 H :   -0.057197   -0.000000
  14 H :   -0.053996   -0.000000
  15 N :    0.193024    0.000000
  16 C :   -0.139272   -0.000000
  17 C :   -0.502647    0.000000
  18 H :   -0.076201    0.000000
  19 O :    0.355228   -0.000000
  20 C :   -0.098811    0.000000
  21 C :    0.098292   -0.000000
  22 C :    0.066046   -0.000000
  23 C :    0.065426    0.000000
  24 C :    0.059401   -0.000000
  25 C :    0.084917    0.000000
  26 H :   -0.049099   -0.000000
  27 H :   -0.062675   -0.000000
  28 H :   -0.063328   -0.000000
  29 H :   -0.064975    0.000000
  30 H :   -0.057657    0.000000

----------------------------------------------------
LOEWDIN REDUCED ORBITAL CHARGES AND SPIN POPULATIONS
----------------------------------------------------
CHARGE
  0 N s       :     2.685732  s :     2.685732
      pz      :     1.148802  p :     3.342185
      px      :     1.088744
      py      :     1.104638
      dz2     :     0.028461  d :     0.461692
      dxz     :     0.068485
      dyz     :     0.072483
      dx2y2   :     0.142531
      dxy     :     0.149732
      f0      :     0.006713  f :     0.082256
      f+1     :     0.004195
      f-1     :     0.004524
      f+2     :     0.012487
      f-2     :     0.008661
      f+3     :     0.032972
      f-3     :     0.012704
      g0      :     0.000100  g :     0.004340
      g+1     :     0.000503
      g-1     :     0.000513
      g+2     :     0.000473
      g-2     :     0.000453
      g+3     :     0.000115
      g-3     :     0.000359
      g+4     :     0.000964
      g-4     :     0.000860

  1 C s       :     2.581078  s :     2.581078
      pz      :     0.770176  p :     2.652378
      px      :     0.988789
      py      :     0.893413
      dz2     :     0.048712  d :     0.611045
      dxz     :     0.035501
      dyz     :     0.144530
      dx2y2   :     0.216308
      dxy     :     0.165995
      f0      :     0.009693  f :     0.156904
      f+1     :     0.007508
      f-1     :     0.012584
      f+2     :     0.026934
      f-2     :     0.017105
      f+3     :     0.053355
      f-3     :     0.029725
      g0      :     0.000847  g :     0.018738
      g+1     :     0.000920
      g-1     :     0.003465
      g+2     :     0.002110
      g-2     :     0.001451
      g+3     :     0.000443
      g-3     :     0.001571
      g+4     :     0.003006
      g-4     :     0.004924

  2 C s       :     2.585198  s :     2.585198
      pz      :     0.789318  p :     2.733027
      px      :     0.990444
      py      :     0.953265
      dz2     :     0.039209  d :     0.482436
      dxz     :     0.087171
      dyz     :     0.027437
      dx2y2   :     0.179781
      dxy     :     0.148838
      f0      :     0.007948  f :     0.111568
      f+1     :     0.008523
      f-1     :     0.006570
      f+2     :     0.008082
      f-2     :     0.016107
      f+3     :     0.039815
      f-3     :     0.024523
      g0      :     0.000440  g :     0.011870
      g+1     :     0.001368
      g-1     :     0.000768
      g+2     :     0.001134
      g-2     :     0.001290
      g+3     :     0.000462
      g-3     :     0.000759
      g+4     :     0.003008
      g-4     :     0.002641

  3 C s       :     2.588578  s :     2.588578
      pz      :     0.700093  p :     2.680939
      px      :     0.977133
      py      :     1.003713
      dz2     :     0.061530  d :     0.830918
      dxz     :     0.138831
      dyz     :     0.122839
      dx2y2   :     0.257428
      dxy     :     0.250291
      f0      :     0.012919  f :     0.206494
      f+1     :     0.012049
      f-1     :     0.011113
      f+2     :     0.019835
      f-2     :     0.029787
      f+3     :     0.083408
      f-3     :     0.037383
      g0      :     0.000740  g :     0.021836
      g+1     :     0.002634
      g-1     :     0.002205
      g+2     :     0.001918
      g-2     :     0.001974
      g+3     :     0.000814
      g-3     :     0.001559
      g+4     :     0.004163
      g-4     :     0.005829

  4 C s       :     2.584189  s :     2.584189
      pz      :     0.795456  p :     2.740700
      px      :     0.973511
      py      :     0.971732
      dz2     :     0.039344  d :     0.474466
      dxz     :     0.038366
      dyz     :     0.069021
      dx2y2   :     0.155924
      dxy     :     0.171811
      f0      :     0.007543  f :     0.110980
      f+1     :     0.007047
      f-1     :     0.008276
      f+2     :     0.011849
      f-2     :     0.012201
      f+3     :     0.042652
      f-3     :     0.021412
      g0      :     0.000453  g :     0.011748
      g+1     :     0.000992
      g-1     :     0.001031
      g+2     :     0.001183
      g-2     :     0.001250
      g+3     :     0.000239
      g-3     :     0.001026
      g+4     :     0.002102
      g-4     :     0.003472

  5 C s       :     2.581398  s :     2.581398
      pz      :     0.763690  p :     2.645097
      px      :     0.927333
      py      :     0.954074
      dz2     :     0.046073  d :     0.615789
      dxz     :     0.158654
      dyz     :     0.024884
      dx2y2   :     0.232439
      dxy     :     0.153740
      f0      :     0.010166  f :     0.156932
      f+1     :     0.011937
      f-1     :     0.007218
      f+2     :     0.013198
      f-2     :     0.030824
      f+3     :     0.054661
      f-3     :     0.028928
      g0      :     0.000630  g :     0.018782
      g+1     :     0.003860
      g-1     :     0.000837
      g+2     :     0.001767
      g-2     :     0.001712
      g+3     :     0.000379
      g-3     :     0.001542
      g+4     :     0.004866
      g-4     :     0.003190

  6 H s       :     0.793208  s :     0.793208
      pz      :     0.052823  p :     0.184423
      px      :     0.090176
      py      :     0.041424
      dz2     :     0.004895  d :     0.065043
      dxz     :     0.019642
      dyz     :     0.002410
      dx2y2   :     0.018268
      dxy     :     0.019828
      f0      :     0.001101  f :     0.009670
      f+1     :     0.000920
      f-1     :     0.000342
      f+2     :     0.001232
      f-2     :     0.000703
      f+3     :     0.002918
      f-3     :     0.002455

  7 H s       :     0.787235  s :     0.787235
      pz      :     0.054303  p :     0.187066
      px      :     0.041413
      py      :     0.091349
      dz2     :     0.004987  d :     0.066183
      dxz     :     0.000689
      dyz     :     0.021399
      dx2y2   :     0.015225
      dxy     :     0.023884
      f0      :     0.001069  f :     0.009864
      f+1     :     0.000257
      f-1     :     0.001071
      f+2     :     0.001736
      f-2     :     0.000246
      f+3     :     0.003160
      f-3     :     0.002325

  8 N s       :     2.908370  s :     2.908370
      pz      :     1.082549  p :     3.467097
      px      :     1.030668
      py      :     1.353880
      dz2     :     0.034421  d :     0.380424
      dxz     :     0.068111
      dyz     :     0.015931
      dx2y2   :     0.116164
      dxy     :     0.145797
      f0      :     0.005841  f :     0.083513
      f+1     :     0.006873
      f-1     :     0.002891
      f+2     :     0.004480
      f-2     :     0.009825
      f+3     :     0.033922
      f-3     :     0.019681
      g0      :     0.000228  g :     0.005688
      g+1     :     0.000742
      g-1     :     0.000161
      g+2     :     0.000464
      g-2     :     0.000661
      g+3     :     0.000123
      g-3     :     0.000430
      g+4     :     0.001657
      g-4     :     0.001222

  9 H s       :     0.782467  s :     0.782467
      pz      :     0.055193  p :     0.199181
      px      :     0.090376
      py      :     0.053611
      dz2     :     0.004867  d :     0.067446
      dxz     :     0.019057
      dyz     :     0.003321
      dx2y2   :     0.020193
      dxy     :     0.020007
      f0      :     0.001130  f :     0.009942
      f+1     :     0.000916
      f-1     :     0.000391
      f+2     :     0.000907
      f-2     :     0.001060
      f+3     :     0.003414
      f-3     :     0.002125

 10 H s       :     0.793078  s :     0.793078
      pz      :     0.052424  p :     0.184051
      px      :     0.036959
      py      :     0.094669
      dz2     :     0.005173  d :     0.065002
      dxz     :     0.000815
      dyz     :     0.020938
      dx2y2   :     0.015204
      dxy     :     0.022872
      f0      :     0.001039  f :     0.009643
      f+1     :     0.000232
      f-1     :     0.001099
      f+2     :     0.001764
      f-2     :     0.000191
      f+3     :     0.003233
      f-3     :     0.002087

 11 C s       :     2.545970  s :     2.545970
      pz      :     0.964163  p :     2.690739
      px      :     0.838545
      py      :     0.888032
      dz2     :     0.070756  d :     0.441608
      dxz     :     0.091512
      dyz     :     0.084165
      dx2y2   :     0.086520
      dxy     :     0.108656
      f0      :     0.017739  f :     0.108403
      f+1     :     0.009102
      f-1     :     0.006392
      f+2     :     0.008245
      f-2     :     0.023339
      f+3     :     0.023579
      f-3     :     0.020007
      g0      :     0.000315  g :     0.008088
      g+1     :     0.001242
      g-1     :     0.000720
      g+2     :     0.000324
      g-2     :     0.000613
      g+3     :     0.000278
      g-3     :     0.001343
      g+4     :     0.001399
      g-4     :     0.001854

 12 H s       :     0.790261  s :     0.790261
      pz      :     0.065870  p :     0.187165
      px      :     0.045281
      py      :     0.076013
      dz2     :     0.017262  d :     0.066946
      dxz     :     0.005364
      dyz     :     0.014830
      dx2y2   :     0.011887
      dxy     :     0.017603
      f0      :     0.000747  f :     0.009412
      f+1     :     0.000339
      f-1     :     0.002715
      f+2     :     0.001567
      f-2     :     0.001232
      f+3     :     0.001633
      f-3     :     0.001180

 13 H s       :     0.794562  s :     0.794562
      pz      :     0.086252  p :     0.187699
      px      :     0.049048
      py      :     0.052399
      dz2     :     0.017799  d :     0.065713
      dxz     :     0.019485
      dyz     :     0.021769
      dx2y2   :     0.002183
      dxy     :     0.004477
      f0      :     0.002311  f :     0.009223
      f+1     :     0.002346
      f-1     :     0.002599
      f+2     :     0.000736
      f-2     :     0.001101
      f+3     :     0.000046
      f-3     :     0.000086

 14 H s       :     0.790624  s :     0.790624
      pz      :     0.063652  p :     0.187125
      px      :     0.068491
      py      :     0.054982
      dz2     :     0.014846  d :     0.066849
      dxz     :     0.013438
      dyz     :     0.007616
      dx2y2   :     0.015875
      dxy     :     0.015074
      f0      :     0.000627  f :     0.009398
      f+1     :     0.002004
      f-1     :     0.000959
      f+2     :     0.001205
      f-2     :     0.001416
      f+3     :     0.001915
      f-3     :     0.001272

 15 N s       :     2.892086  s :     2.892086
      pz      :     0.909665  p :     3.382099
      px      :     1.087097
      py      :     1.385337
      dz2     :     0.033995  d :     0.437444
      dxz     :     0.117761
      dyz     :     0.013509
      dx2y2   :     0.125269
      dxy     :     0.146910
      f0      :     0.005108  f :     0.089141
      f+1     :     0.007109
      f-1     :     0.002884
      f+2     :     0.004607
      f-2     :     0.016504
      f+3     :     0.034216
      f-3     :     0.018712
      g0      :     0.000227  g :     0.006206
      g+1     :     0.001190
      g-1     :     0.000155
      g+2     :     0.000449
      g-2     :     0.000666
      g+3     :     0.000091
      g-3     :     0.000457
      g+4     :     0.001666
      g-4     :     0.001306

 16 C s       :     2.623960  s :     2.623960
      pz      :     0.776632  p :     2.741629
      px      :     0.992939
      py      :     0.972059
      dz2     :     0.052682  d :     0.604295
      dxz     :     0.083455
      dyz     :     0.033091
      dx2y2   :     0.242609
      dxy     :     0.192458
      f0      :     0.010182  f :     0.150835
      f+1     :     0.012470
      f-1     :     0.007817
      f+2     :     0.008387
      f-2     :     0.017241
      f+3     :     0.063278
      f-3     :     0.031460
      g0      :     0.000732  g :     0.018553
      g+1     :     0.001912
      g-1     :     0.001218
      g+2     :     0.001849
      g-2     :     0.001817
      g+3     :     0.000575
      g-3     :     0.001414
      g+4     :     0.004035
      g-4     :     0.005002

 17 C s       :     2.621647  s :     2.621647
      pz      :     0.645761  p :     2.632568
      px      :     1.005402
      py      :     0.981405
      dz2     :     0.069549  d :     0.952140
      dxz     :     0.138747
      dyz     :     0.112213
      dx2y2   :     0.353034
      dxy     :     0.278597
      f0      :     0.015781  f :     0.261702
      f+1     :     0.015632
      f-1     :     0.013966
      f+2     :     0.019857
      f-2     :     0.037232
      f+3     :     0.094252
      f-3     :     0.064983
      g0      :     0.001291  g :     0.034590
      g+1     :     0.003673
      g-1     :     0.003054
      g+2     :     0.003022
      g-2     :     0.003216
      g+3     :     0.001539
      g-3     :     0.002644
      g+4     :     0.005515
      g-4     :     0.010637

 18 H s       :     0.818317  s :     0.818317
      pz      :     0.048258  p :     0.183280
      px      :     0.035531
      py      :     0.099491
      dz2     :     0.005155  d :     0.065257
      dxz     :     0.000508
      dyz     :     0.020814
      dx2y2   :     0.016327
      dxy     :     0.022453
      f0      :     0.001010  f :     0.009347
      f+1     :     0.000223
      f-1     :     0.001038
      f+2     :     0.001765
      f-2     :     0.000159
      f+3     :     0.003076
      f-3     :     0.002076

 19 O s       :     3.250595  s :     3.250595
      pz      :     1.205973  p :     4.269991
      px      :     1.526755
      py      :     1.537264
      dz2     :     0.009918  d :     0.101377
      dxz     :     0.011199
      dyz     :     0.008219
      dx2y2   :     0.041641
      dxy     :     0.030400
      f0      :     0.001439  f :     0.021624
      f+1     :     0.001599
      f-1     :     0.001389
      f+2     :     0.000416
      f-2     :     0.002821
      f+3     :     0.007944
      f-3     :     0.006016
      g0      :     0.000050  g :     0.001184
      g+1     :     0.000075
      g-1     :     0.000056
      g+2     :     0.000068
      g-2     :     0.000110
      g+3     :     0.000048
      g-3     :     0.000085
      g+4     :     0.000246
      g-4     :     0.000447

 20 C s       :     2.575951  s :     2.575951
      pz      :     0.886112  p :     2.733544
      px      :     0.894934
      py      :     0.952499
      dz2     :     0.115807  d :     0.620644
      dxz     :     0.091360
      dyz     :     0.112496
      dx2y2   :     0.159020
      dxy     :     0.141961
      f0      :     0.012974  f :     0.154346
      f+1     :     0.016187
      f-1     :     0.019663
      f+2     :     0.030553
      f-2     :     0.017365
      f+3     :     0.031186
      f-3     :     0.026418
      g0      :     0.001000  g :     0.014326
      g+1     :     0.001155
      g-1     :     0.001364
      g+2     :     0.001276
      g-2     :     0.001563
      g+3     :     0.002067
      g-3     :     0.002303
      g+4     :     0.001834
      g-4     :     0.001765

 21 C s       :     2.579674  s :     2.579674
      pz      :     0.845565  p :     2.684357
      px      :     0.864510
      py      :     0.974283
      dz2     :     0.061907  d :     0.508927
      dxz     :     0.066265
      dyz     :     0.125765
      dx2y2   :     0.114146
      dxy     :     0.140845
      f0      :     0.014663  f :     0.117077
      f+1     :     0.013434
      f-1     :     0.009086
      f+2     :     0.020021
      f-2     :     0.014552
      f+3     :     0.025645
      f-3     :     0.019678
      g0      :     0.000811  g :     0.011672
      g+1     :     0.001103
      g-1     :     0.001223
      g+2     :     0.001023
      g-2     :     0.001028
      g+3     :     0.001861
      g-3     :     0.001249
      g+4     :     0.001990
      g-4     :     0.001386

 22 C s       :     2.585933  s :     2.585933
      pz      :     0.861042  p :     2.716299
      px      :     0.867079
      py      :     0.988178
      dz2     :     0.061752  d :     0.506102
      dxz     :     0.068869
      dyz     :     0.127626
      dx2y2   :     0.124321
      dxy     :     0.123534
      f0      :     0.014858  f :     0.114079
      f+1     :     0.008277
      f-1     :     0.013766
      f+2     :     0.022224
      f-2     :     0.011920
      f+3     :     0.019295
      f-3     :     0.023740
      g0      :     0.000786  g :     0.011540
      g+1     :     0.000668
      g-1     :     0.001675
      g+2     :     0.000794
      g-2     :     0.001290
      g+3     :     0.001190
      g-3     :     0.001888
      g+4     :     0.001714
      g-4     :     0.001536

 23 C s       :     2.587355  s :     2.587355
      pz      :     0.876329  p :     2.709356
      px      :     0.890124
      py      :     0.942903
      dz2     :     0.113310  d :     0.511664
      dxz     :     0.089469
      dyz     :     0.079627
      dx2y2   :     0.130809
      dxy     :     0.098449
      f0      :     0.008974  f :     0.114678
      f+1     :     0.015345
      f-1     :     0.017110
      f+2     :     0.022120
      f-2     :     0.016280
      f+3     :     0.017588
      f-3     :     0.017261
      g0      :     0.000887  g :     0.011521
      g+1     :     0.001278
      g-1     :     0.000819
      g+2     :     0.001196
      g-2     :     0.001530
      g+3     :     0.002023
      g-3     :     0.001987
      g+4     :     0.000804
      g-4     :     0.000998

 24 C s       :     2.585646  s :     2.585646
      pz      :     0.865527  p :     2.721708
      px      :     0.887089
      py      :     0.969092
      dz2     :     0.062165  d :     0.507692
      dxz     :     0.066884
      dyz     :     0.130966
      dx2y2   :     0.110666
      dxy     :     0.137011
      f0      :     0.014820  f :     0.114034
      f+1     :     0.013491
      f-1     :     0.008722
      f+2     :     0.020030
      f-2     :     0.014049
      f+3     :     0.024066
      f-3     :     0.018856
      g0      :     0.000789  g :     0.011520
      g+1     :     0.001153
      g-1     :     0.001173
      g+2     :     0.001064
      g-2     :     0.001047
      g+3     :     0.001893
      g-3     :     0.001176
      g+4     :     0.001922
      g-4     :     0.001305

 25 C s       :     2.579098  s :     2.579098
      pz      :     0.853353  p :     2.695936
      px      :     0.857431
      py      :     0.985151
      dz2     :     0.064937  d :     0.511848
      dxz     :     0.071588
      dyz     :     0.126972
      dx2y2   :     0.121619
      dxy     :     0.126732
      f0      :     0.015267  f :     0.116574
      f+1     :     0.008254
      f-1     :     0.014421
      f+2     :     0.022433
      f-2     :     0.012252
      f+3     :     0.019600
      f-3     :     0.024348
      g0      :     0.000794  g :     0.011628
      g+1     :     0.000669
      g-1     :     0.001700
      g+2     :     0.000832
      g-2     :     0.001291
      g+3     :     0.001239
      g-3     :     0.001847
      g+4     :     0.001738
      g-4     :     0.001517

 26 H s       :     0.787433  s :     0.787433
      pz      :     0.063714  p :     0.186972
      px      :     0.056470
      py      :     0.066788
      dz2     :     0.014490  d :     0.065101
      dxz     :     0.011115
      dyz     :     0.012530
      dx2y2   :     0.016018
      dxy     :     0.010949
      f0      :     0.000790  f :     0.009593
      f+1     :     0.001078
      f-1     :     0.001629
      f+2     :     0.002070
      f-2     :     0.001648
      f+3     :     0.001072
      f-3     :     0.001307

 27 H s       :     0.799985  s :     0.799985
      pz      :     0.065885  p :     0.188230
      px      :     0.073567
      py      :     0.048778
      dz2     :     0.014980  d :     0.064831
      dxz     :     0.013575
      dyz     :     0.009762
      dx2y2   :     0.012797
      dxy     :     0.013717
      f0      :     0.000808  f :     0.009630
      f+1     :     0.002194
      f-1     :     0.000538
      f+2     :     0.001835
      f-2     :     0.001897
      f+3     :     0.001325
      f-3     :     0.001033

 28 H s       :     0.801247  s :     0.801247
      pz      :     0.048363  p :     0.187913
      px      :     0.051047
      py      :     0.088503
      dz2     :     0.004817  d :     0.064579
      dxz     :     0.001788
      dyz     :     0.021239
      dx2y2   :     0.016025
      dxy     :     0.020709
      f0      :     0.001237  f :     0.009589
      f+1     :     0.000262
      f-1     :     0.001052
      f+2     :     0.001551
      f-2     :     0.000540
      f+3     :     0.002489
      f-3     :     0.002459

 29 H s       :     0.801190  s :     0.801190
      pz      :     0.066948  p :     0.189131
      px      :     0.059205
      py      :     0.062979
      dz2     :     0.015358  d :     0.065010
      dxz     :     0.011274
      dyz     :     0.012299
      dx2y2   :     0.015379
      dxy     :     0.010700
      f0      :     0.000858  f :     0.009644
      f+1     :     0.001070
      f-1     :     0.001686
      f+2     :     0.002135
      f-2     :     0.001632
      f+3     :     0.001000
      f-3     :     0.001264

 30 H s       :     0.789094  s :     0.789094
      pz      :     0.065298  p :     0.192591
      px      :     0.076171
      py      :     0.051122
      dz2     :     0.015085  d :     0.066274
      dxz     :     0.014433
      dyz     :     0.010064
      dx2y2   :     0.012701
      dxy     :     0.013992
      f0      :     0.000841  f :     0.009698
      f+1     :     0.002241
      f-1     :     0.000535
      f+2     :     0.001850
      f-2     :     0.001920
      f+3     :     0.001275
      f-3     :     0.001036


SPIN
  0 N s       :     0.000000  s :     0.000000
      pz      :     0.000000  p :     0.000000
      px      :     0.000000
      py      :    -0.000000
      dz2     :    -0.000000  d :    -0.000000
      dxz     :    -0.000000
      dyz     :    -0.000000
      dx2y2   :    -0.000000
      dxy     :    -0.000000
      f0      :     0.000000  f :     0.000000
      f+1     :    -0.000000
      f-1     :    -0.000000
      f+2     :    -0.000000
      f-2     :     0.000000
      f+3     :     0.000000
      f-3     :     0.000000
      g0      :     0.000000  g :     0.000000
      g+1     :     0.000000
      g-1     :    -0.000000
      g+2     :    -0.000000
      g-2     :     0.000000
      g+3     :     0.000000
      g-3     :     0.000000
      g+4     :     0.000000
      g-4     :    -0.000000

  1 C s       :    -0.000000  s :    -0.000000
      pz      :     0.000000  p :    -0.000000
      px      :    -0.000000
      py      :     0.000000
      dz2     :    -0.000000  d :    -0.000000
      dxz     :     0.000000
      dyz     :    -0.000000
      dx2y2   :     0.000000
      dxy     :     0.000000
      f0      :     0.000000  f :    -0.000000
      f+1     :    -0.000000
      f-1     :    -0.000000
      f+2     :     0.000000
      f-2     :    -0.000000
      f+3     :    -0.000000
      f-3     :    -0.000000
      g0      :     0.000000  g :     0.000000
      g+1     :     0.000000
      g-1     :     0.000000
      g+2     :     0.000000
      g-2     :     0.000000
      g+3     :     0.000000
      g-3     :    -0.000000
      g+4     :     0.000000
      g-4     :     0.000000

  2 C s       :     0.000000  s :     0.000000
      pz      :     0.000000  p :     0.000000
      px      :    -0.000000
      py      :     0.000000
      dz2     :    -0.000000  d :     0.000000
      dxz     :    -0.000000
      dyz     :    -0.000000
      dx2y2   :     0.000000
      dxy     :     0.000000
      f0      :     0.000000  f :    -0.000000
      f+1     :    -0.000000
      f-1     :    -0.000000
      f+2     :     0.000000
      f-2     :     0.000000
      f+3     :    -0.000000
      f-3     :     0.000000
      g0      :    -0.000000  g :     0.000000
      g+1     :     0.000000
      g-1     :     0.000000
      g+2     :    -0.000000
      g-2     :     0.000000
      g+3     :    -0.000000
      g-3     :    -0.000000
      g+4     :     0.000000
      g-4     :     0.000000

  3 C s       :     0.000000  s :     0.000000
      pz      :     0.000000  p :    -0.000000
      px      :    -0.000000
      py      :     0.000000
      dz2     :    -0.000000  d :    -0.000000
      dxz     :    -0.000000
      dyz     :     0.000000
      dx2y2   :     0.000000
      dxy     :    -0.000000
      f0      :    -0.000000  f :    -0.000000
      f+1     :     0.000000
      f-1     :     0.000000
      f+2     :     0.000000
      f-2     :    -0.000000
      f+3     :    -0.000000
      f-3     :    -0.000000
      g0      :    -0.000000  g :     0.000000
      g+1     :     0.000000
      g-1     :    -0.000000
      g+2     :     0.000000
      g-2     :     0.000000
      g+3     :     0.000000
      g-3     :    -0.000000
      g+4     :    -0.000000
      g-4     :    -0.000000

  4 C s       :    -0.000000  s :    -0.000000
      pz      :     0.000000  p :     0.000000
      px      :     0.000000
      py      :    -0.000000
      dz2     :    -0.000000  d :    -0.000000
      dxz     :    -0.000000
      dyz     :    -0.000000
      dx2y2   :     0.000000
      dxy     :     0.000000
      f0      :     0.000000  f :     0.000000
      f+1     :     0.000000
      f-1     :     0.000000
      f+2     :     0.000000
      f-2     :     0.000000
      f+3     :     0.000000
      f-3     :    -0.000000
      g0      :    -0.000000  g :    -0.000000
      g+1     :    -0.000000
      g-1     :     0.000000
      g+2     :    -0.000000
      g-2     :     0.000000
      g+3     :     0.000000
      g-3     :    -0.000000
      g+4     :    -0.000000
      g-4     :     0.000000

  5 C s       :    -0.000000  s :    -0.000000
      pz      :    -0.000000  p :     0.000000
      px      :     0.000000
      py      :     0.000000
      dz2     :     0.000000  d :     0.000000
      dxz     :    -0.000000
      dyz     :    -0.000000
      dx2y2   :     0.000000
      dxy     :     0.000000
      f0      :    -0.000000  f :     0.000000
      f+1     :     0.000000
      f-1     :     0.000000
      f+2     :     0.000000
      f-2     :    -0.000000
      f+3     :     0.000000
      f-3     :    -0.000000
      g0      :    -0.000000  g :    -0.000000
      g+1     :     0.000000
      g-1     :     0.000000
      g+2     :     0.000000
      g-2     :    -0.000000
      g+3     :     0.000000
      g-3     :    -0.000000
      g+4     :    -0.000000
      g-4     :     0.000000

  6 H s       :     0.000000  s :     0.000000
      pz      :    -0.000000  p :    -0.000000
      px      :     0.000000
      py      :    -0.000000
      dz2     :    -0.000000  d :    -0.000000
      dxz     :     0.000000
      dyz     :    -0.000000
      dx2y2   :    -0.000000
      dxy     :     0.000000
      f0      :     0.000000  f :    -0.000000
      f+1     :     0.000000
      f-1     :    -0.000000
      f+2     :     0.000000
      f-2     :    -0.000000
      f+3     :    -0.000000
      f-3     :    -0.000000

  7 H s       :     0.000000  s :     0.000000
      pz      :    -0.000000  p :    -0.000000
      px      :    -0.000000
      py      :    -0.000000
      dz2     :     0.000000  d :     0.000000
      dxz     :    -0.000000
      dyz     :    -0.000000
      dx2y2   :    -0.000000
      dxy     :     0.000000
      f0      :     0.000000  f :    -0.000000
      f+1     :    -0.000000
      f-1     :    -0.000000
      f+2     :     0.000000
      f-2     :     0.000000
      f+3     :    -0.000000
      f-3     :    -0.000000

  8 N s       :     0.000000  s :     0.000000
      pz      :    -0.000000  p :    -0.000000
      px      :    -0.000000
      py      :    -0.000000
      dz2     :     0.000000  d :    -0.000000
      dxz     :     0.000000
      dyz     :     0.000000
      dx2y2   :    -0.000000
      dxy     :    -0.000000
      f0      :     0.000000  f :     0.000000
      f+1     :    -0.000000
      f-1     :     0.000000
      f+2     :     0.000000
      f-2     :     0.000000
      f+3     :     0.000000
      f-3     :     0.000000
      g0      :     0.000000  g :     0.000000
      g+1     :     0.000000
      g-1     :     0.000000
      g+2     :     0.000000
      g-2     :     0.000000
      g+3     :     0.000000
      g-3     :     0.000000
      g+4     :     0.000000
      g-4     :     0.000000

  9 H s       :    -0.000000  s :    -0.000000
      pz      :    -0.000000  p :     0.000000
      px      :     0.000000
      py      :     0.000000
      dz2     :    -0.000000  d :    -0.000000
      dxz     :    -0.000000
      dyz     :    -0.000000
      dx2y2   :    -0.000000
      dxy     :    -0.000000
      f0      :     0.000000  f :     0.000000
      f+1     :    -0.000000
      f-1     :     0.000000
      f+2     :    -0.000000
      f-2     :    -0.000000
      f+3     :     0.000000
      f-3     :     0.000000

 10 H s       :     0.000000  s :     0.000000
      pz      :    -0.000000  p :     0.000000
      px      :     0.000000
      py      :     0.000000
      dz2     :     0.000000  d :     0.000000
      dxz     :    -0.000000
      dyz     :     0.000000
      dx2y2   :     0.000000
      dxy     :     0.000000
      f0      :     0.000000  f :    -0.000000
      f+1     :    -0.000000
      f-1     :    -0.000000
      f+2     :    -0.000000
      f-2     :     0.000000
      f+3     :    -0.000000
      f-3     :    -0.000000

 11 C s       :     0.000000  s :     0.000000
      pz      :    -0.000000  p :    -0.000000
      px      :     0.000000
      py      :    -0.000000
      dz2     :     0.000000  d :     0.000000
      dxz     :     0.000000
      dyz     :     0.000000
      dx2y2   :    -0.000000
      dxy     :    -0.000000
      f0      :     0.000000  f :     0.000000
      f+1     :    -0.000000
      f-1     :    -0.000000
      f+2     :     0.000000
      f-2     :     0.000000
      f+3     :     0.000000
      f-3     :    -0.000000
      g0      :     0.000000  g :    -0.000000
      g+1     :    -0.000000
      g-1     :    -0.000000
      g+2     :    -0.000000
      g-2     :    -0.000000
      g+3     :     0.000000
      g-3     :    -0.000000
      g+4     :    -0.000000
      g-4     :    -0.000000

 12 H s       :     0.000000  s :     0.000000
      pz      :    -0.000000  p :    -0.000000
      px      :    -0.000000
      py      :     0.000000
      dz2     :    -0.000000  d :     0.000000
      dxz     :     0.000000
      dyz     :     0.000000
      dx2y2   :    -0.000000
      dxy     :     0.000000
      f0      :     0.000000  f :     0.000000
      f+1     :    -0.000000
      f-1     :    -0.000000
      f+2     :     0.000000
      f-2     :     0.000000
      f+3     :     0.000000
      f-3     :    -0.000000

 13 H s       :    -0.000000  s :    -0.000000
      pz      :     0.000000  p :     0.000000
      px      :     0.000000
      py      :     0.000000
      dz2     :    -0.000000  d :     0.000000
      dxz     :     0.000000
      dyz     :     0.000000
      dx2y2   :     0.000000
      dxy     :    -0.000000
      f0      :     0.000000  f :    -0.000000
      f+1     :    -0.000000
      f-1     :    -0.000000
      f+2     :    -0.000000
      f-2     :    -0.000000
      f+3     :     0.000000
      f-3     :     0.000000

 14 H s       :    -0.000000  s :    -0.000000
      pz      :    -0.000000  p :     0.000000
      px      :     0.000000
      py      :     0.000000
      dz2     :    -0.000000  d :     0.000000
      dxz     :    -0.000000
      dyz     :     0.000000
      dx2y2   :     0.000000
      dxy     :     0.000000
      f0      :     0.000000  f :    -0.000000
      f+1     :     0.000000
      f-1     :    -0.000000
      f+2     :    -0.000000
      f-2     :    -0.000000
      f+3     :    -0.000000
      f-3     :     0.000000

 15 N s       :     0.000000  s :     0.000000
      pz      :     0.000000  p :     0.000000
      px      :     0.000000
      py      :     0.000000
      dz2     :    -0.000000  d :     0.000000
      dxz     :    -0.000000
      dyz     :    -0.000000
      dx2y2   :     0.000000
      dxy     :     0.000000
      f0      :    -0.000000  f :    -0.000000
      f+1     :    -0.000000
      f-1     :    -0.000000
      f+2     :    -0.000000
      f-2     :    -0.000000
      f+3     :     0.000000
      f-3     :    -0.000000
      g0      :     0.000000  g :     0.000000
      g+1     :     0.000000
      g-1     :     0.000000
      g+2     :     0.000000
      g-2     :     0.000000
      g+3     :     0.000000
      g-3     :     0.000000
      g+4     :    -0.000000
      g-4     :     0.000000

 16 C s       :    -0.000000  s :    -0.000000
      pz      :    -0.000000  p :    -0.000000
      px      :     0.000000
      py      :    -0.000000
      dz2     :    -0.000000  d :     0.000000
      dxz     :    -0.000000
      dyz     :    -0.000000
      dx2y2   :    -0.000000
      dxy     :     0.000000
      f0      :     0.000000  f :     0.000000
      f+1     :    -0.000000
      f-1     :     0.000000
      f+2     :    -0.000000
      f-2     :     0.000000
      f+3     :     0.000000
      f-3     :     0.000000
      g0      :     0.000000  g :     0.000000
      g+1     :    -0.000000
      g-1     :     0.000000
      g+2     :    -0.000000
      g-2     :    -0.000000
      g+3     :     0.000000
      g-3     :     0.000000
      g+4     :     0.000000
      g-4     :     0.000000

 17 C s       :     0.000000  s :     0.000000
      pz      :    -0.000000  p :     0.000000
      px      :     0.000000
      py      :     0.000000
      dz2     :    -0.000000  d :     0.000000
      dxz     :     0.000000
      dyz     :    -0.000000
      dx2y2   :     0.000000
      dxy     :     0.000000
      f0      :     0.000000  f :    -0.000000
      f+1     :    -0.000000
      f-1     :    -0.000000
      f+2     :    -0.000000
      f-2     :    -0.000000
      f+3     :     0.000000
      f-3     :    -0.000000
      g0      :    -0.000000  g :    -0.000000
      g+1     :     0.000000
      g-1     :    -0.000000
      g+2     :     0.000000
      g-2     :     0.000000
      g+3     :    -0.000000
      g-3     :     0.000000
      g+4     :    -0.000000
      g-4     :    -0.000000

 18 H s       :     0.000000  s :     0.000000
      pz      :    -0.000000  p :     0.000000
      px      :    -0.000000
      py      :     0.000000
      dz2     :     0.000000  d :    -0.000000
      dxz     :    -0.000000
      dyz     :     0.000000
      dx2y2   :    -0.000000
      dxy     :     0.000000
      f0      :    -0.000000  f :    -0.000000
      f+1     :     0.000000
      f-1     :     0.000000
      f+2     :     0.000000
      f-2     :    -0.000000
      f+3     :     0.000000
      f-3     :    -0.000000

 19 O s       :    -0.000000  s :    -0.000000
      pz      :     0.000000  p :    -0.000000
      px      :    -0.000000
      py      :    -0.000000
      dz2     :     0.000000  d :     0.000000
      dxz     :    -0.000000
      dyz     :    -0.000000
      dx2y2   :    -0.000000
      dxy     :     0.000000
      f0      :    -0.000000  f :    -0.000000
      f+1     :    -0.000000
      f-1     :    -0.000000
      f+2     :    -0.000000
      f-2     :    -0.000000
      f+3     :    -0.000000
      f-3     :    -0.000000
      g0      :    -0.000000  g :    -0.000000
      g+1     :     0.000000
      g-1     :    -0.000000
      g+2     :    -0.000000
      g-2     :     0.000000
      g+3     :    -0.000000
      g-3     :     0.000000
      g+4     :     0.000000
      g-4     :    -0.000000

 20 C s       :    -0.000000  s :    -0.000000
      pz      :     0.000000  p :     0.000000
      px      :     0.000000
      py      :     0.000000
      dz2     :     0.000000  d :     0.000000
      dxz     :     0.000000
      dyz     :    -0.000000
      dx2y2   :    -0.000000
      dxy     :    -0.000000
      f0      :    -0.000000  f :     0.000000
      f+1     :     0.000000
      f-1     :     0.000000
      f+2     :    -0.000000
      f-2     :     0.000000
      f+3     :     0.000000
      f-3     :     0.000000
      g0      :     0.000000  g :     0.000000
      g+1     :     0.000000
      g-1     :    -0.000000
      g+2     :     0.000000
      g-2     :     0.000000
      g+3     :     0.000000
      g-3     :     0.000000
      g+4     :     0.000000
      g-4     :     0.000000

 21 C s       :     0.000000  s :     0.000000
      pz      :    -0.000000  p :    -0.000000
      px      :    -0.000000
      py      :     0.000000
      dz2     :     0.000000  d :     0.000000
      dxz     :     0.000000
      dyz     :    -0.000000
      dx2y2   :    -0.000000
      dxy     :    -0.000000
      f0      :    -0.000000  f :     0.000000
      f+1     :    -0.000000
      f-1     :     0.000000
      f+2     :     0.000000
      f-2     :     0.000000
      f+3     :    -0.000000
      f-3     :    -0.000000
      g0      :     0.000000  g :     0.000000
      g+1     :    -0.000000
      g-1     :     0.000000
      g+2     :     0.000000
      g-2     :     0.000000
      g+3     :     0.000000
      g-3     :     0.000000
      g+4     :     0.000000
      g-4     :    -0.000000

 22 C s       :    -0.000000  s :    -0.000000
      pz      :     0.000000  p :     0.000000
      px      :     0.000000
      py      :    -0.000000
      dz2     :     0.000000  d :     0.000000
      dxz     :     0.000000
      dyz     :    -0.000000
      dx2y2   :     0.000000
      dxy     :     0.000000
      f0      :    -0.000000  f :    -0.000000
      f+1     :     0.000000
      f-1     :    -0.000000
      f+2     :    -0.000000
      f-2     :     0.000000
      f+3     :    -0.000000
      f-3     :    -0.000000
      g0      :    -0.000000  g :    -0.000000
      g+1     :    -0.000000
      g-1     :    -0.000000
      g+2     :     0.000000
      g-2     :    -0.000000
      g+3     :    -0.000000
      g-3     :     0.000000
      g+4     :    -0.000000
      g-4     :     0.000000

 23 C s       :     0.000000  s :     0.000000
      pz      :     0.000000  p :    -0.000000
      px      :    -0.000000
      py      :    -0.000000
      dz2     :     0.000000  d :     0.000000
      dxz     :     0.000000
      dyz     :     0.000000
      dx2y2   :    -0.000000
      dxy     :     0.000000
      f0      :    -0.000000  f :    -0.000000
      f+1     :    -0.000000
      f-1     :     0.000000
      f+2     :    -0.000000
      f-2     :     0.000000
      f+3     :     0.000000
      f-3     :     0.000000
      g0      :    -0.000000  g :    -0.000000
      g+1     :    -0.000000
      g-1     :     0.000000
      g+2     :    -0.000000
      g-2     :     0.000000
      g+3     :    -0.000000
      g-3     :     0.000000
      g+4     :    -0.000000
      g-4     :     0.000000

 24 C s       :    -0.000000  s :    -0.000000
      pz      :    -0.000000  p :    -0.000000
      px      :     0.000000
      py      :    -0.000000
      dz2     :     0.000000  d :    -0.000000
      dxz     :     0.000000
      dyz     :    -0.000000
      dx2y2   :    -0.000000
      dxy     :    -0.000000
      f0      :    -0.000000  f :     0.000000
      f+1     :    -0.000000
      f-1     :     0.000000
      f+2     :     0.000000
      f-2     :     0.000000
      f+3     :     0.000000
      f-3     :    -0.000000
      g0      :    -0.000000  g :    -0.000000
      g+1     :    -0.000000
      g-1     :    -0.000000
      g+2     :    -0.000000
      g-2     :    -0.000000
      g+3     :     0.000000
      g-3     :    -0.000000
      g+4     :    -0.000000
      g-4     :    -0.000000

 25 C s       :     0.000000  s :     0.000000
      pz      :    -0.000000  p :     0.000000
      px      :    -0.000000
      py      :     0.000000
      dz2     :    -0.000000  d :    -0.000000
      dxz     :     0.000000
      dyz     :    -0.000000
      dx2y2   :    -0.000000
      dxy     :    -0.000000
      f0      :     0.000000  f :     0.000000
      f+1     :    -0.000000
      f-1     :     0.000000
      f+2     :     0.000000
      f-2     :     0.000000
      f+3     :     0.000000
      f-3     :     0.000000
      g0      :     0.000000  g :     0.000000
      g+1     :    -0.000000
      g-1     :    -0.000000
      g+2     :     0.000000
      g-2     :     0.000000
      g+3     :     0.000000
      g-3     :    -0.000000
      g+4     :     0.000000
      g-4     :    -0.000000

 26 H s       :     0.000000  s :     0.000000
      pz      :    -0.000000  p :    -0.000000
      px      :     0.000000
      py      :     0.000000
      dz2     :     0.000000  d :    -0.000000
      dxz     :    -0.000000
      dyz     :    -0.000000
      dx2y2   :    -0.000000
      dxy     :    -0.000000
      f0      :     0.000000  f :     0.000000
      f+1     :     0.000000
      f-1     :    -0.000000
      f+2     :    -0.000000
      f-2     :     0.000000
      f+3     :    -0.000000
      f-3     :     0.000000

 27 H s       :    -0.000000  s :    -0.000000
      pz      :     0.000000  p :     0.000000
      px      :     0.000000
      py      :    -0.000000
      dz2     :     0.000000  d :     0.000000
      dxz     :     0.000000
      dyz     :    -0.000000
      dx2y2   :     0.000000
      dxy     :    -0.000000
      f0      :     0.000000  f :     0.000000
      f+1     :     0.000000
      f-1     :     0.000000
      f+2     :     0.000000
      f-2     :     0.000000
      f+3     :     0.000000
      f-3     :     0.000000

 28 H s       :    -0.000000  s :    -0.000000
      pz      :    -0.000000  p :    -0.000000
      px      :    -0.000000
      py      :     0.000000
      dz2     :    -0.000000  d :    -0.000000
      dxz     :    -0.000000
      dyz     :     0.000000
      dx2y2   :    -0.000000
      dxy     :    -0.000000
      f0      :     0.000000  f :    -0.000000
      f+1     :     0.000000
      f-1     :     0.000000
      f+2     :    -0.000000
      f-2     :     0.000000
      f+3     :    -0.000000
      f-3     :    -0.000000

 29 H s       :     0.000000  s :     0.000000
      pz      :     0.000000  p :     0.000000
      px      :     0.000000
      py      :    -0.000000
      dz2     :    -0.000000  d :     0.000000
      dxz     :    -0.000000
      dyz     :     0.000000
      dx2y2   :    -0.000000
      dxy     :     0.000000
      f0      :    -0.000000  f :     0.000000
      f+1     :     0.000000
      f-1     :     0.000000
      f+2     :     0.000000
      f-2     :     0.000000
      f+3     :    -0.000000
      f-3     :    -0.000000

 30 H s       :     0.000000  s :     0.000000
      pz      :    -0.000000  p :    -0.000000
      px      :    -0.000000
      py      :    -0.000000
      dz2     :    -0.000000  d :    -0.000000
      dxz     :    -0.000000
      dyz     :     0.000000
      dx2y2   :     0.000000
      dxy     :     0.000000
      f0      :    -0.000000  f :    -0.000000
      f+1     :     0.000000
      f-1     :    -0.000000
      f+2     :     0.000000
      f-2     :    -0.000000
      f+3     :    -0.000000
      f-3     :    -0.000000


                      *****************************
                      * MAYER POPULATION ANALYSIS *
                      *****************************

  NA   - Mulliken gross atomic population
  ZA   - Total nuclear charge
  QA   - Mulliken gross atomic charge
  VA   - Mayer's total valence
  BVA  - Mayer's bonded valence
  FA   - Mayer's free valence

  ATOM       NA         ZA         QA         VA         BVA        FA
  0 N      7.2661     7.0000    -0.2661     3.3096     3.3096     0.0000
  1 C      5.8456     6.0000     0.1544     3.6706     3.6706    -0.0000
  2 C      6.1573     6.0000    -0.1573     3.7198     3.7198     0.0000
  3 C      5.7763     6.0000     0.2237     3.7450     3.7450     0.0000
  4 C      6.1299     6.0000    -0.1299     3.6537     3.6537    -0.0000
  5 C      5.8779     6.0000     0.1221     3.6557     3.6557     0.0000
  6 H      0.9401     1.0000     0.0599     0.9941     0.9941    -0.0000
  7 H      0.9259     1.0000     0.0741     1.0196     1.0196    -0.0000
  8 N      7.2596     7.0000    -0.2596     2.8413     2.8413     0.0000
  9 H      0.9341     1.0000     0.0659     1.0322     1.0322     0.0000
 10 H      0.9312     1.0000     0.0688     0.9887     0.9887     0.0000
 11 C      5.9472     6.0000     0.0528     3.8159     3.8159    -0.0000
 12 H      0.9508     1.0000     0.0492     0.9984     0.9984    -0.0000
 13 H      0.9300     1.0000     0.0700     0.9903     0.9903    -0.0000
 14 H      0.9524     1.0000     0.0476     0.9975     0.9975    -0.0000
 15 N      7.1729     7.0000    -0.1729     2.8775     2.8775     0.0000
 16 C      5.9595     6.0000     0.0405     3.6716     3.6716     0.0000
 17 C      5.8872     6.0000     0.1128     3.9635     3.9635    -0.0000
 18 H      0.9289     1.0000     0.0711     1.0346     1.0346     0.0000
 19 O      8.3419     8.0000    -0.3419     2.0808     2.0808    -0.0000
 20 C      5.8187     6.0000     0.1813     3.3678     3.3678    -0.0000
 21 C      6.0692     6.0000    -0.0692     3.7166     3.7166    -0.0000
 22 C      6.0834     6.0000    -0.0834     3.7818     3.7818    -0.0000
 23 C      6.0422     6.0000    -0.0422     3.7728     3.7728     0.0000
 24 C      6.1022     6.0000    -0.1022     3.7827     3.7827    -0.0000
 25 C      6.0388     6.0000    -0.0388     3.6360     3.6360    -0.0000
 26 H      0.9412     1.0000     0.0588     1.0073     1.0073    -0.0000
 27 H      0.9437     1.0000     0.0563     0.9944     0.9944    -0.0000
 28 H      0.9448     1.0000     0.0552     0.9928     0.9928     0.0000
 29 H      0.9398     1.0000     0.0602     0.9924     0.9924    -0.0000
 30 H      0.9611     1.0000     0.0389     1.0197     1.0197    -0.0000

  Mayer bond orders larger than 0.100000
B(  0-N ,  1-C ) :   1.1302 B(  0-N ,  5-C ) :   1.1398 B(  0-N , 11-C ) :   0.8828 
B(  1-C ,  2-C ) :   1.5024 B(  1-C ,  6-H ) :   0.9746 B(  2-C ,  3-C ) :   1.0877 
B(  2-C ,  7-H ) :   0.9657 B(  3-C ,  4-C ) :   1.0028 B(  3-C ,  8-N ) :   1.5467 
B(  4-C ,  5-C ) :   1.4783 B(  4-C ,  9-H ) :   0.9793 B(  5-C , 10-H ) :   0.9724 
B(  8-N , 15-N ) :   1.0870 B( 11-C , 12-H ) :   0.9736 B( 11-C , 13-H ) :   0.9687 
B( 11-C , 14-H ) :   0.9734 B( 15-N , 16-C ) :   1.6079 B( 16-C , 17-C ) :   1.0341 
B( 16-C , 18-H ) :   0.9478 B( 17-C , 19-O ) :   1.9854 B( 17-C , 20-C ) :   0.8630 
B( 20-C , 21-C ) :   1.2640 B( 20-C , 25-C ) :   1.2080 B( 21-C , 22-C ) :   1.3299 
B( 21-C , 26-H ) :   0.9771 B( 22-C , 23-C ) :   1.3236 B( 22-C , 27-H ) :   0.9787 
B( 23-C , 24-C ) :   1.3312 B( 23-C , 28-H ) :   0.9779 B( 24-C , 25-C ) :   1.3219 
B( 24-C , 29-H ) :   0.9785 B( 25-C , 30-H ) :   0.9777 

-------
TIMINGS
-------

Total SCF time: 0 days 0 hours 5 min 24 sec 

Total time                  ....     324.394 sec
Sum of individual times     ....     323.875 sec  ( 99.8%)

SCF preparation             ....       1.455 sec  (  0.4%)
Fock matrix formation       ....     313.898 sec  ( 96.8%)
  Startup                   ....       0.241 sec  (  0.1% of F)
  Split-RI-J                ....       3.565 sec  (  1.1% of F)
  Chain of spheres X        ....     293.389 sec  ( 93.5% of F)
  XC integration            ....      16.289 sec  (  5.2% of F)
    XC Preparation          ....       0.000 sec  (  0.0% of XC)
    Basis function eval.    ....       1.050 sec  (  6.4% of XC)
    Density eval.           ....       4.286 sec  ( 26.3% of XC)
    XC-Functional eval.     ....       0.113 sec  (  0.7% of XC)
    XC-Potential eval.      ....       8.830 sec  ( 54.2% of XC)
Diagonalization             ....       0.000 sec  (  0.0%)
Density matrix formation    ....       0.384 sec  (  0.1%)
Total Energy calculation    ....       0.350 sec  (  0.1%)
Population analysis         ....       0.969 sec  (  0.3%)
Orbital Transformation      ....       1.772 sec  (  0.5%)
Orbital Orthonormalization  ....       0.000 sec  (  0.0%)
DIIS solution               ....       2.001 sec  (  0.6%)
SOSCF solution              ....       3.044 sec  (  0.9%)
Finished LeanSCF after 325.0 sec

Maximum memory used throughout the entire LEANSCF-calculation: 264.3 MB


-------------------------------------------------------------------------------
                          DFT DISPERSION CORRECTION                            
                                                                               
                                DFTD4 V3.4.0                                   
-------------------------------------------------------------------------------
The WB97X-D3BJ functional is recognized
Active option DFTDOPT                   ...         5   

-------------------------   ----------------
Dispersion correction           -0.070650698
-------------------------   ----------------


-------------------------   --------------------
FINAL SINGLE POINT ENERGY      -781.377144202588
-------------------------   --------------------


           ************************************************************
           *        Program running with 12 parallel MPI-processes    *
           *              working on a common directory               *
           ************************************************************

------------------------------------------------------------------------------
                              ORCA PROPERTY CALCULATIONS
------------------------------------------------------------------------------

GBWName                                 ... orca.gbw
Number of atoms                         ...     31
Number of basis functions               ...   1416
Max core memory                         ...   1024 MB

Electric properties:
Dipole moment                           ... YES
Quadrupole moment                       ...  NO
Static polarizability (Dipole/Dipole)   ...  NO
Static polarizability (Dipole/Quad.)    ...  NO
Static polarizability (Quad./Quad.)     ...  NO
Static polarizability (Velocity)        ...  NO

Atomic electric properties:
Dipole moment                           ...  NO
Quadrupole moment                       ...  NO
Static polarizability                   ...  NO

Choice of electric origin               ... Center of mass
Position of electric origin             ...    -0.000033     0.000011    -0.000000

General magnetic properties:
Magnetizability                         ...  NO

EPR properties:
g-Tensor (aka g-matrix)                 ...  NO
Zero-Field splitting spin-orbit         ...  NO
Zero-field splitting spin-spin          ...  NO
Hyperfine couplings                     ...  NO (   0 nuclei)
Quadrupole couplings                    ...  NO (   0 nuclei)
Contact density                         ...  NO (   0 nuclei)

NMR properties:
Chemical shifts                         ...  NO (   0 nuclei)
Spin-rotation constants                 ...  NO (   0 nuclei)
Spin-spin couplings                     ...  NO (   0 nuclei,    0 pairs)

Choice of magnetic origin               ... GIAO
Position of magnetic origin             ...     0.000000     0.000000     0.000000

Properties with geometric perturbations:
SCF Hessian                             ...  NO
IR spectrum                             ...  NO
VCD spectrum                            ...  NO
X-ray spectroscopy properties:
SCF XES/XAS/RIXS spectra                ...  NO


-------------
DIPOLE MOMENT
-------------

Method             : SCF
Type of density    : Electron Density
Multiplicity       :   1
Irrep              :   0
Energy             :  -781.3064935046968458 Eh
Relativity type    : 
Basis              : AO
                                X                 Y                 Z
Electronic contribution:      7.810112802      -8.201220079      -0.122408958
Nuclear contribution   :    -11.678258041      10.716869910       0.198270439
                        -----------------------------------------
Total Dipole Moment    :     -3.868145239       2.515649831       0.075861481
                        -----------------------------------------
Magnitude (a.u.)       :      4.614845244
Magnitude (Debye)      :     11.730004412


--------------------
Rotational spectrum 
--------------------
 
Rotational constants in cm-1:             0.026905             0.006713             0.005534 
Rotational constants in MHz :           806.600874           201.253106           165.914708 

Dipole components along the rotational axes: 
x,y,z [a.u.] :    -3.868142     2.515655     0.075861 
x,y,z [Debye]:    -9.832035     6.394287     0.192823 

 

Dipole moment calculation done in   0.1 sec 

Maximum memory used throughout the entire PROP-calculation: 166.4 MB

--------------------------------
SUGGESTED CITATIONS FOR THIS RUN
--------------------------------

Below you find a list of papers that are relevant to this ORCA run
We neither can nor want to force you to cite these papers, but we appreciate if you do
You receive ORCA, which is the product of decades of hard work by many enthusiastic individuals, for free
The only thing we kindly ask in return is that you cite our papers,
We deeply appreciate it, if you show your appreciation for ORCA by not just citing the generic ORCA reference.

Please note that relegating all ORCA citations to the supporting information does *not* help us.
SI sections are not indexed - citations you put there will not count into any citation statistics
But we need these citations in order to attract the funding resources that allow us to do what we are doing

Therefore, if you are a happy ORCA user, please consider citing a few of the papers listed below in the main body of your paper

In addition to the list printed below, the program has created the file orca.bibtex that contains the list in bibtex format
You can import this file easily into all common literature databanks and citation aid programs


List of essential papers. We consider these as the minimum necessary citations

  1. Neese,F.
     Software update: the ORCA program system, version 5.0
     WIRES Comput. Molec. Sci., 2022 12(1)e1606
     doi.org/10.1002/wcms.1606

List of papers to cite with high priority. The work reported in these papers was absolutely
necessary for this run to complete.
Our perspective: the developers of density functionals and basis sets usually get cited in chemistry papers
Good! But without the algorithms to do something with them, the functionals or basis sets would not do anything.
Hence, in our opinion, the algorithm design and method developments papers are equally worthy of getting cited

  1. Neese,F.
     An improvement of the resolution of the identity approximation for the formation of the Coulomb matrix
     J. Comp. Chem., 2003 24(14)1740-1747
     doi.org/10.1002/jcc.10318
  2. Neese,F.; Wennmohs,F.; Hansen,A.; Becker,U.
     Efficient, approximate and parallel Hartree-Fock and hybrid DFT calculations. A 'chain-of-spheres' algorithm for the Hartree-Fock exchange
     Chem. Phys., 2009 356(1-3)98-109
     doi.org/10.1016/j.chemphys.2008.10.036
  3. Helmich-Paris,B.; de Souza,B.; Neese,F.; Izsák,R.
     An improved chain of spheres for exchange algorithm
     J. Chem. Phys., 2021 155 104109
     doi.org/doi: 10.1063/5.0058766.
  4. Neese,F.
     The SHARK Integral Generation and Digestion System
     J. Comp. Chem., 2022  1-16
     doi.org/10.1002/jcc.26942
  5. Caldeweyher,E.; Bannwarth,C.; Grimme,S.
     Extension of the D3 dispersion coefficient model
     J. Chem. Phys., 2017 147 034112
     doi.org/10.1063/1.4993215
  6. Caldeweyher,E.; Ehlert,S.; Hansen,A.; Neugebauer,H.; Spicher,S.; Bannwarth,C.; Grimme,S.
     A generally applicable atomic-charge dependent London dispersion correction
     J. Chem. Phys., 2019 150 154122
     doi.org/10.1063/1.5090222
  7. Caldeweyher,E.; Mewes,J.; Ehlert,S.; Grimme,S.
     Extension and evaluation of the D4 London-dispersion model for periodic systems
     Phys. Chem. Chem. Phys., 2020 22(16)8499-8512
     doi.org/10.1039/D0CP00502A
  8. Wittmann,L.; Gordiy,I.; Friede,M.; Helmich-Paris,B.; Grimme,S.; Hansen,A.; Bursch,M.
     Extension of the D3 and D4 London Dispersion Corrections to the full Actinides Series
     Phys. Chem. Chem. Phys., 2024 26(32)21379-21394
     doi.org/https://doi.org/10.1039/D4CP01514B 

List of suggested additional citations. These are papers that are important in the 'surrounding' of 
of this run, or papers that preceded the highly important papers. If you like your results we are grateful for a citation.

  1. Izsak,R.; Neese,F.
     An overlap fitted chain of spheres exchange method
     J. Chem. Phys., 2011 135 144105
     doi.org/10.1063/1.3646921
  2. Izsak,R.; Hansen,A.; Neese,F.
     The resolution of identity and chain of spheres approximations for the LPNO-CCSD singles Fock term
     Molec. Phys., 2012 110 2413-2417
     doi.org/10.1080/00268976.2012.687466
  3. Neese,F.
     The ORCA program system
     WIRES Comput. Molec. Sci., 2012 2(1)73-78
     doi.org/10.1002/wcms.81
  4. Izsak,R.; Neese,F.; Klopper,W.
     Robust fitting techniques in the chain of spheres approximation to the Fock exchange: The role of the complementary space
     J. Chem. Phys., 2013 139 
     doi.org/10.1063/1.4819264
  5. Neese,F.
     Software update: the ORCA program system, version 4.0
     WIRES Comput. Molec. Sci., 2018 8(1)1-6
     doi.org/10.1002/wcms.1327
  6. Neese,F.; Wennmohs,F.; Becker,U.; Riplinger,C.
     The ORCA quantum chemistry program package
     J. Chem. Phys., 2020 152 Art. No. L224108
     doi.org/10.1063/5.0004608

List of optional additional citations

  1. Neese,F.
     Approximate second-order SCF convergence for spin unrestricted wavefunctions
     Chem. Phys. Lett., 2000 325(1-3)93-98
     doi.org/10.1016/s0009-2614(00)00662-x

Timings for individual modules:

Sum of individual times          ...      350.693 sec (=   5.845 min)
Startup calculation              ...       15.963 sec (=   0.266 min)   4.6 %
SCF iterations                   ...      332.741 sec (=   5.546 min)  94.9 %
Property calculations            ...        1.989 sec (=   0.033 min)   0.6 %
                             ****ORCA TERMINATED NORMALLY****
TOTAL RUN TIME: 0 days 0 hours 5 minutes 52 seconds 289 msec
