# Supplementary material for: Photovermellogens: Minimalistic Pyridinium-Based Acylhydrazones with Photoswitchable Basicity for Operation in Aqueous Media
Source: J Org Chem. 2026 May 4;91(19):6559–65. doi: 10.1021/acs.joc.5c02962 (PMC13185115; doi:10.1021/acs.joc.5c02962)
Supplement: Supplementary file 3 [file jo5c02962_si_003.zip › thermodynamics/epa/2e/orca.out]

                                 *****************
                                 * O   R   C   A *
                                 *****************

                                            #,                                       
                                            ###                                      
                                            ####                                     
                                            #####                                    
                                            ######                                   
                                           ########,                                 
                                     ,,################,,,,,                         
                               ,,#################################,,                 
                          ,,##########################################,,             
                       ,#########################################, ''#####,          
                    ,#############################################,,   '####,        
                  ,##################################################,,,,####,       
                ,###########''''           ''''###############################       
              ,#####''   ,,,,##########,,,,          '''####'''          '####       
            ,##' ,,,,###########################,,,                        '##       
           ' ,,###''''                  '''############,,,                           
         ,,##''                                '''############,,,,        ,,,,,,###''
      ,#''                                            '''#######################'''  
     '                                                          ''''####''''         
             ,#######,   #######,   ,#######,      ##                                
            ,#'     '#,  ##    ##  ,#'     '#,    #''#        ,####,   ,####,        
            ##       ##  ##   ,#'  ##            #'  '#       #'       #'  '#        
            ##       ##  #######   ##           ,######,      #####,   #    #        
            '#,     ,#'  ##    ##  '#,     ,#' ,#      #,     #,   #   #,  ,#        
             '#######'   ##     ##  '#######'  #'      '#     '####' # '####'        


                #########################################################
                #                        -***-                          #
                #          Department of theory and spectroscopy        #
                #                                                       #
                #                      Frank Neese                      #
                #                                                       #
                #     Directorship, Architecture, Infrastructure        #
                #                    SHARK, DRIVERS                     #
                #        Core code/Algorithms in most modules           #
                #                                                       #
                #        Max Planck Institute fuer Kohlenforschung      #
                #                Kaiser Wilhelm Platz 1                 #
                #                 D-45470 Muelheim/Ruhr                 #
                #                      Germany                          #
                #                                                       #
                #                  All rights reserved                  #
                #                        -***-                          #
                #########################################################


                         Program Version 6.0.1  -  RELEASE   -


 With contributions from (in alphabetic order):
[Max-Planck-Institut fuer Kohlenforschung]                               
  Daniel Aravena         : Magnetic Suceptibility                        
  Michael Atanasov       : Ab Initio Ligand Field Theory (pilot matlab implementation)
  Alexander A. Auer      : GIAO ZORA, VPT2 properties, NMR spectrum      
  Ute Becker             : All parallelization in ORCA, NUMFREQ, NUMCALC 
  Giovanni Bistoni       : ED, misc. LED, open-shell LED, HFLD           
  Martin Brehm           : Molecular dynamics                            
  Dmytro Bykov           : pre 5.0 version of the SCF Hessian            
  Marcos Casanova-Páez   : Triplet and SCS-CIS(D). UHF-(DLPNO)-IP/EA/STEOM-CCSD. UHF-CVS-IP/STEOM-CCSD   
  Vijay G. Chilkuri      : MRCI spin determinant printing, contributions to CSF-ICE 
  Pauline Colinet        : FMM embedding                                 
  Dipayan Datta          : RHF DLPNO-CCSD density                        
  Achintya Kumar Dutta   : EOM-CC, STEOM-CC                              
  Nicolas Foglia         : Exact transition moments, OPA infrastructure, MCD improvements    
  Dmitry Ganyushin       : Spin-Orbit,Spin-Spin,Magnetic field MRCI      
  Miquel Garcia-Rates    : C-PCM and meta-GGA Hessian, CCSD/C-PCM, Gaussian charge scheme 
  Tiago L. C. Gouveia    : GS-ROHF, GS-ROCIS                             
  Yang Guo               : DLPNO-NEVPT2, F12-NEVPT2, CIM, IAO-localization        
  Andreas Hansen         : Spin unrestricted coupled pair/coupled cluster methods 
  Ingolf Harden          : AUTO-CI MPn and infrastructure                
  Benjamin Helmich-Paris : MC-RPA, TRAH-(SCF,CASSCF), AVAS, COSX integrals, SCF dyn. polar. 
  Lee Huntington         : MR-EOM, pCC                                   
  Robert Izsak           : Overlap fitted RIJCOSX, COSX-SCS-MP3, EOM     
  Riya Kayal             : Wick's Theorem for AUTO-CI, AUTO-CI UHF-CCSDT 
  Emily Kempfer          : AUTO-CI, RHF CISDT and CCSDT                  
  Christian Kollmar      : KDIIS, OOCD, Brueckner-CCSD(T), CCSD density, CASPT2, CASPT2-K, improved NEVPT2 
  Axel Koslowski         : Symmetry handling                             
  Simone Kossmann        : meta-GGA functionals, TD-DFT gradient, OOMP2, (MP2 Hessian; deprecated post 5.0) 
  Lucas Lang             : DCDCAS                                        
  Marvin Lechner         : AUTO-CI (C++ implementation), FIC-MRCC        
  Spencer Leger          : CASSCF response                               
  Dagmar Lenk            : GEPOL surface, SMD, ORCA-2-JSON               
  Dimitrios Liakos       : Extrapolation schemes; Compound Job, initial MDCI parallelization 
  Dimitrios Manganas     : Further ROCIS development; embedding schemes. LFT, Crystal Embedding 
  Dimitrios Pantazis     : SARC Basis sets                               
  Anastasios Papadopoulos: AUTO-CI, single reference methods and gradients 
  Taras Petrenko         : pre 6.0 DFT Hessian and TD-DFT gradient, (ASA, deprecated), ECA, 1-Electron XAS/XES, NRVS 
  Peter Pinski           : DLPNO-MP2, DLPNO-MP2 Gradient                 
  Christoph Reimann      : Effective Core Potentials                     
  Marius Retegan         : Local ZFS, SOC                                
  Christoph Riplinger    : Optimizer, TS searches, QM/MM, DLPNO-CCSD(T), (RO)-DLPNO pert. Triples 
  Michael Roemelt        : Original ROCIS implementation                 
  Masaaki Saitow         : Open-shell DLPNO-CCSD energy and density      
  Barbara Sandhoefer     : DKH picture change effects                    
  Kantharuban Sivalingam : CASSCF convergence/infrastructure, NEVPT2 and variants, FIC-MRCI 
  Bernardo de Souza      : ESD, SOC TD-DFT                               
  Georgi L. Stoychev     : AutoAux, RI-MP2 NMR, DLPNO-MP2 response, X2C  
  Van Anh Tran           : RI-MP2 g-tensors                              
  Willem Van den Heuvel  : Paramagnetic NMR                              
  Zikuan Wang            : NOTCH, Electric field optimization            
  Frank Wennmohs         : Technical directorship and infrastructure     
  Hang Xu                : AUTO-CI-Response properties                   
                                                                         
[FACCTs GmbH]                                                            
  Markus Bursch, Miquel Garcia-Rates, Christoph Riplinger, Bernardo de Souza, Georgi L. Stoychev 
                                                                 
  APM, Basis sets (HGBS, AHGBS, def-TZVP (Ac-Lr), def2-XVPD (La-Lu)), CI-OPT, improved COSX, DLPNO-Multilevel,           
  DOCKER, DRACO, updates on ESD, GOAT, IRC, LR-CPCM, MBIS, meta-GGA TD-DFT gradient, ML-optimized integration grids, 
  MM, NACMEs, nearIR, NEB, NEB-TS, NL-DFT gradient (VV10), 2- and 3-layer-ONIOM, interface openCOSMO-RS, QMMM,   
  Crystal-QMMM, SF, symmetry and pop. for TD-DFT, r2SCAN hybrids, SOLVATOR                                   
                                                                         
[Other institutions]                                                     
  V. Asgeirsson          : NEB                                           
  Christoph Bannwarth    : sTDA-DFT, sTD-DFT, PBEh-3c, B97-3c, D3        
  Sebastian Ehlert       : rSCAN, r2SCAN, r2SCAN-3c, D4, dhf basis sets  
  Marvin Friede          : D4 for Fr, Ra, Ac-Lr                          
  Lars Goerigk           : TD-DFT with DH, B97 family of functionals     
  Stefan Grimme          : VdW corrections, initial TS optimization, DFT functionals, gCP, sTDA/sTD-DF 
  Waldemar Hujo          : DFT-NL                                        
  H. Jonsson             : NEB                                           
  Holger Kruse           : gCP                                           
  Marcel Mueller         : wB97X-3c, vDZP basis set                      
  Hagen Neugebauer       : wr2SCAN                                       
  Tobias Risthaus        : range-separated hybrid DFT                    
  Lukas Wittmann         : regularized MP2, r2SCAN double-hybrids, wr2SCAN        
                                                                         
We gratefully acknowledge several colleagues who have allowed us to      
interface, adapt or use parts of their codes:                            
  Ed Valeev, F. Pavosevic, A. Kumar             : LibInt (2-el integral package), F12 methods 
  Garnet Chan, S. Sharma, J. Yang, R. Olivares  : DMRG                   
  Ulf Ekstrom                                   : XCFun DFT Library      
  Mihaly Kallay                                 : mrcc  (arbitrary order and MRCC methods)
  Frank Weinhold                                : gennbo (NPA and NBO analysis)           
  Simon Mueller                                 : openCOSMO-RS                            
  Christopher J. Cramer and Donald G. Truhlar   : smd solvation model                     
  S Lehtola, MJT Oliveira, MAL Marques          : LibXC Library                           
  Liviu Ungur et al                             : ANISO software                          


 Your calculation uses the libint2 library for the computation of 2-el integrals
 For citations please refer to: http://libint.valeyev.net

 Your ORCA version has been built with support for libXC version: 6.2.2
 For citations please refer to: https://libxc.gitlab.io

 This ORCA versions uses:
   CBLAS   interface :  Fast vector & matrix operations
   LAPACKE interface :  Fast linear algebra routines
   SCALAPACK package :  Parallel linear algebra routines
   Shared memory     :  Shared parallel matrices
   BLAS/LAPACK       :  OpenBLAS 0.3.27  USE64BITINT DYNAMIC_ARCH NO_AFFINITY Zen SINGLE_THREADED
        Core in use  :  Zen
   Copyright (c) 2011-2014, The OpenBLAS Project


***************************************
The coordinates will be read from file: coord.xyz
***************************************


Your calculation utilizes the geometrical counterpoise correction gCP
Please cite in your paper:
H.Kruse, S. Grimme J.Chem.Phys., 136, (2012), 154101 
   

Your calculation utilizes the atom-pairwise dispersion correction
with the Becke-Johnson damping scheme (D3BJ)


Your calculation employs the composite approach PBEh-3c.
Please cite in your paper:
S. Grimme, J. G. Brandenburg, C. Bannwarth, A. Hansen J.Chem.Phys., 143, (2015), 054107 
   

================================================================================

----- Orbital basis set information -----
Your calculation utilizes the basis: def2-mSVP

----- AuxJ basis set information -----
Your calculation utilizes the auxiliary basis: def2/J
   F. Weigend, Phys. Chem. Chem. Phys. 8, 1057 (2006).

================================================================================
                                        WARNINGS
                       Please study these warnings very carefully!
================================================================================


================================================================================
                                       INPUT FILE
================================================================================
NAME = orca.inp
|  1> ! PBEH-3c FREQ VERYTIGHTSCF CPCM(water)
|  2> %pal nprocs 12 end
|  3> * XYZFILE 0 1 coord.xyz
|  4> 
|  5> 
|  6>                          ****END OF INPUT****
================================================================================

                       ****************************
                       * Single Point Calculation *
                       ****************************

---------------------------------
CARTESIAN COORDINATES (ANGSTROEM)
---------------------------------
  N     -4.266936    0.820410    0.146514
  C     -4.437065   -0.515688    0.018433
  C     -3.383424   -1.367517   -0.058789
  C     -2.043627   -0.889523   -0.013936
  C     -1.910569    0.524630    0.123453
  C     -3.010949    1.317976    0.193879
  H     -5.458581   -0.866806   -0.016234
  H     -3.570534   -2.427623   -0.155083
  N     -1.061682   -1.782721   -0.103289
  H     -0.936990    0.986710    0.175018
  H     -2.928365    2.391072    0.294271
  C     -5.420456    1.712010    0.155151
  H     -5.179066    2.613628    0.710482
  H     -5.701514    1.981275   -0.861532
  H     -6.257820    1.217905    0.639671
  N      0.144175   -1.229827   -0.048836
  C      1.141758   -2.036773   -0.140317
  C      2.516174   -1.555395   -0.040378
  H      1.006325   -3.114715   -0.242726
  O      3.430247   -2.358339    0.078488
  C      2.813545   -0.093044   -0.046269
  C      3.848928    0.369367    0.766351
  C      4.196494    1.711184    0.770254
  C      3.534676    2.603162   -0.063978
  C      2.521734    2.146569   -0.896437
  C      2.155907    0.808100   -0.883056
  H      4.374754   -0.320501    1.413856
  H      4.988006    2.060348    1.420440
  H      3.811015    3.649626   -0.068715
  H      2.012966    2.833939   -1.559670
  H      1.368106    0.468350   -1.539648

----------------------------
CARTESIAN COORDINATES (A.U.)
----------------------------
  NO LB      ZA    FRAG     MASS         X           Y           Z
   0 N     7.0000    0    14.007   -8.063340    1.550349    0.276872
   1 C     6.0000    0    12.011   -8.384838   -0.974508    0.034833
   2 C     6.0000    0    12.011   -6.393744   -2.584232   -0.111096
   3 C     6.0000    0    12.011   -3.861896   -1.680955   -0.026336
   4 C     6.0000    0    12.011   -3.610452    0.991406    0.233292
   5 C     6.0000    0    12.011   -5.689869    2.490613    0.366378
   6 H     1.0000    0     1.008  -10.315223   -1.638026   -0.030678
   7 H     1.0000    0     1.008   -6.747331   -4.587543   -0.293064
   8 N     7.0000    0    14.007   -2.006288   -3.368855   -0.195189
   9 H     1.0000    0     1.008   -1.770655    1.864612    0.330737
  10 H     1.0000    0     1.008   -5.533807    4.518471    0.556091
  11 C     6.0000    0    12.011  -10.243178    3.235230    0.293192
  12 H     1.0000    0     1.008   -9.787017    4.939042    1.342616
  13 H     1.0000    0     1.008  -10.774301    3.744067   -1.628059
  14 H     1.0000    0     1.008  -11.825566    2.301507    1.208804
  15 N     7.0000    0    14.007    0.272450   -2.324035   -0.092286
  16 C     6.0000    0    12.011    2.157610   -3.848943   -0.265160
  17 C     6.0000    0    12.011    4.754881   -2.939271   -0.076303
  18 H     1.0000    0     1.008    1.901679   -5.885959   -0.458687
  19 O     8.0000    0    15.999    6.482227   -4.456614    0.148321
  20 C     6.0000    0    12.011    5.316830   -0.175827   -0.087437
  21 C     6.0000    0    12.011    7.273419    0.698003    1.448194
  22 C     6.0000    0    12.011    7.930223    3.233670    1.455569
  23 C     6.0000    0    12.011    6.679571    4.919262   -0.120901
  24 C     6.0000    0    12.011    4.765387    4.056427   -1.694020
  25 C     6.0000    0    12.011    4.074074    1.527087   -1.668734
  26 H     1.0000    0     1.008    8.267087   -0.605660    2.671800
  27 H     1.0000    0     1.008    9.425965    3.893493    2.684242
  28 H     1.0000    0     1.008    7.201774    6.896794   -0.129852
  29 H     1.0000    0     1.008    3.803954    5.355369   -2.947349
  30 H     1.0000    0     1.008    2.585346    0.885053   -2.909513

--------------------------------
INTERNAL COORDINATES (ANGSTROEM)
--------------------------------
 N      0   0   0     0.000000000000     0.00000000     0.00000000
 C      1   0   0     1.352961336305     0.00000000     0.00000000
 C      2   1   0     1.357105828996   121.84450969     0.00000000
 C      3   2   1     1.423216120587   121.21688954   359.72581935
 C      4   3   2     1.427027953531   115.06426451     0.34021144
 C      1   2   3     1.351783014059   118.92374816     0.23553806
 H      2   1   3     1.080731461227   116.27837837   179.83981067
 H      3   2   1     1.080790500432   119.09944136   179.66599779
 N      4   3   2     1.330414387197   117.85366306   180.40183580
 H      5   4   3     1.078903819298   120.87477893   179.51891605
 H      6   1   2     1.080941163840   116.08159205   179.85354301
 C      1   2   3     1.457956037286   120.33070811   176.73497194
 H     12   1   2     1.086083768767   109.56374780   153.37638325
 H     12   1   2     1.088641204664   110.48674991   273.78395627
 H     12   1   2     1.086313900690   109.53357480    34.20735800
 N      9   4   3     1.327685113556   112.83092010   180.09439319
 C     16   9   4     1.286352913643   116.11663715   180.52838373
 C     17  16   9     1.459702975704   121.22893760   182.46250962
 H     17  16   9     1.091233218427   122.01208703   359.17492908
 O     18  17  16     1.222446704092   119.61043037   168.62859412
 C     18  17  16     1.492292324754   120.69842684   350.22179700
 C     21  18  17     1.395059968520   118.06077094   143.23358276
 C     22  21  18     1.386106194521   120.57149079   178.00917240
 C     23  22  21     1.389088697153   120.03015070   358.39307988
 C     24  23  22     1.388350367960   119.77057363     0.25257021
 C     25  24  23     1.387626778978   120.25109293     0.95610371
 H     22  21  18     1.082439224385   119.84986210   356.87117407
 H     23  22  21     1.082196159435   119.82962273   178.73958127
 H     24  23  22     1.082346220716   120.12113802   180.55975126
 H     25  24  23     1.082220751998   120.10433277   180.94836954
 H     26  25  24     1.080357774301   119.32227255   180.21938812

---------------------------
INTERNAL COORDINATES (A.U.)
---------------------------
 N      0   0   0     0.000000000000     0.00000000     0.00000000
 C      1   0   0     2.556726395400     0.00000000     0.00000000
 C      2   1   0     2.564558351550   121.84450969     0.00000000
 C      3   2   1     2.689488697291   121.21688954   359.72581935
 C      4   3   2     2.696692017624   115.06426451     0.34021144
 C      1   2   3     2.554499689058   118.92374816     0.23553806
 H      2   1   3     2.042286486032   116.27837837   179.83981067
 H      3   2   1     2.042398053960   119.09944136   179.66599779
 N      4   3   2     2.514118836430   117.85366306   180.40183580
 H      5   4   3     2.038832743314   120.87477893   179.51891605
 H      6   1   2     2.042682766540   116.08159205   179.85354301
 C      1   2   3     2.755137625768   120.33070811   176.73497194
 H     12   1   2     2.052400881466   109.56374780   153.37638325
 H     12   1   2     2.057233734918   110.48674991   273.78395627
 H     12   1   2     2.052835767776   109.53357480    34.20735800
 N      9   4   3     2.508961256704   112.83092010   180.09439319
 C     16   9   4     2.430854718357   116.11663715   180.52838373
 C     17  16   9     2.758438860950   121.22893760   182.46250962
 H     17  16   9     2.062131931065   122.01208703   359.17492908
 O     18  17  16     2.310089484049   119.61043037   168.62859412
 C     18  17  16     2.820023805539   120.69842684   350.22179700
 C     21  18  17     2.636281280900   118.06077094   143.23358276
 C     22  21  18     2.619361100177   120.57149079   178.00917240
 C     23  22  21     2.624997213345   120.03015070   358.39307988
 C     24  23  22     2.623601973374   119.77057363     0.25257021
 C     25  24  23     2.622234588364   120.25109293     0.95610371
 H     22  21  18     2.045513690702   119.84986210   356.87117407
 H     23  22  21     2.045054364513   119.82962273   178.73958127
 H     24  23  22     2.045337939238   120.12113802   180.55975126
 H     25  24  23     2.045100837723   120.10433277   180.94836954
 H     26  25  24     2.041580320082   119.32227255   180.21938812

---------------------
BASIS SET INFORMATION
---------------------
There are 4 groups of distinct atoms

 Group   1 Type N   : 8s4p1d contracted to 4s2p1d pattern {5111/31/1}
 Group   2 Type C   : 8s4p1d contracted to 4s2p1d pattern {5111/31/1}
 Group   3 Type H   : 4s contracted to 2s pattern {31}
 Group   4 Type O   : 8s4p1d contracted to 4s2p1d pattern {5111/31/1}

Atom   0N    basis set group =>   1
Atom   1C    basis set group =>   2
Atom   2C    basis set group =>   2
Atom   3C    basis set group =>   2
Atom   4C    basis set group =>   2
Atom   5C    basis set group =>   2
Atom   6H    basis set group =>   3
Atom   7H    basis set group =>   3
Atom   8N    basis set group =>   1
Atom   9H    basis set group =>   3
Atom  10H    basis set group =>   3
Atom  11C    basis set group =>   2
Atom  12H    basis set group =>   3
Atom  13H    basis set group =>   3
Atom  14H    basis set group =>   3
Atom  15N    basis set group =>   1
Atom  16C    basis set group =>   2
Atom  17C    basis set group =>   2
Atom  18H    basis set group =>   3
Atom  19O    basis set group =>   4
Atom  20C    basis set group =>   2
Atom  21C    basis set group =>   2
Atom  22C    basis set group =>   2
Atom  23C    basis set group =>   2
Atom  24C    basis set group =>   2
Atom  25C    basis set group =>   2
Atom  26H    basis set group =>   3
Atom  27H    basis set group =>   3
Atom  28H    basis set group =>   3
Atom  29H    basis set group =>   3
Atom  30H    basis set group =>   3
---------------------------------
AUXILIARY/J BASIS SET INFORMATION
---------------------------------
There are 4 groups of distinct atoms

 Group   1 Type N   : 12s5p4d2f1g contracted to 6s4p3d1f1g pattern {711111/2111/211/2/1}
 Group   2 Type C   : 12s5p4d2f1g contracted to 6s4p3d1f1g pattern {711111/2111/211/2/1}
 Group   3 Type H   : 5s2p1d contracted to 3s1p1d pattern {311/2/1}
 Group   4 Type O   : 12s5p4d2f1g contracted to 6s4p3d1f1g pattern {711111/2111/211/2/1}

Atom   0N    basis set group =>   1
Atom   1C    basis set group =>   2
Atom   2C    basis set group =>   2
Atom   3C    basis set group =>   2
Atom   4C    basis set group =>   2
Atom   5C    basis set group =>   2
Atom   6H    basis set group =>   3
Atom   7H    basis set group =>   3
Atom   8N    basis set group =>   1
Atom   9H    basis set group =>   3
Atom  10H    basis set group =>   3
Atom  11C    basis set group =>   2
Atom  12H    basis set group =>   3
Atom  13H    basis set group =>   3
Atom  14H    basis set group =>   3
Atom  15N    basis set group =>   1
Atom  16C    basis set group =>   2
Atom  17C    basis set group =>   2
Atom  18H    basis set group =>   3
Atom  19O    basis set group =>   4
Atom  20C    basis set group =>   2
Atom  21C    basis set group =>   2
Atom  22C    basis set group =>   2
Atom  23C    basis set group =>   2
Atom  24C    basis set group =>   2
Atom  25C    basis set group =>   2
Atom  26H    basis set group =>   3
Atom  27H    basis set group =>   3
Atom  28H    basis set group =>   3
Atom  29H    basis set group =>   3
Atom  30H    basis set group =>   3


           ************************************************************
           *        Program running with 12 parallel MPI-processes    *
           *              working on a common directory               *
           ************************************************************
------------------------------------------------------------------------------
                             ORCA STARTUP CALCULATIONS
                           -- RI-GTO INTEGRALS CHOSEN --
------------------------------------------------------------------------------
------------------------------------------------------------------------------
                   ___                                                        
                  /   \      - P O W E R E D   B Y -                         
                 /     \                                                     
                 |  |  |   _    _      __       _____    __    __             
                 |  |  |  | |  | |    /  \     |  _  \  |  |  /  |          
                  \  \/   | |  | |   /    \    | | | |  |  | /  /          
                 / \  \   | |__| |  /  /\  \   | |_| |  |  |/  /          
                |  |  |   |  __  | /  /__\  \  |    /   |      \           
                |  |  |   | |  | | |   __   |  |    \   |  |\   \          
                \     /   | |  | | |  |  |  |  | |\  \  |  | \   \       
                 \___/    |_|  |_| |__|  |__|  |_| \__\ |__|  \__/        
                                                                              
                      - O R C A' S   B I G   F R I E N D -                    
                                      &                                       
                       - I N T E G R A L  F E E D E R -                       
                                                                              
 v1 FN, 2020, v2 2021, v3 2022-2024                                           
------------------------------------------------------------------------------


----------------------
SHARK INTEGRAL PACKAGE
----------------------

Number of atoms                             ...     31
Number of basis functions                   ...    296
Number of shells                            ...    152
Maximum angular momentum                    ...      2
Integral batch strategy                     ... SHARK/LIBINT Hybrid
RI-J (if used) integral strategy            ... SPLIT-RIJ (Revised 2003 algorithm where possible)
Printlevel                                  ...      1
Contraction scheme used                     ... SEGMENTED contraction
Prescreening option                         ... SCHWARTZ
   Thresh                                   ... 1.000e-12
   Tcut                                     ... 1.000e-14
   Tpresel                                  ... 1.000e-14 
Coulomb Range Separation                    ... NOT USED
Exchange Range Separation                   ... NOT USED
Multipole approximations                    ... NOT USED
Finite Nucleus Model                        ... NOT USED
CABS basis                                  ... NOT available
Auxiliary Coulomb fitting basis             ... AVAILABLE
   # of basis functions in Aux-J            ...   1025
   # of shells in Aux-J                     ...    335
   Maximum angular momentum in Aux-J        ...      4
Auxiliary J/K fitting basis                 ... NOT available
Auxiliary Correlation fitting basis         ... NOT available
Auxiliary 'external' fitting basis          ... NOT available

Checking pre-screening integrals            ... done (  0.0 sec) Dimension = 152
Check shell pair data                       ... done (  0.0 sec)
Shell pair information
Shell pair cut-off parameter TPreSel        ...   1.0e-14
Total number of shell pairs                 ...     11628
Shell pairs after pre-screening             ...      8148
Total number of primitive shell pairs       ...     41314
Primitive shell pairs kept                  ...     18944
          la=0 lb=0:   3020 shell pairs
          la=1 lb=0:   2781 shell pairs
          la=1 lb=1:    606 shell pairs
          la=2 lb=0:   1107 shell pairs
          la=2 lb=1:    522 shell pairs
          la=2 lb=2:    112 shell pairs

Calculating one electron integrals          ... done (  0.0 sec)
Calculating RI/J V-Matrix + Cholesky decomp.... done (  0.0 sec)
Calculating Nuclear repulsion               ... done (  0.0 sec) ENN=   1166.969135561869 Eh

Diagonalization of the overlap matrix:
Smallest eigenvalue                        ... 4.273e-04
Time for diagonalization                   ...    0.016 sec
Threshold for overlap eigenvalues          ... 1.000e-07
Number of eigenvalues below threshold      ... 0
Time for construction of square roots      ...    0.008 sec
Total time needed                          ...    0.026 sec

-------------------
DFT GRID GENERATION
-------------------

General Integration Accuracy     IntAcc      ... 4.159
Radial Grid Type                 RadialGrid  ... OptM3 with GC (2021)
Angular Grid (max. ang.)         AngularGrid ... 3 (Lebedev-194)
Angular grid pruning method      GridPruning ... 4 (adaptive)
Weight generation scheme         WeightScheme... mBecke (2022)
Basis function cutoff            BFCut       ... 1.0000e-12
Integration weight cutoff        WCut        ... 1.0000e-14
Partially contracted basis set               ... off
Rotationally invariant grid construction     ... off
Angular grids for H and He will be reduced by one unit

Total number of grid points                  ...    76774
Total number of batches                      ...     1215
Average number of points per batch           ...       63
Average number of grid points per atom       ...     2477
Initializing property integral containers    ... done (  0.0 sec)

SHARK setup successfully completed in   0.8 seconds

Maximum memory used throughout the entire STARTUP-calculation: 27.8 MB


           ************************************************************
           *        Program running with 12 parallel MPI-processes    *
           *              working on a common directory               *
           ************************************************************
-------------------------------------------------------------------------------
                                 ORCA GUESS
                   Start orbitals & Density for SCF / CASSCF
-------------------------------------------------------------------------------

------------
SCF SETTINGS
------------
Hamiltonian:
 Density Functional     Method          .... DFT(GTOs)
 Exchange Functional    Exchange        .... PBE
   PBE kappa parameter   XKappa         ....  1.024500
   PBE mue parameter    XMuePBE         ....  0.123457
 Correlation Functional Correlation     .... PBE
   PBE beta parameter  CBetaPBE         ....  0.030000
 LDA part of GGA corr.  LDAOpt          .... PW91-LDA
 Gradients option       PostSCFGGA      .... off
 Hybrid DFT is turned on
   Fraction HF Exchange ScalHFX         ....  0.420000
   Scaling of DF-GGA-X  ScalDFX         ....  0.580000
   Scaling of DF-GGA-C  ScalDFC         ....  1.000000
   Scaling of DF-LDA-C  ScalLDAC        ....  1.000000
   Perturbative correction              ....  0.000000
 RI-approximation to the Coulomb term is turned on
   Number of AuxJ basis functions       .... 1025
   RIJ-ON(X) (HFX calculated with O(N)) .... on


General Settings:
 Integral files         IntName         .... orca
 Hartree-Fock type      HFTyp           .... RHF
 Total Charge           Charge          ....    0
 Multiplicity           Mult            ....    1
 Number of Electrons    NEL             ....  126
 Basis Dimension        Dim             ....  296
 Nuclear Repulsion      ENuc            ....   1166.9691355619 Eh

Convergence Acceleration:
 AO-DIIS                CNVDIIS         .... on
   Start iteration      DIISMaxIt       ....    12
   Startup error        DIISStart       ....  0.200000
   # of expansion vecs  DIISMaxEq       ....     5
   Bias factor          DIISBfac        ....   1.050
   Max. coefficient     DIISMaxC        ....  10.000
 MO-DIIS                CNVKDIIS        .... off
 Trust-Rad. Augm. Hess. CNVTRAH         .... auto
   Auto Start mean grad. ratio tolernc. ....  1.125000
   Auto Start start iteration           ....    50
   Auto Start num. interpolation iter.  ....    10
   Max. Number of Micro iterations      ....    24
   Max. Number of Macro iterations      .... Maxiter - #DIIS iter
   Number of Davidson start vectors     ....     2
   Converg. threshold    (grad. norm)   ....   2.000e-06
   Grad. Scal. Fac. for Micro threshold ....   0.100
   Minimum threshold for Micro iter.    ....   1.000e-02
   NR start threshold (gradient norm)   ....   1.000e-04
   Initial trust radius                 ....   0.400
   Minimum AH scaling param. (alpha)    ....   1.000
   Maximum AH scaling param. (alpha)    .... 1000.000
   Quad. conv. algorithm                .... NR
   White noise on init. David. guess    .... on
   Maximum white noise                  ....   0.010
   Pseudo random numbers                .... off
   Inactive MOs                         .... canonical
   Orbital update algorithm             .... Taylor
   Preconditioner                       .... Diag
   Full preconditioner red. dimension   ....   250
   COSX micro iterations for RIJONX calc.... off
 SOSCF                  CNVSOSCF        .... on
   Start iteration      SOSCFMaxIt      ....   150
   Startup grad/error   SOSCFStart      ....  0.003300
   Hessian update       SOSCFHessUp     .... L-BFGS
 Level Shifting         CNVShift        .... on
   Level shift para.    LevelShift      ....    0.2500
   Turn off err/grad.   ShiftErr        ....    0.0010
 Zerner damping         CNVZerner       .... off
 Static damping         CNVDamp         .... on
   Fraction old density DampFac         ....    0.7000
   Max. Damping (<1)    DampMax         ....    0.9800
   Min. Damping (>=0)   DampMin         ....    0.0000
   Turn off err/grad.   DampErr         ....    0.1000

SCF Procedure:
 Maximum # iterations   MaxIter         ....   125
 SCF integral mode      SCFMode         .... Direct
   Integral package                     .... SHARK and LIBINT hybrid scheme
 Reset frequency        DirectResetFreq ....    20
 Integral Threshold     Thresh          ....  1.000e-12 Eh
 Primitive CutOff       TCut            ....  1.000e-14 Eh

Convergence Tolerance:
 Convergence Check Mode ConvCheckMode   .... Total+1el-Energy
 Convergence forced     ConvForced      .... 0
 Energy Change          TolE            ....  1.000e-09 Eh
 1-El. energy change                    ....  1.000e-06 Eh
 Orbital Gradient       TolG            ....  2.000e-06
 Orbital Rotation angle TolX            ....  2.000e-06
 DIIS Error             TolErr          ....  1.000e-08

--------------------------------
INITIAL GUESS: MINIMAL BASIS EHT
--------------------------------
The minimal basis has 103 functions
EHT matrix was diagonalized
Basis set overlap was calculated now projecting the orbitals
Using GuessMode=FMatrix for the initial guess
C*T matrix was formed
Effective Fockian was calculated
Effective Fockian was diagonalized
Initial density was built
                      ------------------
                      INITIAL GUESS DONE
                      ------------------
             **** ENERGY FILE WAS UPDATED (orca.en.tmp) ****
Finished Guess after   0.3 sec
Maximum memory used throughout the entire GUESS-calculation: 17.6 MB


           ************************************************************
           *        Program running with 12 parallel MPI-processes    *
           *              working on a common directory               *
           ************************************************************

-------------------------------------------------------------------------------------------
                                      ORCA LEAN-SCF
                              memory conserving SCF solver
-------------------------------------------------------------------------------------------

--------------------
CPCM SOLVATION MODEL
--------------------
CPCM parameters:
  Epsilon                                         ...      80.1510
  Refrac                                          ...       1.3328
  Rsolv                                           ...       1.3000
  Surface type                                    ... GAUSSIAN VDW
  Discretization scheme                           ... Constant charge density
    Threshold for H atoms                         ...       5.0000 (charges/Ang^2)
    Threshold for non-H atoms                     ...       5.0000 (charges/Ang^2)
  Epsilon function type                           ...         CPCM
Solvent:                                          ... WATER
Radii:
  Scheme                                          ... Element-dependent radii
  Radius for N  used is    3.5149 Bohr (=   1.8600 Ang.)
  Radius for C  used is    3.8550 Bohr (=   2.0400 Ang.)
  Radius for H  used is    2.4944 Bohr (=   1.3200 Ang.)
  Radius for O  used is    3.4469 Bohr (=   1.8240 Ang.)
Calculating surface                               ...        done! (  0.0s)
Cavity surface points                             ...         2884
Cavity Volume                                     ...    1984.6072
Cavity Surface-area                               ...    1052.4452
Calculating surface distance matrix               ...        done! (  0.1s)
Performing Cholesky decomposition & store         ...        done! (  0.2s)
Overall time for CPCM initialization              ...                 0.3s

----------------------------------------D-I-I-S--------------------------------------------
Iteration    Energy (Eh)           Delta-E    RMSDP     MaxDP     DIISErr   Damp  Time(sec)
-------------------------------------------------------------------------------------------
               ***  Starting incremental Fock matrix formation  ***
    1    -776.6799018665976746     0.00e+00  5.62e-03  1.73e-01  5.19e-01  0.700   3.0
    2    -777.4938009734612478    -8.14e-01  4.42e-03  1.24e-01  2.98e-01  0.700   3.0
    3    -777.9629490454228744    -4.69e-01  2.88e-03  7.59e-02  2.08e-01  0.700   2.9
                               ***Turning on AO-DIIS***
    4    -778.2861280786137286    -3.23e-01  2.00e-03  4.49e-02  1.46e-01  0.700   2.8
    5    -778.5124975223238835    -2.26e-01  1.44e-03  3.12e-02  1.02e-01  0.700   2.6
    6    -778.6784711025673005    -1.66e-01  1.07e-03  2.62e-02  7.18e-02  0.700   2.6
    7    -778.7982063781653324    -1.20e-01  2.66e-03  6.91e-02  5.04e-02  0.000   2.6
    8    -779.0799020404804196    -2.82e-01  3.15e-04  1.71e-02  2.57e-02  0.000   2.7
    9    -779.0812590814600753    -1.36e-03  8.89e-05  4.34e-03  7.69e-03  0.000   2.6
                              *** Initializing SOSCF ***
---------------------------------------S-O-S-C-F--------------------------------------
Iteration    Energy (Eh)           Delta-E    RMSDP     MaxDP     MaxGrad    Time(sec)
--------------------------------------------------------------------------------------
   10    -779.0814091578633906    -1.50e-04  4.51e-05  1.44e-03  1.97e-03     2.7
               *** Restarting incremental Fock matrix formation ***
   11    -779.0814337694337155    -2.46e-05  5.92e-05  1.45e-03  8.85e-04     3.1
   12    -779.0814494325225041    -1.57e-05  5.55e-05  2.18e-03  2.95e-04     2.3
   13    -779.0814523645294685    -2.93e-06  1.92e-05  9.74e-04  2.19e-04     2.4
   14    -779.0814548279076917    -2.46e-06  4.91e-06  1.30e-04  2.94e-05     2.5
   15    -779.0814548427954378    -1.49e-08  2.30e-06  5.60e-05  2.99e-05     2.1
   16    -779.0814548938449207    -5.10e-08  3.34e-07  1.40e-05  2.92e-06     1.9
   17    -779.0814548938030839     4.18e-11  1.60e-07  5.80e-06  2.52e-06     1.7
                 **** Energy Check signals convergence ****

               *****************************************************
               *                     SUCCESS                       *
               *           SCF CONVERGED AFTER  17 CYCLES          *
               *****************************************************

             **** ENERGY FILE WAS UPDATED (orca.en.tmp) ****

----------------
TOTAL SCF ENERGY
----------------

Total Energy       :       -779.08145489380308 Eh          -21199.88417 eV

Components:
Nuclear Repulsion  :       1166.96913556186928 Eh           31754.84456 eV
Electronic Energy  :      -1946.00957210411616 Eh          -52953.61257 eV
One Electron Energy:      -3374.14249298417417 Eh          -91815.08502 eV
Two Electron Energy:       1428.13292088005801 Eh           38861.47246 eV
CPCM Dielectric    :         -0.04101835155632 Eh              -1.11617 eV

Virial components:
Potential Energy   :      -1552.37515083774542 Eh          -42242.27541 eV
Kinetic Energy     :        773.29369594394223 Eh           21042.39124 eV
Virial Ratio       :          2.00748455467854

DFT components:
N(Alpha)           :       62.999933928567 electrons
N(Beta)            :       62.999933928567 electrons
N(Total)           :      125.999867857134 electrons
E(X)               :      -58.769995823850 Eh       
E(C)               :       -5.529665713586 Eh       
E(XC)              :      -64.299661537435 Eh       

CPCM Solvation Model Properties:
Surface-charge          :         -0.02060723074036
Corrected charge        :          0.00000000000000
Outlying charge corr.   :          0.00002364301437 Eh               0.00064 eV
Free-energy (cav+disp)  :  This term is not implemented in the current solvation scheme

---------------
SCF CONVERGENCE
---------------

  Last Energy change         ...   -4.1837e-11  Tolerance :   1.0000e-09
  Last MAX-Density change    ...    5.7959e-06  Tolerance :   1.0000e-08
  Last RMS-Density change    ...    1.5959e-07  Tolerance :   1.0000e-09
  Last DIIS Error            ...    1.9679e-03  Tolerance :   1.0000e-08
  Last Orbital Gradient      ...    2.5207e-06  Tolerance :   2.0000e-06
  Last Orbital Rotation      ...    2.8366e-06  Tolerance :   2.0000e-06


----------------
ORBITAL ENERGIES
----------------

  NO   OCC          E(Eh)            E(eV) 
   0   2.0000     -19.484052      -530.1880 
   1   2.0000     -14.729983      -400.8232 
   2   2.0000     -14.676396      -399.3650 
   3   2.0000     -14.638098      -398.3229 
   4   2.0000     -10.536004      -286.6993 
   5   2.0000     -10.511132      -286.0224 
   6   2.0000     -10.510293      -285.9996 
   7   2.0000     -10.504215      -285.8342 
   8   2.0000     -10.481122      -285.2058 
   9   2.0000     -10.464108      -284.7429 
  10   2.0000     -10.461436      -284.6701 
  11   2.0000     -10.458343      -284.5860 
  12   2.0000     -10.457300      -284.5576 
  13   2.0000     -10.455827      -284.5175 
  14   2.0000     -10.455371      -284.5051 
  15   2.0000     -10.454374      -284.4780 
  16   2.0000     -10.451569      -284.4017 
  17   2.0000     -10.451367      -284.3962 
  18   2.0000      -1.152540       -31.3622 
  19   2.0000      -1.125809       -30.6348 
  20   2.0000      -1.112843       -30.2820 
  21   2.0000      -0.968069       -26.3425 
  22   2.0000      -0.959551       -26.1107 
  23   2.0000      -0.892870       -24.2962 
  24   2.0000      -0.887275       -24.1440 
  25   2.0000      -0.855869       -23.2894 
  26   2.0000      -0.844269       -22.9737 
  27   2.0000      -0.806527       -21.9467 
  28   2.0000      -0.757094       -20.6016 
  29   2.0000      -0.742246       -20.1975 
  30   2.0000      -0.705157       -19.1883 
  31   2.0000      -0.687765       -18.7150 
  32   2.0000      -0.674871       -18.3642 
  33   2.0000      -0.624352       -16.9895 
  34   2.0000      -0.613984       -16.7074 
  35   2.0000      -0.599430       -16.3113 
  36   2.0000      -0.570453       -15.5228 
  37   2.0000      -0.564803       -15.3691 
  38   2.0000      -0.547070       -14.8865 
  39   2.0000      -0.541355       -14.7310 
  40   2.0000      -0.528592       -14.3837 
  41   2.0000      -0.522839       -14.2272 
  42   2.0000      -0.515407       -14.0249 
  43   2.0000      -0.503553       -13.7024 
  44   2.0000      -0.492754       -13.4085 
  45   2.0000      -0.488564       -13.2945 
  46   2.0000      -0.480267       -13.0687 
  47   2.0000      -0.477161       -12.9842 
  48   2.0000      -0.466121       -12.6838 
  49   2.0000      -0.458278       -12.4704 
  50   2.0000      -0.438504       -11.9323 
  51   2.0000      -0.434851       -11.8329 
  52   2.0000      -0.421554       -11.4711 
  53   2.0000      -0.420735       -11.4488 
  54   2.0000      -0.407723       -11.0947 
  55   2.0000      -0.398100       -10.8329 
  56   2.0000      -0.354499        -9.6464 
  57   2.0000      -0.332681        -9.0527 
  58   2.0000      -0.320180        -8.7125 
  59   2.0000      -0.305243        -8.3061 
  60   2.0000      -0.299855        -8.1595 
  61   2.0000      -0.278783        -7.5861 
  62   2.0000      -0.240572        -6.5463 
  63   0.0000      -0.057854        -1.5743 
  64   0.0000      -0.005341        -0.1453 
  65   0.0000      -0.001367        -0.0372 
  66   0.0000       0.013537         0.3684 
  67   0.0000       0.034932         0.9505 
  68   0.0000       0.115506         3.1431 
  69   0.0000       0.127452         3.4682 
  70   0.0000       0.150794         4.1033 
  71   0.0000       0.171507         4.6669 
  72   0.0000       0.176770         4.8102 
  73   0.0000       0.178934         4.8690 
*Only the first 10 virtual orbitals were printed.

                    ********************************
                    * MULLIKEN POPULATION ANALYSIS *
                    ********************************

-----------------------
MULLIKEN ATOMIC CHARGES
-----------------------
   0 N :   -0.451011
   1 C :    0.060786
   2 C :   -0.419225
   3 C :    0.338204
   4 C :   -0.410733
   5 C :    0.059628
   6 H :    0.318432
   7 H :    0.276879
   8 N :   -0.385945
   9 H :    0.283338
  10 H :    0.317407
  11 C :   -0.526453
  12 H :    0.272695
  13 H :    0.272715
  14 H :    0.272724
  15 N :   -0.192664
  16 C :   -0.204496
  17 C :    0.306967
  18 H :    0.226079
  19 O :   -0.416623
  20 C :   -0.007565
  21 C :   -0.276329
  22 C :   -0.243905
  23 C :   -0.252176
  24 C :   -0.245506
  25 C :   -0.261769
  26 H :    0.258435
  27 H :    0.257744
  28 H :    0.259630
  29 H :    0.258126
  30 H :    0.254612
Sum of atomic charges:   -0.0000000

--------------------------------
MULLIKEN REDUCED ORBITAL CHARGES
--------------------------------
  0 N s       :     3.540292  s :     3.540292
      pz      :     1.495725  p :     3.861560
      px      :     1.186715
      py      :     1.179120
      dz2     :     0.003652  d :     0.049159
      dxz     :     0.007685
      dyz     :     0.008159
      dx2y2   :     0.015197
      dxy     :     0.014467

  1 C s       :     3.134208  s :     3.134208
      pz      :     0.928060  p :     2.746832
      px      :     1.052803
      py      :     0.765969
      dz2     :     0.004864  d :     0.058175
      dxz     :     0.003850
      dyz     :     0.013125
      dx2y2   :     0.022462
      dxy     :     0.013873

  2 C s       :     3.315958  s :     3.315958
      pz      :     1.054672  p :     3.066559
      px      :     0.872634
      py      :     1.139253
      dz2     :     0.004029  d :     0.036708
      dxz     :     0.005290
      dyz     :     0.003123
      dx2y2   :     0.012837
      dxy     :     0.011430

  3 C s       :     3.052169  s :     3.052169
      pz      :     0.863511  p :     2.540900
      px      :     0.817511
      py      :     0.859878
      dz2     :     0.004336  d :     0.068727
      dxz     :     0.012204
      dyz     :     0.010408
      dx2y2   :     0.021816
      dxy     :     0.019963

  4 C s       :     3.302194  s :     3.302194
      pz      :     1.058536  p :     3.071857
      px      :     1.106820
      py      :     0.906500
      dz2     :     0.003977  d :     0.036682
      dxz     :     0.003937
      dyz     :     0.004132
      dx2y2   :     0.011930
      dxy     :     0.012706

  5 C s       :     3.136389  s :     3.136389
      pz      :     0.924925  p :     2.745357
      px      :     0.782669
      py      :     1.037762
      dz2     :     0.004658  d :     0.058627
      dxz     :     0.014165
      dyz     :     0.003134
      dx2y2   :     0.021359
      dxy     :     0.015311

  6 H s       :     0.681568  s :     0.681568

  7 H s       :     0.723121  s :     0.723121

  8 N s       :     3.600702  s :     3.600702
      pz      :     1.312568  p :     3.729615
      px      :     0.915094
      py      :     1.501954
      dz2     :     0.006662  d :     0.055628
      dxz     :     0.007874
      dyz     :     0.007056
      dx2y2   :     0.011151
      dxy     :     0.022885

  9 H s       :     0.716662  s :     0.716662

 10 H s       :     0.682593  s :     0.682593

 11 C s       :     3.365767  s :     3.365767
      pz      :     1.182547  p :     3.111975
      px      :     0.906276
      py      :     1.023152
      dz2     :     0.009345  d :     0.048712
      dxz     :     0.008812
      dyz     :     0.009203
      dx2y2   :     0.006629
      dxy     :     0.014722

 12 H s       :     0.727305  s :     0.727305

 13 H s       :     0.727285  s :     0.727285

 14 H s       :     0.727276  s :     0.727276

 15 N s       :     3.582101  s :     3.582101
      pz      :     1.047917  p :     3.547439
      px      :     0.976694
      py      :     1.522828
      dz2     :     0.005782  d :     0.063124
      dxz     :     0.016400
      dyz     :     0.006969
      dx2y2   :     0.011367
      dxy     :     0.022606

 16 C s       :     3.226375  s :     3.226375
      pz      :     1.039900  p :     2.924317
      px      :     0.865686
      py      :     1.018730
      dz2     :     0.004561  d :     0.053804
      dxz     :     0.006143
      dyz     :     0.004111
      dx2y2   :     0.022290
      dxy     :     0.016699

 17 C s       :     3.143016  s :     3.143016
      pz      :     0.755478  p :     2.451213
      px      :     0.857477
      py      :     0.838258
      dz2     :     0.005682  d :     0.098804
      dxz     :     0.014767
      dyz     :     0.010438
      dx2y2   :     0.041391
      dxy     :     0.026526

 18 H s       :     0.773921  s :     0.773921

 19 O s       :     3.756128  s :     3.756128
      pz      :     1.391361  p :     4.632182
      px      :     1.596815
      py      :     1.644006
      dz2     :     0.002703  d :     0.028312
      dxz     :     0.006097
      dyz     :     0.004710
      dx2y2   :     0.006633
      dxy     :     0.008169

 20 C s       :     3.202268  s :     3.202268
      pz      :     0.972436  p :     2.762271
      px      :     0.933055
      py      :     0.856780
      dz2     :     0.008099  d :     0.043026
      dxz     :     0.006244
      dyz     :     0.007709
      dx2y2   :     0.011657
      dxy     :     0.009317

 21 C s       :     3.281352  s :     3.281352
      pz      :     1.012316  p :     2.955061
      px      :     0.951194
      py      :     0.991552
      dz2     :     0.004835  d :     0.039916
      dxz     :     0.006022
      dyz     :     0.010021
      dx2y2   :     0.008879
      dxy     :     0.010158

 22 C s       :     3.254337  s :     3.254337
      pz      :     1.005518  p :     2.949707
      px      :     1.031060
      py      :     0.913129
      dz2     :     0.004972  d :     0.039862
      dxz     :     0.006933
      dyz     :     0.009259
      dx2y2   :     0.009108
      dxy     :     0.009589

 23 C s       :     3.265769  s :     3.265769
      pz      :     0.934127  p :     2.946188
      px      :     0.942005
      py      :     1.070057
      dz2     :     0.008323  d :     0.040218
      dxz     :     0.006154
      dyz     :     0.006747
      dx2y2   :     0.010713
      dxy     :     0.008281

 24 C s       :     3.252235  s :     3.252235
      pz      :     1.012481  p :     2.953509
      px      :     0.975801
      py      :     0.965227
      dz2     :     0.004991  d :     0.039762
      dxz     :     0.006055
      dyz     :     0.010166
      dx2y2   :     0.008721
      dxy     :     0.009829

 25 C s       :     3.287477  s :     3.287477
      pz      :     1.010789  p :     2.934151
      px      :     1.008703
      py      :     0.914660
      dz2     :     0.005069  d :     0.040140
      dxz     :     0.007128
      dyz     :     0.009363
      dx2y2   :     0.008700
      dxy     :     0.009880

 26 H s       :     0.741565  s :     0.741565

 27 H s       :     0.742256  s :     0.742256

 28 H s       :     0.740370  s :     0.740370

 29 H s       :     0.741874  s :     0.741874

 30 H s       :     0.745388  s :     0.745388


                     *******************************
                     * LOEWDIN POPULATION ANALYSIS *
                     *******************************

----------------------
LOEWDIN ATOMIC CHARGES
----------------------
   0 N :   -0.011517
   1 C :   -0.019723
   2 C :   -0.178044
   3 C :    0.017503
   4 C :   -0.195950
   5 C :   -0.015692
   6 H :    0.170774
   7 H :    0.166259
   8 N :   -0.226390
   9 H :    0.166824
  10 H :    0.169693
  11 C :   -0.236692
  12 H :    0.155550
  13 H :    0.150344
  14 H :    0.155329
  15 N :   -0.055495
  16 C :   -0.168636
  17 C :    0.086197
  18 H :    0.123464
  19 O :   -0.258978
  20 C :   -0.091503
  21 C :   -0.116941
  22 C :   -0.145697
  23 C :   -0.130836
  24 C :   -0.147540
  25 C :   -0.120405
  26 H :    0.153210
  27 H :    0.150631
  28 H :    0.150957
  29 H :    0.150532
  30 H :    0.152773

-------------------------------
LOEWDIN REDUCED ORBITAL CHARGES
-------------------------------
  0 N s       :     3.037647  s :     3.037647
      pz      :     1.434163  p :     3.853460
      px      :     1.208000
      py      :     1.211296
      dz2     :     0.006175  d :     0.120410
      dxz     :     0.015614
      dyz     :     0.016904
      dx2y2   :     0.040160
      dxy     :     0.041556

  1 C s       :     2.877904  s :     2.877904
      pz      :     0.935125  p :     3.012582
      px      :     1.115480
      py      :     0.961976
      dz2     :     0.009390  d :     0.129237
      dxz     :     0.006254
      dyz     :     0.028177
      dx2y2   :     0.051148
      dxy     :     0.034269

  2 C s       :     2.894269  s :     2.894269
      pz      :     1.037823  p :     3.199552
      px      :     1.064585
      py      :     1.097145
      dz2     :     0.006559  d :     0.084223
      dxz     :     0.011158
      dyz     :     0.004494
      dx2y2   :     0.031940
      dxy     :     0.030072

  3 C s       :     2.837013  s :     2.837013
      pz      :     0.857800  p :     2.983045
      px      :     1.052097
      py      :     1.073148
      dz2     :     0.009389  d :     0.162439
      dxz     :     0.024127
      dyz     :     0.020898
      dx2y2   :     0.057926
      dxy     :     0.050099

  4 C s       :     2.895277  s :     2.895277
      pz      :     1.044314  p :     3.215944
      px      :     1.102868
      py      :     1.068762
      dz2     :     0.006700  d :     0.084729
      dxz     :     0.006188
      dyz     :     0.008766
      dx2y2   :     0.030896
      dxy     :     0.032180

  5 C s       :     2.877649  s :     2.877649
      pz      :     0.929863  p :     3.007619
      px      :     0.986369
      py      :     1.091387
      dz2     :     0.009014  d :     0.130425
      dxz     :     0.030228
      dyz     :     0.004655
      dx2y2   :     0.049923
      dxy     :     0.036605

  6 H s       :     0.829226  s :     0.829226

  7 H s       :     0.833741  s :     0.833741

  8 N s       :     3.216635  s :     3.216635
      pz      :     1.299982  p :     3.886924
      px      :     1.044828
      py      :     1.542113
      dz2     :     0.013020  d :     0.122831
      dxz     :     0.017216
      dyz     :     0.008001
      dx2y2   :     0.030303
      dxy     :     0.054292

  9 H s       :     0.833176  s :     0.833176

 10 H s       :     0.830307  s :     0.830307

 11 C s       :     2.944740  s :     2.944740
      pz      :     1.164838  p :     3.198901
      px      :     0.979001
      py      :     1.055062
      dz2     :     0.016486  d :     0.093052
      dxz     :     0.016815
      dyz     :     0.016243
      dx2y2   :     0.013718
      dxy     :     0.029789

 12 H s       :     0.844450  s :     0.844450

 13 H s       :     0.849656  s :     0.849656

 14 H s       :     0.844671  s :     0.844671

 15 N s       :     3.206769  s :     3.206769
      pz      :     1.030311  p :     3.709954
      px      :     1.099454
      py      :     1.580190
      dz2     :     0.011647  d :     0.138772
      dxz     :     0.035627
      dyz     :     0.008084
      dx2y2   :     0.031574
      dxy     :     0.051839

 16 C s       :     2.916034  s :     2.916034
      pz      :     1.022725  p :     3.127510
      px      :     1.031844
      py      :     1.072941
      dz2     :     0.009532  d :     0.125092
      dxz     :     0.012718
      dyz     :     0.006204
      dx2y2   :     0.054944
      dxy     :     0.041694

 17 C s       :     2.857685  s :     2.857685
      pz      :     0.754841  p :     2.828505
      px      :     1.040227
      py      :     1.033437
      dz2     :     0.012939  d :     0.227613
      dxz     :     0.029317
      dyz     :     0.020648
      dx2y2   :     0.104070
      dxy     :     0.060639

 18 H s       :     0.876536  s :     0.876536

 19 O s       :     3.515244  s :     3.515244
      pz      :     1.384441  p :     4.688399
      px      :     1.630314
      py      :     1.673643
      dz2     :     0.006251  d :     0.055336
      dxz     :     0.008354
      dyz     :     0.006320
      dx2y2   :     0.015266
      dxy     :     0.019143

 20 C s       :     2.854861  s :     2.854861
      pz      :     1.043139  p :     3.131051
      px      :     1.039328
      py      :     1.048584
      dz2     :     0.017936  d :     0.105592
      dxz     :     0.016076
      dyz     :     0.019029
      dx2y2   :     0.029016
      dxy     :     0.023534

 21 C s       :     2.891203  s :     2.891203
      pz      :     1.025987  p :     3.134952
      px      :     1.021264
      py      :     1.087701
      dz2     :     0.010534  d :     0.090786
      dxz     :     0.012110
      dyz     :     0.021828
      dx2y2   :     0.021638
      dxy     :     0.024676

 22 C s       :     2.893207  s :     2.893207
      pz      :     1.033988  p :     3.161700
      px      :     1.041567
      py      :     1.086146
      dz2     :     0.010796  d :     0.090790
      dxz     :     0.012239
      dyz     :     0.022454
      dx2y2   :     0.022897
      dxy     :     0.022404

 23 C s       :     2.896696  s :     2.896696
      pz      :     1.023358  p :     3.143138
      px      :     1.033621
      py      :     1.086159
      dz2     :     0.017200  d :     0.091002
      dxz     :     0.015818
      dyz     :     0.016115
      dx2y2   :     0.022874
      dxy     :     0.018995

 24 C s       :     2.893348  s :     2.893348
      pz      :     1.036355  p :     3.163521
      px      :     1.042963
      py      :     1.084203
      dz2     :     0.010931  d :     0.090672
      dxz     :     0.012522
      dyz     :     0.022216
      dx2y2   :     0.021285
      dxy     :     0.023718

 25 C s       :     2.892392  s :     2.892392
      pz      :     1.027756  p :     3.136749
      px      :     1.028469
      py      :     1.080524
      dz2     :     0.011270  d :     0.091264
      dxz     :     0.012439
      dyz     :     0.022445
      dx2y2   :     0.022272
      dxy     :     0.022838

 26 H s       :     0.846790  s :     0.846790

 27 H s       :     0.849369  s :     0.849369

 28 H s       :     0.849043  s :     0.849043

 29 H s       :     0.849468  s :     0.849468

 30 H s       :     0.847227  s :     0.847227


                      *****************************
                      * MAYER POPULATION ANALYSIS *
                      *****************************

  NA   - Mulliken gross atomic population
  ZA   - Total nuclear charge
  QA   - Mulliken gross atomic charge
  VA   - Mayer's total valence
  BVA  - Mayer's bonded valence
  FA   - Mayer's free valence

  ATOM       NA         ZA         QA         VA         BVA        FA
  0 N      7.4510     7.0000    -0.4510     3.3877     3.3877     0.0000
  1 C      5.9392     6.0000     0.0608     3.6164     3.6164    -0.0000
  2 C      6.4192     6.0000    -0.4192     3.7936     3.7936    -0.0000
  3 C      5.6618     6.0000     0.3382     3.9011     3.9011     0.0000
  4 C      6.4107     6.0000    -0.4107     3.7389     3.7389    -0.0000
  5 C      5.9404     6.0000     0.0596     3.6137     3.6137    -0.0000
  6 H      0.6816     1.0000     0.3184     0.8623     0.8623    -0.0000
  7 H      0.7231     1.0000     0.2769     0.9064     0.9064    -0.0000
  8 N      7.3859     7.0000    -0.3859     3.0039     3.0039    -0.0000
  9 H      0.7167     1.0000     0.2833     0.9138     0.9138    -0.0000
 10 H      0.6826     1.0000     0.3174     0.8634     0.8634    -0.0000
 11 C      6.5265     6.0000    -0.5265     3.6088     3.6088    -0.0000
 12 H      0.7273     1.0000     0.2727     0.8957     0.8957    -0.0000
 13 H      0.7273     1.0000     0.2727     0.8850     0.8850    -0.0000
 14 H      0.7273     1.0000     0.2727     0.8946     0.8946     0.0000
 15 N      7.1927     7.0000    -0.1927     3.0645     3.0645     0.0000
 16 C      6.2045     6.0000    -0.2045     3.7991     3.7991    -0.0000
 17 C      5.6930     6.0000     0.3070     3.9595     3.9595    -0.0000
 18 H      0.7739     1.0000     0.2261     0.9147     0.9147    -0.0000
 19 O      8.4166     8.0000    -0.4166     2.1791     2.1791    -0.0000
 20 C      6.0076     6.0000    -0.0076     3.5952     3.5952     0.0000
 21 C      6.2763     6.0000    -0.2763     3.8139     3.8139    -0.0000
 22 C      6.2439     6.0000    -0.2439     3.7865     3.7865     0.0000
 23 C      6.2522     6.0000    -0.2522     3.7887     3.7887    -0.0000
 24 C      6.2455     6.0000    -0.2455     3.7912     3.7912    -0.0000
 25 C      6.2618     6.0000    -0.2618     3.7848     3.7848    -0.0000
 26 H      0.7416     1.0000     0.2584     0.9039     0.9039     0.0000
 27 H      0.7423     1.0000     0.2577     0.8971     0.8971    -0.0000
 28 H      0.7404     1.0000     0.2596     0.8967     0.8967    -0.0000
 29 H      0.7419     1.0000     0.2581     0.8968     0.8968     0.0000
 30 H      0.7454     1.0000     0.2546     0.9126     0.9126     0.0000

  Mayer bond orders larger than 0.100000
B(  0-N ,  1-C ) :   1.1491 B(  0-N ,  5-C ) :   1.1596 B(  0-N , 11-C ) :   0.9151 
B(  1-C ,  2-C ) :   1.5651 B(  1-C ,  6-H ) :   0.8743 B(  2-C ,  3-C ) :   1.1956 
B(  2-C ,  7-H ) :   0.8954 B(  3-C ,  4-C ) :   1.1426 B(  3-C ,  8-N ) :   1.5282 
B(  4-C ,  5-C ) :   1.5502 B(  4-C ,  9-H ) :   0.8849 B(  5-C , 10-H ) :   0.8746 
B(  8-N , 15-N ) :   1.2137 B( 11-C , 12-H ) :   0.9032 B( 11-C , 13-H ) :   0.8943 
B( 11-C , 14-H ) :   0.9026 B( 15-N , 16-C ) :   1.7066 B( 16-C , 17-C ) :   1.0323 
B( 16-C , 18-H ) :   0.8761 B( 17-C , 19-O ) :   2.0086 B( 17-C , 20-C ) :   0.9044 
B( 20-C , 21-C ) :   1.3697 B( 20-C , 25-C ) :   1.3702 B( 21-C , 22-C ) :   1.4326 
B( 21-C , 26-H ) :   0.9062 B( 22-C , 23-C ) :   1.4109 B( 22-C , 27-H ) :   0.9063 
B( 23-C , 24-C ) :   1.4157 B( 23-C , 28-H ) :   0.9056 B( 24-C , 25-C ) :   1.4298 
B( 24-C , 29-H ) :   0.9063 B( 25-C , 30-H ) :   0.9041 

-------
TIMINGS
-------

Total SCF time: 0 days 0 hours 0 min 44 sec 

Total time                  ....      44.311 sec
Sum of individual times     ....      44.250 sec  ( 99.9%)

SCF preparation             ....       0.604 sec  (  1.4%)
Fock matrix formation       ....      42.560 sec  ( 96.0%)
  Startup                   ....       0.027 sec  (  0.1% of F)
  Exchange formation        ....      31.100 sec  ( 73.1% of F)
  Split-RI-J                ....       3.413 sec  (  8.0% of F)
  XC integration            ....       2.104 sec  (  4.9% of F)
    XC Preparation          ....       0.000 sec  (  0.0% of XC)
    Basis function eval.    ....       0.575 sec  ( 27.3% of XC)
    Density eval.           ....       0.531 sec  ( 25.3% of XC)
    XC-Functional eval.     ....       0.076 sec  (  3.6% of XC)
    XC-Potential eval.      ....       0.703 sec  ( 33.4% of XC)
  CPCM terms                ....       5.639 sec  ( 13.3% of F)
Diagonalization             ....       0.000 sec  (  0.0%)
Density matrix formation    ....       0.088 sec  (  0.2%)
Total Energy calculation    ....       0.050 sec  (  0.1%)
Population analysis         ....       0.046 sec  (  0.1%)
Orbital Transformation      ....       0.078 sec  (  0.2%)
Orbital Orthonormalization  ....       0.000 sec  (  0.0%)
DIIS solution               ....       0.582 sec  (  1.3%)
SOSCF solution              ....       0.242 sec  (  0.5%)
Finished LeanSCF after  44.4 sec

Maximum memory used throughout the entire LEANSCF-calculation: 25.1 MB


           ************************************************************
           *        Program running with 12 parallel MPI-processes    *
           *              working on a common directory               *
           ************************************************************

------------------------------------------------------------------------------
                         ORCA PROPERTY INTEGRAL CALCULATIONS
------------------------------------------------------------------------------

GBWName                                   ... orca.gbw
Number of atoms                           ...     31
Number of basis functions                 ...    296
Max core memory                           ...   1024 MB

Dipole integrals                          ... YES
Quadrupole integrals                      ...  NO
Linear momentum integrals                 ...  NO
Angular momentum integrals                ...  NO
Higher moments length integrals           ...  NO
Higher moments velocity integrals         ...  NO
Kinetic energy integrals                  ...  NO
GIAO right hand sides                     ...  NO
GIAO dipole derivative integrals          ...  NO
SOC integrals                             ...  NO
EPR diamagnetic integrals (GIAO)          ...  NO
EPR gauge integrals                       ...  NO
Field gradient integrals                  ...  NO (   0 nuclei)
Spin-dipole/Fermi contact integrals       ...  NO (   0 nuclei)
Contact density integrals                 ...  NO (   0 nuclei)
Nucleus-orbit integrals                   ...  NO (   0 nuclei)
Geometric perturbations                   ... YES (  31 nuclei)

Choice of electric origin   ... Center of mass
Position of electric origin ... ( -0.0000,  0.0000, -0.0000) 
Choice of magnetic origin   ... GIAO
Position of magnetic origin ... (  0.0000,  0.0000,  0.0000) 

Calculating integrals                     ... Electric Dipole (Length)     done (  0.0 sec)
Calculating integrals                     ... Geometrical perturbation right hand sides

-----------------------
GEOMETRIC PERTURBATIONS (31 nuclei)
-----------------------

MaxCore                            ...   1024 MB
Number of batches                  ...      1

BATCH   0: Atoms    0 -   30 ( 93 perturbations)
   => H(core) and overlap derivative integrals     ... done (     0.3 sec)
   => Making and storing internal U-coefficients   ... done (     0.0 sec)
   => RI-J derivative integrals                    ... done (     4.7 sec)
   => RI-J response operators                      ... done (     1.4 sec)
   => Exact two-electron exchange derivatives      ... done (    15.1 sec)
   => Exact two-electron exchange response ops.    ... done (    51.0 sec)
   => XC derivative integrals                      ... done (    17.2 sec)
   => XC response operators                        ... done (     7.3 sec)
   => CPCM derivative integrals                    ... done (    15.6 sec)
   => CPCM response operators                      ... done (    27.8 sec)
   => Completing and storing right hand sides      ... done (     0.0 sec)
   => Total time for right hand sides = 125.6 sec

  geometrical perturbations done (125.6 sec)

Property integrals calculated in 125.6 sec

Maximum memory used throughout the entire PROPINT-calculation: 273.2 MB


-------------------------------------------------------------------------------
                          DFT DISPERSION CORRECTION                            
                                                                               
                              DFTD3 V3.1  Rev 1                                
                          USING Becke-Johnson damping                          
-------------------------------------------------------------------------------
The PBEh-3c composite method is recognized
Using three-body term ABC
Active option DFTDOPT                   ...         4   

molecular C6(AA) [au] = 11749.473403 


            DFT-D V3
 parameters
 s6 scaling factor         :     1.0000 
 a1 scaling factor         :     0.4860 
 s8 scaling factor         :     0.0000 
 a2 scaling factor         :     4.5000 
 Damping factor alpha9(ATM):    16.0000 
 ad hoc parameters k1-k3   :    16.0000     1.3333    -4.0000 

 Edisp/kcal,au: -13.088057060443  -0.020857144323 
 E6   /kcal   : -13.087190912 
 E8   /kcal   :  -0.000000000 
 E6(ABC)      :  -0.000866148 
 % E8         :   0.000000000 
 % E6(ABC)    :   0.006617854 

-------------------------   ----------------
Dispersion correction           -0.020857144
-------------------------   ----------------

------------------   -----------------
gCP correction             0.050453606
------------------   -----------------

-------------------------   --------------------
FINAL SINGLE POINT ENERGY      -779.051858432226
-------------------------   --------------------


           ************************************************************
           *        Program running with 12 parallel MPI-processes    *
           *              working on a common directory               *
           ************************************************************
------------------------------------------------------------------------------
                            ORCA SCF RESPONSE CALCULATION
------------------------------------------------------------------------------

GBWName                                 ... orca.gbw
Number of atoms                         ...     31
Number of basis functions               ...    296
Max core memory                         ...   1024 MB

Electric field perturbation             ...  NO
Quadrupolar field perturbation          ...  NO
Magnetic field perturbation (no GIAO)   ...  NO
Magnetic field perturbation (with GIAO) ...  NO
Linear momentum (velocity) perturbation ...  NO
Spin-orbit coupling perturbation        ...  NO
Choice of electric origin               ... Center of mass
Position of electric origin             ...    -0.000033     0.000011    -0.000000
Choice of magnetic origin               ... GIAO
Position of magnetic origin             ...     0.000000     0.000000     0.000000
Nuclear geometric perturbations         ... YES (  93 perturbations)
Nucleus-orbit perturbations             ...  NO (   0 perturbations)
Spin-dipole/Fermi contact perturbations ...  NO (   0 perturbations)

Total number of real perturbations      ...     93
Total number of imaginary perturbations ...      0
Total number of triplet perturbations   ...      0
Total number of SOC perturbations       ...      0

Using XC Grid                  ... (orca.grid_cpscf.tmp) 
Recalculating density on grid  ... (orca.grho_cpscf0.tmp) done
Calculating the xc-kernel      ... (orca.fxc_cpscf0.tmp) done

                                **********************
                                * REAL PERTURBATIONS *
                                **********************


-------------------
SHARK CP-SCF DRIVER
-------------------

Dimension of the orbital basis          ...    296
Dimension of the CPSCF-problem          ...  14679
Number of operators                     ...      1
Max. number of iterations               ...    128
Convergence Tolerance                   ... 3.0e-05
Number of perturbations                 ...     93
Perturbation type                       ... REAL

----------------------------
POPLE LINEAR EQUATION SOLVER
----------------------------

  ITERATION   0:   ||err||_max =   3.1658e-01 ( 133.5 sec   0/ 93 done)
  ITERATION   1:   ||err||_max =   6.5924e-02 ( 172.8 sec   0/ 93 done)
  ITERATION   2:   ||err||_max =   3.4939e-02 ( 176.0 sec   0/ 93 done)
  ITERATION   3:   ||err||_max =   1.0052e-02 ( 171.1 sec   0/ 93 done)
  ITERATION   4:   ||err||_max =   3.3663e-03 ( 179.5 sec   0/ 93 done)
  ITERATION   5:   ||err||_max =   1.0506e-03 ( 179.7 sec   0/ 93 done)
  ITERATION   6:   ||err||_max =   4.1686e-04 ( 184.8 sec   8/ 93 done)
  ITERATION   7:   ||err||_max =   1.1993e-04 ( 159.1 sec  40/ 93 done)
  ITERATION   8:   ||err||_max =   5.1333e-05 (  88.5 sec  80/ 93 done)
  ITERATION   9:   ||err||_max =   1.4862e-05 (  15.9 sec  93/ 93 done)

CP-SCF equations solved in 1461.0 sec
Response densities calculated in   0.0 sec

Maximum memory used throughout the entire SCFRESP-calculation: 218.0 MB


           ************************************************************
           *        Program running with 12 parallel MPI-processes    *
           *              working on a common directory               *
           ************************************************************

------------------------------------------------------------------------------
                              ORCA PROPERTY CALCULATIONS
------------------------------------------------------------------------------

GBWName                                 ... orca.gbw
Number of atoms                         ...     31
Number of basis functions               ...    296
Max core memory                         ...   1024 MB

Electric properties:
Dipole moment                           ... YES
Quadrupole moment                       ...  NO
Static polarizability (Dipole/Dipole)   ...  NO
Static polarizability (Dipole/Quad.)    ...  NO
Static polarizability (Quad./Quad.)     ...  NO
Static polarizability (Velocity)        ...  NO

Atomic electric properties:
Dipole moment                           ...  NO
Quadrupole moment                       ...  NO
Static polarizability                   ...  NO

Choice of electric origin               ... Center of mass
Position of electric origin             ...    -0.000033     0.000011    -0.000000

General magnetic properties:
Magnetizability                         ...  NO

EPR properties:
g-Tensor (aka g-matrix)                 ...  NO
Zero-Field splitting spin-orbit         ...  NO
Zero-field splitting spin-spin          ...  NO
Hyperfine couplings                     ...  NO (   0 nuclei)
Quadrupole couplings                    ...  NO (   0 nuclei)
Contact density                         ...  NO (   0 nuclei)

NMR properties:
Chemical shifts                         ...  NO (   0 nuclei)
Spin-rotation constants                 ...  NO (   0 nuclei)
Spin-spin couplings                     ...  NO (   0 nuclei,    0 pairs)

Choice of magnetic origin               ... GIAO
Position of magnetic origin             ...     0.000000     0.000000     0.000000

Properties with geometric perturbations:
SCF Hessian                             ... YES
IR spectrum                             ... YES
VCD spectrum                            ...  NO
X-ray spectroscopy properties:
SCF XES/XAS/RIXS spectra                ...  NO


-------------
DIPOLE MOMENT
-------------

Method             : SCF
Type of density    : Electron Density
Multiplicity       :   1
Irrep              :   0
Energy             :  -779.0814548938030839 Eh
Relativity type    : 
Basis              : AO
                                X                 Y                 Z
Electronic contribution:      6.139725649      -6.987311751      -0.130888238
Nuclear contribution   :    -11.678258041      10.716869910       0.198270439
                        -----------------------------------------
Total Dipole Moment    :     -5.538532392       3.729558158       0.067382202
                        -----------------------------------------
Magnitude (a.u.)       :      6.677535883
Magnitude (Debye)      :     16.972947353


--------------------
Rotational spectrum 
--------------------
 
Rotational constants in cm-1:             0.026905             0.006713             0.005534 
Rotational constants in MHz :           806.600874           201.253106           165.914708 

Dipole components along the rotational axes: 
x,y,z [a.u.] :    -5.538527     3.729566     0.067381 
x,y,z [Debye]:   -14.077817     9.479803     0.171270 

 

Dipole moment calculation done in   0.0 sec 

-----------
SCF HESSIAN
-----------

Occupied/Occupied contributions to the Hessian:
   => Occupied/Occupied contributions              ... done (  0.0 sec)
Perturbed density contributions to the Hessian:
   => Perturbed density contributions              ... done (  0.0 sec)
Explicit contributions to the Hessian:
   => Nuclear repulsion Hessian                    ... done (  0.0 sec)
   => HCore and overlap Hessian                    ... done (  8.7 sec)
   => RI-J Hessian                                 ... done (  7.4 sec)
   => ON(X) Hessian                                ... done ( 60.0 sec)
   => XC-Hessian                                   ... done ( 11.2 sec)
   => CPCM-Hessian                                 ... done ( 12.0 sec)
   => Van der Waals-Hessian                        ... done (  0.9 sec)
   => GCP-Hessian                                  ... done (  0.2 sec)
   => Explicit contributions done
Dipole derivatives                                 ... done (  0.1 sec)
Mass weighting the Hessian           ... done
Calculating normal modes             ... done
Scaling frequencies                  ... done

-----------------------
VIBRATIONAL FREQUENCIES
-----------------------

Scaling factor for frequencies =  1.000000000  (already applied!)

     0:       0.00 cm**-1
     1:       0.00 cm**-1
     2:       0.00 cm**-1
     3:       0.00 cm**-1
     4:       0.00 cm**-1
     5:       0.00 cm**-1
     6:      29.78 cm**-1
     7:      33.26 cm**-1
     8:      49.05 cm**-1
     9:      57.87 cm**-1
    10:      70.05 cm**-1
    11:     117.20 cm**-1
    12:     126.08 cm**-1
    13:     186.11 cm**-1
    14:     206.11 cm**-1
    15:     229.59 cm**-1
    16:     279.60 cm**-1
    17:     299.73 cm**-1
    18:     345.38 cm**-1
    19:     355.83 cm**-1
    20:     402.09 cm**-1
    21:     425.35 cm**-1
    22:     435.67 cm**-1
    23:     449.30 cm**-1
    24:     515.54 cm**-1
    25:     529.13 cm**-1
    26:     552.42 cm**-1
    27:     640.52 cm**-1
    28:     662.08 cm**-1
    29:     680.54 cm**-1
    30:     697.06 cm**-1
    31:     729.61 cm**-1
    32:     747.70 cm**-1
    33:     764.47 cm**-1
    34:     778.33 cm**-1
    35:     825.40 cm**-1
    36:     847.25 cm**-1
    37:     873.86 cm**-1
    38:     896.77 cm**-1
    39:     903.52 cm**-1
    40:     923.81 cm**-1
    41:     973.34 cm**-1
    42:     991.31 cm**-1
    43:    1032.02 cm**-1
    44:    1036.42 cm**-1
    45:    1039.96 cm**-1
    46:    1046.24 cm**-1
    47:    1059.52 cm**-1
    48:    1062.51 cm**-1
    49:    1080.43 cm**-1
    50:    1115.35 cm**-1
    51:    1131.69 cm**-1
    52:    1145.15 cm**-1
    53:    1176.42 cm**-1
    54:    1204.77 cm**-1
    55:    1205.17 cm**-1
    56:    1230.82 cm**-1
    57:    1239.36 cm**-1
    58:    1260.45 cm**-1
    59:    1286.29 cm**-1
    60:    1336.96 cm**-1
    61:    1363.96 cm**-1
    62:    1377.49 cm**-1
    63:    1383.93 cm**-1
    64:    1399.19 cm**-1
    65:    1429.59 cm**-1
    66:    1472.30 cm**-1
    67:    1511.38 cm**-1
    68:    1523.40 cm**-1
    69:    1528.77 cm**-1
    70:    1534.73 cm**-1
    71:    1570.42 cm**-1
    72:    1581.79 cm**-1
    73:    1606.00 cm**-1
    74:    1624.79 cm**-1
    75:    1685.76 cm**-1
    76:    1693.53 cm**-1
    77:    1718.11 cm**-1
    78:    1763.55 cm**-1
    79:    1792.96 cm**-1
    80:    3144.64 cm**-1
    81:    3175.76 cm**-1
    82:    3237.81 cm**-1
    83:    3259.43 cm**-1
    84:    3269.15 cm**-1
    85:    3276.37 cm**-1
    86:    3283.54 cm**-1
    87:    3291.18 cm**-1
    88:    3298.50 cm**-1
    89:    3303.74 cm**-1
    90:    3304.37 cm**-1
    91:    3311.44 cm**-1
    92:    3326.07 cm**-1


------------
NORMAL MODES
------------

These modes are the Cartesian displacements weighted by the diagonal matrix
M(i,i)=1/sqrt(m[i]) where m[i] is the mass of the displaced atom
Thus, these vectors are normalized but *not* orthogonal

                  0          1          2          3          4          5    
      0       0.000000   0.000000   0.000000   0.000000   0.000000   0.000000
      1       0.000000   0.000000   0.000000   0.000000   0.000000   0.000000
      2       0.000000   0.000000   0.000000   0.000000   0.000000   0.000000
      3       0.000000   0.000000   0.000000   0.000000   0.000000   0.000000
      4       0.000000   0.000000   0.000000   0.000000   0.000000   0.000000
      5       0.000000   0.000000   0.000000   0.000000   0.000000   0.000000
      6       0.000000   0.000000   0.000000   0.000000   0.000000   0.000000
      7       0.000000   0.000000   0.000000   0.000000   0.000000   0.000000
      8       0.000000   0.000000   0.000000   0.000000   0.000000   0.000000
      9       0.000000   0.000000   0.000000   0.000000   0.000000   0.000000
     10       0.000000   0.000000   0.000000   0.000000   0.000000   0.000000
     11       0.000000   0.000000   0.000000   0.000000   0.000000   0.000000
     12       0.000000   0.000000   0.000000   0.000000   0.000000   0.000000
     13       0.000000   0.000000   0.000000   0.000000   0.000000   0.000000
     14       0.000000   0.000000   0.000000   0.000000   0.000000   0.000000
     15       0.000000   0.000000   0.000000   0.000000   0.000000   0.000000
     16       0.000000   0.000000   0.000000   0.000000   0.000000   0.000000
     17       0.000000   0.000000   0.000000   0.000000   0.000000   0.000000
     18       0.000000   0.000000   0.000000   0.000000   0.000000   0.000000
     19       0.000000   0.000000   0.000000   0.000000   0.000000   0.000000
     20       0.000000   0.000000   0.000000   0.000000   0.000000   0.000000
     21       0.000000   0.000000   0.000000   0.000000   0.000000   0.000000
     22       0.000000   0.000000   0.000000   0.000000   0.000000   0.000000
     23       0.000000   0.000000   0.000000   0.000000   0.000000   0.000000
     24       0.000000   0.000000   0.000000   0.000000   0.000000   0.000000
     25       0.000000   0.000000   0.000000   0.000000   0.000000   0.000000
     26       0.000000   0.000000   0.000000   0.000000   0.000000   0.000000
     27       0.000000   0.000000   0.000000   0.000000   0.000000   0.000000
     28       0.000000   0.000000   0.000000   0.000000   0.000000   0.000000
     29       0.000000   0.000000   0.000000   0.000000   0.000000   0.000000
     30       0.000000   0.000000   0.000000   0.000000   0.000000   0.000000
     31       0.000000   0.000000   0.000000   0.000000   0.000000   0.000000
     32       0.000000   0.000000   0.000000   0.000000   0.000000   0.000000
     33       0.000000   0.000000   0.000000   0.000000   0.000000   0.000000
     34       0.000000   0.000000   0.000000   0.000000   0.000000   0.000000
     35       0.000000   0.000000   0.000000   0.000000   0.000000   0.000000
     36       0.000000   0.000000   0.000000   0.000000   0.000000   0.000000
     37       0.000000   0.000000   0.000000   0.000000   0.000000   0.000000
     38       0.000000   0.000000   0.000000   0.000000   0.000000   0.000000
     39       0.000000   0.000000   0.000000   0.000000   0.000000   0.000000
     40       0.000000   0.000000   0.000000   0.000000   0.000000   0.000000
     41       0.000000   0.000000   0.000000   0.000000   0.000000   0.000000
     42       0.000000   0.000000   0.000000   0.000000   0.000000   0.000000
     43       0.000000   0.000000   0.000000   0.000000   0.000000   0.000000
     44       0.000000   0.000000   0.000000   0.000000   0.000000   0.000000
     45       0.000000   0.000000   0.000000   0.000000   0.000000   0.000000
     46       0.000000   0.000000   0.000000   0.000000   0.000000   0.000000
     47       0.000000   0.000000   0.000000   0.000000   0.000000   0.000000
     48       0.000000   0.000000   0.000000   0.000000   0.000000   0.000000
     49       0.000000   0.000000   0.000000   0.000000   0.000000   0.000000
     50       0.000000   0.000000   0.000000   0.000000   0.000000   0.000000
     51       0.000000   0.000000   0.000000   0.000000   0.000000   0.000000
     52       0.000000   0.000000   0.000000   0.000000   0.000000   0.000000
     53       0.000000   0.000000   0.000000   0.000000   0.000000   0.000000
     54       0.000000   0.000000   0.000000   0.000000   0.000000   0.000000
     55       0.000000   0.000000   0.000000   0.000000   0.000000   0.000000
     56       0.000000   0.000000   0.000000   0.000000   0.000000   0.000000
     57       0.000000   0.000000   0.000000   0.000000   0.000000   0.000000
     58       0.000000   0.000000   0.000000   0.000000   0.000000   0.000000
     59       0.000000   0.000000   0.000000   0.000000   0.000000   0.000000
     60       0.000000   0.000000   0.000000   0.000000   0.000000   0.000000
     61       0.000000   0.000000   0.000000   0.000000   0.000000   0.000000
     62       0.000000   0.000000   0.000000   0.000000   0.000000   0.000000
     63       0.000000   0.000000   0.000000   0.000000   0.000000   0.000000
     64       0.000000   0.000000   0.000000   0.000000   0.000000   0.000000
     65       0.000000   0.000000   0.000000   0.000000   0.000000   0.000000
     66       0.000000   0.000000   0.000000   0.000000   0.000000   0.000000
     67       0.000000   0.000000   0.000000   0.000000   0.000000   0.000000
     68       0.000000   0.000000   0.000000   0.000000   0.000000   0.000000
     69       0.000000   0.000000   0.000000   0.000000   0.000000   0.000000
     70       0.000000   0.000000   0.000000   0.000000   0.000000   0.000000
     71       0.000000   0.000000   0.000000   0.000000   0.000000   0.000000
     72       0.000000   0.000000   0.000000   0.000000   0.000000   0.000000
     73       0.000000   0.000000   0.000000   0.000000   0.000000   0.000000
     74       0.000000   0.000000   0.000000   0.000000   0.000000   0.000000
     75       0.000000   0.000000   0.000000   0.000000   0.000000   0.000000
     76       0.000000   0.000000   0.000000   0.000000   0.000000   0.000000
     77       0.000000   0.000000   0.000000   0.000000   0.000000   0.000000
     78       0.000000   0.000000   0.000000   0.000000   0.000000   0.000000
     79       0.000000   0.000000   0.000000   0.000000   0.000000   0.000000
     80       0.000000   0.000000   0.000000   0.000000   0.000000   0.000000
     81       0.000000   0.000000   0.000000   0.000000   0.000000   0.000000
     82       0.000000   0.000000   0.000000   0.000000   0.000000   0.000000
     83       0.000000   0.000000   0.000000   0.000000   0.000000   0.000000
     84       0.000000   0.000000   0.000000   0.000000   0.000000   0.000000
     85       0.000000   0.000000   0.000000   0.000000   0.000000   0.000000
     86       0.000000   0.000000   0.000000   0.000000   0.000000   0.000000
     87       0.000000   0.000000   0.000000   0.000000   0.000000   0.000000
     88       0.000000   0.000000   0.000000   0.000000   0.000000   0.000000
     89       0.000000   0.000000   0.000000   0.000000   0.000000   0.000000
     90       0.000000   0.000000   0.000000   0.000000   0.000000   0.000000
     91       0.000000   0.000000   0.000000   0.000000   0.000000   0.000000
     92       0.000000   0.000000   0.000000   0.000000   0.000000   0.000000
                  6          7          8          9         10         11    
      0      -0.012517  -0.125833  -0.032091  -0.014514   0.027723   0.050539
      1       0.001305  -0.067698  -0.015518  -0.012945   0.006044   0.001204
      2      -0.076592   0.000611   0.027441   0.004168   0.027591   0.033252
      3      -0.006487  -0.070370  -0.011707  -0.006784   0.003019  -0.027785
      4      -0.017010  -0.069436  -0.028600  -0.015221   0.004235   0.004668
      5       0.104625  -0.058857   0.127255   0.037966   0.087804   0.097885
      6      -0.002524  -0.035217   0.001536  -0.000558  -0.011958  -0.078378
      7      -0.019556  -0.024101  -0.008136  -0.010082  -0.007840  -0.063256
      8       0.188632  -0.066821   0.098033   0.041048  -0.003980   0.108702
      9      -0.004627  -0.053845  -0.005031  -0.004250  -0.003835  -0.052208
     10      -0.003798   0.026219   0.024495  -0.000722  -0.021081  -0.127889
     11       0.086411  -0.013947  -0.025172   0.006992  -0.130984   0.026592
     12      -0.010863  -0.112341  -0.026618  -0.011472   0.022002   0.025795
     13       0.013950   0.025897   0.036637   0.005017  -0.010983  -0.140410
     14      -0.090246   0.045996  -0.137827  -0.029452  -0.250337   0.072426
     15      -0.014782  -0.146140  -0.040508  -0.015188   0.037549   0.078638
     16       0.015511  -0.020700   0.016468  -0.002556   0.000563  -0.073674
     17      -0.167179   0.051990  -0.108616  -0.029238  -0.162914   0.054966
     18      -0.004986  -0.055713  -0.006836  -0.003086  -0.002937  -0.049639
     19      -0.028627  -0.107980  -0.053868  -0.026775   0.008727   0.064783
     20       0.176786  -0.099065   0.232969   0.063711   0.222428   0.123281
     21       0.002629   0.009760   0.019578   0.004530  -0.033070  -0.145009
     22      -0.033274  -0.027703  -0.019078  -0.013662  -0.010119  -0.055081
     23       0.329552  -0.114417   0.183291   0.071234   0.062008   0.145910
     24      -0.001911  -0.024378   0.002733   0.000897  -0.012182  -0.063980
     25      -0.006458   0.062302   0.033507   0.004723  -0.033813  -0.131686
     26       0.144973  -0.020837  -0.020576   0.012427  -0.107696  -0.084072
     27      -0.012892  -0.131648  -0.033608  -0.013561   0.031233   0.052380
     28       0.028103   0.061910   0.063802   0.012764  -0.015107  -0.200098
     29      -0.175096   0.090832  -0.246280  -0.057406  -0.387750   0.078137
     30      -0.019316  -0.190966  -0.056005  -0.024150   0.057128   0.142973
     31       0.029076  -0.021688   0.025363   0.001054   0.005763  -0.077483
     32      -0.308666   0.099730  -0.193060  -0.055874  -0.233981   0.041526
     33      -0.018359  -0.163296  -0.062754   0.004386   0.043638   0.119301
     34      -0.005063  -0.116073  -0.055488   0.012058   0.024936   0.089489
     35      -0.180507   0.009892   0.072868  -0.006463   0.196717  -0.143245
     36      -0.013235  -0.212267   0.031222  -0.170809   0.081811   0.163829
     37       0.076473  -0.125709   0.085194  -0.232674  -0.055807   0.148940
     38      -0.315092   0.046662  -0.197459   0.470211   0.312600  -0.259255
     39      -0.040847  -0.155045  -0.298346   0.354615   0.002480   0.193755
     40      -0.153207  -0.091638  -0.306617   0.454360   0.169274  -0.030171
     41      -0.213529   0.014053   0.071556   0.013721   0.246356  -0.195725
     42      -0.004900  -0.151961   0.061472  -0.168173   0.057138   0.054740
     43       0.058087  -0.168594   0.031809  -0.183605  -0.027886   0.223782
     44      -0.092662  -0.024020   0.378236  -0.508285   0.164844  -0.117279
     45      -0.002717  -0.033476   0.002932  -0.000372  -0.014271  -0.078268
     46       0.002591   0.084626   0.037788   0.009259  -0.030956  -0.091373
     47       0.066601   0.010522  -0.060781  -0.004863  -0.093322  -0.090109
     48      -0.004238  -0.033368  -0.004979  -0.001424   0.001133  -0.030718
     49       0.006631   0.082413   0.024961   0.007495  -0.018459  -0.016119
     50       0.014407   0.027594  -0.045712  -0.005773  -0.013297  -0.156899
     51       0.003661  -0.019345  -0.000119   0.000071  -0.010443  -0.070064
     52       0.002991   0.041640   0.003003   0.002755   0.005030   0.072864
     53      -0.079300   0.044864  -0.024031  -0.011083   0.075387  -0.010079
     54      -0.007961  -0.046736  -0.020208  -0.004815   0.027335   0.054085
     55       0.006407   0.084259   0.024723   0.007228  -0.025312  -0.019272
     56       0.020436   0.024720  -0.021787   0.001966   0.021420  -0.238249
     57       0.011112  -0.057469  -0.013093  -0.001522  -0.018407  -0.044593
     58      -0.007105   0.000140  -0.008677   0.000087   0.012467   0.113983
     59      -0.202412   0.063661  -0.005821  -0.017217   0.193044   0.065788
     60       0.009245   0.058226   0.017824   0.004050  -0.010822  -0.091189
     61       0.002465   0.024893  -0.001647   0.001674   0.006596   0.082816
     62      -0.018624   0.023743  -0.004542  -0.004469   0.035978   0.050527
     63       0.080668   0.149210  -0.066762  -0.015702   0.074154  -0.071881
     64      -0.054647  -0.037294  -0.003583   0.000192   0.000690   0.034499
     65      -0.076615  -0.054654   0.103127   0.021196  -0.066028   0.057772
     66       0.084140   0.248323  -0.053155  -0.011990   0.078160   0.054362
     67      -0.055772  -0.063823  -0.006965  -0.000734  -0.000847   0.000243
     68      -0.014290  -0.097609   0.121727   0.026359  -0.086099   0.004576
     69       0.012607   0.252523   0.052762   0.013753  -0.016271   0.159194
     70       0.003320  -0.026097  -0.013917  -0.001807   0.013685   0.022494
     71       0.105829  -0.061252   0.030298   0.004794   0.004374  -0.055553
     72      -0.059583   0.155581   0.139137   0.033825  -0.103939   0.107159
     73       0.061944   0.037580  -0.014659  -0.001076   0.024261   0.082404
     74       0.161451   0.022486  -0.074874  -0.020172   0.105891  -0.024580
     75      -0.059981   0.059920   0.117178   0.027519  -0.092959  -0.023483
     76       0.061390   0.063605  -0.008949   0.000534   0.021447   0.115414
     77       0.099063   0.063942  -0.088680  -0.023565   0.114103   0.032761
     78       0.134959   0.148188  -0.146697  -0.034816   0.142353  -0.132442
     79      -0.099541  -0.067040  -0.000749   0.000213  -0.005969   0.014379
     80      -0.168663  -0.086012   0.171381   0.036838  -0.129277   0.084747
     81       0.141551   0.322528  -0.123121  -0.028489   0.150723   0.080764
     82      -0.102683  -0.113835  -0.004865  -0.000858  -0.012231  -0.047054
     83      -0.058993  -0.161117   0.205773   0.046512  -0.168330  -0.002132
     84       0.013084   0.330449   0.067260   0.017894  -0.020509   0.273104
     85       0.003420  -0.046840  -0.017707  -0.002892   0.014789  -0.007859
     86       0.154991  -0.097303   0.042302   0.007845  -0.006147  -0.118301
     87      -0.115895   0.155914   0.222489   0.053986  -0.177949   0.173422
     88       0.108515   0.066562  -0.018941  -0.001528   0.033626   0.101562
     89       0.252881   0.052304  -0.143261  -0.036111   0.172362  -0.055599
     90      -0.116080  -0.011772   0.180957   0.041970  -0.153556  -0.056405
     91       0.108386   0.113784  -0.012945   0.000053   0.035176   0.161838
     92       0.142449   0.124372  -0.164626  -0.041131   0.182125   0.046623
                 12         13         14         15         16         17    
      0       0.022585   0.004359  -0.007009   0.045289  -0.035466   0.163821
      1       0.007021   0.002158  -0.004580  -0.013931   0.047929  -0.105424
      2      -0.056394  -0.046445   0.111555  -0.028182  -0.278598  -0.086680
      3      -0.019537  -0.044191  -0.012169   0.093220  -0.022301   0.109310
      4       0.020138   0.010003  -0.003454  -0.016910   0.028646  -0.102573
      5      -0.128432  -0.069573   0.111236  -0.031992  -0.080702  -0.033967
      6      -0.045651  -0.074520  -0.013610   0.122023  -0.015508   0.085826
      7      -0.015531  -0.039959   0.002934   0.033123   0.002351  -0.104539
      8      -0.136172  -0.019447  -0.004631   0.009142   0.192123   0.039982
      9      -0.032799  -0.055253  -0.013022   0.086300  -0.004717   0.020065
     10      -0.064061  -0.088023   0.008690   0.088730  -0.011083   0.002763
     11      -0.031427   0.036988  -0.108006   0.032494   0.109476   0.023820
     12       0.008938  -0.014117  -0.008474   0.062189  -0.027445   0.117965
     13      -0.061854  -0.091868  -0.002677   0.093022  -0.016343  -0.024208
     14      -0.113572   0.010526  -0.011615   0.025942   0.192070   0.047177
     15       0.036812   0.022004  -0.005592   0.020762  -0.031003   0.135617
     16      -0.028232  -0.048787  -0.006316   0.048759   0.014951  -0.045250
     17      -0.097736  -0.017643   0.081790   0.001771  -0.073043  -0.028684
     18      -0.030639  -0.057832  -0.013884   0.107681  -0.017339   0.095123
     19       0.055058   0.053658  -0.005898  -0.053193   0.018587  -0.058154
     20      -0.156014  -0.119143   0.182533  -0.064257  -0.118238  -0.038800
     21      -0.082039  -0.121339  -0.017571   0.187429  -0.031985   0.158441
     22      -0.005563  -0.030749   0.003016   0.022674  -0.007204  -0.119159
     23      -0.176084  -0.033600   0.001954   0.007041   0.325647   0.077655
     24      -0.035598  -0.038039  -0.008619   0.042553  -0.001909   0.032516
     25      -0.088018  -0.078816   0.011797   0.045684  -0.012232   0.096761
     26       0.127851   0.121790  -0.161903   0.061944  -0.054349  -0.008404
     27       0.022690   0.001268  -0.006351   0.047484  -0.033348   0.138628
     28      -0.090333  -0.130543  -0.008299   0.123711  -0.018848  -0.082261
     29      -0.131825   0.038126  -0.003226   0.050926   0.342054   0.088313
     30       0.071998   0.065333  -0.001900  -0.036098  -0.018005   0.083712
     31      -0.031385  -0.053536  -0.010392   0.052405   0.015309  -0.041867
     32      -0.095507  -0.005715   0.122864   0.012258  -0.089510  -0.032584
     33       0.047450   0.052867   0.005783  -0.031567  -0.056877   0.190812
     34       0.037090   0.063484   0.013936  -0.117118   0.030209  -0.114867
     35       0.201132   0.060094  -0.106232   0.009041   0.114156   0.028839
     36       0.161631   0.152927  -0.044362  -0.127267   0.048290   0.233979
     37      -0.024791   0.037367   0.073171  -0.124867  -0.076219  -0.144076
     38       0.251900   0.058944  -0.180699   0.062806   0.241100   0.057147
     39      -0.106180  -0.015861   0.135068  -0.050119  -0.294318   0.111758
     40       0.145157   0.103356  -0.096792  -0.089971   0.224447  -0.055135
     41       0.272593   0.089842  -0.171650   0.021502   0.232835   0.066051
     42       0.109798   0.063687  -0.060381   0.012717   0.063575   0.218220
     43       0.016908   0.105546   0.078246  -0.226796  -0.076827  -0.121485
     44       0.288102   0.121820  -0.154840  -0.026701   0.212673   0.069170
     45      -0.046242  -0.054388  -0.013551   0.051024   0.012412  -0.072262
     46      -0.069965  -0.001483   0.016138  -0.020343  -0.021928   0.276505
     47       0.153387  -0.050525  -0.186416  -0.086602  -0.257539  -0.060335
     48      -0.018003  -0.021826  -0.000910  -0.004001   0.034018  -0.138467
     49      -0.038630   0.023020  -0.029938  -0.103552  -0.036262   0.225907
     50       0.202469   0.135287   0.315895   0.065476  -0.003457   0.060892
     51      -0.036388  -0.004176   0.007177  -0.070973   0.042814  -0.144491
     52       0.037119   0.030382  -0.007954  -0.011276  -0.014885   0.039893
     53       0.026648  -0.038597   0.061636  -0.029071  -0.008925   0.014092
     54       0.028423   0.008826   0.002376  -0.035421   0.056425  -0.263720
     55      -0.047509  -0.010766  -0.072748  -0.120870  -0.069484   0.231539
     56       0.233548   0.441827   0.758101   0.310148   0.304171   0.208964
     57       0.042598  -0.050377   0.044939   0.026088   0.060824  -0.337798
     58       0.086262  -0.000242   0.006532   0.114794   0.000919  -0.188126
     59      -0.251793   0.111766  -0.114563   0.102415  -0.023778  -0.064733
     60      -0.084713   0.088702   0.005578  -0.195914   0.026807  -0.016488
     61       0.052443   0.016962  -0.004089   0.013669  -0.009891   0.011631
     62       0.096192  -0.215103   0.015680  -0.106066   0.062682   0.042145
     63      -0.078130   0.066380   0.011326  -0.193357   0.020028  -0.030808
     64       0.037929  -0.032041   0.005500  -0.106683   0.028749   0.024301
     65       0.096938  -0.155018   0.004881  -0.056164   0.056955   0.046054
     66       0.021418  -0.007051   0.004285  -0.034241   0.013143  -0.016344
     67       0.012372  -0.015653   0.008207  -0.159181   0.034359   0.027055
     68       0.009890   0.046961  -0.000479   0.001099  -0.004437  -0.012377
     69       0.123656  -0.041159  -0.006079   0.087899   0.003802  -0.000219
     70      -0.002172   0.062976   0.002773  -0.069035  -0.000072   0.010303
     71      -0.087251   0.160604   0.002717   0.008040  -0.035906  -0.043933
     72       0.085318   0.063418  -0.003281   0.011598  -0.019640  -0.032922
     73       0.018085   0.100094  -0.009046   0.076724  -0.033201   0.004954
     74      -0.051090   0.009640   0.006538   0.015010   0.013988  -0.000378
     75      -0.029889   0.123556   0.003027  -0.145649   0.001675  -0.031528
     76       0.048353   0.075862  -0.011018   0.113015  -0.035273   0.009449
     77       0.051262  -0.181045   0.011356  -0.048256   0.060872   0.042555
     78      -0.128968   0.061803   0.020596  -0.279747   0.035936  -0.041659
     79       0.042430  -0.081759   0.012182  -0.187804   0.058014   0.038789
     80       0.143602  -0.205565   0.004911  -0.075606   0.076001   0.072830
     81       0.035250  -0.061083   0.007133  -0.003274   0.022752  -0.007283
     82      -0.001497  -0.062227   0.012796  -0.276239   0.064762   0.042100
     83       0.000630   0.137627  -0.006285   0.025880  -0.032166  -0.031529
     84       0.225265  -0.139657  -0.014447   0.223177   0.010449   0.031040
     85      -0.029465   0.089874   0.004966  -0.104689  -0.002062   0.001834
     86      -0.182479   0.350240  -0.000673   0.019369  -0.091983  -0.090826
     87       0.149680   0.066790  -0.008531   0.085246  -0.042626  -0.043685
     88       0.008015   0.159417  -0.016070   0.168086  -0.062860  -0.011611
     89      -0.111053   0.068375   0.003101   0.052565   0.000978  -0.009174
     90      -0.053215   0.155926   0.003803  -0.191196   0.001136  -0.036132
     91       0.059454   0.118236  -0.015721   0.227722  -0.062085   0.002751
     92       0.071719  -0.245635   0.015182  -0.053534   0.079145   0.054361
                 18         19         20         21         22         23    
      0      -0.007510   0.082850   0.094830   0.008885   0.026570   0.007351
      1      -0.020391   0.082350   0.062211   0.023458   0.102980   0.034389
      2      -0.163789  -0.038848   0.022134   0.000070   0.013438  -0.041042
      3      -0.016611   0.077803   0.037685   0.001997   0.005376   0.004790
      4      -0.046305   0.088414   0.086302   0.024854   0.106496   0.048858
      5       0.083486   0.037833  -0.021471   0.017335   0.078810  -0.158986
      6      -0.005898   0.026515  -0.050812  -0.018070  -0.080694  -0.022581
      7      -0.041729   0.064138  -0.002233   0.001062  -0.000601  -0.024785
      8       0.075305   0.022336   0.008255  -0.013382  -0.076187   0.226453
      9      -0.008459   0.013871  -0.053267  -0.008799  -0.031650  -0.007608
     10      -0.006635   0.026481  -0.041771  -0.022459  -0.111189  -0.030129
     11      -0.067005  -0.017614   0.018749  -0.005214  -0.014231  -0.058450
     12      -0.013809   0.074970   0.041841  -0.001016  -0.015565  -0.004334
     13      -0.035527   0.032928  -0.040716  -0.024032  -0.115099  -0.014628
     14       0.141580   0.049598  -0.028199   0.013301   0.058790  -0.206878
     15      -0.011533   0.089516   0.109446   0.017958   0.070507   0.020575
     16      -0.029695   0.092427   0.049387   0.007731   0.026573  -0.013214
     17      -0.075061  -0.016938   0.015832  -0.012181  -0.063976   0.209337
     18      -0.017544   0.073670   0.014634  -0.002299  -0.012160  -0.000325
     19      -0.064339   0.101160   0.163991   0.035500   0.148927   0.085526
     20       0.281920   0.099842  -0.078026   0.042866   0.185963  -0.376554
     21       0.004801   0.001674  -0.123205  -0.050934  -0.236675  -0.072116
     22      -0.057693   0.066172   0.013247   0.007063   0.029692  -0.035950
     23       0.226738   0.064080  -0.012686  -0.017423  -0.119059   0.441528
     24       0.031264  -0.093636  -0.050035   0.005311   0.052442   0.018876
     25       0.075029  -0.085970  -0.033763  -0.009338  -0.028115  -0.003481
     26      -0.346251  -0.109385   0.051403  -0.012022  -0.014569  -0.054391
     27      -0.016927   0.093880   0.085834   0.007589   0.019604   0.006752
     28      -0.045049  -0.009116  -0.133374  -0.043458  -0.195222  -0.030821
     29       0.266268   0.084522  -0.065582   0.019882   0.099086  -0.273622
     30      -0.014426   0.098944   0.153417   0.041017   0.180559   0.053713
     31      -0.024294   0.095416   0.045697   0.008127   0.028975  -0.049828
     32      -0.139294  -0.038085   0.031782  -0.032107  -0.166046   0.576719
     33       0.052111  -0.124934  -0.056509  -0.025466  -0.111169  -0.036257
     34       0.052740  -0.189937  -0.148745  -0.017212  -0.053420  -0.014968
     35       0.036101  -0.007036  -0.011146  -0.001725  -0.007287  -0.002321
     36       0.196867  -0.420311  -0.303357  -0.075493  -0.312297  -0.071149
     37      -0.009078  -0.170306  -0.111658  -0.010587  -0.022875  -0.015407
     38       0.073893   0.089101   0.035415   0.009341   0.031242   0.013205
     39      -0.068283  -0.169854  -0.063845  -0.030765  -0.125821  -0.064073
     40       0.155401  -0.191750  -0.188368  -0.024829  -0.091939  -0.001407
     41       0.097345   0.005052  -0.019955  -0.002235  -0.013384   0.009228
     42       0.079352  -0.001049   0.025831  -0.005686  -0.035961  -0.004039
     43       0.085627  -0.483148  -0.358116  -0.063876  -0.235030  -0.067814
     44       0.116743  -0.091835  -0.082393  -0.015027  -0.061884   0.000251
     45       0.013590  -0.073509  -0.090902   0.001601   0.029920   0.012333
     46       0.056557  -0.181695   0.075614   0.008817   0.089676   0.021184
     47       0.308148   0.084486  -0.065725   0.024413   0.031505   0.059853
     48      -0.002367  -0.051193  -0.032411   0.005934   0.054963   0.015061
     49       0.053172  -0.127618   0.143873   0.013133   0.113564   0.026408
     50       0.120598   0.037113  -0.036973   0.012238   0.029344   0.029572
     51      -0.013507  -0.070333  -0.037478   0.013651   0.106076   0.027501
     52       0.032565  -0.039355   0.157289  -0.004486  -0.000272  -0.009667
     53       0.090909   0.045072   0.022742  -0.009009  -0.062962   0.006651
     54      -0.043879   0.041572   0.013178  -0.001893   0.015194  -0.002030
     55       0.107405  -0.126405   0.133673   0.015855   0.115829   0.038416
     56      -0.373474  -0.118260   0.013006  -0.004146   0.061287  -0.070498
     57       0.061917  -0.105145   0.049743   0.006722   0.032762   0.010388
     58       0.103150  -0.085834   0.258969  -0.011372  -0.077818  -0.032661
     59      -0.007772  -0.032427  -0.019521   0.000193   0.036114   0.004136
     60      -0.055993   0.009806  -0.009924   0.009949   0.090923   0.017062
     61       0.006604   0.010879   0.033268  -0.001546  -0.017807  -0.005908
     62      -0.053597   0.014781   0.096538  -0.024662  -0.136561  -0.045184
     63      -0.011013   0.055264   0.104624  -0.144803  -0.036225  -0.024770
     64      -0.077955   0.066878  -0.089439   0.035096  -0.013643  -0.000826
     65      -0.085840  -0.050420   0.008636   0.148790   0.007231  -0.002022
     66      -0.009145   0.011203   0.053164   0.125492  -0.094164  -0.020016
     67      -0.094255   0.093341  -0.099395  -0.034532  -0.004556  -0.003508
     68       0.001528  -0.008264  -0.003738  -0.133840   0.091998   0.014074
     69      -0.035512  -0.009875  -0.117881   0.015773   0.094196   0.028111
     70      -0.058797   0.123036  -0.147680  -0.000290  -0.050046  -0.004626
     71       0.063607   0.039855   0.070048  -0.009547  -0.102991  -0.022754
     72       0.018288   0.068582  -0.015325  -0.135683  -0.039456  -0.013214
     73      -0.010695   0.064978  -0.145469   0.046633   0.012676   0.016476
     74      -0.033077  -0.022129  -0.052034   0.147571   0.021273   0.013470
     75      -0.019792   0.075320   0.019331   0.128655  -0.108161  -0.021026
     76      -0.001089   0.049361  -0.128032  -0.030838   0.034450   0.016247
     77      -0.089616  -0.011592  -0.040365  -0.148225   0.064365  -0.000691
     78      -0.022047   0.113228   0.140227  -0.332061  -0.107066  -0.055987
     79      -0.135025   0.092766  -0.141227   0.079224  -0.019915  -0.001511
     80      -0.140408  -0.067685  -0.079180   0.348708   0.057764   0.022593
     81      -0.012413   0.002665   0.083892   0.272166  -0.211173  -0.042946
     82      -0.125248   0.078257  -0.028716  -0.078746   0.020084  -0.009653
     83       0.021326   0.011040  -0.079887  -0.288612   0.220545   0.045055
     84      -0.067360  -0.072117  -0.229116   0.030862   0.224266   0.062820
     85      -0.050158   0.140043  -0.118603  -0.004350  -0.085000  -0.013882
     86       0.155695   0.098376   0.143101  -0.019555  -0.219396  -0.044691
     87       0.071658   0.069260   0.045685  -0.299551  -0.068999  -0.028855
     88       0.034804   0.033782  -0.140390   0.100040   0.044227   0.031422
     89      -0.026813  -0.055615  -0.091801   0.328445   0.076763   0.040790
     90      -0.003830   0.071245   0.097555   0.292754  -0.230677  -0.045087
     91       0.014783   0.069206  -0.243684  -0.076131   0.079281   0.035454
     92      -0.120520  -0.021692  -0.071054  -0.325327   0.190980   0.017710
                 24         25         26         27         28         29    
      0      -0.050020   0.017681  -0.128319   0.000711   0.025846  -0.084783
      1       0.095357  -0.025343   0.033843   0.006707  -0.048093  -0.041519
      2       0.044076   0.176086   0.062906   0.002909  -0.009778  -0.005767
      3       0.032901  -0.015694   0.093675   0.009969  -0.136255  -0.136204
      4       0.084643   0.012639   0.002766   0.003842  -0.004537  -0.006789
      5      -0.004966  -0.148702  -0.039520  -0.001670  -0.003045   0.005482
      6      -0.006350  -0.028372   0.193590  -0.000271  -0.094425   0.065672
      7      -0.020922  -0.017256   0.091406  -0.014660   0.072946   0.271817
      8      -0.004653   0.085564   0.036469   0.001125   0.007841   0.018935
      9       0.056945  -0.031443   0.202589  -0.001106  -0.044008   0.121906
     10      -0.148214  -0.006510  -0.052949  -0.010558   0.072283   0.053041
     11       0.025328   0.212807   0.051548  -0.001241   0.000874   0.015187
     12      -0.051058  -0.002143   0.028929  -0.011592   0.046192   0.295691
     13      -0.144013   0.006640  -0.005577  -0.013850   0.081444  -0.021843
     14      -0.009159   0.028405   0.005467  -0.001426   0.010092  -0.004584
     15       0.012616   0.007772  -0.072942   0.002095  -0.003474   0.065586
     16      -0.032473   0.021306  -0.066361   0.002113   0.010583  -0.283429
     17      -0.020146  -0.109280  -0.030559  -0.000486  -0.001895  -0.018408
     18       0.041233  -0.025771   0.162735   0.008947  -0.160757  -0.079440
     19       0.065616   0.085065  -0.184518   0.007393   0.060929  -0.176574
     20      -0.070801  -0.589452  -0.182727  -0.005381   0.010263  -0.010651
     21      -0.188508  -0.019695   0.181478  -0.016201  -0.024667   0.204100
     22       0.014747   0.011437   0.101995  -0.012171   0.060023   0.253699
     23      -0.073977  -0.244068  -0.062974   0.001193   0.026863  -0.001820
     24       0.198690  -0.022660   0.073538   0.019523  -0.079407  -0.074273
     25       0.007781   0.037261  -0.192237   0.019148  -0.035077  -0.135540
     26       0.015227  -0.139054  -0.081158  -0.006064  -0.000316  -0.002231
     27      -0.048599   0.010606  -0.060861  -0.007528   0.046137   0.205798
     28      -0.140750   0.022728   0.202271  -0.022287   0.081640   0.169504
     29      -0.067804  -0.361311  -0.105388  -0.005205   0.027466  -0.017856
     30       0.162717  -0.005269  -0.017601   0.016558  -0.109816   0.063552
     31      -0.037458   0.059762  -0.058751   0.001393   0.017590  -0.287011
     32      -0.083205  -0.510215  -0.152812  -0.004392   0.007453  -0.022672
     33      -0.135496   0.030801  -0.143767  -0.006108   0.089371  -0.113688
     34       0.070477  -0.029913   0.148077   0.005379  -0.085344   0.037397
     35       0.000418   0.012113   0.006699   0.000233  -0.001417  -0.002901
     36      -0.207403  -0.022681  -0.063618  -0.009709   0.070820  -0.118392
     37       0.091647   0.009328   0.145453   0.006897  -0.085432   0.031343
     38      -0.001032  -0.029508  -0.021460  -0.000501   0.004158   0.009403
     39      -0.116855   0.131344  -0.088128  -0.004890   0.080307  -0.108691
     40       0.030280  -0.105152   0.132131   0.002500  -0.078454   0.029687
     41      -0.014788  -0.036676  -0.012020  -0.000805   0.002111  -0.005427
     42      -0.112142  -0.016018  -0.185554  -0.004572   0.085903  -0.105963
     43       0.006503   0.008383   0.219492   0.001921  -0.082432   0.008240
     44      -0.023320  -0.031305   0.009238  -0.000615  -0.005788  -0.015544
     45       0.159593  -0.012171   0.009422   0.017886  -0.011257  -0.164677
     46       0.114752   0.008193  -0.115897   0.008055  -0.084866   0.097623
     47      -0.034799   0.002581   0.017472   0.011744  -0.009079  -0.006830
     48       0.052823  -0.011494   0.088206  -0.019859   0.171371  -0.085632
     49      -0.009824  -0.007241   0.068743  -0.037673   0.119524   0.178364
     50      -0.017763   0.027228   0.054120   0.009848   0.015593  -0.003624
     51      -0.027660   0.013399  -0.055206  -0.038319   0.208146   0.050953
     52      -0.061387  -0.028027   0.213580  -0.012643   0.071030  -0.085604
     53       0.083082   0.021311  -0.005636  -0.026301   0.017080   0.023945
     54      -0.091382  -0.032785   0.333613  -0.052581   0.392276  -0.228988
     55       0.014111   0.000492   0.036369  -0.034168   0.085179   0.202311
     56      -0.016571  -0.029752   0.076536   0.026611   0.022644  -0.053770
     57      -0.041945   0.040735  -0.245047   0.003281   0.010437   0.143985
     58      -0.099113  -0.005378   0.024346   0.043359  -0.198129  -0.014649
     59      -0.024704  -0.001587  -0.026957   0.012323   0.008380   0.010528
     60      -0.215381   0.005012   0.087799   0.101583  -0.024100  -0.034894
     61       0.017636  -0.015482   0.102205  -0.039298   0.141678  -0.102140
     62       0.166242  -0.018157  -0.043358   0.097418   0.041222   0.004680
     63      -0.058319  -0.009170   0.063418   0.107913  -0.032830  -0.079975
     64       0.000614   0.004084  -0.030099  -0.263692  -0.021495  -0.016239
     65      -0.056047  -0.011529   0.061313   0.140582   0.102970  -0.049151
     66       0.044539  -0.009771   0.018202  -0.235061   0.073573  -0.064693
     67      -0.021874   0.005777  -0.040170  -0.186297  -0.078767  -0.017449
     68      -0.102579   0.002130   0.063176  -0.160163  -0.028049  -0.072658
     69      -0.088591   0.014677  -0.012981  -0.090041  -0.109540   0.013081
     70       0.077833   0.013404  -0.141203   0.035354  -0.105702   0.106672
     71       0.121863  -0.006920  -0.034043  -0.110877   0.082159   0.014268
     72       0.095476   0.001851  -0.079976  -0.101989  -0.020907   0.056361
     73       0.022993   0.008455  -0.024149   0.272205   0.081372  -0.003814
     74      -0.077888   0.011245  -0.021691  -0.149765  -0.156854   0.036171
     75      -0.014424   0.001506  -0.033011   0.235537  -0.133556   0.032368
     76       0.040528   0.003987  -0.010719   0.167844   0.113805  -0.014248
     77      -0.012545   0.000434  -0.048430   0.150618  -0.030898   0.061502
     78       0.094584  -0.015382  -0.044763   0.188273  -0.000284  -0.008392
     79      -0.036161   0.013100  -0.090281  -0.115261  -0.154654   0.045346
     80      -0.219071   0.003189   0.084210   0.233572  -0.064979  -0.043775
     81       0.217665  -0.021136  -0.049439  -0.294635   0.247484  -0.007927
     82      -0.127170  -0.005742   0.076457  -0.017100  -0.031154  -0.143184
     83      -0.257229   0.022194   0.082058  -0.180563  -0.267029  -0.075865
     84      -0.144769   0.022728  -0.007162   0.178233  -0.011683   0.057684
     85       0.093366   0.011332  -0.143457  -0.034137  -0.131680   0.095054
     86       0.227923  -0.012162  -0.045946   0.184411   0.120013   0.014259
     87       0.264335  -0.012423  -0.091251  -0.246281   0.260486   0.048608
     88      -0.022936   0.008038   0.054593   0.133871   0.154986  -0.099270
     89      -0.256154   0.021512   0.069903  -0.184560  -0.298821  -0.056488
     90       0.109600  -0.007708  -0.060138   0.225595  -0.016716   0.068611
     91       0.070901   0.022400  -0.111768   0.017189  -0.003131   0.066443
     92      -0.178949   0.001499   0.038082   0.242166  -0.114321  -0.024553
                 30         31         32         33         34         35    
      0       0.007639   0.002796   0.003463   0.005658  -0.016805   0.015719
      1       0.041833  -0.001636  -0.000121   0.013696   0.013183  -0.002638
      2       0.000817  -0.009805  -0.033397  -0.166749   0.042351   0.025533
      3       0.316355  -0.000519  -0.006044   0.004254   0.076791  -0.025660
      4      -0.035588  -0.000041  -0.000897  -0.026141  -0.048542  -0.151300
      5       0.005448   0.008510   0.031947   0.146553  -0.031990  -0.022849
      6       0.198499  -0.000362  -0.003656  -0.001065   0.054658  -0.066176
      7      -0.171756   0.002423   0.005991  -0.015187  -0.081075  -0.264190
      8      -0.022116  -0.006610  -0.020990  -0.087328   0.009232  -0.016353
      9      -0.008361  -0.003654  -0.004060  -0.009479  -0.014449  -0.080870
     10      -0.056643   0.001529  -0.001058  -0.017784   0.014285   0.064339
     11       0.005260   0.010781   0.045543   0.244844  -0.045991  -0.015902
     12      -0.190840  -0.007491  -0.004646   0.019705   0.085921   0.208173
     13       0.050501   0.009174   0.007011   0.005432  -0.044022   0.079967
     14       0.000966  -0.001940  -0.015101  -0.094486   0.014054   0.017241
     15      -0.091651  -0.007012  -0.004794   0.017570   0.073243   0.153625
     16       0.207151   0.011302   0.005006  -0.020861  -0.061094   0.049281
     17       0.024591   0.007494   0.025176   0.152220  -0.033766  -0.005259
     18       0.350179  -0.001546  -0.007806   0.002497   0.095239  -0.067956
     19      -0.115589   0.003339   0.006003  -0.013995  -0.103392  -0.052196
     20      -0.000033   0.009390   0.016948   0.069999  -0.027820  -0.024623
     21       0.179635   0.001432  -0.002945   0.014498   0.130440   0.141481
     22      -0.165631   0.004203   0.015256   0.027753  -0.102503  -0.309977
     23      -0.053131  -0.028544  -0.123236  -0.593960   0.091888  -0.005275
     24      -0.119762  -0.006423   0.000354  -0.006020  -0.058587  -0.063345
     25      -0.192178  -0.016888  -0.011453   0.030269   0.071762   0.105412
     26      -0.010890   0.011716   0.030822  -0.069385   0.024336   0.023283
     27      -0.190714  -0.007722  -0.004339   0.032216   0.114654   0.322816
     28       0.045525   0.011763   0.014215   0.038467  -0.116112  -0.147192
     29      -0.014862  -0.020789  -0.083613  -0.620405   0.100226   0.023974
     30      -0.073711  -0.016982  -0.013288   0.023206   0.141882   0.100233
     31       0.210153   0.011922   0.005116  -0.013776  -0.066910   0.060952
     32       0.019984   0.010434   0.030751   0.072308  -0.025058  -0.008167
     33      -0.015540   0.009661   0.008529  -0.025837  -0.132852  -0.216856
     34       0.081253  -0.005951  -0.006044   0.021008   0.102695   0.167812
     35       0.003711  -0.000835  -0.003503  -0.019644   0.004213   0.002612
     36       0.093999   0.014958   0.017604   0.015908  -0.133334  -0.227558
     37       0.065993  -0.008843  -0.014981  -0.024568   0.110969   0.174513
     38      -0.017041   0.001149   0.006453   0.035776  -0.003834   0.005644
     39       0.006744   0.004971  -0.011910  -0.138484  -0.107952  -0.209350
     40       0.104430  -0.000724   0.009808   0.103232   0.080639   0.153270
     41       0.004677   0.001903   0.006475   0.033459  -0.008027  -0.003024
     42      -0.045452   0.010806   0.018597   0.032155  -0.135264  -0.210360
     43       0.161976  -0.004313  -0.012841  -0.026363   0.093836   0.147246
     44       0.032464   0.002309   0.006206   0.032103  -0.004085   0.002069
     45      -0.227869  -0.009581  -0.005017  -0.000291  -0.057125   0.025208
     46       0.010989  -0.005745  -0.000145   0.002029   0.061710  -0.069107
     47      -0.010706  -0.020674  -0.064765   0.006494  -0.002368  -0.017323
     48      -0.038646   0.021698   0.024720  -0.018836  -0.174569   0.097630
     49       0.210618   0.024818   0.026264  -0.025330  -0.106108   0.022298
     50       0.002288  -0.010906  -0.035418   0.019937  -0.016508  -0.001134
     51       0.117024   0.014124  -0.003737  -0.002082  -0.000435   0.039113
     52      -0.054568   0.002960  -0.003205  -0.009426  -0.140154   0.093355
     53       0.021532   0.091349   0.260804  -0.054419   0.004544   0.065927
     54      -0.054443   0.048241   0.053377  -0.041584  -0.451991   0.344656
     55       0.214032   0.027540   0.044621  -0.026666  -0.067528  -0.006521
     56      -0.044317  -0.078808  -0.266545   0.061488  -0.072679  -0.058792
     57       0.146615   0.010402   0.025418   0.000339   0.109306  -0.045423
     58      -0.074768  -0.027078  -0.032461   0.004717  -0.042416  -0.002814
     59       0.014643  -0.018051  -0.060796   0.012816   0.010901  -0.019288
     60      -0.019360  -0.078645  -0.014132   0.017300   0.017468   0.022057
     61      -0.052305   0.028140   0.013516   0.008269   0.106041  -0.019451
     62      -0.005307   0.083332   0.007705  -0.013767   0.009571  -0.025511
     63      -0.090469   0.048130   0.016913   0.006817   0.126584  -0.059370
     64      -0.010205  -0.019119  -0.014788   0.008161   0.038759  -0.016284
     65      -0.005090  -0.078700  -0.057163   0.030475   0.100744  -0.035072
     66      -0.021991  -0.107413   0.003175   0.020601   0.143307  -0.066015
     67      -0.034962   0.013030  -0.025233   0.009486   0.053176  -0.034878
     68      -0.074844   0.108400  -0.014492   0.012184   0.131771  -0.054434
     69      -0.025140   0.062282   0.047878  -0.020988  -0.039318   0.005178
     70       0.063643  -0.022891  -0.028200  -0.012211  -0.167511   0.057980
     71       0.047208  -0.059640  -0.041643   0.014123  -0.003627   0.015450
     72       0.052645  -0.106587   0.001028  -0.007479  -0.106694   0.036016
     73       0.010700   0.047619   0.028828   0.003734   0.113379  -0.040877
     74      -0.016912   0.098350  -0.029125  -0.012345  -0.121908   0.046519
     75      -0.025226   0.052763   0.013284  -0.018134  -0.080253   0.014346
     76       0.017035  -0.004724   0.012897   0.008995   0.090986  -0.026376
     77       0.051162  -0.085106  -0.074710   0.011406  -0.112991   0.038051
     78      -0.034208   0.321549  -0.228428   0.039625   0.090317  -0.051493
     79       0.004793  -0.109319   0.029325  -0.009597  -0.065362   0.008553
     80      -0.036650  -0.397669   0.188511  -0.013950   0.028684  -0.020297
     81       0.087605   0.062351  -0.317797   0.088575   0.120808  -0.004757
     82      -0.137702  -0.040992   0.045473   0.021904   0.290694  -0.150085
     83      -0.155007  -0.069855   0.337024  -0.076212   0.038582  -0.071630
     84       0.034540   0.406610  -0.232795   0.036601  -0.039753   0.081188
     85       0.047974  -0.115313   0.047446  -0.027650  -0.166366   0.036902
     86       0.052314  -0.392144   0.318115  -0.062239  -0.009010  -0.037490
     87       0.139891   0.071498  -0.306057   0.079476   0.022612   0.050638
     88      -0.049436   0.019110   0.155970  -0.004412   0.311049  -0.123977
     89      -0.146596  -0.068610   0.336361  -0.087730  -0.022889  -0.047834
     90       0.029016   0.329917  -0.238219   0.029353  -0.091472   0.033804
     91       0.057124  -0.083159   0.093265  -0.021261  -0.024343   0.003690
     92      -0.037067  -0.381402   0.185540  -0.030564  -0.048771   0.003332
                 36         37         38         39         40         41    
      0       0.002471   0.000489   0.000107   0.002512  -0.000018   0.001658
      1      -0.003298   0.000851   0.000004   0.002343  -0.024452  -0.001716
      2      -0.000740   0.005944   0.001539  -0.040195  -0.003218  -0.001983
      3      -0.007730   0.001272   0.000885   0.000362  -0.167753  -0.005195
      4      -0.020479   0.008788   0.000625  -0.002352  -0.059317  -0.001724
      5      -0.007299  -0.090537  -0.003540   0.042868  -0.005082   0.003378
      6      -0.009809  -0.000800   0.000900  -0.000639  -0.127383   0.000208
      7      -0.029381   0.007010   0.000992  -0.006602  -0.107699  -0.001707
      8      -0.007855  -0.084084  -0.005781   0.088202  -0.011629   0.006817
      9      -0.007143  -0.000324  -0.001091   0.000033   0.118302  -0.002087
     10       0.002530  -0.002922   0.000054   0.018831  -0.127934   0.002049
     11       0.008172   0.030889   0.010412  -0.197024  -0.010396  -0.009538
     12       0.028981  -0.001051  -0.000377  -0.002854   0.136553   0.002322
     13       0.028837  -0.005829  -0.001253  -0.011287   0.243962   0.001450
     14       0.000330   0.045790  -0.005105   0.115923   0.025467  -0.000811
     15       0.013185  -0.000249   0.000312  -0.002037  -0.000319   0.000948
     16       0.020675  -0.006908  -0.001414  -0.008595   0.214976   0.004649
     17       0.011143   0.074645  -0.001322   0.087776   0.019463   0.004104
     18      -0.013982   0.000960   0.001271  -0.000805  -0.234634  -0.007000
     19      -0.010055  -0.047403  -0.003103   0.038189   0.098006   0.005381
     20       0.034843   0.486963   0.024854  -0.330837   0.008771  -0.024012
     21       0.017482  -0.002119   0.002259  -0.002765  -0.242512   0.007342
     22      -0.039429  -0.057408  -0.002246   0.035134  -0.100056  -0.000148
     23       0.037256   0.627018   0.027999  -0.365784  -0.003876  -0.025619
     24      -0.018961   0.000404  -0.000401   0.000252   0.131572   0.007736
     25      -0.020827   0.001582   0.002119  -0.006486  -0.267286  -0.001522
     26      -0.034461  -0.001909  -0.003130   0.056478  -0.022567  -0.028548
     27       0.037049   0.001351  -0.000668  -0.000896   0.069422   0.004723
     28       0.019226   0.044812  -0.003235   0.061797   0.418547  -0.002963
     29      -0.042920  -0.450744   0.014448  -0.572516   0.038510  -0.003650
     30      -0.013555   0.005984   0.002348   0.000728  -0.293055  -0.004598
     31       0.027345   0.033475  -0.002987   0.053035   0.250916   0.007204
     32      -0.021610  -0.362987   0.012722  -0.574094   0.025440  -0.016272
     33      -0.020409   0.000257  -0.000475   0.001655   0.002586  -0.002288
     34       0.016212  -0.000513   0.000356  -0.000853  -0.006291   0.001588
     35      -0.000162   0.000964   0.000333  -0.007541  -0.001552   0.000282
     36      -0.016591  -0.003712  -0.001544   0.022975   0.020678  -0.000806
     37       0.015485   0.001752   0.001514  -0.028549  -0.010961   0.001362
     38       0.000181  -0.002693  -0.001110   0.026993  -0.000107  -0.000200
     39      -0.020270   0.006166   0.002214  -0.055799  -0.007681   0.000350
     40       0.018243  -0.009805  -0.002026   0.041067   0.029157   0.000068
     41       0.000278  -0.003053  -0.000994   0.019426   0.008702  -0.000625
     42      -0.022507  -0.005721  -0.001446   0.032271  -0.027629  -0.002126
     43       0.019997   0.001526   0.000465  -0.020445   0.054675   0.001245
     44       0.001296  -0.004824  -0.001207   0.024976   0.011267  -0.000009
     45      -0.011536   0.000373  -0.001453   0.000724   0.054539  -0.007419
     46      -0.002218   0.000628  -0.000161   0.000256   0.097812  -0.007121
     47       0.049171  -0.006850  -0.000488   0.002960  -0.002425   0.081550
     48       0.028628  -0.000645   0.001741   0.000091  -0.071037   0.004486
     49       0.041012  -0.000905   0.002795   0.000323   0.000389   0.020657
     50       0.015031  -0.004812   0.001236   0.001361   0.013690  -0.169287
     51       0.059594  -0.002277   0.001328   0.001060  -0.063613  -0.011080
     52       0.000508  -0.000071   0.001082  -0.000117  -0.072746  -0.007075
     53      -0.213725   0.013488   0.000564  -0.007073   0.002235   0.066335
     54       0.028649  -0.000260   0.003500  -0.001184  -0.377766  -0.010528
     55       0.011261  -0.002712   0.003239   0.003643   0.057579  -0.081732
     56       0.321915   0.013290  -0.005386  -0.032341  -0.094960   0.915099
     57       0.006364   0.000464  -0.000459  -0.000516   0.009630   0.010896
     58      -0.037707   0.000799   0.001333  -0.000034   0.032109  -0.003302
     59       0.051626  -0.003246  -0.000022   0.001791  -0.001630  -0.015410
     60      -0.157605   0.005700   0.004909  -0.001370   0.005773  -0.001627
     61       0.041418  -0.001432   0.002200   0.000953  -0.027512  -0.005776
     62       0.169929  -0.005863  -0.004121   0.001512  -0.020147   0.005013
     63       0.035218   0.000101  -0.055619  -0.003798   0.026902   0.020546
     64      -0.005173  -0.000270   0.013958   0.000849   0.004472  -0.003444
     65      -0.041432  -0.000776   0.052795   0.003873   0.017788  -0.023332
     66       0.008644   0.000586  -0.051212  -0.002689   0.032426  -0.004660
     67       0.003072  -0.000659   0.010284   0.000978   0.025316  -0.000375
     68      -0.002176  -0.001165   0.048885   0.002967   0.032993   0.005584
     69       0.075594  -0.001992  -0.002694   0.001282  -0.019689  -0.020048
     70      -0.016284   0.000162   0.001670  -0.000369  -0.015541   0.003536
     71      -0.081972   0.002575   0.001176  -0.001562   0.008349   0.025139
     72       0.011174  -0.001442   0.050014   0.003722  -0.017997  -0.005862
     73      -0.009875   0.001028  -0.016768  -0.001791   0.023579   0.008957
     74      -0.003308   0.000720  -0.048205  -0.003662  -0.020643   0.000249
     75       0.041227  -0.003043   0.053833   0.003135   0.000670   0.012710
     76      -0.016535   0.001209  -0.016086  -0.000814   0.009834  -0.004755
     77      -0.038341   0.001981  -0.048502  -0.001722  -0.010667  -0.030315
     78       0.064027  -0.012448   0.313201   0.024005   0.000564  -0.115539
     79      -0.014968   0.003190  -0.093470  -0.007487   0.018724   0.044233
     80      -0.075322   0.013065  -0.361516  -0.027602   0.058508   0.137801
     81      -0.313900   0.000642   0.335229   0.017537   0.074367   0.032641
     82       0.085045  -0.001006  -0.095759  -0.004221   0.067758  -0.011814
     83       0.346686  -0.001096  -0.364839  -0.018848  -0.037258  -0.033717
     84      -0.347049   0.010568   0.006599  -0.008758   0.038279   0.134075
     85       0.097301  -0.003214  -0.001005   0.002308  -0.030541  -0.037762
     86       0.348986  -0.008762  -0.010270   0.007829  -0.080788  -0.122891
     87      -0.340737   0.016125  -0.327242  -0.026920   0.021730   0.035335
     88       0.079219  -0.002744   0.080985   0.005515   0.040170   0.014160
     89       0.359605  -0.016752   0.342889   0.027458  -0.035825  -0.026976
     90       0.043625   0.004051  -0.333402  -0.016279  -0.057754  -0.135696
     91      -0.017789  -0.000037   0.087146   0.003819   0.034190   0.042270
     92      -0.040911  -0.005916   0.365670   0.019353   0.044431   0.123447
                 42         43         44         45         46         47    
      0      -0.000482   0.000788   0.000944   0.004773  -0.000656  -0.000555
      1      -0.000322   0.000343  -0.000642  -0.003193   0.000824   0.000389
      2       0.000144  -0.010428  -0.000248  -0.000412   0.005159   0.000043
      3      -0.004942   0.000195  -0.002607  -0.013750   0.003812   0.002127
      4      -0.000189  -0.010621  -0.000657  -0.008338  -0.000143   0.001706
      5       0.000472   0.123342  -0.004425   0.001633   0.033594  -0.000088
      6      -0.003356   0.001142   0.000847   0.007580  -0.001484  -0.001399
      7      -0.002805   0.008267   0.000397   0.007539  -0.001980  -0.001771
      8       0.000863  -0.103762   0.003816  -0.001383  -0.030785   0.000047
      9       0.005881   0.000605  -0.000972  -0.007353   0.000272   0.000822
     10      -0.005118  -0.001106   0.000778   0.008162   0.001285  -0.000770
     11      -0.002551   0.016353   0.000368  -0.000263  -0.016186   0.000041
     12       0.002981  -0.000505  -0.000285  -0.006706   0.000039   0.001403
     13       0.005031   0.002435  -0.000677  -0.011311  -0.008160   0.001966
     14       0.001811  -0.024198  -0.004069   0.004329   0.113509  -0.001237
     15      -0.000506  -0.001322   0.000751   0.005538  -0.001108  -0.001107
     16       0.005039  -0.004462   0.001905   0.013558   0.004959  -0.002496
     17      -0.002051   0.029464   0.004751  -0.004795  -0.120369   0.001174
     18      -0.007068  -0.002638  -0.003080  -0.014943   0.002810   0.001907
     19       0.005221   0.083097  -0.002621  -0.005816   0.023543   0.002676
     20      -0.002895  -0.747047   0.024826  -0.015314  -0.169476   0.001357
     21      -0.013077   0.007614   0.007133   0.055221  -0.009078  -0.009757
     22      -0.001083  -0.054936   0.001542  -0.001992  -0.019397  -0.000242
     23      -0.003757   0.578665  -0.021076   0.013039   0.174188  -0.001213
     24       0.009543   0.000119   0.002993   0.010319  -0.001357  -0.000300
     25      -0.002946   0.000489  -0.000687  -0.000397   0.000898   0.000370
     26      -0.004670  -0.005303  -0.001004   0.000166   0.004247   0.000445
     27       0.000030  -0.002523   0.001357   0.014748  -0.006380  -0.002036
     28       0.012846  -0.011627  -0.006785  -0.052949   0.088714   0.008036
     29      -0.001460   0.137188   0.019418  -0.032653  -0.628852   0.009786
     30      -0.008032  -0.001347   0.000472   0.008521  -0.003794  -0.002337
     31       0.004429   0.017728   0.004862   0.010262  -0.072664  -0.001618
     32       0.014491  -0.208314  -0.025410   0.034891   0.704875  -0.008679
     33       0.000798  -0.000491  -0.000826  -0.003990   0.001825   0.000398
     34      -0.000856   0.002063   0.000579   0.003495   0.000765  -0.000367
     35       0.000074  -0.007027   0.000336   0.001914   0.004380  -0.000211
     36       0.000846   0.013007  -0.001096  -0.008167  -0.015317   0.001089
     37      -0.000551  -0.020062   0.001079   0.007637   0.017265  -0.000974
     38      -0.000425   0.023373  -0.000468  -0.003081  -0.014101   0.000447
     39       0.001262  -0.043330   0.001148   0.005633   0.024732  -0.000518
     40      -0.000412   0.032072  -0.001141  -0.005576  -0.019942   0.000496
     41       0.000016   0.012568  -0.000572  -0.002796  -0.007354   0.000258
     42      -0.000380   0.028182  -0.001317  -0.006197  -0.008367   0.000853
     43       0.000979  -0.015300   0.000455   0.002011   0.001447  -0.000442
     44      -0.000078   0.023672  -0.000643  -0.003672  -0.013608   0.000489
     45       0.002348  -0.000504  -0.002572  -0.008443  -0.000100   0.000610
     46      -0.000013  -0.000204  -0.000492  -0.007608  -0.000256   0.000322
     47       0.018677  -0.000569   0.001583   0.000566   0.001113  -0.000310
     48      -0.014420  -0.000131   0.002096   0.017007  -0.000340  -0.002515
     49      -0.008871   0.000196   0.002535   0.013736  -0.000136  -0.002712
     50      -0.058936   0.000092  -0.002164   0.001422  -0.001115  -0.001733
     51      -0.017979  -0.000150  -0.001433  -0.015427   0.001229  -0.000838
     52      -0.000770  -0.000131  -0.003024  -0.013355   0.000573   0.000679
     53       0.070180   0.000394   0.001306  -0.003889  -0.001010   0.006565
     54      -0.024194   0.000243  -0.000254   0.061406  -0.000173  -0.002401
     55      -0.036387   0.000417   0.001551   0.008293  -0.001502  -0.003038
     56       0.240074  -0.002719   0.012208   0.009494   0.011877   0.000953
     57      -0.001958   0.000081  -0.000319  -0.003004   0.000090  -0.000843
     58       0.013739   0.000028   0.000773   0.003400  -0.000427   0.001641
     59      -0.015880  -0.000081  -0.000378  -0.000386   0.000243  -0.001313
     60       0.061422   0.000370   0.004428  -0.007890  -0.000471   0.003276
     61      -0.017799  -0.000030   0.002041  -0.041272   0.001637   0.000670
     62      -0.062780  -0.000323  -0.003702  -0.003325   0.000977  -0.001826
     63      -0.068129  -0.001918  -0.090754  -0.146736  -0.001305  -0.024616
     64       0.014998   0.000602   0.041949   0.196873  -0.000878   0.005344
     65       0.073636   0.001380   0.034730  -0.243422   0.003617   0.025596
     66       0.008050   0.001494   0.070666   0.033068   0.002287   0.059025
     67      -0.000427  -0.000333  -0.013781   0.022172  -0.001096  -0.014992
     68      -0.004981  -0.001313  -0.055943   0.081811  -0.004016  -0.062042
     69       0.059364   0.000386  -0.006648  -0.081930  -0.000848  -0.073798
     70      -0.013514  -0.000311  -0.036467  -0.298487   0.002495   0.020706
     71      -0.063190  -0.000452  -0.004056   0.003389   0.001615   0.077125
     72       0.008290  -0.001711  -0.071531  -0.014810  -0.001424   0.055047
     73       0.000221   0.000500   0.019909   0.031694  -0.000331  -0.015198
     74      -0.016567   0.001507   0.059181  -0.083340   0.002695  -0.058819
     75      -0.069016   0.001393   0.097465   0.227259   0.001845  -0.019038
     76       0.020522  -0.000240  -0.005406   0.102092  -0.001573   0.005610
     77       0.077575  -0.000795  -0.029094   0.244584  -0.004909   0.023016
     78       0.346062   0.007400   0.262508  -0.402797   0.012430   0.147509
     79      -0.118368  -0.002828  -0.096286   0.205734  -0.005329  -0.055696
     80      -0.403679  -0.009850  -0.402512  -0.051554  -0.012176  -0.178705
     81      -0.026763  -0.006934  -0.308062   0.208151  -0.017360  -0.336441
     82       0.009045   0.001531   0.068250  -0.078930   0.003934   0.086634
     83       0.032522   0.007940   0.359219  -0.092927   0.017243   0.364862
     84      -0.339369  -0.002395  -0.034975  -0.074284   0.008640   0.414621
     85       0.094058   0.000439  -0.030271  -0.314357   0.000014  -0.110509
     86       0.371100   0.002596   0.018858  -0.017536  -0.008574  -0.451977
     87      -0.066120   0.008168   0.320904  -0.229489   0.010088  -0.323660
     88       0.014133  -0.002616  -0.114278   0.029999  -0.003787   0.089012
     89       0.054314  -0.009295  -0.378754   0.095537  -0.009782   0.339859
     90       0.385422  -0.004646  -0.272905   0.434470  -0.021866   0.142415
     91      -0.102304   0.000697   0.066557  -0.019128   0.004889  -0.036004
     92      -0.406324   0.006008   0.383994   0.084157   0.020222  -0.149699
                 48         49         50         51         52         53    
      0       0.032962   0.002080   0.057581  -0.006084   0.007871   0.021964
      1      -0.024546  -0.004053   0.073465   0.015527  -0.011415  -0.013942
      2      -0.004194   0.000311   0.003848   0.010164  -0.011691  -0.078591
      3      -0.163068  -0.037364  -0.061196  -0.027179   0.010924   0.002735
      4      -0.117446  -0.032959  -0.046667  -0.041584   0.028649   0.009133
      5      -0.009477  -0.002545  -0.007456  -0.004459   0.003587   0.010893
      6       0.084946   0.020188   0.001466   0.010843  -0.006297   0.002258
      7       0.112634   0.033348  -0.061988   0.024769  -0.018712   0.001250
      8       0.008995   0.002742  -0.002967   0.002429  -0.001730  -0.000776
      9      -0.018733   0.006742   0.044163   0.030663  -0.015799  -0.001812
     10       0.022594  -0.009646   0.037325  -0.028487   0.019481  -0.000723
     11       0.001265  -0.000568   0.003612  -0.001505   0.000758  -0.001749
     12      -0.086084  -0.021045  -0.050889  -0.023197   0.014447   0.003009
     13      -0.111958  -0.023637  -0.004634  -0.011792   0.005881  -0.000106
     14      -0.004649  -0.001368  -0.003961  -0.001205   0.000730  -0.001082
     15       0.074721   0.021364  -0.039383   0.019004  -0.014100  -0.008241
     16       0.180990   0.049442  -0.064446   0.032410  -0.018979  -0.003112
     17       0.011607   0.003824  -0.002516   0.002297  -0.000738   0.009459
     18      -0.154442  -0.028136  -0.118909  -0.006342  -0.010724  -0.012220
     19      -0.177965  -0.069162   0.099172  -0.113586   0.098033   0.061470
     20      -0.033926  -0.010297   0.013591  -0.008093   0.004527  -0.045396
     21       0.591174   0.128155   0.299911   0.086867  -0.050247  -0.017470
     22       0.024896   0.014998  -0.120989   0.011683  -0.011657   0.004589
     23       0.015152   0.002952  -0.018051  -0.001183   0.000374   0.004439
     24       0.061813  -0.003492   0.008905  -0.047919   0.050392   0.011968
     25      -0.026910  -0.013814  -0.010385  -0.016797   0.016481  -0.000415
     26      -0.001204  -0.001817  -0.000784  -0.003788   0.002561   0.000334
     27       0.137157   0.026941  -0.208511  -0.029905   0.020952   0.006342
     28      -0.577022  -0.123881   0.308671   0.000023  -0.005267  -0.007552
     29      -0.091925  -0.019453   0.040712  -0.005102   0.001581   0.006480
     30       0.138298   0.043331   0.091168   0.091648  -0.071193  -0.069503
     31       0.184808   0.050973  -0.079677   0.029495  -0.016053   0.006652
     32       0.044721   0.009817  -0.015298   0.011139  -0.009875  -0.054753
     33      -0.022342  -0.001539   0.069698   0.019328  -0.014548  -0.020023
     34       0.018501  -0.000574   0.087513   0.002216  -0.000356   0.001173
     35       0.008946  -0.001293   0.013493  -0.016835   0.020072   0.140466
     36      -0.055159   0.000483  -0.514822  -0.037500   0.010120  -0.173605
     37       0.043578  -0.001454   0.225528  -0.014067   0.029732   0.304745
     38      -0.015715   0.000334   0.048406   0.037144  -0.041540  -0.285272
     39       0.008402  -0.010655  -0.125544  -0.098127   0.100969   0.563755
     40      -0.010412   0.013346  -0.239336   0.037772  -0.053069  -0.403629
     41      -0.007148   0.004083  -0.018739   0.022425  -0.023676  -0.124921
     42      -0.045732  -0.008314   0.309320   0.074031  -0.069219  -0.356396
     43       0.030082   0.013425  -0.415615  -0.053058   0.041357   0.151913
     44      -0.017626   0.002736  -0.090707   0.023585  -0.033598  -0.287299
     45      -0.026132   0.010096  -0.013059   0.046732  -0.040481  -0.008014
     46      -0.008694   0.013676  -0.007945   0.035635  -0.029048   0.000604
     47      -0.002372   0.002529  -0.001055   0.003472  -0.004337   0.000406
     48       0.032425  -0.035688   0.000344  -0.087610   0.053947  -0.015124
     49       0.031129  -0.032307   0.014221  -0.081481   0.055892  -0.016015
     50       0.008771  -0.004121   0.001741  -0.009002   0.013501  -0.001766
     51      -0.047240   0.023336  -0.008637   0.092843  -0.071825   0.011676
     52      -0.033442   0.011149  -0.008401   0.071859  -0.053101   0.010004
     53      -0.009599   0.003831  -0.001539   0.002382  -0.028667   0.001412
     54       0.051401  -0.139792   0.009757  -0.326525   0.238762  -0.077535
     55       0.035286  -0.021062   0.013662  -0.057691   0.039417  -0.008941
     56      -0.029902   0.001553  -0.001593   0.013151  -0.023705  -0.004117
     57       0.002557   0.004164   0.002657  -0.009009  -0.005019   0.003635
     58       0.009925  -0.013341   0.001461  -0.016335   0.027342  -0.008864
     59       0.002022   0.000062   0.000536  -0.001044   0.002817   0.000683
     60      -0.011734   0.018444  -0.004111   0.067699  -0.000056   0.012339
     61      -0.041446   0.069175  -0.011065   0.120654  -0.128428   0.047267
     62      -0.008459   0.003219  -0.001432   0.037807   0.017109   0.001509
     63       0.009288   0.034600   0.003426  -0.031599   0.012254  -0.003073
     64      -0.025959   0.054666  -0.001764   0.086809   0.086147   0.000142
     65       0.017924   0.028419   0.004116  -0.052401   0.004653  -0.005303
     66       0.044807  -0.151063   0.001027  -0.057212  -0.021362  -0.009511
     67       0.013612  -0.003849   0.004746  -0.074419  -0.001970  -0.009945
     68       0.035749  -0.147249  -0.000413  -0.035164  -0.025785  -0.005414
     69       0.004571  -0.036817  -0.002613   0.056463   0.037669   0.001376
     70       0.041393  -0.155614  -0.005040   0.027059  -0.041906   0.007336
     71      -0.001885   0.000976  -0.001469   0.046986   0.044509  -0.000408
     72      -0.024763   0.127338   0.002761  -0.027256  -0.016334   0.003040
     73       0.023359  -0.076290   0.001758   0.010470   0.091709  -0.016512
     74      -0.033535   0.143917   0.002278  -0.031700  -0.039207   0.006402
     75      -0.014073  -0.009345  -0.001292  -0.027082  -0.061558   0.003923
     76      -0.014312   0.067319   0.003018  -0.074140  -0.079902   0.004508
     77      -0.005218  -0.029671  -0.001860  -0.001412  -0.033446   0.003723
     78      -0.002684   0.240304   0.014690   0.000929   0.340792  -0.055071
     79      -0.064994   0.280407   0.008223   0.173624   0.456918  -0.052886
     80      -0.007413   0.092805   0.006704  -0.006235   0.129965  -0.022201
     81       0.043024  -0.234400  -0.003347  -0.010502  -0.036956  -0.002707
     82      -0.000013   0.342816   0.032167  -0.451480  -0.023852  -0.046663
     83       0.054216  -0.258844  -0.009505   0.095759  -0.003447   0.004580
     84       0.000706  -0.040952  -0.010475   0.329761   0.320554  -0.004710
     85       0.047460  -0.175122  -0.003400  -0.041965  -0.116229   0.008773
     86      -0.030534   0.012395  -0.008070   0.313874   0.332886  -0.006749
     87      -0.064714   0.361797   0.014496  -0.048484   0.194673  -0.026228
     88      -0.005817   0.198029   0.016544   0.000290   0.374363  -0.053173
     89      -0.040174   0.274205   0.008928  -0.034760   0.076894  -0.007272
     90      -0.006071  -0.038772  -0.003309   0.031003  -0.052065   0.015180
     91      -0.038945   0.339778   0.026129  -0.506003  -0.251982  -0.043407
     92      -0.007311  -0.128835  -0.012185   0.154195   0.025775   0.018302
                 54         55         56         57         58         59    
      0      -0.001556  -0.015169  -0.012633  -0.021272   0.003528   0.306182
      1      -0.002820  -0.024175   0.016626   0.024099   0.000293  -0.241893
      2      -0.000202  -0.002658  -0.008982  -0.010868  -0.000042   0.004511
      3       0.005007   0.040386   0.006269   0.006855   0.040706   0.037917
      4      -0.003448  -0.032882  -0.031411  -0.055701   0.070980  -0.035274
      5      -0.000303  -0.002798  -0.000705  -0.002111   0.005500  -0.007268
      6      -0.000219  -0.002364  -0.005870  -0.011242   0.009996  -0.009113
      7       0.004927   0.043543   0.017289   0.028430  -0.009799   0.133687
      8       0.000467   0.003881   0.001124   0.001885  -0.000377   0.012622
      9      -0.003897  -0.026394  -0.004761  -0.006106  -0.072298  -0.045253
     10      -0.001278  -0.015393  -0.008951  -0.015181   0.011697   0.003165
     11      -0.000061  -0.001586  -0.000573  -0.001129   0.001897   0.000203
     12       0.004167   0.036534  -0.016623  -0.025083   0.028438  -0.122987
     13       0.001319   0.010606   0.002642   0.005633   0.008270  -0.015733
     14       0.000082   0.001271  -0.000171  -0.000134   0.001349  -0.002255
     15      -0.004289  -0.035840   0.028686   0.050035  -0.061029   0.052487
     16       0.001848   0.020301   0.006391   0.015318  -0.046209  -0.020239
     17       0.000238   0.002596   0.002215   0.003603  -0.004884  -0.004807
     18       0.019456   0.169729   0.058845   0.109081  -0.067288  -0.056916
     19      -0.043649  -0.394381  -0.184900  -0.355096   0.403219   0.275020
     20      -0.004965  -0.045600  -0.027946  -0.048806   0.046818   0.044312
     21      -0.044473  -0.415139  -0.009610  -0.101494   0.616709  -0.335074
     22       0.013352   0.121403   0.019778   0.047400  -0.115986   0.207839
     23       0.001485   0.014838   0.002084   0.005186  -0.013528   0.023442
     24      -0.002326  -0.011830  -0.087786  -0.117717  -0.102540  -0.032562
     25      -0.001123  -0.002007  -0.023565  -0.028382  -0.091090  -0.039089
     26      -0.000340  -0.000162  -0.002173  -0.002951  -0.009177  -0.003789
     27       0.025635   0.223701  -0.078789  -0.138071   0.189480  -0.354619
     28      -0.042279  -0.368574   0.126303   0.232590  -0.322496   0.429866
     29      -0.004120  -0.040380   0.012723   0.023506  -0.034779   0.048230
     30      -0.044703  -0.386745   0.221554   0.381937  -0.449302  -0.306390
     31       0.005105   0.049111  -0.005808  -0.005702  -0.022609  -0.006385
     32       0.000512   0.004720  -0.007431  -0.009337   0.000155   0.012464
     33       0.005718   0.051219   0.006699   0.012444  -0.001737  -0.170218
     34       0.007961   0.068835  -0.012830  -0.016921   0.003478   0.134812
     35       0.000620   0.006986   0.017767   0.022383  -0.001666  -0.026139
     36      -0.034270  -0.302582  -0.007326  -0.014407  -0.000103  -0.098218
     37       0.016065   0.143958   0.032898   0.044724  -0.006964   0.056018
     38       0.005304   0.042963  -0.048616  -0.063373   0.013400   0.082069
     39      -0.012590  -0.104879   0.065811   0.076073   0.007810  -0.209677
     40      -0.017248  -0.155197  -0.031927  -0.039914  -0.008945   0.158290
     41      -0.000973  -0.009149  -0.005597  -0.004364  -0.005973  -0.004141
     42       0.023225   0.199710  -0.057533  -0.067809   0.012662  -0.076426
     43      -0.028175  -0.244775   0.035260   0.038212  -0.005259   0.071436
     44      -0.006439  -0.060101  -0.041834  -0.056770   0.012375   0.082564
     45       0.002307   0.015236   0.072507   0.094207   0.123399   0.041342
     46       0.001037   0.008535   0.036586   0.051675   0.079104   0.040763
     47       0.000588   0.000842   0.003337   0.004035   0.007240   0.003798
     48       0.001737   0.006759   0.011485   0.017552   0.032954   0.022482
     49       0.000550  -0.002151  -0.006176  -0.008691  -0.029456  -0.021177
     50       0.000555  -0.000337  -0.000683  -0.002586  -0.003021  -0.001627
     51      -0.001720  -0.000358   0.016902   0.023198   0.014457  -0.007358
     52      -0.001341   0.000074   0.014725   0.016144   0.011538  -0.005104
     53      -0.002020   0.000930   0.005768   0.008077   0.007898   0.000860
     54       0.007377   0.008086   0.044227   0.069562  -0.113395   0.011451
     55      -0.000037  -0.002074  -0.010638  -0.015861  -0.009205  -0.019210
     56       0.000650   0.001562   0.005502   0.013200   0.005403  -0.003680
     57      -0.000813  -0.003319  -0.016975  -0.021851  -0.024410  -0.005768
     58       0.002388   0.002878   0.013888   0.019486   0.016194   0.002791
     59       0.000281  -0.000687  -0.003807  -0.004494  -0.004522  -0.000822
     60      -0.002660  -0.002755  -0.022238  -0.020492  -0.008450   0.001784
     61      -0.004402  -0.011510  -0.077403  -0.087190  -0.038021   0.007920
     62      -0.000753  -0.000579  -0.001923   0.001708  -0.002103  -0.002453
     63      -0.006953   0.001409   0.023417  -0.025526  -0.005326   0.001278
     64      -0.006447   0.000849   0.027101  -0.040635  -0.008678   0.001387
     65      -0.006779   0.002164   0.022243  -0.014433  -0.001254   0.000968
     66      -0.004002   0.003332   0.023790   0.015374   0.008326  -0.001672
     67       0.044528  -0.003705  -0.021993   0.048843   0.011232  -0.001402
     68      -0.014428   0.003688   0.024295   0.002830   0.004772  -0.001016
     69       0.043331  -0.005783  -0.004699  -0.000630  -0.000501   0.000609
     70      -0.011592  -0.000006  -0.016255   0.003257  -0.000390   0.000243
     71       0.044195  -0.005458  -0.000219  -0.001657  -0.000412   0.000350
     72      -0.024962   0.001693  -0.030191   0.011532  -0.001531   0.000287
     73      -0.032816   0.007731  -0.008052   0.053605   0.015643  -0.002772
     74      -0.015359  -0.000125  -0.023620  -0.003055  -0.005089   0.000994
     75      -0.003746   0.000026  -0.005647   0.002029  -0.000159  -0.000743
     76       0.007240  -0.001839   0.038209  -0.049667  -0.012322   0.001251
     77      -0.007385   0.000185  -0.020327   0.014249   0.003307   0.000606
     78      -0.101639   0.029372   0.331495  -0.160460   0.004946   0.003465
     79      -0.124744   0.032334   0.394160  -0.220924  -0.004011   0.004176
     80      -0.054671   0.013467   0.165678  -0.090854  -0.002407   0.001981
     81      -0.061015   0.009466   0.057445  -0.030444   0.000047  -0.000102
     82       0.465373  -0.052264  -0.314361   0.409061   0.075213  -0.010785
     83      -0.171508   0.022765   0.141627  -0.129758  -0.017717   0.001854
     84       0.467098  -0.056814  -0.003942  -0.008350  -0.001446   0.001985
     85      -0.121579   0.013334  -0.015550   0.006153   0.000400  -0.000173
     86       0.459947  -0.055705  -0.000192  -0.010541  -0.001821   0.002224
     87      -0.274605   0.035759  -0.217300   0.242157   0.044968  -0.003712
     88      -0.356764   0.051153  -0.262023   0.359651   0.076399  -0.007984
     89      -0.160669   0.018415  -0.144298   0.132136   0.020275  -0.001107
     90      -0.024257  -0.002161  -0.071936   0.016247  -0.004031   0.004838
     91       0.153060  -0.000832   0.498512  -0.243733  -0.010857  -0.018298
     92      -0.058543   0.001694  -0.182781   0.093970   0.006546   0.005117
                 60         61         62         63         64         65    
      0       0.036560  -0.018005  -0.013693   0.003547   0.000750   0.116154
      1       0.007447  -0.020172  -0.019684   0.016109  -0.003033   0.159972
      2       0.000381  -0.003131  -0.001808  -0.000332   0.000022   0.014840
      3      -0.019350  -0.023336  -0.000732  -0.026651   0.004777  -0.018889
      4      -0.041144   0.043776   0.048020  -0.034127   0.002939  -0.051154
      5      -0.003656   0.003642   0.004181  -0.003140   0.000265  -0.003525
      6       0.001969   0.026298  -0.003579   0.032613  -0.005107  -0.083034
      7      -0.028599   0.026940   0.024672  -0.012377   0.000889  -0.013542
      8      -0.002615   0.002749   0.002211  -0.001093   0.000074  -0.001815
      9       0.156168  -0.009626  -0.077877   0.131716  -0.016700   0.066785
     10       0.067422  -0.168734  -0.100835  -0.025248   0.010441   0.048221
     11       0.006941  -0.016259  -0.009856  -0.002131   0.000757   0.004739
     12      -0.032943   0.036094   0.022238   0.001823  -0.002712   0.020279
     13      -0.033834  -0.018342   0.001939  -0.036099   0.007703  -0.108011
     14      -0.002941  -0.001752   0.000143  -0.003167   0.000763  -0.009948
     15      -0.040282   0.042166   0.046982  -0.023557   0.000453  -0.039094
     16       0.000696   0.038478   0.012057   0.025146  -0.005536  -0.013001
     17      -0.000760   0.004731   0.001999   0.002231  -0.000524  -0.001849
     18      -0.159736   0.005958   0.096689  -0.150716   0.017040   0.130355
     19       0.352707  -0.046396  -0.228037   0.307281  -0.029739  -0.490979
     20       0.035122  -0.003701  -0.021824   0.030073  -0.002947  -0.050513
     21      -0.343515   0.306204   0.297184  -0.170885   0.010381   0.095527
     22       0.026044  -0.020785  -0.024666   0.018706  -0.001263  -0.051518
     23       0.001254  -0.002751  -0.001408   0.000457   0.000202  -0.003694
     24      -0.016315   0.030622   0.045499  -0.055404   0.007532  -0.022928
     25       0.036083   0.087697   0.059071   0.022952  -0.008455   0.007101
     26       0.003254   0.007731   0.006712   0.002352  -0.000315   0.000669
     27       0.101762  -0.107326  -0.113764   0.046777   0.001741  -0.106518
     28      -0.321094   0.292977   0.291912  -0.128225  -0.002091   0.144098
     29      -0.034531   0.028490   0.029992  -0.015047  -0.000327   0.012888
     30      -0.006844  -0.434931  -0.234860  -0.140090   0.044239  -0.634350
     31      -0.002441   0.080719   0.035488   0.038106  -0.009809   0.032464
     32       0.002630   0.002527  -0.000434   0.003300  -0.000617   0.000287
     33      -0.014154   0.013398   0.005053   0.007880  -0.001975  -0.043796
     34      -0.007706   0.004394   0.007610  -0.012792   0.002438  -0.063331
     35      -0.000322   0.001663   0.000726   0.001138  -0.000160  -0.005064
     36       0.006950  -0.063919  -0.022464  -0.039327   0.007473   0.135464
     37      -0.004849   0.024489   0.011728   0.010524  -0.002081  -0.020240
     38      -0.011690   0.005518   0.006609  -0.012814   0.002434  -0.141724
     39       0.005395  -0.032223  -0.015660  -0.012755   0.002370   0.206795
     40       0.048625  -0.019543  -0.023708   0.032223  -0.005488   0.282744
     41       0.008020   0.006636  -0.001768   0.016420  -0.003066   0.016985
     42      -0.053128   0.005129   0.017293  -0.037988   0.005630  -0.060011
     43       0.066279   0.002608  -0.021290   0.058960  -0.009854   0.132106
     44       0.011877  -0.012688  -0.008476  -0.000612  -0.000131   0.155169
     45       0.008515  -0.062839  -0.023665  -0.021530   0.004261   0.014827
     46      -0.090692   0.008155  -0.073555   0.081959  -0.004300  -0.011992
     47      -0.009844   0.001598  -0.008572   0.007790  -0.000861  -0.001364
     48      -0.046980  -0.101610   0.013327  -0.098459   0.011474   0.006230
     49       0.029659  -0.062399   0.010091  -0.053264   0.003926   0.028286
     50       0.004524  -0.003463  -0.001610  -0.011348   0.001877   0.002497
     51       0.114916   0.086442   0.067957   0.034417  -0.011529  -0.023267
     52       0.111670   0.096552   0.079750   0.033589  -0.009597  -0.033172
     53       0.012369  -0.006909   0.023753   0.012469  -0.004185  -0.002477
     54      -0.627208   0.354238  -0.490361   0.740654  -0.059009  -0.001292
     55       0.101227  -0.130007   0.073048  -0.168972   0.014233   0.031266
     56       0.009889  -0.012142  -0.000506  -0.006824  -0.001751   0.006430
     57      -0.028503  -0.003697  -0.010278   0.020343  -0.000964   0.002407
     58       0.010197  -0.002988  -0.013813  -0.025049   0.000650   0.004695
     59      -0.004549   0.001439  -0.004295   0.000050   0.000122   0.000298
     60      -0.011257   0.076871  -0.131196  -0.094266  -0.016639   0.006077
     61      -0.125785  -0.108215  -0.021400   0.010347   0.014493   0.015341
     62       0.026306   0.100687  -0.106269  -0.077614  -0.019974   0.000692
     63      -0.024783  -0.040565   0.020942   0.025362   0.088369   0.005629
     64      -0.028575  -0.029807   0.006294   0.022963   0.137331   0.006168
     65      -0.014462  -0.029875   0.018848   0.017929   0.046865   0.003391
     66       0.024010   0.000686   0.034328   0.019572  -0.001140  -0.004798
     67       0.026717   0.063240  -0.070831  -0.066708  -0.078971   0.002163
     68       0.014514  -0.015018   0.047217   0.032863   0.018857  -0.004680
     69       0.001337   0.019992  -0.031257  -0.031765  -0.112180  -0.001235
     70      -0.000349  -0.003535   0.009830   0.009750   0.026436  -0.001336
     71       0.001531   0.019641  -0.031324  -0.031650  -0.111273  -0.000921
     72      -0.017736  -0.050505   0.051474   0.046197   0.041992   0.000961
     73       0.030685  -0.014382   0.071378   0.055345   0.065334  -0.006489
     74      -0.024264  -0.042913   0.028934   0.029001   0.023355   0.002725
     75      -0.000362  -0.014046   0.020330   0.014702   0.007011  -0.000949
     76      -0.025215  -0.000676  -0.049847  -0.043504  -0.153620   0.006321
     77       0.000372  -0.019219   0.031256   0.022812   0.046649  -0.001712
     78       0.022349  -0.130172   0.214900   0.104875  -0.341262  -0.021640
     79       0.024372  -0.140907   0.246750   0.122329  -0.417645  -0.029106
     80       0.007608  -0.076146   0.122070   0.060854  -0.199105  -0.012104
     81       0.012926   0.026205  -0.022687  -0.021089   0.018409   0.000757
     82       0.110110  -0.114642   0.337590   0.218128  -0.217186  -0.039201
     83      -0.011696   0.050071  -0.096086  -0.067777   0.065595   0.009627
     84      -0.013511   0.013513  -0.042727  -0.017886   0.267431   0.010800
     85       0.005861   0.000131   0.014089   0.006476  -0.072668  -0.005146
     86      -0.014634   0.010988  -0.040739  -0.016880   0.270162   0.011122
     87       0.073771   0.152491  -0.126497  -0.098562   0.109858  -0.000296
     88       0.153560   0.256188  -0.163655  -0.139077   0.146255  -0.008981
     89       0.026336   0.073735  -0.077133  -0.059523   0.053442   0.002400
     90      -0.045480  -0.080466   0.040264   0.022192  -0.077596   0.004732
     91       0.223327   0.392270  -0.197515  -0.147501   0.527976  -0.020064
     92      -0.080684  -0.152172   0.087236   0.070668  -0.209663   0.005695
                 66         67         68         69         70         71    
      0       0.087417  -0.018143  -0.003073  -0.001927  -0.019588  -0.062411
      1       0.025765  -0.001078  -0.002716   0.007266  -0.013996   0.082362
      2       0.005355  -0.008629  -0.001377  -0.014509   0.000569   0.008765
      3       0.022481  -0.019081   0.001080   0.005350  -0.017836  -0.009222
      4       0.009534   0.005672   0.003568  -0.008462  -0.006327  -0.108181
      5       0.001161   0.000823   0.000430  -0.000402  -0.001206  -0.010288
      6      -0.087935   0.017114  -0.004018   0.008014   0.056612   0.134440
      7       0.000869  -0.008933  -0.000787   0.002630   0.004180  -0.004371
      8       0.000059  -0.000559   0.000013   0.000193   0.000233  -0.000304
      9      -0.079195   0.039185   0.004727  -0.026544  -0.018969  -0.138676
     10       0.114568  -0.028348  -0.000092   0.010290  -0.050415   0.092362
     11       0.010665  -0.002679  -0.000134   0.000437  -0.004737   0.008485
     12      -0.027462   0.016072  -0.000341  -0.001464  -0.001946   0.082046
     13       0.083175  -0.031059  -0.005563   0.010220   0.033066  -0.130553
     14       0.008227  -0.002770  -0.000548   0.000965   0.003401  -0.012528
     15      -0.074720   0.002072   0.004929   0.001166   0.004161   0.015611
     16      -0.066891   0.030801   0.003088  -0.011144  -0.003498   0.045318
     17      -0.007244   0.003317   0.000370  -0.000698   0.000066   0.004191
     18       0.161715  -0.029021   0.004657   0.004229  -0.063501  -0.173581
     19      -0.372564   0.018222  -0.006115  -0.001091   0.111164   0.338391
     20      -0.034808   0.003228  -0.000987  -0.000239   0.015480   0.031709
     21       0.127334  -0.027473   0.010241  -0.024805  -0.071690  -0.404602
     22      -0.037405  -0.003496  -0.003444   0.009810   0.028267   0.097921
     23      -0.002469  -0.002167  -0.000561   0.001320   0.002612   0.009443
     24       0.154483  -0.047255  -0.008220   0.016696  -0.017584   0.022848
     25      -0.101713   0.026974   0.003333  -0.011240   0.017386  -0.048307
     26      -0.010431   0.002777   0.000004  -0.000940   0.001743  -0.004624
     27       0.127981  -0.025931  -0.008380   0.004315   0.025850  -0.157687
     28      -0.243830   0.060535   0.011194  -0.002868  -0.019901   0.364151
     29      -0.024763   0.004248   0.000652   0.000198  -0.002455   0.036657
     30       0.350089  -0.038537  -0.015171   0.034597   0.054125  -0.232408
     31      -0.111179   0.041335   0.005170  -0.016704  -0.007364   0.077348
     32      -0.004862   0.006176   0.000731  -0.002178  -0.004295   0.005662
     33      -0.085380  -0.071616   0.001445   0.029190  -0.040364   0.015142
     34       0.029766   0.071538   0.005241  -0.032226  -0.023145  -0.011386
     35      -0.006013  -0.020612  -0.002218  -0.043609   0.002544   0.003742
     36       0.307325   0.315596   0.003411  -0.577238  -0.107829   0.136232
     37      -0.086217  -0.282587  -0.033241  -0.082467   0.242953  -0.036702
     38       0.004131   0.370846   0.057501   0.326187  -0.374527  -0.016133
     39       0.307162   0.422137  -0.009944   0.218803   0.441067  -0.005439
     40      -0.022726  -0.469492  -0.065102  -0.021806   0.491270  -0.042785
     41      -0.117384  -0.277923  -0.016258  -0.076786   0.005825  -0.000175
     42       0.170272   0.255321  -0.012525   0.001269   0.336392   0.017454
     43      -0.231711  -0.217350   0.025840   0.510463  -0.305638  -0.079639
     44       0.148121   0.244115  -0.001784   0.479098   0.325707  -0.066142
     45      -0.080433   0.020560   0.016369  -0.009976   0.005957  -0.070973
     46       0.080203  -0.011251  -0.012743   0.008253  -0.006799   0.087277
     47       0.009136  -0.001368  -0.001375   0.001031  -0.000774   0.010056
     48      -0.072048   0.005728  -0.000978   0.005550   0.011254   0.126407
     49      -0.122057   0.020887   0.018383  -0.012835   0.007042  -0.103873
     50      -0.011238   0.001675   0.005719  -0.001093   0.000886  -0.007467
     51       0.082234  -0.008737  -0.016593   0.003145  -0.004587  -0.010972
     52       0.136959  -0.019814  -0.041237   0.009949  -0.010663   0.033799
     53       0.005530   0.000281  -0.018575   0.000270  -0.000779  -0.002295
     54       0.181113  -0.013699  -0.002070  -0.010518  -0.024473  -0.193216
     55      -0.164843   0.024687   0.020740  -0.011462   0.012386  -0.067397
     56      -0.029612   0.005119   0.004407  -0.003147   0.002013  -0.020940
     57       0.004020  -0.001155  -0.011787  -0.000003  -0.002368  -0.005208
     58      -0.028270   0.004497   0.022327  -0.002326   0.003772  -0.010363
     59       0.000966  -0.000370   0.000925   0.000074  -0.000232   0.000435
     60      -0.008395  -0.004022   0.118456  -0.000564   0.004334   0.026136
     61      -0.045850   0.004764  -0.022660  -0.000849  -0.000446   0.052572
     62       0.007357  -0.004685   0.105166  -0.000484   0.003471   0.005332
     63      -0.025497   0.005202  -0.015331  -0.002203   0.002064  -0.044700
     64      -0.017526  -0.000122   0.103412  -0.002596   0.005666  -0.021563
     65      -0.018089   0.004568  -0.037066  -0.001320   0.000541  -0.034788
     66       0.015166  -0.000978  -0.044263   0.001604  -0.003079   0.020689
     67      -0.021166   0.008375  -0.140557  -0.000646  -0.002630  -0.063460
     68       0.018161  -0.002831  -0.006884   0.001625  -0.002154   0.034896
     69       0.008549  -0.004426   0.086342   0.000050   0.002624   0.019793
     70       0.008239  -0.001345  -0.028523   0.001680  -0.002826   0.045017
     71       0.006294  -0.003879   0.088333  -0.000356   0.003154   0.007277
     72      -0.005566   0.000920   0.042743  -0.002082   0.003119  -0.049377
     73       0.025694  -0.006737   0.147474  -0.001160   0.005387  -0.030268
     74      -0.012362   0.002680   0.002406  -0.001705   0.001567  -0.038867
     75       0.000894   0.001521  -0.070111   0.001212  -0.003310   0.019566
     76      -0.032721   0.007956  -0.068807  -0.002443   0.000295  -0.053774
     77       0.006624  -0.000378  -0.045603   0.001719  -0.002938   0.033634
     78       0.063450  -0.005107  -0.172950   0.007162  -0.012593   0.103333
     79       0.101649  -0.015152  -0.077875   0.009804  -0.013078   0.183474
     80       0.033462  -0.001279  -0.132477   0.004114  -0.008168   0.050618
     81      -0.009104   0.005176  -0.121716   0.000688  -0.003928  -0.015784
     82       0.158053  -0.034936   0.331346   0.008129  -0.000899   0.230024
     83      -0.045388   0.013274  -0.196349  -0.001314  -0.003626  -0.071077
     84      -0.053541   0.020352  -0.443169   0.002324  -0.014746  -0.010704
     85       0.027760  -0.008481   0.107479   0.001551   0.001140   0.064923
     86      -0.055504   0.020942  -0.442640   0.001949  -0.014239  -0.025049
     87      -0.000894   0.006076  -0.297949   0.006014  -0.014254   0.100701
     88       0.036022  -0.001239  -0.285339   0.009818  -0.017242   0.176173
     89      -0.012168   0.006492  -0.212104   0.003073  -0.009031   0.048195
     90      -0.026336   0.007255  -0.105823  -0.000595  -0.002495  -0.010806
     91       0.114083  -0.026039   0.105920   0.012215  -0.007534   0.251133
     92      -0.039312   0.011612  -0.125836  -0.003342  -0.001241  -0.079963
                 72         73         74         75         76         77    
      0      -0.013173   0.074605  -0.169951   0.087500   0.033357  -0.000274
      1       0.043010   0.047991  -0.215989  -0.081098  -0.031020   0.001329
      2       0.004320   0.005019  -0.020043  -0.003394  -0.001189   0.000068
      3       0.003934   0.162332   0.150993  -0.071217  -0.030296   0.000962
      4      -0.059204  -0.236274   0.083959   0.148189   0.059022  -0.002475
      5      -0.005531  -0.021082   0.008209   0.013284   0.005294  -0.000218
      6       0.048630  -0.148484  -0.255835  -0.021903  -0.001459  -0.000293
      7       0.008843   0.178679  -0.007306  -0.053877  -0.023521   0.001402
      8       0.000850   0.016468  -0.000697  -0.004968  -0.002106   0.000148
      9      -0.071981  -0.066463   0.113980   0.210653   0.072802  -0.001229
     10       0.033313  -0.177269   0.229324  -0.118747  -0.038069  -0.001985
     11       0.002973  -0.016890   0.022014  -0.012105  -0.004066  -0.000117
     12       0.038717   0.189509   0.082088   0.040754   0.019699  -0.000535
     13      -0.043672  -0.042423  -0.265533  -0.000048  -0.005722   0.001038
     14      -0.004058  -0.003177  -0.025582   0.000326  -0.000380  -0.000003
     15      -0.012571  -0.314397   0.030234  -0.149632  -0.059567   0.000910
     16       0.013499   0.084723   0.171244   0.045533   0.019416  -0.000649
     17       0.001106   0.005634   0.015940   0.003003   0.001340  -0.000067
     18      -0.069832  -0.038487   0.192576   0.095830   0.034350  -0.001333
     19       0.146743   0.434188   0.066493  -0.342603  -0.132554   0.004279
     20       0.013439   0.039774   0.008586  -0.031385  -0.012212   0.000411
     21      -0.149986   0.270741   0.282660   0.137901   0.038628   0.000700
     22       0.048640   0.135143  -0.100952  -0.102724  -0.038752   0.001569
     23       0.004903   0.012134  -0.010423  -0.008419  -0.003164  -0.000003
     24       0.028759   0.014259   0.025261  -0.127330  -0.042236  -0.001172
     25      -0.022317   0.076437  -0.051558   0.079444   0.027646   0.000980
     26      -0.002049   0.007618  -0.005139   0.008518   0.002572  -0.000066
     27      -0.045218   0.148185  -0.196563   0.115140   0.039797  -0.000296
     28       0.131815   0.112886   0.315635  -0.130653  -0.038216   0.001460
     29       0.012444   0.010853   0.031977  -0.011888  -0.004226   0.001011
     30      -0.051828   0.578775   0.048561   0.317972   0.121725  -0.002215
     31       0.021230   0.040629   0.203212   0.014322   0.007738  -0.000463
     32       0.002065   0.012087   0.017435   0.005455   0.002401  -0.000094
     33       0.006321  -0.000474   0.025667  -0.003550  -0.000919  -0.000091
     34      -0.005572   0.008705   0.025927   0.004402   0.001325  -0.000028
     35       0.000766   0.000072   0.002129  -0.003567  -0.001474   0.000049
     36       0.053434   0.003040  -0.281426  -0.086439  -0.033089   0.001397
     37      -0.025061  -0.002447   0.209878   0.031648   0.011930  -0.000563
     38       0.008063   0.015516  -0.147349  -0.012828  -0.005391   0.000300
     39      -0.016100  -0.016621   0.143690  -0.081800  -0.032683   0.000923
     40      -0.026826   0.004054   0.190770   0.065358   0.025913  -0.000995
     41       0.000927   0.003290   0.014039   0.036376   0.014781  -0.000518
     42      -0.012426  -0.024576   0.255347  -0.042347  -0.016230   0.000108
     43      -0.005706   0.035550  -0.197189   0.069423   0.026809  -0.000548
     44      -0.031619  -0.010981   0.151410  -0.006186  -0.002953  -0.000060
     45      -0.044428   0.013681  -0.001103  -0.220027  -0.094739   0.006572
     46       0.043721  -0.048486   0.018001   0.161109   0.066742  -0.005831
     47       0.004699  -0.005307   0.001909   0.018058   0.007897  -0.000656
     48       0.044756  -0.014981  -0.029278   0.344517   0.140059  -0.005803
     49      -0.062927   0.039469  -0.010305  -0.181443  -0.076808   0.012343
     50      -0.005088   0.003390  -0.000981  -0.016106  -0.002880   0.000151
     51       0.033728  -0.007219   0.004132  -0.023129   0.025386  -0.006786
     52       0.072974  -0.027718   0.028080   0.004551  -0.056356  -0.047787
     53       0.003648  -0.000685  -0.000217   0.005139  -0.010083  -0.000301
     54      -0.095952   0.003888   0.038067  -0.356191  -0.133671   0.032013
     55      -0.049272   0.039320  -0.020120  -0.104738  -0.049346   0.007308
     56      -0.014568   0.008419  -0.004372  -0.025467  -0.009375   0.003586
     57      -0.009876   0.000606   0.007562  -0.025491  -0.049874  -0.001257
     58      -0.002051   0.005224  -0.009601   0.003888   0.047089   0.003324
     59      -0.001267  -0.000062   0.001067  -0.003544  -0.003484   0.000882
     60      -0.040518   0.004271  -0.003567  -0.066541   0.203650   0.050223
     61      -0.150397   0.017103  -0.011110   0.023479  -0.047854   0.214314
     62      -0.000013   0.000287  -0.000148  -0.071102   0.186192  -0.005757
     63       0.082996  -0.005389   0.001600   0.059175  -0.150430  -0.135808
     64       0.041727  -0.000641  -0.001657   0.028482  -0.068062  -0.278783
     65       0.065413  -0.004825   0.001944   0.046556  -0.119019  -0.059667
     66      -0.044132   0.003026  -0.000447  -0.051961   0.121114   0.019278
     67       0.131140  -0.013314   0.007754   0.040450  -0.095140   0.291216
     68      -0.073149   0.006105  -0.002406  -0.057742   0.136384  -0.051965
     69      -0.024360   0.001445  -0.002211   0.106967  -0.248747  -0.036257
     70      -0.100908   0.009272  -0.004586  -0.029168   0.062029  -0.137830
     71       0.002393  -0.001015  -0.000931   0.107026  -0.247418   0.000400
     72       0.099445  -0.008191   0.004843  -0.063889   0.155713   0.124577
     73       0.090612  -0.010146   0.005608  -0.004627   0.028324   0.256520
     74       0.069731  -0.004991   0.003053  -0.059573   0.139610   0.049618
     75      -0.048217   0.003968  -0.001936   0.036607  -0.098732  -0.017153
     76       0.077731  -0.002717   0.001050  -0.064182   0.131829  -0.305021
     77      -0.065887   0.004492  -0.002260   0.051823  -0.123852   0.065948
     78      -0.203023   0.012061  -0.002827  -0.040664   0.092667   0.259765
     79      -0.354868   0.024050  -0.008558  -0.109773   0.272193   0.237122
     80      -0.101585   0.005280  -0.000684  -0.012415   0.024447   0.186958
     81       0.025516  -0.002927   0.002724  -0.043517   0.103409   0.108479
     82      -0.430248   0.033597  -0.016298  -0.080015   0.195214  -0.271068
     83       0.127138  -0.010806   0.006631  -0.022182   0.045875   0.165471
     84      -0.034981   0.004718   0.000496  -0.147826   0.322798  -0.040515
     85      -0.122558   0.010486  -0.006349   0.036991  -0.086839  -0.162306
     86      -0.001943   0.001567   0.002227  -0.146465   0.324063   0.003228
     87      -0.229439   0.019204  -0.008887  -0.002147  -0.016136  -0.217469
     88      -0.354261   0.026560  -0.012912   0.093417  -0.232934  -0.179485
     89      -0.123343   0.011344  -0.005097  -0.025478   0.043084  -0.161870
     90      -0.003741   0.003038  -0.001556   0.016648  -0.056874  -0.097457
     91      -0.404079   0.023868  -0.011686   0.152723  -0.283300   0.332758
     92       0.108886  -0.006090   0.002959  -0.028733   0.014927  -0.182109
                 78         79         80         81         82         83    
      0       0.127373  -0.052180  -0.000082   0.000070   0.000668   0.000027
      1      -0.084794   0.040760   0.000087  -0.000038  -0.000445  -0.000049
      2      -0.000594   0.000910   0.000409  -0.000008  -0.000556   0.000025
      3      -0.186967   0.084355   0.000817   0.000029   0.000744  -0.002269
      4       0.239038  -0.111702  -0.000999   0.000077   0.000074  -0.000937
      5       0.020941  -0.009819  -0.000119   0.000008  -0.000010   0.000112
      6       0.238855  -0.123975  -0.000504   0.000086  -0.000011   0.000228
      7      -0.133509   0.065773   0.000296  -0.000060  -0.000056   0.000391
      8      -0.012185   0.006093  -0.000019  -0.000006   0.000020   0.000095
      9      -0.115483   0.107969   0.000519   0.000032   0.000022  -0.000062
     10       0.051397  -0.082425  -0.000429   0.000234  -0.000009  -0.000051
     11       0.004257  -0.008158  -0.000076  -0.000007  -0.000091  -0.000008
     12       0.180210  -0.091352  -0.000378   0.000364   0.000038   0.000156
     13      -0.153525   0.093560   0.000433   0.000039   0.000047   0.000271
     14      -0.014051   0.008716  -0.000007   0.000011   0.000035  -0.000035
     15      -0.275330   0.122611   0.001176  -0.000120   0.000086  -0.000332
     16       0.099058  -0.047814  -0.000739  -0.000038  -0.001197  -0.002950
     17       0.007140  -0.003522  -0.000114  -0.000000  -0.000123  -0.000510
     18       0.020797  -0.006158  -0.006405  -0.000148  -0.006766   0.026678
     19      -0.434708   0.184997  -0.001397  -0.000186  -0.002383   0.007687
     20      -0.038735   0.016135  -0.000002  -0.000022   0.000216   0.000104
     21      -0.243192   0.145759  -0.000197  -0.000237   0.000106  -0.001167
     22      -0.073415   0.028857   0.001005  -0.000452   0.001009  -0.006785
     23      -0.004653   0.001790   0.000242  -0.000044   0.000416  -0.000880
     24      -0.035888  -0.071786  -0.000422   0.000025  -0.000026   0.000013
     25      -0.015176   0.025338   0.000141   0.000399  -0.000002  -0.000003
     26      -0.001545   0.002054   0.000023   0.000043   0.000022   0.000009
     27       0.023052   0.012055  -0.001389  -0.004213  -0.001185  -0.004540
     28       0.228998  -0.143588  -0.000328  -0.001681  -0.000518  -0.002146
     29       0.024352  -0.015814   0.000116  -0.000216   0.000263   0.000021
     30       0.420988  -0.175622  -0.000171   0.000184   0.000731   0.000892
     31       0.063463  -0.034784   0.008124   0.000913   0.011802   0.032878
     32       0.012366  -0.005795   0.000809   0.000070   0.001361   0.003511
     33       0.000526   0.000383  -0.036882  -0.000170  -0.008011   0.058294
     34      -0.002798   0.000070   0.029552   0.000138   0.002089   0.075303
     35      -0.006589   0.002547  -0.013659  -0.000057   0.094362   0.003363
     36      -0.080903   0.030942  -0.119307  -0.000434  -0.120968  -0.162111
     37       0.020984  -0.008846  -0.417470  -0.001622  -0.418111  -0.573802
     38      -0.019020   0.007549  -0.264893  -0.001007  -0.245801  -0.364065
     39      -0.120746   0.043796   0.169333   0.000766  -0.175493   0.010327
     40       0.085754  -0.032605  -0.164513  -0.000729   0.169562   0.012087
     41       0.057130  -0.021112   0.654280   0.002613  -0.662928   0.002630
     42      -0.057672   0.018670   0.383219   0.001519   0.379440  -0.538112
     43       0.090099  -0.030489   0.234818   0.000878   0.233336  -0.327493
     44      -0.021537   0.006976  -0.230101  -0.000876  -0.208608   0.322208
     45       0.152525   0.017409   0.000303  -0.002496   0.000026  -0.000006
     46      -0.056749   0.012363   0.000032   0.000867  -0.000000  -0.000001
     47      -0.006076   0.002603   0.000009   0.000160   0.000008  -0.000006
     48      -0.141691   0.099572  -0.000229  -0.010666  -0.000021   0.000008
     49       0.069898  -0.033038   0.000336  -0.085042   0.000002   0.000003
     50       0.007978   0.004009   0.000033  -0.008318  -0.000006   0.000001
     51      -0.125585  -0.525671   0.000221   0.004193   0.000015  -0.000006
     52       0.141742   0.434439   0.000044   0.000082   0.000000  -0.000001
     53      -0.019486  -0.073038   0.000012   0.000458   0.000000   0.000004
     54       0.053011  -0.277916  -0.000482   0.129735   0.000012  -0.000001
     55       0.060906   0.054108  -0.003738   0.983226   0.000072  -0.000035
     56       0.004511  -0.007142  -0.000405   0.094530  -0.000011  -0.000016
     57       0.102650   0.327160  -0.000090  -0.001214  -0.000006   0.000004
     58      -0.087514  -0.283887   0.000038   0.000599   0.000005   0.000000
     59       0.013475   0.042906  -0.000004  -0.000176  -0.000001   0.000002
     60       0.013311   0.078771  -0.000014  -0.000007   0.000000   0.000001
     61      -0.017584  -0.042136  -0.000013   0.000162   0.000001   0.000001
     62       0.010996   0.049159  -0.000001  -0.000063   0.000001   0.000001
     63      -0.009866  -0.041659   0.000002  -0.000085  -0.000001   0.000000
     64      -0.004141  -0.010489   0.000004   0.000118   0.000001   0.000001
     65      -0.006028  -0.027989   0.000000  -0.000148   0.000001   0.000002
     66       0.004759   0.017723  -0.000010  -0.000079  -0.000002   0.000001
     67       0.001366  -0.003017  -0.000007  -0.000048  -0.000000   0.000002
     68       0.004262   0.019026  -0.000006  -0.000057   0.000001   0.000002
     69      -0.007766  -0.026970  -0.000003  -0.000025  -0.000000  -0.000000
     70      -0.000783   0.001073  -0.000006  -0.000077   0.000002   0.000001
     71      -0.007156  -0.025676   0.000001  -0.000010   0.000002   0.000001
     72       0.007680   0.025463   0.000008   0.000052   0.000001   0.000000
     73       0.008427   0.026685  -0.000009  -0.000080  -0.000001   0.000000
     74       0.005745   0.019599   0.000009   0.000083   0.000004   0.000001
     75      -0.005818  -0.022985  -0.000016  -0.000134   0.000000  -0.000003
     76      -0.002975  -0.010664  -0.000004  -0.000060   0.000001  -0.000001
     77      -0.005027  -0.019136  -0.000006  -0.000109   0.000001  -0.000002
     78       0.007813   0.023369   0.000061   0.001583   0.000007  -0.000006
     79       0.015702   0.065250  -0.000067  -0.001972  -0.000009   0.000010
     80      -0.005338  -0.028454   0.000092   0.002022   0.000011  -0.000007
     81       0.004015   0.013024   0.000092   0.000422   0.000014  -0.000015
     82       0.008821   0.048215   0.000027   0.000050   0.000006  -0.000004
     83       0.002220  -0.000785   0.000084   0.000442   0.000014  -0.000011
     84       0.006931   0.024038   0.000002   0.000150  -0.000004  -0.000001
     85      -0.005179  -0.013827   0.000030   0.000639  -0.000012   0.000001
     86       0.006358   0.020607   0.000004  -0.000017   0.000003   0.000000
     87      -0.005982  -0.016512  -0.000084  -0.000620  -0.000017  -0.000004
     88      -0.011091  -0.034971   0.000093   0.000691   0.000023   0.000006
     89      -0.003184  -0.008325  -0.000102  -0.000833  -0.000020  -0.000005
     90      -0.005814  -0.023190   0.000084   0.001724  -0.000002   0.000039
     91      -0.005968  -0.006899   0.000077   0.001211   0.000001   0.000015
     92      -0.004530  -0.030646   0.000050   0.001315  -0.000002   0.000032
                 84         85         86         87         88         89    
      0      -0.000007   0.000010  -0.000001   0.000023   0.000064   0.001768
      1       0.000006  -0.000007  -0.000001  -0.000017   0.000601   0.000950
      2       0.000002  -0.000001   0.000000  -0.000004   0.000084   0.000049
      3      -0.000007   0.000015  -0.000005   0.000064  -0.048779  -0.008457
      4      -0.000015   0.000020   0.000001   0.000058  -0.018949  -0.000908
      5      -0.000001   0.000003  -0.000000   0.000006  -0.001870  -0.000136
      6      -0.000016   0.000019   0.000004   0.000041   0.013723  -0.000404
      7       0.000002  -0.000003   0.000012  -0.000012   0.067538  -0.008206
      8       0.000001  -0.000000   0.000001  -0.000002   0.006127  -0.000745
      9       0.000031  -0.000037  -0.000001  -0.000084  -0.002049  -0.000266
     10      -0.000027   0.000031   0.000004   0.000076  -0.000974   0.000006
     11      -0.000001   0.000003   0.000003   0.000008  -0.000098   0.000014
     12      -0.000033   0.000037  -0.000004   0.000063  -0.001760   0.017520
     13       0.000002  -0.000005  -0.000000  -0.000014  -0.000432   0.012981
     14      -0.000002   0.000001  -0.000002   0.000000  -0.000054   0.001411
     15       0.000014  -0.000018   0.000002  -0.000041   0.001174  -0.005839
     16       0.000015  -0.000028  -0.000010  -0.000125  -0.001515  -0.084255
     17       0.000002  -0.000003  -0.000000  -0.000012  -0.000117  -0.007870
     18       0.000139  -0.000234   0.000049  -0.000857   0.568275   0.091372
     19       0.000052  -0.000087   0.000019  -0.000306   0.196475   0.030977
     20       0.000005  -0.000007   0.000002  -0.000029   0.019258   0.003123
     21       0.000011  -0.000010  -0.000023  -0.000009  -0.141431   0.015841
     22       0.000033  -0.000021  -0.000128   0.000024  -0.777366   0.088026
     23       0.000005  -0.000002  -0.000008  -0.000001  -0.070574   0.008044
     24      -0.000033   0.000037   0.000024   0.000100  -0.000030   0.000389
     25      -0.000002   0.000011  -0.000017   0.000009   0.000186  -0.000029
     26      -0.000001   0.000010   0.000001   0.000008   0.000018  -0.000013
     27       0.000299  -0.000364   0.000059  -0.000606   0.016700  -0.234702
     28       0.000124  -0.000120   0.000006  -0.000233   0.008867  -0.115727
     29       0.000028  -0.000015   0.000011  -0.000010   0.000932  -0.013069
     30      -0.000021   0.000036   0.000007   0.000127   0.001377   0.070540
     31      -0.000202   0.000359   0.000118   0.001492   0.018763   0.944318
     32      -0.000019   0.000035   0.000010   0.000140   0.001709   0.088449
     33       0.000007  -0.000007  -0.000001  -0.000017  -0.001565  -0.001611
     34      -0.000005   0.000007  -0.000002   0.000010  -0.001554  -0.002991
     35      -0.000002   0.000002   0.000001  -0.000000   0.000328  -0.001055
     36       0.000011  -0.000013   0.000007  -0.000012   0.003472   0.006443
     37       0.000051  -0.000063   0.000023  -0.000071   0.008777   0.028404
     38       0.000030  -0.000037   0.000015  -0.000041   0.005566   0.017155
     39      -0.000022   0.000030  -0.000002   0.000064   0.000159  -0.000633
     40       0.000020  -0.000027   0.000003  -0.000057  -0.000619  -0.000514
     41      -0.000044   0.000066  -0.000007   0.000138  -0.000637   0.002519
     42      -0.000050   0.000052   0.000015   0.000105   0.016100   0.010721
     43      -0.000025   0.000025   0.000010   0.000052   0.008989   0.008361
     44       0.000028  -0.000028  -0.000009  -0.000057  -0.009090  -0.006658
     45       0.000003   0.000007  -0.000074  -0.000035   0.000225  -0.000075
     46      -0.000031   0.000051  -0.000048   0.000067  -0.000088  -0.000150
     47       0.000035  -0.000068   0.000062  -0.000085  -0.000005  -0.000023
     48      -0.000034  -0.000016  -0.000009   0.000015  -0.000052   0.000097
     49       0.000020  -0.000138   0.000052  -0.000170   0.000061   0.000123
     50      -0.000000  -0.000049  -0.000009  -0.000054   0.000006   0.000009
     51       0.000285   0.000468   0.000490   0.000395   0.000029  -0.000136
     52      -0.000066  -0.000382  -0.000370  -0.000464  -0.000003  -0.000019
     53       0.000063   0.000196   0.000174   0.000207  -0.000001  -0.000005
     54       0.000133   0.000530   0.000463   0.000714  -0.000030  -0.000057
     55       0.000321   0.002412   0.000798   0.002890  -0.000073  -0.001946
     56      -0.000094   0.000312  -0.000114   0.000410  -0.000001  -0.000168
     57      -0.000165  -0.000298  -0.000301  -0.000232  -0.000009   0.000060
     58       0.000009   0.000080   0.000105   0.000131   0.000008  -0.000028
     59      -0.000053  -0.000131  -0.000116  -0.000099  -0.000000   0.000003
     60      -0.000579  -0.001188  -0.001495  -0.001438   0.000001  -0.000013
     61      -0.000611  -0.000459  -0.001047  -0.000111  -0.000004   0.000041
     62      -0.000354  -0.000933  -0.001012  -0.001229   0.000003  -0.000024
     63       0.014323   0.024887   0.026130   0.017141   0.000011  -0.000058
     64      -0.016409  -0.030316  -0.035307  -0.026261  -0.000014   0.000067
     65       0.017165   0.030224   0.032548   0.022072   0.000014  -0.000070
     66      -0.034169  -0.029805   0.018480   0.041599   0.000025  -0.000121
     67      -0.015828  -0.010703   0.012009   0.017740   0.000010  -0.000044
     68      -0.027929  -0.025125   0.014220   0.034321   0.000022  -0.000100
     69       0.013510  -0.003388  -0.012860   0.012128   0.000012  -0.000056
     70       0.050559  -0.022072  -0.040333   0.050012   0.000043  -0.000177
     71      -0.000074   0.002332  -0.001904  -0.001235   0.000002  -0.000009
     72       0.017200  -0.024441   0.023091  -0.013345  -0.000034   0.000189
     73      -0.025447   0.033948  -0.028017   0.013710   0.000051  -0.000310
     74       0.023005  -0.032116   0.029260  -0.016248  -0.000045   0.000269
     75      -0.005866   0.008191  -0.010622   0.011626  -0.000100   0.000876
     76      -0.001173   0.001957  -0.002361   0.004001  -0.000045   0.000384
     77      -0.005266   0.007300  -0.009529   0.010004  -0.000082   0.000745
     78      -0.159135  -0.279498  -0.299800  -0.203814  -0.000115   0.000559
     79       0.206170   0.363174   0.392417   0.270305   0.000153  -0.000734
     80      -0.195586  -0.343496  -0.369269  -0.251822  -0.000142   0.000686
     81       0.401494   0.338879  -0.213041  -0.455315  -0.000277   0.001304
     82       0.177525   0.147436  -0.097577  -0.199761  -0.000121   0.000580
     83       0.329952   0.279079  -0.173967  -0.374145  -0.000228   0.001072
     84      -0.156387   0.062952   0.123301  -0.142700  -0.000123   0.000513
     85      -0.591813   0.247243   0.458621  -0.544649  -0.000455   0.001899
     86       0.002562  -0.003139  -0.000006   0.003531   0.000001   0.000006
     87      -0.210140   0.283897  -0.246195   0.129840   0.000386  -0.002267
     88       0.285487  -0.384687   0.329580  -0.171028  -0.000526   0.003114
     89      -0.274384   0.370543  -0.320091   0.168276   0.000505  -0.002973
     90       0.071196  -0.101003   0.125914  -0.137101   0.001108  -0.010028
     91       0.029516  -0.042374   0.051761  -0.058035   0.000480  -0.004369
     92       0.059138  -0.083939   0.104751  -0.113707   0.000924  -0.008257
                 90         91         92    
      0       0.000019   0.000152  -0.001409
      1       0.000007   0.002185  -0.000556
      2       0.000000   0.000252  -0.000038
      3      -0.000040  -0.069394  -0.002483
      4       0.000029  -0.020051  -0.000650
      5       0.000001  -0.002024  -0.000052
      6      -0.000028  -0.004803   0.000093
      7      -0.000247  -0.053949   0.000613
      8      -0.000020  -0.004921   0.000058
      9       0.000001   0.002456  -0.000496
     10       0.000020   0.000361  -0.002506
     11       0.000007   0.000020  -0.000252
     12       0.000056  -0.003694   0.077773
     13       0.000109  -0.001922   0.034339
     14       0.000004  -0.000217   0.003872
     15      -0.000070   0.001560  -0.002002
     16      -0.001313   0.011335   0.025585
     17      -0.000119   0.001095   0.002362
     18       0.000326   0.745101   0.024887
     19       0.000109   0.251433   0.008306
     20       0.000008   0.024726   0.000797
     21       0.000496   0.101843  -0.001097
     22       0.002738   0.584505  -0.009426
     23       0.000263   0.053189  -0.000874
     24       0.000086  -0.000474   0.000456
     25      -0.000074  -0.000011   0.000515
     26      -0.000007  -0.000001   0.000059
     27      -0.001162   0.045092  -0.865787
     28      -0.000682   0.021564  -0.413375
     29      -0.000124   0.002412  -0.046492
     30       0.001078  -0.008862  -0.016427
     31       0.014635  -0.121758  -0.260314
     32       0.001367  -0.011467  -0.024349
     33      -0.000020  -0.001157   0.000157
     34      -0.000050  -0.000880   0.000318
     35      -0.000016   0.000482   0.000201
     36       0.000104   0.002317  -0.000496
     37       0.000463   0.001927  -0.003530
     38       0.000280   0.001482  -0.002046
     39      -0.000029   0.000463   0.000215
     40       0.000012  -0.000880   0.000109
     41      -0.000008  -0.000894  -0.000681
     42       0.000137   0.012718  -0.000140
     43       0.000114   0.006439  -0.000678
     44      -0.000089  -0.006900   0.000211
     45      -0.000309   0.000074   0.000299
     46      -0.000224   0.000124  -0.000506
     47       0.000323   0.000020  -0.000060
     48       0.000145  -0.000153  -0.000134
     49       0.000222  -0.000058   0.000320
     50       0.000111  -0.000006   0.000025
     51      -0.000315   0.000129  -0.000057
     52      -0.000339   0.000023  -0.000031
     53      -0.000236   0.000009   0.000003
     54       0.000194   0.000072   0.000093
     55      -0.001652   0.000714  -0.004166
     56      -0.000821   0.000043  -0.000480
     57      -0.000058  -0.000055   0.000027
     58       0.000261   0.000025  -0.000002
     59       0.000021  -0.000005   0.000001
     60       0.001466  -0.000007   0.000007
     61      -0.002324  -0.000004  -0.000001
     62       0.001931  -0.000004   0.000007
     63       0.001159   0.000025  -0.000010
     64      -0.001175  -0.000032  -0.000008
     65       0.001410   0.000030  -0.000012
     66       0.004054   0.000036   0.000003
     67       0.001400   0.000015   0.000010
     68       0.003418   0.000030  -0.000001
     69       0.003171   0.000005   0.000017
     70       0.008794   0.000027   0.000030
     71       0.000798  -0.000000   0.000004
     72      -0.010837  -0.000020  -0.000024
     73       0.018805   0.000023   0.000053
     74      -0.015164  -0.000026  -0.000013
     75      -0.061064   0.000016  -0.000211
     76      -0.027150   0.000008  -0.000121
     77      -0.050947   0.000013  -0.000105
     78      -0.010491  -0.000245   0.000007
     79       0.012952   0.000333  -0.000016
     80      -0.012934  -0.000296   0.000020
     81      -0.042750  -0.000406  -0.000030
     82      -0.018495  -0.000186  -0.000004
     83      -0.035343  -0.000329  -0.000027
     84      -0.025430  -0.000081  -0.000094
     85      -0.092803  -0.000301  -0.000319
     86      -0.000465   0.000004   0.000006
     87       0.130094   0.000210   0.000174
     88      -0.179038  -0.000289  -0.000253
     89       0.169968   0.000279   0.000187
     90       0.693812  -0.000202   0.001901
     91       0.299918  -0.000057   0.000780
     92       0.574068  -0.000184   0.001606


-----------
IR SPECTRUM
-----------

 Mode   freq       eps      Int      T**2         TX        TY        TZ
       cm**-1   L/(mol*cm) km/mol    a.u.
----------------------------------------------------------------------------
  6:     29.78   0.000069    0.35  0.000726  (-0.011643  0.005158 -0.023743)
  7:     33.26   0.000118    0.59  0.001104  ( 0.009135 -0.030938 -0.007955)
  8:     49.05   0.000177    0.90  0.001127  (-0.010302 -0.022086  0.023091)
  9:     57.87   0.000007    0.03  0.000036  (-0.004182 -0.001708  0.003892)
 10:     70.05   0.000137    0.69  0.000611  ( 0.017262  0.015270  0.008931)
 11:    117.20   0.001217    6.15  0.003241  ( 0.055058  0.003673 -0.013996)
 12:    126.08   0.000321    1.62  0.000795  (-0.014958 -0.003214  0.023688)
 13:    186.11   0.000519    2.62  0.000870  ( 0.025515  0.014062  0.004660)
 14:    206.11   0.004122   20.83  0.006241  (-0.048266 -0.007170  0.062131)
 15:    229.59   0.003989   20.16  0.005422  (-0.066149 -0.032161 -0.003509)
 16:    279.60   0.004188   21.17  0.004675  (-0.045222  0.010611  0.050170)
 17:    299.73   0.002905   14.68  0.003025  ( 0.051797 -0.011189  0.014715)
 18:    345.38   0.000732    3.70  0.000661  (-0.007936 -0.013488  0.020408)
 19:    355.83   0.000784    3.96  0.000688  ( 0.017488  0.014933  0.012616)
 20:    402.09   0.000486    2.45  0.000377  ( 0.007669 -0.017011 -0.005360)
 21:    425.35   0.000013    0.07  0.000010  ( 0.000701 -0.002991  0.000273)
 22:    435.67   0.001141    5.77  0.000817  ( 0.021761  0.018242  0.003343)
 23:    449.30   0.000313    1.58  0.000218  ( 0.006960  0.005686  0.011701)
 24:    515.54   0.001090    5.51  0.000660  (-0.009035 -0.009231 -0.022199)
 25:    529.13   0.005402   27.30  0.003186  (-0.007184 -0.000525 -0.055983)
 26:    552.42   0.006592   33.31  0.003724  ( 0.044588  0.041493 -0.003753)
 27:    640.52   0.000481    2.43  0.000234  (-0.010930 -0.010319  0.002912)
 28:    662.08   0.013681   69.14  0.006448  ( 0.059637  0.052194 -0.012946)
 29:    680.54   0.000706    3.57  0.000324  (-0.014576  0.009636 -0.004306)
 30:    697.06   0.003490   17.64  0.001562  (-0.023328  0.031342 -0.005984)
 31:    729.61   0.006250   31.58  0.002673  ( 0.027127  0.002851 -0.043921)
 32:    747.70   0.027360  138.27  0.011419  (-0.081096  0.027861  0.063769)
 33:    764.47   0.000785    3.97  0.000320  ( 0.005420 -0.003044 -0.016786)
 34:    778.33   0.004716   23.83  0.001891  ( 0.024023 -0.035936 -0.004739)
 35:    825.40   0.008347   42.18  0.003156  ( 0.055850 -0.001696 -0.005789)
 36:    847.25   0.002730   13.79  0.001005  (-0.005994  0.019686  0.024124)
 37:    873.86   0.001061    5.36  0.000379  ( 0.001889 -0.001572  0.019307)
 38:    896.77   0.000321    1.62  0.000112  (-0.005988 -0.007343  0.004700)
 39:    903.52   0.022489  113.65  0.007767  (-0.000713  0.010369 -0.087517)
 40:    923.81   0.022818  115.31  0.007708  ( 0.073365 -0.047946 -0.005150)
 41:    973.34   0.016123   81.48  0.005169  (-0.049825  0.009038  0.051039)
 42:    991.31   0.000561    2.83  0.000177  ( 0.004825 -0.011617  0.004282)
 43:   1032.02   0.000022    0.11  0.000007  (-0.002120  0.001379  0.000620)
 44:   1036.42   0.000874    4.41  0.000263  (-0.015233 -0.005390  0.001400)
 45:   1039.96   0.004718   23.84  0.001416  (-0.037031  0.006516  0.001375)
 46:   1046.24   0.000132    0.67  0.000039  ( 0.004787  0.000990 -0.003946)
 47:   1059.52   0.000054    0.27  0.000016  ( 0.002375 -0.002838 -0.001463)
 48:   1062.51   0.086319  436.22  0.025352  (-0.154587  0.038144  0.000584)
 49:   1080.43   0.010993   55.55  0.003175  ( 0.055878  0.007147 -0.001251)
 50:   1115.35   0.003433   17.35  0.000960  (-0.030905  0.002299 -0.000305)
 51:   1131.69   0.228311  1153.79  0.062957  ( 0.239231 -0.075197  0.008418)
 52:   1145.15   0.122137  617.23  0.033283  (-0.173563  0.054423  0.014035)
 53:   1176.42   0.017767   89.79  0.004713  (-0.062104  0.029132 -0.002737)
 54:   1204.77   0.000151    0.76  0.000039  ( 0.002003 -0.005259  0.002732)
 55:   1205.17   0.003450   17.43  0.000893  ( 0.003546 -0.029470 -0.003486)
 56:   1230.82   0.185319  936.52  0.046986  ( 0.212595 -0.041830 -0.006282)
 57:   1239.36   0.260829  1318.12  0.065675  ( 0.245270 -0.074001 -0.006419)
 58:   1260.45   0.034630  175.01  0.008574  ( 0.092418 -0.005709  0.000109)
 59:   1286.29   0.034404  173.87  0.008347  (-0.077206  0.048751  0.003066)
 60:   1336.96   0.137895  696.87  0.032187  ( 0.178212  0.020592 -0.001719)
 61:   1363.96   0.044311  223.93  0.010138  ( 0.100593 -0.002905 -0.003273)
 62:   1377.49   0.008563   43.28  0.001940  ( 0.001973  0.043989 -0.001016)
 63:   1383.93   0.117645  594.53  0.026528  ( 0.156538 -0.044293 -0.007873)
 64:   1399.19   0.005543   28.01  0.001236  (-0.032874  0.008988 -0.008646)
 65:   1429.59   0.006668   33.70  0.001456  ( 0.006650 -0.037518 -0.001959)
 66:   1472.30   0.124293  628.13  0.026345  (-0.137951  0.085511 -0.001535)
 67:   1511.38   0.006812   34.43  0.001407  ( 0.033416 -0.014933  0.008178)
 68:   1523.40   0.003526   17.82  0.000722  (-0.010893 -0.016298 -0.018387)
 69:   1528.77   0.014324   72.39  0.002924  (-0.040083  0.020200  0.030154)
 70:   1534.73   0.005029   25.41  0.001023  ( 0.030705  0.007969 -0.004031)
 71:   1570.42   0.329633  1665.83  0.065503  (-0.239926  0.089061  0.002490)
 72:   1581.79   0.055199  278.95  0.010890  (-0.099579  0.031138  0.002063)
 73:   1606.00   0.011678   59.02  0.002269  ( 0.037323 -0.029535 -0.001962)
 74:   1624.79   0.027321  138.07  0.005247  (-0.007615  0.071784  0.006041)
 75:   1685.76   0.033322  168.40  0.006168  (-0.078414  0.003585 -0.002611)
 76:   1693.53   0.004977   25.15  0.000917  (-0.026751 -0.013728  0.003611)
 77:   1718.11   0.005293   26.75  0.000961  (-0.002292 -0.030922 -0.000103)
 78:   1763.55   0.244680  1236.51  0.043297  (-0.172328  0.116562  0.003617)
 79:   1792.96   0.041392  209.18  0.007204  (-0.065364  0.053076 -0.010711)
 80:   3144.64   0.011664   58.95  0.001158  (-0.028641  0.018175 -0.002621)
 81:   3175.76   0.007440   37.60  0.000731  ( 0.002756 -0.026774 -0.002577)
 82:   3237.81   0.000849    4.29  0.000082  (-0.001182  0.000220  0.008966)
 83:   3259.43   0.000406    2.05  0.000039  ( 0.004155  0.004641  0.000204)
 84:   3269.15   0.000012    0.06  0.000001  (-0.000986 -0.000078  0.000461)
 85:   3276.37   0.000426    2.15  0.000041  (-0.004336 -0.001262 -0.004495)
 86:   3283.54   0.002173   10.98  0.000206  ( 0.005800 -0.010369  0.008082)
 87:   3291.18   0.002821   14.25  0.000267  ( 0.011182  0.010763  0.005154)
 88:   3298.50   0.000009    0.05  0.000001  ( 0.000924 -0.000053  0.000058)
 89:   3303.74   0.000074    0.38  0.000007  ( 0.002644 -0.000191 -0.000097)
 90:   3304.37   0.000470    2.38  0.000044  (-0.003183  0.002154 -0.005442)
 91:   3311.44   0.000030    0.15  0.000003  (-0.001218  0.001115  0.000312)
 92:   3326.07   0.000496    2.51  0.000047  (-0.006625 -0.001620  0.000079)

* The epsilon (eps) is given for a Dirac delta lineshape.
** The dipole moment derivative (T) already includes vibrational overlap.

The first frequency considered to be a vibration is 6
The total number of vibrations considered is 87


--------------------------
THERMOCHEMISTRY AT 298.15K
--------------------------

Temperature         ...   298.15 K
Pressure            ...     1.00 atm
Total Mass          ...   239.28 AMU
Quasi RRHO          ...     True
Cut-Off Frequency   ...     1.00 cm^-1

Throughout the following assumptions are being made:
  (1) The electronic state is orbitally nondegenerate
  (2) There are no thermally accessible electronically excited states
  (3) Hindered rotations indicated by low frequency modes are not
      treated as such but are treated as vibrations and this may
      cause some error
  (4) All equations used are the standard statistical mechanics
      equations for an ideal gas
  (5) All vibrations are strictly harmonic

freq.      29.78  E(vib)   ...       0.55 
freq.      33.26  E(vib)   ...       0.55 
freq.      49.05  E(vib)   ...       0.53 
freq.      57.87  E(vib)   ...       0.51 
freq.      70.05  E(vib)   ...       0.50 
freq.     117.20  E(vib)   ...       0.44 
freq.     126.08  E(vib)   ...       0.43 
freq.     186.11  E(vib)   ...       0.37 
freq.     206.11  E(vib)   ...       0.35 
freq.     229.59  E(vib)   ...       0.32 
freq.     279.60  E(vib)   ...       0.28 
freq.     299.73  E(vib)   ...       0.26 
freq.     345.38  E(vib)   ...       0.23 
freq.     355.83  E(vib)   ...       0.22 
freq.     402.09  E(vib)   ...       0.19 
freq.     425.35  E(vib)   ...       0.18 
freq.     435.67  E(vib)   ...       0.17 
freq.     449.30  E(vib)   ...       0.17 
freq.     515.54  E(vib)   ...       0.13 
freq.     529.13  E(vib)   ...       0.13 
freq.     552.42  E(vib)   ...       0.12 
freq.     640.52  E(vib)   ...       0.09 
freq.     662.08  E(vib)   ...       0.08 
freq.     680.54  E(vib)   ...       0.08 
freq.     697.06  E(vib)   ...       0.07 
freq.     729.61  E(vib)   ...       0.06 
freq.     747.70  E(vib)   ...       0.06 
freq.     764.47  E(vib)   ...       0.06 
freq.     778.33  E(vib)   ...       0.05 
freq.     825.40  E(vib)   ...       0.04 
freq.     847.25  E(vib)   ...       0.04 
freq.     873.86  E(vib)   ...       0.04 
freq.     896.77  E(vib)   ...       0.03 
freq.     903.52  E(vib)   ...       0.03 
freq.     923.81  E(vib)   ...       0.03 
freq.     973.34  E(vib)   ...       0.03 
freq.     991.31  E(vib)   ...       0.02 
freq.    1032.02  E(vib)   ...       0.02 
freq.    1036.42  E(vib)   ...       0.02 
freq.    1039.96  E(vib)   ...       0.02 
freq.    1046.24  E(vib)   ...       0.02 
freq.    1059.52  E(vib)   ...       0.02 
freq.    1062.51  E(vib)   ...       0.02 
freq.    1080.43  E(vib)   ...       0.02 
freq.    1115.35  E(vib)   ...       0.01 
freq.    1131.69  E(vib)   ...       0.01 
freq.    1145.15  E(vib)   ...       0.01 
freq.    1176.42  E(vib)   ...       0.01 
freq.    1204.77  E(vib)   ...       0.01 
freq.    1205.17  E(vib)   ...       0.01 
freq.    1230.82  E(vib)   ...       0.01 
freq.    1239.36  E(vib)   ...       0.01 
freq.    1260.45  E(vib)   ...       0.01 
freq.    1286.29  E(vib)   ...       0.01 
freq.    1336.96  E(vib)   ...       0.01 
freq.    1363.96  E(vib)   ...       0.01 
freq.    1377.49  E(vib)   ...       0.01 
freq.    1383.93  E(vib)   ...       0.00 
freq.    1399.19  E(vib)   ...       0.00 
freq.    1429.59  E(vib)   ...       0.00 
freq.    1472.30  E(vib)   ...       0.00 
freq.    1511.38  E(vib)   ...       0.00 
freq.    1523.40  E(vib)   ...       0.00 
freq.    1528.77  E(vib)   ...       0.00 
freq.    1534.73  E(vib)   ...       0.00 
freq.    1570.42  E(vib)   ...       0.00 
freq.    1581.79  E(vib)   ...       0.00 
freq.    1606.00  E(vib)   ...       0.00 
freq.    1624.79  E(vib)   ...       0.00 
freq.    1685.76  E(vib)   ...       0.00 
freq.    1693.53  E(vib)   ...       0.00 
freq.    1718.11  E(vib)   ...       0.00 
freq.    1763.55  E(vib)   ...       0.00 
freq.    1792.96  E(vib)   ...       0.00 
freq.    3144.64  E(vib)   ...       0.00 
freq.    3175.76  E(vib)   ...       0.00 
freq.    3237.81  E(vib)   ...       0.00 
freq.    3259.43  E(vib)   ...       0.00 
freq.    3269.15  E(vib)   ...       0.00 
freq.    3276.37  E(vib)   ...       0.00 
freq.    3283.54  E(vib)   ...       0.00 
freq.    3291.18  E(vib)   ...       0.00 
freq.    3298.50  E(vib)   ...       0.00 
freq.    3303.74  E(vib)   ...       0.00 
freq.    3304.37  E(vib)   ...       0.00 
freq.    3311.44  E(vib)   ...       0.00 
freq.    3326.07  E(vib)   ...       0.00 

------------
INNER ENERGY
------------

The inner energy is: U= E(el) + E(ZPE) + E(vib) + E(rot) + E(trans)
    E(el)   - is the total energy from the electronic structure calculation
              = E(kin-el) + E(nuc-el) + E(el-el) + E(nuc-nuc)
    E(ZPE)  - the the zero temperature vibrational energy from the frequency calculation
    E(vib)  - the the finite temperature correction to E(ZPE) due to population
              of excited vibrational states
    E(rot)  - is the rotational thermal energy
    E(trans)- is the translational thermal energy

Summary of contributions to the inner energy U:
Electronic energy                ...   -779.05185843 Eh
Zero point energy                ...      0.25370563 Eh     159.20 kcal/mol
Thermal vibrational correction   ...      0.01234559 Eh       7.75 kcal/mol
Thermal rotational correction    ...      0.00141627 Eh       0.89 kcal/mol
Thermal translational correction ...      0.00141627 Eh       0.89 kcal/mol
-----------------------------------------------------------------------
Total thermal energy                   -778.78297467 Eh


Summary of corrections to the electronic energy:
(perhaps to be used in another calculation)
Total thermal correction                  0.01517813 Eh       9.52 kcal/mol
Non-thermal (ZPE) correction              0.25370563 Eh     159.20 kcal/mol
-----------------------------------------------------------------------
Total correction                          0.26888376 Eh     168.73 kcal/mol


--------
ENTHALPY
--------

The enthalpy is H = U + kB*T
                kB is Boltzmann's constant
Total thermal energy              ...   -778.78297467 Eh 
Thermal Enthalpy correction       ...      0.00094421 Eh       0.59 kcal/mol
-----------------------------------------------------------------------
Total Enthalpy                    ...   -778.78203046 Eh


Note: Only C1 symmetry has been detected, increase convergence thresholds 
      if your molecule has a higher symmetry. Symmetry factor of 1.0 is   
      used for the rotational entropy correction. 
 

Note: Rotational entropy computed according to Herzberg 
Infrared and Raman Spectra, Chapter V,1, Van Nostrand Reinhold, 1945 
Point Group:  C1, Symmetry Number:   1  
Rotational constants in cm-1:     0.026905     0.006713     0.005534 

Vibrational entropy computed according to the QRRHO of S. Grimme
Chem.Eur.J. 2012 18 9955 using a reference frequency of 100.0 cm-1


-------
ENTROPY
-------

The entropy contributions are T*S = T*(S(el)+S(vib)+S(rot)+S(trans))
     S(el)   - electronic entropy
     S(vib)  - vibrational entropy
     S(rot)  - rotational entropy
     S(trans)- translational entropy
The entropies will be listed as multiplied by the temperature to get
units of energy

Electronic entropy                ...      0.00000000 Eh      0.00 kcal/mol
Vibrational entropy               ...      0.02180926 Eh     13.69 kcal/mol
Rotational entropy                ...      0.01603317 Eh     10.06 kcal/mol
Translational entropy             ...      0.02010688 Eh     12.62 kcal/mol
-----------------------------------------------------------------------
Final entropy term                ...      0.05794931 Eh     36.36 kcal/mol

In case the symmetry of your molecule has not been determined correctly
or in case you have a reason to use a different symmetry number we print 
out the resulting rotational entropy values for sn=1,12:

 non-linear molecules -----------------------------------
|  sn= 1 | S(rot)=       0.01603317 Eh     10.06 kcal/mol|
|  sn= 2 | S(rot)=       0.01537872 Eh      9.65 kcal/mol|
|  sn= 3 | S(rot)=       0.01499588 Eh      9.41 kcal/mol|
|  sn= 4 | S(rot)=       0.01472426 Eh      9.24 kcal/mol|
|  sn= 5 | S(rot)=       0.01451357 Eh      9.11 kcal/mol|
|  sn= 6 | S(rot)=       0.01434143 Eh      9.00 kcal/mol|
|  sn= 7 | S(rot)=       0.01419588 Eh      8.91 kcal/mol|
|  sn= 8 | S(rot)=       0.01406980 Eh      8.83 kcal/mol|
|  sn= 9 | S(rot)=       0.01395859 Eh      8.76 kcal/mol|
|  sn=10 | S(rot)=       0.01385912 Eh      8.70 kcal/mol|
|  sn=11 | S(rot)=       0.01376913 Eh      8.64 kcal/mol|
|  sn=12 | S(rot)=       0.01368697 Eh      8.59 kcal/mol|
 linear molecules ---------------------------------------
|  Dinfh | S(rot)=       0.01023251 Eh      6.42 kcal/mol|
|  Cinfv | S(rot)=       0.01088697 Eh      6.83 kcal/mol|
 --------------------------------------------------------


-------------------
GIBBS FREE ENERGY
-------------------

The Gibbs free energy is G = H - T*S

Total enthalpy                    ...   -778.78203046 Eh 
Total entropy correction          ...     -0.05794931 Eh    -36.36 kcal/mol
-----------------------------------------------------------------------
Final Gibbs free energy         ...   -778.83997977 Eh

For completeness - the Gibbs free energy minus the electronic energy
G-E(el)                           ...      0.21187866 Eh    132.96 kcal/mol


Maximum memory used throughout the entire PROP-calculation: 48.7 MB

--------------------------------
SUGGESTED CITATIONS FOR THIS RUN
--------------------------------

Below you find a list of papers that are relevant to this ORCA run
We neither can nor want to force you to cite these papers, but we appreciate if you do
You receive ORCA, which is the product of decades of hard work by many enthusiastic individuals, for free
The only thing we kindly ask in return is that you cite our papers,
We deeply appreciate it, if you show your appreciation for ORCA by not just citing the generic ORCA reference.

Please note that relegating all ORCA citations to the supporting information does *not* help us.
SI sections are not indexed - citations you put there will not count into any citation statistics
But we need these citations in order to attract the funding resources that allow us to do what we are doing

Therefore, if you are a happy ORCA user, please consider citing a few of the papers listed below in the main body of your paper

In addition to the list printed below, the program has created the file orca.bibtex that contains the list in bibtex format
You can import this file easily into all common literature databanks and citation aid programs


List of essential papers. We consider these as the minimum necessary citations

  1. Neese,F.
     Software update: the ORCA program system, version 5.0
     WIRES Comput. Molec. Sci., 2022 12(1)e1606
     doi.org/10.1002/wcms.1606

List of papers to cite with high priority. The work reported in these papers was absolutely
necessary for this run to complete.
Our perspective: the developers of density functionals and basis sets usually get cited in chemistry papers
Good! But without the algorithms to do something with them, the functionals or basis sets would not do anything.
Hence, in our opinion, the algorithm design and method developments papers are equally worthy of getting cited

  1. Neese,F.
     An improvement of the resolution of the identity approximation for the formation of the Coulomb matrix
     J. Comp. Chem., 2003 24(14)1740-1747
     doi.org/10.1002/jcc.10318
  2. Bykov,D.; Petrenko,T.; Izsak,R.; Kossmann,S.; Becker,U.; Valeev,E.; Neese,F.
     Efficient implementation of the analytic second derivatives of Hartree-Fock and hybrid DFT energies: a detailed analysis of different approximations
     Molec. Phys., 2015 113 1961-1977
     doi.org/10.1080/00268976.2015.1025114
  3. Garcia-Rates,M.; Neese,F.
     Efficient implementation of the analytical second derivatives of hartree-fock and hybrid DFT energies within the framework of the conductor-like polarizable continuum model
     J. Comput. Chem., 2019 40 1816-1828
     doi.org/10.1002/jcc.25833
  4. Garcia-Rates,M.; Neese,F.
     Effect of the Solute Cavity on the Solvation Energy and its Derivatives within the Framework of the Gaussian Charge Scheme
     J. Comput. Chem., 2020 41 922-939
     doi.org/10.1002/jcc.26139
  5. Neese,F.
     The SHARK Integral Generation and Digestion System
     J. Comp. Chem., 2022  1-16
     doi.org/10.1002/jcc.26942
  6. Grimme,S.; Antony,J.; Ehrlich,S.; Krieg,H.
     A consistent and accurate ab initio parametrization of density functional dispersion correction (DFT-D) for the 94 elements H-Pu
     J. Chem. Phys., 2010 132 154104
     doi.org/10.1063/1.3382344
  7. Grimme,S.; Ehrlich,S.; Goerigk,L.
     Effect of the damping function in dispersion corrected density functional theory
     J. Comput. Chem., 2011 32(7)1456-1465
     doi.org/10.1002/jcc.21759

List of suggested additional citations. These are papers that are important in the 'surrounding' of 
of this run, or papers that preceded the highly important papers. If you like your results we are grateful for a citation.

  1. Neese,F.
     The ORCA program system
     WIRES Comput. Molec. Sci., 2012 2(1)73-78
     doi.org/10.1002/wcms.81
  2. Neese,F.
     Software update: the ORCA program system, version 4.0
     WIRES Comput. Molec. Sci., 2018 8(1)1-6
     doi.org/10.1002/wcms.1327
  3. Neese,F.; Wennmohs,F.; Becker,U.; Riplinger,C.
     The ORCA quantum chemistry program package
     J. Chem. Phys., 2020 152 Art. No. L224108
     doi.org/10.1063/5.0004608

List of optional additional citations

  1. Neese,F.
     Approximate second-order SCF convergence for spin unrestricted wavefunctions
     Chem. Phys. Lett., 2000 325(1-3)93-98
     doi.org/10.1016/s0009-2614(00)00662-x

Timings for individual modules:

Sum of individual times          ...     1741.582 sec (=  29.026 min)
Startup calculation              ...        2.141 sec (=   0.036 min)   0.1 %
SCF iterations                   ...       46.873 sec (=   0.781 min)   2.7 %
Property integrals               ...      127.049 sec (=   2.117 min)   7.3 %
SCF Response                     ...     1462.626 sec (=  24.377 min)  84.0 %
Property calculations            ...      102.894 sec (=   1.715 min)   5.9 %
                             ****ORCA TERMINATED NORMALLY****
TOTAL RUN TIME: 0 days 0 hours 29 minutes 3 seconds 23 msec
