# Supplementary material for: Photovermellogens: Minimalistic Pyridinium-Based Acylhydrazones with Photoswitchable Basicity for Operation in Aqueous Media
Source: J Org Chem. 2026 May 4;91(19):6559–65. doi: 10.1021/acs.joc.5c02962 (PMC13185115; doi:10.1021/acs.joc.5c02962)
Supplement: Supplementary file 3 [file jo5c02962_si_003.zip › thermodynamics/epa/coord.xyz]

  31
       -779.05197000
 N         -4.2669355766        0.8204096023        0.1465141115
 C         -4.4370650263       -0.5156875022        0.0184325936
 C         -3.3834236371       -1.3675166043       -0.0587893908
 C         -2.0436271296       -0.8895232499       -0.0139363247
 C         -1.9105691243        0.5246296997        0.1234528398
 C         -3.0109492176        1.3179758321        0.1938789726
 H         -5.4585807849       -0.8668061124       -0.0162339290
 H         -3.5705337075       -2.4276229869       -0.1550826146
 N         -1.0616820828       -1.7827210890       -0.1032894833
 H         -0.9369902278        0.9867104038        0.1750183950
 H         -2.9283645662        2.3910718660        0.2942705911
 C         -5.4204564242        1.7120097771        0.1551506101
 H         -5.1790663694        2.6136284263        0.7104816876
 H         -5.7015143187        1.9812746660       -0.8615315192
 H         -6.2578201848        1.2179051786        0.6396714755
 N          0.1441745277       -1.2298265279       -0.0488358335
 C          1.1417579917       -2.0367727941       -0.1403168384
 C          2.5161744716       -1.5553952499       -0.0403779721
 H          1.0063250916       -3.1147153408       -0.2427264697
 O          3.4302470180       -2.3583386774        0.0784882405
 C          2.8135454623       -0.0930436618       -0.0462694229
 C          3.8489276091        0.3693672936        0.7663511738
 C          4.1964935032        1.7111843832        0.7702537122
 C          3.5346764799        2.6031615502       -0.0639778922
 C          2.5217342171        2.1465686565       -0.8964366875
 C          2.1559071560        0.8080995309       -0.8830561449
 H          4.3747542745       -0.3205013070        1.4138558505
 H          4.9880057946        2.0603475165        1.4204397828
 H          3.8110147776        3.6496260981       -0.0687146327
 H          2.0129656963        2.8339390855       -1.5596698604
 H          1.3681060453        0.4683499648       -1.5396477705
