# Supplementary material for: Photovermellogens: Minimalistic Pyridinium-Based Acylhydrazones with Photoswitchable Basicity for Operation in Aqueous Media
Source: J Org Chem. 2026 May 4;91(19):6559–65. doi: 10.1021/acs.joc.5c02962 (PMC13185115; doi:10.1021/acs.joc.5c02962)
Supplement: Supplementary file 3 [file jo5c02962_si_003.zip › thermodynamics/epa/2b/orca.out]

                                 *****************
                                 * O   R   C   A *
                                 *****************

                                            #,                                       
                                            ###                                      
                                            ####                                     
                                            #####                                    
                                            ######                                   
                                           ########,                                 
                                     ,,################,,,,,                         
                               ,,#################################,,                 
                          ,,##########################################,,             
                       ,#########################################, ''#####,          
                    ,#############################################,,   '####,        
                  ,##################################################,,,,####,       
                ,###########''''           ''''###############################       
              ,#####''   ,,,,##########,,,,          '''####'''          '####       
            ,##' ,,,,###########################,,,                        '##       
           ' ,,###''''                  '''############,,,                           
         ,,##''                                '''############,,,,        ,,,,,,###''
      ,#''                                            '''#######################'''  
     '                                                          ''''####''''         
             ,#######,   #######,   ,#######,      ##                                
            ,#'     '#,  ##    ##  ,#'     '#,    #''#        ,####,   ,####,        
            ##       ##  ##   ,#'  ##            #'  '#       #'       #'  '#        
            ##       ##  #######   ##           ,######,      #####,   #    #        
            '#,     ,#'  ##    ##  '#,     ,#' ,#      #,     #,   #   #,  ,#        
             '#######'   ##     ##  '#######'  #'      '#     '####' # '####'        


                #########################################################
                #                        -***-                          #
                #          Department of theory and spectroscopy        #
                #                                                       #
                #                      Frank Neese                      #
                #                                                       #
                #     Directorship, Architecture, Infrastructure        #
                #                    SHARK, DRIVERS                     #
                #        Core code/Algorithms in most modules           #
                #                                                       #
                #        Max Planck Institute fuer Kohlenforschung      #
                #                Kaiser Wilhelm Platz 1                 #
                #                 D-45470 Muelheim/Ruhr                 #
                #                      Germany                          #
                #                                                       #
                #                  All rights reserved                  #
                #                        -***-                          #
                #########################################################


                         Program Version 6.0.1  -  RELEASE   -


 With contributions from (in alphabetic order):
[Max-Planck-Institut fuer Kohlenforschung]                               
  Daniel Aravena         : Magnetic Suceptibility                        
  Michael Atanasov       : Ab Initio Ligand Field Theory (pilot matlab implementation)
  Alexander A. Auer      : GIAO ZORA, VPT2 properties, NMR spectrum      
  Ute Becker             : All parallelization in ORCA, NUMFREQ, NUMCALC 
  Giovanni Bistoni       : ED, misc. LED, open-shell LED, HFLD           
  Martin Brehm           : Molecular dynamics                            
  Dmytro Bykov           : pre 5.0 version of the SCF Hessian            
  Marcos Casanova-Páez   : Triplet and SCS-CIS(D). UHF-(DLPNO)-IP/EA/STEOM-CCSD. UHF-CVS-IP/STEOM-CCSD   
  Vijay G. Chilkuri      : MRCI spin determinant printing, contributions to CSF-ICE 
  Pauline Colinet        : FMM embedding                                 
  Dipayan Datta          : RHF DLPNO-CCSD density                        
  Achintya Kumar Dutta   : EOM-CC, STEOM-CC                              
  Nicolas Foglia         : Exact transition moments, OPA infrastructure, MCD improvements    
  Dmitry Ganyushin       : Spin-Orbit,Spin-Spin,Magnetic field MRCI      
  Miquel Garcia-Rates    : C-PCM and meta-GGA Hessian, CCSD/C-PCM, Gaussian charge scheme 
  Tiago L. C. Gouveia    : GS-ROHF, GS-ROCIS                             
  Yang Guo               : DLPNO-NEVPT2, F12-NEVPT2, CIM, IAO-localization        
  Andreas Hansen         : Spin unrestricted coupled pair/coupled cluster methods 
  Ingolf Harden          : AUTO-CI MPn and infrastructure                
  Benjamin Helmich-Paris : MC-RPA, TRAH-(SCF,CASSCF), AVAS, COSX integrals, SCF dyn. polar. 
  Lee Huntington         : MR-EOM, pCC                                   
  Robert Izsak           : Overlap fitted RIJCOSX, COSX-SCS-MP3, EOM     
  Riya Kayal             : Wick's Theorem for AUTO-CI, AUTO-CI UHF-CCSDT 
  Emily Kempfer          : AUTO-CI, RHF CISDT and CCSDT                  
  Christian Kollmar      : KDIIS, OOCD, Brueckner-CCSD(T), CCSD density, CASPT2, CASPT2-K, improved NEVPT2 
  Axel Koslowski         : Symmetry handling                             
  Simone Kossmann        : meta-GGA functionals, TD-DFT gradient, OOMP2, (MP2 Hessian; deprecated post 5.0) 
  Lucas Lang             : DCDCAS                                        
  Marvin Lechner         : AUTO-CI (C++ implementation), FIC-MRCC        
  Spencer Leger          : CASSCF response                               
  Dagmar Lenk            : GEPOL surface, SMD, ORCA-2-JSON               
  Dimitrios Liakos       : Extrapolation schemes; Compound Job, initial MDCI parallelization 
  Dimitrios Manganas     : Further ROCIS development; embedding schemes. LFT, Crystal Embedding 
  Dimitrios Pantazis     : SARC Basis sets                               
  Anastasios Papadopoulos: AUTO-CI, single reference methods and gradients 
  Taras Petrenko         : pre 6.0 DFT Hessian and TD-DFT gradient, (ASA, deprecated), ECA, 1-Electron XAS/XES, NRVS 
  Peter Pinski           : DLPNO-MP2, DLPNO-MP2 Gradient                 
  Christoph Reimann      : Effective Core Potentials                     
  Marius Retegan         : Local ZFS, SOC                                
  Christoph Riplinger    : Optimizer, TS searches, QM/MM, DLPNO-CCSD(T), (RO)-DLPNO pert. Triples 
  Michael Roemelt        : Original ROCIS implementation                 
  Masaaki Saitow         : Open-shell DLPNO-CCSD energy and density      
  Barbara Sandhoefer     : DKH picture change effects                    
  Kantharuban Sivalingam : CASSCF convergence/infrastructure, NEVPT2 and variants, FIC-MRCI 
  Bernardo de Souza      : ESD, SOC TD-DFT                               
  Georgi L. Stoychev     : AutoAux, RI-MP2 NMR, DLPNO-MP2 response, X2C  
  Van Anh Tran           : RI-MP2 g-tensors                              
  Willem Van den Heuvel  : Paramagnetic NMR                              
  Zikuan Wang            : NOTCH, Electric field optimization            
  Frank Wennmohs         : Technical directorship and infrastructure     
  Hang Xu                : AUTO-CI-Response properties                   
                                                                         
[FACCTs GmbH]                                                            
  Markus Bursch, Miquel Garcia-Rates, Christoph Riplinger, Bernardo de Souza, Georgi L. Stoychev 
                                                                 
  APM, Basis sets (HGBS, AHGBS, def-TZVP (Ac-Lr), def2-XVPD (La-Lu)), CI-OPT, improved COSX, DLPNO-Multilevel,           
  DOCKER, DRACO, updates on ESD, GOAT, IRC, LR-CPCM, MBIS, meta-GGA TD-DFT gradient, ML-optimized integration grids, 
  MM, NACMEs, nearIR, NEB, NEB-TS, NL-DFT gradient (VV10), 2- and 3-layer-ONIOM, interface openCOSMO-RS, QMMM,   
  Crystal-QMMM, SF, symmetry and pop. for TD-DFT, r2SCAN hybrids, SOLVATOR                                   
                                                                         
[Other institutions]                                                     
  V. Asgeirsson          : NEB                                           
  Christoph Bannwarth    : sTDA-DFT, sTD-DFT, PBEh-3c, B97-3c, D3        
  Sebastian Ehlert       : rSCAN, r2SCAN, r2SCAN-3c, D4, dhf basis sets  
  Marvin Friede          : D4 for Fr, Ra, Ac-Lr                          
  Lars Goerigk           : TD-DFT with DH, B97 family of functionals     
  Stefan Grimme          : VdW corrections, initial TS optimization, DFT functionals, gCP, sTDA/sTD-DF 
  Waldemar Hujo          : DFT-NL                                        
  H. Jonsson             : NEB                                           
  Holger Kruse           : gCP                                           
  Marcel Mueller         : wB97X-3c, vDZP basis set                      
  Hagen Neugebauer       : wr2SCAN                                       
  Tobias Risthaus        : range-separated hybrid DFT                    
  Lukas Wittmann         : regularized MP2, r2SCAN double-hybrids, wr2SCAN        
                                                                         
We gratefully acknowledge several colleagues who have allowed us to      
interface, adapt or use parts of their codes:                            
  Ed Valeev, F. Pavosevic, A. Kumar             : LibInt (2-el integral package), F12 methods 
  Garnet Chan, S. Sharma, J. Yang, R. Olivares  : DMRG                   
  Ulf Ekstrom                                   : XCFun DFT Library      
  Mihaly Kallay                                 : mrcc  (arbitrary order and MRCC methods)
  Frank Weinhold                                : gennbo (NPA and NBO analysis)           
  Simon Mueller                                 : openCOSMO-RS                            
  Christopher J. Cramer and Donald G. Truhlar   : smd solvation model                     
  S Lehtola, MJT Oliveira, MAL Marques          : LibXC Library                           
  Liviu Ungur et al                             : ANISO software                          


 Your calculation uses the libint2 library for the computation of 2-el integrals
 For citations please refer to: http://libint.valeyev.net

 Your ORCA version has been built with support for libXC version: 6.2.2
 For citations please refer to: https://libxc.gitlab.io

 This ORCA versions uses:
   CBLAS   interface :  Fast vector & matrix operations
   LAPACKE interface :  Fast linear algebra routines
   SCALAPACK package :  Parallel linear algebra routines
   Shared memory     :  Shared parallel matrices
   BLAS/LAPACK       :  OpenBLAS 0.3.27  USE64BITINT DYNAMIC_ARCH NO_AFFINITY SapphireRapids SINGLE_THREADED
        Core in use  :  SapphireRapids
   Copyright (c) 2011-2014, The OpenBLAS Project


NOTE: MaxCore=1400 MB was set to SCF,MP2,MDCI,CIPSI,MRCI and CIS
      => If you want to overwrite this, your respective input block should be placed after the MaxCore statement


***************************************
The coordinates will be read from file: coord.xyz
***************************************


Your calculation utilizes the atom-pairwise dispersion correction
based on EEQ partial charges (D4)


Warning: RI is on but no J-basis has been assigned. Assigning Def2/J (nothing to worry about!)
================================================================================

----- Orbital basis set information -----
Your calculation utilizes the basis: def2-QZVPP
   F. Weigend and R. Ahlrichs, Phys. Chem. Chem. Phys. 7, 3297 (2005).

----- AuxJ basis set information -----
Your calculation utilizes the auxiliary basis: def2/J
   F. Weigend, Phys. Chem. Chem. Phys. 8, 1057 (2006).

================================================================================
                                        WARNINGS
                       Please study these warnings very carefully!
================================================================================

WARNING: Old DensityContainer found on disk!
         Will remove this file - 
         If you want to keep old densities, please start your calculation with a different basename. 


================================================================================
                                       INPUT FILE
================================================================================
NAME = orca.inp
|  1> 
|  2> ! RKS PW6B95 D4 def2-QZVPP defgrid3 CPCM(water) SP
|  3> %maxcore 1400
|  4> %scf
|  5> autotrah false
|  6> end
|  7> %pal
|  8>   nprocs 8
|  9> end
| 10> *xyzfile 0 1 coord.xyz
| 11> 
| 12> 
| 13>                          ****END OF INPUT****
================================================================================

                       ****************************
                       * Single Point Calculation *
                       ****************************

---------------------------------
CARTESIAN COORDINATES (ANGSTROEM)
---------------------------------
  N     -4.266936    0.820410    0.146514
  C     -4.437065   -0.515688    0.018433
  C     -3.383424   -1.367517   -0.058789
  C     -2.043627   -0.889523   -0.013936
  C     -1.910569    0.524630    0.123453
  C     -3.010949    1.317976    0.193879
  H     -5.458581   -0.866806   -0.016234
  H     -3.570534   -2.427623   -0.155083
  N     -1.061682   -1.782721   -0.103289
  H     -0.936990    0.986710    0.175018
  H     -2.928365    2.391072    0.294271
  C     -5.420456    1.712010    0.155151
  H     -5.179066    2.613628    0.710482
  H     -5.701514    1.981275   -0.861532
  H     -6.257820    1.217905    0.639671
  N      0.144175   -1.229827   -0.048836
  C      1.141758   -2.036773   -0.140317
  C      2.516174   -1.555395   -0.040378
  H      1.006325   -3.114715   -0.242726
  O      3.430247   -2.358339    0.078488
  C      2.813545   -0.093044   -0.046269
  C      3.848928    0.369367    0.766351
  C      4.196494    1.711184    0.770254
  C      3.534676    2.603162   -0.063978
  C      2.521734    2.146569   -0.896437
  C      2.155907    0.808100   -0.883056
  H      4.374754   -0.320501    1.413856
  H      4.988006    2.060348    1.420440
  H      3.811015    3.649626   -0.068715
  H      2.012966    2.833939   -1.559670
  H      1.368106    0.468350   -1.539648

----------------------------
CARTESIAN COORDINATES (A.U.)
----------------------------
  NO LB      ZA    FRAG     MASS         X           Y           Z
   0 N     7.0000    0    14.007   -8.063340    1.550349    0.276872
   1 C     6.0000    0    12.011   -8.384838   -0.974508    0.034833
   2 C     6.0000    0    12.011   -6.393744   -2.584232   -0.111096
   3 C     6.0000    0    12.011   -3.861896   -1.680955   -0.026336
   4 C     6.0000    0    12.011   -3.610452    0.991406    0.233292
   5 C     6.0000    0    12.011   -5.689869    2.490613    0.366378
   6 H     1.0000    0     1.008  -10.315223   -1.638026   -0.030678
   7 H     1.0000    0     1.008   -6.747331   -4.587543   -0.293064
   8 N     7.0000    0    14.007   -2.006288   -3.368855   -0.195189
   9 H     1.0000    0     1.008   -1.770655    1.864612    0.330737
  10 H     1.0000    0     1.008   -5.533807    4.518471    0.556091
  11 C     6.0000    0    12.011  -10.243178    3.235230    0.293192
  12 H     1.0000    0     1.008   -9.787017    4.939042    1.342616
  13 H     1.0000    0     1.008  -10.774301    3.744067   -1.628059
  14 H     1.0000    0     1.008  -11.825566    2.301507    1.208804
  15 N     7.0000    0    14.007    0.272450   -2.324035   -0.092286
  16 C     6.0000    0    12.011    2.157610   -3.848943   -0.265160
  17 C     6.0000    0    12.011    4.754881   -2.939271   -0.076303
  18 H     1.0000    0     1.008    1.901679   -5.885959   -0.458687
  19 O     8.0000    0    15.999    6.482227   -4.456614    0.148321
  20 C     6.0000    0    12.011    5.316830   -0.175827   -0.087437
  21 C     6.0000    0    12.011    7.273419    0.698003    1.448194
  22 C     6.0000    0    12.011    7.930223    3.233670    1.455569
  23 C     6.0000    0    12.011    6.679571    4.919262   -0.120901
  24 C     6.0000    0    12.011    4.765387    4.056427   -1.694020
  25 C     6.0000    0    12.011    4.074074    1.527087   -1.668734
  26 H     1.0000    0     1.008    8.267087   -0.605660    2.671800
  27 H     1.0000    0     1.008    9.425965    3.893493    2.684242
  28 H     1.0000    0     1.008    7.201774    6.896794   -0.129852
  29 H     1.0000    0     1.008    3.803954    5.355369   -2.947349
  30 H     1.0000    0     1.008    2.585346    0.885053   -2.909513

--------------------------------
INTERNAL COORDINATES (ANGSTROEM)
--------------------------------
 N      0   0   0     0.000000000000     0.00000000     0.00000000
 C      1   0   0     1.352961336305     0.00000000     0.00000000
 C      2   1   0     1.357105828996   121.84450969     0.00000000
 C      3   2   1     1.423216120587   121.21688954   359.72581935
 C      4   3   2     1.427027953531   115.06426451     0.34021144
 C      1   2   3     1.351783014059   118.92374816     0.23553806
 H      2   1   3     1.080731461227   116.27837837   179.83981067
 H      3   2   1     1.080790500432   119.09944136   179.66599779
 N      4   3   2     1.330414387197   117.85366306   180.40183580
 H      5   4   3     1.078903819298   120.87477893   179.51891605
 H      6   1   2     1.080941163840   116.08159205   179.85354301
 C      1   2   3     1.457956037286   120.33070811   176.73497194
 H     12   1   2     1.086083768767   109.56374780   153.37638325
 H     12   1   2     1.088641204664   110.48674991   273.78395627
 H     12   1   2     1.086313900690   109.53357480    34.20735800
 N      9   4   3     1.327685113556   112.83092010   180.09439319
 C     16   9   4     1.286352913643   116.11663715   180.52838373
 C     17  16   9     1.459702975704   121.22893760   182.46250962
 H     17  16   9     1.091233218427   122.01208703   359.17492908
 O     18  17  16     1.222446704092   119.61043037   168.62859412
 C     18  17  16     1.492292324754   120.69842684   350.22179700
 C     21  18  17     1.395059968520   118.06077094   143.23358276
 C     22  21  18     1.386106194521   120.57149079   178.00917240
 C     23  22  21     1.389088697153   120.03015070   358.39307988
 C     24  23  22     1.388350367960   119.77057363     0.25257021
 C     25  24  23     1.387626778978   120.25109293     0.95610371
 H     22  21  18     1.082439224385   119.84986210   356.87117407
 H     23  22  21     1.082196159435   119.82962273   178.73958127
 H     24  23  22     1.082346220716   120.12113802   180.55975126
 H     25  24  23     1.082220751998   120.10433277   180.94836954
 H     26  25  24     1.080357774301   119.32227255   180.21938812

---------------------------
INTERNAL COORDINATES (A.U.)
---------------------------
 N      0   0   0     0.000000000000     0.00000000     0.00000000
 C      1   0   0     2.556726395400     0.00000000     0.00000000
 C      2   1   0     2.564558351550   121.84450969     0.00000000
 C      3   2   1     2.689488697291   121.21688954   359.72581935
 C      4   3   2     2.696692017624   115.06426451     0.34021144
 C      1   2   3     2.554499689058   118.92374816     0.23553806
 H      2   1   3     2.042286486032   116.27837837   179.83981067
 H      3   2   1     2.042398053960   119.09944136   179.66599779
 N      4   3   2     2.514118836430   117.85366306   180.40183580
 H      5   4   3     2.038832743314   120.87477893   179.51891605
 H      6   1   2     2.042682766540   116.08159205   179.85354301
 C      1   2   3     2.755137625768   120.33070811   176.73497194
 H     12   1   2     2.052400881466   109.56374780   153.37638325
 H     12   1   2     2.057233734918   110.48674991   273.78395627
 H     12   1   2     2.052835767776   109.53357480    34.20735800
 N      9   4   3     2.508961256704   112.83092010   180.09439319
 C     16   9   4     2.430854718357   116.11663715   180.52838373
 C     17  16   9     2.758438860950   121.22893760   182.46250962
 H     17  16   9     2.062131931065   122.01208703   359.17492908
 O     18  17  16     2.310089484049   119.61043037   168.62859412
 C     18  17  16     2.820023805539   120.69842684   350.22179700
 C     21  18  17     2.636281280900   118.06077094   143.23358276
 C     22  21  18     2.619361100177   120.57149079   178.00917240
 C     23  22  21     2.624997213345   120.03015070   358.39307988
 C     24  23  22     2.623601973374   119.77057363     0.25257021
 C     25  24  23     2.622234588364   120.25109293     0.95610371
 H     22  21  18     2.045513690702   119.84986210   356.87117407
 H     23  22  21     2.045054364513   119.82962273   178.73958127
 H     24  23  22     2.045337939238   120.12113802   180.55975126
 H     25  24  23     2.045100837723   120.10433277   180.94836954
 H     26  25  24     2.041580320082   119.32227255   180.21938812

---------------------
BASIS SET INFORMATION
---------------------
There are 4 groups of distinct atoms

 Group   1 Type N   : 15s8p3d2f1g contracted to 7s4p3d2f1g pattern {8211111/5111/111/11/1}
 Group   2 Type C   : 15s8p3d2f1g contracted to 7s4p3d2f1g pattern {8211111/5111/111/11/1}
 Group   3 Type H   : 7s3p2d1f contracted to 4s3p2d1f pattern {4111/111/11/1}
 Group   4 Type O   : 15s8p3d2f1g contracted to 7s4p3d2f1g pattern {8211111/5111/111/11/1}

Atom   0N    basis set group =>   1
Atom   1C    basis set group =>   2
Atom   2C    basis set group =>   2
Atom   3C    basis set group =>   2
Atom   4C    basis set group =>   2
Atom   5C    basis set group =>   2
Atom   6H    basis set group =>   3
Atom   7H    basis set group =>   3
Atom   8N    basis set group =>   1
Atom   9H    basis set group =>   3
Atom  10H    basis set group =>   3
Atom  11C    basis set group =>   2
Atom  12H    basis set group =>   3
Atom  13H    basis set group =>   3
Atom  14H    basis set group =>   3
Atom  15N    basis set group =>   1
Atom  16C    basis set group =>   2
Atom  17C    basis set group =>   2
Atom  18H    basis set group =>   3
Atom  19O    basis set group =>   4
Atom  20C    basis set group =>   2
Atom  21C    basis set group =>   2
Atom  22C    basis set group =>   2
Atom  23C    basis set group =>   2
Atom  24C    basis set group =>   2
Atom  25C    basis set group =>   2
Atom  26H    basis set group =>   3
Atom  27H    basis set group =>   3
Atom  28H    basis set group =>   3
Atom  29H    basis set group =>   3
Atom  30H    basis set group =>   3
---------------------------------
AUXILIARY/J BASIS SET INFORMATION
---------------------------------
There are 4 groups of distinct atoms

 Group   1 Type N   : 12s5p4d2f1g contracted to 6s4p3d1f1g pattern {711111/2111/211/2/1}
 Group   2 Type C   : 12s5p4d2f1g contracted to 6s4p3d1f1g pattern {711111/2111/211/2/1}
 Group   3 Type H   : 5s2p1d contracted to 3s1p1d pattern {311/2/1}
 Group   4 Type O   : 12s5p4d2f1g contracted to 6s4p3d1f1g pattern {711111/2111/211/2/1}

Atom   0N    basis set group =>   1
Atom   1C    basis set group =>   2
Atom   2C    basis set group =>   2
Atom   3C    basis set group =>   2
Atom   4C    basis set group =>   2
Atom   5C    basis set group =>   2
Atom   6H    basis set group =>   3
Atom   7H    basis set group =>   3
Atom   8N    basis set group =>   1
Atom   9H    basis set group =>   3
Atom  10H    basis set group =>   3
Atom  11C    basis set group =>   2
Atom  12H    basis set group =>   3
Atom  13H    basis set group =>   3
Atom  14H    basis set group =>   3
Atom  15N    basis set group =>   1
Atom  16C    basis set group =>   2
Atom  17C    basis set group =>   2
Atom  18H    basis set group =>   3
Atom  19O    basis set group =>   4
Atom  20C    basis set group =>   2
Atom  21C    basis set group =>   2
Atom  22C    basis set group =>   2
Atom  23C    basis set group =>   2
Atom  24C    basis set group =>   2
Atom  25C    basis set group =>   2
Atom  26H    basis set group =>   3
Atom  27H    basis set group =>   3
Atom  28H    basis set group =>   3
Atom  29H    basis set group =>   3
Atom  30H    basis set group =>   3

Checking for AutoStart:
The File: orca.gbw exists
Trying to determine its content:
     ... Fine, the file contains calculation information
     ... Fine, the calculation information was read
     ... Fine, the file contains a basis set
     ... Fine, the basis set was read
     ... Fine, the file contains a geometry
     ... Fine, the geometry was read
     ... Fine, the file contains a set of orbitals
     ... Fine, the orbitals can be read
     => possible old guess file was deleted
     => GBW file was renamed to GES file
     => GES file is set as startup file
     => Guess is set to MORead
     ... now leaving AutoStart


           ************************************************************
           *        Program running with 8 parallel MPI-processes     *
           *              working on a common directory               *
           ************************************************************
------------------------------------------------------------------------------
                             ORCA STARTUP CALCULATIONS
                           -- RI-GTO INTEGRALS CHOSEN --
------------------------------------------------------------------------------
------------------------------------------------------------------------------
                   ___                                                        
                  /   \      - P O W E R E D   B Y -                         
                 /     \                                                     
                 |  |  |   _    _      __       _____    __    __             
                 |  |  |  | |  | |    /  \     |  _  \  |  |  /  |          
                  \  \/   | |  | |   /    \    | | | |  |  | /  /          
                 / \  \   | |__| |  /  /\  \   | |_| |  |  |/  /          
                |  |  |   |  __  | /  /__\  \  |    /   |      \           
                |  |  |   | |  | | |   __   |  |    \   |  |\   \          
                \     /   | |  | | |  |  |  |  | |\  \  |  | \   \       
                 \___/    |_|  |_| |__|  |__|  |_| \__\ |__|  \__/        
                                                                              
                      - O R C A' S   B I G   F R I E N D -                    
                                      &                                       
                       - I N T E G R A L  F E E D E R -                       
                                                                              
 v1 FN, 2020, v2 2021, v3 2022-2024                                           
------------------------------------------------------------------------------


----------------------
SHARK INTEGRAL PACKAGE
----------------------

Number of atoms                             ...     31
Number of basis functions                   ...   1416
Number of shells                            ...    436
Maximum angular momentum                    ...      4
Integral batch strategy                     ... SHARK/LIBINT Hybrid
RI-J (if used) integral strategy            ... SPLIT-RIJ (Revised 2003 algorithm where possible)
Printlevel                                  ...      1
Contraction scheme used                     ... SEGMENTED contraction
Prescreening option                         ... SCHWARTZ
   Thresh                                   ... 1.000e-10
   Tcut                                     ... 1.000e-11
   Tpresel                                  ... 1.000e-11 
Coulomb Range Separation                    ... NOT USED
Exchange Range Separation                   ... NOT USED
Multipole approximations                    ... NOT USED
Finite Nucleus Model                        ... NOT USED
CABS basis                                  ... NOT available
Auxiliary Coulomb fitting basis             ... AVAILABLE
   # of basis functions in Aux-J            ...   1025
   # of shells in Aux-J                     ...    335
   Maximum angular momentum in Aux-J        ...      4
Auxiliary J/K fitting basis                 ... NOT available
Auxiliary Correlation fitting basis         ... NOT available
Auxiliary 'external' fitting basis          ... NOT available

Checking pre-screening integrals            ... done (  0.0 sec) Dimension = 436
Check shell pair data                       ... done (  0.0 sec)
Shell pair information
Shell pair cut-off parameter TPreSel        ...   1.0e-11
Total number of shell pairs                 ...     95266
Shell pairs after pre-screening             ...     56130
Total number of primitive shell pairs       ...    239866
Primitive shell pairs kept                  ...    100052
          la=0 lb=0:   8803 shell pairs
          la=1 lb=0:  12654 shell pairs
          la=1 lb=1:   4448 shell pairs
          la=2 lb=0:   7816 shell pairs
          la=2 lb=1:   5676 shell pairs
          la=2 lb=2:   1794 shell pairs
          la=3 lb=0:   4585 shell pairs
          la=3 lb=1:   3372 shell pairs
          la=3 lb=2:   2043 shell pairs
          la=3 lb=3:    616 shell pairs
          la=4 lb=0:   1756 shell pairs
          la=4 lb=1:   1257 shell pairs
          la=4 lb=2:    775 shell pairs
          la=4 lb=3:    444 shell pairs
          la=4 lb=4:     91 shell pairs

Calculating one electron integrals          ... done (  0.1 sec)
Calculating RI/J V-Matrix + Cholesky decomp.... done (  0.0 sec)
Calculating Nuclear repulsion               ... done (  0.0 sec) ENN=   1166.969135561869 Eh

Diagonalization of the overlap matrix:
Smallest eigenvalue                        ... 6.078e-06
Time for diagonalization                   ...    0.199 sec
Threshold for overlap eigenvalues          ... 1.000e-07
Number of eigenvalues below threshold      ... 0
Time for construction of square roots      ...    0.156 sec
Total time needed                          ...    0.366 sec

-------------------
DFT GRID GENERATION
-------------------

General Integration Accuracy     IntAcc      ... 4.959
Radial Grid Type                 RadialGrid  ... OptM3 with GC (2021)
Angular Grid (max. ang.)         AngularGrid ... 6 (Lebedev-590)
Angular grid pruning method      GridPruning ... 4 (adaptive)
Weight generation scheme         WeightScheme... mBecke (2022)
Basis function cutoff            BFCut       ... 1.0000e-10
Integration weight cutoff        WCut        ... 1.0000e-14
Partially contracted basis set               ... off
Rotationally invariant grid construction     ... off
Angular grids for H and He will be reduced by one unit
Diffuse basis detected: some atoms will have their outermost
                        angular grid increased by 1.

Total number of grid points                  ...   377242
Total number of batches                      ...     5908
Average number of points per batch           ...       63
Average number of grid points per atom       ...    12169

--------------------
COSX GRID GENERATION
--------------------

GRIDX 1
-------
General Integration Accuracy     IntAcc      ... 4.020
Radial Grid Type                 RadialGrid  ... OptM3 with GC (2021)
Angular Grid (max. ang.)         AngularGrid ... 2 (Lebedev-110)
Angular grid pruning method      GridPruning ... 4 (adaptive)
Weight generation scheme         WeightScheme... mBecke (2022)
Basis function cutoff            BFCut       ... 1.0000e-10
Integration weight cutoff        WCut        ... 1.0000e-14
Partially contracted basis set               ... on
Rotationally invariant grid construction     ... off
Angular grids for H and He will be reduced by one unit
Diffuse basis detected: some atoms will have their outermost
                        angular grid increased by 1.

Total number of grid points                  ...    46771
Total number of batches                      ...      381
Average number of points per batch           ...      122
Average number of grid points per atom       ...     1509
UseSFitting                                  ... on

GRIDX 2
-------
General Integration Accuracy     IntAcc      ... 4.338
Radial Grid Type                 RadialGrid  ... OptM3 with GC (2021)
Angular Grid (max. ang.)         AngularGrid ... 3 (Lebedev-194)
Angular grid pruning method      GridPruning ... 4 (adaptive)
Weight generation scheme         WeightScheme... mBecke (2022)
Basis function cutoff            BFCut       ... 1.0000e-10
Integration weight cutoff        WCut        ... 1.0000e-14
Partially contracted basis set               ... on
Rotationally invariant grid construction     ... off
Angular grids for H and He will be reduced by one unit
Diffuse basis detected: some atoms will have their outermost
                        angular grid increased by 1.

Total number of grid points                  ...   100832
Total number of batches                      ...      803
Average number of points per batch           ...      125
Average number of grid points per atom       ...     3253
UseSFitting                                  ... on

GRIDX 3
-------
General Integration Accuracy     IntAcc      ... 4.871
Radial Grid Type                 RadialGrid  ... OptM3 with GC (2021)
Angular Grid (max. ang.)         AngularGrid ... 4 (Lebedev-302)
Angular grid pruning method      GridPruning ... 4 (adaptive)
Weight generation scheme         WeightScheme... mBecke (2022)
Basis function cutoff            BFCut       ... 1.0000e-10
Integration weight cutoff        WCut        ... 1.0000e-14
Partially contracted basis set               ... on
Rotationally invariant grid construction     ... off
Angular grids for H and He will be reduced by one unit
Diffuse basis detected: some atoms will have their outermost
                        angular grid increased by 1.

Total number of grid points                  ...   185926
Total number of batches                      ...     1467
Average number of points per batch           ...      126
Average number of grid points per atom       ...     5998
UseSFitting                                  ... on
Initializing property integral containers    ... done (  0.0 sec)

SHARK setup successfully completed in  10.9 seconds

Maximum memory used throughout the entire STARTUP-calculation: 165.6 MB


           ************************************************************
           *        Program running with 8 parallel MPI-processes     *
           *              working on a common directory               *
           ************************************************************
-------------------------------------------------------------------------------
                                 ORCA GUESS
                   Start orbitals & Density for SCF / CASSCF
-------------------------------------------------------------------------------

------------
SCF SETTINGS
------------
Hamiltonian:
 Density Functional     Method          .... DFT(GTOs)
 Exchange Functional    Exchange        .... PW6
 Correlation Functional Correlation     .... B95
 Gradients option       PostSCFGGA      .... off
 Hybrid DFT is turned on
   Fraction HF Exchange ScalHFX         ....  0.280000
   Scaling of DF-GGA-X  ScalDFX         ....  0.720000
   Scaling of DF-GGA-C  ScalDFC         ....  1.000000
   Scaling of DF-LDA-C  ScalLDAC        ....  1.000000
   Perturbative correction              ....  0.000000
   NL short-range parameter             ....  9.000000
 RI-approximation to the Coulomb term is turned on
   Number of AuxJ basis functions       .... 1025
   RIJ-COSX (HFX calculated with COS-X)).... on


General Settings:
 Integral files         IntName         .... orca
 Hartree-Fock type      HFTyp           .... RHF
 Total Charge           Charge          ....    0
 Multiplicity           Mult            ....    1
 Number of Electrons    NEL             ....  126
 Basis Dimension        Dim             .... 1416
 Nuclear Repulsion      ENuc            ....   1166.9691355619 Eh

Convergence Acceleration:
 AO-DIIS                CNVDIIS         .... on
   Start iteration      DIISMaxIt       ....    12
   Startup error        DIISStart       ....  0.200000
   # of expansion vecs  DIISMaxEq       ....     5
   Bias factor          DIISBfac        ....   1.050
   Max. coefficient     DIISMaxC        ....  10.000
 MO-DIIS                CNVKDIIS        .... off
 Trust-Rad. Augm. Hess. CNVTRAH         .... off
 SOSCF                  CNVSOSCF        .... on
   Start iteration      SOSCFMaxIt      ....   150
   Startup grad/error   SOSCFStart      ....  0.003300
   Hessian update       SOSCFHessUp     .... L-BFGS
 Level Shifting         CNVShift        .... on
   Level shift para.    LevelShift      ....    0.2500
   Turn off err/grad.   ShiftErr        ....    0.0010
 Zerner damping         CNVZerner       .... off
 Static damping         CNVDamp         .... on
   Fraction old density DampFac         ....    0.7000
   Max. Damping (<1)    DampMax         ....    0.9800
   Min. Damping (>=0)   DampMin         ....    0.0000
   Turn off err/grad.   DampErr         ....    0.1000

SCF Procedure:
 Maximum # iterations   MaxIter         ....   125
 SCF integral mode      SCFMode         .... Direct
   Integral package                     .... SHARK and LIBINT hybrid scheme
 Reset frequency        DirectResetFreq ....    20
 Integral Threshold     Thresh          ....  1.000e-10 Eh
 Primitive CutOff       TCut            ....  1.000e-11 Eh

Convergence Tolerance:
 Convergence Check Mode ConvCheckMode   .... Total+1el-Energy
 Convergence forced     ConvForced      .... 0
 Energy Change          TolE            ....  1.000e-06 Eh
 1-El. energy change                    ....  1.000e-03 Eh
 Orbital Gradient       TolG            ....  5.000e-05
 Orbital Rotation angle TolX            ....  5.000e-05
 DIIS Error             TolErr          ....  1.000e-06

---------------------
INITIAL GUESS: MOREAD
---------------------
Guess MOs are being read from file: orca.ges
Input Geometry matches current geometry (good)
Input basis set matches current basis set (good)
Occupation numbers will be reassigned to an Aufbau configuration
MOs were renormalized
MOs were reorthogonalized (Cholesky)
                      ------------------
                      INITIAL GUESS DONE (   1.7 sec)
                      ------------------
             **** ENERGY FILE WAS UPDATED (orca.en.tmp) ****
Finished Guess after   2.3 sec
Maximum memory used throughout the entire GUESS-calculation: 183.0 MB


           ************************************************************
           *        Program running with 8 parallel MPI-processes     *
           *              working on a common directory               *
           ************************************************************

-------------------------------------------------------------------------------------------
                                      ORCA LEAN-SCF
                              memory conserving SCF solver
-------------------------------------------------------------------------------------------

--------------------
CPCM SOLVATION MODEL
--------------------
CPCM parameters:
  Epsilon                                         ...      80.1510
  Refrac                                          ...       1.3328
  Rsolv                                           ...       1.3000
  Surface type                                    ... GAUSSIAN VDW
  Discretization scheme                           ... Constant charge density
    Threshold for H atoms                         ...       5.0000 (charges/Ang^2)
    Threshold for non-H atoms                     ...       5.0000 (charges/Ang^2)
  Epsilon function type                           ...         CPCM
Solvent:                                          ... WATER
Radii:
  Scheme                                          ... Element-dependent radii
  Radius for N  used is    3.5149 Bohr (=   1.8600 Ang.)
  Radius for C  used is    3.8550 Bohr (=   2.0400 Ang.)
  Radius for H  used is    2.4944 Bohr (=   1.3200 Ang.)
  Radius for O  used is    3.4469 Bohr (=   1.8240 Ang.)
Calculating surface                               ...        done! (  0.0s)
Cavity surface points                             ...         2884
Cavity Volume                                     ...    1984.6072
Cavity Surface-area                               ...    1052.4452
Calculating surface distance matrix               ...        done! (  0.0s)
Performing Cholesky decomposition & store         ...        done! (  0.2s)
Overall time for CPCM initialization              ...                 0.2s

----------------------------------------D-I-I-S--------------------------------------------
Iteration    Energy (Eh)           Delta-E    RMSDP     MaxDP     DIISErr   Damp  Time(sec)
-------------------------------------------------------------------------------------------
               ***  Starting incremental Fock matrix formation  ***
                              *** Initializing SOSCF ***
---------------------------------------S-O-S-C-F--------------------------------------
Iteration    Energy (Eh)           Delta-E    RMSDP     MaxDP     MaxGrad    Time(sec)
--------------------------------------------------------------------------------------
    1    -782.0959171222805253     0.00e+00  2.14e-07  3.33e-05  8.49e-06    69.3
               *** Restarting incremental Fock matrix formation ***
    2    -782.0959171227914339    -5.11e-10  3.48e-07  7.44e-05  1.35e-05    67.6
    3    -782.0959170783753507     4.44e-08  3.05e-06  6.12e-04  3.23e-05    17.7
                 **** Energy Check signals convergence ****

               *****************************************************
               *                     SUCCESS                       *
               *           SCF CONVERGED AFTER   3 CYCLES          *
               *****************************************************

Recomputing exchange energy using gridx3       ... done (   83.144 sec)
Old exchange energy                            :    -29.507879874 Eh
New exchange energy                            :    -29.507880057 Eh
Exchange energy change after final integration :     -0.000000183 Eh
Total energy after final integration           :   -782.095917261 Eh
             **** ENERGY FILE WAS UPDATED (orca.en.tmp) ****

----------------
TOTAL SCF ENERGY
----------------

Total Energy       :       -782.09591726137273 Eh          -21281.91186 eV

Components:
Nuclear Repulsion  :       1166.96913556186928 Eh           31754.84456 eV
Electronic Energy  :      -1949.02399040608702 Eh          -53035.63906 eV
One Electron Energy:      -3375.41945626598545 Eh          -91849.83296 eV
Two Electron Energy:       1426.39546585989842 Eh           38814.19390 eV
CPCM Dielectric    :         -0.04106223415762 Eh              -1.11736 eV

Virial components:
Potential Energy   :      -1560.99547499929349 Eh          -42476.84636 eV
Kinetic Energy     :        778.89955773792087 Eh           21194.93450 eV
Virial Ratio       :          2.00410368640179

DFT components:
N(Alpha)           :       63.000011750068 electrons
N(Beta)            :       63.000011750068 electrons
N(Total)           :      126.000023500136 electrons
E(X)               :      -77.410858340155 Eh       
E(C)               :       -4.465903683224 Eh       
E(XC)              :      -81.876762023379 Eh       

CPCM Solvation Model Properties:
Surface-charge          :         -0.03441546967338
Corrected charge        :          0.00000000000000
Outlying charge corr.   :          0.00006594334604 Eh               0.00179 eV
Free-energy (cav+disp)  :  This term is not implemented in the current solvation scheme

---------------
SCF CONVERGENCE
---------------

  Last Energy change         ...   -4.4416e-08  Tolerance :   1.0000e-06
  Last MAX-Density change    ...    6.1228e-04  Tolerance :   1.0000e-05
  Last RMS-Density change    ...    3.0469e-06  Tolerance :   1.0000e-06
  Last DIIS Error            ...    4.8915e-05  Tolerance :   1.0000e-06
  Last Orbital Gradient      ...    3.2323e-05  Tolerance :   5.0000e-05
  Last Orbital Rotation      ...    4.7877e-05  Tolerance :   5.0000e-05


----------------
ORBITAL ENERGIES
----------------

  NO   OCC          E(Eh)            E(eV) 
   0   2.0000     -19.281812      -524.6848 
   1   2.0000     -14.549749      -395.9188 
   2   2.0000     -14.497793      -394.5050 
   3   2.0000     -14.466532      -393.6544 
   4   2.0000     -10.383452      -282.5481 
   5   2.0000     -10.359152      -281.8869 
   6   2.0000     -10.358393      -281.8662 
   7   2.0000     -10.353211      -281.7252 
   8   2.0000     -10.336966      -281.2832 
   9   2.0000     -10.317456      -280.7522 
  10   2.0000     -10.311627      -280.5936 
  11   2.0000     -10.310441      -280.5614 
  12   2.0000     -10.309848      -280.5452 
  13   2.0000     -10.305195      -280.4186 
  14   2.0000     -10.304885      -280.4102 
  15   2.0000     -10.304170      -280.3907 
  16   2.0000     -10.301632      -280.3217 
  17   2.0000     -10.301354      -280.3141 
  18   2.0000      -1.074672       -29.2433 
  19   2.0000      -1.045559       -28.4511 
  20   2.0000      -1.035881       -28.1878 
  21   2.0000      -0.894358       -24.3367 
  22   2.0000      -0.887155       -24.1407 
  23   2.0000      -0.825310       -22.4578 
  24   2.0000      -0.818542       -22.2737 
  25   2.0000      -0.788015       -21.4430 
  26   2.0000      -0.776641       -21.1335 
  27   2.0000      -0.743728       -20.2379 
  28   2.0000      -0.697964       -18.9926 
  29   2.0000      -0.683530       -18.5998 
  30   2.0000      -0.647842       -17.6287 
  31   2.0000      -0.631127       -17.1738 
  32   2.0000      -0.620225       -16.8772 
  33   2.0000      -0.572790       -15.5864 
  34   2.0000      -0.564917       -15.3722 
  35   2.0000      -0.550182       -14.9712 
  36   2.0000      -0.523651       -14.2493 
  37   2.0000      -0.517161       -14.0727 
  38   2.0000      -0.503023       -13.6880 
  39   2.0000      -0.494634       -13.4597 
  40   2.0000      -0.482676       -13.1343 
  41   2.0000      -0.477045       -12.9811 
  42   2.0000      -0.470181       -12.7943 
  43   2.0000      -0.460678       -12.5357 
  44   2.0000      -0.448916       -12.2156 
  45   2.0000      -0.447057       -12.1650 
  46   2.0000      -0.438180       -11.9235 
  47   2.0000      -0.435421       -11.8484 
  48   2.0000      -0.424748       -11.5580 
  49   2.0000      -0.420905       -11.4534 
  50   2.0000      -0.402048       -10.9403 
  51   2.0000      -0.395336       -10.7576 
  52   2.0000      -0.386738       -10.5237 
  53   2.0000      -0.380323       -10.3491 
  54   2.0000      -0.368071       -10.0157 
  55   2.0000      -0.358769        -9.7626 
  56   2.0000      -0.326454        -8.8833 
  57   2.0000      -0.305455        -8.3119 
  58   2.0000      -0.286775        -7.8035 
  59   2.0000      -0.279198        -7.5974 
  60   2.0000      -0.273090        -7.4312 
  61   2.0000      -0.249550        -6.7906 
  62   2.0000      -0.222397        -6.0517 
  63   0.0000      -0.077011        -2.0956 
  64   0.0000      -0.027431        -0.7464 
  65   0.0000      -0.025409        -0.6914 
  66   0.0000      -0.009756        -0.2655 
  67   0.0000       0.005969         0.1624 
  68   0.0000       0.027415         0.7460 
  69   0.0000       0.035923         0.9775 
  70   0.0000       0.050223         1.3666 
  71   0.0000       0.051890         1.4120 
  72   0.0000       0.060454         1.6450 
  73   0.0000       0.063118         1.7175 
*Only the first 10 virtual orbitals were printed.

                    ********************************
                    * MULLIKEN POPULATION ANALYSIS *
                    ********************************

-----------------------
MULLIKEN ATOMIC CHARGES
-----------------------
   0 N :   -0.163771
   1 C :    0.069830
   2 C :   -0.219530
   3 C :    0.211542
   4 C :   -0.232062
   5 C :    0.054234
   6 H :    0.170068
   7 H :    0.138368
   8 N :   -0.323394
   9 H :    0.138149
  10 H :    0.176495
  11 C :   -0.150558
  12 H :    0.133945
  13 H :    0.132428
  14 H :    0.132439
  15 N :   -0.174948
  16 C :   -0.007537
  17 C :    0.174496
  18 H :    0.094626
  19 O :   -0.437042
  20 C :    0.051994
  21 C :   -0.127242
  22 C :   -0.169072
  23 C :   -0.113892
  24 C :   -0.174331
  25 C :   -0.069680
  26 H :    0.132309
  27 H :    0.142259
  28 H :    0.143457
  29 H :    0.148934
  30 H :    0.117484
Sum of atomic charges:    0.0000000

--------------------------------
MULLIKEN REDUCED ORBITAL CHARGES
--------------------------------
  0 N s       :     3.477078  s :     3.477078
      pz      :     1.387683  p :     3.560596
      px      :     1.090750
      py      :     1.082163
      dz2     :     0.005081  d :     0.113019
      dxz     :     0.020954
      dyz     :     0.021515
      dx2y2   :     0.030118
      dxy     :     0.035352
      f0      :     0.001761  f :     0.012322
      f+1     :     0.001017
      f-1     :     0.001053
      f+2     :     0.001264
      f-2     :     0.000950
      f+3     :     0.004306
      f-3     :     0.001971
      g0      :     0.000029  g :     0.000755
      g+1     :     0.000054
      g-1     :     0.000055
      g+2     :     0.000061
      g-2     :     0.000051
      g+3     :     0.000020
      g-3     :     0.000091
      g+4     :     0.000201
      g-4     :     0.000195

  1 C s       :     3.234642  s :     3.234642
      pz      :     0.906839  p :     2.562524
      px      :     0.929017
      py      :     0.726668
      dz2     :     0.004828  d :     0.113276
      dxz     :     0.012050
      dyz     :     0.035843
      dx2y2   :     0.041025
      dxy     :     0.019530
      f0      :     0.002664  f :     0.017976
      f+1     :     0.000855
      f-1     :     0.001216
      f+2     :     0.002688
      f-2     :     0.001776
      f+3     :     0.006538
      f-3     :     0.002239
      g0      :     0.000080  g :     0.001753
      g+1     :     0.000072
      g-1     :     0.000235
      g+2     :     0.000133
      g-2     :     0.000087
      g+3     :     0.000062
      g-3     :     0.000223
      g+4     :     0.000364
      g-4     :     0.000496

  2 C s       :     3.294579  s :     3.294579
      pz      :     0.988005  p :     2.811435
      px      :     0.835782
      py      :     0.987648
      dz2     :     0.002172  d :     0.099696
      dxz     :     0.022199
      dyz     :     0.010487
      dx2y2   :     0.043001
      dxy     :     0.021837
      f0      :     0.002158  f :     0.012698
      f+1     :     0.000727
      f-1     :     0.001009
      f+2     :     0.001010
      f-2     :     0.001683
      f+3     :     0.003710
      f-3     :     0.002401
      g0      :     0.000046  g :     0.001122
      g+1     :     0.000105
      g-1     :     0.000060
      g+2     :     0.000058
      g-2     :     0.000078
      g+3     :     0.000044
      g-3     :     0.000146
      g+4     :     0.000289
      g-4     :     0.000296

  3 C s       :     3.170510  s :     3.170510
      pz      :     0.832619  p :     2.477053
      px      :     0.817248
      py      :     0.827187
      dz2     :     0.003772  d :     0.116138
      dxz     :     0.039802
      dyz     :     0.032947
      dx2y2   :     0.009315
      dxy     :     0.030302
      f0      :     0.002984  f :     0.022655
      f+1     :     0.001016
      f-1     :     0.001182
      f+2     :     0.002266
      f-2     :     0.002993
      f+3     :     0.008143
      f-3     :     0.004071
      g0      :     0.000075  g :     0.002102
      g+1     :     0.000196
      g-1     :     0.000158
      g+2     :     0.000129
      g-2     :     0.000142
      g+3     :     0.000085
      g-3     :     0.000248
      g+4     :     0.000506
      g-4     :     0.000564

  4 C s       :     3.299428  s :     3.299428
      pz      :     0.992766  p :     2.820104
      px      :     0.962826
      py      :     0.864513
      dz2     :     0.002826  d :     0.098241
      dxz     :     0.013819
      dyz     :     0.017085
      dx2y2   :     0.026150
      dxy     :     0.038361
      f0      :     0.002136  f :     0.013149
      f+1     :     0.000890
      f-1     :     0.000980
      f+2     :     0.001345
      f-2     :     0.001281
      f+3     :     0.004810
      f-3     :     0.001707
      g0      :     0.000047  g :     0.001140
      g+1     :     0.000076
      g-1     :     0.000088
      g+2     :     0.000076
      g-2     :     0.000065
      g+3     :     0.000028
      g-3     :     0.000173
      g+4     :     0.000266
      g-4     :     0.000322

  5 C s       :     3.250700  s :     3.250700
      pz      :     0.903591  p :     2.560564
      px      :     0.742584
      py      :     0.914390
      dz2     :     0.003664  d :     0.114496
      dxz     :     0.041420
      dyz     :     0.008191
      dx2y2   :     0.031895
      dxy     :     0.029326
      f0      :     0.002749  f :     0.018248
      f+1     :     0.000980
      f-1     :     0.000954
      f+2     :     0.001367
      f-2     :     0.003188
      f+3     :     0.006123
      f-3     :     0.002887
      g0      :     0.000068  g :     0.001757
      g+1     :     0.000257
      g-1     :     0.000068
      g+2     :     0.000092
      g-2     :     0.000119
      g+3     :     0.000042
      g-3     :     0.000236
      g+4     :     0.000481
      g-4     :     0.000393

  6 H s       :     0.801026  s :     0.801026
      pz      :     0.010925  p :     0.025713
      px      :     0.006040
      py      :     0.008748
      dz2     :     0.000099  d :     0.002984
      dxz     :     0.001122
      dyz     :     0.000200
      dx2y2   :     0.000559
      dxy     :     0.001005
      f0      :     0.000036  f :     0.000209
      f+1     :     0.000011
      f-1     :     0.000008
      f+2     :     0.000031
      f-2     :     0.000018
      f+3     :     0.000061
      f-3     :     0.000043

  7 H s       :     0.833742  s :     0.833742
      pz      :     0.013308  p :     0.024626
      px      :     0.008390
      py      :     0.002927
      dz2     :     0.000062  d :     0.003055
      dxz     :     0.000075
      dyz     :     0.001307
      dx2y2   :     0.000279
      dxy     :     0.001331
      f0      :     0.000034  f :     0.000209
      f+1     :     0.000006
      f-1     :     0.000014
      f+2     :     0.000044
      f-2     :     0.000008
      f+3     :     0.000065
      f-3     :     0.000038

  8 N s       :     3.610631  s :     3.610631
      pz      :     1.282660  p :     3.621295
      px      :     0.888349
      py      :     1.450287
      dz2     :     0.007551  d :     0.080542
      dxz     :     0.017366
      dyz     :     0.011017
      dx2y2   :     0.017608
      dxy     :     0.027000
      f0      :     0.001424  f :     0.010182
      f+1     :     0.000958
      f-1     :     0.000440
      f+2     :     0.000709
      f-2     :     0.001036
      f+3     :     0.003507
      f-3     :     0.002108
      g0      :     0.000041  g :     0.000744
      g+1     :     0.000066
      g-1     :     0.000041
      g+2     :     0.000039
      g-2     :     0.000074
      g+3     :     0.000022
      g-3     :     0.000083
      g+4     :     0.000182
      g-4     :     0.000196

  9 H s       :     0.827771  s :     0.827771
      pz      :     0.013893  p :     0.030554
      px      :     0.006248
      py      :     0.010414
      dz2     :     0.000048  d :     0.003299
      dxz     :     0.001207
      dyz     :     0.000235
      dx2y2   :     0.000761
      dxy     :     0.001048
      f0      :     0.000037  f :     0.000227
      f+1     :     0.000011
      f-1     :     0.000007
      f+2     :     0.000025
      f-2     :     0.000032
      f+3     :     0.000081
      f-3     :     0.000035

 10 H s       :     0.795357  s :     0.795357
      pz      :     0.010721  p :     0.024983
      px      :     0.008535
      py      :     0.005728
      dz2     :     0.000132  d :     0.002957
      dxz     :     0.000105
      dyz     :     0.001163
      dx2y2   :     0.000137
      dxy     :     0.001420
      f0      :     0.000033  f :     0.000208
      f+1     :     0.000005
      f-1     :     0.000018
      f+2     :     0.000042
      f-2     :     0.000006
      f+3     :     0.000071
      f-3     :     0.000034

 11 C s       :     3.293714  s :     3.293714
      pz      :     1.039818  p :     2.775115
      px      :     0.820971
      py      :     0.914326
      dz2     :     0.010332  d :     0.070986
      dxz     :     0.019207
      dyz     :     0.016532
      dx2y2   :     0.009003
      dxy     :     0.015912
      f0      :     0.002471  f :     0.009751
      f+1     :     0.000638
      f-1     :     0.000458
      f+2     :     0.000173
      f-2     :     0.002515
      f+3     :     0.001739
      f-3     :     0.001758
      g0      :     0.000074  g :     0.000992
      g+1     :     0.000133
      g-1     :     0.000090
      g+2     :     0.000032
      g-2     :     0.000118
      g+3     :     0.000039
      g-3     :     0.000171
      g+4     :     0.000173
      g-4     :     0.000162

 12 H s       :     0.835672  s :     0.835672
      pz      :     0.010166  p :     0.026728
      px      :     0.008966
      py      :     0.007596
      dz2     :     0.001000  d :     0.003387
      dxz     :     0.000255
      dyz     :     0.000552
      dx2y2   :     0.000579
      dxy     :     0.001001
      f0      :     0.000019  f :     0.000268
      f+1     :     0.000010
      f-1     :     0.000092
      f+2     :     0.000032
      f-2     :     0.000026
      f+3     :     0.000051
      f-3     :     0.000039

 13 H s       :     0.833198  s :     0.833198
      pz      :     0.007800  p :     0.030423
      px      :     0.010914
      py      :     0.011709
      dz2     :     0.000424  d :     0.003681
      dxz     :     0.001209
      dyz     :     0.001437
      dx2y2   :     0.000220
      dxy     :     0.000390
      f0      :     0.000045  f :     0.000270
      f+1     :     0.000066
      f-1     :     0.000080
      f+2     :     0.000037
      f-2     :     0.000037
      f+3     :     0.000002
      f-3     :     0.000003

 14 H s       :     0.837168  s :     0.837168
      pz      :     0.010417  p :     0.026736
      px      :     0.007710
      py      :     0.008609
      dz2     :     0.000839  d :     0.003389
      dxz     :     0.000630
      dyz     :     0.000308
      dx2y2   :     0.001035
      dxy     :     0.000576
      f0      :     0.000014  f :     0.000268
      f+1     :     0.000069
      f-1     :     0.000031
      f+2     :     0.000032
      f-2     :     0.000024
      f+3     :     0.000064
      f-3     :     0.000033

 15 N s       :     3.682647  s :     3.682647
      pz      :     1.043279  p :     3.384048
      px      :     0.914777
      py      :     1.425991
      dz2     :     0.005943  d :     0.096705
      dxz     :     0.031990
      dyz     :     0.010019
      dx2y2   :     0.019824
      dxy     :     0.028929
      f0      :     0.001297  f :     0.010765
      f+1     :     0.000840
      f-1     :     0.000279
      f+2     :     0.000866
      f-2     :     0.002029
      f+3     :     0.003499
      f-3     :     0.001955
      g0      :     0.000036  g :     0.000784
      g+1     :     0.000096
      g-1     :     0.000040
      g+2     :     0.000036
      g-2     :     0.000069
      g+3     :     0.000018
      g-3     :     0.000101
      g+4     :     0.000179
      g-4     :     0.000208

 16 C s       :     3.192124  s :     3.192124
      pz      :     0.984736  p :     2.679219
      px      :     0.822321
      py      :     0.872162
      dz2     :     0.003818  d :     0.118361
      dxz     :     0.020987
      dyz     :     0.011536
      dx2y2   :     0.054743
      dxy     :     0.027277
      f0      :     0.002019  f :     0.016174
      f+1     :     0.001000
      f-1     :     0.000586
      f+2     :     0.001233
      f-2     :     0.001603
      f+3     :     0.005799
      f-3     :     0.003935
      g0      :     0.000073  g :     0.001660
      g+1     :     0.000134
      g-1     :     0.000094
      g+2     :     0.000108
      g-2     :     0.000110
      g+3     :     0.000059
      g-3     :     0.000215
      g+4     :     0.000336
      g-4     :     0.000533

 17 C s       :     3.205767  s :     3.205767
      pz      :     0.731636  p :     2.423996
      px      :     0.842846
      py      :     0.849513
      dz2     :     0.006674  d :     0.168638
      dxz     :     0.039321
      dyz     :     0.027600
      dx2y2   :     0.039675
      dxy     :     0.055368
      f0      :     0.002388  f :     0.024240
      f+1     :     0.001177
      f-1     :     0.001042
      f+2     :     0.002077
      f-2     :     0.003705
      f+3     :     0.007711
      f-3     :     0.006140
      g0      :     0.000099  g :     0.002863
      g+1     :     0.000243
      g-1     :     0.000179
      g+2     :     0.000164
      g-2     :     0.000207
      g+3     :     0.000161
      g-3     :     0.000321
      g+4     :     0.000608
      g-4     :     0.000880

 18 H s       :     0.872685  s :     0.872685
      pz      :     0.012414  p :     0.028863
      px      :     0.007529
      py      :     0.008920
      dz2     :     0.000179  d :     0.003595
      dxz     :     0.000078
      dyz     :     0.001604
      dx2y2   :     0.000378
      dxy     :     0.001357
      f0      :     0.000035  f :     0.000231
      f+1     :     0.000003
      f-1     :     0.000021
      f+2     :     0.000059
      f-2     :     0.000007
      f+3     :     0.000061
      f-3     :     0.000044

 19 O s       :     3.783103  s :     3.783103
      pz      :     1.398192  p :     4.615384
      px      :     1.584890
      py      :     1.632301
      dz2     :     0.002851  d :     0.034714
      dxz     :     0.007694
      dyz     :     0.005831
      dx2y2   :     0.009297
      dxy     :     0.009042
      f0      :     0.000345  f :     0.003637
      f+1     :     0.000227
      f-1     :     0.000183
      f+2     :     0.000068
      f-2     :     0.000921
      f+3     :     0.000981
      f-3     :     0.000913
      g0      :     0.000012  g :     0.000204
      g+1     :     0.000020
      g-1     :     0.000016
      g+2     :     0.000005
      g-2     :     0.000026
      g+3     :     0.000011
      g-3     :     0.000022
      g+4     :     0.000049
      g-4     :     0.000041

 20 C s       :     3.265666  s :     3.265666
      pz      :     0.886250  p :     2.545538
      px      :     0.874263
      py      :     0.785025
      dz2     :     0.032697  d :     0.116693
      dxz     :     0.015367
      dyz     :     0.019410
      dx2y2   :     0.027779
      dxy     :     0.021440
      f0      :     0.001512  f :     0.018664
      f+1     :     0.002353
      f-1     :     0.002144
      f+2     :     0.003908
      f-2     :     0.001789
      f+3     :     0.003855
      f-3     :     0.003102
      g0      :     0.000094  g :     0.001444
      g+1     :     0.000110
      g-1     :     0.000159
      g+2     :     0.000140
      g-2     :     0.000179
      g+3     :     0.000194
      g-3     :     0.000211
      g+4     :     0.000185
      g-4     :     0.000171

 21 C s       :     3.272627  s :     3.272627
      pz      :     0.916267  p :     2.731471
      px      :     0.921656
      py      :     0.893547
      dz2     :     0.012683  d :     0.107918
      dxz     :     0.008499
      dyz     :     0.028476
      dx2y2   :     0.025340
      dxy     :     0.032919
      f0      :     0.001737  f :     0.014052
      f+1     :     0.002083
      f-1     :     0.000911
      f+2     :     0.002765
      f-2     :     0.001792
      f+3     :     0.002708
      f-3     :     0.002055
      g0      :     0.000069  g :     0.001174
      g+1     :     0.000099
      g-1     :     0.000119
      g+2     :     0.000099
      g-2     :     0.000116
      g+3     :     0.000166
      g-3     :     0.000133
      g+4     :     0.000206
      g-4     :     0.000166

 22 C s       :     3.273141  s :     3.273141
      pz      :     0.944943  p :     2.766602
      px      :     0.941450
      py      :     0.880209
      dz2     :     0.013955  d :     0.114845
      dxz     :     0.014650
      dyz     :     0.031286
      dx2y2   :     0.026070
      dxy     :     0.028884
      f0      :     0.001659  f :     0.013294
      f+1     :     0.001442
      f-1     :     0.001282
      f+2     :     0.002980
      f-2     :     0.001456
      f+3     :     0.002024
      f-3     :     0.002451
      g0      :     0.000066  g :     0.001190
      g+1     :     0.000047
      g-1     :     0.000177
      g+2     :     0.000096
      g-2     :     0.000132
      g+3     :     0.000131
      g-3     :     0.000176
      g+4     :     0.000195
      g-4     :     0.000168

 23 C s       :     3.253286  s :     3.253286
      pz      :     0.901954  p :     2.733951
      px      :     0.896402
      py      :     0.935595
      dz2     :     0.027695  d :     0.112379
      dxz     :     0.015043
      dyz     :     0.015365
      dx2y2   :     0.033233
      dxy     :     0.021042
      f0      :     0.000975  f :     0.013095
      f+1     :     0.002182
      f-1     :     0.001934
      f+2     :     0.002660
      f-2     :     0.001373
      f+3     :     0.002040
      f-3     :     0.001931
      g0      :     0.000065  g :     0.001182
      g+1     :     0.000106
      g-1     :     0.000097
      g+2     :     0.000125
      g-2     :     0.000184
      g+3     :     0.000197
      g-3     :     0.000195
      g+4     :     0.000101
      g-4     :     0.000113

 24 C s       :     3.267445  s :     3.267445
      pz      :     0.958914  p :     2.776737
      px      :     0.913441
      py      :     0.904382
      dz2     :     0.013723  d :     0.115638
      dxz     :     0.009579
      dyz     :     0.035986
      dx2y2   :     0.022726
      dxy     :     0.033624
      f0      :     0.001674  f :     0.013323
      f+1     :     0.002086
      f-1     :     0.000719
      f+2     :     0.002700
      f-2     :     0.001766
      f+3     :     0.002420
      f-3     :     0.001958
      g0      :     0.000067  g :     0.001188
      g+1     :     0.000104
      g-1     :     0.000119
      g+2     :     0.000109
      g-2     :     0.000122
      g+3     :     0.000175
      g-3     :     0.000131
      g+4     :     0.000200
      g-4     :     0.000161

 25 C s       :     3.290100  s :     3.290100
      pz      :     0.912836  p :     2.665986
      px      :     0.901965
      py      :     0.851185
      dz2     :     0.013850  d :     0.098335
      dxz     :     0.010674
      dyz     :     0.022681
      dx2y2   :     0.021518
      dxy     :     0.029612
      f0      :     0.001717  f :     0.014078
      f+1     :     0.001539
      f-1     :     0.001459
      f+2     :     0.003122
      f-2     :     0.001519
      f+3     :     0.002037
      f-3     :     0.002684
      g0      :     0.000069  g :     0.001180
      g+1     :     0.000045
      g-1     :     0.000177
      g+2     :     0.000096
      g-2     :     0.000132
      g+3     :     0.000130
      g-3     :     0.000168
      g+4     :     0.000196
      g-4     :     0.000166

 26 H s       :     0.835930  s :     0.835930
      pz      :     0.008360  p :     0.028219
      px      :     0.010552
      py      :     0.009306
      dz2     :     0.000955  d :     0.003316
      dxz     :     0.000495
      dyz     :     0.000359
      dx2y2   :     0.000997
      dxy     :     0.000510
      f0      :     0.000016  f :     0.000226
      f+1     :     0.000032
      f-1     :     0.000047
      f+2     :     0.000049
      f-2     :     0.000029
      f+3     :     0.000021
      f-3     :     0.000032

 27 H s       :     0.828339  s :     0.828339
      pz      :     0.009836  p :     0.026143
      px      :     0.007667
      py      :     0.008640
      dz2     :     0.000987  d :     0.003051
      dxz     :     0.000216
      dyz     :     0.000512
      dx2y2   :     0.000701
      dxy     :     0.000635
      f0      :     0.000017  f :     0.000208
      f+1     :     0.000056
      f-1     :     0.000015
      f+2     :     0.000035
      f-2     :     0.000034
      f+3     :     0.000031
      f-3     :     0.000021

 28 H s       :     0.827297  s :     0.827297
      pz      :     0.010972  p :     0.026020
      px      :     0.010597
      py      :     0.004451
      dz2     :     0.000059  d :     0.003020
      dxz     :     0.000143
      dyz     :     0.001305
      dx2y2   :     0.000411
      dxy     :     0.001102
      f0      :     0.000029  f :     0.000206
      f+1     :     0.000007
      f-1     :     0.000014
      f+2     :     0.000041
      f-2     :     0.000016
      f+3     :     0.000050
      f-3     :     0.000049

 29 H s       :     0.822189  s :     0.822189
      pz      :     0.009385  p :     0.025677
      px      :     0.009762
      py      :     0.006530
      dz2     :     0.000955  d :     0.002993
      dxz     :     0.000395
      dyz     :     0.000335
      dx2y2   :     0.000892
      dxy     :     0.000416
      f0      :     0.000018  f :     0.000207
      f+1     :     0.000026
      f-1     :     0.000044
      f+2     :     0.000048
      f-2     :     0.000022
      f+3     :     0.000020
      f-3     :     0.000030

 30 H s       :     0.850490  s :     0.850490
      pz      :     0.007068  p :     0.028624
      px      :     0.010938
      py      :     0.010619
      dz2     :     0.000798  d :     0.003178
      dxz     :     0.000438
      dyz     :     0.000516
      dx2y2   :     0.000743
      dxy     :     0.000683
      f0      :     0.000016  f :     0.000223
      f+1     :     0.000062
      f-1     :     0.000015
      f+2     :     0.000048
      f-2     :     0.000031
      f+3     :     0.000031
      f-3     :     0.000020


                     *******************************
                     * LOEWDIN POPULATION ANALYSIS *
                     *******************************

----------------------
LOEWDIN ATOMIC CHARGES
----------------------
   0 N :    0.444250
   1 C :    0.009949
   2 C :    0.073818
   3 C :   -0.345197
   4 C :    0.075607
   5 C :    0.009872
   6 H :   -0.035924
   7 H :   -0.048351
   8 N :    0.128760
   9 H :   -0.058461
  10 H :   -0.036167
  11 C :    0.226464
  12 H :   -0.044062
  13 H :   -0.047138
  14 H :   -0.044036
  15 N :    0.185190
  16 C :   -0.166566
  17 C :   -0.526764
  18 H :   -0.085248
  19 O :    0.293331
  20 C :   -0.113348
  21 C :    0.084578
  22 C :    0.065919
  23 C :    0.069659
  24 C :    0.065684
  25 C :    0.082279
  26 H :   -0.049374
  27 H :   -0.054420
  28 H :   -0.053560
  29 H :   -0.054285
  30 H :   -0.052461

-------------------------------
LOEWDIN REDUCED ORBITAL CHARGES
-------------------------------
  0 N s       :     2.693809  s :     2.693809
      pz      :     1.107550  p :     3.311873
      px      :     1.095556
      py      :     1.108767
      dz2     :     0.028867  d :     0.464439
      dxz     :     0.068939
      dyz     :     0.071611
      dx2y2   :     0.145230
      dxy     :     0.149792
      f0      :     0.005849  f :     0.081318
      f+1     :     0.004172
      f-1     :     0.004495
      f+2     :     0.012249
      f-2     :     0.008856
      f+3     :     0.032973
      f-3     :     0.012724
      g0      :     0.000098  g :     0.004310
      g+1     :     0.000506
      g-1     :     0.000513
      g+2     :     0.000486
      g-2     :     0.000456
      g+3     :     0.000105
      g-3     :     0.000312
      g+4     :     0.000966
      g-4     :     0.000869

  1 C s       :     2.583429  s :     2.583429
      pz      :     0.751282  p :     2.634453
      px      :     0.993111
      py      :     0.890060
      dz2     :     0.048788  d :     0.597933
      dxz     :     0.036467
      dyz     :     0.132021
      dx2y2   :     0.212825
      dxy     :     0.167831
      f0      :     0.009584  f :     0.155515
      f+1     :     0.007492
      f-1     :     0.012703
      f+2     :     0.025259
      f-2     :     0.017074
      f+3     :     0.053240
      f-3     :     0.030162
      g0      :     0.000846  g :     0.018722
      g+1     :     0.000933
      g-1     :     0.003292
      g+2     :     0.002132
      g-2     :     0.001488
      g+3     :     0.000445
      g-3     :     0.001532
      g+4     :     0.003110
      g-4     :     0.004944

  2 C s       :     2.587524  s :     2.587524
      pz      :     0.791061  p :     2.734634
      px      :     0.988377
      py      :     0.955196
      dz2     :     0.039780  d :     0.480060
      dxz     :     0.083653
      dyz     :     0.026752
      dx2y2   :     0.182259
      dxy     :     0.147616
      f0      :     0.007783  f :     0.111990
      f+1     :     0.008619
      f-1     :     0.006602
      f+2     :     0.007934
      f-2     :     0.016679
      f+3     :     0.039520
      f-3     :     0.024854
      g0      :     0.000451  g :     0.011973
      g+1     :     0.001365
      g-1     :     0.000781
      g+2     :     0.001175
      g-2     :     0.001312
      g+3     :     0.000437
      g-3     :     0.000761
      g+4     :     0.002999
      g-4     :     0.002692

  3 C s       :     2.589665  s :     2.589665
      pz      :     0.717173  p :     2.695849
      px      :     0.974354
      py      :     1.004322
      dz2     :     0.062822  d :     0.830453
      dxz     :     0.137212
      dyz     :     0.122393
      dx2y2   :     0.253855
      dxy     :     0.254171
      f0      :     0.012566  f :     0.207183
      f+1     :     0.012182
      f-1     :     0.011230
      f+2     :     0.020051
      f-2     :     0.030760
      f+3     :     0.082886
      f-3     :     0.037508
      g0      :     0.000764  g :     0.022048
      g+1     :     0.002683
      g-1     :     0.002255
      g+2     :     0.001928
      g-2     :     0.002044
      g+3     :     0.000817
      g-3     :     0.001534
      g+4     :     0.004235
      g-4     :     0.005787

  4 C s       :     2.586693  s :     2.586693
      pz      :     0.796703  p :     2.740294
      px      :     0.975154
      py      :     0.968436
      dz2     :     0.039957  d :     0.474136
      dxz     :     0.036705
      dyz     :     0.067916
      dx2y2   :     0.158771
      dxy     :     0.170787
      f0      :     0.007439  f :     0.111402
      f+1     :     0.007088
      f-1     :     0.008313
      f+2     :     0.012119
      f-2     :     0.012415
      f+3     :     0.042662
      f-3     :     0.021366
      g0      :     0.000465  g :     0.011867
      g+1     :     0.000993
      g-1     :     0.001052
      g+2     :     0.001230
      g-2     :     0.001262
      g+3     :     0.000233
      g-3     :     0.001013
      g+4     :     0.002132
      g-4     :     0.003488

  5 C s       :     2.583517  s :     2.583517
      pz      :     0.748051  p :     2.630004
      px      :     0.922249
      py      :     0.959704
      dz2     :     0.046642  d :     0.602322
      dxz     :     0.144949
      dyz     :     0.026419
      dx2y2   :     0.228562
      dxy     :     0.155750
      f0      :     0.009997  f :     0.155521
      f+1     :     0.012179
      f-1     :     0.007220
      f+2     :     0.012377
      f-2     :     0.029900
      f+3     :     0.054759
      f-3     :     0.029088
      g0      :     0.000650  g :     0.018763
      g+1     :     0.003657
      g-1     :     0.000851
      g+2     :     0.001801
      g-2     :     0.001759
      g+3     :     0.000356
      g-3     :     0.001509
      g+4     :     0.004924
      g-4     :     0.003257

  6 H s       :     0.777225  s :     0.777225
      pz      :     0.049332  p :     0.184174
      px      :     0.093999
      py      :     0.040843
      dz2     :     0.005045  d :     0.064786
      dxz     :     0.019030
      dyz     :     0.002395
      dx2y2   :     0.018453
      dxy     :     0.019862
      f0      :     0.001090  f :     0.009739
      f+1     :     0.000953
      f-1     :     0.000344
      f+2     :     0.001200
      f-2     :     0.000718
      f+3     :     0.002923
      f-3     :     0.002511

  7 H s       :     0.782508  s :     0.782508
      pz      :     0.054525  p :     0.189535
      px      :     0.041967
      py      :     0.093043
      dz2     :     0.005066  d :     0.066330
      dxz     :     0.000791
      dyz     :     0.021192
      dx2y2   :     0.015643
      dxy     :     0.023637
      f0      :     0.001079  f :     0.009978
      f+1     :     0.000259
      f-1     :     0.001094
      f+2     :     0.001739
      f-2     :     0.000267
      f+3     :     0.003167
      f-3     :     0.002373

  8 N s       :     2.911917  s :     2.911917
      pz      :     1.094707  p :     3.484517
      px      :     1.033989
      py      :     1.355822
      dz2     :     0.034471  d :     0.385576
      dxz     :     0.069519
      dyz     :     0.016281
      dx2y2   :     0.119957
      dxy     :     0.145349
      f0      :     0.005852  f :     0.083512
      f+1     :     0.006890
      f-1     :     0.002895
      f+2     :     0.004263
      f-2     :     0.010255
      f+3     :     0.033484
      f-3     :     0.019872
      g0      :     0.000233  g :     0.005718
      g+1     :     0.000740
      g-1     :     0.000168
      g+2     :     0.000470
      g-2     :     0.000670
      g+3     :     0.000129
      g-3     :     0.000430
      g+4     :     0.001639
      g-4     :     0.001239

  9 H s       :     0.780303  s :     0.780303
      pz      :     0.055438  p :     0.200501
      px      :     0.090636
      py      :     0.054427
      dz2     :     0.004947  d :     0.067594
      dxz     :     0.018668
      dyz     :     0.003582
      dx2y2   :     0.020502
      dxy     :     0.019896
      f0      :     0.001139  f :     0.010063
      f+1     :     0.000935
      f-1     :     0.000395
      f+2     :     0.000889
      f-2     :     0.001106
      f+3     :     0.003434
      f-3     :     0.002165

 10 H s       :     0.777489  s :     0.777489
      pz      :     0.049427  p :     0.184156
      px      :     0.035976
      py      :     0.098753
      dz2     :     0.005298  d :     0.064801
      dxz     :     0.000745
      dyz     :     0.020501
      dx2y2   :     0.015768
      dxy     :     0.022488
      f0      :     0.001035  f :     0.009722
      f+1     :     0.000231
      f-1     :     0.001131
      f+2     :     0.001763
      f-2     :     0.000187
      f+3     :     0.003219
      f-3     :     0.002155

 11 C s       :     2.548468  s :     2.548468
      pz      :     0.969176  p :     2.685571
      px      :     0.830816
      py      :     0.885580
      dz2     :     0.069902  d :     0.424390
      dxz     :     0.083723
      dyz     :     0.078431
      dx2y2   :     0.083414
      dxy     :     0.108921
      f0      :     0.016980  f :     0.106932
      f+1     :     0.009369
      f-1     :     0.006519
      f+2     :     0.008154
      f-2     :     0.021931
      f+3     :     0.023392
      f-3     :     0.020586
      g0      :     0.000339  g :     0.008174
      g+1     :     0.001194
      g-1     :     0.000699
      g+2     :     0.000326
      g-2     :     0.000670
      g+3     :     0.000270
      g-3     :     0.001302
      g+4     :     0.001491
      g-4     :     0.001883

 12 H s       :     0.779590  s :     0.779590
      pz      :     0.066362  p :     0.188131
      px      :     0.044531
      py      :     0.077239
      dz2     :     0.017182  d :     0.066827
      dxz     :     0.005240
      dyz     :     0.015219
      dx2y2   :     0.011868
      dxy     :     0.017318
      f0      :     0.000765  f :     0.009514
      f+1     :     0.000330
      f-1     :     0.002780
      f+2     :     0.001609
      f-2     :     0.001217
      f+3     :     0.001630
      f-3     :     0.001184

 13 H s       :     0.783859  s :     0.783859
      pz      :     0.087958  p :     0.188205
      px      :     0.048211
      py      :     0.052037
      dz2     :     0.018056  d :     0.065732
      dxz     :     0.019354
      dyz     :     0.021718
      dx2y2   :     0.002270
      dxy     :     0.004335
      f0      :     0.002306  f :     0.009341
      f+1     :     0.002388
      f-1     :     0.002647
      f+2     :     0.000770
      f-2     :     0.001098
      f+3     :     0.000047
      f-3     :     0.000086

 14 H s       :     0.779745  s :     0.779745
      pz      :     0.063992  p :     0.188051
      px      :     0.069103
      py      :     0.054956
      dz2     :     0.014794  d :     0.066740
      dxz     :     0.013752
      dyz     :     0.007543
      dx2y2   :     0.015462
      dxy     :     0.015189
      f0      :     0.000647  f :     0.009500
      f+1     :     0.002057
      f-1     :     0.000960
      f+2     :     0.001212
      f-2     :     0.001436
      f+3     :     0.001877
      f-3     :     0.001311

 15 N s       :     2.896742  s :     2.896742
      pz      :     0.911967  p :     3.381386
      px      :     1.087367
      py      :     1.382052
      dz2     :     0.034557  d :     0.441259
      dxz     :     0.121175
      dyz     :     0.013294
      dx2y2   :     0.124972
      dxy     :     0.147261
      f0      :     0.004710  f :     0.089197
      f+1     :     0.007170
      f-1     :     0.002857
      f+2     :     0.004155
      f-2     :     0.017668
      f+3     :     0.033962
      f-3     :     0.018676
      g0      :     0.000230  g :     0.006225
      g+1     :     0.001233
      g-1     :     0.000151
      g+2     :     0.000447
      g-2     :     0.000680
      g+3     :     0.000087
      g-3     :     0.000437
      g+4     :     0.001643
      g-4     :     0.001317

 16 C s       :     2.624669  s :     2.624669
      pz      :     0.804099  p :     2.763490
      px      :     0.990581
      py      :     0.968810
      dz2     :     0.054130  d :     0.608691
      dxz     :     0.086509
      dyz     :     0.032085
      dx2y2   :     0.242494
      dxy     :     0.193473
      f0      :     0.010619  f :     0.150968
      f+1     :     0.012534
      f-1     :     0.007938
      f+2     :     0.008165
      f-2     :     0.017575
      f+3     :     0.062614
      f-3     :     0.031523
      g0      :     0.000752  g :     0.018748
      g+1     :     0.001944
      g-1     :     0.001228
      g+2     :     0.001879
      g-2     :     0.001859
      g+3     :     0.000566
      g-3     :     0.001469
      g+4     :     0.004064
      g-4     :     0.004987

 17 C s       :     2.622739  s :     2.622739
      pz      :     0.658509  p :     2.642683
      px      :     1.003813
      py      :     0.980361
      dz2     :     0.071121  d :     0.962699
      dxz     :     0.148818
      dyz     :     0.113896
      dx2y2   :     0.348027
      dxy     :     0.280838
      f0      :     0.015682  f :     0.263521
      f+1     :     0.015747
      f-1     :     0.014181
      f+2     :     0.019497
      f-2     :     0.040231
      f+3     :     0.093302
      f-3     :     0.064881
      g0      :     0.001353  g :     0.035121
      g+1     :     0.003953
      g-1     :     0.003159
      g+2     :     0.003063
      g-2     :     0.003296
      g+3     :     0.001545
      g-3     :     0.002669
      g+4     :     0.005546
      g-4     :     0.010538

 18 H s       :     0.820637  s :     0.820637
      pz      :     0.051571  p :     0.189041
      px      :     0.036379
      py      :     0.101091
      dz2     :     0.005247  d :     0.066038
      dxz     :     0.000632
      dyz     :     0.021511
      dx2y2   :     0.016389
      dxy     :     0.022259
      f0      :     0.001057  f :     0.009532
      f+1     :     0.000223
      f-1     :     0.001067
      f+2     :     0.001838
      f-2     :     0.000181
      f+3     :     0.003057
      f-3     :     0.002108

 19 O s       :     3.251256  s :     3.251256
      pz      :     1.256051  p :     4.328849
      px      :     1.532010
      py      :     1.540787
      dz2     :     0.009828  d :     0.103485
      dxz     :     0.011971
      dyz     :     0.008391
      dx2y2   :     0.043662
      dxy     :     0.029633
      f0      :     0.001570  f :     0.021877
      f+1     :     0.001613
      f-1     :     0.001390
      f+2     :     0.000431
      f-2     :     0.002964
      f+3     :     0.007929
      f-3     :     0.005981
      g0      :     0.000051  g :     0.001202
      g+1     :     0.000080
      g-1     :     0.000060
      g+2     :     0.000069
      g-2     :     0.000111
      g+3     :     0.000050
      g-3     :     0.000091
      g+4     :     0.000244
      g-4     :     0.000447

 20 C s       :     2.578774  s :     2.578774
      pz      :     0.888920  p :     2.738660
      px      :     0.898888
      py      :     0.950852
      dz2     :     0.117485  d :     0.627636
      dxz     :     0.093498
      dyz     :     0.113909
      dx2y2   :     0.160739
      dxy     :     0.142005
      f0      :     0.012809  f :     0.153809
      f+1     :     0.016041
      f-1     :     0.019758
      f+2     :     0.030253
      f-2     :     0.017604
      f+3     :     0.031011
      f-3     :     0.026334
      g0      :     0.001029  g :     0.014468
      g+1     :     0.001198
      g-1     :     0.001371
      g+2     :     0.001281
      g-2     :     0.001575
      g+3     :     0.002105
      g-3     :     0.002303
      g+4     :     0.001832
      g-4     :     0.001775

 21 C s       :     2.582197  s :     2.582197
      pz      :     0.849404  p :     2.693127
      px      :     0.868047
      py      :     0.975675
      dz2     :     0.062276  d :     0.511824
      dxz     :     0.066661
      dyz     :     0.126063
      dx2y2   :     0.114708
      dxy     :     0.142116
      f0      :     0.014586  f :     0.116493
      f+1     :     0.013377
      f-1     :     0.009127
      f+2     :     0.020000
      f-2     :     0.014413
      f+3     :     0.025527
      f-3     :     0.019464
      g0      :     0.000837  g :     0.011781
      g+1     :     0.001099
      g-1     :     0.001223
      g+2     :     0.001026
      g-2     :     0.001066
      g+3     :     0.001869
      g-3     :     0.001265
      g+4     :     0.001992
      g-4     :     0.001404

 22 C s       :     2.588748  s :     2.588748
      pz      :     0.860819  p :     2.714411
      px      :     0.867640
      py      :     0.985952
      dz2     :     0.062122  d :     0.505754
      dxz     :     0.068368
      dyz     :     0.127077
      dx2y2   :     0.125551
      dxy     :     0.122638
      f0      :     0.014749  f :     0.113512
      f+1     :     0.008271
      f-1     :     0.013590
      f+2     :     0.022114
      f-2     :     0.011968
      f+3     :     0.019304
      f-3     :     0.023517
      g0      :     0.000812  g :     0.011655
      g+1     :     0.000666
      g-1     :     0.001678
      g+2     :     0.000812
      g-2     :     0.001301
      g+3     :     0.001205
      g-3     :     0.001901
      g+4     :     0.001721
      g-4     :     0.001560

 23 C s       :     2.590268  s :     2.590268
      pz      :     0.872035  p :     2.705057
      px      :     0.886928
      py      :     0.946094
      dz2     :     0.109938  d :     0.509448
      dxz     :     0.090930
      dyz     :     0.080663
      dx2y2   :     0.129066
      dxy     :     0.098851
      f0      :     0.008938  f :     0.113946
      f+1     :     0.015166
      f-1     :     0.016815
      f+2     :     0.022069
      f-2     :     0.016302
      f+3     :     0.017495
      f-3     :     0.017161
      g0      :     0.000901  g :     0.011622
      g+1     :     0.001272
      g-1     :     0.000826
      g+2     :     0.001204
      g-2     :     0.001557
      g+3     :     0.002040
      g-3     :     0.002004
      g+4     :     0.000810
      g-4     :     0.001008

 24 C s       :     2.588528  s :     2.588528
      pz      :     0.863495  p :     2.715513
      px      :     0.883775
      py      :     0.968243
      dz2     :     0.062367  d :     0.505317
      dxz     :     0.067018
      dyz     :     0.129110
      dx2y2   :     0.110428
      dxy     :     0.136394
      f0      :     0.014606  f :     0.113333
      f+1     :     0.013381
      f-1     :     0.008663
      f+2     :     0.020030
      f-2     :     0.014007
      f+3     :     0.023810
      f-3     :     0.018836
      g0      :     0.000816  g :     0.011626
      g+1     :     0.001152
      g-1     :     0.001176
      g+2     :     0.001070
      g-2     :     0.001065
      g+3     :     0.001895
      g-3     :     0.001191
      g+4     :     0.001929
      g-4     :     0.001332

 25 C s       :     2.581832  s :     2.581832
      pz      :     0.854128  p :     2.695932
      px      :     0.857869
      py      :     0.983935
      dz2     :     0.065197  d :     0.512335
      dxz     :     0.070996
      dyz     :     0.127307
      dx2y2   :     0.122168
      dxy     :     0.126667
      f0      :     0.015069  f :     0.115884
      f+1     :     0.008244
      f-1     :     0.014448
      f+2     :     0.022158
      f-2     :     0.012363
      f+3     :     0.019412
      f-3     :     0.024190
      g0      :     0.000821  g :     0.011738
      g+1     :     0.000667
      g-1     :     0.001703
      g+2     :     0.000853
      g-2     :     0.001308
      g+3     :     0.001256
      g-3     :     0.001846
      g+4     :     0.001746
      g-4     :     0.001538

 26 H s       :     0.783896  s :     0.783896
      pz      :     0.065520  p :     0.190373
      px      :     0.057600
      py      :     0.067253
      dz2     :     0.014604  d :     0.065374
      dxz     :     0.011126
      dyz     :     0.012663
      dx2y2   :     0.015868
      dxy     :     0.011113
      f0      :     0.000808  f :     0.009731
      f+1     :     0.001089
      f-1     :     0.001661
      f+2     :     0.002082
      f-2     :     0.001685
      f+3     :     0.001087
      f-3     :     0.001319

 27 H s       :     0.790140  s :     0.790140
      pz      :     0.066409  p :     0.189700
      px      :     0.074612
      py      :     0.048679
      dz2     :     0.014795  d :     0.064850
      dxz     :     0.013803
      dyz     :     0.009759
      dx2y2   :     0.012826
      dxy     :     0.013667
      f0      :     0.000820  f :     0.009730
      f+1     :     0.002206
      f-1     :     0.000545
      f+2     :     0.001857
      f-2     :     0.001922
      f+3     :     0.001333
      f-3     :     0.001047

 28 H s       :     0.790394  s :     0.790394
      pz      :     0.047374  p :     0.188939
      px      :     0.050364
      py      :     0.091201
      dz2     :     0.004941  d :     0.064540
      dxz     :     0.001768
      dyz     :     0.020954
      dx2y2   :     0.016265
      dxy     :     0.020611
      f0      :     0.001240  f :     0.009686
      f+1     :     0.000263
      f-1     :     0.001081
      f+2     :     0.001552
      f-2     :     0.000539
      f+3     :     0.002520
      f-3     :     0.002491

 29 H s       :     0.789786  s :     0.789786
      pz      :     0.067129  p :     0.189840
      px      :     0.058961
      py      :     0.063750
      dz2     :     0.015098  d :     0.064925
      dxz     :     0.011283
      dyz     :     0.012525
      dx2y2   :     0.015210
      dxy     :     0.010810
      f0      :     0.000866  f :     0.009733
      f+1     :     0.001072
      f-1     :     0.001698
      f+2     :     0.002139
      f-2     :     0.001676
      f+3     :     0.001013
      f-3     :     0.001269

 30 H s       :     0.782166  s :     0.782166
      pz      :     0.066145  p :     0.194180
      px      :     0.077217
      py      :     0.050819
      dz2     :     0.014981  d :     0.066305
      dxz     :     0.014595
      dyz     :     0.010057
      dx2y2   :     0.012697
      dxy     :     0.013976
      f0      :     0.000853  f :     0.009810
      f+1     :     0.002263
      f-1     :     0.000545
      f+2     :     0.001872
      f-2     :     0.001944
      f+3     :     0.001284
      f-3     :     0.001049


                      *****************************
                      * MAYER POPULATION ANALYSIS *
                      *****************************

  NA   - Mulliken gross atomic population
  ZA   - Total nuclear charge
  QA   - Mulliken gross atomic charge
  VA   - Mayer's total valence
  BVA  - Mayer's bonded valence
  FA   - Mayer's free valence

  ATOM       NA         ZA         QA         VA         BVA        FA
  0 N      7.1638     7.0000    -0.1638     3.4636     3.4636    -0.0000
  1 C      5.9302     6.0000     0.0698     3.7808     3.7808    -0.0000
  2 C      6.2195     6.0000    -0.2195     3.8569     3.8569     0.0000
  3 C      5.7885     6.0000     0.2115     3.9007     3.9007     0.0000
  4 C      6.2321     6.0000    -0.2321     3.8164     3.8164    -0.0000
  5 C      5.9458     6.0000     0.0542     3.7691     3.7691    -0.0000
  6 H      0.8299     1.0000     0.1701     0.9671     0.9671    -0.0000
  7 H      0.8616     1.0000     0.1384     1.0035     1.0035     0.0000
  8 N      7.3234     7.0000    -0.3234     2.8742     2.8742     0.0000
  9 H      0.8619     1.0000     0.1381     1.0115     1.0115     0.0000
 10 H      0.8235     1.0000     0.1765     0.9612     0.9612     0.0000
 11 C      6.1506     6.0000    -0.1506     3.8086     3.8086     0.0000
 12 H      0.8661     1.0000     0.1339     0.9791     0.9791     0.0000
 13 H      0.8676     1.0000     0.1324     0.9841     0.9841    -0.0000
 14 H      0.8676     1.0000     0.1324     0.9785     0.9785     0.0000
 15 N      7.1749     7.0000    -0.1749     2.9589     2.9589    -0.0000
 16 C      6.0075     6.0000    -0.0075     3.7007     3.7007     0.0000
 17 C      5.8255     6.0000     0.1745     4.0662     4.0662     0.0000
 18 H      0.9054     1.0000     0.0946     1.0401     1.0401     0.0000
 19 O      8.4370     8.0000    -0.4370     2.0045     2.0045    -0.0000
 20 C      5.9480     6.0000     0.0520     3.6238     3.6238     0.0000
 21 C      6.1272     6.0000    -0.1272     3.8454     3.8454    -0.0000
 22 C      6.1691     6.0000    -0.1691     3.9089     3.9089     0.0000
 23 C      6.1139     6.0000    -0.1139     3.8826     3.8826     0.0000
 24 C      6.1743     6.0000    -0.1743     3.8990     3.8990    -0.0000
 25 C      6.0697     6.0000    -0.0697     3.7626     3.7626    -0.0000
 26 H      0.8677     1.0000     0.1323     0.9857     0.9857     0.0000
 27 H      0.8577     1.0000     0.1423     0.9766     0.9766     0.0000
 28 H      0.8565     1.0000     0.1435     0.9746     0.9746     0.0000
 29 H      0.8511     1.0000     0.1489     0.9743     0.9743    -0.0000
 30 H      0.8825     1.0000     0.1175     0.9990     0.9990    -0.0000

  Mayer bond orders larger than 0.100000
B(  0-N ,  1-C ) :   1.2064 B(  0-N ,  5-C ) :   1.2153 B(  0-N , 11-C ) :   0.8786 
B(  1-C ,  2-C ) :   1.5103 B(  1-C ,  6-H ) :   0.9406 B(  2-C ,  3-C ) :   1.2008 
B(  2-C ,  7-H ) :   0.9382 B(  3-C ,  4-C ) :   1.1284 B(  3-C ,  8-N ) :   1.4362 
B(  4-C ,  5-C ) :   1.4955 B(  4-C ,  9-H ) :   0.9515 B(  5-C , 10-H ) :   0.9372 
B(  8-N , 15-N ) :   1.1721 B( 11-C , 12-H ) :   0.9576 B( 11-C , 13-H ) :   0.9588 
B( 11-C , 14-H ) :   0.9576 B( 15-N , 16-C ) :   1.5470 B( 16-C , 17-C ) :   1.1267 
B( 16-C , 18-H ) :   0.9243 B( 17-C , 19-O ) :   1.8753 B( 17-C , 20-C ) :   0.9325 
B( 20-C , 21-C ) :   1.3279 B( 20-C , 25-C ) :   1.2885 B( 21-C , 22-C ) :   1.4056 
B( 21-C , 26-H ) :   0.9507 B( 22-C , 23-C ) :   1.3841 B( 22-C , 27-H ) :   0.9483 
B( 23-C , 24-C ) :   1.3920 B( 23-C , 28-H ) :   0.9478 B( 24-C , 25-C ) :   1.3846 
B( 24-C , 29-H ) :   0.9478 B( 25-C , 30-H ) :   0.9497 

-------
TIMINGS
-------

Total SCF time: 0 days 0 hours 3 min 59 sec 

Total time                  ....     239.873 sec
Sum of individual times     ....     239.643 sec  ( 99.9%)

SCF preparation             ....       0.932 sec  (  0.4%)
Fock matrix formation       ....     235.172 sec  ( 98.0%)
  Startup                   ....       0.125 sec  (  0.1% of F)
  Split-RI-J                ....       4.621 sec  (  2.0% of F)
  Chain of spheres X        ....     199.195 sec  ( 84.7% of F)
  XC integration            ....      25.358 sec  ( 10.8% of F)
    Basis function eval.    ....       1.845 sec  (  7.3% of XC)
    Density eval.           ....       8.474 sec  ( 33.4% of XC)
    XC-Functional eval.     ....       0.195 sec  (  0.8% of XC)
    XC-Potential eval.      ....      13.907 sec  ( 54.8% of XC)
  CPCM terms                ....       5.641 sec  (  2.4% of F)
Diagonalization             ....       0.000 sec  (  0.0%)
Density matrix formation    ....       0.213 sec  (  0.1%)
Total Energy calculation    ....       0.178 sec  (  0.1%)
Population analysis         ....       0.427 sec  (  0.2%)
Orbital Transformation      ....       0.595 sec  (  0.2%)
Orbital Orthonormalization  ....       0.000 sec  (  0.0%)
DIIS solution               ....       0.714 sec  (  0.3%)
SOSCF solution              ....       1.412 sec  (  0.6%)
Finished LeanSCF after 240.1 sec

Maximum memory used throughout the entire LEANSCF-calculation: 244.7 MB


-------------------------------------------------------------------------------
                          DFT DISPERSION CORRECTION                            
                                                                               
                                DFTD4 V3.4.0                                   
-------------------------------------------------------------------------------
The PW6B95 functional is recognized
Active option DFTDOPT                   ...         5   

-------------------------   ----------------
Dispersion correction           -0.032516763
-------------------------   ----------------


-------------------------   --------------------
FINAL SINGLE POINT ENERGY      -782.128434024818
-------------------------   --------------------


           ************************************************************
           *        Program running with 8 parallel MPI-processes     *
           *              working on a common directory               *
           ************************************************************

------------------------------------------------------------------------------
                              ORCA PROPERTY CALCULATIONS
------------------------------------------------------------------------------

GBWName                                 ... orca.gbw
Number of atoms                         ...     31
Number of basis functions               ...   1416
Max core memory                         ...   1400 MB

Electric properties:
Dipole moment                           ... YES
Quadrupole moment                       ...  NO
Static polarizability (Dipole/Dipole)   ...  NO
Static polarizability (Dipole/Quad.)    ...  NO
Static polarizability (Quad./Quad.)     ...  NO
Static polarizability (Velocity)        ...  NO

Atomic electric properties:
Dipole moment                           ...  NO
Quadrupole moment                       ...  NO
Static polarizability                   ...  NO

Choice of electric origin               ... Center of mass
Position of electric origin             ...    -0.000033     0.000011    -0.000000

General magnetic properties:
Magnetizability                         ...  NO

EPR properties:
g-Tensor (aka g-matrix)                 ...  NO
Zero-Field splitting spin-orbit         ...  NO
Zero-field splitting spin-spin          ...  NO
Hyperfine couplings                     ...  NO (   0 nuclei)
Quadrupole couplings                    ...  NO (   0 nuclei)
Contact density                         ...  NO (   0 nuclei)

NMR properties:
Chemical shifts                         ...  NO (   0 nuclei)
Spin-rotation constants                 ...  NO (   0 nuclei)
Spin-spin couplings                     ...  NO (   0 nuclei,    0 pairs)

Choice of magnetic origin               ... GIAO
Position of magnetic origin             ...     0.000000     0.000000     0.000000

Properties with geometric perturbations:
SCF Hessian                             ...  NO
IR spectrum                             ...  NO
VCD spectrum                            ...  NO
X-ray spectroscopy properties:
SCF XES/XAS/RIXS spectra                ...  NO


-------------
DIPOLE MOMENT
-------------

Method             : SCF
Type of density    : Electron Density
Multiplicity       :   1
Irrep              :   0
Energy             :  -782.0959172613727333 Eh
Relativity type    : 
Basis              : AO
                                X                 Y                 Z
Electronic contribution:      5.845920171      -6.775533609      -0.141503608
Nuclear contribution   :    -11.678258041      10.716869910       0.198270439
                        -----------------------------------------
Total Dipole Moment    :     -5.832337871       3.941336301       0.056766831
                        -----------------------------------------
Magnitude (a.u.)       :      7.039426067
Magnitude (Debye)      :     17.892799097


--------------------
Rotational spectrum 
--------------------
 
Rotational constants in cm-1:             0.026905             0.006713             0.005534 
Rotational constants in MHz :           806.600874           201.253106           165.914708 

Dipole components along the rotational axes: 
x,y,z [a.u.] :    -5.832332     3.941344     0.056766 
x,y,z [Debye]:   -14.824611    10.018101     0.144287 

 

Dipole moment calculation done in   0.1 sec 

Maximum memory used throughout the entire PROP-calculation: 159.5 MB

--------------------------------
SUGGESTED CITATIONS FOR THIS RUN
--------------------------------

Below you find a list of papers that are relevant to this ORCA run
We neither can nor want to force you to cite these papers, but we appreciate if you do
You receive ORCA, which is the product of decades of hard work by many enthusiastic individuals, for free
The only thing we kindly ask in return is that you cite our papers,
We deeply appreciate it, if you show your appreciation for ORCA by not just citing the generic ORCA reference.

Please note that relegating all ORCA citations to the supporting information does *not* help us.
SI sections are not indexed - citations you put there will not count into any citation statistics
But we need these citations in order to attract the funding resources that allow us to do what we are doing

Therefore, if you are a happy ORCA user, please consider citing a few of the papers listed below in the main body of your paper

In addition to the list printed below, the program has created the file orca.bibtex that contains the list in bibtex format
You can import this file easily into all common literature databanks and citation aid programs


List of essential papers. We consider these as the minimum necessary citations

  1. Neese,F.
     Software update: the ORCA program system, version 5.0
     WIRES Comput. Molec. Sci., 2022 12(1)e1606
     doi.org/10.1002/wcms.1606

List of papers to cite with high priority. The work reported in these papers was absolutely
necessary for this run to complete.
Our perspective: the developers of density functionals and basis sets usually get cited in chemistry papers
Good! But without the algorithms to do something with them, the functionals or basis sets would not do anything.
Hence, in our opinion, the algorithm design and method developments papers are equally worthy of getting cited

  1. Neese,F.
     An improvement of the resolution of the identity approximation for the formation of the Coulomb matrix
     J. Comp. Chem., 2003 24(14)1740-1747
     doi.org/10.1002/jcc.10318
  2. Neese,F.; Wennmohs,F.; Hansen,A.; Becker,U.
     Efficient, approximate and parallel Hartree-Fock and hybrid DFT calculations. A 'chain-of-spheres' algorithm for the Hartree-Fock exchange
     Chem. Phys., 2009 356(1-3)98-109
     doi.org/10.1016/j.chemphys.2008.10.036
  3. Garcia-Rates,M.; Neese,F.
     Effect of the Solute Cavity on the Solvation Energy and its Derivatives within the Framework of the Gaussian Charge Scheme
     J. Comput. Chem., 2020 41 922-939
     doi.org/10.1002/jcc.26139
  4. Helmich-Paris,B.; de Souza,B.; Neese,F.; Izsák,R.
     An improved chain of spheres for exchange algorithm
     J. Chem. Phys., 2021 155 104109
     doi.org/doi: 10.1063/5.0058766.
  5. Neese,F.
     The SHARK Integral Generation and Digestion System
     J. Comp. Chem., 2022  1-16
     doi.org/10.1002/jcc.26942
  6. Caldeweyher,E.; Bannwarth,C.; Grimme,S.
     Extension of the D3 dispersion coefficient model
     J. Chem. Phys., 2017 147 034112
     doi.org/10.1063/1.4993215
  7. Caldeweyher,E.; Ehlert,S.; Hansen,A.; Neugebauer,H.; Spicher,S.; Bannwarth,C.; Grimme,S.
     A generally applicable atomic-charge dependent London dispersion correction
     J. Chem. Phys., 2019 150 154122
     doi.org/10.1063/1.5090222
  8. Caldeweyher,E.; Mewes,J.; Ehlert,S.; Grimme,S.
     Extension and evaluation of the D4 London-dispersion model for periodic systems
     Phys. Chem. Chem. Phys., 2020 22(16)8499-8512
     doi.org/10.1039/D0CP00502A
  9. Wittmann,L.; Gordiy,I.; Friede,M.; Helmich-Paris,B.; Grimme,S.; Hansen,A.; Bursch,M.
     Extension of the D3 and D4 London Dispersion Corrections to the full Actinides Series
     Phys. Chem. Chem. Phys., 2024 26(32)21379-21394
     doi.org/https://doi.org/10.1039/D4CP01514B 

List of suggested additional citations. These are papers that are important in the 'surrounding' of 
of this run, or papers that preceded the highly important papers. If you like your results we are grateful for a citation.

  1. Izsak,R.; Neese,F.
     An overlap fitted chain of spheres exchange method
     J. Chem. Phys., 2011 135 144105
     doi.org/10.1063/1.3646921
  2. Izsak,R.; Hansen,A.; Neese,F.
     The resolution of identity and chain of spheres approximations for the LPNO-CCSD singles Fock term
     Molec. Phys., 2012 110 2413-2417
     doi.org/10.1080/00268976.2012.687466
  3. Neese,F.
     The ORCA program system
     WIRES Comput. Molec. Sci., 2012 2(1)73-78
     doi.org/10.1002/wcms.81
  4. Izsak,R.; Neese,F.; Klopper,W.
     Robust fitting techniques in the chain of spheres approximation to the Fock exchange: The role of the complementary space
     J. Chem. Phys., 2013 139 
     doi.org/10.1063/1.4819264
  5. Neese,F.
     Software update: the ORCA program system, version 4.0
     WIRES Comput. Molec. Sci., 2018 8(1)1-6
     doi.org/10.1002/wcms.1327
  6. Neese,F.; Wennmohs,F.; Becker,U.; Riplinger,C.
     The ORCA quantum chemistry program package
     J. Chem. Phys., 2020 152 Art. No. L224108
     doi.org/10.1063/5.0004608

List of optional additional citations

  1. Neese,F.
     Approximate second-order SCF convergence for spin unrestricted wavefunctions
     Chem. Phys. Lett., 2000 325(1-3)93-98
     doi.org/10.1016/s0009-2614(00)00662-x

Timings for individual modules:

Sum of individual times          ...      255.402 sec (=   4.257 min)
Startup calculation              ...       11.440 sec (=   0.191 min)   4.5 %
SCF iterations                   ...      243.017 sec (=   4.050 min)  95.2 %
Property calculations            ...        0.945 sec (=   0.016 min)   0.4 %
                             ****ORCA TERMINATED NORMALLY****
TOTAL RUN TIME: 0 days 0 hours 4 minutes 15 seconds 940 msec
