# Supplementary material for: Photovermellogens: Minimalistic Pyridinium-Based Acylhydrazones with Photoswitchable Basicity for Operation in Aqueous Media
Source: J Org Chem. 2026 May 4;91(19):6559–65. doi: 10.1021/acs.joc.5c02962 (PMC13185115; doi:10.1021/acs.joc.5c02962)
Supplement: Supplementary file 3 [file jo5c02962_si_003.zip › thermodynamics/epa/1a/orca.out]

                                 *****************
                                 * O   R   C   A *
                                 *****************

                                            #,                                       
                                            ###                                      
                                            ####                                     
                                            #####                                    
                                            ######                                   
                                           ########,                                 
                                     ,,################,,,,,                         
                               ,,#################################,,                 
                          ,,##########################################,,             
                       ,#########################################, ''#####,          
                    ,#############################################,,   '####,        
                  ,##################################################,,,,####,       
                ,###########''''           ''''###############################       
              ,#####''   ,,,,##########,,,,          '''####'''          '####       
            ,##' ,,,,###########################,,,                        '##       
           ' ,,###''''                  '''############,,,                           
         ,,##''                                '''############,,,,        ,,,,,,###''
      ,#''                                            '''#######################'''  
     '                                                          ''''####''''         
             ,#######,   #######,   ,#######,      ##                                
            ,#'     '#,  ##    ##  ,#'     '#,    #''#        ,####,   ,####,        
            ##       ##  ##   ,#'  ##            #'  '#       #'       #'  '#        
            ##       ##  #######   ##           ,######,      #####,   #    #        
            '#,     ,#'  ##    ##  '#,     ,#' ,#      #,     #,   #   #,  ,#        
             '#######'   ##     ##  '#######'  #'      '#     '####' # '####'        


                #########################################################
                #                        -***-                          #
                #          Department of theory and spectroscopy        #
                #                                                       #
                #                      Frank Neese                      #
                #                                                       #
                #     Directorship, Architecture, Infrastructure        #
                #                    SHARK, DRIVERS                     #
                #        Core code/Algorithms in most modules           #
                #                                                       #
                #        Max Planck Institute fuer Kohlenforschung      #
                #                Kaiser Wilhelm Platz 1                 #
                #                 D-45470 Muelheim/Ruhr                 #
                #                      Germany                          #
                #                                                       #
                #                  All rights reserved                  #
                #                        -***-                          #
                #########################################################


                         Program Version 6.0.1  -  RELEASE   -


 With contributions from (in alphabetic order):
[Max-Planck-Institut fuer Kohlenforschung]                               
  Daniel Aravena         : Magnetic Suceptibility                        
  Michael Atanasov       : Ab Initio Ligand Field Theory (pilot matlab implementation)
  Alexander A. Auer      : GIAO ZORA, VPT2 properties, NMR spectrum      
  Ute Becker             : All parallelization in ORCA, NUMFREQ, NUMCALC 
  Giovanni Bistoni       : ED, misc. LED, open-shell LED, HFLD           
  Martin Brehm           : Molecular dynamics                            
  Dmytro Bykov           : pre 5.0 version of the SCF Hessian            
  Marcos Casanova-Páez   : Triplet and SCS-CIS(D). UHF-(DLPNO)-IP/EA/STEOM-CCSD. UHF-CVS-IP/STEOM-CCSD   
  Vijay G. Chilkuri      : MRCI spin determinant printing, contributions to CSF-ICE 
  Pauline Colinet        : FMM embedding                                 
  Dipayan Datta          : RHF DLPNO-CCSD density                        
  Achintya Kumar Dutta   : EOM-CC, STEOM-CC                              
  Nicolas Foglia         : Exact transition moments, OPA infrastructure, MCD improvements    
  Dmitry Ganyushin       : Spin-Orbit,Spin-Spin,Magnetic field MRCI      
  Miquel Garcia-Rates    : C-PCM and meta-GGA Hessian, CCSD/C-PCM, Gaussian charge scheme 
  Tiago L. C. Gouveia    : GS-ROHF, GS-ROCIS                             
  Yang Guo               : DLPNO-NEVPT2, F12-NEVPT2, CIM, IAO-localization        
  Andreas Hansen         : Spin unrestricted coupled pair/coupled cluster methods 
  Ingolf Harden          : AUTO-CI MPn and infrastructure                
  Benjamin Helmich-Paris : MC-RPA, TRAH-(SCF,CASSCF), AVAS, COSX integrals, SCF dyn. polar. 
  Lee Huntington         : MR-EOM, pCC                                   
  Robert Izsak           : Overlap fitted RIJCOSX, COSX-SCS-MP3, EOM     
  Riya Kayal             : Wick's Theorem for AUTO-CI, AUTO-CI UHF-CCSDT 
  Emily Kempfer          : AUTO-CI, RHF CISDT and CCSDT                  
  Christian Kollmar      : KDIIS, OOCD, Brueckner-CCSD(T), CCSD density, CASPT2, CASPT2-K, improved NEVPT2 
  Axel Koslowski         : Symmetry handling                             
  Simone Kossmann        : meta-GGA functionals, TD-DFT gradient, OOMP2, (MP2 Hessian; deprecated post 5.0) 
  Lucas Lang             : DCDCAS                                        
  Marvin Lechner         : AUTO-CI (C++ implementation), FIC-MRCC        
  Spencer Leger          : CASSCF response                               
  Dagmar Lenk            : GEPOL surface, SMD, ORCA-2-JSON               
  Dimitrios Liakos       : Extrapolation schemes; Compound Job, initial MDCI parallelization 
  Dimitrios Manganas     : Further ROCIS development; embedding schemes. LFT, Crystal Embedding 
  Dimitrios Pantazis     : SARC Basis sets                               
  Anastasios Papadopoulos: AUTO-CI, single reference methods and gradients 
  Taras Petrenko         : pre 6.0 DFT Hessian and TD-DFT gradient, (ASA, deprecated), ECA, 1-Electron XAS/XES, NRVS 
  Peter Pinski           : DLPNO-MP2, DLPNO-MP2 Gradient                 
  Christoph Reimann      : Effective Core Potentials                     
  Marius Retegan         : Local ZFS, SOC                                
  Christoph Riplinger    : Optimizer, TS searches, QM/MM, DLPNO-CCSD(T), (RO)-DLPNO pert. Triples 
  Michael Roemelt        : Original ROCIS implementation                 
  Masaaki Saitow         : Open-shell DLPNO-CCSD energy and density      
  Barbara Sandhoefer     : DKH picture change effects                    
  Kantharuban Sivalingam : CASSCF convergence/infrastructure, NEVPT2 and variants, FIC-MRCI 
  Bernardo de Souza      : ESD, SOC TD-DFT                               
  Georgi L. Stoychev     : AutoAux, RI-MP2 NMR, DLPNO-MP2 response, X2C  
  Van Anh Tran           : RI-MP2 g-tensors                              
  Willem Van den Heuvel  : Paramagnetic NMR                              
  Zikuan Wang            : NOTCH, Electric field optimization            
  Frank Wennmohs         : Technical directorship and infrastructure     
  Hang Xu                : AUTO-CI-Response properties                   
                                                                         
[FACCTs GmbH]                                                            
  Markus Bursch, Miquel Garcia-Rates, Christoph Riplinger, Bernardo de Souza, Georgi L. Stoychev 
                                                                 
  APM, Basis sets (HGBS, AHGBS, def-TZVP (Ac-Lr), def2-XVPD (La-Lu)), CI-OPT, improved COSX, DLPNO-Multilevel,           
  DOCKER, DRACO, updates on ESD, GOAT, IRC, LR-CPCM, MBIS, meta-GGA TD-DFT gradient, ML-optimized integration grids, 
  MM, NACMEs, nearIR, NEB, NEB-TS, NL-DFT gradient (VV10), 2- and 3-layer-ONIOM, interface openCOSMO-RS, QMMM,   
  Crystal-QMMM, SF, symmetry and pop. for TD-DFT, r2SCAN hybrids, SOLVATOR                                   
                                                                         
[Other institutions]                                                     
  V. Asgeirsson          : NEB                                           
  Christoph Bannwarth    : sTDA-DFT, sTD-DFT, PBEh-3c, B97-3c, D3        
  Sebastian Ehlert       : rSCAN, r2SCAN, r2SCAN-3c, D4, dhf basis sets  
  Marvin Friede          : D4 for Fr, Ra, Ac-Lr                          
  Lars Goerigk           : TD-DFT with DH, B97 family of functionals     
  Stefan Grimme          : VdW corrections, initial TS optimization, DFT functionals, gCP, sTDA/sTD-DF 
  Waldemar Hujo          : DFT-NL                                        
  H. Jonsson             : NEB                                           
  Holger Kruse           : gCP                                           
  Marcel Mueller         : wB97X-3c, vDZP basis set                      
  Hagen Neugebauer       : wr2SCAN                                       
  Tobias Risthaus        : range-separated hybrid DFT                    
  Lukas Wittmann         : regularized MP2, r2SCAN double-hybrids, wr2SCAN        
                                                                         
We gratefully acknowledge several colleagues who have allowed us to      
interface, adapt or use parts of their codes:                            
  Ed Valeev, F. Pavosevic, A. Kumar             : LibInt (2-el integral package), F12 methods 
  Garnet Chan, S. Sharma, J. Yang, R. Olivares  : DMRG                   
  Ulf Ekstrom                                   : XCFun DFT Library      
  Mihaly Kallay                                 : mrcc  (arbitrary order and MRCC methods)
  Frank Weinhold                                : gennbo (NPA and NBO analysis)           
  Simon Mueller                                 : openCOSMO-RS                            
  Christopher J. Cramer and Donald G. Truhlar   : smd solvation model                     
  S Lehtola, MJT Oliveira, MAL Marques          : LibXC Library                           
  Liviu Ungur et al                             : ANISO software                          


 Your calculation uses the libint2 library for the computation of 2-el integrals
 For citations please refer to: http://libint.valeyev.net

 Your ORCA version has been built with support for libXC version: 6.2.2
 For citations please refer to: https://libxc.gitlab.io

 This ORCA versions uses:
   CBLAS   interface :  Fast vector & matrix operations
   LAPACKE interface :  Fast linear algebra routines
   SCALAPACK package :  Parallel linear algebra routines
   Shared memory     :  Shared parallel matrices
   BLAS/LAPACK       :  OpenBLAS 0.3.27  USE64BITINT DYNAMIC_ARCH NO_AFFINITY SapphireRapids SINGLE_THREADED
        Core in use  :  SapphireRapids
   Copyright (c) 2011-2014, The OpenBLAS Project


***************************************
The coordinates will be read from file: coord.xyz
***************************************


Your calculation utilizes the atom-pairwise dispersion correction
based on EEQ partial charges (D4)


Warning: RI is on but no J-basis has been assigned. Assigning Def2/J (nothing to worry about!)
================================================================================

----- Orbital basis set information -----
Your calculation utilizes the basis: def2-QZVPP
   F. Weigend and R. Ahlrichs, Phys. Chem. Chem. Phys. 7, 3297 (2005).

----- AuxJ basis set information -----
Your calculation utilizes the auxiliary basis: def2/J
   F. Weigend, Phys. Chem. Chem. Phys. 8, 1057 (2006).

================================================================================
                                        WARNINGS
                       Please study these warnings very carefully!
================================================================================

WARNING: Old DensityContainer found on disk!
         Will remove this file - 
         If you want to keep old densities, please start your calculation with a different basename. 


================================================================================
                                       INPUT FILE
================================================================================
NAME = orca.inp
|  1> ! UKS PW6B95 D4 def2-QZVPP defgrid3 SP
|  2> %pal nprocs 12 end
|  3> * XYZFILE 0 1 coord.xyz
|  4> 
|  5> 
|  6>                          ****END OF INPUT****
================================================================================

                       ****************************
                       * Single Point Calculation *
                       ****************************

---------------------------------
CARTESIAN COORDINATES (ANGSTROEM)
---------------------------------
  N     -4.266936    0.820410    0.146514
  C     -4.437065   -0.515688    0.018433
  C     -3.383424   -1.367517   -0.058789
  C     -2.043627   -0.889523   -0.013936
  C     -1.910569    0.524630    0.123453
  C     -3.010949    1.317976    0.193879
  H     -5.458581   -0.866806   -0.016234
  H     -3.570534   -2.427623   -0.155083
  N     -1.061682   -1.782721   -0.103289
  H     -0.936990    0.986710    0.175018
  H     -2.928365    2.391072    0.294271
  C     -5.420456    1.712010    0.155151
  H     -5.179066    2.613628    0.710482
  H     -5.701514    1.981275   -0.861532
  H     -6.257820    1.217905    0.639671
  N      0.144175   -1.229827   -0.048836
  C      1.141758   -2.036773   -0.140317
  C      2.516174   -1.555395   -0.040378
  H      1.006325   -3.114715   -0.242726
  O      3.430247   -2.358339    0.078488
  C      2.813545   -0.093044   -0.046269
  C      3.848928    0.369367    0.766351
  C      4.196494    1.711184    0.770254
  C      3.534676    2.603162   -0.063978
  C      2.521734    2.146569   -0.896437
  C      2.155907    0.808100   -0.883056
  H      4.374754   -0.320501    1.413856
  H      4.988006    2.060348    1.420440
  H      3.811015    3.649626   -0.068715
  H      2.012966    2.833939   -1.559670
  H      1.368106    0.468350   -1.539648

----------------------------
CARTESIAN COORDINATES (A.U.)
----------------------------
  NO LB      ZA    FRAG     MASS         X           Y           Z
   0 N     7.0000    0    14.007   -8.063340    1.550349    0.276872
   1 C     6.0000    0    12.011   -8.384838   -0.974508    0.034833
   2 C     6.0000    0    12.011   -6.393744   -2.584232   -0.111096
   3 C     6.0000    0    12.011   -3.861896   -1.680955   -0.026336
   4 C     6.0000    0    12.011   -3.610452    0.991406    0.233292
   5 C     6.0000    0    12.011   -5.689869    2.490613    0.366378
   6 H     1.0000    0     1.008  -10.315223   -1.638026   -0.030678
   7 H     1.0000    0     1.008   -6.747331   -4.587543   -0.293064
   8 N     7.0000    0    14.007   -2.006288   -3.368855   -0.195189
   9 H     1.0000    0     1.008   -1.770655    1.864612    0.330737
  10 H     1.0000    0     1.008   -5.533807    4.518471    0.556091
  11 C     6.0000    0    12.011  -10.243178    3.235230    0.293192
  12 H     1.0000    0     1.008   -9.787017    4.939042    1.342616
  13 H     1.0000    0     1.008  -10.774301    3.744067   -1.628059
  14 H     1.0000    0     1.008  -11.825566    2.301507    1.208804
  15 N     7.0000    0    14.007    0.272450   -2.324035   -0.092286
  16 C     6.0000    0    12.011    2.157610   -3.848943   -0.265160
  17 C     6.0000    0    12.011    4.754881   -2.939271   -0.076303
  18 H     1.0000    0     1.008    1.901679   -5.885959   -0.458687
  19 O     8.0000    0    15.999    6.482227   -4.456614    0.148321
  20 C     6.0000    0    12.011    5.316830   -0.175827   -0.087437
  21 C     6.0000    0    12.011    7.273419    0.698003    1.448194
  22 C     6.0000    0    12.011    7.930223    3.233670    1.455569
  23 C     6.0000    0    12.011    6.679571    4.919262   -0.120901
  24 C     6.0000    0    12.011    4.765387    4.056427   -1.694020
  25 C     6.0000    0    12.011    4.074074    1.527087   -1.668734
  26 H     1.0000    0     1.008    8.267087   -0.605660    2.671800
  27 H     1.0000    0     1.008    9.425965    3.893493    2.684242
  28 H     1.0000    0     1.008    7.201774    6.896794   -0.129852
  29 H     1.0000    0     1.008    3.803954    5.355369   -2.947349
  30 H     1.0000    0     1.008    2.585346    0.885053   -2.909513

--------------------------------
INTERNAL COORDINATES (ANGSTROEM)
--------------------------------
 N      0   0   0     0.000000000000     0.00000000     0.00000000
 C      1   0   0     1.352961336305     0.00000000     0.00000000
 C      2   1   0     1.357105828996   121.84450969     0.00000000
 C      3   2   1     1.423216120587   121.21688954   359.72581935
 C      4   3   2     1.427027953531   115.06426451     0.34021144
 C      1   2   3     1.351783014059   118.92374816     0.23553806
 H      2   1   3     1.080731461227   116.27837837   179.83981067
 H      3   2   1     1.080790500432   119.09944136   179.66599779
 N      4   3   2     1.330414387197   117.85366306   180.40183580
 H      5   4   3     1.078903819298   120.87477893   179.51891605
 H      6   1   2     1.080941163840   116.08159205   179.85354301
 C      1   2   3     1.457956037286   120.33070811   176.73497194
 H     12   1   2     1.086083768767   109.56374780   153.37638325
 H     12   1   2     1.088641204664   110.48674991   273.78395627
 H     12   1   2     1.086313900690   109.53357480    34.20735800
 N      9   4   3     1.327685113556   112.83092010   180.09439319
 C     16   9   4     1.286352913643   116.11663715   180.52838373
 C     17  16   9     1.459702975704   121.22893760   182.46250962
 H     17  16   9     1.091233218427   122.01208703   359.17492908
 O     18  17  16     1.222446704092   119.61043037   168.62859412
 C     18  17  16     1.492292324754   120.69842684   350.22179700
 C     21  18  17     1.395059968520   118.06077094   143.23358276
 C     22  21  18     1.386106194521   120.57149079   178.00917240
 C     23  22  21     1.389088697153   120.03015070   358.39307988
 C     24  23  22     1.388350367960   119.77057363     0.25257021
 C     25  24  23     1.387626778978   120.25109293     0.95610371
 H     22  21  18     1.082439224385   119.84986210   356.87117407
 H     23  22  21     1.082196159435   119.82962273   178.73958127
 H     24  23  22     1.082346220716   120.12113802   180.55975126
 H     25  24  23     1.082220751998   120.10433277   180.94836954
 H     26  25  24     1.080357774301   119.32227255   180.21938812

---------------------------
INTERNAL COORDINATES (A.U.)
---------------------------
 N      0   0   0     0.000000000000     0.00000000     0.00000000
 C      1   0   0     2.556726395400     0.00000000     0.00000000
 C      2   1   0     2.564558351550   121.84450969     0.00000000
 C      3   2   1     2.689488697291   121.21688954   359.72581935
 C      4   3   2     2.696692017624   115.06426451     0.34021144
 C      1   2   3     2.554499689058   118.92374816     0.23553806
 H      2   1   3     2.042286486032   116.27837837   179.83981067
 H      3   2   1     2.042398053960   119.09944136   179.66599779
 N      4   3   2     2.514118836430   117.85366306   180.40183580
 H      5   4   3     2.038832743314   120.87477893   179.51891605
 H      6   1   2     2.042682766540   116.08159205   179.85354301
 C      1   2   3     2.755137625768   120.33070811   176.73497194
 H     12   1   2     2.052400881466   109.56374780   153.37638325
 H     12   1   2     2.057233734918   110.48674991   273.78395627
 H     12   1   2     2.052835767776   109.53357480    34.20735800
 N      9   4   3     2.508961256704   112.83092010   180.09439319
 C     16   9   4     2.430854718357   116.11663715   180.52838373
 C     17  16   9     2.758438860950   121.22893760   182.46250962
 H     17  16   9     2.062131931065   122.01208703   359.17492908
 O     18  17  16     2.310089484049   119.61043037   168.62859412
 C     18  17  16     2.820023805539   120.69842684   350.22179700
 C     21  18  17     2.636281280900   118.06077094   143.23358276
 C     22  21  18     2.619361100177   120.57149079   178.00917240
 C     23  22  21     2.624997213345   120.03015070   358.39307988
 C     24  23  22     2.623601973374   119.77057363     0.25257021
 C     25  24  23     2.622234588364   120.25109293     0.95610371
 H     22  21  18     2.045513690702   119.84986210   356.87117407
 H     23  22  21     2.045054364513   119.82962273   178.73958127
 H     24  23  22     2.045337939238   120.12113802   180.55975126
 H     25  24  23     2.045100837723   120.10433277   180.94836954
 H     26  25  24     2.041580320082   119.32227255   180.21938812

---------------------
BASIS SET INFORMATION
---------------------
There are 4 groups of distinct atoms

 Group   1 Type N   : 15s8p3d2f1g contracted to 7s4p3d2f1g pattern {8211111/5111/111/11/1}
 Group   2 Type C   : 15s8p3d2f1g contracted to 7s4p3d2f1g pattern {8211111/5111/111/11/1}
 Group   3 Type H   : 7s3p2d1f contracted to 4s3p2d1f pattern {4111/111/11/1}
 Group   4 Type O   : 15s8p3d2f1g contracted to 7s4p3d2f1g pattern {8211111/5111/111/11/1}

Atom   0N    basis set group =>   1
Atom   1C    basis set group =>   2
Atom   2C    basis set group =>   2
Atom   3C    basis set group =>   2
Atom   4C    basis set group =>   2
Atom   5C    basis set group =>   2
Atom   6H    basis set group =>   3
Atom   7H    basis set group =>   3
Atom   8N    basis set group =>   1
Atom   9H    basis set group =>   3
Atom  10H    basis set group =>   3
Atom  11C    basis set group =>   2
Atom  12H    basis set group =>   3
Atom  13H    basis set group =>   3
Atom  14H    basis set group =>   3
Atom  15N    basis set group =>   1
Atom  16C    basis set group =>   2
Atom  17C    basis set group =>   2
Atom  18H    basis set group =>   3
Atom  19O    basis set group =>   4
Atom  20C    basis set group =>   2
Atom  21C    basis set group =>   2
Atom  22C    basis set group =>   2
Atom  23C    basis set group =>   2
Atom  24C    basis set group =>   2
Atom  25C    basis set group =>   2
Atom  26H    basis set group =>   3
Atom  27H    basis set group =>   3
Atom  28H    basis set group =>   3
Atom  29H    basis set group =>   3
Atom  30H    basis set group =>   3
---------------------------------
AUXILIARY/J BASIS SET INFORMATION
---------------------------------
There are 4 groups of distinct atoms

 Group   1 Type N   : 12s5p4d2f1g contracted to 6s4p3d1f1g pattern {711111/2111/211/2/1}
 Group   2 Type C   : 12s5p4d2f1g contracted to 6s4p3d1f1g pattern {711111/2111/211/2/1}
 Group   3 Type H   : 5s2p1d contracted to 3s1p1d pattern {311/2/1}
 Group   4 Type O   : 12s5p4d2f1g contracted to 6s4p3d1f1g pattern {711111/2111/211/2/1}

Atom   0N    basis set group =>   1
Atom   1C    basis set group =>   2
Atom   2C    basis set group =>   2
Atom   3C    basis set group =>   2
Atom   4C    basis set group =>   2
Atom   5C    basis set group =>   2
Atom   6H    basis set group =>   3
Atom   7H    basis set group =>   3
Atom   8N    basis set group =>   1
Atom   9H    basis set group =>   3
Atom  10H    basis set group =>   3
Atom  11C    basis set group =>   2
Atom  12H    basis set group =>   3
Atom  13H    basis set group =>   3
Atom  14H    basis set group =>   3
Atom  15N    basis set group =>   1
Atom  16C    basis set group =>   2
Atom  17C    basis set group =>   2
Atom  18H    basis set group =>   3
Atom  19O    basis set group =>   4
Atom  20C    basis set group =>   2
Atom  21C    basis set group =>   2
Atom  22C    basis set group =>   2
Atom  23C    basis set group =>   2
Atom  24C    basis set group =>   2
Atom  25C    basis set group =>   2
Atom  26H    basis set group =>   3
Atom  27H    basis set group =>   3
Atom  28H    basis set group =>   3
Atom  29H    basis set group =>   3
Atom  30H    basis set group =>   3

Checking for AutoStart:
The File: orca.gbw exists
Trying to determine its content:
     ... Fine, the file contains calculation information
     ... Fine, the calculation information was read
     ... Fine, the file contains a basis set
     ... Fine, the basis set was read
     ... Fine, the file contains a geometry
     ... Fine, the geometry was read
     ... Fine, the file contains a set of orbitals
     ... Fine, the orbitals can be read
     => possible old guess file was deleted
     => GBW file was renamed to GES file
     => GES file is set as startup file
     => Guess is set to MORead
     ... now leaving AutoStart


           ************************************************************
           *        Program running with 12 parallel MPI-processes    *
           *              working on a common directory               *
           ************************************************************
------------------------------------------------------------------------------
                             ORCA STARTUP CALCULATIONS
                           -- RI-GTO INTEGRALS CHOSEN --
------------------------------------------------------------------------------
------------------------------------------------------------------------------
                   ___                                                        
                  /   \      - P O W E R E D   B Y -                         
                 /     \                                                     
                 |  |  |   _    _      __       _____    __    __             
                 |  |  |  | |  | |    /  \     |  _  \  |  |  /  |          
                  \  \/   | |  | |   /    \    | | | |  |  | /  /          
                 / \  \   | |__| |  /  /\  \   | |_| |  |  |/  /          
                |  |  |   |  __  | /  /__\  \  |    /   |      \           
                |  |  |   | |  | | |   __   |  |    \   |  |\   \          
                \     /   | |  | | |  |  |  |  | |\  \  |  | \   \       
                 \___/    |_|  |_| |__|  |__|  |_| \__\ |__|  \__/        
                                                                              
                      - O R C A' S   B I G   F R I E N D -                    
                                      &                                       
                       - I N T E G R A L  F E E D E R -                       
                                                                              
 v1 FN, 2020, v2 2021, v3 2022-2024                                           
------------------------------------------------------------------------------


----------------------
SHARK INTEGRAL PACKAGE
----------------------

Number of atoms                             ...     31
Number of basis functions                   ...   1416
Number of shells                            ...    436
Maximum angular momentum                    ...      4
Integral batch strategy                     ... SHARK/LIBINT Hybrid
RI-J (if used) integral strategy            ... SPLIT-RIJ (Revised 2003 algorithm where possible)
Printlevel                                  ...      1
Contraction scheme used                     ... SEGMENTED contraction
Prescreening option                         ... SCHWARTZ
   Thresh                                   ... 1.000e-10
   Tcut                                     ... 1.000e-11
   Tpresel                                  ... 1.000e-11 
Coulomb Range Separation                    ... NOT USED
Exchange Range Separation                   ... NOT USED
Multipole approximations                    ... NOT USED
Finite Nucleus Model                        ... NOT USED
CABS basis                                  ... NOT available
Auxiliary Coulomb fitting basis             ... AVAILABLE
   # of basis functions in Aux-J            ...   1025
   # of shells in Aux-J                     ...    335
   Maximum angular momentum in Aux-J        ...      4
Auxiliary J/K fitting basis                 ... NOT available
Auxiliary Correlation fitting basis         ... NOT available
Auxiliary 'external' fitting basis          ... NOT available

Checking pre-screening integrals            ... done (  0.0 sec) Dimension = 436
Check shell pair data                       ... done (  0.0 sec)
Shell pair information
Shell pair cut-off parameter TPreSel        ...   1.0e-11
Total number of shell pairs                 ...     95266
Shell pairs after pre-screening             ...     56130
Total number of primitive shell pairs       ...    239866
Primitive shell pairs kept                  ...    100052
          la=0 lb=0:   8803 shell pairs
          la=1 lb=0:  12654 shell pairs
          la=1 lb=1:   4448 shell pairs
          la=2 lb=0:   7816 shell pairs
          la=2 lb=1:   5676 shell pairs
          la=2 lb=2:   1794 shell pairs
          la=3 lb=0:   4585 shell pairs
          la=3 lb=1:   3372 shell pairs
          la=3 lb=2:   2043 shell pairs
          la=3 lb=3:    616 shell pairs
          la=4 lb=0:   1756 shell pairs
          la=4 lb=1:   1257 shell pairs
          la=4 lb=2:    775 shell pairs
          la=4 lb=3:    444 shell pairs
          la=4 lb=4:     91 shell pairs

Calculating one electron integrals          ... done (  0.1 sec)
Calculating RI/J V-Matrix + Cholesky decomp.... done (  0.1 sec)
Calculating Nuclear repulsion               ... done (  0.0 sec) ENN=   1166.969135561869 Eh

Diagonalization of the overlap matrix:
Smallest eigenvalue                        ... 6.078e-06
Time for diagonalization                   ...    0.301 sec
Threshold for overlap eigenvalues          ... 1.000e-07
Number of eigenvalues below threshold      ... 0
Time for construction of square roots      ...    0.201 sec
Total time needed                          ...    0.519 sec

-------------------
DFT GRID GENERATION
-------------------

General Integration Accuracy     IntAcc      ... 4.959
Radial Grid Type                 RadialGrid  ... OptM3 with GC (2021)
Angular Grid (max. ang.)         AngularGrid ... 6 (Lebedev-590)
Angular grid pruning method      GridPruning ... 4 (adaptive)
Weight generation scheme         WeightScheme... mBecke (2022)
Basis function cutoff            BFCut       ... 1.0000e-10
Integration weight cutoff        WCut        ... 1.0000e-14
Partially contracted basis set               ... off
Rotationally invariant grid construction     ... off
Angular grids for H and He will be reduced by one unit
Diffuse basis detected: some atoms will have their outermost
                        angular grid increased by 1.

Total number of grid points                  ...   377242
Total number of batches                      ...     5908
Average number of points per batch           ...       63
Average number of grid points per atom       ...    12169

--------------------
COSX GRID GENERATION
--------------------

GRIDX 1
-------
General Integration Accuracy     IntAcc      ... 4.020
Radial Grid Type                 RadialGrid  ... OptM3 with GC (2021)
Angular Grid (max. ang.)         AngularGrid ... 2 (Lebedev-110)
Angular grid pruning method      GridPruning ... 4 (adaptive)
Weight generation scheme         WeightScheme... mBecke (2022)
Basis function cutoff            BFCut       ... 1.0000e-10
Integration weight cutoff        WCut        ... 1.0000e-14
Partially contracted basis set               ... on
Rotationally invariant grid construction     ... off
Angular grids for H and He will be reduced by one unit
Diffuse basis detected: some atoms will have their outermost
                        angular grid increased by 1.

Total number of grid points                  ...    46771
Total number of batches                      ...      381
Average number of points per batch           ...      122
Average number of grid points per atom       ...     1509
UseSFitting                                  ... on

GRIDX 2
-------
General Integration Accuracy     IntAcc      ... 4.338
Radial Grid Type                 RadialGrid  ... OptM3 with GC (2021)
Angular Grid (max. ang.)         AngularGrid ... 3 (Lebedev-194)
Angular grid pruning method      GridPruning ... 4 (adaptive)
Weight generation scheme         WeightScheme... mBecke (2022)
Basis function cutoff            BFCut       ... 1.0000e-10
Integration weight cutoff        WCut        ... 1.0000e-14
Partially contracted basis set               ... on
Rotationally invariant grid construction     ... off
Angular grids for H and He will be reduced by one unit
Diffuse basis detected: some atoms will have their outermost
                        angular grid increased by 1.

Total number of grid points                  ...   100832
Total number of batches                      ...      803
Average number of points per batch           ...      125
Average number of grid points per atom       ...     3253
UseSFitting                                  ... on

GRIDX 3
-------
General Integration Accuracy     IntAcc      ... 4.871
Radial Grid Type                 RadialGrid  ... OptM3 with GC (2021)
Angular Grid (max. ang.)         AngularGrid ... 4 (Lebedev-302)
Angular grid pruning method      GridPruning ... 4 (adaptive)
Weight generation scheme         WeightScheme... mBecke (2022)
Basis function cutoff            BFCut       ... 1.0000e-10
Integration weight cutoff        WCut        ... 1.0000e-14
Partially contracted basis set               ... on
Rotationally invariant grid construction     ... off
Angular grids for H and He will be reduced by one unit
Diffuse basis detected: some atoms will have their outermost
                        angular grid increased by 1.

Total number of grid points                  ...   185926
Total number of batches                      ...     1467
Average number of points per batch           ...      126
Average number of grid points per atom       ...     5998
UseSFitting                                  ... on
Initializing property integral containers    ... done (  0.0 sec)

SHARK setup successfully completed in  13.1 seconds

Maximum memory used throughout the entire STARTUP-calculation: 155.7 MB


           ************************************************************
           *        Program running with 12 parallel MPI-processes    *
           *              working on a common directory               *
           ************************************************************
-------------------------------------------------------------------------------
                                 ORCA GUESS
                   Start orbitals & Density for SCF / CASSCF
-------------------------------------------------------------------------------

------------
SCF SETTINGS
------------
Hamiltonian:
 Density Functional     Method          .... DFT(GTOs)
 Exchange Functional    Exchange        .... PW6
 Correlation Functional Correlation     .... B95
 Gradients option       PostSCFGGA      .... off
 Hybrid DFT is turned on
   Fraction HF Exchange ScalHFX         ....  0.280000
   Scaling of DF-GGA-X  ScalDFX         ....  0.720000
   Scaling of DF-GGA-C  ScalDFC         ....  1.000000
   Scaling of DF-LDA-C  ScalLDAC        ....  1.000000
   Perturbative correction              ....  0.000000
   NL short-range parameter             ....  9.000000
 RI-approximation to the Coulomb term is turned on
   Number of AuxJ basis functions       .... 1025
   RIJ-COSX (HFX calculated with COS-X)).... on


General Settings:
 Integral files         IntName         .... orca
 Hartree-Fock type      HFTyp           .... UHF
 Total Charge           Charge          ....    0
 Multiplicity           Mult            ....    1
 Number of Electrons    NEL             ....  126
 Basis Dimension        Dim             .... 1416
 Nuclear Repulsion      ENuc            ....   1166.9691355619 Eh

Convergence Acceleration:
 AO-DIIS                CNVDIIS         .... on
   Start iteration      DIISMaxIt       ....    12
   Startup error        DIISStart       ....  0.200000
   # of expansion vecs  DIISMaxEq       ....     5
   Bias factor          DIISBfac        ....   1.050
   Max. coefficient     DIISMaxC        ....  10.000
 MO-DIIS                CNVKDIIS        .... off
 Trust-Rad. Augm. Hess. CNVTRAH         .... auto
   Auto Start mean grad. ratio tolernc. ....  1.125000
   Auto Start start iteration           ....     1
   Auto Start num. interpolation iter.  ....    10
   Max. Number of Micro iterations      ....    24
   Max. Number of Macro iterations      .... Maxiter - #DIIS iter
   Number of Davidson start vectors     ....     2
   Converg. threshold    (grad. norm)   ....   5.000e-05
   Grad. Scal. Fac. for Micro threshold ....   0.100
   Minimum threshold for Micro iter.    ....   1.000e-02
   NR start threshold (gradient norm)   ....   1.000e-04
   Initial trust radius                 ....   0.400
   Minimum AH scaling param. (alpha)    ....   1.000
   Maximum AH scaling param. (alpha)    .... 1000.000
   Quad. conv. algorithm                .... NR
   White noise on init. David. guess    .... on
   Maximum white noise                  ....   0.010
   Pseudo random numbers                .... off
   Inactive MOs                         .... canonical
   Orbital update algorithm             .... Taylor
   Preconditioner                       .... Diag
   Full preconditioner red. dimension   ....   250
 SOSCF                  CNVSOSCF        .... on
   Start iteration      SOSCFMaxIt      ....   150
   Startup grad/error   SOSCFStart      ....  0.003300
   Hessian update       SOSCFHessUp     .... L-BFGS
 Level Shifting         CNVShift        .... on
   Level shift para.    LevelShift      ....    0.2500
   Turn off err/grad.   ShiftErr        ....    0.0010
 Zerner damping         CNVZerner       .... off
 Static damping         CNVDamp         .... on
   Fraction old density DampFac         ....    0.7000
   Max. Damping (<1)    DampMax         ....    0.9800
   Min. Damping (>=0)   DampMin         ....    0.0000
   Turn off err/grad.   DampErr         ....    0.1000

SCF Procedure:
 Maximum # iterations   MaxIter         ....   125
 SCF integral mode      SCFMode         .... Direct
   Integral package                     .... SHARK and LIBINT hybrid scheme
 Reset frequency        DirectResetFreq ....    20
 Integral Threshold     Thresh          ....  1.000e-10 Eh
 Primitive CutOff       TCut            ....  1.000e-11 Eh

Convergence Tolerance:
 Convergence Check Mode ConvCheckMode   .... Total+1el-Energy
 Convergence forced     ConvForced      .... 0
 Energy Change          TolE            ....  1.000e-06 Eh
 1-El. energy change                    ....  1.000e-03 Eh
 Orbital Gradient       TolG            ....  5.000e-05
 Orbital Rotation angle TolX            ....  5.000e-05
 DIIS Error             TolErr          ....  1.000e-06

---------------------
INITIAL GUESS: MOREAD
---------------------
Guess MOs are being read from file: orca.ges
Input Geometry matches current geometry (good)
Input basis set matches current basis set (good)
MOs were renormalized
MOs were reorthogonalized (Cholesky)
                      ------------------
                      INITIAL GUESS DONE (   3.9 sec)
                      ------------------
             **** ENERGY FILE WAS UPDATED (orca.en.tmp) ****
Finished Guess after   5.0 sec
Maximum memory used throughout the entire GUESS-calculation: 189.9 MB


           ************************************************************
           *        Program running with 12 parallel MPI-processes    *
           *              working on a common directory               *
           ************************************************************

-------------------------------------------------------------------------------------------
                                      ORCA LEAN-SCF
                              memory conserving SCF solver
-------------------------------------------------------------------------------------------

----------------------------------------D-I-I-S--------------------------------------------
Iteration    Energy (Eh)           Delta-E    RMSDP     MaxDP     DIISErr   Damp  Time(sec)
-------------------------------------------------------------------------------------------
               ***  Starting incremental Fock matrix formation  ***
                              *** Initializing SOSCF ***
---------------------------------------S-O-S-C-F--------------------------------------
Iteration    Energy (Eh)           Delta-E    RMSDP     MaxDP     MaxGrad    Time(sec)
--------------------------------------------------------------------------------------
    1    -782.0663444896556484     0.00e+00  2.17e-06  2.79e-04  9.37e-06    71.5
               *** Restarting incremental Fock matrix formation ***
    2    -782.0663445015698017    -1.19e-08  5.15e-07  5.13e-05  2.47e-05    68.2
    3    -782.0663442541401764     2.47e-07  1.37e-06  3.32e-04  6.23e-05    22.0
                 **** Energy Check signals convergence ****

               *****************************************************
               *                     SUCCESS                       *
               *           SCF CONVERGED AFTER   3 CYCLES          *
               *****************************************************

Recomputing exchange energy using gridx3       ... done (   87.268 sec)
Old exchange energy                            :    -29.504886406 Eh
New exchange energy                            :    -29.504886594 Eh
Exchange energy change after final integration :     -0.000000188 Eh
Total energy after final integration           :   -782.066344442 Eh
             **** ENERGY FILE WAS UPDATED (orca.en.tmp) ****

----------------
TOTAL SCF ENERGY
----------------

Total Energy       :       -782.06634444188364 Eh          -21281.10714 eV

Components:
Nuclear Repulsion  :       1166.96913556186928 Eh           31754.84456 eV
Electronic Energy  :      -1949.03547981600946 Eh          -53035.95170 eV
One Electron Energy:      -3374.65995800341989 Eh          -91829.16596 eV
Two Electron Energy:       1425.62447818741043 Eh           38793.21426 eV

Virial components:
Potential Energy   :      -1560.96475903783721 Eh          -42476.01053 eV
Kinetic Energy     :        778.89841459595368 Eh           21194.90339 eV
Virial Ratio       :          2.00406719257167

DFT components:
N(Alpha)           :       63.000011945832 electrons
N(Beta)            :       63.000011945832 electrons
N(Total)           :      126.000023891664 electrons
E(X)               :      -77.406872490558 Eh       
E(C)               :       -4.464867801836 Eh       
E(XC)              :      -81.871740292394 Eh       

---------------
SCF CONVERGENCE
---------------

  Last Energy change         ...   -2.4743e-07  Tolerance :   1.0000e-06
  Last MAX-Density change    ...    3.3226e-04  Tolerance :   1.0000e-05
  Last RMS-Density change    ...    1.3738e-06  Tolerance :   1.0000e-06
  Last DIIS Error            ...    3.8012e-05  Tolerance :   1.0000e-06
  Last Orbital Gradient      ...    6.2255e-05  Tolerance :   5.0000e-05
  Last Orbital Rotation      ...    8.7465e-05  Tolerance :   5.0000e-05


----------------------
UHF SPIN CONTAMINATION
----------------------

Warning: in a DFT calculation there is little theoretical justification to 
         calculate <S**2> as in Hartree-Fock theory. We will do it anyways
         but you should keep in mind that the values have only limited relevance

Expectation value of <S**2>     :     0.000000
Ideal value S*(S+1) for S=0.0   :     0.000000
Deviation                       :     0.000000

----------------
ORBITAL ENERGIES
----------------
                 SPIN UP ORBITALS
  NO   OCC          E(Eh)            E(eV) 
   0   1.0000     -19.259983      -524.0908 
   1   1.0000     -14.560936      -396.2232 
   2   1.0000     -14.480875      -394.0446 
   3   1.0000     -14.457737      -393.4150 
   4   1.0000     -10.374974      -282.3174 
   5   1.0000     -10.371844      -282.2322 
   6   1.0000     -10.371300      -282.2174 
   7   1.0000     -10.362560      -281.9796 
   8   1.0000     -10.350989      -281.6647 
   9   1.0000     -10.319510      -280.8081 
  10   1.0000     -10.317223      -280.7459 
  11   1.0000     -10.307070      -280.4696 
  12   1.0000     -10.297653      -280.2134 
  13   1.0000     -10.295787      -280.1626 
  14   1.0000     -10.294394      -280.1247 
  15   1.0000     -10.293194      -280.0921 
  16   1.0000     -10.292367      -280.0695 
  17   1.0000     -10.291720      -280.0519 
  18   1.0000      -1.060464       -28.8567 
  19   1.0000      -1.050529       -28.5863 
  20   1.0000      -1.024457       -27.8769 
  21   1.0000      -0.889633       -24.2081 
  22   1.0000      -0.878502       -23.9053 
  23   1.0000      -0.831266       -22.6199 
  24   1.0000      -0.829536       -22.5728 
  25   1.0000      -0.778873       -21.1942 
  26   1.0000      -0.766091       -20.8464 
  27   1.0000      -0.758409       -20.6374 
  28   1.0000      -0.702411       -19.1136 
  29   1.0000      -0.686725       -18.6867 
  30   1.0000      -0.644347       -17.5336 
  31   1.0000      -0.623433       -16.9645 
  32   1.0000      -0.614842       -16.7307 
  33   1.0000      -0.578936       -15.7537 
  34   1.0000      -0.564000       -15.3472 
  35   1.0000      -0.552835       -15.0434 
  36   1.0000      -0.530124       -14.4254 
  37   1.0000      -0.524245       -14.2654 
  38   1.0000      -0.508612       -13.8400 
  39   1.0000      -0.498285       -13.5590 
  40   1.0000      -0.490654       -13.3514 
  41   1.0000      -0.476949       -12.9784 
  42   1.0000      -0.466389       -12.6911 
  43   1.0000      -0.459501       -12.5037 
  44   1.0000      -0.448871       -12.2144 
  45   1.0000      -0.444922       -12.1069 
  46   1.0000      -0.441838       -12.0230 
  47   1.0000      -0.432692       -11.7742 
  48   1.0000      -0.424884       -11.5617 
  49   1.0000      -0.417406       -11.3582 
  50   1.0000      -0.401975       -10.9383 
  51   1.0000      -0.394205       -10.7269 
  52   1.0000      -0.372504       -10.1363 
  53   1.0000      -0.371789       -10.1169 
  54   1.0000      -0.357254        -9.7214 
  55   1.0000      -0.348799        -9.4913 
  56   1.0000      -0.324197        -8.8219 
  57   1.0000      -0.316845        -8.6218 
  58   1.0000      -0.267846        -7.2885 
  59   1.0000      -0.265898        -7.2355 
  60   1.0000      -0.254304        -6.9200 
  61   1.0000      -0.233073        -6.3422 
  62   1.0000      -0.216479        -5.8907 
  63   0.0000      -0.068965        -1.8766 
  64   0.0000      -0.035988        -0.9793 
  65   0.0000      -0.020144        -0.5482 
  66   0.0000      -0.005228        -0.1423 
  67   0.0000       0.002022         0.0550 
  68   0.0000       0.011896         0.3237 
  69   0.0000       0.022754         0.6192 
  70   0.0000       0.025759         0.7009 
  71   0.0000       0.038833         1.0567 
  72   0.0000       0.053070         1.4441 
  73   0.0000       0.055753         1.5171 

                 SPIN DOWN ORBITALS
  NO   OCC          E(Eh)            E(eV) 
   0   1.0000     -19.259983      -524.0908 
   1   1.0000     -14.560936      -396.2232 
   2   1.0000     -14.480875      -394.0446 
   3   1.0000     -14.457737      -393.4150 
   4   1.0000     -10.374974      -282.3174 
   5   1.0000     -10.371844      -282.2322 
   6   1.0000     -10.371300      -282.2174 
   7   1.0000     -10.362560      -281.9796 
   8   1.0000     -10.350989      -281.6647 
   9   1.0000     -10.319510      -280.8081 
  10   1.0000     -10.317223      -280.7459 
  11   1.0000     -10.307070      -280.4696 
  12   1.0000     -10.297653      -280.2134 
  13   1.0000     -10.295787      -280.1626 
  14   1.0000     -10.294394      -280.1247 
  15   1.0000     -10.293194      -280.0921 
  16   1.0000     -10.292367      -280.0695 
  17   1.0000     -10.291720      -280.0519 
  18   1.0000      -1.060464       -28.8567 
  19   1.0000      -1.050529       -28.5863 
  20   1.0000      -1.024457       -27.8769 
  21   1.0000      -0.889633       -24.2081 
  22   1.0000      -0.878502       -23.9053 
  23   1.0000      -0.831266       -22.6199 
  24   1.0000      -0.829536       -22.5728 
  25   1.0000      -0.778873       -21.1942 
  26   1.0000      -0.766091       -20.8464 
  27   1.0000      -0.758409       -20.6374 
  28   1.0000      -0.702411       -19.1136 
  29   1.0000      -0.686725       -18.6867 
  30   1.0000      -0.644347       -17.5336 
  31   1.0000      -0.623433       -16.9645 
  32   1.0000      -0.614842       -16.7307 
  33   1.0000      -0.578936       -15.7537 
  34   1.0000      -0.564000       -15.3472 
  35   1.0000      -0.552835       -15.0434 
  36   1.0000      -0.530124       -14.4254 
  37   1.0000      -0.524245       -14.2654 
  38   1.0000      -0.508612       -13.8400 
  39   1.0000      -0.498285       -13.5590 
  40   1.0000      -0.490654       -13.3514 
  41   1.0000      -0.476949       -12.9784 
  42   1.0000      -0.466389       -12.6911 
  43   1.0000      -0.459501       -12.5037 
  44   1.0000      -0.448871       -12.2144 
  45   1.0000      -0.444922       -12.1069 
  46   1.0000      -0.441838       -12.0230 
  47   1.0000      -0.432692       -11.7742 
  48   1.0000      -0.424884       -11.5617 
  49   1.0000      -0.417406       -11.3582 
  50   1.0000      -0.401975       -10.9383 
  51   1.0000      -0.394205       -10.7269 
  52   1.0000      -0.372504       -10.1363 
  53   1.0000      -0.371789       -10.1169 
  54   1.0000      -0.357254        -9.7214 
  55   1.0000      -0.348799        -9.4913 
  56   1.0000      -0.324197        -8.8219 
  57   1.0000      -0.316845        -8.6218 
  58   1.0000      -0.267846        -7.2885 
  59   1.0000      -0.265898        -7.2355 
  60   1.0000      -0.254304        -6.9200 
  61   1.0000      -0.233073        -6.3422 
  62   1.0000      -0.216479        -5.8907 
  63   0.0000      -0.068965        -1.8766 
  64   0.0000      -0.035988        -0.9793 
  65   0.0000      -0.020144        -0.5482 
  66   0.0000      -0.005228        -0.1423 
  67   0.0000       0.002022         0.0550 
  68   0.0000       0.011896         0.3237 
  69   0.0000       0.022754         0.6192 
  70   0.0000       0.025759         0.7009 
  71   0.0000       0.038833         1.0567 
  72   0.0000       0.053070         1.4441 
  73   0.0000       0.055753         1.5171 
*Only the first 10 virtual orbitals were printed.

                    ********************************
                    * MULLIKEN POPULATION ANALYSIS *
                    ********************************

--------------------------------------------
MULLIKEN ATOMIC CHARGES AND SPIN POPULATIONS
--------------------------------------------
   0 N :   -0.192568    0.000000
   1 C :    0.071302    0.000000
   2 C :   -0.191699   -0.000000
   3 C :    0.187330    0.000000
   4 C :   -0.198935    0.000000
   5 C :    0.050608   -0.000000
   6 H :    0.110693   -0.000000
   7 H :    0.119580    0.000000
   8 N :   -0.226063   -0.000000
   9 H :    0.129713   -0.000000
  10 H :    0.118738    0.000000
  11 C :   -0.130379   -0.000000
  12 H :    0.108111    0.000000
  13 H :    0.122088   -0.000000
  14 H :    0.106281    0.000000
  15 N :   -0.170487    0.000000
  16 C :    0.003098   -0.000000
  17 C :    0.122310   -0.000000
  18 H :    0.115946   -0.000000
  19 O :   -0.334207    0.000000
  20 C :    0.088246    0.000000
  21 C :   -0.095173   -0.000000
  22 C :   -0.130349   -0.000000
  23 C :   -0.083024   -0.000000
  24 C :   -0.151079    0.000000
  25 C :   -0.053321   -0.000000
  26 H :    0.109781    0.000000
  27 H :    0.099128    0.000000
  28 H :    0.098210    0.000000
  29 H :    0.105172    0.000000
  30 H :    0.090949   -0.000000
Sum of atomic charges         :   -0.0000000
Sum of atomic spin populations:   -0.0000000

-----------------------------------------------------
MULLIKEN REDUCED ORBITAL CHARGES AND SPIN POPULATIONS
-----------------------------------------------------
CHARGE
  0 N s       :     3.471579  s :     3.471579
      pz      :     1.430580  p :     3.597794
      px      :     1.085995
      py      :     1.081219
      dz2     :     0.005184  d :     0.110167
      dxz     :     0.020986
      dyz     :     0.022215
      dx2y2   :     0.027900
      dxy     :     0.033882
      f0      :     0.001753  f :     0.012275
      f+1     :     0.001059
      f-1     :     0.001091
      f+2     :     0.001252
      f-2     :     0.000934
      f+3     :     0.004226
      f-3     :     0.001960
      g0      :     0.000030  g :     0.000754
      g+1     :     0.000056
      g-1     :     0.000058
      g+2     :     0.000061
      g-2     :     0.000052
      g+3     :     0.000019
      g-3     :     0.000088
      g+4     :     0.000198
      g-4     :     0.000193

  1 C s       :     3.220972  s :     3.220972
      pz      :     0.955032  p :     2.574282
      px      :     0.899178
      py      :     0.720072
      dz2     :     0.004910  d :     0.113807
      dxz     :     0.011516
      dyz     :     0.037248
      dx2y2   :     0.042388
      dxy     :     0.017746
      f0      :     0.002628  f :     0.017894
      f+1     :     0.000868
      f-1     :     0.001233
      f+2     :     0.002706
      f-2     :     0.001691
      f+3     :     0.006476
      f-3     :     0.002292
      g0      :     0.000082  g :     0.001743
      g+1     :     0.000074
      g-1     :     0.000247
      g+2     :     0.000136
      g-2     :     0.000088
      g+3     :     0.000059
      g-3     :     0.000213
      g+4     :     0.000359
      g-4     :     0.000486

  2 C s       :     3.295758  s :     3.295758
      pz      :     0.964513  p :     2.777467
      px      :     0.848865
      py      :     0.964088
      dz2     :     0.002592  d :     0.104524
      dxz     :     0.026671
      dyz     :     0.010982
      dx2y2   :     0.043099
      dxy     :     0.021180
      f0      :     0.002159  f :     0.012822
      f+1     :     0.000730
      f-1     :     0.000994
      f+2     :     0.001032
      f-2     :     0.001756
      f+3     :     0.003688
      f-3     :     0.002463
      g0      :     0.000047  g :     0.001129
      g+1     :     0.000117
      g-1     :     0.000061
      g+2     :     0.000056
      g-2     :     0.000078
      g+3     :     0.000043
      g-3     :     0.000143
      g+4     :     0.000291
      g-4     :     0.000291

  3 C s       :     3.166368  s :     3.166368
      pz      :     0.844847  p :     2.493993
      px      :     0.809344
      py      :     0.839801
      dz2     :     0.004602  d :     0.127399
      dxz     :     0.042669
      dyz     :     0.035411
      dx2y2   :     0.010692
      dxy     :     0.034025
      f0      :     0.003159  f :     0.022784
      f+1     :     0.001040
      f-1     :     0.001230
      f+2     :     0.002299
      f-2     :     0.003003
      f+3     :     0.007960
      f-3     :     0.004093
      g0      :     0.000074  g :     0.002127
      g+1     :     0.000202
      g-1     :     0.000162
      g+2     :     0.000130
      g-2     :     0.000142
      g+3     :     0.000086
      g-3     :     0.000252
      g+4     :     0.000506
      g-4     :     0.000572

  4 C s       :     3.294528  s :     3.294528
      pz      :     0.967082  p :     2.791715
      px      :     0.952156
      py      :     0.872478
      dz2     :     0.003167  d :     0.098476
      dxz     :     0.015003
      dyz     :     0.018820
      dx2y2   :     0.024303
      dxy     :     0.037183
      f0      :     0.002143  f :     0.013075
      f+1     :     0.000873
      f-1     :     0.000958
      f+2     :     0.001341
      f-2     :     0.001301
      f+3     :     0.004795
      f-3     :     0.001664
      g0      :     0.000048  g :     0.001140
      g+1     :     0.000079
      g-1     :     0.000093
      g+2     :     0.000074
      g-2     :     0.000064
      g+3     :     0.000029
      g-3     :     0.000169
      g+4     :     0.000262
      g-4     :     0.000321

  5 C s       :     3.240117  s :     3.240117
      pz      :     0.948958  p :     2.572813
      px      :     0.744278
      py      :     0.879577
      dz2     :     0.003789  d :     0.116540
      dxz     :     0.043624
      dyz     :     0.007340
      dx2y2   :     0.032971
      dxy     :     0.028817
      f0      :     0.002701  f :     0.018175
      f+1     :     0.001006
      f-1     :     0.000969
      f+2     :     0.001347
      f-2     :     0.003141
      f+3     :     0.006134
      f-3     :     0.002877
      g0      :     0.000069  g :     0.001748
      g+1     :     0.000274
      g-1     :     0.000067
      g+2     :     0.000093
      g-2     :     0.000120
      g+3     :     0.000042
      g-3     :     0.000225
      g+4     :     0.000471
      g-4     :     0.000388

  6 H s       :     0.856866  s :     0.856866
      pz      :     0.013818  p :     0.028984
      px      :     0.005345
      py      :     0.009821
      dz2     :     0.000122  d :     0.003230
      dxz     :     0.001267
      dyz     :     0.000206
      dx2y2   :     0.000590
      dxy     :     0.001045
      f0      :     0.000042  f :     0.000228
      f+1     :     0.000013
      f-1     :     0.000008
      f+2     :     0.000036
      f-2     :     0.000020
      f+3     :     0.000062
      f-3     :     0.000047

  7 H s       :     0.850859  s :     0.850859
      pz      :     0.014432  p :     0.026184
      px      :     0.008902
      py      :     0.002850
      dz2     :     0.000071  d :     0.003166
      dxz     :     0.000073
      dyz     :     0.001404
      dx2y2   :     0.000312
      dxy     :     0.001306
      f0      :     0.000036  f :     0.000212
      f+1     :     0.000006
      f-1     :     0.000015
      f+2     :     0.000046
      f-2     :     0.000007
      f+3     :     0.000062
      f-3     :     0.000040

  8 N s       :     3.605964  s :     3.605964
      pz      :     1.222823  p :     3.528228
      px      :     0.870085
      py      :     1.435321
      dz2     :     0.007649  d :     0.080921
      dxz     :     0.017272
      dyz     :     0.012210
      dx2y2   :     0.016149
      dxy     :     0.027641
      f0      :     0.001452  f :     0.010209
      f+1     :     0.000942
      f-1     :     0.000437
      f+2     :     0.000709
      f-2     :     0.001066
      f+3     :     0.003525
      f-3     :     0.002078
      g0      :     0.000040  g :     0.000741
      g+1     :     0.000065
      g-1     :     0.000042
      g+2     :     0.000038
      g-2     :     0.000073
      g+3     :     0.000023
      g-3     :     0.000084
      g+4     :     0.000181
      g-4     :     0.000196

  9 H s       :     0.833616  s :     0.833616
      pz      :     0.014375  p :     0.033019
      px      :     0.007923
      py      :     0.010721
      dz2     :     0.000059  d :     0.003420
      dxz     :     0.001279
      dyz     :     0.000209
      dx2y2   :     0.000822
      dxy     :     0.001052
      f0      :     0.000038  f :     0.000232
      f+1     :     0.000013
      f-1     :     0.000007
      f+2     :     0.000026
      f-2     :     0.000031
      f+3     :     0.000084
      f-3     :     0.000034

 10 H s       :     0.849763  s :     0.849763
      pz      :     0.013405  p :     0.028084
      px      :     0.009676
      py      :     0.005002
      dz2     :     0.000158  d :     0.003190
      dxz     :     0.000112
      dyz     :     0.001295
      dx2y2   :     0.000156
      dxy     :     0.001469
      f0      :     0.000038  f :     0.000225
      f+1     :     0.000005
      f-1     :     0.000020
      f+2     :     0.000048
      f-2     :     0.000005
      f+3     :     0.000073
      f-3     :     0.000035

 11 C s       :     3.286100  s :     3.286100
      pz      :     1.024091  p :     2.756561
      px      :     0.825483
      py      :     0.906987
      dz2     :     0.010195  d :     0.076586
      dxz     :     0.022828
      dyz     :     0.018588
      dx2y2   :     0.009844
      dxy     :     0.015130
      f0      :     0.002575  f :     0.010141
      f+1     :     0.000612
      f-1     :     0.000450
      f+2     :     0.000198
      f-2     :     0.002867
      f+3     :     0.001734
      f-3     :     0.001705
      g0      :     0.000073  g :     0.000991
      g+1     :     0.000139
      g-1     :     0.000091
      g+2     :     0.000034
      g-2     :     0.000116
      g+3     :     0.000038
      g-3     :     0.000170
      g+4     :     0.000169
      g-4     :     0.000160

 12 H s       :     0.860289  s :     0.860289
      pz      :     0.010496  p :     0.027839
      px      :     0.009617
      py      :     0.007726
      dz2     :     0.001028  d :     0.003485
      dxz     :     0.000271
      dyz     :     0.000549
      dx2y2   :     0.000602
      dxy     :     0.001035
      f0      :     0.000019  f :     0.000276
      f+1     :     0.000011
      f-1     :     0.000094
      f+2     :     0.000032
      f-2     :     0.000027
      f+3     :     0.000052
      f-3     :     0.000040

 13 H s       :     0.843431  s :     0.843431
      pz      :     0.007262  p :     0.030596
      px      :     0.011410
      py      :     0.011924
      dz2     :     0.000438  d :     0.003615
      dxz     :     0.001188
      dyz     :     0.001388
      dx2y2   :     0.000195
      dxy     :     0.000406
      f0      :     0.000048  f :     0.000270
      f+1     :     0.000065
      f-1     :     0.000079
      f+2     :     0.000036
      f-2     :     0.000038
      f+3     :     0.000002
      f-3     :     0.000003

 14 H s       :     0.862039  s :     0.862039
      pz      :     0.010798  p :     0.027920
      px      :     0.008183
      py      :     0.008940
      dz2     :     0.000866  d :     0.003485
      dxz     :     0.000626
      dyz     :     0.000320
      dx2y2   :     0.001065
      dxy     :     0.000607
      f0      :     0.000014  f :     0.000275
      f+1     :     0.000071
      f-1     :     0.000032
      f+2     :     0.000033
      f-2     :     0.000025
      f+3     :     0.000066
      f-3     :     0.000034

 15 N s       :     3.676720  s :     3.676720
      pz      :     1.056498  p :     3.389588
      px      :     0.902166
      py      :     1.430924
      dz2     :     0.006022  d :     0.092661
      dxz     :     0.029197
      dyz     :     0.010201
      dx2y2   :     0.019684
      dxy     :     0.027557
      f0      :     0.001355  f :     0.010738
      f+1     :     0.000860
      f-1     :     0.000289
      f+2     :     0.000867
      f-2     :     0.001823
      f+3     :     0.003547
      f-3     :     0.001997
      g0      :     0.000036  g :     0.000780
      g+1     :     0.000089
      g-1     :     0.000040
      g+2     :     0.000036
      g-2     :     0.000069
      g+3     :     0.000018
      g-3     :     0.000101
      g+4     :     0.000180
      g-4     :     0.000210

 16 C s       :     3.188663  s :     3.188663
      pz      :     0.937660  p :     2.668187
      px      :     0.832929
      py      :     0.897598
      dz2     :     0.004494  d :     0.122640
      dxz     :     0.021633
      dyz     :     0.012084
      dx2y2   :     0.055676
      dxy     :     0.028753
      f0      :     0.001999  f :     0.015735
      f+1     :     0.000961
      f-1     :     0.000585
      f+2     :     0.001250
      f-2     :     0.001666
      f+3     :     0.005658
      f-3     :     0.003616
      g0      :     0.000072  g :     0.001676
      g+1     :     0.000134
      g-1     :     0.000094
      g+2     :     0.000106
      g-2     :     0.000109
      g+3     :     0.000058
      g-3     :     0.000218
      g+4     :     0.000342
      g-4     :     0.000541

 17 C s       :     3.208215  s :     3.208215
      pz      :     0.751779  p :     2.457219
      px      :     0.847316
      py      :     0.858124
      dz2     :     0.007549  d :     0.185560
      dxz     :     0.037220
      dyz     :     0.027741
      dx2y2   :     0.053312
      dxy     :     0.059737
      f0      :     0.002479  f :     0.023806
      f+1     :     0.001215
      f-1     :     0.001091
      f+2     :     0.001948
      f-2     :     0.003529
      f+3     :     0.007429
      f-3     :     0.006115
      g0      :     0.000098  g :     0.002891
      g+1     :     0.000236
      g-1     :     0.000181
      g+2     :     0.000172
      g-2     :     0.000207
      g+3     :     0.000164
      g-3     :     0.000328
      g+4     :     0.000613
      g-4     :     0.000892

 18 H s       :     0.853333  s :     0.853333
      pz      :     0.011950  p :     0.027093
      px      :     0.007644
      py      :     0.007499
      dz2     :     0.000150  d :     0.003415
      dxz     :     0.000072
      dyz     :     0.001555
      dx2y2   :     0.000356
      dxy     :     0.001283
      f0      :     0.000033  f :     0.000213
      f+1     :     0.000003
      f-1     :     0.000019
      f+2     :     0.000055
      f-2     :     0.000006
      f+3     :     0.000057
      f-3     :     0.000041

 19 O s       :     3.777147  s :     3.777147
      pz      :     1.329142  p :     4.516162
      px      :     1.569601
      py      :     1.617419
      dz2     :     0.003030  d :     0.037026
      dxz     :     0.008173
      dyz     :     0.006325
      dx2y2   :     0.009783
      dxy     :     0.009715
      f0      :     0.000327  f :     0.003667
      f+1     :     0.000223
      f-1     :     0.000176
      f+2     :     0.000066
      f-2     :     0.000949
      f+3     :     0.000992
      f-3     :     0.000934
      g0      :     0.000012  g :     0.000206
      g+1     :     0.000021
      g-1     :     0.000016
      g+2     :     0.000005
      g-2     :     0.000026
      g+3     :     0.000011
      g-3     :     0.000023
      g+4     :     0.000049
      g-4     :     0.000042

 20 C s       :     3.259016  s :     3.259016
      pz      :     0.886453  p :     2.513973
      px      :     0.842095
      py      :     0.785426
      dz2     :     0.036098  d :     0.118281
      dxz     :     0.014893
      dyz     :     0.018723
      dx2y2   :     0.028014
      dxy     :     0.020553
      f0      :     0.001503  f :     0.019033
      f+1     :     0.002447
      f-1     :     0.002279
      f+2     :     0.003984
      f-2     :     0.001786
      f+3     :     0.003934
      f-3     :     0.003100
      g0      :     0.000094  g :     0.001450
      g+1     :     0.000113
      g-1     :     0.000158
      g+2     :     0.000141
      g-2     :     0.000181
      g+3     :     0.000196
      g-3     :     0.000211
      g+4     :     0.000186
      g-4     :     0.000170

 21 C s       :     3.274421  s :     3.274421
      pz      :     0.918181  p :     2.697600
      px      :     0.914936
      py      :     0.864483
      dz2     :     0.012437  d :     0.107730
      dxz     :     0.008022
      dyz     :     0.030135
      dx2y2   :     0.025359
      dxy     :     0.031778
      f0      :     0.001772  f :     0.014254
      f+1     :     0.002089
      f-1     :     0.000914
      f+2     :     0.002805
      f-2     :     0.001807
      f+3     :     0.002852
      f-3     :     0.002016
      g0      :     0.000067  g :     0.001168
      g+1     :     0.000099
      g-1     :     0.000119
      g+2     :     0.000100
      g-2     :     0.000113
      g+3     :     0.000168
      g-3     :     0.000131
      g+4     :     0.000207
      g-4     :     0.000165

 22 C s       :     3.265422  s :     3.265422
      pz      :     0.933182  p :     2.734286
      px      :     0.922174
      py      :     0.878929
      dz2     :     0.013857  d :     0.115840
      dxz     :     0.014681
      dyz     :     0.033184
      dx2y2   :     0.024425
      dxy     :     0.029692
      f0      :     0.001751  f :     0.013626
      f+1     :     0.001469
      f-1     :     0.001333
      f+2     :     0.003051
      f-2     :     0.001475
      f+3     :     0.002015
      f-3     :     0.002530
      g0      :     0.000065  g :     0.001175
      g+1     :     0.000049
      g-1     :     0.000173
      g+2     :     0.000096
      g-2     :     0.000131
      g+3     :     0.000129
      g-3     :     0.000177
      g+4     :     0.000190
      g-4     :     0.000165

 23 C s       :     3.245946  s :     3.245946
      pz      :     0.908560  p :     2.709289
      px      :     0.893017
      py      :     0.907713
      dz2     :     0.028954  d :     0.113136
      dxz     :     0.014493
      dyz     :     0.015330
      dx2y2   :     0.033465
      dxy     :     0.020894
      f0      :     0.000965  f :     0.013483
      f+1     :     0.002234
      f-1     :     0.002085
      f+2     :     0.002701
      f-2     :     0.001394
      f+3     :     0.002116
      f-3     :     0.001988
      g0      :     0.000065  g :     0.001170
      g+1     :     0.000113
      g-1     :     0.000093
      g+2     :     0.000124
      g-2     :     0.000180
      g+3     :     0.000196
      g-3     :     0.000193
      g+4     :     0.000097
      g-4     :     0.000110

 24 C s       :     3.260272  s :     3.260272
      pz      :     0.954935  p :     2.758558
      px      :     0.907798
      py      :     0.895826
      dz2     :     0.013610  d :     0.117394
      dxz     :     0.009700
      dyz     :     0.037783
      dx2y2   :     0.023884
      dxy     :     0.032418
      f0      :     0.001802  f :     0.013678
      f+1     :     0.002158
      f-1     :     0.000749
      f+2     :     0.002704
      f-2     :     0.001825
      f+3     :     0.002501
      f-3     :     0.001938
      g0      :     0.000066  g :     0.001177
      g+1     :     0.000105
      g-1     :     0.000115
      g+2     :     0.000108
      g-2     :     0.000124
      g+3     :     0.000178
      g-3     :     0.000129
      g+4     :     0.000195
      g-4     :     0.000157

 25 C s       :     3.288732  s :     3.288732
      pz      :     0.911891  p :     2.648296
      px      :     0.888667
      py      :     0.847738
      dz2     :     0.013984  d :     0.100654
      dxz     :     0.010422
      dyz     :     0.023264
      dx2y2   :     0.021264
      dxy     :     0.031719
      f0      :     0.001819  f :     0.014461
      f+1     :     0.001579
      f-1     :     0.001438
      f+2     :     0.003223
      f-2     :     0.001569
      f+3     :     0.002023
      f-3     :     0.002811
      g0      :     0.000068  g :     0.001178
      g+1     :     0.000048
      g-1     :     0.000175
      g+2     :     0.000096
      g-2     :     0.000130
      g+3     :     0.000128
      g-3     :     0.000171
      g+4     :     0.000196
      g-4     :     0.000166

 26 H s       :     0.856519  s :     0.856519
      pz      :     0.009431  p :     0.030055
      px      :     0.010071
      py      :     0.010553
      dz2     :     0.000992  d :     0.003417
      dxz     :     0.000489
      dyz     :     0.000396
      dx2y2   :     0.001007
      dxy     :     0.000533
      f0      :     0.000017  f :     0.000229
      f+1     :     0.000033
      f-1     :     0.000048
      f+2     :     0.000050
      f-2     :     0.000027
      f+3     :     0.000023
      f-3     :     0.000032

 27 H s       :     0.868149  s :     0.868149
      pz      :     0.011297  p :     0.029180
      px      :     0.008437
      py      :     0.009446
      dz2     :     0.001087  d :     0.003320
      dxz     :     0.000267
      dyz     :     0.000541
      dx2y2   :     0.000756
      dxy     :     0.000670
      f0      :     0.000018  f :     0.000223
      f+1     :     0.000063
      f-1     :     0.000016
      f+2     :     0.000037
      f-2     :     0.000035
      f+3     :     0.000033
      f-3     :     0.000021

 28 H s       :     0.869147  s :     0.869147
      pz      :     0.012658  p :     0.029132
      px      :     0.012174
      py      :     0.004301
      dz2     :     0.000064  d :     0.003289
      dxz     :     0.000154
      dyz     :     0.001412
      dx2y2   :     0.000465
      dxy     :     0.001194
      f0      :     0.000031  f :     0.000222
      f+1     :     0.000008
      f-1     :     0.000014
      f+2     :     0.000045
      f-2     :     0.000017
      f+3     :     0.000054
      f-3     :     0.000053

 29 H s       :     0.863151  s :     0.863151
      pz      :     0.009914  p :     0.028251
      px      :     0.011499
      py      :     0.006838
      dz2     :     0.001026  d :     0.003206
      dxz     :     0.000439
      dyz     :     0.000344
      dx2y2   :     0.000939
      dxy     :     0.000458
      f0      :     0.000019  f :     0.000220
      f+1     :     0.000028
      f-1     :     0.000048
      f+2     :     0.000051
      f-2     :     0.000022
      f+3     :     0.000021
      f-3     :     0.000032

 30 H s       :     0.875647  s :     0.875647
      pz      :     0.007503  p :     0.029966
      px      :     0.011197
      py      :     0.011267
      dz2     :     0.000801  d :     0.003209
      dxz     :     0.000449
      dyz     :     0.000520
      dx2y2   :     0.000729
      dxy     :     0.000710
      f0      :     0.000017  f :     0.000228
      f+1     :     0.000064
      f-1     :     0.000016
      f+2     :     0.000048
      f-2     :     0.000032
      f+3     :     0.000031
      f-3     :     0.000021


SPIN
  0 N s       :     0.000000  s :     0.000000
      pz      :     0.000000  p :    -0.000000
      px      :    -0.000000
      py      :    -0.000000
      dz2     :     0.000000  d :    -0.000000
      dxz     :    -0.000000
      dyz     :    -0.000000
      dx2y2   :    -0.000000
      dxy     :    -0.000000
      f0      :     0.000000  f :    -0.000000
      f+1     :    -0.000000
      f-1     :    -0.000000
      f+2     :    -0.000000
      f-2     :     0.000000
      f+3     :    -0.000000
      f-3     :    -0.000000
      g0      :     0.000000  g :    -0.000000
      g+1     :    -0.000000
      g-1     :    -0.000000
      g+2     :    -0.000000
      g-2     :    -0.000000
      g+3     :     0.000000
      g-3     :     0.000000
      g+4     :    -0.000000
      g-4     :    -0.000000

  1 C s       :     0.000000  s :     0.000000
      pz      :     0.000000  p :     0.000000
      px      :    -0.000000
      py      :     0.000000
      dz2     :    -0.000000  d :     0.000000
      dxz     :     0.000000
      dyz     :    -0.000000
      dx2y2   :    -0.000000
      dxy     :     0.000000
      f0      :     0.000000  f :    -0.000000
      f+1     :     0.000000
      f-1     :    -0.000000
      f+2     :    -0.000000
      f-2     :    -0.000000
      f+3     :    -0.000000
      f-3     :     0.000000
      g0      :    -0.000000  g :    -0.000000
      g+1     :     0.000000
      g-1     :    -0.000000
      g+2     :    -0.000000
      g-2     :     0.000000
      g+3     :     0.000000
      g-3     :    -0.000000
      g+4     :    -0.000000
      g-4     :     0.000000

  2 C s       :    -0.000000  s :    -0.000000
      pz      :    -0.000000  p :    -0.000000
      px      :    -0.000000
      py      :     0.000000
      dz2     :    -0.000000  d :    -0.000000
      dxz     :     0.000000
      dyz     :    -0.000000
      dx2y2   :    -0.000000
      dxy     :    -0.000000
      f0      :    -0.000000  f :    -0.000000
      f+1     :    -0.000000
      f-1     :    -0.000000
      f+2     :    -0.000000
      f-2     :    -0.000000
      f+3     :    -0.000000
      f-3     :    -0.000000
      g0      :    -0.000000  g :    -0.000000
      g+1     :     0.000000
      g-1     :    -0.000000
      g+2     :    -0.000000
      g-2     :    -0.000000
      g+3     :    -0.000000
      g-3     :    -0.000000
      g+4     :    -0.000000
      g-4     :    -0.000000

  3 C s       :    -0.000000  s :    -0.000000
      pz      :     0.000000  p :     0.000000
      px      :    -0.000000
      py      :     0.000000
      dz2     :     0.000000  d :    -0.000000
      dxz     :     0.000000
      dyz     :    -0.000000
      dx2y2   :    -0.000000
      dxy     :     0.000000
      f0      :     0.000000  f :     0.000000
      f+1     :    -0.000000
      f-1     :     0.000000
      f+2     :     0.000000
      f-2     :     0.000000
      f+3     :     0.000000
      f-3     :    -0.000000
      g0      :    -0.000000  g :    -0.000000
      g+1     :     0.000000
      g-1     :    -0.000000
      g+2     :    -0.000000
      g-2     :     0.000000
      g+3     :    -0.000000
      g-3     :    -0.000000
      g+4     :    -0.000000
      g-4     :     0.000000

  4 C s       :     0.000000  s :     0.000000
      pz      :     0.000000  p :     0.000000
      px      :     0.000000
      py      :     0.000000
      dz2     :     0.000000  d :     0.000000
      dxz     :     0.000000
      dyz     :     0.000000
      dx2y2   :    -0.000000
      dxy     :     0.000000
      f0      :     0.000000  f :    -0.000000
      f+1     :     0.000000
      f-1     :    -0.000000
      f+2     :    -0.000000
      f-2     :    -0.000000
      f+3     :     0.000000
      f-3     :    -0.000000
      g0      :    -0.000000  g :    -0.000000
      g+1     :     0.000000
      g-1     :    -0.000000
      g+2     :    -0.000000
      g-2     :    -0.000000
      g+3     :    -0.000000
      g-3     :     0.000000
      g+4     :    -0.000000
      g-4     :    -0.000000

  5 C s       :    -0.000000  s :    -0.000000
      pz      :    -0.000000  p :     0.000000
      px      :     0.000000
      py      :    -0.000000
      dz2     :    -0.000000  d :    -0.000000
      dxz     :     0.000000
      dyz     :    -0.000000
      dx2y2   :    -0.000000
      dxy     :     0.000000
      f0      :     0.000000  f :    -0.000000
      f+1     :     0.000000
      f-1     :     0.000000
      f+2     :    -0.000000
      f-2     :    -0.000000
      f+3     :    -0.000000
      f-3     :    -0.000000
      g0      :    -0.000000  g :    -0.000000
      g+1     :    -0.000000
      g-1     :    -0.000000
      g+2     :    -0.000000
      g-2     :    -0.000000
      g+3     :     0.000000
      g-3     :     0.000000
      g+4     :    -0.000000
      g-4     :    -0.000000

  6 H s       :    -0.000000  s :    -0.000000
      pz      :    -0.000000  p :    -0.000000
      px      :    -0.000000
      py      :     0.000000
      dz2     :    -0.000000  d :    -0.000000
      dxz     :    -0.000000
      dyz     :    -0.000000
      dx2y2   :    -0.000000
      dxy     :    -0.000000
      f0      :     0.000000  f :    -0.000000
      f+1     :     0.000000
      f-1     :     0.000000
      f+2     :    -0.000000
      f-2     :    -0.000000
      f+3     :    -0.000000
      f-3     :    -0.000000

  7 H s       :     0.000000  s :     0.000000
      pz      :     0.000000  p :     0.000000
      px      :     0.000000
      py      :     0.000000
      dz2     :     0.000000  d :     0.000000
      dxz     :    -0.000000
      dyz     :     0.000000
      dx2y2   :     0.000000
      dxy     :     0.000000
      f0      :     0.000000  f :     0.000000
      f+1     :     0.000000
      f-1     :     0.000000
      f+2     :     0.000000
      f-2     :    -0.000000
      f+3     :     0.000000
      f-3     :     0.000000

  8 N s       :    -0.000000  s :    -0.000000
      pz      :     0.000000  p :    -0.000000
      px      :     0.000000
      py      :    -0.000000
      dz2     :    -0.000000  d :    -0.000000
      dxz     :     0.000000
      dyz     :    -0.000000
      dx2y2   :     0.000000
      dxy     :    -0.000000
      f0      :     0.000000  f :    -0.000000
      f+1     :    -0.000000
      f-1     :    -0.000000
      f+2     :     0.000000
      f-2     :    -0.000000
      f+3     :    -0.000000
      f-3     :    -0.000000
      g0      :    -0.000000  g :    -0.000000
      g+1     :     0.000000
      g-1     :     0.000000
      g+2     :    -0.000000
      g-2     :    -0.000000
      g+3     :     0.000000
      g-3     :     0.000000
      g+4     :    -0.000000
      g-4     :    -0.000000

  9 H s       :    -0.000000  s :    -0.000000
      pz      :    -0.000000  p :     0.000000
      px      :     0.000000
      py      :    -0.000000
      dz2     :    -0.000000  d :    -0.000000
      dxz     :    -0.000000
      dyz     :     0.000000
      dx2y2   :    -0.000000
      dxy     :    -0.000000
      f0      :     0.000000  f :     0.000000
      f+1     :     0.000000
      f-1     :     0.000000
      f+2     :    -0.000000
      f-2     :     0.000000
      f+3     :     0.000000
      f-3     :    -0.000000

 10 H s       :     0.000000  s :     0.000000
      pz      :    -0.000000  p :     0.000000
      px      :     0.000000
      py      :    -0.000000
      dz2     :    -0.000000  d :    -0.000000
      dxz     :     0.000000
      dyz     :     0.000000
      dx2y2   :    -0.000000
      dxy     :     0.000000
      f0      :    -0.000000  f :    -0.000000
      f+1     :    -0.000000
      f-1     :    -0.000000
      f+2     :    -0.000000
      f-2     :     0.000000
      f+3     :    -0.000000
      f-3     :    -0.000000

 11 C s       :    -0.000000  s :    -0.000000
      pz      :    -0.000000  p :    -0.000000
      px      :    -0.000000
      py      :    -0.000000
      dz2     :    -0.000000  d :    -0.000000
      dxz     :    -0.000000
      dyz     :    -0.000000
      dx2y2   :    -0.000000
      dxy     :    -0.000000
      f0      :    -0.000000  f :    -0.000000
      f+1     :    -0.000000
      f-1     :    -0.000000
      f+2     :     0.000000
      f-2     :    -0.000000
      f+3     :    -0.000000
      f-3     :    -0.000000
      g0      :    -0.000000  g :    -0.000000
      g+1     :    -0.000000
      g-1     :    -0.000000
      g+2     :     0.000000
      g-2     :    -0.000000
      g+3     :    -0.000000
      g-3     :    -0.000000
      g+4     :    -0.000000
      g-4     :    -0.000000

 12 H s       :     0.000000  s :     0.000000
      pz      :     0.000000  p :     0.000000
      px      :     0.000000
      py      :     0.000000
      dz2     :     0.000000  d :     0.000000
      dxz     :     0.000000
      dyz     :     0.000000
      dx2y2   :     0.000000
      dxy     :     0.000000
      f0      :     0.000000  f :     0.000000
      f+1     :     0.000000
      f-1     :     0.000000
      f+2     :     0.000000
      f-2     :     0.000000
      f+3     :     0.000000
      f-3     :     0.000000

 13 H s       :    -0.000000  s :    -0.000000
      pz      :    -0.000000  p :    -0.000000
      px      :    -0.000000
      py      :    -0.000000
      dz2     :     0.000000  d :     0.000000
      dxz     :    -0.000000
      dyz     :     0.000000
      dx2y2   :     0.000000
      dxy     :     0.000000
      f0      :    -0.000000  f :    -0.000000
      f+1     :     0.000000
      f-1     :     0.000000
      f+2     :     0.000000
      f-2     :    -0.000000
      f+3     :     0.000000
      f-3     :    -0.000000

 14 H s       :     0.000000  s :     0.000000
      pz      :     0.000000  p :     0.000000
      px      :     0.000000
      py      :     0.000000
      dz2     :     0.000000  d :     0.000000
      dxz     :     0.000000
      dyz     :     0.000000
      dx2y2   :     0.000000
      dxy     :     0.000000
      f0      :    -0.000000  f :     0.000000
      f+1     :     0.000000
      f-1     :     0.000000
      f+2     :     0.000000
      f-2     :     0.000000
      f+3     :     0.000000
      f-3     :     0.000000

 15 N s       :     0.000000  s :     0.000000
      pz      :    -0.000000  p :     0.000000
      px      :    -0.000000
      py      :     0.000000
      dz2     :     0.000000  d :    -0.000000
      dxz     :    -0.000000
      dyz     :    -0.000000
      dx2y2   :    -0.000000
      dxy     :    -0.000000
      f0      :    -0.000000  f :     0.000000
      f+1     :    -0.000000
      f-1     :     0.000000
      f+2     :    -0.000000
      f-2     :    -0.000000
      f+3     :     0.000000
      f-3     :     0.000000
      g0      :     0.000000  g :    -0.000000
      g+1     :    -0.000000
      g-1     :    -0.000000
      g+2     :     0.000000
      g-2     :    -0.000000
      g+3     :     0.000000
      g-3     :     0.000000
      g+4     :    -0.000000
      g-4     :    -0.000000

 16 C s       :     0.000000  s :     0.000000
      pz      :    -0.000000  p :    -0.000000
      px      :    -0.000000
      py      :    -0.000000
      dz2     :    -0.000000  d :    -0.000000
      dxz     :    -0.000000
      dyz     :    -0.000000
      dx2y2   :     0.000000
      dxy     :    -0.000000
      f0      :    -0.000000  f :    -0.000000
      f+1     :    -0.000000
      f-1     :    -0.000000
      f+2     :    -0.000000
      f-2     :    -0.000000
      f+3     :    -0.000000
      f-3     :    -0.000000
      g0      :    -0.000000  g :    -0.000000
      g+1     :    -0.000000
      g-1     :     0.000000
      g+2     :    -0.000000
      g-2     :    -0.000000
      g+3     :    -0.000000
      g-3     :    -0.000000
      g+4     :    -0.000000
      g-4     :    -0.000000

 17 C s       :    -0.000000  s :    -0.000000
      pz      :     0.000000  p :     0.000000
      px      :    -0.000000
      py      :     0.000000
      dz2     :    -0.000000  d :    -0.000000
      dxz     :     0.000000
      dyz     :    -0.000000
      dx2y2   :     0.000000
      dxy     :    -0.000000
      f0      :     0.000000  f :    -0.000000
      f+1     :    -0.000000
      f-1     :     0.000000
      f+2     :     0.000000
      f-2     :    -0.000000
      f+3     :    -0.000000
      f-3     :    -0.000000
      g0      :    -0.000000  g :    -0.000000
      g+1     :     0.000000
      g-1     :    -0.000000
      g+2     :    -0.000000
      g-2     :    -0.000000
      g+3     :     0.000000
      g-3     :     0.000000
      g+4     :    -0.000000
      g-4     :    -0.000000

 18 H s       :     0.000000  s :     0.000000
      pz      :     0.000000  p :    -0.000000
      px      :    -0.000000
      py      :    -0.000000
      dz2     :     0.000000  d :    -0.000000
      dxz     :    -0.000000
      dyz     :     0.000000
      dx2y2   :    -0.000000
      dxy     :     0.000000
      f0      :     0.000000  f :    -0.000000
      f+1     :     0.000000
      f-1     :    -0.000000
      f+2     :     0.000000
      f-2     :    -0.000000
      f+3     :     0.000000
      f-3     :    -0.000000

 19 O s       :     0.000000  s :     0.000000
      pz      :     0.000000  p :     0.000000
      px      :     0.000000
      py      :     0.000000
      dz2     :     0.000000  d :     0.000000
      dxz     :     0.000000
      dyz     :     0.000000
      dx2y2   :     0.000000
      dxy     :     0.000000
      f0      :     0.000000  f :     0.000000
      f+1     :     0.000000
      f-1     :     0.000000
      f+2     :     0.000000
      f-2     :     0.000000
      f+3     :     0.000000
      f-3     :     0.000000
      g0      :     0.000000  g :     0.000000
      g+1     :     0.000000
      g-1     :     0.000000
      g+2     :     0.000000
      g-2     :     0.000000
      g+3     :     0.000000
      g-3     :     0.000000
      g+4     :     0.000000
      g-4     :     0.000000

 20 C s       :     0.000000  s :     0.000000
      pz      :    -0.000000  p :     0.000000
      px      :    -0.000000
      py      :     0.000000
      dz2     :     0.000000  d :     0.000000
      dxz     :    -0.000000
      dyz     :     0.000000
      dx2y2   :     0.000000
      dxy     :     0.000000
      f0      :    -0.000000  f :    -0.000000
      f+1     :     0.000000
      f-1     :     0.000000
      f+2     :    -0.000000
      f-2     :    -0.000000
      f+3     :    -0.000000
      f-3     :    -0.000000
      g0      :    -0.000000  g :    -0.000000
      g+1     :    -0.000000
      g-1     :     0.000000
      g+2     :     0.000000
      g-2     :    -0.000000
      g+3     :    -0.000000
      g-3     :    -0.000000
      g+4     :     0.000000
      g-4     :    -0.000000

 21 C s       :    -0.000000  s :    -0.000000
      pz      :    -0.000000  p :     0.000000
      px      :    -0.000000
      py      :     0.000000
      dz2     :    -0.000000  d :    -0.000000
      dxz     :    -0.000000
      dyz     :    -0.000000
      dx2y2   :     0.000000
      dxy     :     0.000000
      f0      :    -0.000000  f :    -0.000000
      f+1     :    -0.000000
      f-1     :     0.000000
      f+2     :    -0.000000
      f-2     :    -0.000000
      f+3     :     0.000000
      f-3     :    -0.000000
      g0      :    -0.000000  g :    -0.000000
      g+1     :     0.000000
      g-1     :    -0.000000
      g+2     :     0.000000
      g-2     :    -0.000000
      g+3     :     0.000000
      g-3     :    -0.000000
      g+4     :     0.000000
      g-4     :    -0.000000

 22 C s       :    -0.000000  s :    -0.000000
      pz      :     0.000000  p :     0.000000
      px      :     0.000000
      py      :     0.000000
      dz2     :    -0.000000  d :     0.000000
      dxz     :     0.000000
      dyz     :    -0.000000
      dx2y2   :     0.000000
      dxy     :    -0.000000
      f0      :    -0.000000  f :    -0.000000
      f+1     :    -0.000000
      f-1     :    -0.000000
      f+2     :    -0.000000
      f-2     :    -0.000000
      f+3     :    -0.000000
      f-3     :    -0.000000
      g0      :    -0.000000  g :    -0.000000
      g+1     :    -0.000000
      g-1     :    -0.000000
      g+2     :    -0.000000
      g-2     :    -0.000000
      g+3     :    -0.000000
      g-3     :     0.000000
      g+4     :     0.000000
      g-4     :    -0.000000

 23 C s       :    -0.000000  s :    -0.000000
      pz      :    -0.000000  p :    -0.000000
      px      :    -0.000000
      py      :    -0.000000
      dz2     :    -0.000000  d :    -0.000000
      dxz     :     0.000000
      dyz     :    -0.000000
      dx2y2   :     0.000000
      dxy     :    -0.000000
      f0      :    -0.000000  f :    -0.000000
      f+1     :    -0.000000
      f-1     :    -0.000000
      f+2     :     0.000000
      f-2     :    -0.000000
      f+3     :     0.000000
      f-3     :    -0.000000
      g0      :    -0.000000  g :    -0.000000
      g+1     :    -0.000000
      g-1     :     0.000000
      g+2     :    -0.000000
      g-2     :    -0.000000
      g+3     :     0.000000
      g-3     :    -0.000000
      g+4     :    -0.000000
      g-4     :    -0.000000

 24 C s       :     0.000000  s :     0.000000
      pz      :    -0.000000  p :     0.000000
      px      :     0.000000
      py      :     0.000000
      dz2     :     0.000000  d :     0.000000
      dxz     :     0.000000
      dyz     :     0.000000
      dx2y2   :     0.000000
      dxy     :     0.000000
      f0      :     0.000000  f :     0.000000
      f+1     :     0.000000
      f-1     :     0.000000
      f+2     :     0.000000
      f-2     :     0.000000
      f+3     :     0.000000
      f-3     :     0.000000
      g0      :    -0.000000  g :     0.000000
      g+1     :     0.000000
      g-1     :     0.000000
      g+2     :     0.000000
      g-2     :     0.000000
      g+3     :     0.000000
      g-3     :    -0.000000
      g+4     :    -0.000000
      g-4     :     0.000000

 25 C s       :    -0.000000  s :    -0.000000
      pz      :    -0.000000  p :     0.000000
      px      :     0.000000
      py      :     0.000000
      dz2     :    -0.000000  d :     0.000000
      dxz     :    -0.000000
      dyz     :     0.000000
      dx2y2   :     0.000000
      dxy     :     0.000000
      f0      :     0.000000  f :    -0.000000
      f+1     :    -0.000000
      f-1     :    -0.000000
      f+2     :    -0.000000
      f-2     :    -0.000000
      f+3     :    -0.000000
      f-3     :    -0.000000
      g0      :     0.000000  g :     0.000000
      g+1     :    -0.000000
      g-1     :     0.000000
      g+2     :     0.000000
      g-2     :     0.000000
      g+3     :     0.000000
      g-3     :     0.000000
      g+4     :     0.000000
      g-4     :     0.000000

 26 H s       :     0.000000  s :     0.000000
      pz      :     0.000000  p :     0.000000
      px      :     0.000000
      py      :     0.000000
      dz2     :     0.000000  d :     0.000000
      dxz     :     0.000000
      dyz     :     0.000000
      dx2y2   :     0.000000
      dxy     :     0.000000
      f0      :     0.000000  f :     0.000000
      f+1     :     0.000000
      f-1     :     0.000000
      f+2     :     0.000000
      f-2     :     0.000000
      f+3     :     0.000000
      f-3     :     0.000000

 27 H s       :     0.000000  s :     0.000000
      pz      :     0.000000  p :     0.000000
      px      :     0.000000
      py      :    -0.000000
      dz2     :    -0.000000  d :     0.000000
      dxz     :     0.000000
      dyz     :     0.000000
      dx2y2   :     0.000000
      dxy     :    -0.000000
      f0      :     0.000000  f :     0.000000
      f+1     :     0.000000
      f-1     :    -0.000000
      f+2     :     0.000000
      f-2     :     0.000000
      f+3     :     0.000000
      f-3     :     0.000000

 28 H s       :     0.000000  s :     0.000000
      pz      :    -0.000000  p :     0.000000
      px      :     0.000000
      py      :     0.000000
      dz2     :     0.000000  d :     0.000000
      dxz     :    -0.000000
      dyz     :     0.000000
      dx2y2   :    -0.000000
      dxy     :     0.000000
      f0      :    -0.000000  f :     0.000000
      f+1     :    -0.000000
      f-1     :     0.000000
      f+2     :     0.000000
      f-2     :    -0.000000
      f+3     :    -0.000000
      f-3     :     0.000000

 29 H s       :     0.000000  s :     0.000000
      pz      :    -0.000000  p :    -0.000000
      px      :    -0.000000
      py      :    -0.000000
      dz2     :    -0.000000  d :    -0.000000
      dxz     :    -0.000000
      dyz     :    -0.000000
      dx2y2   :    -0.000000
      dxy     :    -0.000000
      f0      :     0.000000  f :     0.000000
      f+1     :     0.000000
      f-1     :    -0.000000
      f+2     :    -0.000000
      f-2     :     0.000000
      f+3     :    -0.000000
      f-3     :    -0.000000

 30 H s       :    -0.000000  s :    -0.000000
      pz      :    -0.000000  p :     0.000000
      px      :     0.000000
      py      :     0.000000
      dz2     :    -0.000000  d :    -0.000000
      dxz     :    -0.000000
      dyz     :    -0.000000
      dx2y2   :    -0.000000
      dxy     :    -0.000000
      f0      :     0.000000  f :    -0.000000
      f+1     :    -0.000000
      f-1     :    -0.000000
      f+2     :    -0.000000
      f-2     :    -0.000000
      f+3     :    -0.000000
      f-3     :    -0.000000


                     *******************************
                     * LOEWDIN POPULATION ANALYSIS *
                     *******************************

-------------------------------------------
LOEWDIN ATOMIC CHARGES AND SPIN POPULATIONS
-------------------------------------------
   0 N :    0.422873    0.000000
   1 C :   -0.022619    0.000000
   2 C :    0.078491   -0.000000
   3 C :   -0.332192   -0.000000
   4 C :    0.080921    0.000000
   5 C :   -0.020834   -0.000000
   6 H :   -0.053433   -0.000000
   7 H :   -0.048875    0.000000
   8 N :    0.168831   -0.000000
   9 H :   -0.056671   -0.000000
  10 H :   -0.053098   -0.000000
  11 C :    0.203753   -0.000000
  12 H :   -0.052265    0.000000
  13 H :   -0.055669    0.000000
  14 H :   -0.052507    0.000000
  15 N :    0.191609    0.000000
  16 C :   -0.138037   -0.000000
  17 C :   -0.510014   -0.000000
  18 H :   -0.077621    0.000000
  19 O :    0.352060    0.000000
  20 C :   -0.098888   -0.000000
  21 C :    0.097756    0.000000
  22 C :    0.065785   -0.000000
  23 C :    0.064459   -0.000000
  24 C :    0.058799    0.000000
  25 C :    0.084073   -0.000000
  26 H :   -0.048821   -0.000000
  27 H :   -0.062274   -0.000000
  28 H :   -0.063291   -0.000000
  29 H :   -0.064769   -0.000000
  30 H :   -0.057533   -0.000000

----------------------------------------------------
LOEWDIN REDUCED ORBITAL CHARGES AND SPIN POPULATIONS
----------------------------------------------------
CHARGE
  0 N s       :     2.691156  s :     2.691156
      pz      :     1.140028  p :     3.334056
      px      :     1.088979
      py      :     1.105049
      dz2     :     0.029015  d :     0.465755
      dxz     :     0.069994
      dyz     :     0.073906
      dx2y2   :     0.142706
      dxy     :     0.150133
      f0      :     0.006629  f :     0.081784
      f+1     :     0.004230
      f-1     :     0.004562
      f+2     :     0.012504
      f-2     :     0.008700
      f+3     :     0.032534
      f-3     :     0.012626
      g0      :     0.000102  g :     0.004376
      g+1     :     0.000515
      g-1     :     0.000526
      g+2     :     0.000483
      g-2     :     0.000463
      g+3     :     0.000113
      g-3     :     0.000359
      g+4     :     0.000958
      g-4     :     0.000859

  1 C s       :     2.582135  s :     2.582135
      pz      :     0.781005  p :     2.658735
      px      :     0.987729
      py      :     0.890001
      dz2     :     0.049567  d :     0.606882
      dxz     :     0.034347
      dyz     :     0.139498
      dx2y2   :     0.216643
      dxy     :     0.166828
      f0      :     0.009673  f :     0.156011
      f+1     :     0.007578
      f-1     :     0.012771
      f+2     :     0.026270
      f-2     :     0.016739
      f+3     :     0.053043
      f-3     :     0.029936
      g0      :     0.000862  g :     0.018856
      g+1     :     0.000927
      g-1     :     0.003451
      g+2     :     0.002159
      g-2     :     0.001479
      g+3     :     0.000435
      g-3     :     0.001560
      g+4     :     0.003065
      g-4     :     0.004918

  2 C s       :     2.587819  s :     2.587819
      pz      :     0.780121  p :     2.723050
      px      :     0.989735
      py      :     0.953194
      dz2     :     0.039977  d :     0.486440
      dxz     :     0.090770
      dyz     :     0.027330
      dx2y2   :     0.179479
      dxy     :     0.148884
      f0      :     0.008063  f :     0.112150
      f+1     :     0.008619
      f-1     :     0.006652
      f+2     :     0.008101
      f-2     :     0.016855
      f+3     :     0.039307
      f-3     :     0.024554
      g0      :     0.000452  g :     0.012050
      g+1     :     0.001463
      g-1     :     0.000791
      g+2     :     0.001156
      g-2     :     0.001316
      g+3     :     0.000453
      g-3     :     0.000780
      g+4     :     0.002987
      g-4     :     0.002652

  3 C s       :     2.588612  s :     2.588612
      pz      :     0.724138  p :     2.693933
      px      :     0.971405
      py      :     0.998390
      dz2     :     0.062971  d :     0.823065
      dxz     :     0.132524
      dyz     :     0.117417
      dx2y2   :     0.257690
      dxy     :     0.252464
      f0      :     0.012631  f :     0.204628
      f+1     :     0.012212
      f-1     :     0.011277
      f+2     :     0.019189
      f-2     :     0.028844
      f+3     :     0.082856
      f-3     :     0.037619
      g0      :     0.000757  g :     0.021953
      g+1     :     0.002607
      g-1     :     0.002182
      g+2     :     0.001967
      g-2     :     0.002030
      g+3     :     0.000794
      g-3     :     0.001533
      g+4     :     0.004236
      g-4     :     0.005847

  4 C s       :     2.586944  s :     2.586944
      pz      :     0.784849  p :     2.729703
      px      :     0.973517
      py      :     0.971337
      dz2     :     0.040168  d :     0.478939
      dxz     :     0.038430
      dyz     :     0.072288
      dx2y2   :     0.156108
      dxy     :     0.171945
      f0      :     0.007731  f :     0.111560
      f+1     :     0.007115
      f-1     :     0.008372
      f+2     :     0.012335
      f-2     :     0.012482
      f+3     :     0.042103
      f-3     :     0.021423
      g0      :     0.000470  g :     0.011931
      g+1     :     0.001022
      g-1     :     0.001106
      g+2     :     0.001212
      g-2     :     0.001273
      g+3     :     0.000235
      g-3     :     0.001046
      g+4     :     0.002117
      g-4     :     0.003450

  5 C s       :     2.582444  s :     2.582444
      pz      :     0.775026  p :     2.651843
      px      :     0.923610
      py      :     0.953208
      dz2     :     0.047081  d :     0.611679
      dxz     :     0.152238
      dyz     :     0.024712
      dx2y2   :     0.232954
      dxy     :     0.154693
      f0      :     0.010086  f :     0.155971
      f+1     :     0.012153
      f-1     :     0.007311
      f+2     :     0.012814
      f-2     :     0.030146
      f+3     :     0.054262
      f-3     :     0.029199
      g0      :     0.000649  g :     0.018897
      g+1     :     0.003844
      g-1     :     0.000840
      g+2     :     0.001814
      g-2     :     0.001751
      g+3     :     0.000382
      g-3     :     0.001511
      g+4     :     0.004865
      g-4     :     0.003243

  6 H s       :     0.790673  s :     0.790673
      pz      :     0.054757  p :     0.187473
      px      :     0.091156
      py      :     0.041561
      dz2     :     0.004994  d :     0.065454
      dxz     :     0.019850
      dyz     :     0.002479
      dx2y2   :     0.018373
      dxy     :     0.019756
      f0      :     0.001140  f :     0.009833
      f+1     :     0.000942
      f-1     :     0.000344
      f+2     :     0.001268
      f-2     :     0.000734
      f+3     :     0.002920
      f-3     :     0.002486

  7 H s       :     0.784393  s :     0.784393
      pz      :     0.053800  p :     0.188391
      px      :     0.041900
      py      :     0.092691
      dz2     :     0.005077  d :     0.066128
      dxz     :     0.000738
      dyz     :     0.020947
      dx2y2   :     0.015576
      dxy     :     0.023790
      f0      :     0.001070  f :     0.009962
      f+1     :     0.000259
      f-1     :     0.001094
      f+2     :     0.001733
      f-2     :     0.000256
      f+3     :     0.003187
      f-3     :     0.002363

  8 N s       :     2.914918  s :     2.914918
      pz      :     1.057439  p :     3.442708
      px      :     1.033108
      py      :     1.352161
      dz2     :     0.034768  d :     0.384115
      dxz     :     0.071046
      dyz     :     0.016379
      dx2y2   :     0.115557
      dxy     :     0.146366
      f0      :     0.005789  f :     0.083701
      f+1     :     0.006918
      f-1     :     0.002890
      f+2     :     0.004338
      f-2     :     0.010478
      f+3     :     0.033583
      f-3     :     0.019704
      g0      :     0.000232  g :     0.005726
      g+1     :     0.000768
      g-1     :     0.000166
      g+2     :     0.000465
      g-2     :     0.000671
      g+3     :     0.000124
      g-3     :     0.000432
      g+4     :     0.001643
      g-4     :     0.001225

  9 H s       :     0.779094  s :     0.779094
      pz      :     0.054469  p :     0.200225
      px      :     0.091598
      py      :     0.054158
      dz2     :     0.004966  d :     0.067312
      dxz     :     0.018580
      dyz     :     0.003342
      dx2y2   :     0.020283
      dxy     :     0.020142
      f0      :     0.001129  f :     0.010041
      f+1     :     0.000938
      f-1     :     0.000396
      f+2     :     0.000899
      f-2     :     0.001070
      f+3     :     0.003434
      f-3     :     0.002175

 10 H s       :     0.790670  s :     0.790670
      pz      :     0.054336  p :     0.187205
      px      :     0.037145
      py      :     0.095723
      dz2     :     0.005274  d :     0.065416
      dxz     :     0.000793
      dyz     :     0.021246
      dx2y2   :     0.015512
      dxy     :     0.022590
      f0      :     0.001076  f :     0.009808
      f+1     :     0.000231
      f-1     :     0.001128
      f+2     :     0.001833
      f-2     :     0.000189
      f+3     :     0.003222
      f-3     :     0.002128

 11 C s       :     2.548729  s :     2.548729
      pz      :     0.965831  p :     2.692089
      px      :     0.837922
      py      :     0.888336
      dz2     :     0.070381  d :     0.438706
      dxz     :     0.090528
      dyz     :     0.083414
      dx2y2   :     0.086326
      dxy     :     0.108058
      f0      :     0.017559  f :     0.108555
      f+1     :     0.009277
      f-1     :     0.006488
      f+2     :     0.008379
      f-2     :     0.022986
      f+3     :     0.023570
      f-3     :     0.020296
      g0      :     0.000332  g :     0.008167
      g+1     :     0.001233
      g-1     :     0.000718
      g+2     :     0.000325
      g-2     :     0.000641
      g+3     :     0.000280
      g-3     :     0.001339
      g+4     :     0.001435
      g-4     :     0.001865

 12 H s       :     0.787029  s :     0.787029
      pz      :     0.066242  p :     0.188756
      px      :     0.045570
      py      :     0.076945
      dz2     :     0.017065  d :     0.066959
      dxz     :     0.005373
      dyz     :     0.015077
      dx2y2   :     0.012012
      dxy     :     0.017431
      f0      :     0.000760  f :     0.009520
      f+1     :     0.000335
      f-1     :     0.002740
      f+2     :     0.001602
      f-2     :     0.001245
      f+3     :     0.001636
      f-3     :     0.001202

 13 H s       :     0.791078  s :     0.791078
      pz      :     0.087491  p :     0.189511
      px      :     0.049375
      py      :     0.052645
      dz2     :     0.018069  d :     0.065746
      dxz     :     0.019434
      dyz     :     0.021658
      dx2y2   :     0.002209
      dxy     :     0.004377
      f0      :     0.002346  f :     0.009334
      f+1     :     0.002377
      f-1     :     0.002626
      f+2     :     0.000751
      f-2     :     0.001102
      f+3     :     0.000046
      f-3     :     0.000085

 14 H s       :     0.787393  s :     0.787393
      pz      :     0.063950  p :     0.188741
      px      :     0.069311
      py      :     0.055479
      dz2     :     0.014699  d :     0.066867
      dxz     :     0.013607
      dyz     :     0.007622
      dx2y2   :     0.015813
      dxy     :     0.015127
      f0      :     0.000642  f :     0.009506
      f+1     :     0.002025
      f-1     :     0.000956
      f+2     :     0.001221
      f-2     :     0.001444
      f+3     :     0.001916
      f-3     :     0.001302

 15 N s       :     2.896010  s :     2.896010
      pz      :     0.920433  p :     3.383682
      px      :     1.082964
      py      :     1.380285
      dz2     :     0.034646  d :     0.434024
      dxz     :     0.112625
      dyz     :     0.013070
      dx2y2   :     0.125594
      dxy     :     0.148088
      f0      :     0.004862  f :     0.088456
      f+1     :     0.007226
      f-1     :     0.002885
      f+2     :     0.004285
      f-2     :     0.016208
      f+3     :     0.034027
      f-3     :     0.018963
      g0      :     0.000232  g :     0.006220
      g+1     :     0.001170
      g-1     :     0.000152
      g+2     :     0.000456
      g-2     :     0.000681
      g+3     :     0.000089
      g-3     :     0.000444
      g+4     :     0.001662
      g-4     :     0.001334

 16 C s       :     2.625907  s :     2.625907
      pz      :     0.771955  p :     2.733646
      px      :     0.990761
      py      :     0.970931
      dz2     :     0.054074  d :     0.608482
      dxz     :     0.087079
      dyz     :     0.032642
      dx2y2   :     0.241226
      dxy     :     0.193460
      f0      :     0.010477  f :     0.151231
      f+1     :     0.012546
      f-1     :     0.007905
      f+2     :     0.008340
      f-2     :     0.017896
      f+3     :     0.062665
      f-3     :     0.031401
      g0      :     0.000751  g :     0.018772
      g+1     :     0.001993
      g-1     :     0.001240
      g+2     :     0.001871
      g-2     :     0.001858
      g+3     :     0.000568
      g-3     :     0.001467
      g+4     :     0.004056
      g-4     :     0.004967

 17 C s       :     2.621467  s :     2.621467
      pz      :     0.665271  p :     2.642363
      px      :     1.000367
      py      :     0.976724
      dz2     :     0.071112  d :     0.951169
      dxz     :     0.137306
      dyz     :     0.110783
      dx2y2   :     0.352040
      dxy     :     0.279927
      f0      :     0.015342  f :     0.260210
      f+1     :     0.015806
      f-1     :     0.014129
      f+2     :     0.019273
      f-2     :     0.037524
      f+3     :     0.093191
      f-3     :     0.064946
      g0      :     0.001325  g :     0.034805
      g+1     :     0.003721
      g-1     :     0.003083
      g+2     :     0.003095
      g-2     :     0.003277
      g+3     :     0.001521
      g-3     :     0.002620
      g+4     :     0.005576
      g-4     :     0.010587

 18 H s       :     0.817024  s :     0.817024
      pz      :     0.048270  p :     0.185829
      px      :     0.036027
      py      :     0.101533
      dz2     :     0.005241  d :     0.065317
      dxz     :     0.000562
      dyz     :     0.020534
      dx2y2   :     0.016643
      dxy     :     0.022338
      f0      :     0.001017  f :     0.009451
      f+1     :     0.000224
      f-1     :     0.001065
      f+2     :     0.001769
      f-2     :     0.000170
      f+3     :     0.003089
      f-3     :     0.002119

 19 O s       :     3.255213  s :     3.255213
      pz      :     1.206988  p :     4.267253
      px      :     1.525222
      py      :     1.535043
      dz2     :     0.010041  d :     0.102502
      dxz     :     0.011910
      dyz     :     0.008647
      dx2y2   :     0.041546
      dxy     :     0.030358
      f0      :     0.001553  f :     0.021775
      f+1     :     0.001609
      f-1     :     0.001387
      f+2     :     0.000416
      f-2     :     0.002999
      f+3     :     0.007841
      f-3     :     0.005969
      g0      :     0.000051  g :     0.001197
      g+1     :     0.000080
      g-1     :     0.000060
      g+2     :     0.000068
      g-2     :     0.000112
      g+3     :     0.000050
      g-3     :     0.000091
      g+4     :     0.000246
      g-4     :     0.000440

 20 C s       :     2.578641  s :     2.578641
      pz      :     0.882897  p :     2.727559
      px      :     0.893349
      py      :     0.951313
      dz2     :     0.115249  d :     0.624296
      dxz     :     0.092885
      dyz     :     0.115005
      dx2y2   :     0.158967
      dxy     :     0.142191
      f0      :     0.013071  f :     0.153904
      f+1     :     0.016161
      f-1     :     0.019591
      f+2     :     0.030455
      f-2     :     0.017522
      f+3     :     0.030857
      f-3     :     0.026245
      g0      :     0.001024  g :     0.014488
      g+1     :     0.001182
      g-1     :     0.001388
      g+2     :     0.001286
      g-2     :     0.001591
      g+3     :     0.002095
      g-3     :     0.002320
      g+4     :     0.001832
      g-4     :     0.001771

 21 C s       :     2.581849  s :     2.581849
      pz      :     0.846021  p :     2.683311
      px      :     0.864715
      py      :     0.972576
      dz2     :     0.061693  d :     0.508816
      dxz     :     0.066810
      dyz     :     0.125056
      dx2y2   :     0.114108
      dxy     :     0.141149
      f0      :     0.014516  f :     0.116477
      f+1     :     0.013380
      f-1     :     0.009063
      f+2     :     0.019991
      f-2     :     0.014566
      f+3     :     0.025363
      f-3     :     0.019598
      g0      :     0.000842  g :     0.011791
      g+1     :     0.001103
      g-1     :     0.001223
      g+2     :     0.001028
      g-2     :     0.001058
      g+3     :     0.001864
      g-3     :     0.001269
      g+4     :     0.001994
      g-4     :     0.001410

 22 C s       :     2.588143  s :     2.588143
      pz      :     0.860456  p :     2.713818
      px      :     0.866467
      py      :     0.986895
      dz2     :     0.061823  d :     0.506858
      dxz     :     0.069169
      dyz     :     0.127611
      dx2y2   :     0.124863
      dxy     :     0.123393
      f0      :     0.014766  f :     0.113723
      f+1     :     0.008308
      f-1     :     0.013751
      f+2     :     0.022081
      f-2     :     0.012018
      f+3     :     0.019223
      f-3     :     0.023577
      g0      :     0.000814  g :     0.011672
      g+1     :     0.000674
      g-1     :     0.001682
      g+2     :     0.000813
      g-2     :     0.001308
      g+3     :     0.001205
      g-3     :     0.001899
      g+4     :     0.001721
      g-4     :     0.001555

 23 C s       :     2.589450  s :     2.589450
      pz      :     0.876264  p :     2.708492
      px      :     0.889990
      py      :     0.942238
      dz2     :     0.111993  d :     0.511735
      dxz     :     0.090635
      dyz     :     0.079988
      dx2y2   :     0.130522
      dxy     :     0.098598
      f0      :     0.008965  f :     0.114216
      f+1     :     0.015277
      f-1     :     0.016993
      f+2     :     0.021989
      f-2     :     0.016342
      f+3     :     0.017484
      f-3     :     0.017166
      g0      :     0.000907  g :     0.011648
      g+1     :     0.001303
      g-1     :     0.000823
      g+2     :     0.001204
      g-2     :     0.001559
      g+3     :     0.002036
      g-3     :     0.002001
      g+4     :     0.000805
      g-4     :     0.001010

 24 C s       :     2.587851  s :     2.587851
      pz      :     0.865073  p :     2.719556
      px      :     0.886433
      py      :     0.968050
      dz2     :     0.062256  d :     0.508487
      dxz     :     0.067511
      dyz     :     0.130796
      dx2y2   :     0.110801
      dxy     :     0.137123
      f0      :     0.014733  f :     0.113657
      f+1     :     0.013497
      f-1     :     0.008729
      f+2     :     0.019977
      f-2     :     0.014062
      f+3     :     0.023865
      f-3     :     0.018793
      g0      :     0.000817  g :     0.011651
      g+1     :     0.001163
      g-1     :     0.001174
      g+2     :     0.001068
      g-2     :     0.001081
      g+3     :     0.001902
      g-3     :     0.001192
      g+4     :     0.001925
      g-4     :     0.001328

 25 C s       :     2.581321  s :     2.581321
      pz      :     0.854136  p :     2.694870
      px      :     0.857674
      py      :     0.983061
      dz2     :     0.064709  d :     0.512022
      dxz     :     0.071938
      dyz     :     0.126699
      dx2y2   :     0.122545
      dxy     :     0.126131
      f0      :     0.015113  f :     0.115969
      f+1     :     0.008265
      f-1     :     0.014335
      f+2     :     0.022291
      f-2     :     0.012362
      f+3     :     0.019503
      f-3     :     0.024100
      g0      :     0.000825  g :     0.011746
      g+1     :     0.000670
      g-1     :     0.001699
      g+2     :     0.000854
      g-2     :     0.001306
      g+3     :     0.001257
      g-3     :     0.001852
      g+4     :     0.001744
      g-4     :     0.001539

 26 H s       :     0.784613  s :     0.784613
      pz      :     0.064593  p :     0.189232
      px      :     0.057162
      py      :     0.067477
      dz2     :     0.014439  d :     0.065251
      dxz     :     0.011145
      dyz     :     0.012713
      dx2y2   :     0.015850
      dxy     :     0.011103
      f0      :     0.000805  f :     0.009725
      f+1     :     0.001089
      f-1     :     0.001663
      f+2     :     0.002079
      f-2     :     0.001685
      f+3     :     0.001084
      f-3     :     0.001319

 27 H s       :     0.797232  s :     0.797232
      pz      :     0.066684  p :     0.190328
      px      :     0.074509
      py      :     0.049135
      dz2     :     0.014881  d :     0.064958
      dxz     :     0.013804
      dyz     :     0.009766
      dx2y2   :     0.012811
      dxy     :     0.013695
      f0      :     0.000822  f :     0.009757
      f+1     :     0.002225
      f-1     :     0.000548
      f+2     :     0.001858
      f-2     :     0.001921
      f+3     :     0.001336
      f-3     :     0.001047

 28 H s       :     0.798530  s :     0.798530
      pz      :     0.048905  p :     0.190276
      px      :     0.051609
      py      :     0.089763
      dz2     :     0.004934  d :     0.064762
      dxz     :     0.001779
      dyz     :     0.021103
      dx2y2   :     0.016262
      dxy     :     0.020684
      f0      :     0.001251  f :     0.009722
      f+1     :     0.000265
      f-1     :     0.001075
      f+2     :     0.001566
      f-2     :     0.000545
      f+3     :     0.002525
      f-3     :     0.002496

 29 H s       :     0.798520  s :     0.798520
      pz      :     0.067814  p :     0.191344
      px      :     0.059835
      py      :     0.063696
      dz2     :     0.015267  d :     0.065134
      dxz     :     0.011307
      dyz     :     0.012499
      dx2y2   :     0.015245
      dxy     :     0.010815
      f0      :     0.000873  f :     0.009771
      f+1     :     0.001080
      f-1     :     0.001717
      f+2     :     0.002146
      f-2     :     0.001667
      f+3     :     0.001013
      f-3     :     0.001274

 30 H s       :     0.786508  s :     0.786508
      pz      :     0.066216  p :     0.194818
      px      :     0.077209
      py      :     0.051393
      dz2     :     0.015032  d :     0.066379
      dxz     :     0.014638
      dyz     :     0.010045
      dx2y2   :     0.012727
      dxy     :     0.013937
      f0      :     0.000857  f :     0.009828
      f+1     :     0.002275
      f-1     :     0.000548
      f+2     :     0.001872
      f-2     :     0.001940
      f+3     :     0.001288
      f-3     :     0.001048


SPIN
  0 N s       :     0.000000  s :     0.000000
      pz      :    -0.000000  p :    -0.000000
      px      :     0.000000
      py      :    -0.000000
      dz2     :    -0.000000  d :     0.000000
      dxz     :    -0.000000
      dyz     :    -0.000000
      dx2y2   :     0.000000
      dxy     :    -0.000000
      f0      :     0.000000  f :    -0.000000
      f+1     :     0.000000
      f-1     :    -0.000000
      f+2     :     0.000000
      f-2     :    -0.000000
      f+3     :     0.000000
      f-3     :    -0.000000
      g0      :     0.000000  g :     0.000000
      g+1     :     0.000000
      g-1     :     0.000000
      g+2     :     0.000000
      g-2     :    -0.000000
      g+3     :     0.000000
      g-3     :    -0.000000
      g+4     :     0.000000
      g-4     :     0.000000

  1 C s       :     0.000000  s :     0.000000
      pz      :     0.000000  p :     0.000000
      px      :     0.000000
      py      :     0.000000
      dz2     :    -0.000000  d :    -0.000000
      dxz     :    -0.000000
      dyz     :    -0.000000
      dx2y2   :    -0.000000
      dxy     :     0.000000
      f0      :     0.000000  f :     0.000000
      f+1     :     0.000000
      f-1     :    -0.000000
      f+2     :    -0.000000
      f-2     :    -0.000000
      f+3     :     0.000000
      f-3     :     0.000000
      g0      :    -0.000000  g :    -0.000000
      g+1     :     0.000000
      g-1     :     0.000000
      g+2     :    -0.000000
      g-2     :     0.000000
      g+3     :    -0.000000
      g-3     :    -0.000000
      g+4     :     0.000000
      g-4     :     0.000000

  2 C s       :    -0.000000  s :    -0.000000
      pz      :    -0.000000  p :    -0.000000
      px      :    -0.000000
      py      :     0.000000
      dz2     :    -0.000000  d :    -0.000000
      dxz     :     0.000000
      dyz     :    -0.000000
      dx2y2   :     0.000000
      dxy     :    -0.000000
      f0      :     0.000000  f :     0.000000
      f+1     :     0.000000
      f-1     :     0.000000
      f+2     :    -0.000000
      f-2     :    -0.000000
      f+3     :    -0.000000
      f-3     :    -0.000000
      g0      :     0.000000  g :    -0.000000
      g+1     :     0.000000
      g-1     :    -0.000000
      g+2     :    -0.000000
      g-2     :    -0.000000
      g+3     :     0.000000
      g-3     :     0.000000
      g+4     :    -0.000000
      g-4     :     0.000000

  3 C s       :     0.000000  s :     0.000000
      pz      :    -0.000000  p :    -0.000000
      px      :     0.000000
      py      :    -0.000000
      dz2     :     0.000000  d :     0.000000
      dxz     :     0.000000
      dyz     :    -0.000000
      dx2y2   :    -0.000000
      dxy     :     0.000000
      f0      :     0.000000  f :    -0.000000
      f+1     :    -0.000000
      f-1     :    -0.000000
      f+2     :     0.000000
      f-2     :     0.000000
      f+3     :    -0.000000
      f-3     :    -0.000000
      g0      :    -0.000000  g :    -0.000000
      g+1     :    -0.000000
      g-1     :    -0.000000
      g+2     :    -0.000000
      g-2     :     0.000000
      g+3     :    -0.000000
      g-3     :    -0.000000
      g+4     :     0.000000
      g-4     :    -0.000000

  4 C s       :     0.000000  s :     0.000000
      pz      :     0.000000  p :     0.000000
      px      :     0.000000
      py      :     0.000000
      dz2     :    -0.000000  d :    -0.000000
      dxz     :     0.000000
      dyz     :    -0.000000
      dx2y2   :    -0.000000
      dxy     :    -0.000000
      f0      :     0.000000  f :    -0.000000
      f+1     :    -0.000000
      f-1     :    -0.000000
      f+2     :    -0.000000
      f-2     :    -0.000000
      f+3     :     0.000000
      f-3     :    -0.000000
      g0      :    -0.000000  g :    -0.000000
      g+1     :    -0.000000
      g-1     :    -0.000000
      g+2     :    -0.000000
      g-2     :    -0.000000
      g+3     :    -0.000000
      g-3     :    -0.000000
      g+4     :    -0.000000
      g-4     :     0.000000

  5 C s       :    -0.000000  s :    -0.000000
      pz      :    -0.000000  p :     0.000000
      px      :     0.000000
      py      :     0.000000
      dz2     :    -0.000000  d :    -0.000000
      dxz     :    -0.000000
      dyz     :     0.000000
      dx2y2   :    -0.000000
      dxy     :     0.000000
      f0      :     0.000000  f :    -0.000000
      f+1     :    -0.000000
      f-1     :    -0.000000
      f+2     :    -0.000000
      f-2     :    -0.000000
      f+3     :     0.000000
      f-3     :    -0.000000
      g0      :     0.000000  g :     0.000000
      g+1     :     0.000000
      g-1     :    -0.000000
      g+2     :    -0.000000
      g-2     :     0.000000
      g+3     :     0.000000
      g-3     :    -0.000000
      g+4     :     0.000000
      g-4     :     0.000000

  6 H s       :    -0.000000  s :    -0.000000
      pz      :     0.000000  p :     0.000000
      px      :     0.000000
      py      :     0.000000
      dz2     :    -0.000000  d :    -0.000000
      dxz     :     0.000000
      dyz     :    -0.000000
      dx2y2   :    -0.000000
      dxy     :    -0.000000
      f0      :     0.000000  f :    -0.000000
      f+1     :    -0.000000
      f-1     :    -0.000000
      f+2     :     0.000000
      f-2     :     0.000000
      f+3     :     0.000000
      f-3     :    -0.000000

  7 H s       :     0.000000  s :     0.000000
      pz      :     0.000000  p :     0.000000
      px      :    -0.000000
      py      :     0.000000
      dz2     :    -0.000000  d :    -0.000000
      dxz     :     0.000000
      dyz     :    -0.000000
      dx2y2   :    -0.000000
      dxy     :    -0.000000
      f0      :     0.000000  f :     0.000000
      f+1     :     0.000000
      f-1     :     0.000000
      f+2     :     0.000000
      f-2     :    -0.000000
      f+3     :    -0.000000
      f-3     :     0.000000

  8 N s       :    -0.000000  s :    -0.000000
      pz      :     0.000000  p :     0.000000
      px      :     0.000000
      py      :    -0.000000
      dz2     :     0.000000  d :    -0.000000
      dxz     :     0.000000
      dyz     :    -0.000000
      dx2y2   :    -0.000000
      dxy     :    -0.000000
      f0      :    -0.000000  f :    -0.000000
      f+1     :    -0.000000
      f-1     :    -0.000000
      f+2     :    -0.000000
      f-2     :    -0.000000
      f+3     :     0.000000
      f-3     :    -0.000000
      g0      :    -0.000000  g :     0.000000
      g+1     :    -0.000000
      g-1     :    -0.000000
      g+2     :     0.000000
      g-2     :     0.000000
      g+3     :     0.000000
      g-3     :     0.000000
      g+4     :     0.000000
      g-4     :     0.000000

  9 H s       :    -0.000000  s :    -0.000000
      pz      :    -0.000000  p :     0.000000
      px      :     0.000000
      py      :    -0.000000
      dz2     :    -0.000000  d :    -0.000000
      dxz     :     0.000000
      dyz     :     0.000000
      dx2y2   :     0.000000
      dxy     :    -0.000000
      f0      :     0.000000  f :     0.000000
      f+1     :     0.000000
      f-1     :     0.000000
      f+2     :    -0.000000
      f-2     :     0.000000
      f+3     :     0.000000
      f-3     :    -0.000000

 10 H s       :     0.000000  s :     0.000000
      pz      :    -0.000000  p :    -0.000000
      px      :     0.000000
      py      :    -0.000000
      dz2     :     0.000000  d :    -0.000000
      dxz     :     0.000000
      dyz     :     0.000000
      dx2y2   :     0.000000
      dxy     :    -0.000000
      f0      :    -0.000000  f :    -0.000000
      f+1     :    -0.000000
      f-1     :    -0.000000
      f+2     :    -0.000000
      f-2     :     0.000000
      f+3     :    -0.000000
      f-3     :    -0.000000

 11 C s       :    -0.000000  s :    -0.000000
      pz      :    -0.000000  p :    -0.000000
      px      :    -0.000000
      py      :    -0.000000
      dz2     :    -0.000000  d :     0.000000
      dxz     :    -0.000000
      dyz     :     0.000000
      dx2y2   :     0.000000
      dxy     :     0.000000
      f0      :     0.000000  f :    -0.000000
      f+1     :    -0.000000
      f-1     :    -0.000000
      f+2     :    -0.000000
      f-2     :    -0.000000
      f+3     :    -0.000000
      f-3     :     0.000000
      g0      :     0.000000  g :     0.000000
      g+1     :     0.000000
      g-1     :     0.000000
      g+2     :    -0.000000
      g-2     :     0.000000
      g+3     :     0.000000
      g-3     :     0.000000
      g+4     :     0.000000
      g-4     :    -0.000000

 12 H s       :     0.000000  s :     0.000000
      pz      :     0.000000  p :     0.000000
      px      :     0.000000
      py      :     0.000000
      dz2     :    -0.000000  d :     0.000000
      dxz     :     0.000000
      dyz     :     0.000000
      dx2y2   :     0.000000
      dxy     :    -0.000000
      f0      :     0.000000  f :     0.000000
      f+1     :     0.000000
      f-1     :    -0.000000
      f+2     :     0.000000
      f-2     :     0.000000
      f+3     :     0.000000
      f-3     :    -0.000000

 13 H s       :    -0.000000  s :    -0.000000
      pz      :     0.000000  p :     0.000000
      px      :     0.000000
      py      :     0.000000
      dz2     :    -0.000000  d :    -0.000000
      dxz     :    -0.000000
      dyz     :    -0.000000
      dx2y2   :    -0.000000
      dxy     :    -0.000000
      f0      :     0.000000  f :     0.000000
      f+1     :     0.000000
      f-1     :    -0.000000
      f+2     :     0.000000
      f-2     :    -0.000000
      f+3     :    -0.000000
      f-3     :    -0.000000

 14 H s       :     0.000000  s :     0.000000
      pz      :     0.000000  p :     0.000000
      px      :     0.000000
      py      :     0.000000
      dz2     :    -0.000000  d :    -0.000000
      dxz     :    -0.000000
      dyz     :    -0.000000
      dx2y2   :    -0.000000
      dxy     :     0.000000
      f0      :     0.000000  f :     0.000000
      f+1     :     0.000000
      f-1     :    -0.000000
      f+2     :     0.000000
      f-2     :     0.000000
      f+3     :     0.000000
      f-3     :    -0.000000

 15 N s       :     0.000000  s :     0.000000
      pz      :    -0.000000  p :     0.000000
      px      :     0.000000
      py      :     0.000000
      dz2     :     0.000000  d :    -0.000000
      dxz     :     0.000000
      dyz     :     0.000000
      dx2y2   :    -0.000000
      dxy     :    -0.000000
      f0      :     0.000000  f :     0.000000
      f+1     :     0.000000
      f-1     :     0.000000
      f+2     :    -0.000000
      f-2     :    -0.000000
      f+3     :     0.000000
      f-3     :     0.000000
      g0      :    -0.000000  g :     0.000000
      g+1     :    -0.000000
      g-1     :     0.000000
      g+2     :     0.000000
      g-2     :     0.000000
      g+3     :     0.000000
      g-3     :    -0.000000
      g+4     :     0.000000
      g-4     :    -0.000000

 16 C s       :    -0.000000  s :    -0.000000
      pz      :     0.000000  p :    -0.000000
      px      :    -0.000000
      py      :    -0.000000
      dz2     :    -0.000000  d :     0.000000
      dxz     :     0.000000
      dyz     :    -0.000000
      dx2y2   :     0.000000
      dxy     :     0.000000
      f0      :     0.000000  f :    -0.000000
      f+1     :    -0.000000
      f-1     :    -0.000000
      f+2     :    -0.000000
      f-2     :     0.000000
      f+3     :    -0.000000
      f-3     :    -0.000000
      g0      :     0.000000  g :     0.000000
      g+1     :    -0.000000
      g-1     :    -0.000000
      g+2     :    -0.000000
      g-2     :     0.000000
      g+3     :    -0.000000
      g-3     :     0.000000
      g+4     :    -0.000000
      g-4     :     0.000000

 17 C s       :    -0.000000  s :    -0.000000
      pz      :    -0.000000  p :     0.000000
      px      :    -0.000000
      py      :     0.000000
      dz2     :     0.000000  d :    -0.000000
      dxz     :     0.000000
      dyz     :    -0.000000
      dx2y2   :    -0.000000
      dxy     :    -0.000000
      f0      :     0.000000  f :    -0.000000
      f+1     :    -0.000000
      f-1     :     0.000000
      f+2     :     0.000000
      f-2     :     0.000000
      f+3     :    -0.000000
      f-3     :     0.000000
      g0      :    -0.000000  g :    -0.000000
      g+1     :    -0.000000
      g-1     :     0.000000
      g+2     :    -0.000000
      g-2     :    -0.000000
      g+3     :     0.000000
      g-3     :    -0.000000
      g+4     :    -0.000000
      g-4     :    -0.000000

 18 H s       :     0.000000  s :     0.000000
      pz      :     0.000000  p :     0.000000
      px      :    -0.000000
      py      :    -0.000000
      dz2     :     0.000000  d :     0.000000
      dxz     :    -0.000000
      dyz     :    -0.000000
      dx2y2   :    -0.000000
      dxy     :     0.000000
      f0      :    -0.000000  f :    -0.000000
      f+1     :    -0.000000
      f-1     :    -0.000000
      f+2     :    -0.000000
      f-2     :     0.000000
      f+3     :    -0.000000
      f-3     :    -0.000000

 19 O s       :     0.000000  s :     0.000000
      pz      :     0.000000  p :     0.000000
      px      :     0.000000
      py      :    -0.000000
      dz2     :    -0.000000  d :     0.000000
      dxz     :     0.000000
      dyz     :    -0.000000
      dx2y2   :     0.000000
      dxy     :     0.000000
      f0      :    -0.000000  f :    -0.000000
      f+1     :    -0.000000
      f-1     :    -0.000000
      f+2     :     0.000000
      f-2     :    -0.000000
      f+3     :    -0.000000
      f-3     :    -0.000000
      g0      :     0.000000  g :    -0.000000
      g+1     :    -0.000000
      g-1     :     0.000000
      g+2     :     0.000000
      g-2     :    -0.000000
      g+3     :     0.000000
      g-3     :    -0.000000
      g+4     :    -0.000000
      g-4     :    -0.000000

 20 C s       :     0.000000  s :     0.000000
      pz      :    -0.000000  p :    -0.000000
      px      :    -0.000000
      py      :     0.000000
      dz2     :     0.000000  d :    -0.000000
      dxz     :    -0.000000
      dyz     :    -0.000000
      dx2y2   :    -0.000000
      dxy     :     0.000000
      f0      :     0.000000  f :    -0.000000
      f+1     :     0.000000
      f-1     :    -0.000000
      f+2     :    -0.000000
      f-2     :    -0.000000
      f+3     :    -0.000000
      f-3     :    -0.000000
      g0      :     0.000000  g :    -0.000000
      g+1     :    -0.000000
      g-1     :    -0.000000
      g+2     :    -0.000000
      g-2     :    -0.000000
      g+3     :    -0.000000
      g-3     :    -0.000000
      g+4     :     0.000000
      g-4     :    -0.000000

 21 C s       :    -0.000000  s :    -0.000000
      pz      :     0.000000  p :     0.000000
      px      :    -0.000000
      py      :     0.000000
      dz2     :     0.000000  d :     0.000000
      dxz     :     0.000000
      dyz     :    -0.000000
      dx2y2   :    -0.000000
      dxy     :    -0.000000
      f0      :    -0.000000  f :     0.000000
      f+1     :    -0.000000
      f-1     :    -0.000000
      f+2     :     0.000000
      f-2     :     0.000000
      f+3     :     0.000000
      f-3     :     0.000000
      g0      :     0.000000  g :     0.000000
      g+1     :    -0.000000
      g-1     :     0.000000
      g+2     :    -0.000000
      g-2     :    -0.000000
      g+3     :     0.000000
      g-3     :     0.000000
      g+4     :    -0.000000
      g-4     :    -0.000000

 22 C s       :     0.000000  s :     0.000000
      pz      :    -0.000000  p :    -0.000000
      px      :    -0.000000
      py      :     0.000000
      dz2     :    -0.000000  d :    -0.000000
      dxz     :    -0.000000
      dyz     :    -0.000000
      dx2y2   :     0.000000
      dxy     :    -0.000000
      f0      :    -0.000000  f :     0.000000
      f+1     :     0.000000
      f-1     :     0.000000
      f+2     :    -0.000000
      f-2     :    -0.000000
      f+3     :     0.000000
      f-3     :     0.000000
      g0      :    -0.000000  g :     0.000000
      g+1     :    -0.000000
      g-1     :     0.000000
      g+2     :     0.000000
      g-2     :     0.000000
      g+3     :     0.000000
      g-3     :    -0.000000
      g+4     :     0.000000
      g-4     :    -0.000000

 23 C s       :    -0.000000  s :    -0.000000
      pz      :    -0.000000  p :    -0.000000
      px      :    -0.000000
      py      :    -0.000000
      dz2     :     0.000000  d :    -0.000000
      dxz     :    -0.000000
      dyz     :     0.000000
      dx2y2   :    -0.000000
      dxy     :    -0.000000
      f0      :    -0.000000  f :    -0.000000
      f+1     :    -0.000000
      f-1     :     0.000000
      f+2     :    -0.000000
      f-2     :     0.000000
      f+3     :    -0.000000
      f-3     :     0.000000
      g0      :     0.000000  g :     0.000000
      g+1     :     0.000000
      g-1     :     0.000000
      g+2     :     0.000000
      g-2     :     0.000000
      g+3     :     0.000000
      g-3     :    -0.000000
      g+4     :     0.000000
      g-4     :    -0.000000

 24 C s       :     0.000000  s :     0.000000
      pz      :    -0.000000  p :     0.000000
      px      :    -0.000000
      py      :     0.000000
      dz2     :    -0.000000  d :    -0.000000
      dxz     :    -0.000000
      dyz     :    -0.000000
      dx2y2   :     0.000000
      dxy     :    -0.000000
      f0      :    -0.000000  f :     0.000000
      f+1     :     0.000000
      f-1     :     0.000000
      f+2     :    -0.000000
      f-2     :     0.000000
      f+3     :     0.000000
      f-3     :     0.000000
      g0      :    -0.000000  g :    -0.000000
      g+1     :     0.000000
      g-1     :    -0.000000
      g+2     :     0.000000
      g-2     :     0.000000
      g+3     :    -0.000000
      g-3     :    -0.000000
      g+4     :    -0.000000
      g-4     :     0.000000

 25 C s       :    -0.000000  s :    -0.000000
      pz      :    -0.000000  p :    -0.000000
      px      :    -0.000000
      py      :     0.000000
      dz2     :    -0.000000  d :     0.000000
      dxz     :     0.000000
      dyz     :     0.000000
      dx2y2   :     0.000000
      dxy     :     0.000000
      f0      :     0.000000  f :     0.000000
      f+1     :    -0.000000
      f-1     :    -0.000000
      f+2     :    -0.000000
      f-2     :     0.000000
      f+3     :     0.000000
      f-3     :     0.000000
      g0      :     0.000000  g :     0.000000
      g+1     :    -0.000000
      g-1     :    -0.000000
      g+2     :     0.000000
      g-2     :     0.000000
      g+3     :     0.000000
      g-3     :     0.000000
      g+4     :     0.000000
      g-4     :     0.000000

 26 H s       :    -0.000000  s :    -0.000000
      pz      :    -0.000000  p :    -0.000000
      px      :    -0.000000
      py      :    -0.000000
      dz2     :     0.000000  d :     0.000000
      dxz     :    -0.000000
      dyz     :     0.000000
      dx2y2   :    -0.000000
      dxy     :     0.000000
      f0      :     0.000000  f :     0.000000
      f+1     :     0.000000
      f-1     :     0.000000
      f+2     :     0.000000
      f-2     :     0.000000
      f+3     :     0.000000
      f-3     :     0.000000

 27 H s       :    -0.000000  s :    -0.000000
      pz      :    -0.000000  p :    -0.000000
      px      :     0.000000
      py      :    -0.000000
      dz2     :    -0.000000  d :    -0.000000
      dxz     :    -0.000000
      dyz     :    -0.000000
      dx2y2   :     0.000000
      dxy     :     0.000000
      f0      :     0.000000  f :     0.000000
      f+1     :     0.000000
      f-1     :    -0.000000
      f+2     :     0.000000
      f-2     :    -0.000000
      f+3     :    -0.000000
      f-3     :     0.000000

 28 H s       :     0.000000  s :     0.000000
      pz      :     0.000000  p :    -0.000000
      px      :    -0.000000
      py      :    -0.000000
      dz2     :     0.000000  d :     0.000000
      dxz     :    -0.000000
      dyz     :    -0.000000
      dx2y2   :    -0.000000
      dxy     :     0.000000
      f0      :    -0.000000  f :    -0.000000
      f+1     :    -0.000000
      f-1     :     0.000000
      f+2     :    -0.000000
      f-2     :     0.000000
      f+3     :    -0.000000
      f-3     :    -0.000000

 29 H s       :     0.000000  s :     0.000000
      pz      :    -0.000000  p :    -0.000000
      px      :     0.000000
      py      :    -0.000000
      dz2     :    -0.000000  d :    -0.000000
      dxz     :    -0.000000
      dyz     :    -0.000000
      dx2y2   :    -0.000000
      dxy     :    -0.000000
      f0      :     0.000000  f :     0.000000
      f+1     :     0.000000
      f-1     :     0.000000
      f+2     :     0.000000
      f-2     :     0.000000
      f+3     :    -0.000000
      f-3     :     0.000000

 30 H s       :    -0.000000  s :    -0.000000
      pz      :     0.000000  p :     0.000000
      px      :    -0.000000
      py      :    -0.000000
      dz2     :    -0.000000  d :    -0.000000
      dxz     :    -0.000000
      dyz     :     0.000000
      dx2y2   :     0.000000
      dxy     :    -0.000000
      f0      :    -0.000000  f :    -0.000000
      f+1     :    -0.000000
      f-1     :    -0.000000
      f+2     :    -0.000000
      f-2     :     0.000000
      f+3     :     0.000000
      f-3     :    -0.000000


                      *****************************
                      * MAYER POPULATION ANALYSIS *
                      *****************************

  NA   - Mulliken gross atomic population
  ZA   - Total nuclear charge
  QA   - Mulliken gross atomic charge
  VA   - Mayer's total valence
  BVA  - Mayer's bonded valence
  FA   - Mayer's free valence

  ATOM       NA         ZA         QA         VA         BVA        FA
  0 N      7.1926     7.0000    -0.1926     3.3966     3.3966     0.0000
  1 C      5.9287     6.0000     0.0713     3.7893     3.7893     0.0000
  2 C      6.1917     6.0000    -0.1917     3.8821     3.8821    -0.0000
  3 C      5.8127     6.0000     0.1873     3.9400     3.9400    -0.0000
  4 C      6.1989     6.0000    -0.1989     3.8321     3.8321    -0.0000
  5 C      5.9494     6.0000     0.0506     3.7874     3.7874    -0.0000
  6 H      0.8893     1.0000     0.1107     0.9879     0.9879    -0.0000
  7 H      0.8804     1.0000     0.1196     1.0139     1.0139    -0.0000
  8 N      7.2261     7.0000    -0.2261     2.9305     2.9305     0.0000
  9 H      0.8703     1.0000     0.1297     1.0143     1.0143    -0.0000
 10 H      0.8813     1.0000     0.1187     0.9827     0.9827    -0.0000
 11 C      6.1304     6.0000    -0.1304     3.8410     3.8410    -0.0000
 12 H      0.8919     1.0000     0.1081     0.9884     0.9884    -0.0000
 13 H      0.8779     1.0000     0.1221     0.9837     0.9837    -0.0000
 14 H      0.8937     1.0000     0.1063     0.9875     0.9875    -0.0000
 15 N      7.1705     7.0000    -0.1705     2.9725     2.9725     0.0000
 16 C      5.9969     6.0000     0.0031     3.7350     3.7350     0.0000
 17 C      5.8777     6.0000     0.1223     4.1281     4.1281     0.0000
 18 H      0.8841     1.0000     0.1159     1.0292     1.0292     0.0000
 19 O      8.3342     8.0000    -0.3342     2.1179     2.1179    -0.0000
 20 C      5.9118     6.0000     0.0882     3.6515     3.6515     0.0000
 21 C      6.0952     6.0000    -0.0952     3.8613     3.8613     0.0000
 22 C      6.1303     6.0000    -0.1303     3.9083     3.9083     0.0000
 23 C      6.0830     6.0000    -0.0830     3.9021     3.9021    -0.0000
 24 C      6.1511     6.0000    -0.1511     3.9089     3.9089    -0.0000
 25 C      6.0533     6.0000    -0.0533     3.7788     3.7788     0.0000
 26 H      0.8902     1.0000     0.1098     0.9975     0.9975     0.0000
 27 H      0.9009     1.0000     0.0991     0.9899     0.9899     0.0000
 28 H      0.9018     1.0000     0.0982     0.9877     0.9877    -0.0000
 29 H      0.8948     1.0000     0.1052     0.9864     0.9864    -0.0000
 30 H      0.9091     1.0000     0.0909     1.0094     1.0094    -0.0000

  Mayer bond orders larger than 0.100000
B(  0-N ,  1-C ) :   1.1615 B(  0-N ,  5-C ) :   1.1698 B(  0-N , 11-C ) :   0.9050 
B(  1-C ,  2-C ) :   1.5523 B(  1-C ,  6-H ) :   0.9590 B(  2-C ,  3-C ) :   1.1767 
B(  2-C ,  7-H ) :   0.9405 B(  3-C ,  4-C ) :   1.0868 B(  3-C ,  8-N ) :   1.5382 
B(  4-C ,  5-C ) :   1.5436 B(  4-C ,  9-H ) :   0.9498 B(  5-C , 10-H ) :   0.9560 
B(  8-N , 15-N ) :   1.1332 B( 11-C , 12-H ) :   0.9635 B( 11-C , 13-H ) :   0.9606 
B( 11-C , 14-H ) :   0.9636 B( 15-N , 16-C ) :   1.6037 B( 16-C , 17-C ) :   1.1028 
B( 16-C , 18-H ) :   0.9146 B( 17-C , 19-O ) :   1.9797 B( 17-C , 20-C ) :   0.9211 
B( 20-C , 21-C ) :   1.3397 B( 20-C , 25-C ) :   1.2999 B( 21-C , 22-C ) :   1.3885 
B( 21-C , 26-H ) :   0.9543 B( 22-C , 23-C ) :   1.3844 B( 22-C , 27-H ) :   0.9600 
B( 23-C , 24-C ) :   1.3929 B( 23-C , 28-H ) :   0.9594 B( 24-C , 25-C ) :   1.3765 
B( 24-C , 29-H ) :   0.9590 B( 25-C , 30-H ) :   0.9534 

-------
TIMINGS
-------

Total SCF time: 0 days 0 hours 4 min 13 sec 

Total time                  ....     253.153 sec
Sum of individual times     ....     252.583 sec  ( 99.8%)

SCF preparation             ....       1.060 sec  (  0.4%)
Fock matrix formation       ....     242.500 sec  ( 95.8%)
  Startup                   ....       0.271 sec  (  0.1% of F)
  Split-RI-J                ....       4.561 sec  (  1.9% of F)
  Chain of spheres X        ....     197.790 sec  ( 81.6% of F)
  XC integration            ....      39.259 sec  ( 16.2% of F)
    XC Preparation          ....       0.000 sec  (  0.0% of XC)
    Basis function eval.    ....       1.593 sec  (  4.1% of XC)
    Density eval.           ....      12.882 sec  ( 32.8% of XC)
    XC-Functional eval.     ....       0.165 sec  (  0.4% of XC)
    XC-Potential eval.      ....      22.322 sec  ( 56.9% of XC)
Diagonalization             ....       0.000 sec  (  0.0%)
Density matrix formation    ....       0.559 sec  (  0.2%)
Total Energy calculation    ....       0.409 sec  (  0.2%)
Population analysis         ....       1.034 sec  (  0.4%)
Orbital Transformation      ....       1.680 sec  (  0.7%)
Orbital Orthonormalization  ....       0.000 sec  (  0.0%)
DIIS solution               ....       1.777 sec  (  0.7%)
SOSCF solution              ....       3.566 sec  (  1.4%)
Finished LeanSCF after 253.7 sec

Maximum memory used throughout the entire LEANSCF-calculation: 264.3 MB


-------------------------------------------------------------------------------
                          DFT DISPERSION CORRECTION                            
                                                                               
                                DFTD4 V3.4.0                                   
-------------------------------------------------------------------------------
The PW6B95 functional is recognized
Active option DFTDOPT                   ...         5   

-------------------------   ----------------
Dispersion correction           -0.032516763
-------------------------   ----------------


-------------------------   --------------------
FINAL SINGLE POINT ENERGY      -782.098861205329
-------------------------   --------------------


           ************************************************************
           *        Program running with 12 parallel MPI-processes    *
           *              working on a common directory               *
           ************************************************************

------------------------------------------------------------------------------
                              ORCA PROPERTY CALCULATIONS
------------------------------------------------------------------------------

GBWName                                 ... orca.gbw
Number of atoms                         ...     31
Number of basis functions               ...   1416
Max core memory                         ...   1024 MB

Electric properties:
Dipole moment                           ... YES
Quadrupole moment                       ...  NO
Static polarizability (Dipole/Dipole)   ...  NO
Static polarizability (Dipole/Quad.)    ...  NO
Static polarizability (Quad./Quad.)     ...  NO
Static polarizability (Velocity)        ...  NO

Atomic electric properties:
Dipole moment                           ...  NO
Quadrupole moment                       ...  NO
Static polarizability                   ...  NO

Choice of electric origin               ... Center of mass
Position of electric origin             ...    -0.000033     0.000011    -0.000000

General magnetic properties:
Magnetizability                         ...  NO

EPR properties:
g-Tensor (aka g-matrix)                 ...  NO
Zero-Field splitting spin-orbit         ...  NO
Zero-field splitting spin-spin          ...  NO
Hyperfine couplings                     ...  NO (   0 nuclei)
Quadrupole couplings                    ...  NO (   0 nuclei)
Contact density                         ...  NO (   0 nuclei)

NMR properties:
Chemical shifts                         ...  NO (   0 nuclei)
Spin-rotation constants                 ...  NO (   0 nuclei)
Spin-spin couplings                     ...  NO (   0 nuclei,    0 pairs)

Choice of magnetic origin               ... GIAO
Position of magnetic origin             ...     0.000000     0.000000     0.000000

Properties with geometric perturbations:
SCF Hessian                             ...  NO
IR spectrum                             ...  NO
VCD spectrum                            ...  NO
X-ray spectroscopy properties:
SCF XES/XAS/RIXS spectra                ...  NO


-------------
DIPOLE MOMENT
-------------

Method             : SCF
Type of density    : Electron Density
Multiplicity       :   1
Irrep              :   0
Energy             :  -782.0663444418836434 Eh
Relativity type    : 
Basis              : AO
                                X                 Y                 Z
Electronic contribution:      7.735698248      -8.237169574      -0.121702130
Nuclear contribution   :    -11.678258041      10.716869910       0.198270439
                        -----------------------------------------
Total Dipole Moment    :     -3.942559793       2.479700335       0.076568310
                        -----------------------------------------
Magnitude (a.u.)       :      4.658170690
Magnitude (Debye)      :     11.840128944


--------------------
Rotational spectrum 
--------------------
 
Rotational constants in cm-1:             0.026905             0.006713             0.005534 
Rotational constants in MHz :           806.600874           201.253106           165.914708 

Dipole components along the rotational axes: 
x,y,z [a.u.] :    -3.942556     2.479706     0.076568 
x,y,z [Debye]:   -10.021182     6.302911     0.194620 

 

Dipole moment calculation done in   0.1 sec 

Maximum memory used throughout the entire PROP-calculation: 166.4 MB

--------------------------------
SUGGESTED CITATIONS FOR THIS RUN
--------------------------------

Below you find a list of papers that are relevant to this ORCA run
We neither can nor want to force you to cite these papers, but we appreciate if you do
You receive ORCA, which is the product of decades of hard work by many enthusiastic individuals, for free
The only thing we kindly ask in return is that you cite our papers,
We deeply appreciate it, if you show your appreciation for ORCA by not just citing the generic ORCA reference.

Please note that relegating all ORCA citations to the supporting information does *not* help us.
SI sections are not indexed - citations you put there will not count into any citation statistics
But we need these citations in order to attract the funding resources that allow us to do what we are doing

Therefore, if you are a happy ORCA user, please consider citing a few of the papers listed below in the main body of your paper

In addition to the list printed below, the program has created the file orca.bibtex that contains the list in bibtex format
You can import this file easily into all common literature databanks and citation aid programs


List of essential papers. We consider these as the minimum necessary citations

  1. Neese,F.
     Software update: the ORCA program system, version 5.0
     WIRES Comput. Molec. Sci., 2022 12(1)e1606
     doi.org/10.1002/wcms.1606

List of papers to cite with high priority. The work reported in these papers was absolutely
necessary for this run to complete.
Our perspective: the developers of density functionals and basis sets usually get cited in chemistry papers
Good! But without the algorithms to do something with them, the functionals or basis sets would not do anything.
Hence, in our opinion, the algorithm design and method developments papers are equally worthy of getting cited

  1. Neese,F.
     An improvement of the resolution of the identity approximation for the formation of the Coulomb matrix
     J. Comp. Chem., 2003 24(14)1740-1747
     doi.org/10.1002/jcc.10318
  2. Neese,F.; Wennmohs,F.; Hansen,A.; Becker,U.
     Efficient, approximate and parallel Hartree-Fock and hybrid DFT calculations. A 'chain-of-spheres' algorithm for the Hartree-Fock exchange
     Chem. Phys., 2009 356(1-3)98-109
     doi.org/10.1016/j.chemphys.2008.10.036
  3. Helmich-Paris,B.; de Souza,B.; Neese,F.; Izsák,R.
     An improved chain of spheres for exchange algorithm
     J. Chem. Phys., 2021 155 104109
     doi.org/doi: 10.1063/5.0058766.
  4. Neese,F.
     The SHARK Integral Generation and Digestion System
     J. Comp. Chem., 2022  1-16
     doi.org/10.1002/jcc.26942
  5. Caldeweyher,E.; Bannwarth,C.; Grimme,S.
     Extension of the D3 dispersion coefficient model
     J. Chem. Phys., 2017 147 034112
     doi.org/10.1063/1.4993215
  6. Caldeweyher,E.; Ehlert,S.; Hansen,A.; Neugebauer,H.; Spicher,S.; Bannwarth,C.; Grimme,S.
     A generally applicable atomic-charge dependent London dispersion correction
     J. Chem. Phys., 2019 150 154122
     doi.org/10.1063/1.5090222
  7. Caldeweyher,E.; Mewes,J.; Ehlert,S.; Grimme,S.
     Extension and evaluation of the D4 London-dispersion model for periodic systems
     Phys. Chem. Chem. Phys., 2020 22(16)8499-8512
     doi.org/10.1039/D0CP00502A
  8. Wittmann,L.; Gordiy,I.; Friede,M.; Helmich-Paris,B.; Grimme,S.; Hansen,A.; Bursch,M.
     Extension of the D3 and D4 London Dispersion Corrections to the full Actinides Series
     Phys. Chem. Chem. Phys., 2024 26(32)21379-21394
     doi.org/https://doi.org/10.1039/D4CP01514B 

List of suggested additional citations. These are papers that are important in the 'surrounding' of 
of this run, or papers that preceded the highly important papers. If you like your results we are grateful for a citation.

  1. Izsak,R.; Neese,F.
     An overlap fitted chain of spheres exchange method
     J. Chem. Phys., 2011 135 144105
     doi.org/10.1063/1.3646921
  2. Izsak,R.; Hansen,A.; Neese,F.
     The resolution of identity and chain of spheres approximations for the LPNO-CCSD singles Fock term
     Molec. Phys., 2012 110 2413-2417
     doi.org/10.1080/00268976.2012.687466
  3. Neese,F.
     The ORCA program system
     WIRES Comput. Molec. Sci., 2012 2(1)73-78
     doi.org/10.1002/wcms.81
  4. Izsak,R.; Neese,F.; Klopper,W.
     Robust fitting techniques in the chain of spheres approximation to the Fock exchange: The role of the complementary space
     J. Chem. Phys., 2013 139 
     doi.org/10.1063/1.4819264
  5. Neese,F.
     Software update: the ORCA program system, version 4.0
     WIRES Comput. Molec. Sci., 2018 8(1)1-6
     doi.org/10.1002/wcms.1327
  6. Neese,F.; Wennmohs,F.; Becker,U.; Riplinger,C.
     The ORCA quantum chemistry program package
     J. Chem. Phys., 2020 152 Art. No. L224108
     doi.org/10.1063/5.0004608

List of optional additional citations

  1. Neese,F.
     Approximate second-order SCF convergence for spin unrestricted wavefunctions
     Chem. Phys. Lett., 2000 325(1-3)93-98
     doi.org/10.1016/s0009-2614(00)00662-x

Timings for individual modules:

Sum of individual times          ...      275.998 sec (=   4.600 min)
Startup calculation              ...       13.879 sec (=   0.231 min)   5.0 %
SCF iterations                   ...      260.806 sec (=   4.347 min)  94.5 %
Property calculations            ...        1.313 sec (=   0.022 min)   0.5 %
                             ****ORCA TERMINATED NORMALLY****
TOTAL RUN TIME: 0 days 0 hours 4 minutes 36 seconds 871 msec
