# Supplementary material for: Photovermellogens: Minimalistic Pyridinium-Based Acylhydrazones with Photoswitchable Basicity for Operation in Aqueous Media
Source: J Org Chem. 2026 May 4;91(19):6559–65. doi: 10.1021/acs.joc.5c02962 (PMC13185115; doi:10.1021/acs.joc.5c02962)
Supplement: Supplementary file 3 [file jo5c02962_si_003.zip › thermodynamics/epa/2d/orca.out]

                                 *****************
                                 * O   R   C   A *
                                 *****************

                                            #,                                       
                                            ###                                      
                                            ####                                     
                                            #####                                    
                                            ######                                   
                                           ########,                                 
                                     ,,################,,,,,                         
                               ,,#################################,,                 
                          ,,##########################################,,             
                       ,#########################################, ''#####,          
                    ,#############################################,,   '####,        
                  ,##################################################,,,,####,       
                ,###########''''           ''''###############################       
              ,#####''   ,,,,##########,,,,          '''####'''          '####       
            ,##' ,,,,###########################,,,                        '##       
           ' ,,###''''                  '''############,,,                           
         ,,##''                                '''############,,,,        ,,,,,,###''
      ,#''                                            '''#######################'''  
     '                                                          ''''####''''         
             ,#######,   #######,   ,#######,      ##                                
            ,#'     '#,  ##    ##  ,#'     '#,    #''#        ,####,   ,####,        
            ##       ##  ##   ,#'  ##            #'  '#       #'       #'  '#        
            ##       ##  #######   ##           ,######,      #####,   #    #        
            '#,     ,#'  ##    ##  '#,     ,#' ,#      #,     #,   #   #,  ,#        
             '#######'   ##     ##  '#######'  #'      '#     '####' # '####'        


                #########################################################
                #                        -***-                          #
                #          Department of theory and spectroscopy        #
                #                                                       #
                #                      Frank Neese                      #
                #                                                       #
                #     Directorship, Architecture, Infrastructure        #
                #                    SHARK, DRIVERS                     #
                #        Core code/Algorithms in most modules           #
                #                                                       #
                #        Max Planck Institute fuer Kohlenforschung      #
                #                Kaiser Wilhelm Platz 1                 #
                #                 D-45470 Muelheim/Ruhr                 #
                #                      Germany                          #
                #                                                       #
                #                  All rights reserved                  #
                #                        -***-                          #
                #########################################################


                         Program Version 6.0.1  -  RELEASE   -


 With contributions from (in alphabetic order):
[Max-Planck-Institut fuer Kohlenforschung]                               
  Daniel Aravena         : Magnetic Suceptibility                        
  Michael Atanasov       : Ab Initio Ligand Field Theory (pilot matlab implementation)
  Alexander A. Auer      : GIAO ZORA, VPT2 properties, NMR spectrum      
  Ute Becker             : All parallelization in ORCA, NUMFREQ, NUMCALC 
  Giovanni Bistoni       : ED, misc. LED, open-shell LED, HFLD           
  Martin Brehm           : Molecular dynamics                            
  Dmytro Bykov           : pre 5.0 version of the SCF Hessian            
  Marcos Casanova-Páez   : Triplet and SCS-CIS(D). UHF-(DLPNO)-IP/EA/STEOM-CCSD. UHF-CVS-IP/STEOM-CCSD   
  Vijay G. Chilkuri      : MRCI spin determinant printing, contributions to CSF-ICE 
  Pauline Colinet        : FMM embedding                                 
  Dipayan Datta          : RHF DLPNO-CCSD density                        
  Achintya Kumar Dutta   : EOM-CC, STEOM-CC                              
  Nicolas Foglia         : Exact transition moments, OPA infrastructure, MCD improvements    
  Dmitry Ganyushin       : Spin-Orbit,Spin-Spin,Magnetic field MRCI      
  Miquel Garcia-Rates    : C-PCM and meta-GGA Hessian, CCSD/C-PCM, Gaussian charge scheme 
  Tiago L. C. Gouveia    : GS-ROHF, GS-ROCIS                             
  Yang Guo               : DLPNO-NEVPT2, F12-NEVPT2, CIM, IAO-localization        
  Andreas Hansen         : Spin unrestricted coupled pair/coupled cluster methods 
  Ingolf Harden          : AUTO-CI MPn and infrastructure                
  Benjamin Helmich-Paris : MC-RPA, TRAH-(SCF,CASSCF), AVAS, COSX integrals, SCF dyn. polar. 
  Lee Huntington         : MR-EOM, pCC                                   
  Robert Izsak           : Overlap fitted RIJCOSX, COSX-SCS-MP3, EOM     
  Riya Kayal             : Wick's Theorem for AUTO-CI, AUTO-CI UHF-CCSDT 
  Emily Kempfer          : AUTO-CI, RHF CISDT and CCSDT                  
  Christian Kollmar      : KDIIS, OOCD, Brueckner-CCSD(T), CCSD density, CASPT2, CASPT2-K, improved NEVPT2 
  Axel Koslowski         : Symmetry handling                             
  Simone Kossmann        : meta-GGA functionals, TD-DFT gradient, OOMP2, (MP2 Hessian; deprecated post 5.0) 
  Lucas Lang             : DCDCAS                                        
  Marvin Lechner         : AUTO-CI (C++ implementation), FIC-MRCC        
  Spencer Leger          : CASSCF response                               
  Dagmar Lenk            : GEPOL surface, SMD, ORCA-2-JSON               
  Dimitrios Liakos       : Extrapolation schemes; Compound Job, initial MDCI parallelization 
  Dimitrios Manganas     : Further ROCIS development; embedding schemes. LFT, Crystal Embedding 
  Dimitrios Pantazis     : SARC Basis sets                               
  Anastasios Papadopoulos: AUTO-CI, single reference methods and gradients 
  Taras Petrenko         : pre 6.0 DFT Hessian and TD-DFT gradient, (ASA, deprecated), ECA, 1-Electron XAS/XES, NRVS 
  Peter Pinski           : DLPNO-MP2, DLPNO-MP2 Gradient                 
  Christoph Reimann      : Effective Core Potentials                     
  Marius Retegan         : Local ZFS, SOC                                
  Christoph Riplinger    : Optimizer, TS searches, QM/MM, DLPNO-CCSD(T), (RO)-DLPNO pert. Triples 
  Michael Roemelt        : Original ROCIS implementation                 
  Masaaki Saitow         : Open-shell DLPNO-CCSD energy and density      
  Barbara Sandhoefer     : DKH picture change effects                    
  Kantharuban Sivalingam : CASSCF convergence/infrastructure, NEVPT2 and variants, FIC-MRCI 
  Bernardo de Souza      : ESD, SOC TD-DFT                               
  Georgi L. Stoychev     : AutoAux, RI-MP2 NMR, DLPNO-MP2 response, X2C  
  Van Anh Tran           : RI-MP2 g-tensors                              
  Willem Van den Heuvel  : Paramagnetic NMR                              
  Zikuan Wang            : NOTCH, Electric field optimization            
  Frank Wennmohs         : Technical directorship and infrastructure     
  Hang Xu                : AUTO-CI-Response properties                   
                                                                         
[FACCTs GmbH]                                                            
  Markus Bursch, Miquel Garcia-Rates, Christoph Riplinger, Bernardo de Souza, Georgi L. Stoychev 
                                                                 
  APM, Basis sets (HGBS, AHGBS, def-TZVP (Ac-Lr), def2-XVPD (La-Lu)), CI-OPT, improved COSX, DLPNO-Multilevel,           
  DOCKER, DRACO, updates on ESD, GOAT, IRC, LR-CPCM, MBIS, meta-GGA TD-DFT gradient, ML-optimized integration grids, 
  MM, NACMEs, nearIR, NEB, NEB-TS, NL-DFT gradient (VV10), 2- and 3-layer-ONIOM, interface openCOSMO-RS, QMMM,   
  Crystal-QMMM, SF, symmetry and pop. for TD-DFT, r2SCAN hybrids, SOLVATOR                                   
                                                                         
[Other institutions]                                                     
  V. Asgeirsson          : NEB                                           
  Christoph Bannwarth    : sTDA-DFT, sTD-DFT, PBEh-3c, B97-3c, D3        
  Sebastian Ehlert       : rSCAN, r2SCAN, r2SCAN-3c, D4, dhf basis sets  
  Marvin Friede          : D4 for Fr, Ra, Ac-Lr                          
  Lars Goerigk           : TD-DFT with DH, B97 family of functionals     
  Stefan Grimme          : VdW corrections, initial TS optimization, DFT functionals, gCP, sTDA/sTD-DF 
  Waldemar Hujo          : DFT-NL                                        
  H. Jonsson             : NEB                                           
  Holger Kruse           : gCP                                           
  Marcel Mueller         : wB97X-3c, vDZP basis set                      
  Hagen Neugebauer       : wr2SCAN                                       
  Tobias Risthaus        : range-separated hybrid DFT                    
  Lukas Wittmann         : regularized MP2, r2SCAN double-hybrids, wr2SCAN        
                                                                         
We gratefully acknowledge several colleagues who have allowed us to      
interface, adapt or use parts of their codes:                            
  Ed Valeev, F. Pavosevic, A. Kumar             : LibInt (2-el integral package), F12 methods 
  Garnet Chan, S. Sharma, J. Yang, R. Olivares  : DMRG                   
  Ulf Ekstrom                                   : XCFun DFT Library      
  Mihaly Kallay                                 : mrcc  (arbitrary order and MRCC methods)
  Frank Weinhold                                : gennbo (NPA and NBO analysis)           
  Simon Mueller                                 : openCOSMO-RS                            
  Christopher J. Cramer and Donald G. Truhlar   : smd solvation model                     
  S Lehtola, MJT Oliveira, MAL Marques          : LibXC Library                           
  Liviu Ungur et al                             : ANISO software                          


 Your calculation uses the libint2 library for the computation of 2-el integrals
 For citations please refer to: http://libint.valeyev.net

 Your ORCA version has been built with support for libXC version: 6.2.2
 For citations please refer to: https://libxc.gitlab.io

 This ORCA versions uses:
   CBLAS   interface :  Fast vector & matrix operations
   LAPACKE interface :  Fast linear algebra routines
   SCALAPACK package :  Parallel linear algebra routines
   Shared memory     :  Shared parallel matrices
   BLAS/LAPACK       :  OpenBLAS 0.3.27  USE64BITINT DYNAMIC_ARCH NO_AFFINITY SapphireRapids SINGLE_THREADED
        Core in use  :  SapphireRapids
   Copyright (c) 2011-2014, The OpenBLAS Project


***************************************
The coordinates will be read from file: coord.xyz
***************************************


Your calculation utilizes the atom-pairwise dispersion correction
based on EEQ partial charges (D4)


Warning: RI is on but no J-basis has been assigned. Assigning Def2/J (nothing to worry about!)
================================================================================

----- Orbital basis set information -----
Your calculation utilizes the basis: def2-QZVPP
   F. Weigend and R. Ahlrichs, Phys. Chem. Chem. Phys. 7, 3297 (2005).

----- AuxJ basis set information -----
Your calculation utilizes the auxiliary basis: def2/J
   F. Weigend, Phys. Chem. Chem. Phys. 8, 1057 (2006).

================================================================================
                                        WARNINGS
                       Please study these warnings very carefully!
================================================================================


================================================================================
                                       INPUT FILE
================================================================================
NAME = orca.inp
|  1> !UKS wb97x-D4 def2-QZVPP defgrid3 CPCM(water) SP
|  2> %pal nprocs 12 end
|  3> * XYZFILE 0 1 coord.xyz
|  4> 
|  5> 
|  6>                          ****END OF INPUT****
================================================================================

                       ****************************
                       * Single Point Calculation *
                       ****************************

---------------------------------
CARTESIAN COORDINATES (ANGSTROEM)
---------------------------------
  N     -4.266936    0.820410    0.146514
  C     -4.437065   -0.515688    0.018433
  C     -3.383424   -1.367517   -0.058789
  C     -2.043627   -0.889523   -0.013936
  C     -1.910569    0.524630    0.123453
  C     -3.010949    1.317976    0.193879
  H     -5.458581   -0.866806   -0.016234
  H     -3.570534   -2.427623   -0.155083
  N     -1.061682   -1.782721   -0.103289
  H     -0.936990    0.986710    0.175018
  H     -2.928365    2.391072    0.294271
  C     -5.420456    1.712010    0.155151
  H     -5.179066    2.613628    0.710482
  H     -5.701514    1.981275   -0.861532
  H     -6.257820    1.217905    0.639671
  N      0.144175   -1.229827   -0.048836
  C      1.141758   -2.036773   -0.140317
  C      2.516174   -1.555395   -0.040378
  H      1.006325   -3.114715   -0.242726
  O      3.430247   -2.358339    0.078488
  C      2.813545   -0.093044   -0.046269
  C      3.848928    0.369367    0.766351
  C      4.196494    1.711184    0.770254
  C      3.534676    2.603162   -0.063978
  C      2.521734    2.146569   -0.896437
  C      2.155907    0.808100   -0.883056
  H      4.374754   -0.320501    1.413856
  H      4.988006    2.060348    1.420440
  H      3.811015    3.649626   -0.068715
  H      2.012966    2.833939   -1.559670
  H      1.368106    0.468350   -1.539648

----------------------------
CARTESIAN COORDINATES (A.U.)
----------------------------
  NO LB      ZA    FRAG     MASS         X           Y           Z
   0 N     7.0000    0    14.007   -8.063340    1.550349    0.276872
   1 C     6.0000    0    12.011   -8.384838   -0.974508    0.034833
   2 C     6.0000    0    12.011   -6.393744   -2.584232   -0.111096
   3 C     6.0000    0    12.011   -3.861896   -1.680955   -0.026336
   4 C     6.0000    0    12.011   -3.610452    0.991406    0.233292
   5 C     6.0000    0    12.011   -5.689869    2.490613    0.366378
   6 H     1.0000    0     1.008  -10.315223   -1.638026   -0.030678
   7 H     1.0000    0     1.008   -6.747331   -4.587543   -0.293064
   8 N     7.0000    0    14.007   -2.006288   -3.368855   -0.195189
   9 H     1.0000    0     1.008   -1.770655    1.864612    0.330737
  10 H     1.0000    0     1.008   -5.533807    4.518471    0.556091
  11 C     6.0000    0    12.011  -10.243178    3.235230    0.293192
  12 H     1.0000    0     1.008   -9.787017    4.939042    1.342616
  13 H     1.0000    0     1.008  -10.774301    3.744067   -1.628059
  14 H     1.0000    0     1.008  -11.825566    2.301507    1.208804
  15 N     7.0000    0    14.007    0.272450   -2.324035   -0.092286
  16 C     6.0000    0    12.011    2.157610   -3.848943   -0.265160
  17 C     6.0000    0    12.011    4.754881   -2.939271   -0.076303
  18 H     1.0000    0     1.008    1.901679   -5.885959   -0.458687
  19 O     8.0000    0    15.999    6.482227   -4.456614    0.148321
  20 C     6.0000    0    12.011    5.316830   -0.175827   -0.087437
  21 C     6.0000    0    12.011    7.273419    0.698003    1.448194
  22 C     6.0000    0    12.011    7.930223    3.233670    1.455569
  23 C     6.0000    0    12.011    6.679571    4.919262   -0.120901
  24 C     6.0000    0    12.011    4.765387    4.056427   -1.694020
  25 C     6.0000    0    12.011    4.074074    1.527087   -1.668734
  26 H     1.0000    0     1.008    8.267087   -0.605660    2.671800
  27 H     1.0000    0     1.008    9.425965    3.893493    2.684242
  28 H     1.0000    0     1.008    7.201774    6.896794   -0.129852
  29 H     1.0000    0     1.008    3.803954    5.355369   -2.947349
  30 H     1.0000    0     1.008    2.585346    0.885053   -2.909513

--------------------------------
INTERNAL COORDINATES (ANGSTROEM)
--------------------------------
 N      0   0   0     0.000000000000     0.00000000     0.00000000
 C      1   0   0     1.352961336305     0.00000000     0.00000000
 C      2   1   0     1.357105828996   121.84450969     0.00000000
 C      3   2   1     1.423216120587   121.21688954   359.72581935
 C      4   3   2     1.427027953531   115.06426451     0.34021144
 C      1   2   3     1.351783014059   118.92374816     0.23553806
 H      2   1   3     1.080731461227   116.27837837   179.83981067
 H      3   2   1     1.080790500432   119.09944136   179.66599779
 N      4   3   2     1.330414387197   117.85366306   180.40183580
 H      5   4   3     1.078903819298   120.87477893   179.51891605
 H      6   1   2     1.080941163840   116.08159205   179.85354301
 C      1   2   3     1.457956037286   120.33070811   176.73497194
 H     12   1   2     1.086083768767   109.56374780   153.37638325
 H     12   1   2     1.088641204664   110.48674991   273.78395627
 H     12   1   2     1.086313900690   109.53357480    34.20735800
 N      9   4   3     1.327685113556   112.83092010   180.09439319
 C     16   9   4     1.286352913643   116.11663715   180.52838373
 C     17  16   9     1.459702975704   121.22893760   182.46250962
 H     17  16   9     1.091233218427   122.01208703   359.17492908
 O     18  17  16     1.222446704092   119.61043037   168.62859412
 C     18  17  16     1.492292324754   120.69842684   350.22179700
 C     21  18  17     1.395059968520   118.06077094   143.23358276
 C     22  21  18     1.386106194521   120.57149079   178.00917240
 C     23  22  21     1.389088697153   120.03015070   358.39307988
 C     24  23  22     1.388350367960   119.77057363     0.25257021
 C     25  24  23     1.387626778978   120.25109293     0.95610371
 H     22  21  18     1.082439224385   119.84986210   356.87117407
 H     23  22  21     1.082196159435   119.82962273   178.73958127
 H     24  23  22     1.082346220716   120.12113802   180.55975126
 H     25  24  23     1.082220751998   120.10433277   180.94836954
 H     26  25  24     1.080357774301   119.32227255   180.21938812

---------------------------
INTERNAL COORDINATES (A.U.)
---------------------------
 N      0   0   0     0.000000000000     0.00000000     0.00000000
 C      1   0   0     2.556726395400     0.00000000     0.00000000
 C      2   1   0     2.564558351550   121.84450969     0.00000000
 C      3   2   1     2.689488697291   121.21688954   359.72581935
 C      4   3   2     2.696692017624   115.06426451     0.34021144
 C      1   2   3     2.554499689058   118.92374816     0.23553806
 H      2   1   3     2.042286486032   116.27837837   179.83981067
 H      3   2   1     2.042398053960   119.09944136   179.66599779
 N      4   3   2     2.514118836430   117.85366306   180.40183580
 H      5   4   3     2.038832743314   120.87477893   179.51891605
 H      6   1   2     2.042682766540   116.08159205   179.85354301
 C      1   2   3     2.755137625768   120.33070811   176.73497194
 H     12   1   2     2.052400881466   109.56374780   153.37638325
 H     12   1   2     2.057233734918   110.48674991   273.78395627
 H     12   1   2     2.052835767776   109.53357480    34.20735800
 N      9   4   3     2.508961256704   112.83092010   180.09439319
 C     16   9   4     2.430854718357   116.11663715   180.52838373
 C     17  16   9     2.758438860950   121.22893760   182.46250962
 H     17  16   9     2.062131931065   122.01208703   359.17492908
 O     18  17  16     2.310089484049   119.61043037   168.62859412
 C     18  17  16     2.820023805539   120.69842684   350.22179700
 C     21  18  17     2.636281280900   118.06077094   143.23358276
 C     22  21  18     2.619361100177   120.57149079   178.00917240
 C     23  22  21     2.624997213345   120.03015070   358.39307988
 C     24  23  22     2.623601973374   119.77057363     0.25257021
 C     25  24  23     2.622234588364   120.25109293     0.95610371
 H     22  21  18     2.045513690702   119.84986210   356.87117407
 H     23  22  21     2.045054364513   119.82962273   178.73958127
 H     24  23  22     2.045337939238   120.12113802   180.55975126
 H     25  24  23     2.045100837723   120.10433277   180.94836954
 H     26  25  24     2.041580320082   119.32227255   180.21938812

---------------------
BASIS SET INFORMATION
---------------------
There are 4 groups of distinct atoms

 Group   1 Type N   : 15s8p3d2f1g contracted to 7s4p3d2f1g pattern {8211111/5111/111/11/1}
 Group   2 Type C   : 15s8p3d2f1g contracted to 7s4p3d2f1g pattern {8211111/5111/111/11/1}
 Group   3 Type H   : 7s3p2d1f contracted to 4s3p2d1f pattern {4111/111/11/1}
 Group   4 Type O   : 15s8p3d2f1g contracted to 7s4p3d2f1g pattern {8211111/5111/111/11/1}

Atom   0N    basis set group =>   1
Atom   1C    basis set group =>   2
Atom   2C    basis set group =>   2
Atom   3C    basis set group =>   2
Atom   4C    basis set group =>   2
Atom   5C    basis set group =>   2
Atom   6H    basis set group =>   3
Atom   7H    basis set group =>   3
Atom   8N    basis set group =>   1
Atom   9H    basis set group =>   3
Atom  10H    basis set group =>   3
Atom  11C    basis set group =>   2
Atom  12H    basis set group =>   3
Atom  13H    basis set group =>   3
Atom  14H    basis set group =>   3
Atom  15N    basis set group =>   1
Atom  16C    basis set group =>   2
Atom  17C    basis set group =>   2
Atom  18H    basis set group =>   3
Atom  19O    basis set group =>   4
Atom  20C    basis set group =>   2
Atom  21C    basis set group =>   2
Atom  22C    basis set group =>   2
Atom  23C    basis set group =>   2
Atom  24C    basis set group =>   2
Atom  25C    basis set group =>   2
Atom  26H    basis set group =>   3
Atom  27H    basis set group =>   3
Atom  28H    basis set group =>   3
Atom  29H    basis set group =>   3
Atom  30H    basis set group =>   3
---------------------------------
AUXILIARY/J BASIS SET INFORMATION
---------------------------------
There are 4 groups of distinct atoms

 Group   1 Type N   : 12s5p4d2f1g contracted to 6s4p3d1f1g pattern {711111/2111/211/2/1}
 Group   2 Type C   : 12s5p4d2f1g contracted to 6s4p3d1f1g pattern {711111/2111/211/2/1}
 Group   3 Type H   : 5s2p1d contracted to 3s1p1d pattern {311/2/1}
 Group   4 Type O   : 12s5p4d2f1g contracted to 6s4p3d1f1g pattern {711111/2111/211/2/1}

Atom   0N    basis set group =>   1
Atom   1C    basis set group =>   2
Atom   2C    basis set group =>   2
Atom   3C    basis set group =>   2
Atom   4C    basis set group =>   2
Atom   5C    basis set group =>   2
Atom   6H    basis set group =>   3
Atom   7H    basis set group =>   3
Atom   8N    basis set group =>   1
Atom   9H    basis set group =>   3
Atom  10H    basis set group =>   3
Atom  11C    basis set group =>   2
Atom  12H    basis set group =>   3
Atom  13H    basis set group =>   3
Atom  14H    basis set group =>   3
Atom  15N    basis set group =>   1
Atom  16C    basis set group =>   2
Atom  17C    basis set group =>   2
Atom  18H    basis set group =>   3
Atom  19O    basis set group =>   4
Atom  20C    basis set group =>   2
Atom  21C    basis set group =>   2
Atom  22C    basis set group =>   2
Atom  23C    basis set group =>   2
Atom  24C    basis set group =>   2
Atom  25C    basis set group =>   2
Atom  26H    basis set group =>   3
Atom  27H    basis set group =>   3
Atom  28H    basis set group =>   3
Atom  29H    basis set group =>   3
Atom  30H    basis set group =>   3


           ************************************************************
           *        Program running with 12 parallel MPI-processes    *
           *              working on a common directory               *
           ************************************************************
------------------------------------------------------------------------------
                             ORCA STARTUP CALCULATIONS
                           -- RI-GTO INTEGRALS CHOSEN --
------------------------------------------------------------------------------
------------------------------------------------------------------------------
                   ___                                                        
                  /   \      - P O W E R E D   B Y -                         
                 /     \                                                     
                 |  |  |   _    _      __       _____    __    __             
                 |  |  |  | |  | |    /  \     |  _  \  |  |  /  |          
                  \  \/   | |  | |   /    \    | | | |  |  | /  /          
                 / \  \   | |__| |  /  /\  \   | |_| |  |  |/  /          
                |  |  |   |  __  | /  /__\  \  |    /   |      \           
                |  |  |   | |  | | |   __   |  |    \   |  |\   \          
                \     /   | |  | | |  |  |  |  | |\  \  |  | \   \       
                 \___/    |_|  |_| |__|  |__|  |_| \__\ |__|  \__/        
                                                                              
                      - O R C A' S   B I G   F R I E N D -                    
                                      &                                       
                       - I N T E G R A L  F E E D E R -                       
                                                                              
 v1 FN, 2020, v2 2021, v3 2022-2024                                           
------------------------------------------------------------------------------


----------------------
SHARK INTEGRAL PACKAGE
----------------------

Number of atoms                             ...     31
Number of basis functions                   ...   1416
Number of shells                            ...    436
Maximum angular momentum                    ...      4
Integral batch strategy                     ... SHARK/LIBINT Hybrid
RI-J (if used) integral strategy            ... SPLIT-RIJ (Revised 2003 algorithm where possible)
Printlevel                                  ...      1
Contraction scheme used                     ... SEGMENTED contraction
Prescreening option                         ... SCHWARTZ
   Thresh                                   ... 1.000e-10
   Tcut                                     ... 1.000e-11
   Tpresel                                  ... 1.000e-11 
Coulomb Range Separation                    ... NOT USED
Exchange Range Separation                   ... Long Range
   Mu parameter                             ... 3.000e-01
   Scaling (regular/separated)              ... 1.670e-01 8.330e-01
Multipole approximations                    ... NOT USED
Finite Nucleus Model                        ... NOT USED
CABS basis                                  ... NOT available
Auxiliary Coulomb fitting basis             ... AVAILABLE
   # of basis functions in Aux-J            ...   1025
   # of shells in Aux-J                     ...    335
   Maximum angular momentum in Aux-J        ...      4
Auxiliary J/K fitting basis                 ... NOT available
Auxiliary Correlation fitting basis         ... NOT available
Auxiliary 'external' fitting basis          ... NOT available

Checking pre-screening integrals            ... done (  0.0 sec) Dimension = 436
Check shell pair data                       ... done (  0.0 sec)
Shell pair information
Shell pair cut-off parameter TPreSel        ...   1.0e-11
Total number of shell pairs                 ...     95266
Shell pairs after pre-screening             ...     56130
Total number of primitive shell pairs       ...    239866
Primitive shell pairs kept                  ...    100052
          la=0 lb=0:   8803 shell pairs
          la=1 lb=0:  12654 shell pairs
          la=1 lb=1:   4448 shell pairs
          la=2 lb=0:   7816 shell pairs
          la=2 lb=1:   5676 shell pairs
          la=2 lb=2:   1794 shell pairs
          la=3 lb=0:   4585 shell pairs
          la=3 lb=1:   3372 shell pairs
          la=3 lb=2:   2043 shell pairs
          la=3 lb=3:    616 shell pairs
          la=4 lb=0:   1756 shell pairs
          la=4 lb=1:   1257 shell pairs
          la=4 lb=2:    775 shell pairs
          la=4 lb=3:    444 shell pairs
          la=4 lb=4:     91 shell pairs

Calculating one electron integrals          ... done (  0.1 sec)
Calculating RI/J V-Matrix + Cholesky decomp.... done (  0.1 sec)
Calculating Nuclear repulsion               ... done (  0.0 sec) ENN=   1166.969135561869 Eh

Diagonalization of the overlap matrix:
Smallest eigenvalue                        ... 6.078e-06
Time for diagonalization                   ...    0.291 sec
Threshold for overlap eigenvalues          ... 1.000e-07
Number of eigenvalues below threshold      ... 0
Time for construction of square roots      ...    0.215 sec
Total time needed                          ...    0.524 sec

-------------------
DFT GRID GENERATION
-------------------

General Integration Accuracy     IntAcc      ... 4.959
Radial Grid Type                 RadialGrid  ... OptM3 with GC (2021)
Angular Grid (max. ang.)         AngularGrid ... 6 (Lebedev-590)
Angular grid pruning method      GridPruning ... 4 (adaptive)
Weight generation scheme         WeightScheme... mBecke (2022)
Basis function cutoff            BFCut       ... 1.0000e-10
Integration weight cutoff        WCut        ... 1.0000e-14
Partially contracted basis set               ... off
Rotationally invariant grid construction     ... off
Angular grids for H and He will be reduced by one unit
Diffuse basis detected: some atoms will have their outermost
                        angular grid increased by 1.

Total number of grid points                  ...   377242
Total number of batches                      ...     5908
Average number of points per batch           ...       63
Average number of grid points per atom       ...    12169

--------------------
COSX GRID GENERATION
--------------------

GRIDX 1
-------
General Integration Accuracy     IntAcc      ... 4.020
Radial Grid Type                 RadialGrid  ... OptM3 with GC (2021)
Angular Grid (max. ang.)         AngularGrid ... 2 (Lebedev-110)
Angular grid pruning method      GridPruning ... 4 (adaptive)
Weight generation scheme         WeightScheme... mBecke (2022)
Basis function cutoff            BFCut       ... 1.0000e-10
Integration weight cutoff        WCut        ... 1.0000e-14
Partially contracted basis set               ... on
Rotationally invariant grid construction     ... off
Angular grids for H and He will be reduced by one unit
Diffuse basis detected: some atoms will have their outermost
                        angular grid increased by 1.

Total number of grid points                  ...    46771
Total number of batches                      ...      381
Average number of points per batch           ...      122
Average number of grid points per atom       ...     1509
UseSFitting                                  ... on

GRIDX 2
-------
General Integration Accuracy     IntAcc      ... 4.338
Radial Grid Type                 RadialGrid  ... OptM3 with GC (2021)
Angular Grid (max. ang.)         AngularGrid ... 3 (Lebedev-194)
Angular grid pruning method      GridPruning ... 4 (adaptive)
Weight generation scheme         WeightScheme... mBecke (2022)
Basis function cutoff            BFCut       ... 1.0000e-10
Integration weight cutoff        WCut        ... 1.0000e-14
Partially contracted basis set               ... on
Rotationally invariant grid construction     ... off
Angular grids for H and He will be reduced by one unit
Diffuse basis detected: some atoms will have their outermost
                        angular grid increased by 1.

Total number of grid points                  ...   100832
Total number of batches                      ...      803
Average number of points per batch           ...      125
Average number of grid points per atom       ...     3253
UseSFitting                                  ... on

GRIDX 3
-------
General Integration Accuracy     IntAcc      ... 4.871
Radial Grid Type                 RadialGrid  ... OptM3 with GC (2021)
Angular Grid (max. ang.)         AngularGrid ... 4 (Lebedev-302)
Angular grid pruning method      GridPruning ... 4 (adaptive)
Weight generation scheme         WeightScheme... mBecke (2022)
Basis function cutoff            BFCut       ... 1.0000e-10
Integration weight cutoff        WCut        ... 1.0000e-14
Partially contracted basis set               ... on
Rotationally invariant grid construction     ... off
Angular grids for H and He will be reduced by one unit
Diffuse basis detected: some atoms will have their outermost
                        angular grid increased by 1.

Total number of grid points                  ...   185926
Total number of batches                      ...     1467
Average number of points per batch           ...      126
Average number of grid points per atom       ...     5998
UseSFitting                                  ... on
Initializing property integral containers    ... done (  0.0 sec)

SHARK setup successfully completed in  13.7 seconds

Maximum memory used throughout the entire STARTUP-calculation: 155.7 MB


           ************************************************************
           *        Program running with 12 parallel MPI-processes    *
           *              working on a common directory               *
           ************************************************************
-------------------------------------------------------------------------------
                                 ORCA GUESS
                   Start orbitals & Density for SCF / CASSCF
-------------------------------------------------------------------------------

------------
SCF SETTINGS
------------
Hamiltonian:
 Density Functional     Method          .... DFT(GTOs)
 Exchange Functional    Exchange        .... WB97X-V
 Correlation Functional Correlation     .... WB97X-V
 Gradients option       PostSCFGGA      .... off
 Hybrid DFT is turned on
   Fraction HF Exchange ScalHFX         ....  0.167000
   Scaling of DF-GGA-X  ScalDFX         ....  0.000000
   Scaling of DF-GGA-C  ScalDFC         ....  1.000000
   Scaling of DF-LDA-C  ScalLDAC        ....  1.000000
   Perturbative correction              ....  0.000000
 Long-range corrected/Screened/Range-Separated Hybrid DFT is turned on
   Amount of maximum screened exact exchange              ....  0.833000
   Range separation parameter mu (erf(mu*r12)/r12)        ....  0.300000
 RI-approximation to the Coulomb term is turned on
   Number of AuxJ basis functions       .... 1025
   RIJ-COSX (HFX calculated with COS-X)).... on


General Settings:
 Integral files         IntName         .... orca
 Hartree-Fock type      HFTyp           .... UHF
 Total Charge           Charge          ....    0
 Multiplicity           Mult            ....    1
 Number of Electrons    NEL             ....  126
 Basis Dimension        Dim             .... 1416
 Nuclear Repulsion      ENuc            ....   1166.9691355619 Eh

Convergence Acceleration:
 AO-DIIS                CNVDIIS         .... on
   Start iteration      DIISMaxIt       ....    12
   Startup error        DIISStart       ....  0.200000
   # of expansion vecs  DIISMaxEq       ....     5
   Bias factor          DIISBfac        ....   1.050
   Max. coefficient     DIISMaxC        ....  10.000
 MO-DIIS                CNVKDIIS        .... off
 Trust-Rad. Augm. Hess. CNVTRAH         .... auto
   Auto Start mean grad. ratio tolernc. ....  1.125000
   Auto Start start iteration           ....    50
   Auto Start num. interpolation iter.  ....    10
   Max. Number of Micro iterations      ....    24
   Max. Number of Macro iterations      .... Maxiter - #DIIS iter
   Number of Davidson start vectors     ....     2
   Converg. threshold    (grad. norm)   ....   5.000e-05
   Grad. Scal. Fac. for Micro threshold ....   0.100
   Minimum threshold for Micro iter.    ....   1.000e-02
   NR start threshold (gradient norm)   ....   1.000e-04
   Initial trust radius                 ....   0.400
   Minimum AH scaling param. (alpha)    ....   1.000
   Maximum AH scaling param. (alpha)    .... 1000.000
   Quad. conv. algorithm                .... NR
   White noise on init. David. guess    .... on
   Maximum white noise                  ....   0.010
   Pseudo random numbers                .... off
   Inactive MOs                         .... canonical
   Orbital update algorithm             .... Taylor
   Preconditioner                       .... Diag
   Full preconditioner red. dimension   ....   250
 SOSCF                  CNVSOSCF        .... on
   Start iteration      SOSCFMaxIt      ....   150
   Startup grad/error   SOSCFStart      ....  0.003300
   Hessian update       SOSCFHessUp     .... L-BFGS
 Level Shifting         CNVShift        .... on
   Level shift para.    LevelShift      ....    0.2500
   Turn off err/grad.   ShiftErr        ....    0.0010
 Zerner damping         CNVZerner       .... off
 Static damping         CNVDamp         .... on
   Fraction old density DampFac         ....    0.7000
   Max. Damping (<1)    DampMax         ....    0.9800
   Min. Damping (>=0)   DampMin         ....    0.0000
   Turn off err/grad.   DampErr         ....    0.1000

SCF Procedure:
 Maximum # iterations   MaxIter         ....   125
 SCF integral mode      SCFMode         .... Direct
   Integral package                     .... SHARK and LIBINT hybrid scheme
 Reset frequency        DirectResetFreq ....    20
 Integral Threshold     Thresh          ....  1.000e-10 Eh
 Primitive CutOff       TCut            ....  1.000e-11 Eh

Convergence Tolerance:
 Convergence Check Mode ConvCheckMode   .... Total+1el-Energy
 Convergence forced     ConvForced      .... 0
 Energy Change          TolE            ....  1.000e-06 Eh
 1-El. energy change                    ....  1.000e-03 Eh
 Orbital Gradient       TolG            ....  5.000e-05
 Orbital Rotation angle TolX            ....  5.000e-05
 DIIS Error             TolErr          ....  1.000e-06

------------------------------
INITIAL GUESS: MODEL POTENTIAL
------------------------------
Loading Hartree-Fock densities                     ... done
Calculating cut-offs                               ... done
Initializing the effective Hamiltonian             ... done
Setting up the integral package (SHARK)            ... done
Starting the Coulomb interaction                   ... done (   0.7 sec)
Making the grid                                    ... done (   0.4 sec)
Mapping shells                                     ... done
Starting the XC term evaluation                    ... done (   0.6 sec)
  promolecular density results
     # of electrons  =    125.992262885
     EX              =    -69.820321452
     EC              =     -5.234258071
     EX+EC           =    -75.054579523
Transforming the Hamiltonian                       ... done (   0.2 sec)
Diagonalizing the Hamiltonian                      ... done (   0.3 sec)
Back transforming the eigenvectors                 ... done (   0.1 sec)
Now organizing SCF variables                       ... done
                      ------------------
                      INITIAL GUESS DONE (   2.6 sec)
                      ------------------
             **** ENERGY FILE WAS UPDATED (orca.en.tmp) ****
Finished Guess after   3.9 sec
Maximum memory used throughout the entire GUESS-calculation: 139.2 MB


           ************************************************************
           *        Program running with 12 parallel MPI-processes    *
           *              working on a common directory               *
           ************************************************************

-------------------------------------------------------------------------------------------
                                      ORCA LEAN-SCF
                              memory conserving SCF solver
-------------------------------------------------------------------------------------------

--------------------
CPCM SOLVATION MODEL
--------------------
CPCM parameters:
  Epsilon                                         ...      80.1510
  Refrac                                          ...       1.3328
  Rsolv                                           ...       1.3000
  Surface type                                    ... GAUSSIAN VDW
  Discretization scheme                           ... Constant charge density
    Threshold for H atoms                         ...       5.0000 (charges/Ang^2)
    Threshold for non-H atoms                     ...       5.0000 (charges/Ang^2)
  Epsilon function type                           ...         CPCM
Solvent:                                          ... WATER
Radii:
  Scheme                                          ... Element-dependent radii
  Radius for N  used is    3.5149 Bohr (=   1.8600 Ang.)
  Radius for C  used is    3.8550 Bohr (=   2.0400 Ang.)
  Radius for H  used is    2.4944 Bohr (=   1.3200 Ang.)
  Radius for O  used is    3.4469 Bohr (=   1.8240 Ang.)
Calculating surface                               ...        done! (  0.0s)
Cavity surface points                             ...         2884
Cavity Volume                                     ...    1984.6072
Cavity Surface-area                               ...    1052.4452
Calculating surface distance matrix               ...        done! (  0.1s)
Performing Cholesky decomposition & store         ...        done! (  0.2s)
Overall time for CPCM initialization              ...                 0.3s

----------------------------------------D-I-I-S--------------------------------------------
Iteration    Energy (Eh)           Delta-E    RMSDP     MaxDP     DIISErr   Damp  Time(sec)
-------------------------------------------------------------------------------------------
               ***  Starting incremental Fock matrix formation  ***
    1    -781.2054745741208990     0.00e+00  1.39e-04  4.77e-02  1.65e-01  0.700  86.3
    2    -781.2493027619671011    -4.38e-02  1.35e-04  4.66e-02  1.14e-01  0.700  38.2
                               ***Turning on AO-DIIS***
    3    -781.2756765907629415    -2.64e-02  1.14e-04  3.95e-02  7.88e-02  0.700  36.2
    4    -781.2930187711281178    -1.73e-02  3.08e-04  1.04e-01  5.47e-02  0.000  32.2
    5    -781.3355752709233002    -4.26e-02  3.50e-05  9.20e-03  5.08e-03  0.000  34.8
                              *** Initializing SOSCF ***
---------------------------------------S-O-S-C-F--------------------------------------
Iteration    Energy (Eh)           Delta-E    RMSDP     MaxDP     MaxGrad    Time(sec)
--------------------------------------------------------------------------------------
    6    -781.3361658083954353    -5.91e-04  1.85e-05  4.79e-03  1.83e-03    31.5
               *** Restarting incremental Fock matrix formation ***
    7    -781.3363290361351119    -1.63e-04  2.41e-05  4.26e-03  2.46e-03    84.0
    8    -781.3364436750014193    -1.15e-04  2.08e-05  4.64e-03  1.33e-03    62.0
    9    -781.3364968082266842    -5.31e-05  7.23e-06  1.04e-03  3.36e-04    61.6
   10    -781.3365029663461883    -6.16e-06  3.98e-06  6.37e-04  1.71e-04    52.8
   11    -781.3365049604781234    -1.99e-06  3.50e-06  4.37e-04  7.35e-05    42.5
   12    -781.3365052701226432    -3.10e-07  3.24e-06  5.00e-04  4.89e-05    40.7
                 **** Energy Check signals convergence ****

               *****************************************************
               *                     SUCCESS                       *
               *           SCF CONVERGED AFTER  12 CYCLES          *
               *****************************************************

Recomputing exchange energy using gridx3       ... done (  107.214 sec)
Old exchange energy                            :    -34.012513238 Eh
New exchange energy                            :    -34.012513925 Eh
Exchange energy change after final integration :     -0.000000687 Eh
Total energy after final integration           :   -781.336505957 Eh
             **** ENERGY FILE WAS UPDATED (orca.en.tmp) ****

----------------
TOTAL SCF ENERGY
----------------

Total Energy       :       -781.33650595697725 Eh          -21261.24723 eV

Components:
Nuclear Repulsion  :       1166.96913556186928 Eh           31754.84456 eV
Electronic Energy  :      -1948.26444053254500 Eh          -53014.97066 eV
One Electron Energy:      -3374.49414597020041 Eh          -91824.65399 eV
Two Electron Energy:       1426.22970543765541 Eh           38809.68333 eV
CPCM Dielectric    :         -0.04120029944699 Eh              -1.12112 eV

Virial components:
Potential Energy   :      -1559.48934641898632 Eh          -42435.86251 eV
Kinetic Energy     :        778.15284046200895 Eh           21174.61529 eV
Virial Ratio       :          2.00409131128157

DFT components:
N(Alpha)           :       63.000010995000 electrons
N(Beta)            :       63.000010995000 electrons
N(Total)           :      126.000021990000 electrons
E(X)               :      -71.278950276492 Eh       
E(C)               :       -5.269342209654 Eh       
E(XC)              :      -76.548292486145 Eh       

CPCM Solvation Model Properties:
Surface-charge          :         -0.03392633575271
Corrected charge        :         -0.00000000000000
Outlying charge corr.   :          0.00006408221133 Eh               0.00174 eV
Free-energy (cav+disp)  :  This term is not implemented in the current solvation scheme

---------------
SCF CONVERGENCE
---------------

  Last Energy change         ...    3.0964e-07  Tolerance :   1.0000e-06
  Last MAX-Density change    ...    5.0050e-04  Tolerance :   1.0000e-05
  Last RMS-Density change    ...    3.2403e-06  Tolerance :   1.0000e-06
  Last DIIS Error            ...    1.8276e-03  Tolerance :   1.0000e-06
  Last Orbital Gradient      ...    4.8901e-05  Tolerance :   5.0000e-05
  Last Orbital Rotation      ...    3.0438e-04  Tolerance :   5.0000e-05


----------------------
UHF SPIN CONTAMINATION
----------------------

Warning: in a DFT calculation there is little theoretical justification to 
         calculate <S**2> as in Hartree-Fock theory. We will do it anyways
         but you should keep in mind that the values have only limited relevance

Expectation value of <S**2>     :    -0.000000
Ideal value S*(S+1) for S=0.0   :     0.000000
Deviation                       :    -0.000000

----------------
ORBITAL ENERGIES
----------------
                 SPIN UP ORBITALS
  NO   OCC          E(Eh)            E(eV) 
   0   1.0000     -19.205885      -522.6187 
   1   1.0000     -14.498516      -394.5247 
   2   1.0000     -14.450067      -393.2063 
   3   1.0000     -14.409105      -392.0917 
   4   1.0000     -10.367505      -282.1142 
   5   1.0000     -10.338711      -281.3306 
   6   1.0000     -10.337673      -281.3024 
   7   1.0000     -10.334776      -281.2236 
   8   1.0000     -10.314077      -280.6603 
   9   1.0000     -10.294050      -280.1153 
  10   1.0000     -10.289767      -279.9988 
  11   1.0000     -10.284967      -279.8682 
  12   1.0000     -10.284603      -279.8583 
  13   1.0000     -10.283912      -279.8395 
  14   1.0000     -10.283701      -279.8337 
  15   1.0000     -10.282646      -279.8050 
  16   1.0000     -10.279590      -279.7219 
  17   1.0000     -10.279368      -279.7158 
  18   1.0000      -1.180185       -32.1145 
  19   1.0000      -1.154433       -31.4137 
  20   1.0000      -1.142603       -31.0918 
  21   1.0000      -1.006746       -27.3950 
  22   1.0000      -0.997971       -27.1562 
  23   1.0000      -0.933921       -25.4133 
  24   1.0000      -0.928005       -25.2523 
  25   1.0000      -0.898695       -24.4547 
  26   1.0000      -0.887275       -24.1440 
  27   1.0000      -0.850980       -23.1563 
  28   1.0000      -0.802963       -21.8497 
  29   1.0000      -0.787746       -21.4357 
  30   1.0000      -0.752649       -20.4806 
  31   1.0000      -0.735605       -20.0168 
  32   1.0000      -0.723291       -19.6817 
  33   1.0000      -0.675382       -18.3781 
  34   1.0000      -0.663624       -18.0581 
  35   1.0000      -0.648339       -17.6422 
  36   1.0000      -0.621548       -16.9132 
  37   1.0000      -0.615322       -16.7438 
  38   1.0000      -0.602584       -16.3972 
  39   1.0000      -0.592266       -16.1164 
  40   1.0000      -0.578165       -15.7327 
  41   1.0000      -0.574113       -15.6224 
  42   1.0000      -0.565331       -15.3834 
  43   1.0000      -0.558162       -15.1884 
  44   1.0000      -0.544220       -14.8090 
  45   1.0000      -0.543294       -14.7838 
  46   1.0000      -0.533080       -14.5059 
  47   1.0000      -0.527814       -14.3626 
  48   1.0000      -0.517806       -14.0902 
  49   1.0000      -0.515377       -14.0241 
  50   1.0000      -0.497086       -13.5264 
  51   1.0000      -0.485314       -13.2061 
  52   1.0000      -0.481799       -13.1104 
  53   1.0000      -0.471105       -12.8194 
  54   1.0000      -0.458048       -12.4641 
  55   1.0000      -0.447775       -12.1846 
  56   1.0000      -0.410257       -11.1637 
  57   1.0000      -0.387461       -10.5433 
  58   1.0000      -0.375401       -10.2152 
  59   1.0000      -0.359575        -9.7845 
  60   1.0000      -0.353796        -9.6273 
  61   1.0000      -0.334779        -9.1098 
  62   1.0000      -0.290400        -7.9022 
  63   0.0000      -0.010644        -0.2896 
  64   0.0000       0.043429         1.1818 
  65   0.0000       0.050151         1.3647 
  66   0.0000       0.062335         1.6962 
  67   0.0000       0.083137         2.2623 
  68   0.0000       0.091109         2.4792 
  69   0.0000       0.099072         2.6959 
  70   0.0000       0.112483         3.0608 
  71   0.0000       0.114339         3.1113 
  72   0.0000       0.123775         3.3681 
  73   0.0000       0.126731         3.4485 

                 SPIN DOWN ORBITALS
  NO   OCC          E(Eh)            E(eV) 
   0   1.0000     -19.205885      -522.6187 
   1   1.0000     -14.498516      -394.5247 
   2   1.0000     -14.450067      -393.2063 
   3   1.0000     -14.409105      -392.0917 
   4   1.0000     -10.367505      -282.1142 
   5   1.0000     -10.338711      -281.3306 
   6   1.0000     -10.337673      -281.3024 
   7   1.0000     -10.334776      -281.2236 
   8   1.0000     -10.314077      -280.6603 
   9   1.0000     -10.294050      -280.1153 
  10   1.0000     -10.289767      -279.9988 
  11   1.0000     -10.284967      -279.8682 
  12   1.0000     -10.284603      -279.8583 
  13   1.0000     -10.283912      -279.8395 
  14   1.0000     -10.283701      -279.8337 
  15   1.0000     -10.282646      -279.8050 
  16   1.0000     -10.279590      -279.7219 
  17   1.0000     -10.279368      -279.7158 
  18   1.0000      -1.180185       -32.1145 
  19   1.0000      -1.154433       -31.4137 
  20   1.0000      -1.142603       -31.0918 
  21   1.0000      -1.006746       -27.3950 
  22   1.0000      -0.997971       -27.1562 
  23   1.0000      -0.933921       -25.4133 
  24   1.0000      -0.928005       -25.2523 
  25   1.0000      -0.898695       -24.4547 
  26   1.0000      -0.887275       -24.1440 
  27   1.0000      -0.850980       -23.1563 
  28   1.0000      -0.802963       -21.8497 
  29   1.0000      -0.787746       -21.4357 
  30   1.0000      -0.752649       -20.4806 
  31   1.0000      -0.735605       -20.0168 
  32   1.0000      -0.723291       -19.6817 
  33   1.0000      -0.675382       -18.3781 
  34   1.0000      -0.663624       -18.0581 
  35   1.0000      -0.648339       -17.6422 
  36   1.0000      -0.621548       -16.9132 
  37   1.0000      -0.615322       -16.7438 
  38   1.0000      -0.602584       -16.3972 
  39   1.0000      -0.592266       -16.1164 
  40   1.0000      -0.578165       -15.7327 
  41   1.0000      -0.574113       -15.6224 
  42   1.0000      -0.565331       -15.3834 
  43   1.0000      -0.558162       -15.1884 
  44   1.0000      -0.544220       -14.8090 
  45   1.0000      -0.543294       -14.7838 
  46   1.0000      -0.533080       -14.5059 
  47   1.0000      -0.527814       -14.3626 
  48   1.0000      -0.517806       -14.0902 
  49   1.0000      -0.515377       -14.0241 
  50   1.0000      -0.497086       -13.5264 
  51   1.0000      -0.485314       -13.2061 
  52   1.0000      -0.481799       -13.1104 
  53   1.0000      -0.471105       -12.8194 
  54   1.0000      -0.458048       -12.4641 
  55   1.0000      -0.447775       -12.1846 
  56   1.0000      -0.410257       -11.1637 
  57   1.0000      -0.387461       -10.5433 
  58   1.0000      -0.375401       -10.2152 
  59   1.0000      -0.359575        -9.7845 
  60   1.0000      -0.353796        -9.6273 
  61   1.0000      -0.334779        -9.1098 
  62   1.0000      -0.290400        -7.9022 
  63   0.0000      -0.010644        -0.2896 
  64   0.0000       0.043429         1.1818 
  65   0.0000       0.050151         1.3647 
  66   0.0000       0.062335         1.6962 
  67   0.0000       0.083137         2.2623 
  68   0.0000       0.091109         2.4792 
  69   0.0000       0.099072         2.6959 
  70   0.0000       0.112483         3.0608 
  71   0.0000       0.114339         3.1113 
  72   0.0000       0.123775         3.3681 
  73   0.0000       0.126731         3.4485 
*Only the first 10 virtual orbitals were printed.

                    ********************************
                    * MULLIKEN POPULATION ANALYSIS *
                    ********************************

--------------------------------------------
MULLIKEN ATOMIC CHARGES AND SPIN POPULATIONS
--------------------------------------------
   0 N :   -0.236805   -0.000000
   1 C :    0.153706    0.000000
   2 C :   -0.188323   -0.000000
   3 C :    0.250521    0.000000
   4 C :   -0.166381    0.000000
   5 C :    0.127357   -0.000000
   6 H :    0.119136   -0.000000
   7 H :    0.092027    0.000000
   8 N :   -0.367416    0.000000
   9 H :    0.075318    0.000000
  10 H :    0.126270    0.000000
  11 C :    0.028093   -0.000000
  12 H :    0.075664    0.000000
  13 H :    0.080619    0.000000
  14 H :    0.074214    0.000000
  15 N :   -0.171688   -0.000000
  16 C :    0.027600    0.000000
  17 C :    0.170275    0.000000
  18 H :    0.050471   -0.000000
  19 O :   -0.441193   -0.000000
  20 C :    0.145139    0.000000
  21 C :   -0.099664    0.000000
  22 C :   -0.124980    0.000000
  23 C :   -0.073227   -0.000000
  24 C :   -0.127965   -0.000000
  25 C :   -0.054811    0.000000
  26 H :    0.082838   -0.000000
  27 H :    0.100761    0.000000
  28 H :    0.101819    0.000000
  29 H :    0.105141    0.000000
  30 H :    0.065485   -0.000000
Sum of atomic charges         :    0.0000000
Sum of atomic spin populations:   -0.0000000

-----------------------------------------------------
MULLIKEN REDUCED ORBITAL CHARGES AND SPIN POPULATIONS
-----------------------------------------------------
CHARGE
  0 N s       :     3.500885  s :     3.500885
      pz      :     1.406342  p :     3.606917
      px      :     1.105167
      py      :     1.095408
      dz2     :     0.004071  d :     0.114664
      dxz     :     0.020308
      dyz     :     0.020893
      dx2y2   :     0.031604
      dxy     :     0.037788
      f0      :     0.001798  f :     0.013614
      f+1     :     0.001043
      f-1     :     0.001063
      f+2     :     0.001372
      f-2     :     0.001018
      f+3     :     0.005161
      f-3     :     0.002158
      g0      :     0.000029  g :     0.000725
      g+1     :     0.000057
      g-1     :     0.000056
      g+2     :     0.000059
      g-2     :     0.000051
      g+3     :     0.000019
      g-3     :     0.000086
      g+4     :     0.000187
      g-4     :     0.000180

  1 C s       :     3.279053  s :     3.279053
      pz      :     0.885483  p :     2.440453
      px      :     0.865523
      py      :     0.689447
      dz2     :     0.003939  d :     0.106110
      dxz     :     0.012048
      dyz     :     0.038225
      dx2y2   :     0.034839
      dxy     :     0.017059
      f0      :     0.002568  f :     0.019038
      f+1     :     0.000344
      f-1     :     0.000998
      f+2     :     0.003024
      f-2     :     0.001956
      f+3     :     0.007717
      f-3     :     0.002431
      g0      :     0.000077  g :     0.001640
      g+1     :     0.000083
      g-1     :     0.000252
      g+2     :     0.000124
      g-2     :     0.000072
      g+3     :     0.000060
      g-3     :     0.000223
      g+4     :     0.000317
      g-4     :     0.000433

  2 C s       :     3.361802  s :     3.361802
      pz      :     1.011071  p :     2.729143
      px      :     0.784255
      py      :     0.933817
      dz2     :     0.001077  d :     0.083493
      dxz     :     0.020982
      dyz     :     0.010732
      dx2y2   :     0.035209
      dxy     :     0.015493
      f0      :     0.002093  f :     0.012957
      f+1     :     0.000572
      f-1     :     0.000569
      f+2     :     0.001137
      f-2     :     0.001765
      f+3     :     0.004086
      f-3     :     0.002734
      g0      :     0.000043  g :     0.000929
      g+1     :     0.000110
      g-1     :     0.000068
      g+2     :     0.000038
      g-2     :     0.000070
      g+3     :     0.000043
      g-3     :     0.000133
      g+4     :     0.000208
      g-4     :     0.000217

  3 C s       :     3.260698  s :     3.260698
      pz      :     0.789339  p :     2.355494
      px      :     0.783081
      py      :     0.783074
      dz2     :     0.001049  d :     0.105844
      dxz     :     0.043934
      dyz     :     0.035716
      dx2y2   :     0.000239
      dxy     :     0.024905
      f0      :     0.003180  f :     0.025328
      f+1     :     0.000910
      f-1     :     0.001069
      f+2     :     0.002563
      f-2     :     0.003483
      f+3     :     0.009491
      f-3     :     0.004631
      g0      :     0.000073  g :     0.002115
      g+1     :     0.000226
      g-1     :     0.000177
      g+2     :     0.000127
      g-2     :     0.000138
      g+3     :     0.000093
      g-3     :     0.000263
      g+4     :     0.000464
      g-4     :     0.000552

  4 C s       :     3.352758  s :     3.352758
      pz      :     1.019845  p :     2.719254
      px      :     0.897573
      py      :     0.801836
      dz2     :     0.001358  d :     0.079922
      dxz     :     0.014400
      dyz     :     0.015388
      dx2y2   :     0.017937
      dxy     :     0.030839
      f0      :     0.002020  f :     0.013514
      f+1     :     0.000513
      f-1     :     0.000808
      f+2     :     0.001407
      f-2     :     0.001367
      f+3     :     0.005782
      f-3     :     0.001617
      g0      :     0.000043  g :     0.000933
      g+1     :     0.000086
      g-1     :     0.000089
      g+2     :     0.000066
      g-2     :     0.000047
      g+3     :     0.000028
      g-3     :     0.000153
      g+4     :     0.000192
      g-4     :     0.000230

  5 C s       :     3.313804  s :     3.313804
      pz      :     0.878724  p :     2.431434
      px      :     0.700045
      py      :     0.852664
      dz2     :     0.003031  d :     0.106462
      dxz     :     0.044610
      dyz     :     0.007464
      dx2y2   :     0.023297
      dxy     :     0.028060
      f0      :     0.002658  f :     0.019298
      f+1     :     0.000744
      f-1     :     0.000421
      f+2     :     0.001602
      f-2     :     0.003487
      f+3     :     0.007127
      f-3     :     0.003259
      g0      :     0.000066  g :     0.001645
      g+1     :     0.000276
      g-1     :     0.000079
      g+2     :     0.000072
      g-2     :     0.000114
      g+3     :     0.000044
      g-3     :     0.000231
      g+4     :     0.000394
      g-4     :     0.000368

  6 H s       :     0.847176  s :     0.847176
      pz      :     0.010085  p :     0.029309
      px      :     0.009241
      py      :     0.009982
      dz2     :     0.000172  d :     0.004132
      dxz     :     0.001429
      dyz     :     0.000229
      dx2y2   :     0.000892
      dxy     :     0.001410
      f0      :     0.000044  f :     0.000247
      f+1     :     0.000003
      f-1     :     0.000009
      f+2     :     0.000041
      f-2     :     0.000023
      f+3     :     0.000085
      f-3     :     0.000042

  7 H s       :     0.875732  s :     0.875732
      pz      :     0.013223  p :     0.027597
      px      :     0.008969
      py      :     0.005404
      dz2     :     0.000121  d :     0.004372
      dxz     :     0.000086
      dyz     :     0.001741
      dx2y2   :     0.000498
      dxy     :     0.001926
      f0      :     0.000044  f :     0.000272
      f+1     :     0.000008
      f-1     :     0.000008
      f+2     :     0.000060
      f-2     :     0.000010
      f+3     :     0.000104
      f-3     :     0.000038

  8 N s       :     3.632169  s :     3.632169
      pz      :     1.329561  p :     3.648053
      px      :     0.866976
      py      :     1.451517
      dz2     :     0.006707  d :     0.076049
      dxz     :     0.015058
      dyz     :     0.011192
      dx2y2   :     0.018698
      dxy     :     0.024394
      f0      :     0.001452  f :     0.010415
      f+1     :     0.000952
      f-1     :     0.000458
      f+2     :     0.000701
      f-2     :     0.000975
      f+3     :     0.003701
      f-3     :     0.002176
      g0      :     0.000041  g :     0.000730
      g+1     :     0.000064
      g-1     :     0.000040
      g+2     :     0.000042
      g-2     :     0.000071
      g+3     :     0.000022
      g-3     :     0.000080
      g+4     :     0.000178
      g-4     :     0.000193

  9 H s       :     0.884455  s :     0.884455
      pz      :     0.014019  p :     0.035135
      px      :     0.009817
      py      :     0.011299
      dz2     :     0.000089  d :     0.004803
      dxz     :     0.001653
      dyz     :     0.000313
      dx2y2   :     0.001277
      dxy     :     0.001471
      f0      :     0.000048  f :     0.000289
      f+1     :     0.000005
      f-1     :     0.000009
      f+2     :     0.000034
      f-2     :     0.000043
      f+3     :     0.000131
      f-3     :     0.000020

 10 H s       :     0.841326  s :     0.841326
      pz      :     0.009969  p :     0.028055
      px      :     0.008963
      py      :     0.009123
      dz2     :     0.000206  d :     0.004103
      dxz     :     0.000115
      dyz     :     0.001494
      dx2y2   :     0.000385
      dxy     :     0.001903
      f0      :     0.000041  f :     0.000247
      f+1     :     0.000007
      f-1     :     0.000010
      f+2     :     0.000054
      f-2     :     0.000007
      f+3     :     0.000107
      f-3     :     0.000019

 11 C s       :     3.284726  s :     3.284726
      pz      :     0.985084  p :     2.623797
      px      :     0.775077
      py      :     0.863636
      dz2     :     0.005948  d :     0.053477
      dxz     :     0.016033
      dyz     :     0.012274
      dx2y2   :     0.006657
      dxy     :     0.012566
      f0      :     0.002348  f :     0.009143
      f+1     :     0.000557
      f-1     :     0.000424
      f+2     :    -0.000096
      f-2     :     0.002452
      f+3     :     0.001704
      f-3     :     0.001755
      g0      :     0.000031  g :     0.000763
      g+1     :     0.000106
      g-1     :     0.000052
      g+2     :     0.000027
      g-2     :     0.000095
      g+3     :     0.000017
      g-3     :     0.000136
      g+4     :     0.000160
      g-4     :     0.000140

 12 H s       :     0.889092  s :     0.889092
      pz      :     0.011010  p :     0.030414
      px      :     0.009364
      py      :     0.010040
      dz2     :     0.001251  d :     0.004527
      dxz     :     0.000324
      dyz     :     0.000812
      dx2y2   :     0.000827
      dxy     :     0.001313
      f0      :     0.000016  f :     0.000303
      f+1     :     0.000013
      f-1     :     0.000119
      f+2     :     0.000023
      f-2     :     0.000029
      f+3     :     0.000060
      f-3     :     0.000044

 13 H s       :     0.881581  s :     0.881581
      pz      :     0.010189  p :     0.032655
      px      :     0.010919
      py      :     0.011547
      dz2     :     0.000774  d :     0.004840
      dxz     :     0.001560
      dyz     :     0.001771
      dx2y2   :     0.000251
      dxy     :     0.000484
      f0      :     0.000048  f :     0.000305
      f+1     :     0.000071
      f-1     :     0.000088
      f+2     :     0.000045
      f-2     :     0.000047
      f+3     :     0.000002
      f-3     :     0.000004

 14 H s       :     0.890487  s :     0.890487
      pz      :     0.011024  p :     0.030462
      px      :     0.009950
      py      :     0.009488
      dz2     :     0.001057  d :     0.004535
      dxz     :     0.000867
      dyz     :     0.000396
      dx2y2   :     0.001349
      dxy     :     0.000865
      f0      :     0.000009  f :     0.000303
      f+1     :     0.000091
      f-1     :     0.000040
      f+2     :     0.000036
      f-2     :     0.000016
      f+3     :     0.000084
      f-3     :     0.000028

 15 N s       :     3.700400  s :     3.700400
      pz      :     1.020611  p :     3.362571
      px      :     0.904824
      py      :     1.437136
      dz2     :     0.004998  d :     0.096609
      dxz     :     0.034203
      dyz     :     0.010313
      dx2y2   :     0.020317
      dxy     :     0.026777
      f0      :     0.001375  f :     0.011339
      f+1     :     0.000814
      f-1     :     0.000289
      f+2     :     0.000918
      f-2     :     0.002111
      f+3     :     0.003849
      f-3     :     0.001983
      g0      :     0.000035  g :     0.000769
      g+1     :     0.000103
      g-1     :     0.000042
      g+2     :     0.000038
      g-2     :     0.000064
      g+3     :     0.000018
      g-3     :     0.000099
      g+4     :     0.000170
      g-4     :     0.000199

 16 C s       :     3.263384  s :     3.263384
      pz      :     0.997343  p :     2.593498
      px      :     0.780334
      py      :     0.815820
      dz2     :     0.002668  d :     0.097230
      dxz     :     0.017607
      dyz     :     0.012236
      dx2y2   :     0.044374
      dxy     :     0.020346
      f0      :     0.002025  f :     0.016728
      f+1     :     0.000878
      f-1     :     0.000177
      f+2     :     0.001284
      f-2     :     0.001646
      f+3     :     0.006374
      f-3     :     0.004345
      g0      :     0.000071  g :     0.001560
      g+1     :     0.000135
      g-1     :     0.000100
      g+2     :     0.000088
      g-2     :     0.000103
      g+3     :     0.000061
      g-3     :     0.000220
      g+4     :     0.000300
      g-4     :     0.000482

 17 C s       :     3.279510  s :     3.279510
      pz      :     0.692550  p :     2.354656
      px      :     0.826621
      py      :     0.835484
      dz2     :     0.004589  d :     0.165446
      dxz     :     0.040930
      dyz     :     0.028818
      dx2y2   :     0.040544
      dxy     :     0.050565
      f0      :     0.002637  f :     0.027200
      f+1     :     0.001109
      f-1     :     0.000900
      f+2     :     0.002345
      f-2     :     0.004013
      f+3     :     0.009350
      f-3     :     0.006845
      g0      :     0.000096  g :     0.002912
      g+1     :     0.000256
      g-1     :     0.000196
      g+2     :     0.000163
      g-2     :     0.000202
      g+3     :     0.000177
      g-3     :     0.000348
      g+4     :     0.000605
      g-4     :     0.000870

 18 H s       :     0.913694  s :     0.913694
      pz      :     0.012189  p :     0.030880
      px      :     0.007319
      py      :     0.011372
      dz2     :     0.000245  d :     0.004685
      dxz     :     0.000075
      dyz     :     0.001911
      dx2y2   :     0.000634
      dxy     :     0.001819
      f0      :     0.000042  f :     0.000270
      f+1     :     0.000006
      f-1     :     0.000015
      f+2     :     0.000070
      f-2     :     0.000007
      f+3     :     0.000097
      f-3     :     0.000033

 19 O s       :     3.805237  s :     3.805237
      pz      :     1.391925  p :     4.597620
      px      :     1.577554
      py      :     1.628141
      dz2     :     0.002538  d :     0.034497
      dxz     :     0.007727
      dyz     :     0.005927
      dx2y2   :     0.009818
      dxy     :     0.008488
      f0      :     0.000332  f :     0.003646
      f+1     :     0.000212
      f-1     :     0.000178
      f+2     :     0.000073
      f-2     :     0.000912
      f+3     :     0.001042
      f-3     :     0.000897
      g0      :     0.000011  g :     0.000193
      g+1     :     0.000020
      g-1     :     0.000015
      g+2     :     0.000006
      g-2     :     0.000024
      g+3     :     0.000010
      g-3     :     0.000021
      g+4     :     0.000042
      g-4     :     0.000044

 20 C s       :     3.314710  s :     3.314710
      pz      :     0.880403  p :     2.415778
      px      :     0.826905
      py      :     0.708470
      dz2     :     0.029049  d :     0.101797
      dxz     :     0.010022
      dyz     :     0.017482
      dx2y2   :     0.027280
      dxy     :     0.017963
      f0      :     0.001565  f :     0.021222
      f+1     :     0.002618
      f-1     :     0.002370
      f+2     :     0.004617
      f-2     :     0.001862
      f+3     :     0.004504
      f-3     :     0.003686
      g0      :     0.000082  g :     0.001355
      g+1     :     0.000110
      g-1     :     0.000168
      g+2     :     0.000127
      g-2     :     0.000161
      g+3     :     0.000181
      g-3     :     0.000198
      g+4     :     0.000179
      g-4     :     0.000149

 21 C s       :     3.358490  s :     3.358490
      pz      :     0.903741  p :     2.633307
      px      :     0.876097
      py      :     0.853468
      dz2     :     0.011907  d :     0.092226
      dxz     :     0.007678
      dyz     :     0.024909
      dx2y2   :     0.020134
      dxy     :     0.027597
      f0      :     0.001691  f :     0.014638
      f+1     :     0.002088
      f-1     :     0.000917
      f+2     :     0.003092
      f-2     :     0.001422
      f+3     :     0.003135
      f-3     :     0.002293
      g0      :     0.000048  g :     0.001003
      g+1     :     0.000107
      g-1     :     0.000122
      g+2     :     0.000080
      g-2     :     0.000079
      g+3     :     0.000135
      g-3     :     0.000104
      g+4     :     0.000193
      g-4     :     0.000134

 22 C s       :     3.326230  s :     3.326230
      pz      :     0.920444  p :     2.680678
      px      :     0.919178
      py      :     0.841056
      dz2     :     0.013505  d :     0.103264
      dxz     :     0.012450
      dyz     :     0.028121
      dx2y2   :     0.022990
      dxy     :     0.026197
      f0      :     0.001615  f :     0.013775
      f+1     :     0.001374
      f-1     :     0.001367
      f+2     :     0.003163
      f-2     :     0.001439
      f+3     :     0.002196
      f-3     :     0.002621
      g0      :     0.000047  g :     0.001033
      g+1     :     0.000053
      g-1     :     0.000185
      g+2     :     0.000077
      g-2     :     0.000097
      g+3     :     0.000108
      g-3     :     0.000146
      g+4     :     0.000186
      g-4     :     0.000134

 23 C s       :     3.313907  s :     3.313907
      pz      :     0.882511  p :     2.644069
      px      :     0.875084
      py      :     0.886474
      dz2     :     0.028642  d :     0.100495
      dxz     :     0.012224
      dyz     :     0.012602
      dx2y2   :     0.028678
      dxy     :     0.018349
      f0      :     0.001028  f :     0.013731
      f+1     :     0.002325
      f-1     :     0.001933
      f+2     :     0.002900
      f-2     :     0.001361
      f+3     :     0.002138
      f-3     :     0.002046
      g0      :     0.000039  g :     0.001025
      g+1     :     0.000110
      g-1     :     0.000102
      g+2     :     0.000105
      g-2     :     0.000160
      g+3     :     0.000180
      g-3     :     0.000177
      g+4     :     0.000084
      g-4     :     0.000070

 24 C s       :     3.324051  s :     3.324051
      pz      :     0.930611  p :     2.685682
      px      :     0.892232
      py      :     0.862838
      dz2     :     0.012999  d :     0.103371
      dxz     :     0.007894
      dyz     :     0.031660
      dx2y2   :     0.020892
      dxy     :     0.029924
      f0      :     0.001612  f :     0.013830
      f+1     :     0.002076
      f-1     :     0.000719
      f+2     :     0.002965
      f-2     :     0.001629
      f+3     :     0.002686
      f-3     :     0.002142
      g0      :     0.000048  g :     0.001031
      g+1     :     0.000112
      g-1     :     0.000123
      g+2     :     0.000091
      g-2     :     0.000084
      g+3     :     0.000146
      g-3     :     0.000106
      g+4     :     0.000190
      g-4     :     0.000132

 25 C s       :     3.370913  s :     3.370913
      pz      :     0.897051  p :     2.582285
      px      :     0.867441
      py      :     0.817793
      dz2     :     0.013455  d :     0.085778
      dxz     :     0.009755
      dyz     :     0.020181
      dx2y2   :     0.017694
      dxy     :     0.024692
      f0      :     0.001727  f :     0.014833
      f+1     :     0.001385
      f-1     :     0.001646
      f+2     :     0.003175
      f-2     :     0.001501
      f+3     :     0.002291
      f-3     :     0.003109
      g0      :     0.000047  g :     0.001002
      g+1     :     0.000051
      g-1     :     0.000183
      g+2     :     0.000073
      g-2     :     0.000094
      g+3     :     0.000103
      g-3     :     0.000135
      g+4     :     0.000188
      g-4     :     0.000127

 26 H s       :     0.881213  s :     0.881213
      pz      :     0.009611  p :     0.031100
      px      :     0.010997
      py      :     0.010492
      dz2     :     0.001246  d :     0.004571
      dxz     :     0.000713
      dyz     :     0.000549
      dx2y2   :     0.001367
      dxy     :     0.000695
      f0      :     0.000017  f :     0.000278
      f+1     :     0.000041
      f-1     :     0.000056
      f+2     :     0.000075
      f-2     :     0.000015
      f+3     :     0.000027
      f-3     :     0.000047

 27 H s       :     0.866801  s :     0.866801
      pz      :     0.010107  p :     0.027953
      px      :     0.008735
      py      :     0.009111
      dz2     :     0.001242  d :     0.004225
      dxz     :     0.000416
      dyz     :     0.000703
      dx2y2   :     0.000921
      dxy     :     0.000943
      f0      :     0.000018  f :     0.000260
      f+1     :     0.000071
      f-1     :     0.000018
      f+2     :     0.000044
      f-2     :     0.000038
      f+3     :     0.000046
      f-3     :     0.000025

 28 H s       :     0.866091  s :     0.866091
      pz      :     0.010619  p :     0.027658
      px      :     0.010461
      py      :     0.006578
      dz2     :     0.000120  d :     0.004175
      dxz     :     0.000167
      dyz     :     0.001732
      dx2y2   :     0.000658
      dxy     :     0.001499
      f0      :     0.000042  f :     0.000257
      f+1     :     0.000009
      f-1     :     0.000004
      f+2     :     0.000061
      f-2     :     0.000023
      f+3     :     0.000061
      f-3     :     0.000058

 29 H s       :     0.862844  s :     0.862844
      pz      :     0.009722  p :     0.027557
      px      :     0.010018
      py      :     0.007817
      dz2     :     0.001242  d :     0.004197
      dxz     :     0.000616
      dyz     :     0.000503
      dx2y2   :     0.001254
      dxy     :     0.000581
      f0      :     0.000021  f :     0.000261
      f+1     :     0.000035
      f-1     :     0.000051
      f+2     :     0.000074
      f-2     :     0.000010
      f+3     :     0.000025
      f-3     :     0.000044

 30 H s       :     0.897403  s :     0.897403
      pz      :     0.009927  p :     0.032180
      px      :     0.010936
      py      :     0.011317
      dz2     :     0.001258  d :     0.004655
      dxz     :     0.000632
      dyz     :     0.000756
      dx2y2   :     0.000998
      dxy     :     0.001011
      f0      :     0.000019  f :     0.000278
      f+1     :     0.000080
      f-1     :     0.000018
      f+2     :     0.000052
      f-2     :     0.000037
      f+3     :     0.000046
      f-3     :     0.000026


SPIN
  0 N s       :    -0.000000  s :    -0.000000
      pz      :    -0.000000  p :    -0.000000
      px      :    -0.000000
      py      :    -0.000000
      dz2     :     0.000000  d :    -0.000000
      dxz     :     0.000000
      dyz     :    -0.000000
      dx2y2   :    -0.000000
      dxy     :     0.000000
      f0      :     0.000000  f :    -0.000000
      f+1     :    -0.000000
      f-1     :    -0.000000
      f+2     :     0.000000
      f-2     :     0.000000
      f+3     :     0.000000
      f-3     :     0.000000
      g0      :    -0.000000  g :    -0.000000
      g+1     :    -0.000000
      g-1     :     0.000000
      g+2     :    -0.000000
      g-2     :     0.000000
      g+3     :     0.000000
      g-3     :     0.000000
      g+4     :    -0.000000
      g-4     :    -0.000000

  1 C s       :     0.000000  s :     0.000000
      pz      :     0.000000  p :     0.000000
      px      :     0.000000
      py      :     0.000000
      dz2     :     0.000000  d :     0.000000
      dxz     :     0.000000
      dyz     :     0.000000
      dx2y2   :     0.000000
      dxy     :     0.000000
      f0      :     0.000000  f :     0.000000
      f+1     :     0.000000
      f-1     :     0.000000
      f+2     :    -0.000000
      f-2     :     0.000000
      f+3     :     0.000000
      f-3     :     0.000000
      g0      :    -0.000000  g :     0.000000
      g+1     :     0.000000
      g-1     :     0.000000
      g+2     :     0.000000
      g-2     :    -0.000000
      g+3     :    -0.000000
      g-3     :     0.000000
      g+4     :     0.000000
      g-4     :     0.000000

  2 C s       :    -0.000000  s :    -0.000000
      pz      :     0.000000  p :     0.000000
      px      :     0.000000
      py      :     0.000000
      dz2     :    -0.000000  d :    -0.000000
      dxz     :    -0.000000
      dyz     :    -0.000000
      dx2y2   :    -0.000000
      dxy     :     0.000000
      f0      :     0.000000  f :    -0.000000
      f+1     :    -0.000000
      f-1     :     0.000000
      f+2     :    -0.000000
      f-2     :    -0.000000
      f+3     :    -0.000000
      f-3     :    -0.000000
      g0      :    -0.000000  g :     0.000000
      g+1     :    -0.000000
      g-1     :    -0.000000
      g+2     :     0.000000
      g-2     :    -0.000000
      g+3     :    -0.000000
      g-3     :     0.000000
      g+4     :     0.000000
      g-4     :     0.000000

  3 C s       :    -0.000000  s :    -0.000000
      pz      :     0.000000  p :     0.000000
      px      :     0.000000
      py      :    -0.000000
      dz2     :     0.000000  d :    -0.000000
      dxz     :    -0.000000
      dyz     :     0.000000
      dx2y2   :     0.000000
      dxy     :    -0.000000
      f0      :     0.000000  f :     0.000000
      f+1     :     0.000000
      f-1     :    -0.000000
      f+2     :     0.000000
      f-2     :    -0.000000
      f+3     :    -0.000000
      f-3     :     0.000000
      g0      :    -0.000000  g :    -0.000000
      g+1     :    -0.000000
      g-1     :     0.000000
      g+2     :    -0.000000
      g-2     :    -0.000000
      g+3     :    -0.000000
      g-3     :    -0.000000
      g+4     :    -0.000000
      g-4     :     0.000000

  4 C s       :     0.000000  s :     0.000000
      pz      :     0.000000  p :     0.000000
      px      :    -0.000000
      py      :     0.000000
      dz2     :    -0.000000  d :    -0.000000
      dxz     :     0.000000
      dyz     :    -0.000000
      dx2y2   :    -0.000000
      dxy     :     0.000000
      f0      :     0.000000  f :    -0.000000
      f+1     :     0.000000
      f-1     :     0.000000
      f+2     :    -0.000000
      f-2     :     0.000000
      f+3     :     0.000000
      f-3     :    -0.000000
      g0      :    -0.000000  g :     0.000000
      g+1     :    -0.000000
      g-1     :    -0.000000
      g+2     :     0.000000
      g-2     :    -0.000000
      g+3     :     0.000000
      g-3     :     0.000000
      g+4     :     0.000000
      g-4     :     0.000000

  5 C s       :    -0.000000  s :    -0.000000
      pz      :     0.000000  p :    -0.000000
      px      :    -0.000000
      py      :    -0.000000
      dz2     :     0.000000  d :     0.000000
      dxz     :     0.000000
      dyz     :    -0.000000
      dx2y2   :     0.000000
      dxy     :     0.000000
      f0      :    -0.000000  f :     0.000000
      f+1     :    -0.000000
      f-1     :    -0.000000
      f+2     :    -0.000000
      f-2     :    -0.000000
      f+3     :     0.000000
      f-3     :     0.000000
      g0      :     0.000000  g :    -0.000000
      g+1     :     0.000000
      g-1     :    -0.000000
      g+2     :    -0.000000
      g-2     :    -0.000000
      g+3     :     0.000000
      g-3     :    -0.000000
      g+4     :    -0.000000
      g-4     :     0.000000

  6 H s       :    -0.000000  s :    -0.000000
      pz      :     0.000000  p :     0.000000
      px      :     0.000000
      py      :    -0.000000
      dz2     :    -0.000000  d :     0.000000
      dxz     :    -0.000000
      dyz     :     0.000000
      dx2y2   :     0.000000
      dxy     :    -0.000000
      f0      :    -0.000000  f :    -0.000000
      f+1     :    -0.000000
      f-1     :     0.000000
      f+2     :    -0.000000
      f-2     :    -0.000000
      f+3     :     0.000000
      f-3     :     0.000000

  7 H s       :     0.000000  s :     0.000000
      pz      :    -0.000000  p :     0.000000
      px      :    -0.000000
      py      :     0.000000
      dz2     :     0.000000  d :     0.000000
      dxz     :     0.000000
      dyz     :    -0.000000
      dx2y2   :     0.000000
      dxy     :    -0.000000
      f0      :    -0.000000  f :     0.000000
      f+1     :    -0.000000
      f-1     :     0.000000
      f+2     :     0.000000
      f-2     :     0.000000
      f+3     :    -0.000000
      f-3     :     0.000000

  8 N s       :     0.000000  s :     0.000000
      pz      :     0.000000  p :     0.000000
      px      :     0.000000
      py      :     0.000000
      dz2     :     0.000000  d :     0.000000
      dxz     :    -0.000000
      dyz     :     0.000000
      dx2y2   :     0.000000
      dxy     :     0.000000
      f0      :    -0.000000  f :     0.000000
      f+1     :     0.000000
      f-1     :     0.000000
      f+2     :     0.000000
      f-2     :     0.000000
      f+3     :     0.000000
      f-3     :     0.000000
      g0      :     0.000000  g :     0.000000
      g+1     :     0.000000
      g-1     :     0.000000
      g+2     :     0.000000
      g-2     :     0.000000
      g+3     :    -0.000000
      g-3     :    -0.000000
      g+4     :    -0.000000
      g-4     :     0.000000

  9 H s       :     0.000000  s :     0.000000
      pz      :     0.000000  p :     0.000000
      px      :     0.000000
      py      :    -0.000000
      dz2     :     0.000000  d :     0.000000
      dxz     :    -0.000000
      dyz     :    -0.000000
      dx2y2   :    -0.000000
      dxy     :     0.000000
      f0      :     0.000000  f :     0.000000
      f+1     :    -0.000000
      f-1     :     0.000000
      f+2     :     0.000000
      f-2     :     0.000000
      f+3     :    -0.000000
      f-3     :     0.000000

 10 H s       :     0.000000  s :     0.000000
      pz      :     0.000000  p :     0.000000
      px      :    -0.000000
      py      :     0.000000
      dz2     :    -0.000000  d :     0.000000
      dxz     :    -0.000000
      dyz     :     0.000000
      dx2y2   :     0.000000
      dxy     :    -0.000000
      f0      :     0.000000  f :     0.000000
      f+1     :    -0.000000
      f-1     :    -0.000000
      f+2     :     0.000000
      f-2     :    -0.000000
      f+3     :     0.000000
      f-3     :     0.000000

 11 C s       :    -0.000000  s :    -0.000000
      pz      :    -0.000000  p :    -0.000000
      px      :    -0.000000
      py      :    -0.000000
      dz2     :    -0.000000  d :    -0.000000
      dxz     :     0.000000
      dyz     :     0.000000
      dx2y2   :     0.000000
      dxy     :    -0.000000
      f0      :     0.000000  f :    -0.000000
      f+1     :    -0.000000
      f-1     :    -0.000000
      f+2     :    -0.000000
      f-2     :    -0.000000
      f+3     :    -0.000000
      f-3     :    -0.000000
      g0      :    -0.000000  g :    -0.000000
      g+1     :     0.000000
      g-1     :    -0.000000
      g+2     :    -0.000000
      g-2     :    -0.000000
      g+3     :    -0.000000
      g-3     :     0.000000
      g+4     :     0.000000
      g-4     :    -0.000000

 12 H s       :     0.000000  s :     0.000000
      pz      :     0.000000  p :     0.000000
      px      :     0.000000
      py      :     0.000000
      dz2     :     0.000000  d :     0.000000
      dxz     :    -0.000000
      dyz     :     0.000000
      dx2y2   :     0.000000
      dxy     :     0.000000
      f0      :     0.000000  f :     0.000000
      f+1     :     0.000000
      f-1     :     0.000000
      f+2     :     0.000000
      f-2     :    -0.000000
      f+3     :     0.000000
      f-3     :     0.000000

 13 H s       :     0.000000  s :     0.000000
      pz      :     0.000000  p :     0.000000
      px      :     0.000000
      py      :    -0.000000
      dz2     :     0.000000  d :     0.000000
      dxz     :     0.000000
      dyz     :    -0.000000
      dx2y2   :    -0.000000
      dxy     :     0.000000
      f0      :     0.000000  f :     0.000000
      f+1     :     0.000000
      f-1     :    -0.000000
      f+2     :    -0.000000
      f-2     :     0.000000
      f+3     :     0.000000
      f-3     :     0.000000

 14 H s       :     0.000000  s :     0.000000
      pz      :     0.000000  p :     0.000000
      px      :     0.000000
      py      :     0.000000
      dz2     :    -0.000000  d :     0.000000
      dxz     :     0.000000
      dyz     :     0.000000
      dx2y2   :     0.000000
      dxy     :     0.000000
      f0      :     0.000000  f :     0.000000
      f+1     :    -0.000000
      f-1     :     0.000000
      f+2     :     0.000000
      f-2     :     0.000000
      f+3     :     0.000000
      f-3     :     0.000000

 15 N s       :    -0.000000  s :    -0.000000
      pz      :    -0.000000  p :     0.000000
      px      :    -0.000000
      py      :     0.000000
      dz2     :     0.000000  d :     0.000000
      dxz     :     0.000000
      dyz     :    -0.000000
      dx2y2   :     0.000000
      dxy     :    -0.000000
      f0      :    -0.000000  f :    -0.000000
      f+1     :    -0.000000
      f-1     :     0.000000
      f+2     :     0.000000
      f-2     :     0.000000
      f+3     :     0.000000
      f-3     :    -0.000000
      g0      :     0.000000  g :     0.000000
      g+1     :     0.000000
      g-1     :    -0.000000
      g+2     :     0.000000
      g-2     :     0.000000
      g+3     :    -0.000000
      g-3     :    -0.000000
      g+4     :    -0.000000
      g-4     :     0.000000

 16 C s       :     0.000000  s :     0.000000
      pz      :     0.000000  p :     0.000000
      px      :    -0.000000
      py      :     0.000000
      dz2     :     0.000000  d :     0.000000
      dxz     :     0.000000
      dyz     :    -0.000000
      dx2y2   :    -0.000000
      dxy     :     0.000000
      f0      :    -0.000000  f :     0.000000
      f+1     :     0.000000
      f-1     :    -0.000000
      f+2     :     0.000000
      f-2     :     0.000000
      f+3     :     0.000000
      f-3     :     0.000000
      g0      :     0.000000  g :     0.000000
      g+1     :    -0.000000
      g-1     :    -0.000000
      g+2     :    -0.000000
      g-2     :    -0.000000
      g+3     :     0.000000
      g-3     :    -0.000000
      g+4     :     0.000000
      g-4     :    -0.000000

 17 C s       :     0.000000  s :     0.000000
      pz      :    -0.000000  p :     0.000000
      px      :    -0.000000
      py      :     0.000000
      dz2     :     0.000000  d :     0.000000
      dxz     :     0.000000
      dyz     :    -0.000000
      dx2y2   :     0.000000
      dxy     :     0.000000
      f0      :    -0.000000  f :     0.000000
      f+1     :    -0.000000
      f-1     :     0.000000
      f+2     :     0.000000
      f-2     :     0.000000
      f+3     :    -0.000000
      f-3     :     0.000000
      g0      :     0.000000  g :     0.000000
      g+1     :     0.000000
      g-1     :     0.000000
      g+2     :     0.000000
      g-2     :    -0.000000
      g+3     :    -0.000000
      g-3     :     0.000000
      g+4     :     0.000000
      g-4     :     0.000000

 18 H s       :     0.000000  s :     0.000000
      pz      :     0.000000  p :    -0.000000
      px      :     0.000000
      py      :    -0.000000
      dz2     :    -0.000000  d :    -0.000000
      dxz     :     0.000000
      dyz     :    -0.000000
      dx2y2   :    -0.000000
      dxy     :     0.000000
      f0      :    -0.000000  f :    -0.000000
      f+1     :    -0.000000
      f-1     :    -0.000000
      f+2     :    -0.000000
      f-2     :    -0.000000
      f+3     :    -0.000000
      f-3     :    -0.000000

 19 O s       :    -0.000000  s :    -0.000000
      pz      :     0.000000  p :    -0.000000
      px      :    -0.000000
      py      :    -0.000000
      dz2     :    -0.000000  d :    -0.000000
      dxz     :     0.000000
      dyz     :    -0.000000
      dx2y2   :     0.000000
      dxy     :    -0.000000
      f0      :     0.000000  f :     0.000000
      f+1     :     0.000000
      f-1     :     0.000000
      f+2     :    -0.000000
      f-2     :     0.000000
      f+3     :     0.000000
      f-3     :     0.000000
      g0      :    -0.000000  g :     0.000000
      g+1     :     0.000000
      g-1     :     0.000000
      g+2     :    -0.000000
      g-2     :     0.000000
      g+3     :     0.000000
      g-3     :    -0.000000
      g+4     :    -0.000000
      g-4     :     0.000000

 20 C s       :    -0.000000  s :    -0.000000
      pz      :     0.000000  p :     0.000000
      px      :     0.000000
      py      :    -0.000000
      dz2     :    -0.000000  d :     0.000000
      dxz     :     0.000000
      dyz     :     0.000000
      dx2y2   :    -0.000000
      dxy     :     0.000000
      f0      :    -0.000000  f :    -0.000000
      f+1     :     0.000000
      f-1     :    -0.000000
      f+2     :     0.000000
      f-2     :    -0.000000
      f+3     :    -0.000000
      f-3     :    -0.000000
      g0      :     0.000000  g :    -0.000000
      g+1     :    -0.000000
      g-1     :     0.000000
      g+2     :     0.000000
      g-2     :     0.000000
      g+3     :    -0.000000
      g-3     :    -0.000000
      g+4     :     0.000000
      g-4     :     0.000000

 21 C s       :     0.000000  s :     0.000000
      pz      :     0.000000  p :     0.000000
      px      :     0.000000
      py      :    -0.000000
      dz2     :     0.000000  d :     0.000000
      dxz     :     0.000000
      dyz     :    -0.000000
      dx2y2   :     0.000000
      dxy     :     0.000000
      f0      :     0.000000  f :     0.000000
      f+1     :     0.000000
      f-1     :     0.000000
      f+2     :     0.000000
      f-2     :     0.000000
      f+3     :     0.000000
      f-3     :     0.000000
      g0      :     0.000000  g :     0.000000
      g+1     :    -0.000000
      g-1     :     0.000000
      g+2     :     0.000000
      g-2     :     0.000000
      g+3     :     0.000000
      g-3     :    -0.000000
      g+4     :    -0.000000
      g-4     :     0.000000

 22 C s       :    -0.000000  s :    -0.000000
      pz      :     0.000000  p :     0.000000
      px      :    -0.000000
      py      :     0.000000
      dz2     :    -0.000000  d :    -0.000000
      dxz     :    -0.000000
      dyz     :     0.000000
      dx2y2   :    -0.000000
      dxy     :     0.000000
      f0      :    -0.000000  f :     0.000000
      f+1     :    -0.000000
      f-1     :     0.000000
      f+2     :    -0.000000
      f-2     :     0.000000
      f+3     :    -0.000000
      f-3     :    -0.000000
      g0      :     0.000000  g :     0.000000
      g+1     :    -0.000000
      g-1     :    -0.000000
      g+2     :    -0.000000
      g-2     :     0.000000
      g+3     :    -0.000000
      g-3     :     0.000000
      g+4     :    -0.000000
      g-4     :     0.000000

 23 C s       :    -0.000000  s :    -0.000000
      pz      :    -0.000000  p :     0.000000
      px      :    -0.000000
      py      :     0.000000
      dz2     :    -0.000000  d :    -0.000000
      dxz     :    -0.000000
      dyz     :    -0.000000
      dx2y2   :    -0.000000
      dxy     :    -0.000000
      f0      :    -0.000000  f :    -0.000000
      f+1     :     0.000000
      f-1     :    -0.000000
      f+2     :     0.000000
      f-2     :    -0.000000
      f+3     :    -0.000000
      f-3     :    -0.000000
      g0      :     0.000000  g :     0.000000
      g+1     :    -0.000000
      g-1     :    -0.000000
      g+2     :    -0.000000
      g-2     :     0.000000
      g+3     :    -0.000000
      g-3     :     0.000000
      g+4     :     0.000000
      g-4     :    -0.000000

 24 C s       :    -0.000000  s :    -0.000000
      pz      :    -0.000000  p :    -0.000000
      px      :    -0.000000
      py      :    -0.000000
      dz2     :    -0.000000  d :    -0.000000
      dxz     :    -0.000000
      dyz     :    -0.000000
      dx2y2   :    -0.000000
      dxy     :     0.000000
      f0      :     0.000000  f :     0.000000
      f+1     :    -0.000000
      f-1     :    -0.000000
      f+2     :    -0.000000
      f-2     :     0.000000
      f+3     :     0.000000
      f-3     :    -0.000000
      g0      :    -0.000000  g :    -0.000000
      g+1     :    -0.000000
      g-1     :    -0.000000
      g+2     :    -0.000000
      g-2     :     0.000000
      g+3     :    -0.000000
      g-3     :     0.000000
      g+4     :     0.000000
      g-4     :     0.000000

 25 C s       :     0.000000  s :     0.000000
      pz      :     0.000000  p :     0.000000
      px      :    -0.000000
      py      :     0.000000
      dz2     :     0.000000  d :     0.000000
      dxz     :     0.000000
      dyz     :    -0.000000
      dx2y2   :     0.000000
      dxy     :     0.000000
      f0      :    -0.000000  f :    -0.000000
      f+1     :    -0.000000
      f-1     :     0.000000
      f+2     :    -0.000000
      f-2     :     0.000000
      f+3     :     0.000000
      f-3     :    -0.000000
      g0      :     0.000000  g :     0.000000
      g+1     :     0.000000
      g-1     :     0.000000
      g+2     :     0.000000
      g-2     :     0.000000
      g+3     :    -0.000000
      g-3     :    -0.000000
      g+4     :     0.000000
      g-4     :     0.000000

 26 H s       :    -0.000000  s :    -0.000000
      pz      :    -0.000000  p :    -0.000000
      px      :    -0.000000
      py      :    -0.000000
      dz2     :    -0.000000  d :    -0.000000
      dxz     :    -0.000000
      dyz     :    -0.000000
      dx2y2   :     0.000000
      dxy     :    -0.000000
      f0      :     0.000000  f :    -0.000000
      f+1     :    -0.000000
      f-1     :     0.000000
      f+2     :     0.000000
      f-2     :    -0.000000
      f+3     :    -0.000000
      f-3     :     0.000000

 27 H s       :     0.000000  s :     0.000000
      pz      :     0.000000  p :     0.000000
      px      :     0.000000
      py      :     0.000000
      dz2     :    -0.000000  d :     0.000000
      dxz     :     0.000000
      dyz     :     0.000000
      dx2y2   :     0.000000
      dxy     :     0.000000
      f0      :     0.000000  f :     0.000000
      f+1     :     0.000000
      f-1     :     0.000000
      f+2     :     0.000000
      f-2     :    -0.000000
      f+3     :    -0.000000
      f-3     :     0.000000

 28 H s       :     0.000000  s :     0.000000
      pz      :     0.000000  p :     0.000000
      px      :    -0.000000
      py      :     0.000000
      dz2     :     0.000000  d :     0.000000
      dxz     :    -0.000000
      dyz     :     0.000000
      dx2y2   :     0.000000
      dxy     :    -0.000000
      f0      :    -0.000000  f :     0.000000
      f+1     :     0.000000
      f-1     :     0.000000
      f+2     :     0.000000
      f-2     :    -0.000000
      f+3     :     0.000000
      f-3     :    -0.000000

 29 H s       :     0.000000  s :     0.000000
      pz      :     0.000000  p :     0.000000
      px      :    -0.000000
      py      :     0.000000
      dz2     :     0.000000  d :     0.000000
      dxz     :     0.000000
      dyz     :     0.000000
      dx2y2   :     0.000000
      dxy     :     0.000000
      f0      :     0.000000  f :     0.000000
      f+1     :     0.000000
      f-1     :     0.000000
      f+2     :     0.000000
      f-2     :     0.000000
      f+3     :     0.000000
      f-3     :    -0.000000

 30 H s       :    -0.000000  s :    -0.000000
      pz      :    -0.000000  p :    -0.000000
      px      :    -0.000000
      py      :    -0.000000
      dz2     :    -0.000000  d :    -0.000000
      dxz     :    -0.000000
      dyz     :    -0.000000
      dx2y2   :    -0.000000
      dxy     :    -0.000000
      f0      :    -0.000000  f :     0.000000
      f+1     :    -0.000000
      f-1     :     0.000000
      f+2     :    -0.000000
      f-2     :     0.000000
      f+3     :    -0.000000
      f-3     :     0.000000


                     *******************************
                     * LOEWDIN POPULATION ANALYSIS *
                     *******************************

-------------------------------------------
LOEWDIN ATOMIC CHARGES AND SPIN POPULATIONS
-------------------------------------------
   0 N :    0.445453   -0.000000
   1 C :    0.012559    0.000000
   2 C :    0.068891   -0.000000
   3 C :   -0.343049   -0.000000
   4 C :    0.071418   -0.000000
   5 C :    0.013301   -0.000000
   6 H :   -0.035116   -0.000000
   7 H :   -0.050762   -0.000000
   8 N :    0.110205    0.000000
   9 H :   -0.061007    0.000000
  10 H :   -0.035069    0.000000
  11 C :    0.227134   -0.000000
  12 H :   -0.045912   -0.000000
  13 H :   -0.049347    0.000000
  14 H :   -0.045934    0.000000
  15 N :    0.188793   -0.000000
  16 C :   -0.167390    0.000000
  17 C :   -0.515561    0.000000
  18 H :   -0.083745   -0.000000
  19 O :    0.300252   -0.000000
  20 C :   -0.112608    0.000000
  21 C :    0.085870    0.000000
  22 C :    0.066146    0.000000
  23 C :    0.070720   -0.000000
  24 C :    0.066110   -0.000000
  25 C :    0.083452    0.000000
  26 H :   -0.049137   -0.000000
  27 H :   -0.054891   -0.000000
  28 H :   -0.053625   -0.000000
  29 H :   -0.054677    0.000000
  30 H :   -0.052475   -0.000000

----------------------------------------------------
LOEWDIN REDUCED ORBITAL CHARGES AND SPIN POPULATIONS
----------------------------------------------------
CHARGE
  0 N s       :     2.688452  s :     2.688452
      pz      :     1.116120  p :     3.319563
      px      :     1.095236
      py      :     1.108207
      dz2     :     0.028303  d :     0.460471
      dxz     :     0.067506
      dyz     :     0.070242
      dx2y2   :     0.145058
      dxy     :     0.149361
      f0      :     0.005920  f :     0.081788
      f+1     :     0.004141
      f-1     :     0.004458
      f+2     :     0.012199
      f-2     :     0.008846
      f+3     :     0.033423
      f-3     :     0.012802
      g0      :     0.000096  g :     0.004273
      g+1     :     0.000493
      g-1     :     0.000498
      g+2     :     0.000476
      g-2     :     0.000446
      g+3     :     0.000107
      g-3     :     0.000312
      g+4     :     0.000973
      g-4     :     0.000871

  1 C s       :     2.582364  s :     2.582364
      pz      :     0.740011  p :     2.627866
      px      :     0.994248
      py      :     0.893607
      dz2     :     0.047937  d :     0.602135
      dxz     :     0.037939
      dyz     :     0.136862
      dx2y2   :     0.212368
      dxy     :     0.167028
      f0      :     0.009634  f :     0.156470
      f+1     :     0.007418
      f-1     :     0.012517
      f+2     :     0.025903
      f-2     :     0.017535
      f+3     :     0.053515
      f-3     :     0.029947
      g0      :     0.000830  g :     0.018606
      g+1     :     0.000929
      g-1     :     0.003308
      g+2     :     0.002081
      g-2     :     0.001459
      g+3     :     0.000453
      g-3     :     0.001547
      g+4     :     0.003051
      g-4     :     0.004947

  2 C s       :     2.584817  s :     2.584817
      pz      :     0.803331  p :     2.747319
      px      :     0.989007
      py      :     0.954981
      dz2     :     0.039015  d :     0.475838
      dxz     :     0.079800
      dyz     :     0.026713
      dx2y2   :     0.182760
      dxy     :     0.147550
      f0      :     0.007569  f :     0.111348
      f+1     :     0.008533
      f-1     :     0.006522
      f+2     :     0.007800
      f-2     :     0.016052
      f+3     :     0.040048
      f-3     :     0.024824
      g0      :     0.000439  g :     0.011787
      g+1     :     0.001268
      g-1     :     0.000759
      g+2     :     0.001154
      g-2     :     0.001286
      g+3     :     0.000441
      g-3     :     0.000735
      g+4     :     0.003020
      g-4     :     0.002684

  3 C s       :     2.589760  s :     2.589760
      pz      :     0.691844  p :     2.682201
      px      :     0.980237
      py      :     1.010121
      dz2     :     0.061377  d :     0.839664
      dxz     :     0.144474
      dyz     :     0.128556
      dx2y2   :     0.253280
      dxy     :     0.251977
      f0      :     0.012927  f :     0.209466
      f+1     :     0.012021
      f-1     :     0.011059
      f+2     :     0.020749
      f-2     :     0.032125
      f+3     :     0.083336
      f-3     :     0.037249
      g0      :     0.000748  g :     0.021957
      g+1     :     0.002728
      g-1     :     0.002289
      g+2     :     0.001877
      g-2     :     0.001987
      g+3     :     0.000839
      g-3     :     0.001569
      g+4     :     0.004159
      g-4     :     0.005760

  4 C s       :     2.583874  s :     2.583874
      pz      :     0.809255  p :     2.752836
      px      :     0.974967
      py      :     0.968614
      dz2     :     0.039118  d :     0.469445
      dxz     :     0.036417
      dyz     :     0.064496
      dx2y2   :     0.158730
      dxy     :     0.170684
      f0      :     0.007183  f :     0.110749
      f+1     :     0.007022
      f-1     :     0.008207
      f+2     :     0.011586
      f-2     :     0.012184
      f+3     :     0.043211
      f-3     :     0.021355
      g0      :     0.000448  g :     0.011678
      g+1     :     0.000961
      g-1     :     0.000975
      g+2     :     0.001200
      g-2     :     0.001239
      g+3     :     0.000238
      g-3     :     0.000984
      g+4     :     0.002118
      g-4     :     0.003512

  5 C s       :     2.582490  s :     2.582490
      pz      :     0.735920  p :     2.622696
      px      :     0.926071
      py      :     0.960704
      dz2     :     0.045642  d :     0.606359
      dxz     :     0.151022
      dyz     :     0.026837
      dx2y2   :     0.228020
      dxy     :     0.154838
      f0      :     0.010092  f :     0.156506
      f+1     :     0.011968
      f-1     :     0.007123
      f+2     :     0.012723
      f-2     :     0.030664
      f+3     :     0.055130
      f-3     :     0.028807
      g0      :     0.000631  g :     0.018648
      g+1     :     0.003674
      g-1     :     0.000849
      g+2     :     0.001754
      g-2     :     0.001719
      g+3     :     0.000355
      g-3     :     0.001541
      g+4     :     0.004925
      g-4     :     0.003201

  6 H s       :     0.779728  s :     0.779728
      pz      :     0.047543  p :     0.181512
      px      :     0.093249
      py      :     0.040720
      dz2     :     0.004946  d :     0.064305
      dxz     :     0.018756
      dyz     :     0.002338
      dx2y2   :     0.018339
      dxy     :     0.019927
      f0      :     0.001050  f :     0.009571
      f+1     :     0.000929
      f-1     :     0.000342
      f+2     :     0.001161
      f-2     :     0.000688
      f+3     :     0.002921
      f-3     :     0.002479

  7 H s       :     0.785942  s :     0.785942
      pz      :     0.055331  p :     0.188487
      px      :     0.041542
      py      :     0.091614
      dz2     :     0.004972  d :     0.066448
      dxz     :     0.000754
      dyz     :     0.021717
      dx2y2   :     0.015281
      dxy     :     0.023723
      f0      :     0.001081  f :     0.009885
      f+1     :     0.000257
      f-1     :     0.001071
      f+2     :     0.001745
      f-2     :     0.000261
      f+3     :     0.003137
      f-3     :     0.002333

  8 N s       :     2.904663  s :     2.904663
      pz      :     1.126798  p :     3.514965
      px      :     1.031259
      py      :     1.356908
      dz2     :     0.034128  d :     0.381232
      dxz     :     0.065616
      dyz     :     0.015805
      dx2y2   :     0.120819
      dxy     :     0.144864
      f0      :     0.005917  f :     0.083257
      f+1     :     0.006851
      f-1     :     0.002901
      f+2     :     0.004376
      f-2     :     0.009501
      f+3     :     0.033853
      f-3     :     0.019858
      g0      :     0.000229  g :     0.005677
      g+1     :     0.000706
      g-1     :     0.000163
      g+2     :     0.000470
      g-2     :     0.000660
      g+3     :     0.000129
      g-3     :     0.000427
      g+4     :     0.001655
      g-4     :     0.001239

  9 H s       :     0.783726  s :     0.783726
      pz      :     0.056295  p :     0.199557
      px      :     0.089393
      py      :     0.053870
      dz2     :     0.004847  d :     0.067758
      dxz     :     0.019162
      dyz     :     0.003599
      dx2y2   :     0.020408
      dxy     :     0.019742
      f0      :     0.001142  f :     0.009966
      f+1     :     0.000913
      f-1     :     0.000391
      f+2     :     0.000894
      f-2     :     0.001100
      f+3     :     0.003411
      f-3     :     0.002114

 10 H s       :     0.779815  s :     0.779815
      pz      :     0.047594  p :     0.181390
      px      :     0.035822
      py      :     0.097973
      dz2     :     0.005196  d :     0.064312
      dxz     :     0.000767
      dyz     :     0.020134
      dx2y2   :     0.015451
      dxy     :     0.022763
      f0      :     0.000997  f :     0.009553
      f+1     :     0.000231
      f-1     :     0.001100
      f+2     :     0.001692
      f-2     :     0.000189
      f+3     :     0.003232
      f-3     :     0.002111

 11 C s       :     2.545715  s :     2.545715
      pz      :     0.967956  p :     2.684791
      px      :     0.831499
      py      :     0.885336
      dz2     :     0.070349  d :     0.427549
      dxz     :     0.084744
      dyz     :     0.079227
      dx2y2   :     0.083619
      dxy     :     0.109610
      f0      :     0.017136  f :     0.106724
      f+1     :     0.009198
      f-1     :     0.006426
      f+2     :     0.008021
      f-2     :     0.022249
      f+3     :     0.023391
      f-3     :     0.020303
      g0      :     0.000322  g :     0.008087
      g+1     :     0.001199
      g-1     :     0.000700
      g+2     :     0.000325
      g-2     :     0.000642
      g+3     :     0.000268
      g-3     :     0.001303
      g+4     :     0.001455
      g-4     :     0.001871

 12 H s       :     0.782946  s :     0.782946
      pz      :     0.066052  p :     0.186758
      px      :     0.044281
      py      :     0.076424
      dz2     :     0.017382  d :     0.066804
      dxz     :     0.005231
      dyz     :     0.014968
      dx2y2   :     0.011741
      dxy     :     0.017482
      f0      :     0.000752  f :     0.009405
      f+1     :     0.000334
      f-1     :     0.002755
      f+2     :     0.001573
      f-2     :     0.001203
      f+3     :     0.001626
      f-3     :     0.001162

 13 H s       :     0.787792  s :     0.787792
      pz      :     0.086808  p :     0.186653
      px      :     0.047975
      py      :     0.051870
      dz2     :     0.017778  d :     0.065674
      dxz     :     0.019400
      dyz     :     0.021825
      dx2y2   :     0.002243
      dxy     :     0.004427
      f0      :     0.002270  f :     0.009228
      f+1     :     0.002356
      f-1     :     0.002619
      f+2     :     0.000755
      f-2     :     0.001095
      f+3     :     0.000047
      f-3     :     0.000087

 14 H s       :     0.783164  s :     0.783164
      pz      :     0.063759  p :     0.186667
      px      :     0.068398
      py      :     0.054509
      dz2     :     0.014944  d :     0.066713
      dxz     :     0.013582
      dyz     :     0.007536
      dx2y2   :     0.015518
      dxy     :     0.015133
      f0      :     0.000631  f :     0.009390
      f+1     :     0.002037
      f-1     :     0.000963
      f+2     :     0.001195
      f-2     :     0.001407
      f+3     :     0.001875
      f-3     :     0.001282

 15 N s       :     2.893121  s :     2.893121
      pz      :     0.896395  p :     3.376184
      px      :     1.092139
      py      :     1.387650
      dz2     :     0.033863  d :     0.445696
      dxz     :     0.127573
      dyz     :     0.013842
      dx2y2   :     0.124574
      dxy     :     0.145844
      f0      :     0.004959  f :     0.089994
      f+1     :     0.007044
      f-1     :     0.002851
      f+2     :     0.004479
      f-2     :     0.018147
      f+3     :     0.034110
      f-3     :     0.018404
      g0      :     0.000224  g :     0.006212
      g+1     :     0.001259
      g-1     :     0.000155
      g+2     :     0.000440
      g-2     :     0.000663
      g+3     :     0.000088
      g-3     :     0.000453
      g+4     :     0.001643
      g-4     :     0.001287

 16 C s       :     2.622575  s :     2.622575
      pz      :     0.810816  p :     2.773084
      px      :     0.992466
      py      :     0.969802
      dz2     :     0.052762  d :     0.602823
      dxz     :     0.081419
      dyz     :     0.032275
      dx2y2   :     0.243793
      dxy     :     0.192574
      f0      :     0.010322  f :     0.150392
      f+1     :     0.012460
      f-1     :     0.007858
      f+2     :     0.008206
      f-2     :     0.016658
      f+3     :     0.063286
      f-3     :     0.031602
      g0      :     0.000734  g :     0.018516
      g+1     :     0.001842
      g-1     :     0.001201
      g+2     :     0.001859
      g-2     :     0.001818
      g+3     :     0.000571
      g-3     :     0.001413
      g+4     :     0.004049
      g-4     :     0.005030

 17 C s       :     2.623070  s :     2.623070
      pz      :     0.634889  p :     2.629247
      px      :     1.008987
      py      :     0.985371
      dz2     :     0.069543  d :     0.963367
      dxz     :     0.150094
      dyz     :     0.115337
      dx2y2   :     0.348842
      dxy     :     0.279551
      f0      :     0.016175  f :     0.264968
      f+1     :     0.015577
      f-1     :     0.014016
      f+2     :     0.020161
      f-2     :     0.039805
      f+3     :     0.094326
      f-3     :     0.064909
      g0      :     0.001316  g :     0.034910
      g+1     :     0.003893
      g-1     :     0.003130
      g+2     :     0.002991
      g-2     :     0.003234
      g+3     :     0.001562
      g-3     :     0.002697
      g+4     :     0.005486
      g-4     :     0.010599

 18 H s       :     0.821675  s :     0.821675
      pz      :     0.051787  p :     0.186573
      px      :     0.035808
      py      :     0.098978
      dz2     :     0.005164  d :     0.066061
      dxz     :     0.000572
      dyz     :     0.021902
      dx2y2   :     0.016071
      dxy     :     0.022352
      f0      :     0.001055  f :     0.009436
      f+1     :     0.000222
      f-1     :     0.001042
      f+2     :     0.001842
      f-2     :     0.000170
      f+3     :     0.003040
      f-3     :     0.002066

 19 O s       :     3.246652  s :     3.246652
      pz      :     1.252219  p :     4.328475
      px      :     1.533333
      py      :     1.542923
      dz2     :     0.009699  d :     0.101758
      dxz     :     0.010872
      dyz     :     0.007732
      dx2y2   :     0.043755
      dxy     :     0.029701
      f0      :     0.001429  f :     0.021676
      f+1     :     0.001600
      f-1     :     0.001391
      f+2     :     0.000431
      f-2     :     0.002742
      f+3     :     0.008045
      f-3     :     0.006038
      g0      :     0.000050  g :     0.001187
      g+1     :     0.000074
      g-1     :     0.000055
      g+2     :     0.000070
      g-2     :     0.000109
      g+3     :     0.000047
      g-3     :     0.000084
      g+4     :     0.000244
      g-4     :     0.000454

 20 C s       :     2.576003  s :     2.576003
      pz      :     0.892558  p :     2.744857
      px      :     0.900687
      py      :     0.951612
      dz2     :     0.118066  d :     0.623285
      dxz     :     0.091873
      dyz     :     0.110757
      dx2y2   :     0.160851
      dxy     :     0.141738
      f0      :     0.012646  f :     0.154158
      f+1     :     0.016059
      f-1     :     0.019833
      f+2     :     0.030306
      f-2     :     0.017447
      f+3     :     0.031346
      f-3     :     0.026522
      g0      :     0.001005  g :     0.014304
      g+1     :     0.001171
      g-1     :     0.001344
      g+2     :     0.001271
      g-2     :     0.001546
      g+3     :     0.002075
      g-3     :     0.002285
      g+4     :     0.001835
      g-4     :     0.001771

 21 C s       :     2.580027  s :     2.580027
      pz      :     0.848663  p :     2.693447
      px      :     0.867395
      py      :     0.977389
      dz2     :     0.062495  d :     0.511865
      dxz     :     0.066102
      dyz     :     0.126748
      dx2y2   :     0.114755
      dxy     :     0.141766
      f0      :     0.014740  f :     0.117125
      f+1     :     0.013444
      f-1     :     0.009158
      f+2     :     0.020030
      f-2     :     0.014397
      f+3     :     0.025811
      f-3     :     0.019545
      g0      :     0.000806  g :     0.011665
      g+1     :     0.001101
      g-1     :     0.001222
      g+2     :     0.001021
      g-2     :     0.001036
      g+3     :     0.001865
      g-3     :     0.001246
      g+4     :     0.001987
      g-4     :     0.001380

 22 C s       :     2.586529  s :     2.586529
      pz      :     0.861534  p :     2.717133
      px      :     0.868390
      py      :     0.987209
      dz2     :     0.062055  d :     0.504824
      dxz     :     0.068046
      dyz     :     0.127028
      dx2y2   :     0.125012
      dxy     :     0.122682
      f0      :     0.014836  f :     0.113845
      f+1     :     0.008243
      f-1     :     0.013596
      f+2     :     0.022260
      f-2     :     0.011871
      f+3     :     0.019368
      f-3     :     0.023671
      g0      :     0.000784  g :     0.011523
      g+1     :     0.000660
      g-1     :     0.001671
      g+2     :     0.000793
      g-2     :     0.001282
      g+3     :     0.001189
      g-3     :     0.001889
      g+4     :     0.001713
      g-4     :     0.001541

 23 C s       :     2.588189  s :     2.588189
      pz      :     0.871974  p :     2.705726
      px      :     0.886941
      py      :     0.946811
      dz2     :     0.111261  d :     0.509459
      dxz     :     0.089755
      dyz     :     0.080356
      dx2y2   :     0.129359
      dxy     :     0.098729
      f0      :     0.008943  f :     0.114408
      f+1     :     0.015237
      f-1     :     0.016935
      f+2     :     0.022202
      f-2     :     0.016239
      f+3     :     0.017598
      f-3     :     0.017255
      g0      :     0.000880  g :     0.011497
      g+1     :     0.001248
      g-1     :     0.000822
      g+2     :     0.001196
      g-2     :     0.001528
      g+3     :     0.002028
      g-3     :     0.001990
      g+4     :     0.000809
      g-4     :     0.000995

 24 C s       :     2.586311  s :     2.586311
      pz      :     0.864096  p :     2.717948
      px      :     0.884604
      py      :     0.969248
      dz2     :     0.062299  d :     0.504457
      dxz     :     0.066385
      dyz     :     0.129243
      dx2y2   :     0.110268
      dxy     :     0.136262
      f0      :     0.014688  f :     0.113679
      f+1     :     0.013372
      f-1     :     0.008648
      f+2     :     0.020082
      f-2     :     0.013998
      f+3     :     0.024003
      f-3     :     0.018889
      g0      :     0.000787  g :     0.011496
      g+1     :     0.001142
      g-1     :     0.001175
      g+2     :     0.001066
      g-2     :     0.001030
      g+3     :     0.001886
      g-3     :     0.001175
      g+4     :     0.001927
      g-4     :     0.001308

 25 C s       :     2.579606  s :     2.579606
      pz      :     0.853200  p :     2.696600
      px      :     0.857481
      py      :     0.985919
      dz2     :     0.065419  d :     0.512211
      dxz     :     0.070615
      dyz     :     0.127636
      dx2y2   :     0.121211
      dxy     :     0.127329
      f0      :     0.015229  f :     0.116509
      f+1     :     0.008231
      f-1     :     0.014551
      f+2     :     0.022297
      f-2     :     0.012253
      f+3     :     0.019505
      f-3     :     0.024444
      g0      :     0.000791  g :     0.011622
      g+1     :     0.000667
      g-1     :     0.001705
      g+2     :     0.000831
      g-2     :     0.001293
      g+3     :     0.001238
      g-3     :     0.001840
      g+4     :     0.001741
      g-4     :     0.001516

 26 H s       :     0.786324  s :     0.786324
      pz      :     0.064616  p :     0.188004
      px      :     0.056851
      py      :     0.066537
      dz2     :     0.014644  d :     0.065213
      dxz     :     0.011099
      dyz     :     0.012481
      dx2y2   :     0.016031
      dxy     :     0.010958
      f0      :     0.000792  f :     0.009597
      f+1     :     0.001079
      f-1     :     0.001626
      f+2     :     0.002073
      f-2     :     0.001647
      f+3     :     0.001074
      f-3     :     0.001305

 27 H s       :     0.792852  s :     0.792852
      pz      :     0.065660  p :     0.187730
      px      :     0.073734
      py      :     0.048336
      dz2     :     0.014889  d :     0.064706
      dxz     :     0.013571
      dyz     :     0.009752
      dx2y2   :     0.012810
      dxy     :     0.013684
      f0      :     0.000805  f :     0.009603
      f+1     :     0.002176
      f-1     :     0.000535
      f+2     :     0.001834
      f-2     :     0.001898
      f+3     :     0.001322
      f-3     :     0.001033

 28 H s       :     0.793057  s :     0.793057
      pz      :     0.046826  p :     0.186696
      px      :     0.049801
      py      :     0.090069
      dz2     :     0.004824  d :     0.064322
      dxz     :     0.001777
      dyz     :     0.021074
      dx2y2   :     0.016023
      dxy     :     0.020624
      f0      :     0.001226  f :     0.009550
      f+1     :     0.000260
      f-1     :     0.001058
      f+2     :     0.001537
      f-2     :     0.000534
      f+3     :     0.002482
      f-3     :     0.002453

 29 H s       :     0.792480  s :     0.792480
      pz      :     0.066334  p :     0.187817
      px      :     0.058382
      py      :     0.063101
      dz2     :     0.015183  d :     0.064775
      dxz     :     0.011246
      dyz     :     0.012319
      dx2y2   :     0.015337
      dxy     :     0.010690
      f0      :     0.000851  f :     0.009605
      f+1     :     0.001061
      f-1     :     0.001668
      f+2     :     0.002128
      f-2     :     0.001640
      f+3     :     0.000999
      f-3     :     0.001259

 30 H s       :     0.784656  s :     0.784656
      pz      :     0.065271  p :     0.191969
      px      :     0.076177
      py      :     0.050521
      dz2     :     0.015028  d :     0.066172
      dxz     :     0.014387
      dyz     :     0.010071
      dx2y2   :     0.012659
      dxy     :     0.014027
      f0      :     0.000838  f :     0.009678
      f+1     :     0.002229
      f-1     :     0.000532
      f+2     :     0.001849
      f-2     :     0.001923
      f+3     :     0.001271
      f-3     :     0.001036


SPIN
  0 N s       :    -0.000000  s :    -0.000000
      pz      :     0.000000  p :    -0.000000
      px      :    -0.000000
      py      :    -0.000000
      dz2     :     0.000000  d :    -0.000000
      dxz     :    -0.000000
      dyz     :    -0.000000
      dx2y2   :    -0.000000
      dxy     :     0.000000
      f0      :     0.000000  f :     0.000000
      f+1     :    -0.000000
      f-1     :     0.000000
      f+2     :     0.000000
      f-2     :    -0.000000
      f+3     :    -0.000000
      f-3     :     0.000000
      g0      :    -0.000000  g :    -0.000000
      g+1     :    -0.000000
      g-1     :    -0.000000
      g+2     :     0.000000
      g-2     :    -0.000000
      g+3     :     0.000000
      g-3     :     0.000000
      g+4     :    -0.000000
      g-4     :     0.000000

  1 C s       :    -0.000000  s :    -0.000000
      pz      :    -0.000000  p :     0.000000
      px      :     0.000000
      py      :     0.000000
      dz2     :     0.000000  d :     0.000000
      dxz     :     0.000000
      dyz     :    -0.000000
      dx2y2   :     0.000000
      dxy     :     0.000000
      f0      :    -0.000000  f :     0.000000
      f+1     :    -0.000000
      f-1     :    -0.000000
      f+2     :    -0.000000
      f-2     :     0.000000
      f+3     :     0.000000
      f-3     :     0.000000
      g0      :    -0.000000  g :     0.000000
      g+1     :     0.000000
      g-1     :     0.000000
      g+2     :     0.000000
      g-2     :    -0.000000
      g+3     :     0.000000
      g-3     :     0.000000
      g+4     :     0.000000
      g-4     :    -0.000000

  2 C s       :    -0.000000  s :    -0.000000
      pz      :     0.000000  p :     0.000000
      px      :    -0.000000
      py      :     0.000000
      dz2     :    -0.000000  d :    -0.000000
      dxz     :    -0.000000
      dyz     :     0.000000
      dx2y2   :    -0.000000
      dxy     :     0.000000
      f0      :    -0.000000  f :     0.000000
      f+1     :    -0.000000
      f-1     :    -0.000000
      f+2     :     0.000000
      f-2     :    -0.000000
      f+3     :     0.000000
      f-3     :     0.000000
      g0      :     0.000000  g :     0.000000
      g+1     :     0.000000
      g-1     :     0.000000
      g+2     :     0.000000
      g-2     :     0.000000
      g+3     :    -0.000000
      g-3     :    -0.000000
      g+4     :     0.000000
      g-4     :     0.000000

  3 C s       :    -0.000000  s :    -0.000000
      pz      :     0.000000  p :    -0.000000
      px      :     0.000000
      py      :    -0.000000
      dz2     :    -0.000000  d :     0.000000
      dxz     :     0.000000
      dyz     :     0.000000
      dx2y2   :     0.000000
      dxy     :     0.000000
      f0      :     0.000000  f :    -0.000000
      f+1     :    -0.000000
      f-1     :    -0.000000
      f+2     :     0.000000
      f-2     :     0.000000
      f+3     :     0.000000
      f-3     :    -0.000000
      g0      :     0.000000  g :    -0.000000
      g+1     :    -0.000000
      g-1     :     0.000000
      g+2     :    -0.000000
      g-2     :     0.000000
      g+3     :     0.000000
      g-3     :    -0.000000
      g+4     :    -0.000000
      g-4     :     0.000000

  4 C s       :    -0.000000  s :    -0.000000
      pz      :     0.000000  p :     0.000000
      px      :    -0.000000
      py      :     0.000000
      dz2     :    -0.000000  d :    -0.000000
      dxz     :     0.000000
      dyz     :    -0.000000
      dx2y2   :    -0.000000
      dxy     :     0.000000
      f0      :    -0.000000  f :    -0.000000
      f+1     :    -0.000000
      f-1     :     0.000000
      f+2     :    -0.000000
      f-2     :    -0.000000
      f+3     :    -0.000000
      f-3     :     0.000000
      g0      :     0.000000  g :     0.000000
      g+1     :    -0.000000
      g-1     :    -0.000000
      g+2     :     0.000000
      g-2     :    -0.000000
      g+3     :     0.000000
      g-3     :    -0.000000
      g+4     :     0.000000
      g-4     :     0.000000

  5 C s       :     0.000000  s :     0.000000
      pz      :    -0.000000  p :    -0.000000
      px      :    -0.000000
      py      :    -0.000000
      dz2     :    -0.000000  d :     0.000000
      dxz     :    -0.000000
      dyz     :     0.000000
      dx2y2   :     0.000000
      dxy     :     0.000000
      f0      :     0.000000  f :    -0.000000
      f+1     :    -0.000000
      f-1     :    -0.000000
      f+2     :     0.000000
      f-2     :    -0.000000
      f+3     :    -0.000000
      f-3     :     0.000000
      g0      :    -0.000000  g :    -0.000000
      g+1     :     0.000000
      g-1     :    -0.000000
      g+2     :    -0.000000
      g-2     :    -0.000000
      g+3     :     0.000000
      g-3     :     0.000000
      g+4     :    -0.000000
      g-4     :     0.000000

  6 H s       :    -0.000000  s :    -0.000000
      pz      :    -0.000000  p :     0.000000
      px      :     0.000000
      py      :     0.000000
      dz2     :     0.000000  d :    -0.000000
      dxz     :    -0.000000
      dyz     :    -0.000000
      dx2y2   :     0.000000
      dxy     :    -0.000000
      f0      :    -0.000000  f :    -0.000000
      f+1     :     0.000000
      f-1     :    -0.000000
      f+2     :    -0.000000
      f-2     :    -0.000000
      f+3     :    -0.000000
      f-3     :    -0.000000

  7 H s       :    -0.000000  s :    -0.000000
      pz      :    -0.000000  p :     0.000000
      px      :    -0.000000
      py      :     0.000000
      dz2     :    -0.000000  d :    -0.000000
      dxz     :     0.000000
      dyz     :    -0.000000
      dx2y2   :    -0.000000
      dxy     :    -0.000000
      f0      :    -0.000000  f :    -0.000000
      f+1     :    -0.000000
      f-1     :     0.000000
      f+2     :     0.000000
      f-2     :     0.000000
      f+3     :     0.000000
      f-3     :    -0.000000

  8 N s       :     0.000000  s :     0.000000
      pz      :     0.000000  p :     0.000000
      px      :     0.000000
      py      :     0.000000
      dz2     :    -0.000000  d :    -0.000000
      dxz     :    -0.000000
      dyz     :     0.000000
      dx2y2   :    -0.000000
      dxy     :     0.000000
      f0      :    -0.000000  f :     0.000000
      f+1     :    -0.000000
      f-1     :     0.000000
      f+2     :     0.000000
      f-2     :    -0.000000
      f+3     :     0.000000
      f-3     :    -0.000000
      g0      :     0.000000  g :    -0.000000
      g+1     :    -0.000000
      g-1     :     0.000000
      g+2     :    -0.000000
      g-2     :     0.000000
      g+3     :    -0.000000
      g-3     :    -0.000000
      g+4     :    -0.000000
      g-4     :     0.000000

  9 H s       :     0.000000  s :     0.000000
      pz      :     0.000000  p :     0.000000
      px      :    -0.000000
      py      :     0.000000
      dz2     :    -0.000000  d :    -0.000000
      dxz     :    -0.000000
      dyz     :    -0.000000
      dx2y2   :    -0.000000
      dxy     :    -0.000000
      f0      :     0.000000  f :     0.000000
      f+1     :    -0.000000
      f-1     :    -0.000000
      f+2     :     0.000000
      f-2     :     0.000000
      f+3     :     0.000000
      f-3     :    -0.000000

 10 H s       :     0.000000  s :     0.000000
      pz      :    -0.000000  p :     0.000000
      px      :     0.000000
      py      :     0.000000
      dz2     :    -0.000000  d :    -0.000000
      dxz     :     0.000000
      dyz     :    -0.000000
      dx2y2   :    -0.000000
      dxy     :    -0.000000
      f0      :    -0.000000  f :    -0.000000
      f+1     :    -0.000000
      f-1     :    -0.000000
      f+2     :    -0.000000
      f-2     :     0.000000
      f+3     :    -0.000000
      f-3     :     0.000000

 11 C s       :    -0.000000  s :    -0.000000
      pz      :    -0.000000  p :    -0.000000
      px      :    -0.000000
      py      :     0.000000
      dz2     :    -0.000000  d :    -0.000000
      dxz     :     0.000000
      dyz     :    -0.000000
      dx2y2   :     0.000000
      dxy     :    -0.000000
      f0      :     0.000000  f :     0.000000
      f+1     :     0.000000
      f-1     :     0.000000
      f+2     :     0.000000
      f-2     :     0.000000
      f+3     :     0.000000
      f-3     :     0.000000
      g0      :    -0.000000  g :     0.000000
      g+1     :     0.000000
      g-1     :     0.000000
      g+2     :     0.000000
      g-2     :     0.000000
      g+3     :     0.000000
      g-3     :     0.000000
      g+4     :     0.000000
      g-4     :    -0.000000

 12 H s       :    -0.000000  s :    -0.000000
      pz      :    -0.000000  p :     0.000000
      px      :     0.000000
      py      :     0.000000
      dz2     :    -0.000000  d :    -0.000000
      dxz     :     0.000000
      dyz     :     0.000000
      dx2y2   :    -0.000000
      dxy     :    -0.000000
      f0      :    -0.000000  f :    -0.000000
      f+1     :    -0.000000
      f-1     :    -0.000000
      f+2     :    -0.000000
      f-2     :    -0.000000
      f+3     :    -0.000000
      f-3     :     0.000000

 13 H s       :     0.000000  s :     0.000000
      pz      :    -0.000000  p :    -0.000000
      px      :     0.000000
      py      :    -0.000000
      dz2     :    -0.000000  d :    -0.000000
      dxz     :    -0.000000
      dyz     :    -0.000000
      dx2y2   :     0.000000
      dxy     :    -0.000000
      f0      :    -0.000000  f :    -0.000000
      f+1     :     0.000000
      f-1     :    -0.000000
      f+2     :     0.000000
      f-2     :     0.000000
      f+3     :     0.000000
      f-3     :    -0.000000

 14 H s       :     0.000000  s :     0.000000
      pz      :    -0.000000  p :     0.000000
      px      :     0.000000
      py      :     0.000000
      dz2     :    -0.000000  d :     0.000000
      dxz     :    -0.000000
      dyz     :     0.000000
      dx2y2   :     0.000000
      dxy     :    -0.000000
      f0      :     0.000000  f :     0.000000
      f+1     :    -0.000000
      f-1     :    -0.000000
      f+2     :     0.000000
      f-2     :    -0.000000
      f+3     :     0.000000
      f-3     :     0.000000

 15 N s       :    -0.000000  s :    -0.000000
      pz      :    -0.000000  p :    -0.000000
      px      :    -0.000000
      py      :     0.000000
      dz2     :     0.000000  d :     0.000000
      dxz     :     0.000000
      dyz     :     0.000000
      dx2y2   :     0.000000
      dxy     :    -0.000000
      f0      :     0.000000  f :     0.000000
      f+1     :     0.000000
      f-1     :     0.000000
      f+2     :     0.000000
      f-2     :     0.000000
      f+3     :     0.000000
      f-3     :     0.000000
      g0      :     0.000000  g :     0.000000
      g+1     :    -0.000000
      g-1     :     0.000000
      g+2     :     0.000000
      g-2     :     0.000000
      g+3     :    -0.000000
      g-3     :     0.000000
      g+4     :    -0.000000
      g-4     :     0.000000

 16 C s       :     0.000000  s :     0.000000
      pz      :     0.000000  p :     0.000000
      px      :    -0.000000
      py      :    -0.000000
      dz2     :     0.000000  d :    -0.000000
      dxz     :    -0.000000
      dyz     :    -0.000000
      dx2y2   :    -0.000000
      dxy     :     0.000000
      f0      :    -0.000000  f :    -0.000000
      f+1     :     0.000000
      f-1     :    -0.000000
      f+2     :     0.000000
      f-2     :    -0.000000
      f+3     :    -0.000000
      f-3     :    -0.000000
      g0      :    -0.000000  g :    -0.000000
      g+1     :    -0.000000
      g-1     :     0.000000
      g+2     :    -0.000000
      g-2     :     0.000000
      g+3     :     0.000000
      g-3     :    -0.000000
      g+4     :    -0.000000
      g-4     :    -0.000000

 17 C s       :     0.000000  s :     0.000000
      pz      :     0.000000  p :    -0.000000
      px      :     0.000000
      py      :    -0.000000
      dz2     :     0.000000  d :     0.000000
      dxz     :     0.000000
      dyz     :    -0.000000
      dx2y2   :     0.000000
      dxy     :    -0.000000
      f0      :     0.000000  f :    -0.000000
      f+1     :     0.000000
      f-1     :     0.000000
      f+2     :     0.000000
      f-2     :    -0.000000
      f+3     :    -0.000000
      f-3     :    -0.000000
      g0      :    -0.000000  g :     0.000000
      g+1     :    -0.000000
      g-1     :     0.000000
      g+2     :     0.000000
      g-2     :     0.000000
      g+3     :    -0.000000
      g-3     :     0.000000
      g+4     :    -0.000000
      g-4     :     0.000000

 18 H s       :    -0.000000  s :    -0.000000
      pz      :     0.000000  p :     0.000000
      px      :     0.000000
      py      :     0.000000
      dz2     :     0.000000  d :    -0.000000
      dxz     :     0.000000
      dyz     :    -0.000000
      dx2y2   :    -0.000000
      dxy     :     0.000000
      f0      :    -0.000000  f :     0.000000
      f+1     :    -0.000000
      f-1     :     0.000000
      f+2     :     0.000000
      f-2     :    -0.000000
      f+3     :    -0.000000
      f-3     :     0.000000

 19 O s       :    -0.000000  s :    -0.000000
      pz      :     0.000000  p :    -0.000000
      px      :    -0.000000
      py      :    -0.000000
      dz2     :     0.000000  d :     0.000000
      dxz     :     0.000000
      dyz     :    -0.000000
      dx2y2   :     0.000000
      dxy     :     0.000000
      f0      :     0.000000  f :     0.000000
      f+1     :     0.000000
      f-1     :     0.000000
      f+2     :    -0.000000
      f-2     :    -0.000000
      f+3     :     0.000000
      f-3     :    -0.000000
      g0      :    -0.000000  g :    -0.000000
      g+1     :    -0.000000
      g-1     :     0.000000
      g+2     :    -0.000000
      g-2     :     0.000000
      g+3     :     0.000000
      g-3     :    -0.000000
      g+4     :    -0.000000
      g-4     :    -0.000000

 20 C s       :     0.000000  s :     0.000000
      pz      :     0.000000  p :     0.000000
      px      :     0.000000
      py      :     0.000000
      dz2     :     0.000000  d :    -0.000000
      dxz     :    -0.000000
      dyz     :     0.000000
      dx2y2   :    -0.000000
      dxy     :    -0.000000
      f0      :    -0.000000  f :    -0.000000
      f+1     :    -0.000000
      f-1     :     0.000000
      f+2     :     0.000000
      f-2     :     0.000000
      f+3     :    -0.000000
      f-3     :    -0.000000
      g0      :    -0.000000  g :     0.000000
      g+1     :     0.000000
      g-1     :    -0.000000
      g+2     :     0.000000
      g-2     :     0.000000
      g+3     :    -0.000000
      g-3     :    -0.000000
      g+4     :    -0.000000
      g-4     :     0.000000

 21 C s       :     0.000000  s :     0.000000
      pz      :     0.000000  p :    -0.000000
      px      :     0.000000
      py      :    -0.000000
      dz2     :    -0.000000  d :    -0.000000
      dxz     :    -0.000000
      dyz     :    -0.000000
      dx2y2   :    -0.000000
      dxy     :    -0.000000
      f0      :    -0.000000  f :    -0.000000
      f+1     :     0.000000
      f-1     :    -0.000000
      f+2     :    -0.000000
      f-2     :    -0.000000
      f+3     :     0.000000
      f-3     :    -0.000000
      g0      :     0.000000  g :    -0.000000
      g+1     :     0.000000
      g-1     :     0.000000
      g+2     :    -0.000000
      g-2     :    -0.000000
      g+3     :     0.000000
      g-3     :    -0.000000
      g+4     :    -0.000000
      g-4     :     0.000000

 22 C s       :    -0.000000  s :    -0.000000
      pz      :    -0.000000  p :    -0.000000
      px      :    -0.000000
      py      :     0.000000
      dz2     :     0.000000  d :     0.000000
      dxz     :     0.000000
      dyz     :     0.000000
      dx2y2   :     0.000000
      dxy     :     0.000000
      f0      :     0.000000  f :     0.000000
      f+1     :     0.000000
      f-1     :     0.000000
      f+2     :     0.000000
      f-2     :     0.000000
      f+3     :     0.000000
      f-3     :     0.000000
      g0      :    -0.000000  g :     0.000000
      g+1     :     0.000000
      g-1     :    -0.000000
      g+2     :     0.000000
      g-2     :     0.000000
      g+3     :     0.000000
      g-3     :     0.000000
      g+4     :     0.000000
      g-4     :     0.000000

 23 C s       :    -0.000000  s :    -0.000000
      pz      :     0.000000  p :     0.000000
      px      :     0.000000
      py      :     0.000000
      dz2     :    -0.000000  d :    -0.000000
      dxz     :    -0.000000
      dyz     :     0.000000
      dx2y2   :    -0.000000
      dxy     :     0.000000
      f0      :     0.000000  f :    -0.000000
      f+1     :    -0.000000
      f-1     :    -0.000000
      f+2     :    -0.000000
      f-2     :     0.000000
      f+3     :     0.000000
      f-3     :    -0.000000
      g0      :    -0.000000  g :    -0.000000
      g+1     :    -0.000000
      g-1     :    -0.000000
      g+2     :    -0.000000
      g-2     :     0.000000
      g+3     :    -0.000000
      g-3     :    -0.000000
      g+4     :     0.000000
      g-4     :    -0.000000

 24 C s       :    -0.000000  s :    -0.000000
      pz      :    -0.000000  p :    -0.000000
      px      :    -0.000000
      py      :    -0.000000
      dz2     :     0.000000  d :     0.000000
      dxz     :     0.000000
      dyz     :     0.000000
      dx2y2   :    -0.000000
      dxy     :     0.000000
      f0      :     0.000000  f :     0.000000
      f+1     :    -0.000000
      f-1     :     0.000000
      f+2     :    -0.000000
      f-2     :     0.000000
      f+3     :    -0.000000
      f-3     :     0.000000
      g0      :     0.000000  g :     0.000000
      g+1     :    -0.000000
      g-1     :     0.000000
      g+2     :     0.000000
      g-2     :     0.000000
      g+3     :     0.000000
      g-3     :     0.000000
      g+4     :    -0.000000
      g-4     :     0.000000

 25 C s       :     0.000000  s :     0.000000
      pz      :     0.000000  p :     0.000000
      px      :     0.000000
      py      :    -0.000000
      dz2     :    -0.000000  d :     0.000000
      dxz     :     0.000000
      dyz     :     0.000000
      dx2y2   :     0.000000
      dxy     :    -0.000000
      f0      :    -0.000000  f :    -0.000000
      f+1     :     0.000000
      f-1     :    -0.000000
      f+2     :    -0.000000
      f-2     :     0.000000
      f+3     :    -0.000000
      f-3     :     0.000000
      g0      :     0.000000  g :    -0.000000
      g+1     :     0.000000
      g-1     :     0.000000
      g+2     :     0.000000
      g-2     :    -0.000000
      g+3     :    -0.000000
      g-3     :    -0.000000
      g+4     :     0.000000
      g-4     :     0.000000

 26 H s       :    -0.000000  s :    -0.000000
      pz      :     0.000000  p :    -0.000000
      px      :    -0.000000
      py      :     0.000000
      dz2     :     0.000000  d :     0.000000
      dxz     :     0.000000
      dyz     :    -0.000000
      dx2y2   :     0.000000
      dxy     :     0.000000
      f0      :     0.000000  f :     0.000000
      f+1     :    -0.000000
      f-1     :     0.000000
      f+2     :     0.000000
      f-2     :     0.000000
      f+3     :     0.000000
      f-3     :    -0.000000

 27 H s       :     0.000000  s :     0.000000
      pz      :    -0.000000  p :    -0.000000
      px      :    -0.000000
      py      :    -0.000000
      dz2     :    -0.000000  d :    -0.000000
      dxz     :    -0.000000
      dyz     :     0.000000
      dx2y2   :    -0.000000
      dxy     :    -0.000000
      f0      :    -0.000000  f :    -0.000000
      f+1     :    -0.000000
      f-1     :    -0.000000
      f+2     :     0.000000
      f-2     :    -0.000000
      f+3     :    -0.000000
      f-3     :    -0.000000

 28 H s       :    -0.000000  s :    -0.000000
      pz      :     0.000000  p :    -0.000000
      px      :     0.000000
      py      :    -0.000000
      dz2     :     0.000000  d :    -0.000000
      dxz     :    -0.000000
      dyz     :    -0.000000
      dx2y2   :    -0.000000
      dxy     :     0.000000
      f0      :     0.000000  f :     0.000000
      f+1     :     0.000000
      f-1     :     0.000000
      f+2     :    -0.000000
      f-2     :     0.000000
      f+3     :     0.000000
      f-3     :    -0.000000

 29 H s       :     0.000000  s :     0.000000
      pz      :    -0.000000  p :    -0.000000
      px      :     0.000000
      py      :     0.000000
      dz2     :    -0.000000  d :     0.000000
      dxz     :    -0.000000
      dyz     :     0.000000
      dx2y2   :     0.000000
      dxy     :    -0.000000
      f0      :    -0.000000  f :    -0.000000
      f+1     :    -0.000000
      f-1     :    -0.000000
      f+2     :    -0.000000
      f-2     :    -0.000000
      f+3     :    -0.000000
      f-3     :    -0.000000

 30 H s       :    -0.000000  s :    -0.000000
      pz      :    -0.000000  p :    -0.000000
      px      :     0.000000
      py      :     0.000000
      dz2     :     0.000000  d :     0.000000
      dxz     :     0.000000
      dyz     :    -0.000000
      dx2y2   :     0.000000
      dxy     :     0.000000
      f0      :     0.000000  f :    -0.000000
      f+1     :    -0.000000
      f-1     :     0.000000
      f+2     :    -0.000000
      f-2     :     0.000000
      f+3     :    -0.000000
      f-3     :     0.000000


                      *****************************
                      * MAYER POPULATION ANALYSIS *
                      *****************************

  NA   - Mulliken gross atomic population
  ZA   - Total nuclear charge
  QA   - Mulliken gross atomic charge
  VA   - Mayer's total valence
  BVA  - Mayer's bonded valence
  FA   - Mayer's free valence

  ATOM       NA         ZA         QA         VA         BVA        FA
  0 N      7.2368     7.0000    -0.2368     3.3823     3.3823     0.0000
  1 C      5.8463     6.0000     0.1537     3.6690     3.6690     0.0000
  2 C      6.1883     6.0000    -0.1883     3.6953     3.6953     0.0000
  3 C      5.7495     6.0000     0.2505     3.6971     3.6971    -0.0000
  4 C      6.1664     6.0000    -0.1664     3.6426     3.6426    -0.0000
  5 C      5.8726     6.0000     0.1274     3.6433     3.6433    -0.0000
  6 H      0.8809     1.0000     0.1191     0.9795     0.9795     0.0000
  7 H      0.9080     1.0000     0.0920     1.0114     1.0114    -0.0000
  8 N      7.3674     7.0000    -0.3674     2.7743     2.7743     0.0000
  9 H      0.9247     1.0000     0.0753     1.0295     1.0295    -0.0000
 10 H      0.8737     1.0000     0.1263     0.9733     0.9733    -0.0000
 11 C      5.9719     6.0000     0.0281     3.7919     3.7919    -0.0000
 12 H      0.9243     1.0000     0.0757     0.9925     0.9925     0.0000
 13 H      0.9194     1.0000     0.0806     0.9932     0.9932    -0.0000
 14 H      0.9258     1.0000     0.0742     0.9920     0.9920    -0.0000
 15 N      7.1717     7.0000    -0.1717     2.8666     2.8666     0.0000
 16 C      5.9724     6.0000     0.0276     3.6305     3.6305     0.0000
 17 C      5.8297     6.0000     0.1703     3.8976     3.8976     0.0000
 18 H      0.9495     1.0000     0.0505     1.0430     1.0430     0.0000
 19 O      8.4412     8.0000    -0.4412     1.9740     1.9740    -0.0000
 20 C      5.8549     6.0000     0.1451     3.3446     3.3446     0.0000
 21 C      6.0997     6.0000    -0.0997     3.7034     3.7034     0.0000
 22 C      6.1250     6.0000    -0.1250     3.7849     3.7849    -0.0000
 23 C      6.0732     6.0000    -0.0732     3.7592     3.7592    -0.0000
 24 C      6.1280     6.0000    -0.1280     3.7782     3.7782     0.0000
 25 C      6.0548     6.0000    -0.0548     3.6243     3.6243    -0.0000
 26 H      0.9172     1.0000     0.0828     0.9969     0.9969     0.0000
 27 H      0.8992     1.0000     0.1008     0.9842     0.9842    -0.0000
 28 H      0.8982     1.0000     0.1018     0.9827     0.9827    -0.0000
 29 H      0.8949     1.0000     0.1051     0.9834     0.9834     0.0000
 30 H      0.9345     1.0000     0.0655     1.0118     1.0118    -0.0000

  Mayer bond orders larger than 0.100000
B(  0-N ,  1-C ) :   1.1779 B(  0-N ,  5-C ) :   1.1885 B(  0-N , 11-C ) :   0.8569 
B(  1-C ,  2-C ) :   1.4575 B(  1-C ,  6-H ) :   0.9611 B(  2-C ,  3-C ) :   1.1169 
B(  2-C ,  7-H ) :   0.9646 B(  3-C ,  4-C ) :   1.0489 B(  3-C ,  8-N ) :   1.4256 
B(  4-C ,  5-C ) :   1.4271 B(  4-C ,  9-H ) :   0.9816 B(  5-C , 10-H ) :   0.9575 
B(  8-N , 15-N ) :   1.1342 B( 11-C , 12-H ) :   0.9708 B( 11-C , 13-H ) :   0.9692 
B( 11-C , 14-H ) :   0.9707 B( 15-N , 16-C ) :   1.5462 B( 16-C , 17-C ) :   1.0525 
B( 16-C , 18-H ) :   0.9564 B( 17-C , 19-O ) :   1.8848 B( 17-C , 20-C ) :   0.8730 
B( 20-C , 21-C ) :   1.2538 B( 20-C , 25-C ) :   1.1990 B( 21-C , 22-C ) :   1.3463 
B( 21-C , 26-H ) :   0.9744 B( 22-C , 23-C ) :   1.3244 B( 22-C , 27-H ) :   0.9695 
B( 23-C , 24-C ) :   1.3323 B( 23-C , 28-H ) :   0.9687 B( 24-C , 25-C ) :   1.3298 
B( 24-C , 29-H ) :   0.9700 B( 25-C , 30-H ) :   0.9752 

-------
TIMINGS
-------

Total SCF time: 0 days 0 hours 11 min 54 sec 

Total time                  ....     714.189 sec
Sum of individual times     ....     714.689 sec  (100.1%)

SCF preparation             ....       1.610 sec  (  0.2%)
Fock matrix formation       ....     686.088 sec  ( 96.1%)
  Startup                   ....       0.731 sec  (  0.1% of F)
  Split-RI-J                ....      17.001 sec  (  2.5% of F)
  Chain of spheres X        ....     584.234 sec  ( 85.2% of F)
  XC integration            ....      63.359 sec  (  9.2% of F)
    XC Preparation          ....       0.000 sec  (  0.0% of XC)
    Basis function eval.    ....       5.930 sec  (  9.4% of XC)
    Density eval.           ....      21.094 sec  ( 33.3% of XC)
    XC-Functional eval.     ....       0.661 sec  (  1.0% of XC)
    XC-Potential eval.      ....      29.885 sec  ( 47.2% of XC)
  CPCM terms                ....      18.383 sec  (  2.7% of F)
Diagonalization             ....       0.000 sec  (  0.0%)
Density matrix formation    ....       2.318 sec  (  0.3%)
Total Energy calculation    ....       1.274 sec  (  0.2%)
Population analysis         ....       0.900 sec  (  0.1%)
Orbital Transformation      ....       2.926 sec  (  0.4%)
Orbital Orthonormalization  ....       0.000 sec  (  0.0%)
DIIS solution               ....      12.393 sec  (  1.7%)
SOSCF solution              ....       7.181 sec  (  1.0%)
Finished LeanSCF after 714.8 sec

Maximum memory used throughout the entire LEANSCF-calculation: 272.2 MB


-------------------------------------------------------------------------------
                          DFT DISPERSION CORRECTION                            
                                                                               
                                DFTD4 V3.4.0                                   
-------------------------------------------------------------------------------
The WB97X-D3BJ functional is recognized
Active option DFTDOPT                   ...         5   

-------------------------   ----------------
Dispersion correction           -0.070650698
-------------------------   ----------------


-------------------------   --------------------
FINAL SINGLE POINT ENERGY      -781.407156654868
-------------------------   --------------------


           ************************************************************
           *        Program running with 12 parallel MPI-processes    *
           *              working on a common directory               *
           ************************************************************

------------------------------------------------------------------------------
                              ORCA PROPERTY CALCULATIONS
------------------------------------------------------------------------------

GBWName                                 ... orca.gbw
Number of atoms                         ...     31
Number of basis functions               ...   1416
Max core memory                         ...   1024 MB

Electric properties:
Dipole moment                           ... YES
Quadrupole moment                       ...  NO
Static polarizability (Dipole/Dipole)   ...  NO
Static polarizability (Dipole/Quad.)    ...  NO
Static polarizability (Quad./Quad.)     ...  NO
Static polarizability (Velocity)        ...  NO

Atomic electric properties:
Dipole moment                           ...  NO
Quadrupole moment                       ...  NO
Static polarizability                   ...  NO

Choice of electric origin               ... Center of mass
Position of electric origin             ...    -0.000033     0.000011    -0.000000

General magnetic properties:
Magnetizability                         ...  NO

EPR properties:
g-Tensor (aka g-matrix)                 ...  NO
Zero-Field splitting spin-orbit         ...  NO
Zero-field splitting spin-spin          ...  NO
Hyperfine couplings                     ...  NO (   0 nuclei)
Quadrupole couplings                    ...  NO (   0 nuclei)
Contact density                         ...  NO (   0 nuclei)

NMR properties:
Chemical shifts                         ...  NO (   0 nuclei)
Spin-rotation constants                 ...  NO (   0 nuclei)
Spin-spin couplings                     ...  NO (   0 nuclei,    0 pairs)

Choice of magnetic origin               ... GIAO
Position of magnetic origin             ...     0.000000     0.000000     0.000000

Properties with geometric perturbations:
SCF Hessian                             ...  NO
IR spectrum                             ...  NO
VCD spectrum                            ...  NO
X-ray spectroscopy properties:
SCF XES/XAS/RIXS spectra                ...  NO


-------------
DIPOLE MOMENT
-------------

Method             : SCF
Type of density    : Electron Density
Multiplicity       :   1
Irrep              :   0
Energy             :  -781.3365059569772484 Eh
Relativity type    : 
Basis              : AO
                                X                 Y                 Z
Electronic contribution:      6.045714513      -6.746407557      -0.138669218
Nuclear contribution   :    -11.678258041      10.716869910       0.198270439
                        -----------------------------------------
Total Dipole Moment    :     -5.632543528       3.970462353       0.059601221
                        -----------------------------------------
Magnitude (a.u.)       :      6.891565148
Magnitude (Debye)      :     17.516966511


--------------------
Rotational spectrum 
--------------------
 
Rotational constants in cm-1:             0.026905             0.006713             0.005534 
Rotational constants in MHz :           806.600874           201.253106           165.914708 

Dipole components along the rotational axes: 
x,y,z [a.u.] :    -5.632538     3.970470     0.059600 
x,y,z [Debye]:   -14.316774    10.092133     0.151492 

 

Dipole moment calculation done in   0.1 sec 

Maximum memory used throughout the entire PROP-calculation: 166.4 MB

--------------------------------
SUGGESTED CITATIONS FOR THIS RUN
--------------------------------

Below you find a list of papers that are relevant to this ORCA run
We neither can nor want to force you to cite these papers, but we appreciate if you do
You receive ORCA, which is the product of decades of hard work by many enthusiastic individuals, for free
The only thing we kindly ask in return is that you cite our papers,
We deeply appreciate it, if you show your appreciation for ORCA by not just citing the generic ORCA reference.

Please note that relegating all ORCA citations to the supporting information does *not* help us.
SI sections are not indexed - citations you put there will not count into any citation statistics
But we need these citations in order to attract the funding resources that allow us to do what we are doing

Therefore, if you are a happy ORCA user, please consider citing a few of the papers listed below in the main body of your paper

In addition to the list printed below, the program has created the file orca.bibtex that contains the list in bibtex format
You can import this file easily into all common literature databanks and citation aid programs


List of essential papers. We consider these as the minimum necessary citations

  1. Neese,F.
     Software update: the ORCA program system, version 5.0
     WIRES Comput. Molec. Sci., 2022 12(1)e1606
     doi.org/10.1002/wcms.1606

List of papers to cite with high priority. The work reported in these papers was absolutely
necessary for this run to complete.
Our perspective: the developers of density functionals and basis sets usually get cited in chemistry papers
Good! But without the algorithms to do something with them, the functionals or basis sets would not do anything.
Hence, in our opinion, the algorithm design and method developments papers are equally worthy of getting cited

  1. Neese,F.
     An improvement of the resolution of the identity approximation for the formation of the Coulomb matrix
     J. Comp. Chem., 2003 24(14)1740-1747
     doi.org/10.1002/jcc.10318
  2. Neese,F.; Wennmohs,F.; Hansen,A.; Becker,U.
     Efficient, approximate and parallel Hartree-Fock and hybrid DFT calculations. A 'chain-of-spheres' algorithm for the Hartree-Fock exchange
     Chem. Phys., 2009 356(1-3)98-109
     doi.org/10.1016/j.chemphys.2008.10.036
  3. Garcia-Rates,M.; Neese,F.
     Effect of the Solute Cavity on the Solvation Energy and its Derivatives within the Framework of the Gaussian Charge Scheme
     J. Comput. Chem., 2020 41 922-939
     doi.org/10.1002/jcc.26139
  4. Helmich-Paris,B.; de Souza,B.; Neese,F.; Izsák,R.
     An improved chain of spheres for exchange algorithm
     J. Chem. Phys., 2021 155 104109
     doi.org/doi: 10.1063/5.0058766.
  5. Neese,F.
     The SHARK Integral Generation and Digestion System
     J. Comp. Chem., 2022  1-16
     doi.org/10.1002/jcc.26942
  6. Caldeweyher,E.; Bannwarth,C.; Grimme,S.
     Extension of the D3 dispersion coefficient model
     J. Chem. Phys., 2017 147 034112
     doi.org/10.1063/1.4993215
  7. Caldeweyher,E.; Ehlert,S.; Hansen,A.; Neugebauer,H.; Spicher,S.; Bannwarth,C.; Grimme,S.
     A generally applicable atomic-charge dependent London dispersion correction
     J. Chem. Phys., 2019 150 154122
     doi.org/10.1063/1.5090222
  8. Caldeweyher,E.; Mewes,J.; Ehlert,S.; Grimme,S.
     Extension and evaluation of the D4 London-dispersion model for periodic systems
     Phys. Chem. Chem. Phys., 2020 22(16)8499-8512
     doi.org/10.1039/D0CP00502A
  9. Wittmann,L.; Gordiy,I.; Friede,M.; Helmich-Paris,B.; Grimme,S.; Hansen,A.; Bursch,M.
     Extension of the D3 and D4 London Dispersion Corrections to the full Actinides Series
     Phys. Chem. Chem. Phys., 2024 26(32)21379-21394
     doi.org/https://doi.org/10.1039/D4CP01514B 

List of suggested additional citations. These are papers that are important in the 'surrounding' of 
of this run, or papers that preceded the highly important papers. If you like your results we are grateful for a citation.

  1. Izsak,R.; Neese,F.
     An overlap fitted chain of spheres exchange method
     J. Chem. Phys., 2011 135 144105
     doi.org/10.1063/1.3646921
  2. Izsak,R.; Hansen,A.; Neese,F.
     The resolution of identity and chain of spheres approximations for the LPNO-CCSD singles Fock term
     Molec. Phys., 2012 110 2413-2417
     doi.org/10.1080/00268976.2012.687466
  3. Neese,F.
     The ORCA program system
     WIRES Comput. Molec. Sci., 2012 2(1)73-78
     doi.org/10.1002/wcms.81
  4. Izsak,R.; Neese,F.; Klopper,W.
     Robust fitting techniques in the chain of spheres approximation to the Fock exchange: The role of the complementary space
     J. Chem. Phys., 2013 139 
     doi.org/10.1063/1.4819264
  5. Neese,F.
     Software update: the ORCA program system, version 4.0
     WIRES Comput. Molec. Sci., 2018 8(1)1-6
     doi.org/10.1002/wcms.1327
  6. Neese,F.; Wennmohs,F.; Becker,U.; Riplinger,C.
     The ORCA quantum chemistry program package
     J. Chem. Phys., 2020 152 Art. No. L224108
     doi.org/10.1063/5.0004608

List of optional additional citations

  1. Neese,F.
     Approximate second-order SCF convergence for spin unrestricted wavefunctions
     Chem. Phys. Lett., 2000 325(1-3)93-98
     doi.org/10.1016/s0009-2614(00)00662-x

Timings for individual modules:

Sum of individual times          ...      736.295 sec (=  12.272 min)
Startup calculation              ...       14.662 sec (=   0.244 min)   2.0 %
SCF iterations                   ...      720.129 sec (=  12.002 min)  97.8 %
Property calculations            ...        1.504 sec (=   0.025 min)   0.2 %
                             ****ORCA TERMINATED NORMALLY****
TOTAL RUN TIME: 0 days 0 hours 12 minutes 17 seconds 302 msec
