# Supplementary material for: Photovermellogens: Minimalistic Pyridinium-Based Acylhydrazones with Photoswitchable Basicity for Operation in Aqueous Media
Source: J Org Chem. 2026 May 4;91(19):6559–65. doi: 10.1021/acs.joc.5c02962 (PMC13185115; doi:10.1021/acs.joc.5c02962)
Supplement: Supplementary file 3 [file jo5c02962_si_003.zip › thermodynamics/zpa/1a/orca.out]

                                 *****************
                                 * O   R   C   A *
                                 *****************

                                            #,                                       
                                            ###                                      
                                            ####                                     
                                            #####                                    
                                            ######                                   
                                           ########,                                 
                                     ,,################,,,,,                         
                               ,,#################################,,                 
                          ,,##########################################,,             
                       ,#########################################, ''#####,          
                    ,#############################################,,   '####,        
                  ,##################################################,,,,####,       
                ,###########''''           ''''###############################       
              ,#####''   ,,,,##########,,,,          '''####'''          '####       
            ,##' ,,,,###########################,,,                        '##       
           ' ,,###''''                  '''############,,,                           
         ,,##''                                '''############,,,,        ,,,,,,###''
      ,#''                                            '''#######################'''  
     '                                                          ''''####''''         
             ,#######,   #######,   ,#######,      ##                                
            ,#'     '#,  ##    ##  ,#'     '#,    #''#        ,####,   ,####,        
            ##       ##  ##   ,#'  ##            #'  '#       #'       #'  '#        
            ##       ##  #######   ##           ,######,      #####,   #    #        
            '#,     ,#'  ##    ##  '#,     ,#' ,#      #,     #,   #   #,  ,#        
             '#######'   ##     ##  '#######'  #'      '#     '####' # '####'        


                #########################################################
                #                        -***-                          #
                #          Department of theory and spectroscopy        #
                #                                                       #
                #                      Frank Neese                      #
                #                                                       #
                #     Directorship, Architecture, Infrastructure        #
                #                    SHARK, DRIVERS                     #
                #        Core code/Algorithms in most modules           #
                #                                                       #
                #        Max Planck Institute fuer Kohlenforschung      #
                #                Kaiser Wilhelm Platz 1                 #
                #                 D-45470 Muelheim/Ruhr                 #
                #                      Germany                          #
                #                                                       #
                #                  All rights reserved                  #
                #                        -***-                          #
                #########################################################


                         Program Version 6.0.1  -  RELEASE   -


 With contributions from (in alphabetic order):
[Max-Planck-Institut fuer Kohlenforschung]                               
  Daniel Aravena         : Magnetic Suceptibility                        
  Michael Atanasov       : Ab Initio Ligand Field Theory (pilot matlab implementation)
  Alexander A. Auer      : GIAO ZORA, VPT2 properties, NMR spectrum      
  Ute Becker             : All parallelization in ORCA, NUMFREQ, NUMCALC 
  Giovanni Bistoni       : ED, misc. LED, open-shell LED, HFLD           
  Martin Brehm           : Molecular dynamics                            
  Dmytro Bykov           : pre 5.0 version of the SCF Hessian            
  Marcos Casanova-Páez   : Triplet and SCS-CIS(D). UHF-(DLPNO)-IP/EA/STEOM-CCSD. UHF-CVS-IP/STEOM-CCSD   
  Vijay G. Chilkuri      : MRCI spin determinant printing, contributions to CSF-ICE 
  Pauline Colinet        : FMM embedding                                 
  Dipayan Datta          : RHF DLPNO-CCSD density                        
  Achintya Kumar Dutta   : EOM-CC, STEOM-CC                              
  Nicolas Foglia         : Exact transition moments, OPA infrastructure, MCD improvements    
  Dmitry Ganyushin       : Spin-Orbit,Spin-Spin,Magnetic field MRCI      
  Miquel Garcia-Rates    : C-PCM and meta-GGA Hessian, CCSD/C-PCM, Gaussian charge scheme 
  Tiago L. C. Gouveia    : GS-ROHF, GS-ROCIS                             
  Yang Guo               : DLPNO-NEVPT2, F12-NEVPT2, CIM, IAO-localization        
  Andreas Hansen         : Spin unrestricted coupled pair/coupled cluster methods 
  Ingolf Harden          : AUTO-CI MPn and infrastructure                
  Benjamin Helmich-Paris : MC-RPA, TRAH-(SCF,CASSCF), AVAS, COSX integrals, SCF dyn. polar. 
  Lee Huntington         : MR-EOM, pCC                                   
  Robert Izsak           : Overlap fitted RIJCOSX, COSX-SCS-MP3, EOM     
  Riya Kayal             : Wick's Theorem for AUTO-CI, AUTO-CI UHF-CCSDT 
  Emily Kempfer          : AUTO-CI, RHF CISDT and CCSDT                  
  Christian Kollmar      : KDIIS, OOCD, Brueckner-CCSD(T), CCSD density, CASPT2, CASPT2-K, improved NEVPT2 
  Axel Koslowski         : Symmetry handling                             
  Simone Kossmann        : meta-GGA functionals, TD-DFT gradient, OOMP2, (MP2 Hessian; deprecated post 5.0) 
  Lucas Lang             : DCDCAS                                        
  Marvin Lechner         : AUTO-CI (C++ implementation), FIC-MRCC        
  Spencer Leger          : CASSCF response                               
  Dagmar Lenk            : GEPOL surface, SMD, ORCA-2-JSON               
  Dimitrios Liakos       : Extrapolation schemes; Compound Job, initial MDCI parallelization 
  Dimitrios Manganas     : Further ROCIS development; embedding schemes. LFT, Crystal Embedding 
  Dimitrios Pantazis     : SARC Basis sets                               
  Anastasios Papadopoulos: AUTO-CI, single reference methods and gradients 
  Taras Petrenko         : pre 6.0 DFT Hessian and TD-DFT gradient, (ASA, deprecated), ECA, 1-Electron XAS/XES, NRVS 
  Peter Pinski           : DLPNO-MP2, DLPNO-MP2 Gradient                 
  Christoph Reimann      : Effective Core Potentials                     
  Marius Retegan         : Local ZFS, SOC                                
  Christoph Riplinger    : Optimizer, TS searches, QM/MM, DLPNO-CCSD(T), (RO)-DLPNO pert. Triples 
  Michael Roemelt        : Original ROCIS implementation                 
  Masaaki Saitow         : Open-shell DLPNO-CCSD energy and density      
  Barbara Sandhoefer     : DKH picture change effects                    
  Kantharuban Sivalingam : CASSCF convergence/infrastructure, NEVPT2 and variants, FIC-MRCI 
  Bernardo de Souza      : ESD, SOC TD-DFT                               
  Georgi L. Stoychev     : AutoAux, RI-MP2 NMR, DLPNO-MP2 response, X2C  
  Van Anh Tran           : RI-MP2 g-tensors                              
  Willem Van den Heuvel  : Paramagnetic NMR                              
  Zikuan Wang            : NOTCH, Electric field optimization            
  Frank Wennmohs         : Technical directorship and infrastructure     
  Hang Xu                : AUTO-CI-Response properties                   
                                                                         
[FACCTs GmbH]                                                            
  Markus Bursch, Miquel Garcia-Rates, Christoph Riplinger, Bernardo de Souza, Georgi L. Stoychev 
                                                                 
  APM, Basis sets (HGBS, AHGBS, def-TZVP (Ac-Lr), def2-XVPD (La-Lu)), CI-OPT, improved COSX, DLPNO-Multilevel,           
  DOCKER, DRACO, updates on ESD, GOAT, IRC, LR-CPCM, MBIS, meta-GGA TD-DFT gradient, ML-optimized integration grids, 
  MM, NACMEs, nearIR, NEB, NEB-TS, NL-DFT gradient (VV10), 2- and 3-layer-ONIOM, interface openCOSMO-RS, QMMM,   
  Crystal-QMMM, SF, symmetry and pop. for TD-DFT, r2SCAN hybrids, SOLVATOR                                   
                                                                         
[Other institutions]                                                     
  V. Asgeirsson          : NEB                                           
  Christoph Bannwarth    : sTDA-DFT, sTD-DFT, PBEh-3c, B97-3c, D3        
  Sebastian Ehlert       : rSCAN, r2SCAN, r2SCAN-3c, D4, dhf basis sets  
  Marvin Friede          : D4 for Fr, Ra, Ac-Lr                          
  Lars Goerigk           : TD-DFT with DH, B97 family of functionals     
  Stefan Grimme          : VdW corrections, initial TS optimization, DFT functionals, gCP, sTDA/sTD-DF 
  Waldemar Hujo          : DFT-NL                                        
  H. Jonsson             : NEB                                           
  Holger Kruse           : gCP                                           
  Marcel Mueller         : wB97X-3c, vDZP basis set                      
  Hagen Neugebauer       : wr2SCAN                                       
  Tobias Risthaus        : range-separated hybrid DFT                    
  Lukas Wittmann         : regularized MP2, r2SCAN double-hybrids, wr2SCAN        
                                                                         
We gratefully acknowledge several colleagues who have allowed us to      
interface, adapt or use parts of their codes:                            
  Ed Valeev, F. Pavosevic, A. Kumar             : LibInt (2-el integral package), F12 methods 
  Garnet Chan, S. Sharma, J. Yang, R. Olivares  : DMRG                   
  Ulf Ekstrom                                   : XCFun DFT Library      
  Mihaly Kallay                                 : mrcc  (arbitrary order and MRCC methods)
  Frank Weinhold                                : gennbo (NPA and NBO analysis)           
  Simon Mueller                                 : openCOSMO-RS                            
  Christopher J. Cramer and Donald G. Truhlar   : smd solvation model                     
  S Lehtola, MJT Oliveira, MAL Marques          : LibXC Library                           
  Liviu Ungur et al                             : ANISO software                          


 Your calculation uses the libint2 library for the computation of 2-el integrals
 For citations please refer to: http://libint.valeyev.net

 Your ORCA version has been built with support for libXC version: 6.2.2
 For citations please refer to: https://libxc.gitlab.io

 This ORCA versions uses:
   CBLAS   interface :  Fast vector & matrix operations
   LAPACKE interface :  Fast linear algebra routines
   SCALAPACK package :  Parallel linear algebra routines
   Shared memory     :  Shared parallel matrices
   BLAS/LAPACK       :  OpenBLAS 0.3.27  USE64BITINT DYNAMIC_ARCH NO_AFFINITY SapphireRapids SINGLE_THREADED
        Core in use  :  SapphireRapids
   Copyright (c) 2011-2014, The OpenBLAS Project


***************************************
The coordinates will be read from file: coord.xyz
***************************************


Your calculation utilizes the atom-pairwise dispersion correction
based on EEQ partial charges (D4)


Warning: RI is on but no J-basis has been assigned. Assigning Def2/J (nothing to worry about!)
================================================================================

----- Orbital basis set information -----
Your calculation utilizes the basis: def2-QZVPP
   F. Weigend and R. Ahlrichs, Phys. Chem. Chem. Phys. 7, 3297 (2005).

----- AuxJ basis set information -----
Your calculation utilizes the auxiliary basis: def2/J
   F. Weigend, Phys. Chem. Chem. Phys. 8, 1057 (2006).

================================================================================
                                        WARNINGS
                       Please study these warnings very carefully!
================================================================================

WARNING: Old DensityContainer found on disk!
         Will remove this file - 
         If you want to keep old densities, please start your calculation with a different basename. 


================================================================================
                                       INPUT FILE
================================================================================
NAME = orca.inp
|  1> ! UKS PW6B95 D4 def2-QZVPP defgrid3 SP
|  2> %pal nprocs 12 end
|  3> * XYZFILE 0 1 coord.xyz
|  4> 
|  5> 
|  6>                          ****END OF INPUT****
================================================================================

                       ****************************
                       * Single Point Calculation *
                       ****************************

---------------------------------
CARTESIAN COORDINATES (ANGSTROEM)
---------------------------------
  N     -5.174092   -0.099177    0.058114
  C     -4.400251   -1.174433   -0.207469
  C     -3.043711   -1.101975   -0.248637
  C     -2.375428    0.133388   -0.003156
  C     -3.230312    1.235811    0.273812
  C     -4.579946    1.091986    0.298272
  H     -4.922969   -2.102772   -0.390014
  H     -2.485139   -1.997043   -0.473098
  N     -1.059875    0.357994   -0.009655
  H     -2.801542    2.209083    0.466343
  H     -5.239376    1.922310    0.507447
  C     -6.623765   -0.224493    0.152076
  H     -6.949054   -1.096804   -0.406582
  H     -6.929682   -0.330350    1.191363
  H     -7.094471    0.657647   -0.273198
  N     -0.368915   -0.740084   -0.269794
  C      0.923425   -0.711143   -0.304351
  C      1.837924    0.428731   -0.150787
  H      1.377323   -1.673449   -0.509708
  O      1.489349    1.597079   -0.149903
  C      3.292766    0.094805   -0.034515
  C      3.744594   -1.116849    0.488446
  C      5.103655   -1.364038    0.621162
  C      6.027501   -0.409398    0.219865
  C      5.587311    0.801475   -0.301743
  C      4.230805    1.055337   -0.416831
  H      3.042072   -1.870218    0.820141
  H      5.439727   -2.303641    1.039527
  H      7.087541   -0.605766    0.315654
  H      6.303652    1.549388   -0.615791
  H      3.894827    2.002430   -0.818261

----------------------------
CARTESIAN COORDINATES (A.U.)
----------------------------
  NO LB      ZA    FRAG     MASS         X           Y           Z
   0 N     7.0000    0    14.007   -9.777616   -0.187418    0.109820
   1 C     6.0000    0    12.011   -8.315269   -2.219357   -0.392060
   2 C     6.0000    0    12.011   -5.751779   -2.082431   -0.469857
   3 C     6.0000    0    12.011   -4.488908    0.252068   -0.005965
   4 C     6.0000    0    12.011   -6.104406    2.335344    0.517430
   5 C     6.0000    0    12.011   -8.654843    2.063555    0.563651
   6 H     1.0000    0     1.008   -9.303063   -3.973664   -0.737019
   7 H     1.0000    0     1.008   -4.696232   -3.773865   -0.894026
   8 N     7.0000    0    14.007   -2.002873    0.676511   -0.018245
   9 H     1.0000    0     1.008   -5.294148    4.174561    0.881260
  10 H     1.0000    0     1.008   -9.900986    3.632639    0.958936
  11 C     6.0000    0    12.011  -12.517101   -0.424231    0.287383
  12 H     1.0000    0     1.008  -13.131809   -2.072659   -0.768329
  13 H     1.0000    0     1.008  -13.095202   -0.624272    2.251350
  14 H     1.0000    0     1.008  -13.406607    1.242773   -0.516269
  15 N     7.0000    0    14.007   -0.697148   -1.398555   -0.509838
  16 C     6.0000    0    12.011    1.745020   -1.343866   -0.575140
  17 C     6.0000    0    12.011    3.473173    0.810183   -0.284945
  18 H     1.0000    0     1.008    2.602764   -3.162361   -0.963208
  19 O     8.0000    0    15.999    2.814462    3.018042   -0.283275
  20 C     6.0000    0    12.011    6.222425    0.179156   -0.065224
  21 C     6.0000    0    12.011    7.076256   -2.110539    0.923030
  22 C     6.0000    0    12.011    9.644510   -2.577657    1.173826
  23 C     6.0000    0    12.011   11.390327   -0.773650    0.415485
  24 C     6.0000    0    12.011   10.558487    1.514568   -0.570211
  25 C     6.0000    0    12.011    7.995063    1.994298   -0.787696
  26 H     1.0000    0     1.008    5.748683   -3.534201    1.549841
  27 H     1.0000    0     1.008   10.279594   -4.353250    1.964421
  28 H     1.0000    0     1.008   13.393512   -1.144733    0.596500
  29 H     1.0000    0     1.008   11.912177    2.927918   -1.163676
  30 H     1.0000    0     1.008    7.360156    3.784045   -1.546290

--------------------------------
INTERNAL COORDINATES (ANGSTROEM)
--------------------------------
 N      0   0   0     0.000000000000     0.00000000     0.00000000
 C      1   0   0     1.351125225870     0.00000000     0.00000000
 C      2   1   0     1.359097483956   122.35655589     0.00000000
 C      3   2   1     1.425828119516   120.58345116     0.25751046
 C      4   3   2     1.422278088479   115.04802890   359.85641445
 C      1   2   3     1.352610787329   118.95703586   359.67848740
 H      2   1   3     1.080911995658   116.08576663   180.18318366
 H      3   2   1     1.078671542583   118.61508327   180.41191581
 N      4   3   2     1.334604822354   127.37159144   180.04029475
 H      5   4   3     1.080819029744   119.61854665   180.28378918
 H      6   1   2     1.080758826083   116.29064702   180.10303965
 C      1   2   3     1.458110283705   120.91024618   182.69996093
 H     12   1   2     1.085743077615   109.49708769   336.26726159
 H     12   1   2     1.088534711856   110.44410350    96.55752824
 H     12   1   2     1.086551264158   109.61552759   217.07135960
 N      9   4   3     1.323205647674   112.08790809   359.40355470
 C     16   9   4     1.293125150415   120.56731889   180.61873154
 C     17  16   9     1.469422841239   129.53449277   356.79264579
 H     17  16   9     1.083617867748   113.81647958   178.99354949
 O     18  17  16     1.219238804789   124.43690374   348.93626532
 C     18  17  16     1.497193823294   116.09428355   170.98378710
 C     21  18  17     1.394898819880   122.52052827   332.14585488
 C     22  21  18     1.387718516186   120.51780622   182.30607093
 C     23  22  21     1.387756885195   120.11762596   359.31643748
 C     24  23  22     1.389983900204   119.79846579     0.71589200
 C     25  24  23     1.384846026022   120.07186011     0.18236132
 H     22  21  18     1.082184281345   120.61987229     0.79173122
 H     23  22  21     1.082048059888   119.72441759   179.26374664
 H     24  23  22     1.082321981002   120.10637093   180.52057523
 H     25  24  23     1.082194639567   120.08771559   179.97716479
 H     26  25  24     1.082133809788   119.69554137   179.63530123

---------------------------
INTERNAL COORDINATES (A.U.)
---------------------------
 N      0   0   0     0.000000000000     0.00000000     0.00000000
 C      1   0   0     2.553256649526     0.00000000     0.00000000
 C      2   1   0     2.568322033978   122.35655589     0.00000000
 C      3   2   1     2.694424659928   120.58345116     0.25751046
 C      4   3   2     2.687716073503   115.04802890   359.85641445
 C      1   2   3     2.556063953839   118.95703586   359.67848740
 H      2   1   3     2.042627646664   116.08576663   180.18318366
 H      3   2   1     2.038393803936   118.61508327   180.41191581
 N      4   3   2     2.522037611259   127.37159144   180.04029475
 H      5   4   3     2.042451966547   119.61854665   180.28378918
 H      6   1   2     2.042338198114   116.29064702   180.10303965
 C      1   2   3     2.755429109257   120.91024618   182.69996093
 H     12   1   2     2.051757068493   109.49708769   336.26726159
 H     12   1   2     2.057032492675   110.44410350    96.55752824
 H     12   1   2     2.053284319725   109.61552759   217.07135960
 N      9   4   3     2.500496292962   112.08790809   359.40355470
 C     16   9   4     2.443652391170   120.56731889   180.61873154
 C     17  16   9     2.776806744871   129.53449277   356.79264579
 H     17  16   9     2.047741003867   113.81647958   178.99354949
 O     18  17  16     2.304027432900   124.43690374   348.93626532
 C     18  17  16     2.829286295423   116.09428355   170.98378710
 C     21  18  17     2.635976754103   122.52052827   332.14585488
 C     22  21  18     2.622407946562   120.51780622   182.30607093
 C     23  22  21     2.622480453483   120.11762596   359.31643748
 C     24  23  22     2.626688901945   119.79846579     0.71589200
 C     25  24  23     2.616979726831   120.07186011     0.18236132
 H     22  21  18     2.045031918177   120.61987229     0.79173122
 H     23  22  21     2.044774496930   119.72441759   179.26374664
 H     24  23  22     2.045292132816   120.10637093   180.52057523
 H     25  24  23     2.045051492380   120.08771559   179.97716479
 H     26  25  24     2.044936540755   119.69554137   179.63530123

---------------------
BASIS SET INFORMATION
---------------------
There are 4 groups of distinct atoms

 Group   1 Type N   : 15s8p3d2f1g contracted to 7s4p3d2f1g pattern {8211111/5111/111/11/1}
 Group   2 Type C   : 15s8p3d2f1g contracted to 7s4p3d2f1g pattern {8211111/5111/111/11/1}
 Group   3 Type H   : 7s3p2d1f contracted to 4s3p2d1f pattern {4111/111/11/1}
 Group   4 Type O   : 15s8p3d2f1g contracted to 7s4p3d2f1g pattern {8211111/5111/111/11/1}

Atom   0N    basis set group =>   1
Atom   1C    basis set group =>   2
Atom   2C    basis set group =>   2
Atom   3C    basis set group =>   2
Atom   4C    basis set group =>   2
Atom   5C    basis set group =>   2
Atom   6H    basis set group =>   3
Atom   7H    basis set group =>   3
Atom   8N    basis set group =>   1
Atom   9H    basis set group =>   3
Atom  10H    basis set group =>   3
Atom  11C    basis set group =>   2
Atom  12H    basis set group =>   3
Atom  13H    basis set group =>   3
Atom  14H    basis set group =>   3
Atom  15N    basis set group =>   1
Atom  16C    basis set group =>   2
Atom  17C    basis set group =>   2
Atom  18H    basis set group =>   3
Atom  19O    basis set group =>   4
Atom  20C    basis set group =>   2
Atom  21C    basis set group =>   2
Atom  22C    basis set group =>   2
Atom  23C    basis set group =>   2
Atom  24C    basis set group =>   2
Atom  25C    basis set group =>   2
Atom  26H    basis set group =>   3
Atom  27H    basis set group =>   3
Atom  28H    basis set group =>   3
Atom  29H    basis set group =>   3
Atom  30H    basis set group =>   3
---------------------------------
AUXILIARY/J BASIS SET INFORMATION
---------------------------------
There are 4 groups of distinct atoms

 Group   1 Type N   : 12s5p4d2f1g contracted to 6s4p3d1f1g pattern {711111/2111/211/2/1}
 Group   2 Type C   : 12s5p4d2f1g contracted to 6s4p3d1f1g pattern {711111/2111/211/2/1}
 Group   3 Type H   : 5s2p1d contracted to 3s1p1d pattern {311/2/1}
 Group   4 Type O   : 12s5p4d2f1g contracted to 6s4p3d1f1g pattern {711111/2111/211/2/1}

Atom   0N    basis set group =>   1
Atom   1C    basis set group =>   2
Atom   2C    basis set group =>   2
Atom   3C    basis set group =>   2
Atom   4C    basis set group =>   2
Atom   5C    basis set group =>   2
Atom   6H    basis set group =>   3
Atom   7H    basis set group =>   3
Atom   8N    basis set group =>   1
Atom   9H    basis set group =>   3
Atom  10H    basis set group =>   3
Atom  11C    basis set group =>   2
Atom  12H    basis set group =>   3
Atom  13H    basis set group =>   3
Atom  14H    basis set group =>   3
Atom  15N    basis set group =>   1
Atom  16C    basis set group =>   2
Atom  17C    basis set group =>   2
Atom  18H    basis set group =>   3
Atom  19O    basis set group =>   4
Atom  20C    basis set group =>   2
Atom  21C    basis set group =>   2
Atom  22C    basis set group =>   2
Atom  23C    basis set group =>   2
Atom  24C    basis set group =>   2
Atom  25C    basis set group =>   2
Atom  26H    basis set group =>   3
Atom  27H    basis set group =>   3
Atom  28H    basis set group =>   3
Atom  29H    basis set group =>   3
Atom  30H    basis set group =>   3

Checking for AutoStart:
The File: orca.gbw exists
Trying to determine its content:
     ... Fine, the file contains calculation information
     ... Fine, the calculation information was read
     ... Fine, the file contains a basis set
     ... Fine, the basis set was read
     ... Fine, the file contains a geometry
     ... Fine, the geometry was read
     ... Fine, the file contains a set of orbitals
     ... Fine, the orbitals can be read
     => possible old guess file was deleted
     => GBW file was renamed to GES file
     => GES file is set as startup file
     => Guess is set to MORead
     ... now leaving AutoStart


           ************************************************************
           *        Program running with 12 parallel MPI-processes    *
           *              working on a common directory               *
           ************************************************************
------------------------------------------------------------------------------
                             ORCA STARTUP CALCULATIONS
                           -- RI-GTO INTEGRALS CHOSEN --
------------------------------------------------------------------------------
------------------------------------------------------------------------------
                   ___                                                        
                  /   \      - P O W E R E D   B Y -                         
                 /     \                                                     
                 |  |  |   _    _      __       _____    __    __             
                 |  |  |  | |  | |    /  \     |  _  \  |  |  /  |          
                  \  \/   | |  | |   /    \    | | | |  |  | /  /          
                 / \  \   | |__| |  /  /\  \   | |_| |  |  |/  /          
                |  |  |   |  __  | /  /__\  \  |    /   |      \           
                |  |  |   | |  | | |   __   |  |    \   |  |\   \          
                \     /   | |  | | |  |  |  |  | |\  \  |  | \   \       
                 \___/    |_|  |_| |__|  |__|  |_| \__\ |__|  \__/        
                                                                              
                      - O R C A' S   B I G   F R I E N D -                    
                                      &                                       
                       - I N T E G R A L  F E E D E R -                       
                                                                              
 v1 FN, 2020, v2 2021, v3 2022-2024                                           
------------------------------------------------------------------------------


----------------------
SHARK INTEGRAL PACKAGE
----------------------

Number of atoms                             ...     31
Number of basis functions                   ...   1416
Number of shells                            ...    436
Maximum angular momentum                    ...      4
Integral batch strategy                     ... SHARK/LIBINT Hybrid
RI-J (if used) integral strategy            ... SPLIT-RIJ (Revised 2003 algorithm where possible)
Printlevel                                  ...      1
Contraction scheme used                     ... SEGMENTED contraction
Prescreening option                         ... SCHWARTZ
   Thresh                                   ... 1.000e-10
   Tcut                                     ... 1.000e-11
   Tpresel                                  ... 1.000e-11 
Coulomb Range Separation                    ... NOT USED
Exchange Range Separation                   ... NOT USED
Multipole approximations                    ... NOT USED
Finite Nucleus Model                        ... NOT USED
CABS basis                                  ... NOT available
Auxiliary Coulomb fitting basis             ... AVAILABLE
   # of basis functions in Aux-J            ...   1025
   # of shells in Aux-J                     ...    335
   Maximum angular momentum in Aux-J        ...      4
Auxiliary J/K fitting basis                 ... NOT available
Auxiliary Correlation fitting basis         ... NOT available
Auxiliary 'external' fitting basis          ... NOT available

Checking pre-screening integrals            ... done (  0.0 sec) Dimension = 436
Check shell pair data                       ... done (  0.0 sec)
Shell pair information
Shell pair cut-off parameter TPreSel        ...   1.0e-11
Total number of shell pairs                 ...     95266
Shell pairs after pre-screening             ...     51765
Total number of primitive shell pairs       ...    239866
Primitive shell pairs kept                  ...     93397
          la=0 lb=0:   8022 shell pairs
          la=1 lb=0:  11657 shell pairs
          la=1 lb=1:   4097 shell pairs
          la=2 lb=0:   7173 shell pairs
          la=2 lb=1:   5220 shell pairs
          la=2 lb=2:   1666 shell pairs
          la=3 lb=0:   4270 shell pairs
          la=3 lb=1:   3111 shell pairs
          la=3 lb=2:   1909 shell pairs
          la=3 lb=3:    581 shell pairs
          la=4 lb=0:   1636 shell pairs
          la=4 lb=1:   1178 shell pairs
          la=4 lb=2:    724 shell pairs
          la=4 lb=3:    431 shell pairs
          la=4 lb=4:     90 shell pairs

Calculating one electron integrals          ... done (  0.1 sec)
Calculating RI/J V-Matrix + Cholesky decomp.... done (  0.1 sec)
Calculating Nuclear repulsion               ... done (  0.0 sec) ENN=   1133.368706631018 Eh

Diagonalization of the overlap matrix:
Smallest eigenvalue                        ... 5.983e-06
Time for diagonalization                   ...    0.304 sec
Threshold for overlap eigenvalues          ... 1.000e-07
Number of eigenvalues below threshold      ... 0
Time for construction of square roots      ...    0.206 sec
Total time needed                          ...    0.528 sec

-------------------
DFT GRID GENERATION
-------------------

General Integration Accuracy     IntAcc      ... 4.959
Radial Grid Type                 RadialGrid  ... OptM3 with GC (2021)
Angular Grid (max. ang.)         AngularGrid ... 6 (Lebedev-590)
Angular grid pruning method      GridPruning ... 4 (adaptive)
Weight generation scheme         WeightScheme... mBecke (2022)
Basis function cutoff            BFCut       ... 1.0000e-10
Integration weight cutoff        WCut        ... 1.0000e-14
Partially contracted basis set               ... off
Rotationally invariant grid construction     ... off
Angular grids for H and He will be reduced by one unit
Diffuse basis detected: some atoms will have their outermost
                        angular grid increased by 1.

Total number of grid points                  ...   377972
Total number of batches                      ...     5924
Average number of points per batch           ...       63
Average number of grid points per atom       ...    12193

--------------------
COSX GRID GENERATION
--------------------

GRIDX 1
-------
General Integration Accuracy     IntAcc      ... 4.020
Radial Grid Type                 RadialGrid  ... OptM3 with GC (2021)
Angular Grid (max. ang.)         AngularGrid ... 2 (Lebedev-110)
Angular grid pruning method      GridPruning ... 4 (adaptive)
Weight generation scheme         WeightScheme... mBecke (2022)
Basis function cutoff            BFCut       ... 1.0000e-10
Integration weight cutoff        WCut        ... 1.0000e-14
Partially contracted basis set               ... on
Rotationally invariant grid construction     ... off
Angular grids for H and He will be reduced by one unit
Diffuse basis detected: some atoms will have their outermost
                        angular grid increased by 1.

Total number of grid points                  ...    47028
Total number of batches                      ...      380
Average number of points per batch           ...      123
Average number of grid points per atom       ...     1517
UseSFitting                                  ... on

GRIDX 2
-------
General Integration Accuracy     IntAcc      ... 4.338
Radial Grid Type                 RadialGrid  ... OptM3 with GC (2021)
Angular Grid (max. ang.)         AngularGrid ... 3 (Lebedev-194)
Angular grid pruning method      GridPruning ... 4 (adaptive)
Weight generation scheme         WeightScheme... mBecke (2022)
Basis function cutoff            BFCut       ... 1.0000e-10
Integration weight cutoff        WCut        ... 1.0000e-14
Partially contracted basis set               ... on
Rotationally invariant grid construction     ... off
Angular grids for H and He will be reduced by one unit
Diffuse basis detected: some atoms will have their outermost
                        angular grid increased by 1.

Total number of grid points                  ...   101459
Total number of batches                      ...      806
Average number of points per batch           ...      125
Average number of grid points per atom       ...     3273
UseSFitting                                  ... on

GRIDX 3
-------
General Integration Accuracy     IntAcc      ... 4.871
Radial Grid Type                 RadialGrid  ... OptM3 with GC (2021)
Angular Grid (max. ang.)         AngularGrid ... 4 (Lebedev-302)
Angular grid pruning method      GridPruning ... 4 (adaptive)
Weight generation scheme         WeightScheme... mBecke (2022)
Basis function cutoff            BFCut       ... 1.0000e-10
Integration weight cutoff        WCut        ... 1.0000e-14
Partially contracted basis set               ... on
Rotationally invariant grid construction     ... off
Angular grids for H and He will be reduced by one unit
Diffuse basis detected: some atoms will have their outermost
                        angular grid increased by 1.

Total number of grid points                  ...   187140
Total number of batches                      ...     1477
Average number of points per batch           ...      126
Average number of grid points per atom       ...     6037
UseSFitting                                  ... on
Initializing property integral containers    ... done (  0.0 sec)

SHARK setup successfully completed in  12.8 seconds

Maximum memory used throughout the entire STARTUP-calculation: 149.3 MB


           ************************************************************
           *        Program running with 12 parallel MPI-processes    *
           *              working on a common directory               *
           ************************************************************
-------------------------------------------------------------------------------
                                 ORCA GUESS
                   Start orbitals & Density for SCF / CASSCF
-------------------------------------------------------------------------------

------------
SCF SETTINGS
------------
Hamiltonian:
 Density Functional     Method          .... DFT(GTOs)
 Exchange Functional    Exchange        .... PW6
 Correlation Functional Correlation     .... B95
 Gradients option       PostSCFGGA      .... off
 Hybrid DFT is turned on
   Fraction HF Exchange ScalHFX         ....  0.280000
   Scaling of DF-GGA-X  ScalDFX         ....  0.720000
   Scaling of DF-GGA-C  ScalDFC         ....  1.000000
   Scaling of DF-LDA-C  ScalLDAC        ....  1.000000
   Perturbative correction              ....  0.000000
   NL short-range parameter             ....  9.000000
 RI-approximation to the Coulomb term is turned on
   Number of AuxJ basis functions       .... 1025
   RIJ-COSX (HFX calculated with COS-X)).... on


General Settings:
 Integral files         IntName         .... orca
 Hartree-Fock type      HFTyp           .... UHF
 Total Charge           Charge          ....    0
 Multiplicity           Mult            ....    1
 Number of Electrons    NEL             ....  126
 Basis Dimension        Dim             .... 1416
 Nuclear Repulsion      ENuc            ....   1133.3687066310 Eh

Convergence Acceleration:
 AO-DIIS                CNVDIIS         .... on
   Start iteration      DIISMaxIt       ....    12
   Startup error        DIISStart       ....  0.200000
   # of expansion vecs  DIISMaxEq       ....     5
   Bias factor          DIISBfac        ....   1.050
   Max. coefficient     DIISMaxC        ....  10.000
 MO-DIIS                CNVKDIIS        .... off
 Trust-Rad. Augm. Hess. CNVTRAH         .... auto
   Auto Start mean grad. ratio tolernc. ....  1.125000
   Auto Start start iteration           ....     1
   Auto Start num. interpolation iter.  ....    10
   Max. Number of Micro iterations      ....    24
   Max. Number of Macro iterations      .... Maxiter - #DIIS iter
   Number of Davidson start vectors     ....     2
   Converg. threshold    (grad. norm)   ....   5.000e-05
   Grad. Scal. Fac. for Micro threshold ....   0.100
   Minimum threshold for Micro iter.    ....   1.000e-02
   NR start threshold (gradient norm)   ....   1.000e-04
   Initial trust radius                 ....   0.400
   Minimum AH scaling param. (alpha)    ....   1.000
   Maximum AH scaling param. (alpha)    .... 1000.000
   Quad. conv. algorithm                .... NR
   White noise on init. David. guess    .... on
   Maximum white noise                  ....   0.010
   Pseudo random numbers                .... off
   Inactive MOs                         .... canonical
   Orbital update algorithm             .... Taylor
   Preconditioner                       .... Diag
   Full preconditioner red. dimension   ....   250
 SOSCF                  CNVSOSCF        .... on
   Start iteration      SOSCFMaxIt      ....   150
   Startup grad/error   SOSCFStart      ....  0.003300
   Hessian update       SOSCFHessUp     .... L-BFGS
 Level Shifting         CNVShift        .... on
   Level shift para.    LevelShift      ....    0.2500
   Turn off err/grad.   ShiftErr        ....    0.0010
 Zerner damping         CNVZerner       .... off
 Static damping         CNVDamp         .... on
   Fraction old density DampFac         ....    0.7000
   Max. Damping (<1)    DampMax         ....    0.9800
   Min. Damping (>=0)   DampMin         ....    0.0000
   Turn off err/grad.   DampErr         ....    0.1000

SCF Procedure:
 Maximum # iterations   MaxIter         ....   125
 SCF integral mode      SCFMode         .... Direct
   Integral package                     .... SHARK and LIBINT hybrid scheme
 Reset frequency        DirectResetFreq ....    20
 Integral Threshold     Thresh          ....  1.000e-10 Eh
 Primitive CutOff       TCut            ....  1.000e-11 Eh

Convergence Tolerance:
 Convergence Check Mode ConvCheckMode   .... Total+1el-Energy
 Convergence forced     ConvForced      .... 0
 Energy Change          TolE            ....  1.000e-06 Eh
 1-El. energy change                    ....  1.000e-03 Eh
 Orbital Gradient       TolG            ....  5.000e-05
 Orbital Rotation angle TolX            ....  5.000e-05
 DIIS Error             TolErr          ....  1.000e-06

---------------------
INITIAL GUESS: MOREAD
---------------------
Guess MOs are being read from file: orca.ges
Input Geometry matches current geometry (good)
Input basis set matches current basis set (good)
MOs were renormalized
MOs were reorthogonalized (Cholesky)
                      ------------------
                      INITIAL GUESS DONE (   3.8 sec)
                      ------------------
             **** ENERGY FILE WAS UPDATED (orca.en.tmp) ****
Finished Guess after   4.9 sec
Maximum memory used throughout the entire GUESS-calculation: 184.0 MB


           ************************************************************
           *        Program running with 12 parallel MPI-processes    *
           *              working on a common directory               *
           ************************************************************

-------------------------------------------------------------------------------------------
                                      ORCA LEAN-SCF
                              memory conserving SCF solver
-------------------------------------------------------------------------------------------

----------------------------------------D-I-I-S--------------------------------------------
Iteration    Energy (Eh)           Delta-E    RMSDP     MaxDP     DIISErr   Damp  Time(sec)
-------------------------------------------------------------------------------------------
               ***  Starting incremental Fock matrix formation  ***
                              *** Initializing SOSCF ***
---------------------------------------S-O-S-C-F--------------------------------------
Iteration    Energy (Eh)           Delta-E    RMSDP     MaxDP     MaxGrad    Time(sec)
--------------------------------------------------------------------------------------
    1    -782.0535313728369147     0.00e+00  2.20e-06  2.27e-04  1.07e-05    68.3
               *** Restarting incremental Fock matrix formation ***
    2    -782.0535313764842158    -3.65e-09  5.12e-07  4.18e-05  1.75e-05    67.6
    3    -782.0535311228079536     2.54e-07  1.03e-06  1.84e-04  4.56e-05    20.8
                 **** Energy Check signals convergence ****

               *****************************************************
               *                     SUCCESS                       *
               *           SCF CONVERGED AFTER   3 CYCLES          *
               *****************************************************

Recomputing exchange energy using gridx3       ... done (   84.548 sec)
Old exchange energy                            :    -29.502698734 Eh
New exchange energy                            :    -29.502700401 Eh
Exchange energy change after final integration :     -0.000001668 Eh
Total energy after final integration           :   -782.053532791 Eh
             **** ENERGY FILE WAS UPDATED (orca.en.tmp) ****

----------------
TOTAL SCF ENERGY
----------------

Total Energy       :       -782.05353279056828 Eh          -21280.75852 eV

Components:
Nuclear Repulsion  :       1133.36870663101809 Eh           30840.53041 eV
Electronic Energy  :      -1915.42223775382604 Eh          -52121.28888 eV
One Electron Energy:      -3308.04961891376388 Eh          -90016.60649 eV
Two Electron Energy:       1392.62738115993784 Eh           37895.31760 eV

Virial components:
Potential Energy   :      -1560.93345278927472 Eh          -42475.15865 eV
Kinetic Energy     :        778.87991999870633 Eh           21194.40013 eV
Virial Ratio       :          2.00407458545326

DFT components:
N(Alpha)           :       62.999998029673 electrons
N(Beta)            :       62.999998029673 electrons
N(Total)           :      125.999996059345 electrons
E(X)               :      -77.403949616293 Eh       
E(C)               :       -4.464682588026 Eh       
E(XC)              :      -81.868632204319 Eh       

---------------
SCF CONVERGENCE
---------------

  Last Energy change         ...   -2.5368e-07  Tolerance :   1.0000e-06
  Last MAX-Density change    ...    1.8417e-04  Tolerance :   1.0000e-05
  Last RMS-Density change    ...    1.0310e-06  Tolerance :   1.0000e-06
  Last DIIS Error            ...    3.4952e-05  Tolerance :   1.0000e-06
  Last Orbital Gradient      ...    4.5589e-05  Tolerance :   5.0000e-05
  Last Orbital Rotation      ...    7.2850e-05  Tolerance :   5.0000e-05


----------------------
UHF SPIN CONTAMINATION
----------------------

Warning: in a DFT calculation there is little theoretical justification to 
         calculate <S**2> as in Hartree-Fock theory. We will do it anyways
         but you should keep in mind that the values have only limited relevance

Expectation value of <S**2>     :     0.000000
Ideal value S*(S+1) for S=0.0   :     0.000000
Deviation                       :     0.000000

----------------
ORBITAL ENERGIES
----------------
                 SPIN UP ORBITALS
  NO   OCC          E(Eh)            E(eV) 
   0   1.0000     -19.250852      -523.8423 
   1   1.0000     -14.556782      -396.1102 
   2   1.0000     -14.472789      -393.8246 
   3   1.0000     -14.447076      -393.1249 
   4   1.0000     -10.371307      -282.2176 
   5   1.0000     -10.367214      -282.1062 
   6   1.0000     -10.365644      -282.0635 
   7   1.0000     -10.356047      -281.8024 
   8   1.0000     -10.343911      -281.4721 
   9   1.0000     -10.313337      -280.6402 
  10   1.0000     -10.311656      -280.5944 
  11   1.0000     -10.300198      -280.2826 
  12   1.0000     -10.295800      -280.1630 
  13   1.0000     -10.295448      -280.1534 
  14   1.0000     -10.294980      -280.1406 
  15   1.0000     -10.293238      -280.0932 
  16   1.0000     -10.291732      -280.0523 
  17   1.0000     -10.289855      -280.0012 
  18   1.0000      -1.056092       -28.7377 
  19   1.0000      -1.042939       -28.3798 
  20   1.0000      -1.010732       -27.5034 
  21   1.0000      -0.880408       -23.9571 
  22   1.0000      -0.877994       -23.8914 
  23   1.0000      -0.826050       -22.4780 
  24   1.0000      -0.820674       -22.3317 
  25   1.0000      -0.779638       -21.2150 
  26   1.0000      -0.765547       -20.8316 
  27   1.0000      -0.754229       -20.5236 
  28   1.0000      -0.696871       -18.9628 
  29   1.0000      -0.683152       -18.5895 
  30   1.0000      -0.649270       -17.6675 
  31   1.0000      -0.622790       -16.9470 
  32   1.0000      -0.604366       -16.4456 
  33   1.0000      -0.581311       -15.8183 
  34   1.0000      -0.559039       -15.2122 
  35   1.0000      -0.537648       -14.6302 
  36   1.0000      -0.534290       -14.5388 
  37   1.0000      -0.525662       -14.3040 
  38   1.0000      -0.498402       -13.5622 
  39   1.0000      -0.489226       -13.3125 
  40   1.0000      -0.485274       -13.2050 
  41   1.0000      -0.467278       -12.7153 
  42   1.0000      -0.461835       -12.5672 
  43   1.0000      -0.456083       -12.4107 
  44   1.0000      -0.447235       -12.1699 
  45   1.0000      -0.440636       -11.9903 
  46   1.0000      -0.433814       -11.8047 
  47   1.0000      -0.431721       -11.7477 
  48   1.0000      -0.417326       -11.3560 
  49   1.0000      -0.410303       -11.1649 
  50   1.0000      -0.393711       -10.7134 
  51   1.0000      -0.387906       -10.5555 
  52   1.0000      -0.367927       -10.0118 
  53   1.0000      -0.365873        -9.9559 
  54   1.0000      -0.356974        -9.7138 
  55   1.0000      -0.346274        -9.4226 
  56   1.0000      -0.316865        -8.6223 
  57   1.0000      -0.311004        -8.4628 
  58   1.0000      -0.270361        -7.3569 
  59   1.0000      -0.265104        -7.2139 
  60   1.0000      -0.257099        -6.9960 
  61   1.0000      -0.210312        -5.7229 
  62   1.0000      -0.203674        -5.5423 
  63   0.0000      -0.068391        -1.8610 
  64   0.0000      -0.029971        -0.8155 
  65   0.0000      -0.020296        -0.5523 
  66   0.0000      -0.001566        -0.0426 
  67   0.0000       0.001376         0.0374 
  68   0.0000       0.021574         0.5871 
  69   0.0000       0.029126         0.7926 
  70   0.0000       0.031214         0.8494 
  71   0.0000       0.038951         1.0599 
  72   0.0000       0.054740         1.4895 
  73   0.0000       0.059108         1.6084 

                 SPIN DOWN ORBITALS
  NO   OCC          E(Eh)            E(eV) 
   0   1.0000     -19.250852      -523.8423 
   1   1.0000     -14.556782      -396.1102 
   2   1.0000     -14.472789      -393.8246 
   3   1.0000     -14.447076      -393.1249 
   4   1.0000     -10.371307      -282.2176 
   5   1.0000     -10.367214      -282.1062 
   6   1.0000     -10.365644      -282.0635 
   7   1.0000     -10.356047      -281.8024 
   8   1.0000     -10.343911      -281.4721 
   9   1.0000     -10.313337      -280.6402 
  10   1.0000     -10.311656      -280.5944 
  11   1.0000     -10.300198      -280.2826 
  12   1.0000     -10.295800      -280.1630 
  13   1.0000     -10.295448      -280.1534 
  14   1.0000     -10.294980      -280.1406 
  15   1.0000     -10.293238      -280.0932 
  16   1.0000     -10.291732      -280.0523 
  17   1.0000     -10.289855      -280.0012 
  18   1.0000      -1.056092       -28.7377 
  19   1.0000      -1.042939       -28.3798 
  20   1.0000      -1.010732       -27.5034 
  21   1.0000      -0.880408       -23.9571 
  22   1.0000      -0.877994       -23.8914 
  23   1.0000      -0.826050       -22.4780 
  24   1.0000      -0.820674       -22.3317 
  25   1.0000      -0.779638       -21.2150 
  26   1.0000      -0.765547       -20.8316 
  27   1.0000      -0.754229       -20.5236 
  28   1.0000      -0.696871       -18.9628 
  29   1.0000      -0.683152       -18.5895 
  30   1.0000      -0.649270       -17.6675 
  31   1.0000      -0.622790       -16.9470 
  32   1.0000      -0.604366       -16.4456 
  33   1.0000      -0.581311       -15.8183 
  34   1.0000      -0.559039       -15.2122 
  35   1.0000      -0.537648       -14.6302 
  36   1.0000      -0.534290       -14.5388 
  37   1.0000      -0.525662       -14.3040 
  38   1.0000      -0.498402       -13.5622 
  39   1.0000      -0.489226       -13.3125 
  40   1.0000      -0.485274       -13.2050 
  41   1.0000      -0.467278       -12.7153 
  42   1.0000      -0.461835       -12.5672 
  43   1.0000      -0.456083       -12.4107 
  44   1.0000      -0.447235       -12.1699 
  45   1.0000      -0.440636       -11.9903 
  46   1.0000      -0.433814       -11.8047 
  47   1.0000      -0.431721       -11.7477 
  48   1.0000      -0.417326       -11.3560 
  49   1.0000      -0.410303       -11.1649 
  50   1.0000      -0.393711       -10.7134 
  51   1.0000      -0.387906       -10.5555 
  52   1.0000      -0.367927       -10.0118 
  53   1.0000      -0.365873        -9.9559 
  54   1.0000      -0.356974        -9.7138 
  55   1.0000      -0.346274        -9.4226 
  56   1.0000      -0.316865        -8.6223 
  57   1.0000      -0.311004        -8.4628 
  58   1.0000      -0.270361        -7.3569 
  59   1.0000      -0.265104        -7.2139 
  60   1.0000      -0.257099        -6.9960 
  61   1.0000      -0.210312        -5.7229 
  62   1.0000      -0.203674        -5.5423 
  63   0.0000      -0.068391        -1.8610 
  64   0.0000      -0.029971        -0.8155 
  65   0.0000      -0.020296        -0.5523 
  66   0.0000      -0.001566        -0.0426 
  67   0.0000       0.001376         0.0374 
  68   0.0000       0.021574         0.5871 
  69   0.0000       0.029126         0.7926 
  70   0.0000       0.031214         0.8494 
  71   0.0000       0.038951         1.0599 
  72   0.0000       0.054740         1.4895 
  73   0.0000       0.059108         1.6084 
*Only the first 10 virtual orbitals were printed.

                    ********************************
                    * MULLIKEN POPULATION ANALYSIS *
                    ********************************

--------------------------------------------
MULLIKEN ATOMIC CHARGES AND SPIN POPULATIONS
--------------------------------------------
   0 N :   -0.189119    0.000000
   1 C :    0.052128    0.000000
   2 C :   -0.187338   -0.000000
   3 C :    0.221361   -0.000000
   4 C :   -0.197183    0.000000
   5 C :    0.071391   -0.000000
   6 H :    0.113394    0.000000
   7 H :    0.105861    0.000000
   8 N :   -0.210377    0.000000
   9 H :    0.131824    0.000000
  10 H :    0.110676    0.000000
  11 C :   -0.134301   -0.000000
  12 H :    0.108685    0.000000
  13 H :    0.123223   -0.000000
  14 H :    0.106491   -0.000000
  15 N :   -0.155940   -0.000000
  16 C :   -0.017888   -0.000000
  17 C :    0.083416   -0.000000
  18 H :    0.105002    0.000000
  19 O :   -0.306376    0.000000
  20 C :    0.039873   -0.000000
  21 C :   -0.047597    0.000000
  22 C :   -0.154645   -0.000000
  23 C :   -0.071515   -0.000000
  24 C :   -0.134806    0.000000
  25 C :   -0.068297   -0.000000
  26 H :    0.091600    0.000000
  27 H :    0.099627   -0.000000
  28 H :    0.099751    0.000000
  29 H :    0.100264   -0.000000
  30 H :    0.110815   -0.000000
Sum of atomic charges         :    0.0000000
Sum of atomic spin populations:    0.0000000

-----------------------------------------------------
MULLIKEN REDUCED ORBITAL CHARGES AND SPIN POPULATIONS
-----------------------------------------------------
CHARGE
  0 N s       :     3.469054  s :     3.469054
      pz      :     1.414215  p :     3.596655
      px      :     1.097742
      py      :     1.084698
      dz2     :     0.008013  d :     0.110378
      dxz     :     0.019871
      dyz     :     0.021239
      dx2y2   :     0.033695
      dxy     :     0.027561
      f0      :     0.001542  f :     0.012277
      f+1     :     0.001172
      f-1     :     0.001239
      f+2     :     0.001100
      f-2     :     0.001261
      f+3     :     0.001617
      f-3     :     0.004345
      g0      :     0.000043  g :     0.000755
      g+1     :     0.000048
      g-1     :     0.000051
      g+2     :     0.000049
      g-2     :     0.000066
      g+3     :     0.000110
      g-3     :     0.000025
      g+4     :     0.000187
      g-4     :     0.000178

  1 C s       :     3.234294  s :     3.234294
      pz      :     0.940137  p :     2.574119
      px      :     0.850197
      py      :     0.783785
      dz2     :     0.005497  d :     0.119453
      dxz     :     0.037739
      dyz     :     0.012638
      dx2y2   :     0.020197
      dxy     :     0.043382
      f0      :     0.002317  f :     0.018254
      f+1     :     0.000981
      f-1     :     0.001665
      f+2     :     0.002236
      f-2     :     0.002354
      f+3     :     0.002295
      f-3     :     0.006407
      g0      :     0.000104  g :     0.001751
      g+1     :     0.000179
      g-1     :     0.000105
      g+2     :     0.000081
      g-2     :     0.000168
      g+3     :     0.000248
      g-3     :     0.000057
      g+4     :     0.000347
      g-4     :     0.000462

  2 C s       :     3.280278  s :     3.280278
      pz      :     0.967076  p :     2.794959
      px      :     0.872184
      py      :     0.955698
      dz2     :     0.003553  d :     0.097934
      dxz     :     0.024603
      dyz     :     0.009931
      dx2y2   :     0.021040
      dxy     :     0.038808
      f0      :     0.002031  f :     0.013033
      f+1     :     0.000701
      f-1     :     0.001131
      f+2     :     0.001885
      f-2     :     0.001030
      f+3     :     0.001471
      f-3     :     0.004784
      g0      :     0.000049  g :     0.001134
      g+1     :     0.000122
      g-1     :     0.000054
      g+2     :     0.000073
      g-2     :     0.000056
      g+3     :     0.000190
      g-3     :     0.000024
      g+4     :     0.000275
      g-4     :     0.000291

  3 C s       :     3.138272  s :     3.138272
      pz      :     0.843241  p :     2.489538
      px      :     0.793473
      py      :     0.852824
      dz2     :     0.005724  d :     0.126252
      dxz     :     0.053311
      dyz     :     0.020815
      dx2y2   :     0.027165
      dxy     :     0.019238
      f0      :     0.002768  f :     0.022416
      f+1     :     0.001335
      f-1     :     0.001465
      f+2     :     0.003065
      f-2     :     0.002156
      f+3     :     0.003463
      f-3     :     0.008164
      g0      :     0.000084  g :     0.002161
      g+1     :     0.000256
      g-1     :     0.000082
      g+2     :     0.000136
      g-2     :     0.000157
      g+3     :     0.000288
      g-3     :     0.000083
      g+4     :     0.000586
      g-4     :     0.000489

  4 C s       :     3.299896  s :     3.299896
      pz      :     0.955217  p :     2.777691
      px      :     0.844841
      py      :     0.977634
      dz2     :     0.004030  d :     0.105730
      dxz     :     0.028232
      dyz     :     0.009469
      dx2y2   :     0.032106
      dxy     :     0.031893
      f0      :     0.002000  f :     0.012730
      f+1     :     0.000762
      f-1     :     0.001147
      f+2     :     0.001724
      f-2     :     0.001227
      f+3     :     0.001950
      f-3     :     0.003920
      g0      :     0.000051  g :     0.001136
      g+1     :     0.000130
      g-1     :     0.000047
      g+2     :     0.000059
      g-2     :     0.000072
      g+3     :     0.000174
      g-3     :     0.000041
      g+4     :     0.000246
      g-4     :     0.000316

  5 C s       :     3.219135  s :     3.219135
      pz      :     0.949758  p :     2.576164
      px      :     0.875239
      py      :     0.751167
      dz2     :     0.005036  d :     0.113717
      dxz     :     0.030781
      dyz     :     0.017363
      dx2y2   :     0.023421
      dxy     :     0.037117
      f0      :     0.002370  f :     0.017850
      f+1     :     0.000772
      f-1     :     0.001692
      f+2     :     0.002876
      f-2     :     0.001621
      f+3     :     0.001831
      f-3     :     0.006690
      g0      :     0.000095  g :     0.001742
      g+1     :     0.000160
      g-1     :     0.000133
      g+2     :     0.000121
      g-2     :     0.000124
      g+3     :     0.000242
      g-3     :     0.000052
      g+4     :     0.000416
      g-4     :     0.000400

  6 H s       :     0.854221  s :     0.854221
      pz      :     0.013672  p :     0.028901
      px      :     0.007687
      py      :     0.007542
      dz2     :     0.000219  d :     0.003255
      dxz     :     0.000420
      dyz     :     0.000993
      dx2y2   :     0.001156
      dxy     :     0.000467
      f0      :     0.000033  f :     0.000229
      f+1     :     0.000007
      f-1     :     0.000026
      f+2     :     0.000019
      f-2     :     0.000038
      f+3     :     0.000033
      f-3     :     0.000072

  7 H s       :     0.856498  s :     0.856498
      pz      :     0.013944  p :     0.033890
      px      :     0.012657
      py      :     0.007289
      dz2     :     0.000236  d :     0.003515
      dxz     :     0.000542
      dyz     :     0.000841
      dx2y2   :     0.001419
      dxy     :     0.000476
      f0      :     0.000027  f :     0.000236
      f+1     :     0.000012
      f-1     :     0.000027
      f+2     :     0.000017
      f-2     :     0.000041
      f+3     :     0.000029
      f-3     :     0.000082

  8 N s       :     3.683798  s :     3.683798
      pz      :     1.195572  p :     3.436076
      px      :     0.987769
      py      :     1.252735
      dz2     :     0.007975  d :     0.079892
      dxz     :     0.016403
      dyz     :     0.012205
      dx2y2   :     0.023784
      dxy     :     0.019525
      f0      :     0.001251  f :     0.009872
      f+1     :     0.000746
      f-1     :     0.000757
      f+2     :     0.000863
      f-2     :     0.001049
      f+3     :     0.001831
      f-3     :     0.003376
      g0      :     0.000043  g :     0.000739
      g+1     :     0.000055
      g-1     :     0.000047
      g+2     :     0.000047
      g-2     :     0.000058
      g+3     :     0.000104
      g-3     :     0.000028
      g+4     :     0.000197
      g-4     :     0.000159

  9 H s       :     0.838791  s :     0.838791
      pz      :     0.013668  p :     0.026030
      px      :     0.009196
      py      :     0.003165
      dz2     :     0.000148  d :     0.003148
      dxz     :     0.000379
      dyz     :     0.001010
      dx2y2   :     0.000844
      dxy     :     0.000768
      f0      :     0.000028  f :     0.000208
      f+1     :     0.000007
      f-1     :     0.000023
      f+2     :     0.000022
      f-2     :     0.000031
      f+3     :     0.000031
      f-3     :     0.000065

 10 H s       :     0.857030  s :     0.857030
      pz      :     0.013530  p :     0.028852
      px      :     0.006625
      py      :     0.008698
      dz2     :     0.000233  d :     0.003215
      dxz     :     0.000594
      dyz     :     0.000778
      dx2y2   :     0.001393
      dxy     :     0.000217
      f0      :     0.000032  f :     0.000227
      f+1     :     0.000011
      f-1     :     0.000025
      f+2     :     0.000012
      f-2     :     0.000044
      f+3     :     0.000041
      f-3     :     0.000062

 11 C s       :     3.287454  s :     3.287454
      pz      :     1.024691  p :     2.758613
      px      :     0.708533
      py      :     1.025389
      dz2     :     0.013264  d :     0.077056
      dxz     :     0.030358
      dyz     :     0.007752
      dx2y2   :     0.013809
      dxy     :     0.011871
      f0      :     0.002522  f :     0.010188
      f+1     :     0.001034
      f-1     :     0.000171
      f+2     :     0.002817
      f-2     :     0.000040
      f+3     :     0.001763
      f-3     :     0.001840
      g0      :     0.000077  g :     0.000991
      g+1     :     0.000208
      g-1     :     0.000022
      g+2     :     0.000114
      g-2     :     0.000033
      g+3     :     0.000179
      g-3     :     0.000021
      g+4     :     0.000174
      g-4     :     0.000164

 12 H s       :     0.859650  s :     0.859650
      pz      :     0.010526  p :     0.027888
      px      :     0.009580
      py      :     0.007782
      dz2     :     0.001059  d :     0.003500
      dxz     :     0.000388
      dyz     :     0.000391
      dx2y2   :     0.000747
      dxy     :     0.000916
      f0      :     0.000021  f :     0.000277
      f+1     :     0.000013
      f-1     :     0.000090
      f+2     :     0.000022
      f-2     :     0.000037
      f+3     :     0.000035
      f-3     :     0.000060

 13 H s       :     0.842508  s :     0.842508
      pz      :     0.007150  p :     0.030407
      px      :     0.010592
      py      :     0.012665
      dz2     :     0.000345  d :     0.003592
      dxz     :     0.000959
      dyz     :     0.001821
      dx2y2   :     0.000346
      dxy     :     0.000121
      f0      :     0.000050  f :     0.000269
      f+1     :     0.000046
      f-1     :     0.000114
      f+2     :     0.000035
      f-2     :     0.000022
      f+3     :     0.000002
      f-3     :     0.000001

 14 H s       :     0.861820  s :     0.861820
      pz      :     0.010799  p :     0.027945
      px      :     0.009537
      py      :     0.007609
      dz2     :     0.000756  d :     0.003470
      dxz     :     0.000337
      dyz     :     0.000669
      dx2y2   :     0.001048
      dxy     :     0.000659
      f0      :     0.000015  f :     0.000273
      f+1     :     0.000019
      f-1     :     0.000077
      f+2     :     0.000020
      f-2     :     0.000035
      f+3     :     0.000034
      f-3     :     0.000073

 15 N s       :     3.630340  s :     3.630340
      pz      :     1.056114  p :     3.421631
      px      :     1.073219
      py      :     1.292298
      dz2     :     0.007860  d :     0.092215
      dxz     :     0.027380
      dyz     :     0.013026
      dx2y2   :     0.020741
      dxy     :     0.023208
      f0      :     0.001249  f :     0.010959
      f+1     :     0.000705
      f-1     :     0.000764
      f+2     :     0.001527
      f-2     :     0.001340
      f+3     :     0.001648
      f-3     :     0.003727
      g0      :     0.000043  g :     0.000794
      g+1     :     0.000077
      g-1     :     0.000044
      g+2     :     0.000050
      g-2     :     0.000060
      g+3     :     0.000127
      g-3     :     0.000019
      g+4     :     0.000196
      g-4     :     0.000178

 16 C s       :     3.211128  s :     3.211128
      pz      :     0.985612  p :     2.701343
      px      :     0.787049
      py      :     0.928682
      dz2     :     0.004666  d :     0.089017
      dxz     :     0.018681
      dyz     :     0.007464
      dx2y2   :     0.022629
      dxy     :     0.035576
      f0      :     0.001824  f :     0.014828
      f+1     :     0.000855
      f-1     :     0.000603
      f+2     :     0.002405
      f-2     :     0.000967
      f+3     :     0.002319
      f-3     :     0.005854
      g0      :     0.000060  g :     0.001571
      g+1     :     0.000176
      g-1     :     0.000040
      g+2     :     0.000093
      g-2     :     0.000099
      g+3     :     0.000231
      g-3     :     0.000013
      g+4     :     0.000375
      g-4     :     0.000485

 17 C s       :     3.197474  s :     3.197474
      pz      :     0.758015  p :     2.481253
      px      :     0.928593
      py      :     0.794646
      dz2     :     0.009219  d :     0.209802
      dxz     :     0.021670
      dyz     :     0.044068
      dx2y2   :     0.063079
      dxy     :     0.071766
      f0      :     0.002708  f :     0.025075
      f+1     :     0.000994
      f-1     :     0.001145
      f+2     :     0.003134
      f-2     :     0.002456
      f+3     :     0.006209
      f-3     :     0.008430
      g0      :     0.000084  g :     0.002979
      g+1     :     0.000091
      g-1     :     0.000361
      g+2     :     0.000189
      g-2     :     0.000203
      g+3     :     0.000302
      g-3     :     0.000186
      g+4     :     0.000928
      g-4     :     0.000635

 18 H s       :     0.862682  s :     0.862682
      pz      :     0.014925  p :     0.028340
      px      :     0.008195
      py      :     0.005220
      dz2     :     0.000208  d :     0.003707
      dxz     :     0.000568
      dyz     :     0.001196
      dx2y2   :     0.001223
      dxy     :     0.000513
      f0      :     0.000034  f :     0.000268
      f+1     :     0.000009
      f-1     :     0.000029
      f+2     :     0.000027
      f-2     :     0.000047
      f+3     :     0.000038
      f-3     :     0.000084

 19 O s       :     3.770727  s :     3.770727
      pz      :     1.322258  p :     4.494385
      px      :     1.774906
      py      :     1.397221
      dz2     :     0.002872  d :     0.037351
      dxz     :     0.001644
      dyz     :     0.012976
      dx2y2   :     0.010093
      dxy     :     0.009766
      f0      :     0.000347  f :     0.003706
      f+1     :     0.000062
      f-1     :     0.000283
      f+2     :     0.000722
      f-2     :     0.000318
      f+3     :     0.000955
      f-3     :     0.001020
      g0      :     0.000011  g :     0.000208
      g+1     :     0.000003
      g-1     :     0.000036
      g+2     :     0.000020
      g-2     :     0.000012
      g+3     :     0.000019
      g-3     :     0.000014
      g+4     :     0.000045
      g-4     :     0.000049

 20 C s       :     3.305346  s :     3.305346
      pz      :     0.912614  p :     2.517595
      px      :     0.776612
      py      :     0.828370
      dz2     :     0.017838  d :     0.116671
      dxz     :     0.016974
      dyz     :     0.023516
      dx2y2   :     0.037646
      dxy     :     0.020698
      f0      :     0.001457  f :     0.019059
      f+1     :     0.001622
      f-1     :     0.002236
      f+2     :     0.001843
      f-2     :     0.002318
      f+3     :     0.004331
      f-3     :     0.005253
      g0      :     0.000118  g :     0.001456
      g+1     :     0.000076
      g-1     :     0.000068
      g+2     :     0.000098
      g-2     :     0.000146
      g+3     :     0.000182
      g-3     :     0.000163
      g+4     :     0.000284
      g-4     :     0.000321

 21 C s       :     3.254539  s :     3.254539
      pz      :     0.917310  p :     2.674953
      px      :     0.862220
      py      :     0.895423
      dz2     :     0.008050  d :     0.102511
      dxz     :     0.023471
      dyz     :     0.012157
      dx2y2   :     0.021039
      dxy     :     0.037794
      f0      :     0.001452  f :     0.014424
      f+1     :     0.000656
      f-1     :     0.001977
      f+2     :     0.002596
      f-2     :     0.001230
      f+3     :     0.002253
      f-3     :     0.004261
      g0      :     0.000073  g :     0.001170
      g+1     :     0.000101
      g-1     :     0.000053
      g+2     :     0.000111
      g-2     :     0.000062
      g+3     :     0.000164
      g-3     :     0.000107
      g+4     :     0.000273
      g-4     :     0.000225

 22 C s       :     3.269684  s :     3.269684
      pz      :     0.950035  p :     2.749830
      px      :     0.872188
      py      :     0.927607
      dz2     :     0.005433  d :     0.120154
      dxz     :     0.029986
      dyz     :     0.011678
      dx2y2   :     0.035991
      dxy     :     0.037065
      f0      :     0.001461  f :     0.013804
      f+1     :     0.001188
      f-1     :     0.001243
      f+2     :     0.002052
      f-2     :     0.001637
      f+3     :     0.002451
      f-3     :     0.003771
      g0      :     0.000073  g :     0.001174
      g+1     :     0.000106
      g-1     :     0.000044
      g+2     :     0.000053
      g-2     :     0.000113
      g+3     :     0.000151
      g-3     :     0.000098
      g+4     :     0.000236
      g-4     :     0.000301

 23 C s       :     3.242857  s :     3.242857
      pz      :     0.923922  p :     2.702178
      px      :     0.899732
      py      :     0.878524
      dz2     :     0.013540  d :     0.111882
      dxz     :     0.010672
      dyz     :     0.020815
      dx2y2   :     0.043720
      dxy     :     0.023135
      f0      :     0.000861  f :     0.013427
      f+1     :     0.001360
      f-1     :     0.002041
      f+2     :     0.001350
      f-2     :     0.001824
      f+3     :     0.002582
      f-3     :     0.003410
      g0      :     0.000099  g :     0.001171
      g+1     :     0.000039
      g-1     :     0.000058
      g+2     :     0.000067
      g-2     :     0.000134
      g+3     :     0.000158
      g-3     :     0.000146
      g+4     :     0.000231
      g-4     :     0.000239

 24 C s       :     3.265490  s :     3.265490
      pz      :     0.942584  p :     2.738308
      px      :     0.901003
      py      :     0.894721
      dz2     :     0.008328  d :     0.116219
      dxz     :     0.024919
      dyz     :     0.012057
      dx2y2   :     0.022866
      dxy     :     0.048049
      f0      :     0.001331  f :     0.013613
      f+1     :     0.000694
      f-1     :     0.001973
      f+2     :     0.002263
      f-2     :     0.001199
      f+3     :     0.002192
      f-3     :     0.003962
      g0      :     0.000071  g :     0.001176
      g+1     :     0.000100
      g-1     :     0.000050
      g+2     :     0.000112
      g-2     :     0.000057
      g+3     :     0.000160
      g-3     :     0.000114
      g+4     :     0.000279
      g-4     :     0.000234

 25 C s       :     3.265611  s :     3.265611
      pz      :     0.909564  p :     2.682553
      px      :     0.847977
      py      :     0.925011
      dz2     :     0.004811  d :     0.105157
      dxz     :     0.028683
      dyz     :     0.009708
      dx2y2   :     0.026850
      dxy     :     0.035106
      f0      :     0.001520  f :     0.013812
      f+1     :     0.001099
      f-1     :     0.001112
      f+2     :     0.001960
      f-2     :     0.001801
      f+3     :     0.002706
      f-3     :     0.003615
      g0      :     0.000069  g :     0.001164
      g+1     :     0.000111
      g-1     :     0.000047
      g+2     :     0.000053
      g-2     :     0.000105
      g+3     :     0.000141
      g-3     :     0.000095
      g+4     :     0.000238
      g-4     :     0.000304

 26 H s       :     0.873280  s :     0.873280
      pz      :     0.012468  p :     0.031452
      px      :     0.009654
      py      :     0.009329
      dz2     :     0.000363  d :     0.003429
      dxz     :     0.000629
      dyz     :     0.000548
      dx2y2   :     0.001620
      dxy     :     0.000268
      f0      :     0.000017  f :     0.000239
      f+1     :     0.000024
      f-1     :     0.000030
      f+2     :     0.000024
      f-2     :     0.000041
      f+3     :     0.000051
      f-3     :     0.000053

 27 H s       :     0.867771  s :     0.867771
      pz      :     0.014159  p :     0.029107
      px      :     0.009209
      py      :     0.005739
      dz2     :     0.000583  d :     0.003273
      dxz     :     0.000342
      dyz     :     0.000757
      dx2y2   :     0.000706
      dxy     :     0.000885
      f0      :     0.000008  f :     0.000222
      f+1     :     0.000008
      f-1     :     0.000065
      f+2     :     0.000026
      f-2     :     0.000029
      f+3     :     0.000035
      f-3     :     0.000050

 28 H s       :     0.867650  s :     0.867650
      pz      :     0.014165  p :     0.029108
      px      :     0.004004
      py      :     0.010940
      dz2     :     0.000079  d :     0.003270
      dxz     :     0.001380
      dyz     :     0.000109
      dx2y2   :     0.000311
      dxy     :     0.001390
      f0      :     0.000034  f :     0.000221
      f+1     :     0.000015
      f-1     :     0.000007
      f+2     :     0.000048
      f-2     :     0.000010
      f+3     :     0.000041
      f-3     :     0.000065

 29 H s       :     0.867197  s :     0.867197
      pz      :     0.014433  p :     0.029037
      px      :     0.006946
      py      :     0.007658
      dz2     :     0.000358  d :     0.003282
      dxz     :     0.000635
      dyz     :     0.000658
      dx2y2   :     0.001436
      dxy     :     0.000195
      f0      :     0.000017  f :     0.000220
      f+1     :     0.000023
      f-1     :     0.000031
      f+2     :     0.000018
      f-2     :     0.000037
      f+3     :     0.000046
      f-3     :     0.000048

 30 H s       :     0.854519  s :     0.854519
      pz      :     0.012176  p :     0.030994
      px      :     0.012496
      py      :     0.006322
      dz2     :     0.000504  d :     0.003442
      dxz     :     0.000355
      dyz     :     0.000754
      dx2y2   :     0.000939
      dxy     :     0.000890
      f0      :     0.000010  f :     0.000231
      f+1     :     0.000008
      f-1     :     0.000057
      f+2     :     0.000036
      f-2     :     0.000026
      f+3     :     0.000036
      f-3     :     0.000058


SPIN
  0 N s       :     0.000000  s :     0.000000
      pz      :     0.000000  p :     0.000000
      px      :     0.000000
      py      :     0.000000
      dz2     :     0.000000  d :    -0.000000
      dxz     :    -0.000000
      dyz     :    -0.000000
      dx2y2   :    -0.000000
      dxy     :    -0.000000
      f0      :    -0.000000  f :    -0.000000
      f+1     :     0.000000
      f-1     :    -0.000000
      f+2     :    -0.000000
      f-2     :    -0.000000
      f+3     :     0.000000
      f-3     :     0.000000
      g0      :     0.000000  g :    -0.000000
      g+1     :    -0.000000
      g-1     :     0.000000
      g+2     :    -0.000000
      g-2     :    -0.000000
      g+3     :    -0.000000
      g-3     :    -0.000000
      g+4     :     0.000000
      g-4     :    -0.000000

  1 C s       :     0.000000  s :     0.000000
      pz      :    -0.000000  p :     0.000000
      px      :     0.000000
      py      :     0.000000
      dz2     :     0.000000  d :     0.000000
      dxz     :     0.000000
      dyz     :     0.000000
      dx2y2   :     0.000000
      dxy     :    -0.000000
      f0      :    -0.000000  f :     0.000000
      f+1     :     0.000000
      f-1     :    -0.000000
      f+2     :    -0.000000
      f-2     :     0.000000
      f+3     :     0.000000
      f-3     :     0.000000
      g0      :     0.000000  g :    -0.000000
      g+1     :    -0.000000
      g-1     :     0.000000
      g+2     :     0.000000
      g-2     :    -0.000000
      g+3     :    -0.000000
      g-3     :    -0.000000
      g+4     :    -0.000000
      g-4     :    -0.000000

  2 C s       :    -0.000000  s :    -0.000000
      pz      :     0.000000  p :    -0.000000
      px      :    -0.000000
      py      :    -0.000000
      dz2     :    -0.000000  d :    -0.000000
      dxz     :    -0.000000
      dyz     :    -0.000000
      dx2y2   :    -0.000000
      dxy     :    -0.000000
      f0      :    -0.000000  f :    -0.000000
      f+1     :     0.000000
      f-1     :     0.000000
      f+2     :    -0.000000
      f-2     :    -0.000000
      f+3     :    -0.000000
      f-3     :    -0.000000
      g0      :    -0.000000  g :    -0.000000
      g+1     :    -0.000000
      g-1     :    -0.000000
      g+2     :     0.000000
      g-2     :     0.000000
      g+3     :    -0.000000
      g-3     :     0.000000
      g+4     :     0.000000
      g-4     :     0.000000

  3 C s       :    -0.000000  s :    -0.000000
      pz      :    -0.000000  p :    -0.000000
      px      :    -0.000000
      py      :    -0.000000
      dz2     :    -0.000000  d :    -0.000000
      dxz     :    -0.000000
      dyz     :     0.000000
      dx2y2   :    -0.000000
      dxy     :    -0.000000
      f0      :     0.000000  f :     0.000000
      f+1     :    -0.000000
      f-1     :    -0.000000
      f+2     :     0.000000
      f-2     :     0.000000
      f+3     :     0.000000
      f-3     :     0.000000
      g0      :     0.000000  g :    -0.000000
      g+1     :    -0.000000
      g-1     :     0.000000
      g+2     :    -0.000000
      g-2     :     0.000000
      g+3     :     0.000000
      g-3     :     0.000000
      g+4     :     0.000000
      g-4     :    -0.000000

  4 C s       :     0.000000  s :     0.000000
      pz      :    -0.000000  p :     0.000000
      px      :     0.000000
      py      :     0.000000
      dz2     :     0.000000  d :    -0.000000
      dxz     :    -0.000000
      dyz     :     0.000000
      dx2y2   :    -0.000000
      dxy     :     0.000000
      f0      :    -0.000000  f :    -0.000000
      f+1     :    -0.000000
      f-1     :     0.000000
      f+2     :    -0.000000
      f-2     :    -0.000000
      f+3     :     0.000000
      f-3     :    -0.000000
      g0      :     0.000000  g :     0.000000
      g+1     :    -0.000000
      g-1     :     0.000000
      g+2     :     0.000000
      g-2     :     0.000000
      g+3     :     0.000000
      g-3     :     0.000000
      g+4     :     0.000000
      g-4     :     0.000000

  5 C s       :    -0.000000  s :    -0.000000
      pz      :    -0.000000  p :    -0.000000
      px      :    -0.000000
      py      :    -0.000000
      dz2     :    -0.000000  d :    -0.000000
      dxz     :     0.000000
      dyz     :    -0.000000
      dx2y2   :     0.000000
      dxy     :    -0.000000
      f0      :     0.000000  f :    -0.000000
      f+1     :    -0.000000
      f-1     :    -0.000000
      f+2     :    -0.000000
      f-2     :    -0.000000
      f+3     :    -0.000000
      f-3     :    -0.000000
      g0      :    -0.000000  g :     0.000000
      g+1     :    -0.000000
      g-1     :    -0.000000
      g+2     :     0.000000
      g-2     :    -0.000000
      g+3     :     0.000000
      g-3     :     0.000000
      g+4     :     0.000000
      g-4     :     0.000000

  6 H s       :     0.000000  s :     0.000000
      pz      :     0.000000  p :    -0.000000
      px      :    -0.000000
      py      :    -0.000000
      dz2     :    -0.000000  d :    -0.000000
      dxz     :    -0.000000
      dyz     :     0.000000
      dx2y2   :     0.000000
      dxy     :    -0.000000
      f0      :    -0.000000  f :    -0.000000
      f+1     :     0.000000
      f-1     :    -0.000000
      f+2     :     0.000000
      f-2     :     0.000000
      f+3     :    -0.000000
      f-3     :     0.000000

  7 H s       :    -0.000000  s :    -0.000000
      pz      :     0.000000  p :     0.000000
      px      :     0.000000
      py      :     0.000000
      dz2     :     0.000000  d :     0.000000
      dxz     :     0.000000
      dyz     :     0.000000
      dx2y2   :     0.000000
      dxy     :     0.000000
      f0      :    -0.000000  f :    -0.000000
      f+1     :    -0.000000
      f-1     :    -0.000000
      f+2     :     0.000000
      f-2     :    -0.000000
      f+3     :    -0.000000
      f-3     :    -0.000000

  8 N s       :     0.000000  s :     0.000000
      pz      :    -0.000000  p :     0.000000
      px      :     0.000000
      py      :     0.000000
      dz2     :     0.000000  d :     0.000000
      dxz     :    -0.000000
      dyz     :    -0.000000
      dx2y2   :     0.000000
      dxy     :    -0.000000
      f0      :    -0.000000  f :     0.000000
      f+1     :     0.000000
      f-1     :     0.000000
      f+2     :     0.000000
      f-2     :     0.000000
      f+3     :     0.000000
      f-3     :     0.000000
      g0      :     0.000000  g :     0.000000
      g+1     :    -0.000000
      g-1     :     0.000000
      g+2     :     0.000000
      g-2     :    -0.000000
      g+3     :    -0.000000
      g-3     :    -0.000000
      g+4     :     0.000000
      g-4     :     0.000000

  9 H s       :     0.000000  s :     0.000000
      pz      :    -0.000000  p :    -0.000000
      px      :     0.000000
      py      :    -0.000000
      dz2     :    -0.000000  d :    -0.000000
      dxz     :     0.000000
      dyz     :    -0.000000
      dx2y2   :    -0.000000
      dxy     :    -0.000000
      f0      :     0.000000  f :    -0.000000
      f+1     :    -0.000000
      f-1     :    -0.000000
      f+2     :    -0.000000
      f-2     :     0.000000
      f+3     :    -0.000000
      f-3     :    -0.000000

 10 H s       :     0.000000  s :     0.000000
      pz      :     0.000000  p :     0.000000
      px      :     0.000000
      py      :     0.000000
      dz2     :    -0.000000  d :    -0.000000
      dxz     :    -0.000000
      dyz     :     0.000000
      dx2y2   :     0.000000
      dxy     :    -0.000000
      f0      :    -0.000000  f :    -0.000000
      f+1     :    -0.000000
      f-1     :    -0.000000
      f+2     :    -0.000000
      f-2     :     0.000000
      f+3     :     0.000000
      f-3     :     0.000000

 11 C s       :    -0.000000  s :    -0.000000
      pz      :     0.000000  p :    -0.000000
      px      :    -0.000000
      py      :    -0.000000
      dz2     :    -0.000000  d :    -0.000000
      dxz     :    -0.000000
      dyz     :    -0.000000
      dx2y2   :    -0.000000
      dxy     :    -0.000000
      f0      :    -0.000000  f :    -0.000000
      f+1     :    -0.000000
      f-1     :     0.000000
      f+2     :    -0.000000
      f-2     :    -0.000000
      f+3     :    -0.000000
      f-3     :    -0.000000
      g0      :     0.000000  g :    -0.000000
      g+1     :     0.000000
      g-1     :    -0.000000
      g+2     :    -0.000000
      g-2     :    -0.000000
      g+3     :    -0.000000
      g-3     :    -0.000000
      g+4     :    -0.000000
      g-4     :    -0.000000

 12 H s       :     0.000000  s :     0.000000
      pz      :     0.000000  p :     0.000000
      px      :     0.000000
      py      :     0.000000
      dz2     :     0.000000  d :     0.000000
      dxz     :     0.000000
      dyz     :     0.000000
      dx2y2   :     0.000000
      dxy     :     0.000000
      f0      :    -0.000000  f :    -0.000000
      f+1     :    -0.000000
      f-1     :    -0.000000
      f+2     :    -0.000000
      f-2     :    -0.000000
      f+3     :    -0.000000
      f-3     :     0.000000

 13 H s       :    -0.000000  s :    -0.000000
      pz      :    -0.000000  p :    -0.000000
      px      :    -0.000000
      py      :     0.000000
      dz2     :    -0.000000  d :    -0.000000
      dxz     :    -0.000000
      dyz     :     0.000000
      dx2y2   :     0.000000
      dxy     :    -0.000000
      f0      :    -0.000000  f :    -0.000000
      f+1     :    -0.000000
      f-1     :     0.000000
      f+2     :    -0.000000
      f-2     :     0.000000
      f+3     :     0.000000
      f-3     :     0.000000

 14 H s       :    -0.000000  s :    -0.000000
      pz      :    -0.000000  p :    -0.000000
      px      :    -0.000000
      py      :    -0.000000
      dz2     :    -0.000000  d :     0.000000
      dxz     :     0.000000
      dyz     :     0.000000
      dx2y2   :     0.000000
      dxy     :     0.000000
      f0      :    -0.000000  f :    -0.000000
      f+1     :     0.000000
      f-1     :    -0.000000
      f+2     :    -0.000000
      f-2     :    -0.000000
      f+3     :    -0.000000
      f-3     :     0.000000

 15 N s       :    -0.000000  s :    -0.000000
      pz      :    -0.000000  p :    -0.000000
      px      :    -0.000000
      py      :    -0.000000
      dz2     :    -0.000000  d :    -0.000000
      dxz     :    -0.000000
      dyz     :    -0.000000
      dx2y2   :     0.000000
      dxy     :    -0.000000
      f0      :    -0.000000  f :    -0.000000
      f+1     :    -0.000000
      f-1     :    -0.000000
      f+2     :    -0.000000
      f-2     :    -0.000000
      f+3     :    -0.000000
      f-3     :    -0.000000
      g0      :    -0.000000  g :     0.000000
      g+1     :    -0.000000
      g-1     :    -0.000000
      g+2     :    -0.000000
      g-2     :    -0.000000
      g+3     :     0.000000
      g-3     :    -0.000000
      g+4     :     0.000000
      g-4     :     0.000000

 16 C s       :     0.000000  s :     0.000000
      pz      :     0.000000  p :    -0.000000
      px      :    -0.000000
      py      :    -0.000000
      dz2     :     0.000000  d :    -0.000000
      dxz     :    -0.000000
      dyz     :    -0.000000
      dx2y2   :    -0.000000
      dxy     :    -0.000000
      f0      :    -0.000000  f :    -0.000000
      f+1     :    -0.000000
      f-1     :     0.000000
      f+2     :    -0.000000
      f-2     :     0.000000
      f+3     :     0.000000
      f-3     :    -0.000000
      g0      :     0.000000  g :    -0.000000
      g+1     :    -0.000000
      g-1     :     0.000000
      g+2     :    -0.000000
      g-2     :    -0.000000
      g+3     :     0.000000
      g-3     :    -0.000000
      g+4     :     0.000000
      g-4     :    -0.000000

 17 C s       :    -0.000000  s :    -0.000000
      pz      :     0.000000  p :     0.000000
      px      :     0.000000
      py      :     0.000000
      dz2     :     0.000000  d :     0.000000
      dxz     :    -0.000000
      dyz     :    -0.000000
      dx2y2   :     0.000000
      dxy     :     0.000000
      f0      :     0.000000  f :     0.000000
      f+1     :     0.000000
      f-1     :     0.000000
      f+2     :    -0.000000
      f-2     :    -0.000000
      f+3     :    -0.000000
      f-3     :     0.000000
      g0      :    -0.000000  g :    -0.000000
      g+1     :     0.000000
      g-1     :     0.000000
      g+2     :     0.000000
      g-2     :     0.000000
      g+3     :     0.000000
      g-3     :    -0.000000
      g+4     :    -0.000000
      g-4     :     0.000000

 18 H s       :     0.000000  s :     0.000000
      pz      :     0.000000  p :     0.000000
      px      :    -0.000000
      py      :     0.000000
      dz2     :     0.000000  d :     0.000000
      dxz     :    -0.000000
      dyz     :     0.000000
      dx2y2   :     0.000000
      dxy     :    -0.000000
      f0      :     0.000000  f :     0.000000
      f+1     :     0.000000
      f-1     :     0.000000
      f+2     :     0.000000
      f-2     :    -0.000000
      f+3     :    -0.000000
      f-3     :     0.000000

 19 O s       :     0.000000  s :     0.000000
      pz      :     0.000000  p :     0.000000
      px      :     0.000000
      py      :     0.000000
      dz2     :     0.000000  d :     0.000000
      dxz     :    -0.000000
      dyz     :     0.000000
      dx2y2   :     0.000000
      dxy     :    -0.000000
      f0      :     0.000000  f :    -0.000000
      f+1     :    -0.000000
      f-1     :    -0.000000
      f+2     :     0.000000
      f-2     :     0.000000
      f+3     :    -0.000000
      f-3     :    -0.000000
      g0      :    -0.000000  g :    -0.000000
      g+1     :    -0.000000
      g-1     :    -0.000000
      g+2     :    -0.000000
      g-2     :    -0.000000
      g+3     :    -0.000000
      g-3     :    -0.000000
      g+4     :    -0.000000
      g-4     :    -0.000000

 20 C s       :    -0.000000  s :    -0.000000
      pz      :    -0.000000  p :     0.000000
      px      :     0.000000
      py      :     0.000000
      dz2     :     0.000000  d :     0.000000
      dxz     :    -0.000000
      dyz     :    -0.000000
      dx2y2   :     0.000000
      dxy     :     0.000000
      f0      :     0.000000  f :    -0.000000
      f+1     :     0.000000
      f-1     :     0.000000
      f+2     :    -0.000000
      f-2     :    -0.000000
      f+3     :    -0.000000
      f-3     :     0.000000
      g0      :     0.000000  g :    -0.000000
      g+1     :     0.000000
      g-1     :    -0.000000
      g+2     :    -0.000000
      g-2     :     0.000000
      g+3     :    -0.000000
      g-3     :    -0.000000
      g+4     :    -0.000000
      g-4     :     0.000000

 21 C s       :     0.000000  s :     0.000000
      pz      :    -0.000000  p :     0.000000
      px      :     0.000000
      py      :     0.000000
      dz2     :     0.000000  d :     0.000000
      dxz     :    -0.000000
      dyz     :     0.000000
      dx2y2   :     0.000000
      dxy     :    -0.000000
      f0      :    -0.000000  f :     0.000000
      f+1     :     0.000000
      f-1     :     0.000000
      f+2     :     0.000000
      f-2     :     0.000000
      f+3     :     0.000000
      f-3     :     0.000000
      g0      :     0.000000  g :     0.000000
      g+1     :    -0.000000
      g-1     :     0.000000
      g+2     :    -0.000000
      g-2     :     0.000000
      g+3     :     0.000000
      g-3     :     0.000000
      g+4     :    -0.000000
      g-4     :     0.000000

 22 C s       :    -0.000000  s :    -0.000000
      pz      :     0.000000  p :     0.000000
      px      :     0.000000
      py      :    -0.000000
      dz2     :    -0.000000  d :     0.000000
      dxz     :     0.000000
      dyz     :     0.000000
      dx2y2   :     0.000000
      dxy     :     0.000000
      f0      :     0.000000  f :    -0.000000
      f+1     :    -0.000000
      f-1     :    -0.000000
      f+2     :    -0.000000
      f-2     :     0.000000
      f+3     :    -0.000000
      f-3     :    -0.000000
      g0      :     0.000000  g :    -0.000000
      g+1     :     0.000000
      g-1     :    -0.000000
      g+2     :    -0.000000
      g-2     :     0.000000
      g+3     :     0.000000
      g-3     :    -0.000000
      g+4     :    -0.000000
      g-4     :     0.000000

 23 C s       :     0.000000  s :     0.000000
      pz      :    -0.000000  p :    -0.000000
      px      :     0.000000
      py      :    -0.000000
      dz2     :     0.000000  d :    -0.000000
      dxz     :    -0.000000
      dyz     :    -0.000000
      dx2y2   :     0.000000
      dxy     :    -0.000000
      f0      :    -0.000000  f :    -0.000000
      f+1     :     0.000000
      f-1     :    -0.000000
      f+2     :    -0.000000
      f-2     :    -0.000000
      f+3     :    -0.000000
      f-3     :    -0.000000
      g0      :     0.000000  g :    -0.000000
      g+1     :    -0.000000
      g-1     :    -0.000000
      g+2     :     0.000000
      g-2     :    -0.000000
      g+3     :     0.000000
      g-3     :    -0.000000
      g+4     :     0.000000
      g-4     :    -0.000000

 24 C s       :     0.000000  s :     0.000000
      pz      :    -0.000000  p :    -0.000000
      px      :    -0.000000
      py      :    -0.000000
      dz2     :     0.000000  d :    -0.000000
      dxz     :    -0.000000
      dyz     :    -0.000000
      dx2y2   :    -0.000000
      dxy     :    -0.000000
      f0      :    -0.000000  f :     0.000000
      f+1     :    -0.000000
      f-1     :     0.000000
      f+2     :    -0.000000
      f-2     :    -0.000000
      f+3     :     0.000000
      f-3     :     0.000000
      g0      :     0.000000  g :    -0.000000
      g+1     :    -0.000000
      g-1     :     0.000000
      g+2     :     0.000000
      g-2     :    -0.000000
      g+3     :    -0.000000
      g-3     :    -0.000000
      g+4     :    -0.000000
      g-4     :    -0.000000

 25 C s       :    -0.000000  s :    -0.000000
      pz      :     0.000000  p :    -0.000000
      px      :    -0.000000
      py      :     0.000000
      dz2     :    -0.000000  d :     0.000000
      dxz     :     0.000000
      dyz     :     0.000000
      dx2y2   :     0.000000
      dxy     :     0.000000
      f0      :     0.000000  f :    -0.000000
      f+1     :    -0.000000
      f-1     :    -0.000000
      f+2     :    -0.000000
      f-2     :     0.000000
      f+3     :     0.000000
      f-3     :    -0.000000
      g0      :    -0.000000  g :    -0.000000
      g+1     :    -0.000000
      g-1     :    -0.000000
      g+2     :    -0.000000
      g-2     :    -0.000000
      g+3     :    -0.000000
      g-3     :    -0.000000
      g+4     :    -0.000000
      g-4     :    -0.000000

 26 H s       :     0.000000  s :     0.000000
      pz      :    -0.000000  p :    -0.000000
      px      :    -0.000000
      py      :    -0.000000
      dz2     :    -0.000000  d :    -0.000000
      dxz     :    -0.000000
      dyz     :    -0.000000
      dx2y2   :     0.000000
      dxy     :    -0.000000
      f0      :    -0.000000  f :    -0.000000
      f+1     :    -0.000000
      f-1     :    -0.000000
      f+2     :     0.000000
      f-2     :    -0.000000
      f+3     :     0.000000
      f-3     :    -0.000000

 27 H s       :    -0.000000  s :    -0.000000
      pz      :     0.000000  p :     0.000000
      px      :     0.000000
      py      :     0.000000
      dz2     :    -0.000000  d :    -0.000000
      dxz     :    -0.000000
      dyz     :     0.000000
      dx2y2   :    -0.000000
      dxy     :    -0.000000
      f0      :     0.000000  f :     0.000000
      f+1     :     0.000000
      f-1     :     0.000000
      f+2     :     0.000000
      f-2     :     0.000000
      f+3     :    -0.000000
      f-3     :    -0.000000

 28 H s       :     0.000000  s :     0.000000
      pz      :    -0.000000  p :    -0.000000
      px      :     0.000000
      py      :    -0.000000
      dz2     :     0.000000  d :     0.000000
      dxz     :    -0.000000
      dyz     :    -0.000000
      dx2y2   :     0.000000
      dxy     :    -0.000000
      f0      :    -0.000000  f :    -0.000000
      f+1     :     0.000000
      f-1     :    -0.000000
      f+2     :     0.000000
      f-2     :    -0.000000
      f+3     :     0.000000
      f-3     :    -0.000000

 29 H s       :     0.000000  s :     0.000000
      pz      :    -0.000000  p :    -0.000000
      px      :    -0.000000
      py      :    -0.000000
      dz2     :    -0.000000  d :    -0.000000
      dxz     :    -0.000000
      dyz     :    -0.000000
      dx2y2   :     0.000000
      dxy     :    -0.000000
      f0      :    -0.000000  f :    -0.000000
      f+1     :    -0.000000
      f-1     :    -0.000000
      f+2     :     0.000000
      f-2     :    -0.000000
      f+3     :     0.000000
      f-3     :    -0.000000

 30 H s       :    -0.000000  s :    -0.000000
      pz      :     0.000000  p :    -0.000000
      px      :     0.000000
      py      :    -0.000000
      dz2     :    -0.000000  d :    -0.000000
      dxz     :    -0.000000
      dyz     :    -0.000000
      dx2y2   :    -0.000000
      dxy     :    -0.000000
      f0      :    -0.000000  f :    -0.000000
      f+1     :    -0.000000
      f-1     :    -0.000000
      f+2     :    -0.000000
      f-2     :    -0.000000
      f+3     :    -0.000000
      f-3     :    -0.000000


                     *******************************
                     * LOEWDIN POPULATION ANALYSIS *
                     *******************************

-------------------------------------------
LOEWDIN ATOMIC CHARGES AND SPIN POPULATIONS
-------------------------------------------
   0 N :    0.423022    0.000000
   1 C :   -0.023080    0.000000
   2 C :    0.078917   -0.000000
   3 C :   -0.325440   -0.000000
   4 C :    0.083417    0.000000
   5 C :   -0.022031   -0.000000
   6 H :   -0.054969    0.000000
   7 H :   -0.061420    0.000000
   8 N :    0.177764    0.000000
   9 H :   -0.045607    0.000000
  10 H :   -0.053372   -0.000000
  11 C :    0.203512   -0.000000
  12 H :   -0.052681    0.000000
  13 H :   -0.055708   -0.000000
  14 H :   -0.052960   -0.000000
  15 N :    0.188346   -0.000000
  16 C :   -0.164872   -0.000000
  17 C :   -0.507231   -0.000000
  18 H :   -0.084857   -0.000000
  19 O :    0.361716   -0.000000
  20 C :   -0.100284   -0.000000
  21 C :    0.081874    0.000000
  22 C :    0.064230   -0.000000
  23 C :    0.068193   -0.000000
  24 C :    0.067464    0.000000
  25 C :    0.099679   -0.000000
  26 H :   -0.057095    0.000000
  27 H :   -0.062854    0.000000
  28 H :   -0.062242    0.000000
  29 H :   -0.061782   -0.000000
  30 H :   -0.049647   -0.000000

----------------------------------------------------
LOEWDIN REDUCED ORBITAL CHARGES AND SPIN POPULATIONS
----------------------------------------------------
CHARGE
  0 N s       :     2.691114  s :     2.691114
      pz      :     1.137860  p :     3.333015
      px      :     1.062502
      py      :     1.132652
      dz2     :     0.035950  d :     0.466572
      dxz     :     0.067307
      dyz     :     0.076682
      dx2y2   :     0.147090
      dxy     :     0.139543
      f0      :     0.006175  f :     0.081894
      f+1     :     0.005550
      f-1     :     0.004779
      f+2     :     0.009855
      f-2     :     0.011814
      f+3     :     0.009820
      f-3     :     0.033901
      g0      :     0.000308  g :     0.004383
      g+1     :     0.000415
      g-1     :     0.000420
      g+2     :     0.000396
      g-2     :     0.000467
      g+3     :     0.000436
      g-3     :     0.000250
      g+4     :     0.000882
      g-4     :     0.000809

  1 C s       :     2.582611  s :     2.582611
      pz      :     0.779083  p :     2.652778
      px      :     0.996001
      py      :     0.877694
      dz2     :     0.051494  d :     0.612820
      dxz     :     0.122139
      dyz     :     0.059234
      dx2y2   :     0.157475
      dxy     :     0.222478
      f0      :     0.009428  f :     0.155966
      f+1     :     0.010849
      f-1     :     0.012321
      f+2     :     0.020354
      f-2     :     0.022200
      f+3     :     0.026155
      f-3     :     0.054659
      g0      :     0.001308  g :     0.018904
      g+1     :     0.002399
      g-1     :     0.001353
      g+2     :     0.001266
      g-2     :     0.002494
      g+3     :     0.001780
      g-3     :     0.000726
      g+4     :     0.003050
      g-4     :     0.004528

  2 C s       :     2.586815  s :     2.586815
      pz      :     0.789927  p :     2.730839
      px      :     0.993869
      py      :     0.947043
      dz2     :     0.039266  d :     0.479945
      dxz     :     0.075646
      dyz     :     0.043739
      dx2y2   :     0.151721
      dxy     :     0.169572
      f0      :     0.008528  f :     0.111554
      f+1     :     0.008066
      f-1     :     0.007099
      f+2     :     0.017319
      f-2     :     0.008675
      f+3     :     0.018787
      f-3     :     0.043080
      g0      :     0.000562  g :     0.011930
      g+1     :     0.001509
      g-1     :     0.000655
      g+2     :     0.001153
      g-2     :     0.001045
      g+3     :     0.001268
      g-3     :     0.000352
      g+4     :     0.002628
      g-4     :     0.002758

  3 C s       :     2.589469  s :     2.589469
      pz      :     0.730302  p :     2.688155
      px      :     0.977396
      py      :     0.980457
      dz2     :     0.066112  d :     0.821896
      dxz     :     0.174206
      dyz     :     0.076601
      dx2y2   :     0.223640
      dxy     :     0.281337
      f0      :     0.012450  f :     0.204061
      f+1     :     0.015298
      f-1     :     0.010839
      f+2     :     0.028366
      f-2     :     0.019346
      f+3     :     0.031519
      f-3     :     0.086243
      g0      :     0.000925  g :     0.021859
      g+1     :     0.003501
      g-1     :     0.000936
      g+2     :     0.001628
      g-2     :     0.002244
      g+3     :     0.001842
      g-3     :     0.000938
      g+4     :     0.004644
      g-4     :     0.005201

  4 C s       :     2.588206  s :     2.588206
      pz      :     0.780978  p :     2.717595
      px      :     0.997545
      py      :     0.939072
      dz2     :     0.040812  d :     0.486478
      dxz     :     0.088856
      dyz     :     0.035892
      dx2y2   :     0.165357
      dxy     :     0.155561
      f0      :     0.008282  f :     0.112253
      f+1     :     0.008894
      f-1     :     0.006918
      f+2     :     0.015218
      f-2     :     0.011005
      f+3     :     0.021114
      f-3     :     0.040821
      g0      :     0.000582  g :     0.012052
      g+1     :     0.001597
      g-1     :     0.000578
      g+2     :     0.001073
      g-2     :     0.001188
      g+3     :     0.001096
      g-3     :     0.000555
      g+4     :     0.002031
      g-4     :     0.003350

  5 C s       :     2.582046  s :     2.582046
      pz      :     0.786413  p :     2.660096
      px      :     1.006145
      py      :     0.867538
      dz2     :     0.049363  d :     0.605075
      dxz     :     0.102124
      dyz     :     0.077309
      dx2y2   :     0.151376
      dxy     :     0.224902
      f0      :     0.009821  f :     0.155970
      f+1     :     0.009716
      f-1     :     0.013138
      f+2     :     0.026753
      f-2     :     0.015189
      f+3     :     0.025608
      f-3     :     0.055746
      g0      :     0.001162  g :     0.018844
      g+1     :     0.002132
      g-1     :     0.001745
      g+2     :     0.001735
      g-2     :     0.001987
      g+3     :     0.001849
      g-3     :     0.000554
      g+4     :     0.004223
      g-4     :     0.003458

  6 H s       :     0.791900  s :     0.791900
      pz      :     0.055031  p :     0.187755
      px      :     0.053939
      py      :     0.078785
      dz2     :     0.005913  d :     0.065505
      dxz     :     0.006284
      dyz     :     0.015806
      dx2y2   :     0.020214
      dxy     :     0.017287
      f0      :     0.000990  f :     0.009809
      f+1     :     0.000441
      f-1     :     0.001060
      f+2     :     0.000726
      f-2     :     0.001461
      f+3     :     0.002010
      f-3     :     0.003121

  7 H s       :     0.783312  s :     0.783312
      pz      :     0.055837  p :     0.200803
      px      :     0.066575
      py      :     0.078391
      dz2     :     0.006332  d :     0.067260
      dxz     :     0.007608
      dyz     :     0.014181
      dx2y2   :     0.022872
      dxy     :     0.016267
      f0      :     0.000910  f :     0.010044
      f+1     :     0.000568
      f-1     :     0.001085
      f+2     :     0.000649
      f-2     :     0.001621
      f+3     :     0.001970
      f-3     :     0.003241

  8 N s       :     2.919688  s :     2.919688
      pz      :     1.046827  p :     3.431013
      px      :     1.123648
      py      :     1.260538
      dz2     :     0.035825  d :     0.381885
      dxz     :     0.056669
      dyz     :     0.034733
      dx2y2   :     0.142605
      dxy     :     0.112053
      f0      :     0.005448  f :     0.083909
      f+1     :     0.005299
      f-1     :     0.005110
      f+2     :     0.008101
      f-2     :     0.008817
      f+3     :     0.016746
      f-3     :     0.034388
      g0      :     0.000306  g :     0.005742
      g+1     :     0.000538
      g-1     :     0.000337
      g+2     :     0.000432
      g-2     :     0.000593
      g+3     :     0.000553
      g-3     :     0.000315
      g+4     :     0.001447
      g-4     :     0.001220

  9 H s       :     0.781848  s :     0.781848
      pz      :     0.053594  p :     0.187811
      px      :     0.049865
      py      :     0.084352
      dz2     :     0.005747  d :     0.066006
      dxz     :     0.005062
      dyz     :     0.016577
      dx2y2   :     0.020311
      dxy     :     0.018309
      f0      :     0.000950  f :     0.009942
      f+1     :     0.000386
      f-1     :     0.001133
      f+2     :     0.000946
      f-2     :     0.001220
      f+3     :     0.002083
      f-3     :     0.003224

 10 H s       :     0.790687  s :     0.790687
      pz      :     0.056270  p :     0.187416
      px      :     0.061584
      py      :     0.069562
      dz2     :     0.006252  d :     0.065430
      dxz     :     0.009367
      dyz     :     0.012872
      dx2y2   :     0.021513
      dxy     :     0.015426
      f0      :     0.000947  f :     0.009839
      f+1     :     0.000633
      f-1     :     0.000947
      f+2     :     0.000477
      f-2     :     0.001786
      f+3     :     0.002200
      f-3     :     0.002850

 11 C s       :     2.548681  s :     2.548681
      pz      :     0.965132  p :     2.692353
      px      :     0.766129
      py      :     0.961092
      dz2     :     0.080884  d :     0.438794
      dxz     :     0.111254
      dyz     :     0.048988
      dx2y2   :     0.102009
      dxy     :     0.095658
      f0      :     0.017721  f :     0.108501
      f+1     :     0.012998
      f-1     :     0.002013
      f+2     :     0.023704
      f-2     :     0.008473
      f+3     :     0.020144
      f-3     :     0.023448
      g0      :     0.000334  g :     0.008159
      g+1     :     0.001801
      g-1     :     0.000069
      g+2     :     0.000742
      g-2     :     0.000303
      g+3     :     0.001444
      g-3     :     0.000199
      g+4     :     0.001318
      g-4     :     0.001949

 12 H s       :     0.786975  s :     0.786975
      pz      :     0.066236  p :     0.189006
      px      :     0.042381
      py      :     0.080389
      dz2     :     0.017541  d :     0.067155
      dxz     :     0.005926
      dyz     :     0.013961
      dx2y2   :     0.015698
      dxy     :     0.014028
      f0      :     0.000799  f :     0.009546
      f+1     :     0.000305
      f-1     :     0.002755
      f+2     :     0.001326
      f-2     :     0.001481
      f+3     :     0.001106
      f-3     :     0.001774

 13 H s       :     0.791072  s :     0.791072
      pz      :     0.089306  p :     0.189512
      px      :     0.044524
      py      :     0.055682
      dz2     :     0.018139  d :     0.065783
      dxz     :     0.017394
      dyz     :     0.025415
      dx2y2   :     0.003483
      dxy     :     0.001353
      f0      :     0.002525  f :     0.009340
      f+1     :     0.002254
      f-1     :     0.003088
      f+2     :     0.000906
      f-2     :     0.000494
      f+3     :     0.000048
      f-3     :     0.000024

 14 H s       :     0.787972  s :     0.787972
      pz      :     0.062036  p :     0.188799
      px      :     0.046891
      py      :     0.079871
      dz2     :     0.013126  d :     0.066703
      dxz     :     0.005644
      dyz     :     0.015781
      dx2y2   :     0.018577
      dxy     :     0.013575
      f0      :     0.000631  f :     0.009486
      f+1     :     0.000544
      f-1     :     0.002309
      f+2     :     0.001007
      f-2     :     0.001443
      f+3     :     0.001376
      f-3     :     0.002176

 15 N s       :     2.899862  s :     2.899862
      pz      :     0.926188  p :     3.382049
      px      :     1.205765
      py      :     1.250097
      dz2     :     0.037254  d :     0.439185
      dxz     :     0.087910
      dyz     :     0.042377
      dx2y2   :     0.144685
      dxy     :     0.126959
      f0      :     0.004593  f :     0.084251
      f+1     :     0.005555
      f-1     :     0.005541
      f+2     :     0.011725
      f-2     :     0.009075
      f+3     :     0.013086
      f-3     :     0.034676
      g0      :     0.000374  g :     0.006307
      g+1     :     0.000796
      g-1     :     0.000366
      g+2     :     0.000453
      g-2     :     0.000659
      g+3     :     0.000545
      g-3     :     0.000252
      g+4     :     0.001277
      g-4     :     0.001583

 16 C s       :     2.619364  s :     2.619364
      pz      :     0.812404  p :     2.780245
      px      :     0.998972
      py      :     0.968869
      dz2     :     0.051392  d :     0.599633
      dxz     :     0.086038
      dyz     :     0.031127
      dx2y2   :     0.182604
      dxy     :     0.248472
      f0      :     0.010613  f :     0.147113
      f+1     :     0.012866
      f-1     :     0.006514
      f+2     :     0.020808
      f-2     :     0.008283
      f+3     :     0.027198
      f-3     :     0.060832
      g0      :     0.000683  g :     0.018518
      g+1     :     0.002717
      g-1     :     0.000521
      g+2     :     0.001700
      g-2     :     0.001736
      g+3     :     0.001817
      g-3     :     0.000170
      g+4     :     0.002780
      g-4     :     0.006395

 17 C s       :     2.621345  s :     2.621345
      pz      :     0.678672  p :     2.650389
      px      :     0.962113
      py      :     1.009605
      dz2     :     0.072118  d :     0.944377
      dxz     :     0.083773
      dyz     :     0.155856
      dx2y2   :     0.301613
      dxy     :     0.331017
      f0      :     0.014889  f :     0.256059
      f+1     :     0.009831
      f-1     :     0.019917
      f+2     :     0.031941
      f-2     :     0.023362
      f+3     :     0.069373
      f-3     :     0.086746
      g0      :     0.001056  g :     0.035061
      g+1     :     0.001389
      g-1     :     0.005690
      g+2     :     0.003142
      g-2     :     0.003222
      g+3     :     0.002127
      g-3     :     0.001552
      g+4     :     0.010468
      g-4     :     0.006416

 18 H s       :     0.802703  s :     0.802703
      pz      :     0.062702  p :     0.203309
      px      :     0.052166
      py      :     0.088440
      dz2     :     0.006462  d :     0.068895
      dxz     :     0.006174
      dyz     :     0.017291
      dx2y2   :     0.021253
      dxy     :     0.017716
      f0      :     0.000949  f :     0.009950
      f+1     :     0.000419
      f-1     :     0.001175
      f+2     :     0.000885
      f-2     :     0.001374
      f+3     :     0.002046
      f-3     :     0.003101

 19 O s       :     3.254406  s :     3.254406
      pz      :     1.199113  p :     4.258190
      px      :     1.561431
      py      :     1.497646
      dz2     :     0.010275  d :     0.102513
      dxz     :     0.002229
      dyz     :     0.018508
      dx2y2   :     0.033185
      dxy     :     0.038316
      f0      :     0.001673  f :     0.021952
      f+1     :     0.000817
      f-1     :     0.002206
      f+2     :     0.002358
      f-2     :     0.000989
      f+3     :     0.006491
      f-3     :     0.007419
      g0      :     0.000049  g :     0.001223
      g+1     :     0.000012
      g-1     :     0.000138
      g+2     :     0.000101
      g-2     :     0.000090
      g+3     :     0.000068
      g-3     :     0.000053
      g+4     :     0.000438
      g-4     :     0.000273

 20 C s       :     2.579643  s :     2.579643
      pz      :     0.803566  p :     2.726552
      px      :     0.955593
      py      :     0.967393
      dz2     :     0.072618  d :     0.626277
      dxz     :     0.081595
      dyz     :     0.094228
      dx2y2   :     0.200823
      dxy     :     0.177013
      f0      :     0.009636  f :     0.153430
      f+1     :     0.013330
      f-1     :     0.011186
      f+2     :     0.018200
      f-2     :     0.021916
      f+3     :     0.034593
      f-3     :     0.044569
      g0      :     0.001332  g :     0.014382
      g+1     :     0.001074
      g-1     :     0.000708
      g+2     :     0.000840
      g-2     :     0.001311
      g+3     :     0.001672
      g-3     :     0.001859
      g+4     :     0.002738
      g-4     :     0.002849

 21 C s       :     2.581037  s :     2.581037
      pz      :     0.791910  p :     2.697769
      px      :     0.977435
      py      :     0.928424
      dz2     :     0.049737  d :     0.511629
      dxz     :     0.088472
      dyz     :     0.059724
      dx2y2   :     0.129367
      dxy     :     0.184329
      f0      :     0.008481  f :     0.115965
      f+1     :     0.007581
      f-1     :     0.010192
      f+2     :     0.020281
      f-2     :     0.011080
      f+3     :     0.023431
      f-3     :     0.034920
      g0      :     0.000971  g :     0.011726
      g+1     :     0.001367
      g-1     :     0.000563
      g+2     :     0.001077
      g-2     :     0.000680
      g+3     :     0.001407
      g-3     :     0.001247
      g+4     :     0.002632
      g-4     :     0.001782

 22 C s       :     2.588098  s :     2.588098
      pz      :     0.800487  p :     2.713890
      px      :     0.991757
      py      :     0.921646
      dz2     :     0.038914  d :     0.508324
      dxz     :     0.101478
      dyz     :     0.049743
      dx2y2   :     0.164440
      dxy     :     0.153748
      f0      :     0.008625  f :     0.113782
      f+1     :     0.011586
      f-1     :     0.005351
      f+2     :     0.015526
      f-2     :     0.013737
      f+3     :     0.025291
      f-3     :     0.033666
      g0      :     0.000926  g :     0.011677
      g+1     :     0.001355
      g-1     :     0.000546
      g+2     :     0.000633
      g-2     :     0.001220
      g+3     :     0.001322
      g-3     :     0.000948
      g+4     :     0.001830
      g-4     :     0.002896

 23 C s       :     2.589538  s :     2.589538
      pz      :     0.795097  p :     2.705959
      px      :     0.948620
      py      :     0.962242
      dz2     :     0.061605  d :     0.510527
      dxz     :     0.044405
      dyz     :     0.091960
      dx2y2   :     0.179666
      dxy     :     0.132891
      f0      :     0.005678  f :     0.114148
      f+1     :     0.010536
      f-1     :     0.010503
      f+2     :     0.013252
      f-2     :     0.018542
      f+3     :     0.024605
      f-3     :     0.031032
      g0      :     0.001312  g :     0.011636
      g+1     :     0.000715
      g-1     :     0.000673
      g+2     :     0.000669
      g-2     :     0.001196
      g+3     :     0.001463
      g-3     :     0.001653
      g+4     :     0.001933
      g-4     :     0.002023

 24 C s       :     2.588303  s :     2.588303
      pz      :     0.798428  p :     2.711846
      px      :     0.976671
      py      :     0.936746
      dz2     :     0.046959  d :     0.506982
      dxz     :     0.084468
      dyz     :     0.059200
      dx2y2   :     0.129311
      dxy     :     0.187044
      f0      :     0.008148  f :     0.113725
      f+1     :     0.007207
      f-1     :     0.010242
      f+2     :     0.020048
      f-2     :     0.010361
      f+3     :     0.022665
      f-3     :     0.035053
      g0      :     0.000923  g :     0.011681
      g+1     :     0.001363
      g-1     :     0.000554
      g+2     :     0.001124
      g-2     :     0.000644
      g+3     :     0.001351
      g-3     :     0.001255
      g+4     :     0.002672
      g-4     :     0.001794

 25 C s       :     2.582074  s :     2.582074
      pz      :     0.772569  p :     2.682610
      px      :     0.991431
      py      :     0.918610
      dz2     :     0.039708  d :     0.507305
      dxz     :     0.099117
      dyz     :     0.048471
      dx2y2   :     0.162429
      dxy     :     0.157579
      f0      :     0.008654  f :     0.116545
      f+1     :     0.011526
      f-1     :     0.005358
      f+2     :     0.015371
      f-2     :     0.014499
      f+3     :     0.025791
      f-3     :     0.035345
      g0      :     0.000887  g :     0.011787
      g+1     :     0.001399
      g-1     :     0.000554
      g+2     :     0.000660
      g-2     :     0.001249
      g+3     :     0.001225
      g-3     :     0.000919
      g+4     :     0.001905
      g-4     :     0.002990

 26 H s       :     0.786239  s :     0.786239
      pz      :     0.057193  p :     0.194884
      px      :     0.069216
      py      :     0.068475
      dz2     :     0.007898  d :     0.066213
      dxz     :     0.010318
      dyz     :     0.011393
      dx2y2   :     0.022800
      dxy     :     0.013804
      f0      :     0.000687  f :     0.009759
      f+1     :     0.000921
      f-1     :     0.000989
      f+2     :     0.000851
      f-2     :     0.001696
      f+3     :     0.002146
      f-3     :     0.002469

 27 H s       :     0.797337  s :     0.797337
      pz      :     0.059963  p :     0.190710
      px      :     0.048494
      py      :     0.082253
      dz2     :     0.009395  d :     0.065040
      dxz     :     0.005451
      dyz     :     0.015790
      dx2y2   :     0.016220
      dxy     :     0.018185
      f0      :     0.000567  f :     0.009768
      f+1     :     0.000272
      f-1     :     0.001867
      f+2     :     0.001494
      f-2     :     0.001404
      f+3     :     0.001859
      f-3     :     0.002305

 28 H s       :     0.797827  s :     0.797827
      pz      :     0.051981  p :     0.189970
      px      :     0.090763
      py      :     0.047225
      dz2     :     0.005074  d :     0.064728
      dxz     :     0.019938
      dyz     :     0.001228
      dx2y2   :     0.015599
      dxy     :     0.022888
      f0      :     0.001071  f :     0.009718
      f+1     :     0.001103
      f-1     :     0.000244
      f+2     :     0.001585
      f-2     :     0.000352
      f+3     :     0.002370
      f-3     :     0.002994

 29 H s       :     0.797133  s :     0.797133
      pz      :     0.056162  p :     0.189994
      px      :     0.065099
      py      :     0.068734
      dz2     :     0.007501  d :     0.064905
      dxz     :     0.009959
      dyz     :     0.011105
      dx2y2   :     0.022638
      dxy     :     0.013703
      f0      :     0.000722  f :     0.009750
      f+1     :     0.000912
      f-1     :     0.000939
      f+2     :     0.000771
      f-2     :     0.001694
      f+3     :     0.002243
      f-3     :     0.002469

 30 H s       :     0.783486  s :     0.783486
      pz      :     0.055687  p :     0.190977
      px      :     0.051772
      py      :     0.083518
      dz2     :     0.008667  d :     0.065454
      dxz     :     0.005312
      dyz     :     0.015958
      dx2y2   :     0.017281
      dxy     :     0.018237
      f0      :     0.000586  f :     0.009730
      f+1     :     0.000270
      f-1     :     0.001752
      f+2     :     0.001497
      f-2     :     0.001333
      f+3     :     0.001922
      f-3     :     0.002370


SPIN
  0 N s       :     0.000000  s :     0.000000
      pz      :     0.000000  p :     0.000000
      px      :     0.000000
      py      :     0.000000
      dz2     :    -0.000000  d :    -0.000000
      dxz     :    -0.000000
      dyz     :    -0.000000
      dx2y2   :    -0.000000
      dxy     :    -0.000000
      f0      :    -0.000000  f :    -0.000000
      f+1     :    -0.000000
      f-1     :     0.000000
      f+2     :     0.000000
      f-2     :    -0.000000
      f+3     :    -0.000000
      f-3     :     0.000000
      g0      :    -0.000000  g :     0.000000
      g+1     :     0.000000
      g-1     :     0.000000
      g+2     :    -0.000000
      g-2     :     0.000000
      g+3     :    -0.000000
      g-3     :     0.000000
      g+4     :    -0.000000
      g-4     :     0.000000

  1 C s       :     0.000000  s :     0.000000
      pz      :    -0.000000  p :     0.000000
      px      :     0.000000
      py      :     0.000000
      dz2     :     0.000000  d :     0.000000
      dxz     :     0.000000
      dyz     :     0.000000
      dx2y2   :     0.000000
      dxy     :    -0.000000
      f0      :    -0.000000  f :    -0.000000
      f+1     :    -0.000000
      f-1     :     0.000000
      f+2     :     0.000000
      f-2     :     0.000000
      f+3     :    -0.000000
      f-3     :    -0.000000
      g0      :    -0.000000  g :     0.000000
      g+1     :    -0.000000
      g-1     :    -0.000000
      g+2     :     0.000000
      g-2     :     0.000000
      g+3     :     0.000000
      g-3     :     0.000000
      g+4     :    -0.000000
      g-4     :     0.000000

  2 C s       :    -0.000000  s :    -0.000000
      pz      :     0.000000  p :    -0.000000
      px      :    -0.000000
      py      :    -0.000000
      dz2     :     0.000000  d :    -0.000000
      dxz     :     0.000000
      dyz     :    -0.000000
      dx2y2   :    -0.000000
      dxy     :    -0.000000
      f0      :    -0.000000  f :    -0.000000
      f+1     :     0.000000
      f-1     :     0.000000
      f+2     :    -0.000000
      f-2     :     0.000000
      f+3     :    -0.000000
      f-3     :    -0.000000
      g0      :     0.000000  g :    -0.000000
      g+1     :    -0.000000
      g-1     :     0.000000
      g+2     :     0.000000
      g-2     :    -0.000000
      g+3     :     0.000000
      g-3     :     0.000000
      g+4     :    -0.000000
      g-4     :     0.000000

  3 C s       :    -0.000000  s :    -0.000000
      pz      :     0.000000  p :    -0.000000
      px      :    -0.000000
      py      :    -0.000000
      dz2     :     0.000000  d :     0.000000
      dxz     :     0.000000
      dyz     :     0.000000
      dx2y2   :    -0.000000
      dxy     :     0.000000
      f0      :    -0.000000  f :     0.000000
      f+1     :     0.000000
      f-1     :     0.000000
      f+2     :     0.000000
      f-2     :     0.000000
      f+3     :    -0.000000
      f-3     :     0.000000
      g0      :     0.000000  g :     0.000000
      g+1     :     0.000000
      g-1     :    -0.000000
      g+2     :     0.000000
      g-2     :     0.000000
      g+3     :     0.000000
      g-3     :    -0.000000
      g+4     :     0.000000
      g-4     :     0.000000

  4 C s       :     0.000000  s :     0.000000
      pz      :    -0.000000  p :     0.000000
      px      :     0.000000
      py      :     0.000000
      dz2     :     0.000000  d :     0.000000
      dxz     :    -0.000000
      dyz     :     0.000000
      dx2y2   :     0.000000
      dxy     :    -0.000000
      f0      :     0.000000  f :    -0.000000
      f+1     :    -0.000000
      f-1     :     0.000000
      f+2     :     0.000000
      f-2     :    -0.000000
      f+3     :     0.000000
      f-3     :    -0.000000
      g0      :     0.000000  g :     0.000000
      g+1     :     0.000000
      g-1     :     0.000000
      g+2     :     0.000000
      g-2     :    -0.000000
      g+3     :    -0.000000
      g-3     :    -0.000000
      g+4     :     0.000000
      g-4     :    -0.000000

  5 C s       :    -0.000000  s :    -0.000000
      pz      :    -0.000000  p :    -0.000000
      px      :    -0.000000
      py      :    -0.000000
      dz2     :     0.000000  d :     0.000000
      dxz     :     0.000000
      dyz     :    -0.000000
      dx2y2   :     0.000000
      dxy     :     0.000000
      f0      :     0.000000  f :     0.000000
      f+1     :     0.000000
      f-1     :     0.000000
      f+2     :     0.000000
      f-2     :     0.000000
      f+3     :    -0.000000
      f-3     :     0.000000
      g0      :     0.000000  g :     0.000000
      g+1     :    -0.000000
      g-1     :     0.000000
      g+2     :     0.000000
      g-2     :    -0.000000
      g+3     :    -0.000000
      g-3     :    -0.000000
      g+4     :     0.000000
      g-4     :     0.000000

  6 H s       :     0.000000  s :     0.000000
      pz      :    -0.000000  p :     0.000000
      px      :     0.000000
      py      :     0.000000
      dz2     :    -0.000000  d :     0.000000
      dxz     :     0.000000
      dyz     :    -0.000000
      dx2y2   :    -0.000000
      dxy     :     0.000000
      f0      :    -0.000000  f :    -0.000000
      f+1     :     0.000000
      f-1     :    -0.000000
      f+2     :     0.000000
      f-2     :    -0.000000
      f+3     :    -0.000000
      f-3     :    -0.000000

  7 H s       :    -0.000000  s :    -0.000000
      pz      :     0.000000  p :     0.000000
      px      :    -0.000000
      py      :     0.000000
      dz2     :    -0.000000  d :     0.000000
      dxz     :     0.000000
      dyz     :     0.000000
      dx2y2   :    -0.000000
      dxy     :     0.000000
      f0      :     0.000000  f :    -0.000000
      f+1     :    -0.000000
      f-1     :    -0.000000
      f+2     :     0.000000
      f-2     :     0.000000
      f+3     :    -0.000000
      f-3     :    -0.000000

  8 N s       :     0.000000  s :     0.000000
      pz      :     0.000000  p :     0.000000
      px      :     0.000000
      py      :     0.000000
      dz2     :    -0.000000  d :     0.000000
      dxz     :    -0.000000
      dyz     :    -0.000000
      dx2y2   :     0.000000
      dxy     :    -0.000000
      f0      :     0.000000  f :     0.000000
      f+1     :     0.000000
      f-1     :    -0.000000
      f+2     :     0.000000
      f-2     :     0.000000
      f+3     :     0.000000
      f-3     :    -0.000000
      g0      :     0.000000  g :    -0.000000
      g+1     :     0.000000
      g-1     :     0.000000
      g+2     :     0.000000
      g-2     :    -0.000000
      g+3     :     0.000000
      g-3     :    -0.000000
      g+4     :    -0.000000
      g-4     :    -0.000000

  9 H s       :     0.000000  s :     0.000000
      pz      :    -0.000000  p :    -0.000000
      px      :    -0.000000
      py      :    -0.000000
      dz2     :    -0.000000  d :     0.000000
      dxz     :     0.000000
      dyz     :     0.000000
      dx2y2   :    -0.000000
      dxy     :     0.000000
      f0      :    -0.000000  f :     0.000000
      f+1     :    -0.000000
      f-1     :    -0.000000
      f+2     :    -0.000000
      f-2     :    -0.000000
      f+3     :     0.000000
      f-3     :     0.000000

 10 H s       :    -0.000000  s :    -0.000000
      pz      :     0.000000  p :    -0.000000
      px      :    -0.000000
      py      :    -0.000000
      dz2     :     0.000000  d :     0.000000
      dxz     :    -0.000000
      dyz     :     0.000000
      dx2y2   :     0.000000
      dxy     :     0.000000
      f0      :     0.000000  f :     0.000000
      f+1     :    -0.000000
      f-1     :    -0.000000
      f+2     :    -0.000000
      f-2     :     0.000000
      f+3     :     0.000000
      f-3     :     0.000000

 11 C s       :    -0.000000  s :    -0.000000
      pz      :     0.000000  p :    -0.000000
      px      :    -0.000000
      py      :    -0.000000
      dz2     :    -0.000000  d :    -0.000000
      dxz     :     0.000000
      dyz     :     0.000000
      dx2y2   :    -0.000000
      dxy     :    -0.000000
      f0      :    -0.000000  f :    -0.000000
      f+1     :    -0.000000
      f-1     :     0.000000
      f+2     :    -0.000000
      f-2     :     0.000000
      f+3     :    -0.000000
      f-3     :    -0.000000
      g0      :     0.000000  g :    -0.000000
      g+1     :     0.000000
      g-1     :    -0.000000
      g+2     :     0.000000
      g-2     :     0.000000
      g+3     :    -0.000000
      g-3     :    -0.000000
      g+4     :    -0.000000
      g-4     :    -0.000000

 12 H s       :     0.000000  s :     0.000000
      pz      :    -0.000000  p :     0.000000
      px      :     0.000000
      py      :     0.000000
      dz2     :     0.000000  d :     0.000000
      dxz     :    -0.000000
      dyz     :     0.000000
      dx2y2   :     0.000000
      dxy     :     0.000000
      f0      :    -0.000000  f :    -0.000000
      f+1     :    -0.000000
      f-1     :     0.000000
      f+2     :    -0.000000
      f-2     :    -0.000000
      f+3     :    -0.000000
      f-3     :    -0.000000

 13 H s       :    -0.000000  s :    -0.000000
      pz      :    -0.000000  p :     0.000000
      px      :     0.000000
      py      :     0.000000
      dz2     :    -0.000000  d :    -0.000000
      dxz     :    -0.000000
      dyz     :    -0.000000
      dx2y2   :    -0.000000
      dxy     :    -0.000000
      f0      :     0.000000  f :    -0.000000
      f+1     :    -0.000000
      f-1     :     0.000000
      f+2     :    -0.000000
      f-2     :     0.000000
      f+3     :     0.000000
      f-3     :     0.000000

 14 H s       :    -0.000000  s :    -0.000000
      pz      :     0.000000  p :     0.000000
      px      :     0.000000
      py      :    -0.000000
      dz2     :    -0.000000  d :    -0.000000
      dxz     :    -0.000000
      dyz     :    -0.000000
      dx2y2   :    -0.000000
      dxy     :     0.000000
      f0      :    -0.000000  f :    -0.000000
      f+1     :    -0.000000
      f-1     :    -0.000000
      f+2     :     0.000000
      f-2     :    -0.000000
      f+3     :    -0.000000
      f-3     :    -0.000000

 15 N s       :    -0.000000  s :    -0.000000
      pz      :     0.000000  p :     0.000000
      px      :     0.000000
      py      :    -0.000000
      dz2     :     0.000000  d :     0.000000
      dxz     :     0.000000
      dyz     :     0.000000
      dx2y2   :    -0.000000
      dxy     :    -0.000000
      f0      :    -0.000000  f :     0.000000
      f+1     :    -0.000000
      f-1     :     0.000000
      f+2     :    -0.000000
      f-2     :     0.000000
      f+3     :     0.000000
      f-3     :    -0.000000
      g0      :     0.000000  g :     0.000000
      g+1     :    -0.000000
      g-1     :     0.000000
      g+2     :    -0.000000
      g-2     :     0.000000
      g+3     :     0.000000
      g-3     :     0.000000
      g+4     :     0.000000
      g-4     :     0.000000

 16 C s       :    -0.000000  s :    -0.000000
      pz      :    -0.000000  p :    -0.000000
      px      :    -0.000000
      py      :     0.000000
      dz2     :     0.000000  d :     0.000000
      dxz     :     0.000000
      dyz     :    -0.000000
      dx2y2   :     0.000000
      dxy     :     0.000000
      f0      :     0.000000  f :     0.000000
      f+1     :    -0.000000
      f-1     :     0.000000
      f+2     :     0.000000
      f-2     :    -0.000000
      f+3     :     0.000000
      f-3     :    -0.000000
      g0      :    -0.000000  g :    -0.000000
      g+1     :     0.000000
      g-1     :     0.000000
      g+2     :    -0.000000
      g-2     :    -0.000000
      g+3     :    -0.000000
      g-3     :    -0.000000
      g+4     :     0.000000
      g-4     :     0.000000

 17 C s       :    -0.000000  s :    -0.000000
      pz      :     0.000000  p :    -0.000000
      px      :    -0.000000
      py      :    -0.000000
      dz2     :     0.000000  d :     0.000000
      dxz     :    -0.000000
      dyz     :    -0.000000
      dx2y2   :    -0.000000
      dxy     :     0.000000
      f0      :    -0.000000  f :     0.000000
      f+1     :    -0.000000
      f-1     :     0.000000
      f+2     :    -0.000000
      f-2     :    -0.000000
      f+3     :     0.000000
      f-3     :     0.000000
      g0      :    -0.000000  g :     0.000000
      g+1     :     0.000000
      g-1     :     0.000000
      g+2     :     0.000000
      g-2     :     0.000000
      g+3     :    -0.000000
      g-3     :    -0.000000
      g+4     :     0.000000
      g-4     :    -0.000000

 18 H s       :     0.000000  s :     0.000000
      pz      :    -0.000000  p :    -0.000000
      px      :    -0.000000
      py      :    -0.000000
      dz2     :    -0.000000  d :    -0.000000
      dxz     :    -0.000000
      dyz     :    -0.000000
      dx2y2   :    -0.000000
      dxy     :     0.000000
      f0      :    -0.000000  f :    -0.000000
      f+1     :     0.000000
      f-1     :    -0.000000
      f+2     :    -0.000000
      f-2     :    -0.000000
      f+3     :    -0.000000
      f-3     :    -0.000000

 19 O s       :     0.000000  s :     0.000000
      pz      :    -0.000000  p :    -0.000000
      px      :    -0.000000
      py      :     0.000000
      dz2     :    -0.000000  d :    -0.000000
      dxz     :    -0.000000
      dyz     :    -0.000000
      dx2y2   :    -0.000000
      dxy     :    -0.000000
      f0      :     0.000000  f :     0.000000
      f+1     :     0.000000
      f-1     :     0.000000
      f+2     :     0.000000
      f-2     :     0.000000
      f+3     :     0.000000
      f-3     :    -0.000000
      g0      :     0.000000  g :    -0.000000
      g+1     :    -0.000000
      g-1     :     0.000000
      g+2     :    -0.000000
      g-2     :     0.000000
      g+3     :    -0.000000
      g-3     :    -0.000000
      g+4     :    -0.000000
      g-4     :    -0.000000

 20 C s       :    -0.000000  s :    -0.000000
      pz      :     0.000000  p :     0.000000
      px      :     0.000000
      py      :    -0.000000
      dz2     :    -0.000000  d :    -0.000000
      dxz     :     0.000000
      dyz     :    -0.000000
      dx2y2   :    -0.000000
      dxy     :    -0.000000
      f0      :     0.000000  f :     0.000000
      f+1     :    -0.000000
      f-1     :    -0.000000
      f+2     :    -0.000000
      f-2     :     0.000000
      f+3     :     0.000000
      f-3     :    -0.000000
      g0      :     0.000000  g :     0.000000
      g+1     :     0.000000
      g-1     :     0.000000
      g+2     :    -0.000000
      g-2     :    -0.000000
      g+3     :    -0.000000
      g-3     :     0.000000
      g+4     :    -0.000000
      g-4     :     0.000000

 21 C s       :     0.000000  s :     0.000000
      pz      :    -0.000000  p :     0.000000
      px      :     0.000000
      py      :     0.000000
      dz2     :     0.000000  d :     0.000000
      dxz     :    -0.000000
      dyz     :    -0.000000
      dx2y2   :     0.000000
      dxy     :    -0.000000
      f0      :    -0.000000  f :    -0.000000
      f+1     :    -0.000000
      f-1     :     0.000000
      f+2     :    -0.000000
      f-2     :     0.000000
      f+3     :    -0.000000
      f-3     :     0.000000
      g0      :    -0.000000  g :    -0.000000
      g+1     :     0.000000
      g-1     :    -0.000000
      g+2     :    -0.000000
      g-2     :     0.000000
      g+3     :    -0.000000
      g-3     :    -0.000000
      g+4     :     0.000000
      g-4     :    -0.000000

 22 C s       :    -0.000000  s :    -0.000000
      pz      :    -0.000000  p :    -0.000000
      px      :    -0.000000
      py      :    -0.000000
      dz2     :    -0.000000  d :    -0.000000
      dxz     :     0.000000
      dyz     :     0.000000
      dx2y2   :     0.000000
      dxy     :    -0.000000
      f0      :    -0.000000  f :    -0.000000
      f+1     :     0.000000
      f-1     :    -0.000000
      f+2     :    -0.000000
      f-2     :     0.000000
      f+3     :    -0.000000
      f-3     :     0.000000
      g0      :    -0.000000  g :     0.000000
      g+1     :    -0.000000
      g-1     :     0.000000
      g+2     :     0.000000
      g-2     :     0.000000
      g+3     :    -0.000000
      g-3     :    -0.000000
      g+4     :     0.000000
      g-4     :     0.000000

 23 C s       :    -0.000000  s :    -0.000000
      pz      :    -0.000000  p :    -0.000000
      px      :    -0.000000
      py      :    -0.000000
      dz2     :    -0.000000  d :    -0.000000
      dxz     :    -0.000000
      dyz     :    -0.000000
      dx2y2   :     0.000000
      dxy     :    -0.000000
      f0      :     0.000000  f :    -0.000000
      f+1     :     0.000000
      f-1     :    -0.000000
      f+2     :    -0.000000
      f-2     :    -0.000000
      f+3     :     0.000000
      f-3     :    -0.000000
      g0      :    -0.000000  g :    -0.000000
      g+1     :     0.000000
      g-1     :    -0.000000
      g+2     :    -0.000000
      g-2     :    -0.000000
      g+3     :     0.000000
      g-3     :    -0.000000
      g+4     :    -0.000000
      g-4     :    -0.000000

 24 C s       :     0.000000  s :     0.000000
      pz      :    -0.000000  p :    -0.000000
      px      :     0.000000
      py      :    -0.000000
      dz2     :     0.000000  d :     0.000000
      dxz     :     0.000000
      dyz     :     0.000000
      dx2y2   :    -0.000000
      dxy     :    -0.000000
      f0      :     0.000000  f :     0.000000
      f+1     :    -0.000000
      f-1     :     0.000000
      f+2     :     0.000000
      f-2     :     0.000000
      f+3     :     0.000000
      f-3     :    -0.000000
      g0      :    -0.000000  g :    -0.000000
      g+1     :    -0.000000
      g-1     :    -0.000000
      g+2     :     0.000000
      g-2     :    -0.000000
      g+3     :     0.000000
      g-3     :     0.000000
      g+4     :    -0.000000
      g-4     :    -0.000000

 25 C s       :    -0.000000  s :    -0.000000
      pz      :    -0.000000  p :    -0.000000
      px      :    -0.000000
      py      :    -0.000000
      dz2     :    -0.000000  d :    -0.000000
      dxz     :    -0.000000
      dyz     :    -0.000000
      dx2y2   :    -0.000000
      dxy     :    -0.000000
      f0      :    -0.000000  f :     0.000000
      f+1     :     0.000000
      f-1     :    -0.000000
      f+2     :     0.000000
      f-2     :     0.000000
      f+3     :     0.000000
      f-3     :    -0.000000
      g0      :     0.000000  g :     0.000000
      g+1     :    -0.000000
      g-1     :    -0.000000
      g+2     :     0.000000
      g-2     :     0.000000
      g+3     :     0.000000
      g-3     :    -0.000000
      g+4     :    -0.000000
      g-4     :     0.000000

 26 H s       :    -0.000000  s :    -0.000000
      pz      :    -0.000000  p :     0.000000
      px      :     0.000000
      py      :     0.000000
      dz2     :     0.000000  d :     0.000000
      dxz     :    -0.000000
      dyz     :     0.000000
      dx2y2   :     0.000000
      dxy     :     0.000000
      f0      :    -0.000000  f :    -0.000000
      f+1     :    -0.000000
      f-1     :    -0.000000
      f+2     :     0.000000
      f-2     :    -0.000000
      f+3     :     0.000000
      f-3     :    -0.000000

 27 H s       :     0.000000  s :     0.000000
      pz      :     0.000000  p :     0.000000
      px      :     0.000000
      py      :    -0.000000
      dz2     :    -0.000000  d :    -0.000000
      dxz     :    -0.000000
      dyz     :    -0.000000
      dx2y2   :    -0.000000
      dxy     :    -0.000000
      f0      :    -0.000000  f :     0.000000
      f+1     :     0.000000
      f-1     :     0.000000
      f+2     :     0.000000
      f-2     :    -0.000000
      f+3     :    -0.000000
      f-3     :     0.000000

 28 H s       :     0.000000  s :     0.000000
      pz      :    -0.000000  p :     0.000000
      px      :     0.000000
      py      :    -0.000000
      dz2     :    -0.000000  d :    -0.000000
      dxz     :     0.000000
      dyz     :     0.000000
      dx2y2   :    -0.000000
      dxy     :     0.000000
      f0      :     0.000000  f :    -0.000000
      f+1     :     0.000000
      f-1     :    -0.000000
      f+2     :     0.000000
      f-2     :     0.000000
      f+3     :    -0.000000
      f-3     :    -0.000000

 29 H s       :     0.000000  s :     0.000000
      pz      :     0.000000  p :    -0.000000
      px      :    -0.000000
      py      :    -0.000000
      dz2     :     0.000000  d :     0.000000
      dxz     :    -0.000000
      dyz     :     0.000000
      dx2y2   :     0.000000
      dxy     :     0.000000
      f0      :    -0.000000  f :    -0.000000
      f+1     :    -0.000000
      f-1     :    -0.000000
      f+2     :     0.000000
      f-2     :    -0.000000
      f+3     :    -0.000000
      f-3     :    -0.000000

 30 H s       :    -0.000000  s :    -0.000000
      pz      :     0.000000  p :    -0.000000
      px      :     0.000000
      py      :    -0.000000
      dz2     :    -0.000000  d :     0.000000
      dxz     :     0.000000
      dyz     :    -0.000000
      dx2y2   :     0.000000
      dxy     :     0.000000
      f0      :     0.000000  f :     0.000000
      f+1     :     0.000000
      f-1     :    -0.000000
      f+2     :    -0.000000
      f-2     :     0.000000
      f+3     :     0.000000
      f-3     :     0.000000


                      *****************************
                      * MAYER POPULATION ANALYSIS *
                      *****************************

  NA   - Mulliken gross atomic population
  ZA   - Total nuclear charge
  QA   - Mulliken gross atomic charge
  VA   - Mayer's total valence
  BVA  - Mayer's bonded valence
  FA   - Mayer's free valence

  ATOM       NA         ZA         QA         VA         BVA        FA
  0 N      7.1891     7.0000    -0.1891     3.4102     3.4102     0.0000
  1 C      5.9479     6.0000     0.0521     3.8080     3.8080     0.0000
  2 C      6.1873     6.0000    -0.1873     3.8499     3.8499     0.0000
  3 C      5.7786     6.0000     0.2214     3.8484     3.8484    -0.0000
  4 C      6.1972     6.0000    -0.1972     3.9001     3.9001    -0.0000
  5 C      5.9286     6.0000     0.0714     3.7815     3.7815    -0.0000
  6 H      0.8866     1.0000     0.1134     0.9858     0.9858     0.0000
  7 H      0.8941     1.0000     0.1059     1.0410     1.0410    -0.0000
  8 N      7.2104     7.0000    -0.2104     2.8673     2.8673     0.0000
  9 H      0.8682     1.0000     0.1318     1.0091     1.0091    -0.0000
 10 H      0.8893     1.0000     0.1107     0.9874     0.9874    -0.0000
 11 C      6.1343     6.0000    -0.1343     3.8418     3.8418     0.0000
 12 H      0.8913     1.0000     0.1087     0.9902     0.9902     0.0000
 13 H      0.8768     1.0000     0.1232     0.9832     0.9832     0.0000
 14 H      0.8935     1.0000     0.1065     0.9859     0.9859     0.0000
 15 N      7.1559     7.0000    -0.1559     2.9800     2.9800    -0.0000
 16 C      6.0179     6.0000    -0.0179     3.7873     3.7873    -0.0000
 17 C      5.9166     6.0000     0.0834     4.1421     4.1421     0.0000
 18 H      0.8950     1.0000     0.1050     0.9767     0.9767     0.0000
 19 O      8.3064     8.0000    -0.3064     2.1397     2.1397     0.0000
 20 C      5.9601     6.0000     0.0399     3.7430     3.7430     0.0000
 21 C      6.0476     6.0000    -0.0476     3.7966     3.7966     0.0000
 22 C      6.1546     6.0000    -0.1546     3.9352     3.9352     0.0000
 23 C      6.0715     6.0000    -0.0715     3.8888     3.8888     0.0000
 24 C      6.1348     6.0000    -0.1348     3.9131     3.9131     0.0000
 25 C      6.0683     6.0000    -0.0683     3.8293     3.8293     0.0000
 26 H      0.9084     1.0000     0.0916     0.9879     0.9879    -0.0000
 27 H      0.9004     1.0000     0.0996     0.9902     0.9902    -0.0000
 28 H      0.9002     1.0000     0.0998     0.9873     0.9873    -0.0000
 29 H      0.8997     1.0000     0.1003     0.9895     0.9895    -0.0000
 30 H      0.8892     1.0000     0.1108     1.0078     1.0078    -0.0000

  Mayer bond orders larger than 0.100000
B(  0-N ,  1-C ) :   1.1797 B(  0-N ,  5-C ) :   1.1583 B(  0-N , 11-C ) :   0.9077 
B(  1-C ,  2-C ) :   1.5514 B(  1-C ,  6-H ) :   0.9579 B(  2-C ,  3-C ) :   1.0901 
B(  2-C ,  7-H ) :   0.9526 B(  3-C ,  4-C ) :   1.1865 B(  3-C ,  8-N ) :   1.4504 
B(  4-C ,  5-C ) :   1.5482 B(  4-C ,  9-H ) :   0.9376 B(  5-C , 10-H ) :   0.9604 
B(  8-N , 15-N ) :   1.1542 B( 11-C , 12-H ) :   0.9635 B( 11-C , 13-H ) :   0.9601 
B( 11-C , 14-H ) :   0.9631 B( 15-N , 16-C ) :   1.6521 B( 16-C , 17-C ) :   1.0654 
B( 16-C , 18-H ) :   0.9512 B( 17-C , 19-O ) :   1.9828 B( 17-C , 20-C ) :   0.9647 
B( 20-C , 21-C ) :   1.3048 B( 20-C , 25-C ) :   1.3245 B( 21-C , 22-C ) :   1.3903 
B( 21-C , 26-H ) :   0.9594 B( 22-C , 23-C ) :   1.3954 B( 22-C , 27-H ) :   0.9609 
B( 23-C , 24-C ) :   1.3754 B( 23-C , 28-H ) :   0.9593 B( 24-C , 25-C ) :   1.3908 
B( 24-C , 29-H ) :   0.9599 B( 25-C , 30-H ) :   0.9513 

-------
TIMINGS
-------

Total SCF time: 0 days 0 hours 4 min 5 sec 

Total time                  ....     245.471 sec
Sum of individual times     ....     244.943 sec  ( 99.8%)

SCF preparation             ....       1.108 sec  (  0.5%)
Fock matrix formation       ....     234.990 sec  ( 95.7%)
  Startup                   ....       0.270 sec  (  0.1% of F)
  Split-RI-J                ....       4.208 sec  (  1.8% of F)
  Chain of spheres X        ....     190.954 sec  ( 81.3% of F)
  XC integration            ....      38.964 sec  ( 16.6% of F)
    Basis function eval.    ....       1.421 sec  (  3.6% of XC)
    Density eval.           ....      11.089 sec  ( 28.5% of XC)
    XC-Functional eval.     ....       0.164 sec  (  0.4% of XC)
    XC-Potential eval.      ....      17.879 sec  ( 45.9% of XC)
Diagonalization             ....       0.000 sec  (  0.0%)
Density matrix formation    ....       0.535 sec  (  0.2%)
Total Energy calculation    ....       0.350 sec  (  0.1%)
Population analysis         ....       0.983 sec  (  0.4%)
Orbital Transformation      ....       1.721 sec  (  0.7%)
Orbital Orthonormalization  ....       0.000 sec  (  0.0%)
DIIS solution               ....       1.714 sec  (  0.7%)
SOSCF solution              ....       3.541 sec  (  1.4%)
Finished LeanSCF after 246.0 sec

Maximum memory used throughout the entire LEANSCF-calculation: 252.9 MB


-------------------------------------------------------------------------------
                          DFT DISPERSION CORRECTION                            
                                                                               
                                DFTD4 V3.4.0                                   
-------------------------------------------------------------------------------
The PW6B95 functional is recognized
Active option DFTDOPT                   ...         5   

-------------------------   ----------------
Dispersion correction           -0.032096682
-------------------------   ----------------


-------------------------   --------------------
FINAL SINGLE POINT ENERGY      -782.085629473034
-------------------------   --------------------


           ************************************************************
           *        Program running with 12 parallel MPI-processes    *
           *              working on a common directory               *
           ************************************************************

------------------------------------------------------------------------------
                              ORCA PROPERTY CALCULATIONS
------------------------------------------------------------------------------

GBWName                                 ... orca.gbw
Number of atoms                         ...     31
Number of basis functions               ...   1416
Max core memory                         ...   1024 MB

Electric properties:
Dipole moment                           ... YES
Quadrupole moment                       ...  NO
Static polarizability (Dipole/Dipole)   ...  NO
Static polarizability (Dipole/Quad.)    ...  NO
Static polarizability (Quad./Quad.)     ...  NO
Static polarizability (Velocity)        ...  NO

Atomic electric properties:
Dipole moment                           ...  NO
Quadrupole moment                       ...  NO
Static polarizability                   ...  NO

Choice of electric origin               ... Center of mass
Position of electric origin             ...    -0.000028    -0.000009     0.000001

General magnetic properties:
Magnetizability                         ...  NO

EPR properties:
g-Tensor (aka g-matrix)                 ...  NO
Zero-Field splitting spin-orbit         ...  NO
Zero-field splitting spin-spin          ...  NO
Hyperfine couplings                     ...  NO (   0 nuclei)
Quadrupole couplings                    ...  NO (   0 nuclei)
Contact density                         ...  NO (   0 nuclei)

NMR properties:
Chemical shifts                         ...  NO (   0 nuclei)
Spin-rotation constants                 ...  NO (   0 nuclei)
Spin-spin couplings                     ...  NO (   0 nuclei,    0 pairs)

Choice of magnetic origin               ... GIAO
Position of magnetic origin             ...     0.000000     0.000000     0.000000

Properties with geometric perturbations:
SCF Hessian                             ...  NO
IR spectrum                             ...  NO
VCD spectrum                            ...  NO
X-ray spectroscopy properties:
SCF XES/XAS/RIXS spectra                ...  NO


-------------
DIPOLE MOMENT
-------------

Method             : SCF
Type of density    : Electron Density
Multiplicity       :   1
Irrep              :   0
Energy             :  -782.0535327905682834 Eh
Relativity type    : 
Basis              : AO
                                X                 Y                 Z
Electronic contribution:      5.452114381       2.412866622      -0.657261005
Nuclear contribution   :     -8.717701684      -3.393171524       0.797596320
                        -----------------------------------------
Total Dipole Moment    :     -3.265587303      -0.980304903       0.140335315
                        -----------------------------------------
Magnitude (a.u.)       :      3.412440789
Magnitude (Debye)      :      8.673735171


--------------------
Rotational spectrum 
--------------------
 
Rotational constants in cm-1:             0.068921             0.004418             0.004198 
Rotational constants in MHz :          2066.184962           132.435081           125.843091 

Dipole components along the rotational axes: 
x,y,z [a.u.] :    -3.265174    -0.989083     0.071446 
x,y,z [Debye]:    -8.299413    -2.514049     0.181600 

 

Dipole moment calculation done in   0.1 sec 

Maximum memory used throughout the entire PROP-calculation: 160.5 MB

--------------------------------
SUGGESTED CITATIONS FOR THIS RUN
--------------------------------

Below you find a list of papers that are relevant to this ORCA run
We neither can nor want to force you to cite these papers, but we appreciate if you do
You receive ORCA, which is the product of decades of hard work by many enthusiastic individuals, for free
The only thing we kindly ask in return is that you cite our papers,
We deeply appreciate it, if you show your appreciation for ORCA by not just citing the generic ORCA reference.

Please note that relegating all ORCA citations to the supporting information does *not* help us.
SI sections are not indexed - citations you put there will not count into any citation statistics
But we need these citations in order to attract the funding resources that allow us to do what we are doing

Therefore, if you are a happy ORCA user, please consider citing a few of the papers listed below in the main body of your paper

In addition to the list printed below, the program has created the file orca.bibtex that contains the list in bibtex format
You can import this file easily into all common literature databanks and citation aid programs


List of essential papers. We consider these as the minimum necessary citations

  1. Neese,F.
     Software update: the ORCA program system, version 5.0
     WIRES Comput. Molec. Sci., 2022 12(1)e1606
     doi.org/10.1002/wcms.1606

List of papers to cite with high priority. The work reported in these papers was absolutely
necessary for this run to complete.
Our perspective: the developers of density functionals and basis sets usually get cited in chemistry papers
Good! But without the algorithms to do something with them, the functionals or basis sets would not do anything.
Hence, in our opinion, the algorithm design and method developments papers are equally worthy of getting cited

  1. Neese,F.
     An improvement of the resolution of the identity approximation for the formation of the Coulomb matrix
     J. Comp. Chem., 2003 24(14)1740-1747
     doi.org/10.1002/jcc.10318
  2. Neese,F.; Wennmohs,F.; Hansen,A.; Becker,U.
     Efficient, approximate and parallel Hartree-Fock and hybrid DFT calculations. A 'chain-of-spheres' algorithm for the Hartree-Fock exchange
     Chem. Phys., 2009 356(1-3)98-109
     doi.org/10.1016/j.chemphys.2008.10.036
  3. Helmich-Paris,B.; de Souza,B.; Neese,F.; Izsák,R.
     An improved chain of spheres for exchange algorithm
     J. Chem. Phys., 2021 155 104109
     doi.org/doi: 10.1063/5.0058766.
  4. Neese,F.
     The SHARK Integral Generation and Digestion System
     J. Comp. Chem., 2022  1-16
     doi.org/10.1002/jcc.26942
  5. Caldeweyher,E.; Bannwarth,C.; Grimme,S.
     Extension of the D3 dispersion coefficient model
     J. Chem. Phys., 2017 147 034112
     doi.org/10.1063/1.4993215
  6. Caldeweyher,E.; Ehlert,S.; Hansen,A.; Neugebauer,H.; Spicher,S.; Bannwarth,C.; Grimme,S.
     A generally applicable atomic-charge dependent London dispersion correction
     J. Chem. Phys., 2019 150 154122
     doi.org/10.1063/1.5090222
  7. Caldeweyher,E.; Mewes,J.; Ehlert,S.; Grimme,S.
     Extension and evaluation of the D4 London-dispersion model for periodic systems
     Phys. Chem. Chem. Phys., 2020 22(16)8499-8512
     doi.org/10.1039/D0CP00502A
  8. Wittmann,L.; Gordiy,I.; Friede,M.; Helmich-Paris,B.; Grimme,S.; Hansen,A.; Bursch,M.
     Extension of the D3 and D4 London Dispersion Corrections to the full Actinides Series
     Phys. Chem. Chem. Phys., 2024 26(32)21379-21394
     doi.org/https://doi.org/10.1039/D4CP01514B 

List of suggested additional citations. These are papers that are important in the 'surrounding' of 
of this run, or papers that preceded the highly important papers. If you like your results we are grateful for a citation.

  1. Izsak,R.; Neese,F.
     An overlap fitted chain of spheres exchange method
     J. Chem. Phys., 2011 135 144105
     doi.org/10.1063/1.3646921
  2. Izsak,R.; Hansen,A.; Neese,F.
     The resolution of identity and chain of spheres approximations for the LPNO-CCSD singles Fock term
     Molec. Phys., 2012 110 2413-2417
     doi.org/10.1080/00268976.2012.687466
  3. Neese,F.
     The ORCA program system
     WIRES Comput. Molec. Sci., 2012 2(1)73-78
     doi.org/10.1002/wcms.81
  4. Izsak,R.; Neese,F.; Klopper,W.
     Robust fitting techniques in the chain of spheres approximation to the Fock exchange: The role of the complementary space
     J. Chem. Phys., 2013 139 
     doi.org/10.1063/1.4819264
  5. Neese,F.
     Software update: the ORCA program system, version 4.0
     WIRES Comput. Molec. Sci., 2018 8(1)1-6
     doi.org/10.1002/wcms.1327
  6. Neese,F.; Wennmohs,F.; Becker,U.; Riplinger,C.
     The ORCA quantum chemistry program package
     J. Chem. Phys., 2020 152 Art. No. L224108
     doi.org/10.1063/5.0004608

List of optional additional citations

  1. Neese,F.
     Approximate second-order SCF convergence for spin unrestricted wavefunctions
     Chem. Phys. Lett., 2000 325(1-3)93-98
     doi.org/10.1016/s0009-2614(00)00662-x

Timings for individual modules:

Sum of individual times          ...      267.125 sec (=   4.452 min)
Startup calculation              ...       13.621 sec (=   0.227 min)   5.1 %
SCF iterations                   ...      252.098 sec (=   4.202 min)  94.4 %
Property calculations            ...        1.407 sec (=   0.023 min)   0.5 %
                             ****ORCA TERMINATED NORMALLY****
TOTAL RUN TIME: 0 days 0 hours 4 minutes 28 seconds 31 msec
