# Supplementary material for: Photovermellogens: Minimalistic Pyridinium-Based Acylhydrazones with Photoswitchable Basicity for Operation in Aqueous Media
Source: J Org Chem. 2026 May 4;91(19):6559–65. doi: 10.1021/acs.joc.5c02962 (PMC13185115; doi:10.1021/acs.joc.5c02962)
Supplement: Supplementary file 3 [file jo5c02962_si_003.zip › thermodynamics/zpa/2d/orca.out]

                                 *****************
                                 * O   R   C   A *
                                 *****************

                                            #,                                       
                                            ###                                      
                                            ####                                     
                                            #####                                    
                                            ######                                   
                                           ########,                                 
                                     ,,################,,,,,                         
                               ,,#################################,,                 
                          ,,##########################################,,             
                       ,#########################################, ''#####,          
                    ,#############################################,,   '####,        
                  ,##################################################,,,,####,       
                ,###########''''           ''''###############################       
              ,#####''   ,,,,##########,,,,          '''####'''          '####       
            ,##' ,,,,###########################,,,                        '##       
           ' ,,###''''                  '''############,,,                           
         ,,##''                                '''############,,,,        ,,,,,,###''
      ,#''                                            '''#######################'''  
     '                                                          ''''####''''         
             ,#######,   #######,   ,#######,      ##                                
            ,#'     '#,  ##    ##  ,#'     '#,    #''#        ,####,   ,####,        
            ##       ##  ##   ,#'  ##            #'  '#       #'       #'  '#        
            ##       ##  #######   ##           ,######,      #####,   #    #        
            '#,     ,#'  ##    ##  '#,     ,#' ,#      #,     #,   #   #,  ,#        
             '#######'   ##     ##  '#######'  #'      '#     '####' # '####'        


                #########################################################
                #                        -***-                          #
                #          Department of theory and spectroscopy        #
                #                                                       #
                #                      Frank Neese                      #
                #                                                       #
                #     Directorship, Architecture, Infrastructure        #
                #                    SHARK, DRIVERS                     #
                #        Core code/Algorithms in most modules           #
                #                                                       #
                #        Max Planck Institute fuer Kohlenforschung      #
                #                Kaiser Wilhelm Platz 1                 #
                #                 D-45470 Muelheim/Ruhr                 #
                #                      Germany                          #
                #                                                       #
                #                  All rights reserved                  #
                #                        -***-                          #
                #########################################################


                         Program Version 6.0.1  -  RELEASE   -


 With contributions from (in alphabetic order):
[Max-Planck-Institut fuer Kohlenforschung]                               
  Daniel Aravena         : Magnetic Suceptibility                        
  Michael Atanasov       : Ab Initio Ligand Field Theory (pilot matlab implementation)
  Alexander A. Auer      : GIAO ZORA, VPT2 properties, NMR spectrum      
  Ute Becker             : All parallelization in ORCA, NUMFREQ, NUMCALC 
  Giovanni Bistoni       : ED, misc. LED, open-shell LED, HFLD           
  Martin Brehm           : Molecular dynamics                            
  Dmytro Bykov           : pre 5.0 version of the SCF Hessian            
  Marcos Casanova-Páez   : Triplet and SCS-CIS(D). UHF-(DLPNO)-IP/EA/STEOM-CCSD. UHF-CVS-IP/STEOM-CCSD   
  Vijay G. Chilkuri      : MRCI spin determinant printing, contributions to CSF-ICE 
  Pauline Colinet        : FMM embedding                                 
  Dipayan Datta          : RHF DLPNO-CCSD density                        
  Achintya Kumar Dutta   : EOM-CC, STEOM-CC                              
  Nicolas Foglia         : Exact transition moments, OPA infrastructure, MCD improvements    
  Dmitry Ganyushin       : Spin-Orbit,Spin-Spin,Magnetic field MRCI      
  Miquel Garcia-Rates    : C-PCM and meta-GGA Hessian, CCSD/C-PCM, Gaussian charge scheme 
  Tiago L. C. Gouveia    : GS-ROHF, GS-ROCIS                             
  Yang Guo               : DLPNO-NEVPT2, F12-NEVPT2, CIM, IAO-localization        
  Andreas Hansen         : Spin unrestricted coupled pair/coupled cluster methods 
  Ingolf Harden          : AUTO-CI MPn and infrastructure                
  Benjamin Helmich-Paris : MC-RPA, TRAH-(SCF,CASSCF), AVAS, COSX integrals, SCF dyn. polar. 
  Lee Huntington         : MR-EOM, pCC                                   
  Robert Izsak           : Overlap fitted RIJCOSX, COSX-SCS-MP3, EOM     
  Riya Kayal             : Wick's Theorem for AUTO-CI, AUTO-CI UHF-CCSDT 
  Emily Kempfer          : AUTO-CI, RHF CISDT and CCSDT                  
  Christian Kollmar      : KDIIS, OOCD, Brueckner-CCSD(T), CCSD density, CASPT2, CASPT2-K, improved NEVPT2 
  Axel Koslowski         : Symmetry handling                             
  Simone Kossmann        : meta-GGA functionals, TD-DFT gradient, OOMP2, (MP2 Hessian; deprecated post 5.0) 
  Lucas Lang             : DCDCAS                                        
  Marvin Lechner         : AUTO-CI (C++ implementation), FIC-MRCC        
  Spencer Leger          : CASSCF response                               
  Dagmar Lenk            : GEPOL surface, SMD, ORCA-2-JSON               
  Dimitrios Liakos       : Extrapolation schemes; Compound Job, initial MDCI parallelization 
  Dimitrios Manganas     : Further ROCIS development; embedding schemes. LFT, Crystal Embedding 
  Dimitrios Pantazis     : SARC Basis sets                               
  Anastasios Papadopoulos: AUTO-CI, single reference methods and gradients 
  Taras Petrenko         : pre 6.0 DFT Hessian and TD-DFT gradient, (ASA, deprecated), ECA, 1-Electron XAS/XES, NRVS 
  Peter Pinski           : DLPNO-MP2, DLPNO-MP2 Gradient                 
  Christoph Reimann      : Effective Core Potentials                     
  Marius Retegan         : Local ZFS, SOC                                
  Christoph Riplinger    : Optimizer, TS searches, QM/MM, DLPNO-CCSD(T), (RO)-DLPNO pert. Triples 
  Michael Roemelt        : Original ROCIS implementation                 
  Masaaki Saitow         : Open-shell DLPNO-CCSD energy and density      
  Barbara Sandhoefer     : DKH picture change effects                    
  Kantharuban Sivalingam : CASSCF convergence/infrastructure, NEVPT2 and variants, FIC-MRCI 
  Bernardo de Souza      : ESD, SOC TD-DFT                               
  Georgi L. Stoychev     : AutoAux, RI-MP2 NMR, DLPNO-MP2 response, X2C  
  Van Anh Tran           : RI-MP2 g-tensors                              
  Willem Van den Heuvel  : Paramagnetic NMR                              
  Zikuan Wang            : NOTCH, Electric field optimization            
  Frank Wennmohs         : Technical directorship and infrastructure     
  Hang Xu                : AUTO-CI-Response properties                   
                                                                         
[FACCTs GmbH]                                                            
  Markus Bursch, Miquel Garcia-Rates, Christoph Riplinger, Bernardo de Souza, Georgi L. Stoychev 
                                                                 
  APM, Basis sets (HGBS, AHGBS, def-TZVP (Ac-Lr), def2-XVPD (La-Lu)), CI-OPT, improved COSX, DLPNO-Multilevel,           
  DOCKER, DRACO, updates on ESD, GOAT, IRC, LR-CPCM, MBIS, meta-GGA TD-DFT gradient, ML-optimized integration grids, 
  MM, NACMEs, nearIR, NEB, NEB-TS, NL-DFT gradient (VV10), 2- and 3-layer-ONIOM, interface openCOSMO-RS, QMMM,   
  Crystal-QMMM, SF, symmetry and pop. for TD-DFT, r2SCAN hybrids, SOLVATOR                                   
                                                                         
[Other institutions]                                                     
  V. Asgeirsson          : NEB                                           
  Christoph Bannwarth    : sTDA-DFT, sTD-DFT, PBEh-3c, B97-3c, D3        
  Sebastian Ehlert       : rSCAN, r2SCAN, r2SCAN-3c, D4, dhf basis sets  
  Marvin Friede          : D4 for Fr, Ra, Ac-Lr                          
  Lars Goerigk           : TD-DFT with DH, B97 family of functionals     
  Stefan Grimme          : VdW corrections, initial TS optimization, DFT functionals, gCP, sTDA/sTD-DF 
  Waldemar Hujo          : DFT-NL                                        
  H. Jonsson             : NEB                                           
  Holger Kruse           : gCP                                           
  Marcel Mueller         : wB97X-3c, vDZP basis set                      
  Hagen Neugebauer       : wr2SCAN                                       
  Tobias Risthaus        : range-separated hybrid DFT                    
  Lukas Wittmann         : regularized MP2, r2SCAN double-hybrids, wr2SCAN        
                                                                         
We gratefully acknowledge several colleagues who have allowed us to      
interface, adapt or use parts of their codes:                            
  Ed Valeev, F. Pavosevic, A. Kumar             : LibInt (2-el integral package), F12 methods 
  Garnet Chan, S. Sharma, J. Yang, R. Olivares  : DMRG                   
  Ulf Ekstrom                                   : XCFun DFT Library      
  Mihaly Kallay                                 : mrcc  (arbitrary order and MRCC methods)
  Frank Weinhold                                : gennbo (NPA and NBO analysis)           
  Simon Mueller                                 : openCOSMO-RS                            
  Christopher J. Cramer and Donald G. Truhlar   : smd solvation model                     
  S Lehtola, MJT Oliveira, MAL Marques          : LibXC Library                           
  Liviu Ungur et al                             : ANISO software                          


 Your calculation uses the libint2 library for the computation of 2-el integrals
 For citations please refer to: http://libint.valeyev.net

 Your ORCA version has been built with support for libXC version: 6.2.2
 For citations please refer to: https://libxc.gitlab.io

 This ORCA versions uses:
   CBLAS   interface :  Fast vector & matrix operations
   LAPACKE interface :  Fast linear algebra routines
   SCALAPACK package :  Parallel linear algebra routines
   Shared memory     :  Shared parallel matrices
   BLAS/LAPACK       :  OpenBLAS 0.3.27  USE64BITINT DYNAMIC_ARCH NO_AFFINITY SkylakeX SINGLE_THREADED
        Core in use  :  SkylakeX
   Copyright (c) 2011-2014, The OpenBLAS Project


***************************************
The coordinates will be read from file: coord.xyz
***************************************


Your calculation utilizes the atom-pairwise dispersion correction
based on EEQ partial charges (D4)


Warning: RI is on but no J-basis has been assigned. Assigning Def2/J (nothing to worry about!)
================================================================================

----- Orbital basis set information -----
Your calculation utilizes the basis: def2-QZVPP
   F. Weigend and R. Ahlrichs, Phys. Chem. Chem. Phys. 7, 3297 (2005).

----- AuxJ basis set information -----
Your calculation utilizes the auxiliary basis: def2/J
   F. Weigend, Phys. Chem. Chem. Phys. 8, 1057 (2006).

================================================================================
                                        WARNINGS
                       Please study these warnings very carefully!
================================================================================


================================================================================
                                       INPUT FILE
================================================================================
NAME = orca.inp
|  1> !UKS wb97x-D4 def2-QZVPP defgrid3 CPCM(water) SP
|  2> %pal nprocs 12 end
|  3> * XYZFILE 0 1 coord.xyz
|  4> 
|  5> 
|  6>                          ****END OF INPUT****
================================================================================

                       ****************************
                       * Single Point Calculation *
                       ****************************

---------------------------------
CARTESIAN COORDINATES (ANGSTROEM)
---------------------------------
  N     -5.174092   -0.099177    0.058114
  C     -4.400251   -1.174433   -0.207469
  C     -3.043711   -1.101975   -0.248637
  C     -2.375428    0.133388   -0.003156
  C     -3.230312    1.235811    0.273812
  C     -4.579946    1.091986    0.298272
  H     -4.922969   -2.102772   -0.390014
  H     -2.485139   -1.997043   -0.473098
  N     -1.059875    0.357994   -0.009655
  H     -2.801542    2.209083    0.466343
  H     -5.239376    1.922310    0.507447
  C     -6.623765   -0.224493    0.152076
  H     -6.949054   -1.096804   -0.406582
  H     -6.929682   -0.330350    1.191363
  H     -7.094471    0.657647   -0.273198
  N     -0.368915   -0.740084   -0.269794
  C      0.923425   -0.711143   -0.304351
  C      1.837924    0.428731   -0.150787
  H      1.377323   -1.673449   -0.509708
  O      1.489349    1.597079   -0.149903
  C      3.292766    0.094805   -0.034515
  C      3.744594   -1.116849    0.488446
  C      5.103655   -1.364038    0.621162
  C      6.027501   -0.409398    0.219865
  C      5.587311    0.801475   -0.301743
  C      4.230805    1.055337   -0.416831
  H      3.042072   -1.870218    0.820141
  H      5.439727   -2.303641    1.039527
  H      7.087541   -0.605766    0.315654
  H      6.303652    1.549388   -0.615791
  H      3.894827    2.002430   -0.818261

----------------------------
CARTESIAN COORDINATES (A.U.)
----------------------------
  NO LB      ZA    FRAG     MASS         X           Y           Z
   0 N     7.0000    0    14.007   -9.777616   -0.187418    0.109820
   1 C     6.0000    0    12.011   -8.315269   -2.219357   -0.392060
   2 C     6.0000    0    12.011   -5.751779   -2.082431   -0.469857
   3 C     6.0000    0    12.011   -4.488908    0.252068   -0.005965
   4 C     6.0000    0    12.011   -6.104406    2.335344    0.517430
   5 C     6.0000    0    12.011   -8.654843    2.063555    0.563651
   6 H     1.0000    0     1.008   -9.303063   -3.973664   -0.737019
   7 H     1.0000    0     1.008   -4.696232   -3.773865   -0.894026
   8 N     7.0000    0    14.007   -2.002873    0.676511   -0.018245
   9 H     1.0000    0     1.008   -5.294148    4.174561    0.881260
  10 H     1.0000    0     1.008   -9.900986    3.632639    0.958936
  11 C     6.0000    0    12.011  -12.517101   -0.424231    0.287383
  12 H     1.0000    0     1.008  -13.131809   -2.072659   -0.768329
  13 H     1.0000    0     1.008  -13.095202   -0.624272    2.251350
  14 H     1.0000    0     1.008  -13.406607    1.242773   -0.516269
  15 N     7.0000    0    14.007   -0.697148   -1.398555   -0.509838
  16 C     6.0000    0    12.011    1.745020   -1.343866   -0.575140
  17 C     6.0000    0    12.011    3.473173    0.810183   -0.284945
  18 H     1.0000    0     1.008    2.602764   -3.162361   -0.963208
  19 O     8.0000    0    15.999    2.814462    3.018042   -0.283275
  20 C     6.0000    0    12.011    6.222425    0.179156   -0.065224
  21 C     6.0000    0    12.011    7.076256   -2.110539    0.923030
  22 C     6.0000    0    12.011    9.644510   -2.577657    1.173826
  23 C     6.0000    0    12.011   11.390327   -0.773650    0.415485
  24 C     6.0000    0    12.011   10.558487    1.514568   -0.570211
  25 C     6.0000    0    12.011    7.995063    1.994298   -0.787696
  26 H     1.0000    0     1.008    5.748683   -3.534201    1.549841
  27 H     1.0000    0     1.008   10.279594   -4.353250    1.964421
  28 H     1.0000    0     1.008   13.393512   -1.144733    0.596500
  29 H     1.0000    0     1.008   11.912177    2.927918   -1.163676
  30 H     1.0000    0     1.008    7.360156    3.784045   -1.546290

--------------------------------
INTERNAL COORDINATES (ANGSTROEM)
--------------------------------
 N      0   0   0     0.000000000000     0.00000000     0.00000000
 C      1   0   0     1.351125225870     0.00000000     0.00000000
 C      2   1   0     1.359097483956   122.35655589     0.00000000
 C      3   2   1     1.425828119516   120.58345116     0.25751046
 C      4   3   2     1.422278088479   115.04802890   359.85641445
 C      1   2   3     1.352610787329   118.95703586   359.67848740
 H      2   1   3     1.080911995658   116.08576663   180.18318366
 H      3   2   1     1.078671542583   118.61508327   180.41191581
 N      4   3   2     1.334604822354   127.37159144   180.04029475
 H      5   4   3     1.080819029744   119.61854665   180.28378918
 H      6   1   2     1.080758826083   116.29064702   180.10303965
 C      1   2   3     1.458110283705   120.91024618   182.69996093
 H     12   1   2     1.085743077615   109.49708769   336.26726159
 H     12   1   2     1.088534711856   110.44410350    96.55752824
 H     12   1   2     1.086551264158   109.61552759   217.07135960
 N      9   4   3     1.323205647674   112.08790809   359.40355470
 C     16   9   4     1.293125150415   120.56731889   180.61873154
 C     17  16   9     1.469422841239   129.53449277   356.79264579
 H     17  16   9     1.083617867748   113.81647958   178.99354949
 O     18  17  16     1.219238804789   124.43690374   348.93626532
 C     18  17  16     1.497193823294   116.09428355   170.98378710
 C     21  18  17     1.394898819880   122.52052827   332.14585488
 C     22  21  18     1.387718516186   120.51780622   182.30607093
 C     23  22  21     1.387756885195   120.11762596   359.31643748
 C     24  23  22     1.389983900204   119.79846579     0.71589200
 C     25  24  23     1.384846026022   120.07186011     0.18236132
 H     22  21  18     1.082184281345   120.61987229     0.79173122
 H     23  22  21     1.082048059888   119.72441759   179.26374664
 H     24  23  22     1.082321981002   120.10637093   180.52057523
 H     25  24  23     1.082194639567   120.08771559   179.97716479
 H     26  25  24     1.082133809788   119.69554137   179.63530123

---------------------------
INTERNAL COORDINATES (A.U.)
---------------------------
 N      0   0   0     0.000000000000     0.00000000     0.00000000
 C      1   0   0     2.553256649526     0.00000000     0.00000000
 C      2   1   0     2.568322033978   122.35655589     0.00000000
 C      3   2   1     2.694424659928   120.58345116     0.25751046
 C      4   3   2     2.687716073503   115.04802890   359.85641445
 C      1   2   3     2.556063953839   118.95703586   359.67848740
 H      2   1   3     2.042627646664   116.08576663   180.18318366
 H      3   2   1     2.038393803936   118.61508327   180.41191581
 N      4   3   2     2.522037611259   127.37159144   180.04029475
 H      5   4   3     2.042451966547   119.61854665   180.28378918
 H      6   1   2     2.042338198114   116.29064702   180.10303965
 C      1   2   3     2.755429109257   120.91024618   182.69996093
 H     12   1   2     2.051757068493   109.49708769   336.26726159
 H     12   1   2     2.057032492675   110.44410350    96.55752824
 H     12   1   2     2.053284319725   109.61552759   217.07135960
 N      9   4   3     2.500496292962   112.08790809   359.40355470
 C     16   9   4     2.443652391170   120.56731889   180.61873154
 C     17  16   9     2.776806744871   129.53449277   356.79264579
 H     17  16   9     2.047741003867   113.81647958   178.99354949
 O     18  17  16     2.304027432900   124.43690374   348.93626532
 C     18  17  16     2.829286295423   116.09428355   170.98378710
 C     21  18  17     2.635976754103   122.52052827   332.14585488
 C     22  21  18     2.622407946562   120.51780622   182.30607093
 C     23  22  21     2.622480453483   120.11762596   359.31643748
 C     24  23  22     2.626688901945   119.79846579     0.71589200
 C     25  24  23     2.616979726831   120.07186011     0.18236132
 H     22  21  18     2.045031918177   120.61987229     0.79173122
 H     23  22  21     2.044774496930   119.72441759   179.26374664
 H     24  23  22     2.045292132816   120.10637093   180.52057523
 H     25  24  23     2.045051492380   120.08771559   179.97716479
 H     26  25  24     2.044936540755   119.69554137   179.63530123

---------------------
BASIS SET INFORMATION
---------------------
There are 4 groups of distinct atoms

 Group   1 Type N   : 15s8p3d2f1g contracted to 7s4p3d2f1g pattern {8211111/5111/111/11/1}
 Group   2 Type C   : 15s8p3d2f1g contracted to 7s4p3d2f1g pattern {8211111/5111/111/11/1}
 Group   3 Type H   : 7s3p2d1f contracted to 4s3p2d1f pattern {4111/111/11/1}
 Group   4 Type O   : 15s8p3d2f1g contracted to 7s4p3d2f1g pattern {8211111/5111/111/11/1}

Atom   0N    basis set group =>   1
Atom   1C    basis set group =>   2
Atom   2C    basis set group =>   2
Atom   3C    basis set group =>   2
Atom   4C    basis set group =>   2
Atom   5C    basis set group =>   2
Atom   6H    basis set group =>   3
Atom   7H    basis set group =>   3
Atom   8N    basis set group =>   1
Atom   9H    basis set group =>   3
Atom  10H    basis set group =>   3
Atom  11C    basis set group =>   2
Atom  12H    basis set group =>   3
Atom  13H    basis set group =>   3
Atom  14H    basis set group =>   3
Atom  15N    basis set group =>   1
Atom  16C    basis set group =>   2
Atom  17C    basis set group =>   2
Atom  18H    basis set group =>   3
Atom  19O    basis set group =>   4
Atom  20C    basis set group =>   2
Atom  21C    basis set group =>   2
Atom  22C    basis set group =>   2
Atom  23C    basis set group =>   2
Atom  24C    basis set group =>   2
Atom  25C    basis set group =>   2
Atom  26H    basis set group =>   3
Atom  27H    basis set group =>   3
Atom  28H    basis set group =>   3
Atom  29H    basis set group =>   3
Atom  30H    basis set group =>   3
---------------------------------
AUXILIARY/J BASIS SET INFORMATION
---------------------------------
There are 4 groups of distinct atoms

 Group   1 Type N   : 12s5p4d2f1g contracted to 6s4p3d1f1g pattern {711111/2111/211/2/1}
 Group   2 Type C   : 12s5p4d2f1g contracted to 6s4p3d1f1g pattern {711111/2111/211/2/1}
 Group   3 Type H   : 5s2p1d contracted to 3s1p1d pattern {311/2/1}
 Group   4 Type O   : 12s5p4d2f1g contracted to 6s4p3d1f1g pattern {711111/2111/211/2/1}

Atom   0N    basis set group =>   1
Atom   1C    basis set group =>   2
Atom   2C    basis set group =>   2
Atom   3C    basis set group =>   2
Atom   4C    basis set group =>   2
Atom   5C    basis set group =>   2
Atom   6H    basis set group =>   3
Atom   7H    basis set group =>   3
Atom   8N    basis set group =>   1
Atom   9H    basis set group =>   3
Atom  10H    basis set group =>   3
Atom  11C    basis set group =>   2
Atom  12H    basis set group =>   3
Atom  13H    basis set group =>   3
Atom  14H    basis set group =>   3
Atom  15N    basis set group =>   1
Atom  16C    basis set group =>   2
Atom  17C    basis set group =>   2
Atom  18H    basis set group =>   3
Atom  19O    basis set group =>   4
Atom  20C    basis set group =>   2
Atom  21C    basis set group =>   2
Atom  22C    basis set group =>   2
Atom  23C    basis set group =>   2
Atom  24C    basis set group =>   2
Atom  25C    basis set group =>   2
Atom  26H    basis set group =>   3
Atom  27H    basis set group =>   3
Atom  28H    basis set group =>   3
Atom  29H    basis set group =>   3
Atom  30H    basis set group =>   3


           ************************************************************
           *        Program running with 12 parallel MPI-processes    *
           *              working on a common directory               *
           ************************************************************
------------------------------------------------------------------------------
                             ORCA STARTUP CALCULATIONS
                           -- RI-GTO INTEGRALS CHOSEN --
------------------------------------------------------------------------------
------------------------------------------------------------------------------
                   ___                                                        
                  /   \      - P O W E R E D   B Y -                         
                 /     \                                                     
                 |  |  |   _    _      __       _____    __    __             
                 |  |  |  | |  | |    /  \     |  _  \  |  |  /  |          
                  \  \/   | |  | |   /    \    | | | |  |  | /  /          
                 / \  \   | |__| |  /  /\  \   | |_| |  |  |/  /          
                |  |  |   |  __  | /  /__\  \  |    /   |      \           
                |  |  |   | |  | | |   __   |  |    \   |  |\   \          
                \     /   | |  | | |  |  |  |  | |\  \  |  | \   \       
                 \___/    |_|  |_| |__|  |__|  |_| \__\ |__|  \__/        
                                                                              
                      - O R C A' S   B I G   F R I E N D -                    
                                      &                                       
                       - I N T E G R A L  F E E D E R -                       
                                                                              
 v1 FN, 2020, v2 2021, v3 2022-2024                                           
------------------------------------------------------------------------------


----------------------
SHARK INTEGRAL PACKAGE
----------------------

Number of atoms                             ...     31
Number of basis functions                   ...   1416
Number of shells                            ...    436
Maximum angular momentum                    ...      4
Integral batch strategy                     ... SHARK/LIBINT Hybrid
RI-J (if used) integral strategy            ... SPLIT-RIJ (Revised 2003 algorithm where possible)
Printlevel                                  ...      1
Contraction scheme used                     ... SEGMENTED contraction
Prescreening option                         ... SCHWARTZ
   Thresh                                   ... 1.000e-10
   Tcut                                     ... 1.000e-11
   Tpresel                                  ... 1.000e-11 
Coulomb Range Separation                    ... NOT USED
Exchange Range Separation                   ... Long Range
   Mu parameter                             ... 3.000e-01
   Scaling (regular/separated)              ... 1.670e-01 8.330e-01
Multipole approximations                    ... NOT USED
Finite Nucleus Model                        ... NOT USED
CABS basis                                  ... NOT available
Auxiliary Coulomb fitting basis             ... AVAILABLE
   # of basis functions in Aux-J            ...   1025
   # of shells in Aux-J                     ...    335
   Maximum angular momentum in Aux-J        ...      4
Auxiliary J/K fitting basis                 ... NOT available
Auxiliary Correlation fitting basis         ... NOT available
Auxiliary 'external' fitting basis          ... NOT available

Checking pre-screening integrals            ... done (  0.0 sec) Dimension = 436
Check shell pair data                       ... done (  0.0 sec)
Shell pair information
Shell pair cut-off parameter TPreSel        ...   1.0e-11
Total number of shell pairs                 ...     95266
Shell pairs after pre-screening             ...     51765
Total number of primitive shell pairs       ...    239866
Primitive shell pairs kept                  ...     93397
          la=0 lb=0:   8022 shell pairs
          la=1 lb=0:  11657 shell pairs
          la=1 lb=1:   4097 shell pairs
          la=2 lb=0:   7173 shell pairs
          la=2 lb=1:   5220 shell pairs
          la=2 lb=2:   1666 shell pairs
          la=3 lb=0:   4270 shell pairs
          la=3 lb=1:   3111 shell pairs
          la=3 lb=2:   1909 shell pairs
          la=3 lb=3:    581 shell pairs
          la=4 lb=0:   1636 shell pairs
          la=4 lb=1:   1178 shell pairs
          la=4 lb=2:    724 shell pairs
          la=4 lb=3:    431 shell pairs
          la=4 lb=4:     90 shell pairs

Calculating one electron integrals          ... done (  0.3 sec)
Calculating RI/J V-Matrix + Cholesky decomp.... done (  0.1 sec)
Calculating Nuclear repulsion               ... done (  0.0 sec) ENN=   1133.368706631018 Eh

Diagonalization of the overlap matrix:
Smallest eigenvalue                        ... 5.983e-06
Time for diagonalization                   ...    0.425 sec
Threshold for overlap eigenvalues          ... 1.000e-07
Number of eigenvalues below threshold      ... 0
Time for construction of square roots      ...    0.323 sec
Total time needed                          ...    0.775 sec

-------------------
DFT GRID GENERATION
-------------------

General Integration Accuracy     IntAcc      ... 4.959
Radial Grid Type                 RadialGrid  ... OptM3 with GC (2021)
Angular Grid (max. ang.)         AngularGrid ... 6 (Lebedev-590)
Angular grid pruning method      GridPruning ... 4 (adaptive)
Weight generation scheme         WeightScheme... mBecke (2022)
Basis function cutoff            BFCut       ... 1.0000e-10
Integration weight cutoff        WCut        ... 1.0000e-14
Partially contracted basis set               ... off
Rotationally invariant grid construction     ... off
Angular grids for H and He will be reduced by one unit
Diffuse basis detected: some atoms will have their outermost
                        angular grid increased by 1.

Total number of grid points                  ...   377972
Total number of batches                      ...     5924
Average number of points per batch           ...       63
Average number of grid points per atom       ...    12193

--------------------
COSX GRID GENERATION
--------------------

GRIDX 1
-------
General Integration Accuracy     IntAcc      ... 4.020
Radial Grid Type                 RadialGrid  ... OptM3 with GC (2021)
Angular Grid (max. ang.)         AngularGrid ... 2 (Lebedev-110)
Angular grid pruning method      GridPruning ... 4 (adaptive)
Weight generation scheme         WeightScheme... mBecke (2022)
Basis function cutoff            BFCut       ... 1.0000e-10
Integration weight cutoff        WCut        ... 1.0000e-14
Partially contracted basis set               ... on
Rotationally invariant grid construction     ... off
Angular grids for H and He will be reduced by one unit
Diffuse basis detected: some atoms will have their outermost
                        angular grid increased by 1.

Total number of grid points                  ...    47028
Total number of batches                      ...      380
Average number of points per batch           ...      123
Average number of grid points per atom       ...     1517
UseSFitting                                  ... on

GRIDX 2
-------
General Integration Accuracy     IntAcc      ... 4.338
Radial Grid Type                 RadialGrid  ... OptM3 with GC (2021)
Angular Grid (max. ang.)         AngularGrid ... 3 (Lebedev-194)
Angular grid pruning method      GridPruning ... 4 (adaptive)
Weight generation scheme         WeightScheme... mBecke (2022)
Basis function cutoff            BFCut       ... 1.0000e-10
Integration weight cutoff        WCut        ... 1.0000e-14
Partially contracted basis set               ... on
Rotationally invariant grid construction     ... off
Angular grids for H and He will be reduced by one unit
Diffuse basis detected: some atoms will have their outermost
                        angular grid increased by 1.

Total number of grid points                  ...   101459
Total number of batches                      ...      806
Average number of points per batch           ...      125
Average number of grid points per atom       ...     3273
UseSFitting                                  ... on

GRIDX 3
-------
General Integration Accuracy     IntAcc      ... 4.871
Radial Grid Type                 RadialGrid  ... OptM3 with GC (2021)
Angular Grid (max. ang.)         AngularGrid ... 4 (Lebedev-302)
Angular grid pruning method      GridPruning ... 4 (adaptive)
Weight generation scheme         WeightScheme... mBecke (2022)
Basis function cutoff            BFCut       ... 1.0000e-10
Integration weight cutoff        WCut        ... 1.0000e-14
Partially contracted basis set               ... on
Rotationally invariant grid construction     ... off
Angular grids for H and He will be reduced by one unit
Diffuse basis detected: some atoms will have their outermost
                        angular grid increased by 1.

Total number of grid points                  ...   187140
Total number of batches                      ...     1477
Average number of points per batch           ...      126
Average number of grid points per atom       ...     6037
UseSFitting                                  ... on
Initializing property integral containers    ... done (  0.0 sec)

SHARK setup successfully completed in  23.1 seconds

Maximum memory used throughout the entire STARTUP-calculation: 149.3 MB


           ************************************************************
           *        Program running with 12 parallel MPI-processes    *
           *              working on a common directory               *
           ************************************************************
-------------------------------------------------------------------------------
                                 ORCA GUESS
                   Start orbitals & Density for SCF / CASSCF
-------------------------------------------------------------------------------

------------
SCF SETTINGS
------------
Hamiltonian:
 Density Functional     Method          .... DFT(GTOs)
 Exchange Functional    Exchange        .... WB97X-V
 Correlation Functional Correlation     .... WB97X-V
 Gradients option       PostSCFGGA      .... off
 Hybrid DFT is turned on
   Fraction HF Exchange ScalHFX         ....  0.167000
   Scaling of DF-GGA-X  ScalDFX         ....  0.000000
   Scaling of DF-GGA-C  ScalDFC         ....  1.000000
   Scaling of DF-LDA-C  ScalLDAC        ....  1.000000
   Perturbative correction              ....  0.000000
 Long-range corrected/Screened/Range-Separated Hybrid DFT is turned on
   Amount of maximum screened exact exchange              ....  0.833000
   Range separation parameter mu (erf(mu*r12)/r12)        ....  0.300000
 RI-approximation to the Coulomb term is turned on
   Number of AuxJ basis functions       .... 1025
   RIJ-COSX (HFX calculated with COS-X)).... on


General Settings:
 Integral files         IntName         .... orca
 Hartree-Fock type      HFTyp           .... UHF
 Total Charge           Charge          ....    0
 Multiplicity           Mult            ....    1
 Number of Electrons    NEL             ....  126
 Basis Dimension        Dim             .... 1416
 Nuclear Repulsion      ENuc            ....   1133.3687066310 Eh

Convergence Acceleration:
 AO-DIIS                CNVDIIS         .... on
   Start iteration      DIISMaxIt       ....    12
   Startup error        DIISStart       ....  0.200000
   # of expansion vecs  DIISMaxEq       ....     5
   Bias factor          DIISBfac        ....   1.050
   Max. coefficient     DIISMaxC        ....  10.000
 MO-DIIS                CNVKDIIS        .... off
 Trust-Rad. Augm. Hess. CNVTRAH         .... auto
   Auto Start mean grad. ratio tolernc. ....  1.125000
   Auto Start start iteration           ....    50
   Auto Start num. interpolation iter.  ....    10
   Max. Number of Micro iterations      ....    24
   Max. Number of Macro iterations      .... Maxiter - #DIIS iter
   Number of Davidson start vectors     ....     2
   Converg. threshold    (grad. norm)   ....   5.000e-05
   Grad. Scal. Fac. for Micro threshold ....   0.100
   Minimum threshold for Micro iter.    ....   1.000e-02
   NR start threshold (gradient norm)   ....   1.000e-04
   Initial trust radius                 ....   0.400
   Minimum AH scaling param. (alpha)    ....   1.000
   Maximum AH scaling param. (alpha)    .... 1000.000
   Quad. conv. algorithm                .... NR
   White noise on init. David. guess    .... on
   Maximum white noise                  ....   0.010
   Pseudo random numbers                .... off
   Inactive MOs                         .... canonical
   Orbital update algorithm             .... Taylor
   Preconditioner                       .... Diag
   Full preconditioner red. dimension   ....   250
 SOSCF                  CNVSOSCF        .... on
   Start iteration      SOSCFMaxIt      ....   150
   Startup grad/error   SOSCFStart      ....  0.003300
   Hessian update       SOSCFHessUp     .... L-BFGS
 Level Shifting         CNVShift        .... on
   Level shift para.    LevelShift      ....    0.2500
   Turn off err/grad.   ShiftErr        ....    0.0010
 Zerner damping         CNVZerner       .... off
 Static damping         CNVDamp         .... on
   Fraction old density DampFac         ....    0.7000
   Max. Damping (<1)    DampMax         ....    0.9800
   Min. Damping (>=0)   DampMin         ....    0.0000
   Turn off err/grad.   DampErr         ....    0.1000

SCF Procedure:
 Maximum # iterations   MaxIter         ....   125
 SCF integral mode      SCFMode         .... Direct
   Integral package                     .... SHARK and LIBINT hybrid scheme
 Reset frequency        DirectResetFreq ....    20
 Integral Threshold     Thresh          ....  1.000e-10 Eh
 Primitive CutOff       TCut            ....  1.000e-11 Eh

Convergence Tolerance:
 Convergence Check Mode ConvCheckMode   .... Total+1el-Energy
 Convergence forced     ConvForced      .... 0
 Energy Change          TolE            ....  1.000e-06 Eh
 1-El. energy change                    ....  1.000e-03 Eh
 Orbital Gradient       TolG            ....  5.000e-05
 Orbital Rotation angle TolX            ....  5.000e-05
 DIIS Error             TolErr          ....  1.000e-06

------------------------------
INITIAL GUESS: MODEL POTENTIAL
------------------------------
Loading Hartree-Fock densities                     ... done
Calculating cut-offs                               ... done
Initializing the effective Hamiltonian             ... done
Setting up the integral package (SHARK)            ... done
Starting the Coulomb interaction                   ... done (   1.1 sec)
Making the grid                                    ... done (   0.6 sec)
Mapping shells                                     ... done
Starting the XC term evaluation                    ... done (   0.9 sec)
  promolecular density results
     # of electrons  =    125.993041830
     EX              =    -69.818006347
     EC              =     -5.233790028
     EX+EC           =    -75.051796375
Transforming the Hamiltonian                       ... done (   0.3 sec)
Diagonalizing the Hamiltonian                      ... done (   0.5 sec)
Back transforming the eigenvectors                 ... done (   0.2 sec)
Now organizing SCF variables                       ... done
                      ------------------
                      INITIAL GUESS DONE (   4.2 sec)
                      ------------------
             **** ENERGY FILE WAS UPDATED (orca.en.tmp) ****
Finished Guess after   5.8 sec
Maximum memory used throughout the entire GUESS-calculation: 129.7 MB


           ************************************************************
           *        Program running with 12 parallel MPI-processes    *
           *              working on a common directory               *
           ************************************************************

-------------------------------------------------------------------------------------------
                                      ORCA LEAN-SCF
                              memory conserving SCF solver
-------------------------------------------------------------------------------------------

--------------------
CPCM SOLVATION MODEL
--------------------
CPCM parameters:
  Epsilon                                         ...      80.1510
  Refrac                                          ...       1.3328
  Rsolv                                           ...       1.3000
  Surface type                                    ... GAUSSIAN VDW
  Discretization scheme                           ... Constant charge density
    Threshold for H atoms                         ...       5.0000 (charges/Ang^2)
    Threshold for non-H atoms                     ...       5.0000 (charges/Ang^2)
  Epsilon function type                           ...         CPCM
Solvent:                                          ... WATER
Radii:
  Scheme                                          ... Element-dependent radii
  Radius for N  used is    3.5149 Bohr (=   1.8600 Ang.)
  Radius for C  used is    3.8550 Bohr (=   2.0400 Ang.)
  Radius for H  used is    2.4944 Bohr (=   1.3200 Ang.)
  Radius for O  used is    3.4469 Bohr (=   1.8240 Ang.)
Calculating surface                               ...        done! (  0.0s)
Cavity surface points                             ...         2917
Cavity Volume                                     ...    1981.4868
Cavity Surface-area                               ...    1051.1398
Calculating surface distance matrix               ...        done! (  0.1s)
Performing Cholesky decomposition & store         ...        done! (  0.5s)
Overall time for CPCM initialization              ...                 0.6s

----------------------------------------D-I-I-S--------------------------------------------
Iteration    Energy (Eh)           Delta-E    RMSDP     MaxDP     DIISErr   Damp  Time(sec)
-------------------------------------------------------------------------------------------
               ***  Starting incremental Fock matrix formation  ***
    1    -781.1961327421672650     0.00e+00  1.11e-04  2.49e-02  1.65e-01  0.700 120.7
    2    -781.2401278743743660    -4.40e-02  1.07e-04  2.55e-02  1.14e-01  0.700  55.4
                               ***Turning on AO-DIIS***
    3    -781.2665083683600642    -2.64e-02  9.05e-05  2.21e-02  7.88e-02  0.700  53.9
    4    -781.2838111441017190    -1.73e-02  2.47e-04  5.98e-02  5.47e-02  0.000  46.2
    5    -781.3261340690487486    -4.23e-02  3.03e-05  6.09e-03  5.12e-03  0.000  57.7
                              *** Initializing SOSCF ***
---------------------------------------S-O-S-C-F--------------------------------------
Iteration    Energy (Eh)           Delta-E    RMSDP     MaxDP     MaxGrad    Time(sec)
--------------------------------------------------------------------------------------
    6    -781.3267045455988864    -5.70e-04  1.66e-05  3.15e-03  1.84e-03    51.2
               *** Restarting incremental Fock matrix formation ***
    7    -781.3268591234973428    -1.55e-04  3.30e-05  3.65e-03  2.44e-03   122.1
    8    -781.3269723465034531    -1.13e-04  2.24e-05  2.96e-03  1.36e-03    88.9
    9    -781.3270288388093832    -5.65e-05  1.19e-05  1.11e-03  3.65e-04    83.3
   10    -781.3270352821346023    -6.44e-06  3.68e-06  8.18e-04  1.84e-04    74.5
   11    -781.3270372589074668    -1.98e-06  4.20e-06  7.91e-04  6.96e-05    61.0
   12    -781.3270376307139031    -3.72e-07  2.81e-06  4.41e-04  4.61e-05    61.2
                 **** Energy Check signals convergence ****

               *****************************************************
               *                     SUCCESS                       *
               *           SCF CONVERGED AFTER  12 CYCLES          *
               *****************************************************

Recomputing exchange energy using gridx3       ... done (  175.883 sec)
Old exchange energy                            :    -34.011370537 Eh
New exchange energy                            :    -34.011371582 Eh
Exchange energy change after final integration :     -0.000001045 Eh
Total energy after final integration           :   -781.327038676 Eh
             **** ENERGY FILE WAS UPDATED (orca.en.tmp) ****

----------------
TOTAL SCF ENERGY
----------------

Total Energy       :       -781.32703867576845 Eh          -21260.98961 eV

Components:
Nuclear Repulsion  :       1133.36870663101809 Eh           30840.53041 eV
Electronic Energy  :      -1914.64858680302382 Eh          -52100.23677 eV
One Electron Energy:      -3308.31843880823226 Eh          -90023.92145 eV
Two Electron Energy:       1393.66985200520844 Eh           37923.68468 eV
CPCM Dielectric    :         -0.04715745870814 Eh              -1.28322 eV

Virial components:
Potential Energy   :      -1559.46532915784201 Eh          -42435.20897 eV
Kinetic Energy     :        778.13829048207367 Eh           21174.21936 eV
Virial Ratio       :          2.00409791965348

DFT components:
N(Alpha)           :       62.999997941654 electrons
N(Beta)            :       62.999997941654 electrons
N(Total)           :      125.999995883307 electrons
E(X)               :      -71.277008386630 Eh       
E(C)               :       -5.269287847826 Eh       
E(XC)              :      -76.546296234456 Eh       

CPCM Solvation Model Properties:
Surface-charge          :         -0.03385824751224
Corrected charge        :         -0.00000000000000
Outlying charge corr.   :          0.00006216136588 Eh               0.00169 eV
Free-energy (cav+disp)  :  This term is not implemented in the current solvation scheme

---------------
SCF CONVERGENCE
---------------

  Last Energy change         ...    3.7181e-07  Tolerance :   1.0000e-06
  Last MAX-Density change    ...    4.4057e-04  Tolerance :   1.0000e-05
  Last RMS-Density change    ...    2.8080e-06  Tolerance :   1.0000e-06
  Last DIIS Error            ...    1.8426e-03  Tolerance :   1.0000e-06
  Last Orbital Gradient      ...    4.6084e-05  Tolerance :   5.0000e-05
  Last Orbital Rotation      ...    3.1035e-04  Tolerance :   5.0000e-05


----------------------
UHF SPIN CONTAMINATION
----------------------

Warning: in a DFT calculation there is little theoretical justification to 
         calculate <S**2> as in Hartree-Fock theory. We will do it anyways
         but you should keep in mind that the values have only limited relevance

Expectation value of <S**2>     :     0.000000
Ideal value S*(S+1) for S=0.0   :     0.000000
Deviation                       :     0.000000

----------------
ORBITAL ENERGIES
----------------
                 SPIN UP ORBITALS
  NO   OCC          E(Eh)            E(eV) 
   0   1.0000     -19.201953      -522.5117 
   1   1.0000     -14.499911      -394.5626 
   2   1.0000     -14.447433      -393.1346 
   3   1.0000     -14.405558      -391.9952 
   4   1.0000     -10.365180      -282.0509 
   5   1.0000     -10.339218      -281.3444 
   6   1.0000     -10.337986      -281.3109 
   7   1.0000     -10.333926      -281.2004 
   8   1.0000     -10.314320      -280.6669 
   9   1.0000     -10.290064      -280.0069 
  10   1.0000     -10.289275      -279.9854 
  11   1.0000     -10.286471      -279.9091 
  12   1.0000     -10.285376      -279.8793 
  13   1.0000     -10.284513      -279.8558 
  14   1.0000     -10.284175      -279.8466 
  15   1.0000     -10.283732      -279.8346 
  16   1.0000     -10.281198      -279.7656 
  17   1.0000     -10.280827      -279.7555 
  18   1.0000      -1.177745       -32.0481 
  19   1.0000      -1.154793       -31.4235 
  20   1.0000      -1.136039       -30.9132 
  21   1.0000      -1.006410       -27.3858 
  22   1.0000      -0.995048       -27.0766 
  23   1.0000      -0.930555       -25.3217 
  24   1.0000      -0.928254       -25.2591 
  25   1.0000      -0.903129       -24.5754 
  26   1.0000      -0.888793       -24.1853 
  27   1.0000      -0.849858       -23.1258 
  28   1.0000      -0.805536       -21.9197 
  29   1.0000      -0.790045       -21.4982 
  30   1.0000      -0.756261       -20.5789 
  31   1.0000      -0.739158       -20.1135 
  32   1.0000      -0.716594       -19.4995 
  33   1.0000      -0.681757       -18.5515 
  34   1.0000      -0.657135       -17.8816 
  35   1.0000      -0.645546       -17.5662 
  36   1.0000      -0.631963       -17.1966 
  37   1.0000      -0.605779       -16.4841 
  38   1.0000      -0.603034       -16.4094 
  39   1.0000      -0.589824       -16.0499 
  40   1.0000      -0.576623       -15.6907 
  41   1.0000      -0.568502       -15.4697 
  42   1.0000      -0.565252       -15.3813 
  43   1.0000      -0.558478       -15.1970 
  44   1.0000      -0.546969       -14.8838 
  45   1.0000      -0.538374       -14.6499 
  46   1.0000      -0.530647       -14.4396 
  47   1.0000      -0.526601       -14.3296 
  48   1.0000      -0.520524       -14.1642 
  49   1.0000      -0.510777       -13.8989 
  50   1.0000      -0.496762       -13.5176 
  51   1.0000      -0.480873       -13.0852 
  52   1.0000      -0.479246       -13.0409 
  53   1.0000      -0.470617       -12.8061 
  54   1.0000      -0.462170       -12.5763 
  55   1.0000      -0.448406       -12.2017 
  56   1.0000      -0.408853       -11.1254 
  57   1.0000      -0.388581       -10.5738 
  58   1.0000      -0.387196       -10.5361 
  59   1.0000      -0.358286        -9.7495 
  60   1.0000      -0.355232        -9.6663 
  61   1.0000      -0.314446        -8.5565 
  62   1.0000      -0.290493        -7.9047 
  63   0.0000      -0.016316        -0.4440 
  64   0.0000       0.041785         1.1370 
  65   0.0000       0.050860         1.3840 
  66   0.0000       0.060236         1.6391 
  67   0.0000       0.087685         2.3860 
  68   0.0000       0.094313         2.5664 
  69   0.0000       0.098747         2.6870 
  70   0.0000       0.109627         2.9831 
  71   0.0000       0.114363         3.1120 
  72   0.0000       0.120351         3.2749 
  73   0.0000       0.124787         3.3956 

                 SPIN DOWN ORBITALS
  NO   OCC          E(Eh)            E(eV) 
   0   1.0000     -19.201953      -522.5117 
   1   1.0000     -14.499911      -394.5626 
   2   1.0000     -14.447433      -393.1346 
   3   1.0000     -14.405558      -391.9952 
   4   1.0000     -10.365180      -282.0509 
   5   1.0000     -10.339218      -281.3444 
   6   1.0000     -10.337986      -281.3109 
   7   1.0000     -10.333926      -281.2004 
   8   1.0000     -10.314320      -280.6669 
   9   1.0000     -10.290064      -280.0069 
  10   1.0000     -10.289275      -279.9854 
  11   1.0000     -10.286471      -279.9091 
  12   1.0000     -10.285376      -279.8793 
  13   1.0000     -10.284513      -279.8558 
  14   1.0000     -10.284175      -279.8466 
  15   1.0000     -10.283732      -279.8346 
  16   1.0000     -10.281198      -279.7656 
  17   1.0000     -10.280827      -279.7555 
  18   1.0000      -1.177745       -32.0481 
  19   1.0000      -1.154793       -31.4235 
  20   1.0000      -1.136039       -30.9132 
  21   1.0000      -1.006410       -27.3858 
  22   1.0000      -0.995048       -27.0766 
  23   1.0000      -0.930555       -25.3217 
  24   1.0000      -0.928254       -25.2591 
  25   1.0000      -0.903129       -24.5754 
  26   1.0000      -0.888793       -24.1853 
  27   1.0000      -0.849858       -23.1258 
  28   1.0000      -0.805536       -21.9197 
  29   1.0000      -0.790045       -21.4982 
  30   1.0000      -0.756261       -20.5789 
  31   1.0000      -0.739158       -20.1135 
  32   1.0000      -0.716594       -19.4995 
  33   1.0000      -0.681757       -18.5515 
  34   1.0000      -0.657135       -17.8816 
  35   1.0000      -0.645546       -17.5662 
  36   1.0000      -0.631963       -17.1966 
  37   1.0000      -0.605779       -16.4841 
  38   1.0000      -0.603034       -16.4094 
  39   1.0000      -0.589824       -16.0499 
  40   1.0000      -0.576623       -15.6907 
  41   1.0000      -0.568502       -15.4697 
  42   1.0000      -0.565252       -15.3813 
  43   1.0000      -0.558478       -15.1970 
  44   1.0000      -0.546969       -14.8838 
  45   1.0000      -0.538374       -14.6499 
  46   1.0000      -0.530647       -14.4396 
  47   1.0000      -0.526601       -14.3296 
  48   1.0000      -0.520524       -14.1642 
  49   1.0000      -0.510777       -13.8989 
  50   1.0000      -0.496762       -13.5176 
  51   1.0000      -0.480873       -13.0852 
  52   1.0000      -0.479246       -13.0409 
  53   1.0000      -0.470617       -12.8061 
  54   1.0000      -0.462170       -12.5763 
  55   1.0000      -0.448406       -12.2017 
  56   1.0000      -0.408853       -11.1254 
  57   1.0000      -0.388581       -10.5738 
  58   1.0000      -0.387196       -10.5361 
  59   1.0000      -0.358286        -9.7495 
  60   1.0000      -0.355232        -9.6663 
  61   1.0000      -0.314446        -8.5565 
  62   1.0000      -0.290493        -7.9047 
  63   0.0000      -0.016316        -0.4440 
  64   0.0000       0.041785         1.1370 
  65   0.0000       0.050860         1.3840 
  66   0.0000       0.060236         1.6391 
  67   0.0000       0.087685         2.3860 
  68   0.0000       0.094313         2.5664 
  69   0.0000       0.098747         2.6870 
  70   0.0000       0.109627         2.9831 
  71   0.0000       0.114363         3.1120 
  72   0.0000       0.120351         3.2749 
  73   0.0000       0.124787         3.3956 
*Only the first 10 virtual orbitals were printed.

                    ********************************
                    * MULLIKEN POPULATION ANALYSIS *
                    ********************************

--------------------------------------------
MULLIKEN ATOMIC CHARGES AND SPIN POPULATIONS
--------------------------------------------
   0 N :   -0.226660   -0.000000
   1 C :    0.122822   -0.000000
   2 C :   -0.171034    0.000000
   3 C :    0.289193   -0.000000
   4 C :   -0.187844   -0.000000
   5 C :    0.154416    0.000000
   6 H :    0.124931    0.000000
   7 H :    0.078200    0.000000
   8 N :   -0.353119    0.000000
   9 H :    0.092443    0.000000
  10 H :    0.118808   -0.000000
  11 C :    0.024930    0.000000
  12 H :    0.079030   -0.000000
  13 H :    0.082370   -0.000000
  14 H :    0.073451   -0.000000
  15 N :   -0.182862   -0.000000
  16 C :   -0.019746   -0.000000
  17 C :    0.123293    0.000000
  18 H :    0.079988    0.000000
  19 O :   -0.418618   -0.000000
  20 C :    0.096959   -0.000000
  21 C :   -0.039685    0.000000
  22 C :   -0.147730   -0.000000
  23 C :   -0.061390    0.000000
  24 C :   -0.126182    0.000000
  25 C :   -0.069376   -0.000000
  26 H :    0.078926    0.000000
  27 H :    0.103790   -0.000000
  28 H :    0.102558   -0.000000
  29 H :    0.101525    0.000000
  30 H :    0.076612    0.000000
Sum of atomic charges         :    0.0000000
Sum of atomic spin populations:    0.0000000

-----------------------------------------------------
MULLIKEN REDUCED ORBITAL CHARGES AND SPIN POPULATIONS
-----------------------------------------------------
CHARGE
  0 N s       :     3.494062  s :     3.494062
      pz      :     1.388439  p :     3.603195
      px      :     1.124615
      py      :     1.090142
      dz2     :     0.006766  d :     0.115063
      dxz     :     0.019780
      dyz     :     0.019731
      dx2y2   :     0.037452
      dxy     :     0.031334
      f0      :     0.001574  f :     0.013615
      f+1     :     0.001207
      f-1     :     0.001207
      f+2     :     0.001224
      f-2     :     0.001350
      f+3     :     0.001717
      f-3     :     0.005336
      g0      :     0.000041  g :     0.000725
      g+1     :     0.000050
      g-1     :     0.000048
      g+2     :     0.000046
      g-2     :     0.000065
      g+3     :     0.000104
      g-3     :     0.000027
      g+4     :     0.000175
      g-4     :     0.000168

  1 C s       :     3.306686  s :     3.306686
      pz      :     0.870834  p :     2.441545
      px      :     0.803224
      py      :     0.767487
      dz2     :     0.004976  d :     0.107958
      dxz     :     0.036658
      dyz     :     0.013893
      dx2y2   :     0.018968
      dxy     :     0.033464
      f0      :     0.002201  f :     0.019343
      f+1     :     0.000723
      f-1     :     0.001314
      f+2     :     0.002503
      f-2     :     0.002574
      f+3     :     0.002524
      f-3     :     0.007504
      g0      :     0.000106  g :     0.001647
      g+1     :     0.000175
      g-1     :     0.000111
      g+2     :     0.000070
      g-2     :     0.000163
      g+3     :     0.000244
      g-3     :     0.000060
      g+4     :     0.000289
      g-4     :     0.000430

  2 C s       :     3.340066  s :     3.340066
      pz      :     1.013759  p :     2.735764
      px      :     0.823618
      py      :     0.898388
      dz2     :     0.001992  d :     0.080701
      dxz     :     0.020748
      dyz     :     0.008949
      dx2y2   :     0.016654
      dxy     :     0.032357
      f0      :     0.001878  f :     0.013574
      f+1     :     0.000554
      f-1     :     0.000909
      f+2     :     0.001919
      f-2     :     0.001080
      f+3     :     0.001430
      f-3     :     0.005803
      g0      :     0.000050  g :     0.000929
      g+1     :     0.000117
      g-1     :     0.000052
      g+2     :     0.000063
      g-2     :     0.000050
      g+3     :     0.000158
      g-3     :     0.000024
      g+4     :     0.000192
      g-4     :     0.000224

  3 C s       :     3.243293  s :     3.243293
      pz      :     0.786776  p :     2.342710
      px      :     0.758563
      py      :     0.797371
      dz2     :     0.002572  d :     0.097997
      dxz     :     0.053010
      dyz     :     0.019953
      dx2y2   :     0.021959
      dxy     :     0.000504
      f0      :     0.002732  f :     0.024681
      f+1     :     0.001246
      f-1     :     0.001328
      f+2     :     0.003492
      f-2     :     0.002390
      f+3     :     0.003850
      f-3     :     0.009643
      g0      :     0.000088  g :     0.002125
      g+1     :     0.000278
      g-1     :     0.000083
      g+2     :     0.000130
      g-2     :     0.000161
      g+3     :     0.000289
      g-3     :     0.000088
      g+4     :     0.000530
      g-4     :     0.000477

  4 C s       :     3.361513  s :     3.361513
      pz      :     1.001486  p :     2.727602
      px      :     0.803654
      py      :     0.922462
      dz2     :     0.002304  d :     0.084849
      dxz     :     0.022730
      dyz     :     0.008745
      dx2y2   :     0.026894
      dxy     :     0.024175
      f0      :     0.001861  f :     0.012947
      f+1     :     0.000617
      f-1     :     0.000850
      f+2     :     0.001769
      f-2     :     0.001247
      f+3     :     0.002129
      f-3     :     0.004474
      g0      :     0.000050  g :     0.000932
      g+1     :     0.000123
      g-1     :     0.000046
      g+2     :     0.000046
      g-2     :     0.000067
      g+3     :     0.000147
      g-3     :     0.000041
      g+4     :     0.000172
      g-4     :     0.000241

  5 C s       :     3.277293  s :     3.277293
      pz      :     0.879893  p :     2.441756
      px      :     0.826625
      py      :     0.735239
      dz2     :     0.004227  d :     0.105896
      dxz     :     0.031277
      dyz     :     0.018073
      dx2y2   :     0.024279
      dxy     :     0.028039
      f0      :     0.002249  f :     0.019000
      f+1     :     0.000488
      f-1     :     0.001391
      f+2     :     0.003242
      f-2     :     0.001764
      f+3     :     0.001865
      f-3     :     0.008001
      g0      :     0.000098  g :     0.001638
      g+1     :     0.000157
      g-1     :     0.000137
      g+2     :     0.000115
      g-2     :     0.000112
      g+3     :     0.000240
      g-3     :     0.000050
      g+4     :     0.000340
      g-4     :     0.000390

  6 H s       :     0.842076  s :     0.842076
      pz      :     0.010139  p :     0.028610
      px      :     0.007456
      py      :     0.011015
      dz2     :     0.000268  d :     0.004136
      dxz     :     0.000463
      dyz     :     0.001142
      dx2y2   :     0.001519
      dxy     :     0.000743
      f0      :     0.000034  f :     0.000248
      f+1     :     0.000007
      f-1     :     0.000022
      f+2     :     0.000023
      f-2     :     0.000040
      f+3     :     0.000015
      f-3     :     0.000108

  7 H s       :     0.882028  s :     0.882028
      pz      :     0.013431  p :     0.034693
      px      :     0.011454
      py      :     0.009809
      dz2     :     0.000305  d :     0.004790
      dxz     :     0.000624
      dyz     :     0.001156
      dx2y2   :     0.001940
      dxy     :     0.000765
      f0      :     0.000030  f :     0.000289
      f+1     :     0.000015
      f-1     :     0.000028
      f+2     :     0.000024
      f-2     :     0.000049
      f+3     :     0.000016
      f-3     :     0.000127

  8 N s       :     3.689876  s :     3.689876
      pz      :     1.311178  p :     3.577523
      px      :     0.977033
      py      :     1.289312
      dz2     :     0.007145  d :     0.074768
      dxz     :     0.014335
      dyz     :     0.011419
      dx2y2   :     0.022346
      dxy     :     0.019523
      f0      :     0.001256  f :     0.010220
      f+1     :     0.000742
      f-1     :     0.000793
      f+2     :     0.000833
      f-2     :     0.001052
      f+3     :     0.001875
      f-3     :     0.003669
      g0      :     0.000043  g :     0.000732
      g+1     :     0.000054
      g-1     :     0.000048
      g+2     :     0.000046
      g-2     :     0.000060
      g+3     :     0.000099
      g-3     :     0.000030
      g+4     :     0.000196
      g-4     :     0.000155

  9 H s       :     0.875044  s :     0.875044
      pz      :     0.012901  p :     0.027834
      px      :     0.008575
      py      :     0.006357
      dz2     :     0.000221  d :     0.004408
      dxz     :     0.000405
      dyz     :     0.001355
      dx2y2   :     0.001370
      dxy     :     0.001058
      f0      :     0.000034  f :     0.000271
      f+1     :     0.000008
      f-1     :     0.000023
      f+2     :     0.000032
      f-2     :     0.000038
      f+3     :     0.000021
      f-3     :     0.000115

 10 H s       :     0.847590  s :     0.847590
      pz      :     0.010038  p :     0.029235
      px      :     0.007389
      py      :     0.011808
      dz2     :     0.000299  d :     0.004121
      dxz     :     0.000665
      dyz     :     0.000904
      dx2y2   :     0.001799
      dxy     :     0.000454
      f0      :     0.000031  f :     0.000246
      f+1     :     0.000011
      f-1     :     0.000023
      f+2     :     0.000017
      f-2     :     0.000045
      f+3     :     0.000031
      f-3     :     0.000090

 11 C s       :     3.287299  s :     3.287299
      pz      :     0.985732  p :     2.624579
      px      :     0.645100
      py      :     0.993747
      dz2     :     0.007600  d :     0.053284
      dxz     :     0.021726
      dyz     :     0.004421
      dx2y2   :     0.012022
      dxy     :     0.007516
      f0      :     0.002288  f :     0.009145
      f+1     :     0.001016
      f-1     :     0.000175
      f+2     :     0.002345
      f-2     :    -0.000279
      f+3     :     0.001801
      f-3     :     0.001799
      g0      :     0.000028  g :     0.000762
      g+1     :     0.000172
      g-1     :    -0.000021
      g+2     :     0.000099
      g-2     :     0.000028
      g+3     :     0.000147
      g-3     :     0.000008
      g+4     :     0.000166
      g-4     :     0.000135

 12 H s       :     0.885773  s :     0.885773
      pz      :     0.011017  p :     0.030364
      px      :     0.009172
      py      :     0.010175
      dz2     :     0.001287  d :     0.004531
      dxz     :     0.000480
      dyz     :     0.000596
      dx2y2   :     0.001011
      dxy     :     0.001157
      f0      :     0.000017  f :     0.000303
      f+1     :     0.000016
      f-1     :     0.000113
      f+2     :     0.000016
      f-2     :     0.000035
      f+3     :     0.000034
      f-3     :     0.000072

 13 H s       :     0.880105  s :     0.880105
      pz      :     0.010107  p :     0.032404
      px      :     0.009980
      py      :     0.012317
      dz2     :     0.000687  d :     0.004817
      dxz     :     0.001336
      dyz     :     0.002232
      dx2y2   :     0.000405
      dxy     :     0.000157
      f0      :     0.000043  f :     0.000304
      f+1     :     0.000045
      f-1     :     0.000140
      f+2     :     0.000044
      f-2     :     0.000028
      f+3     :     0.000002
      f-3     :     0.000001

 14 H s       :     0.891299  s :     0.891299
      pz      :     0.010891  p :     0.030417
      px      :     0.009451
      py      :     0.010075
      dz2     :     0.000927  d :     0.004532
      dxz     :     0.000437
      dyz     :     0.000885
      dx2y2   :     0.001354
      dxy     :     0.000930
      f0      :     0.000010  f :     0.000301
      f+1     :     0.000024
      f-1     :     0.000097
      f+2     :     0.000020
      f-2     :     0.000031
      f+3     :     0.000025
      f-3     :     0.000093

 15 N s       :     3.680985  s :     3.680985
      pz      :     1.031994  p :     3.396268
      px      :     1.058920
      py      :     1.305354
      dz2     :     0.006945  d :     0.093519
      dxz     :     0.030237
      dyz     :     0.014110
      dx2y2   :     0.021277
      dxy     :     0.020949
      f0      :     0.001233  f :     0.011305
      f+1     :     0.000662
      f-1     :     0.000821
      f+2     :     0.001686
      f-2     :     0.001481
      f+3     :     0.001530
      f-3     :     0.003893
      g0      :     0.000045  g :     0.000785
      g+1     :     0.000085
      g-1     :     0.000048
      g+2     :     0.000046
      g-2     :     0.000064
      g+3     :     0.000122
      g-3     :     0.000021
      g+4     :     0.000179
      g-4     :     0.000176

 16 C s       :     3.292778  s :     3.292778
      pz      :     1.032892  p :     2.640780
      px      :     0.726892
      py      :     0.880996
      dz2     :     0.003367  d :     0.069037
      dxz     :     0.018069
      dyz     :     0.005141
      dx2y2   :     0.013952
      dxy     :     0.028508
      f0      :     0.001802  f :     0.015677
      f+1     :     0.000677
      f-1     :     0.000471
      f+2     :     0.002550
      f-2     :     0.001049
      f+3     :     0.002732
      f-3     :     0.006397
      g0      :     0.000060  g :     0.001475
      g+1     :     0.000185
      g-1     :     0.000034
      g+2     :     0.000085
      g-2     :     0.000092
      g+3     :     0.000228
      g-3     :     0.000011
      g+4     :     0.000303
      g-4     :     0.000477

 17 C s       :     3.273773  s :     3.273773
      pz      :     0.706405  p :     2.388801
      px      :     0.903629
      py      :     0.778766
      dz2     :     0.005511  d :     0.182419
      dxz     :     0.022161
      dyz     :     0.045699
      dx2y2   :     0.053212
      dxy     :     0.055836
      f0      :     0.002822  f :     0.028726
      f+1     :     0.000855
      f-1     :     0.001022
      f+2     :     0.003559
      f-2     :     0.002682
      f+3     :     0.007433
      f-3     :     0.010353
      g0      :     0.000080  g :     0.002989
      g+1     :     0.000104
      g-1     :     0.000374
      g+2     :     0.000184
      g-2     :     0.000196
      g+3     :     0.000317
      g-3     :     0.000200
      g+4     :     0.000910
      g-4     :     0.000623

 18 H s       :     0.883971  s :     0.883971
      pz      :     0.015059  p :     0.030615
      px      :     0.007411
      py      :     0.008146
      dz2     :     0.000295  d :     0.005113
      dxz     :     0.000660
      dyz     :     0.001610
      dx2y2   :     0.001682
      dxy     :     0.000865
      f0      :     0.000040  f :     0.000314
      f+1     :     0.000012
      f-1     :     0.000031
      f+2     :     0.000031
      f-2     :     0.000052
      f+3     :     0.000026
      f-3     :     0.000122

 19 O s       :     3.800774  s :     3.800774
      pz      :     1.386766  p :     4.579083
      px      :     1.802024
      py      :     1.390294
      dz2     :     0.002323  d :     0.034884
      dxz     :     0.001413
      dyz     :     0.012295
      dx2y2   :     0.009137
      dxy     :     0.009717
      f0      :     0.000338  f :     0.003683
      f+1     :     0.000073
      f-1     :     0.000258
      f+2     :     0.000700
      f-2     :     0.000310
      f+3     :     0.000956
      f-3     :     0.001049
      g0      :     0.000010  g :     0.000194
      g+1     :     0.000003
      g-1     :     0.000034
      g+2     :     0.000017
      g-2     :     0.000011
      g+3     :     0.000017
      g-3     :     0.000012
      g+4     :     0.000046
      g-4     :     0.000042

 20 C s       :     3.358230  s :     3.358230
      pz      :     0.936331  p :     2.420959
      px      :     0.700730
      py      :     0.783897
      dz2     :     0.012256  d :     0.101174
      dxz     :     0.014675
      dyz     :     0.020442
      dx2y2   :     0.037906
      dxy     :     0.015894
      f0      :     0.001410  f :     0.021319
      f+1     :     0.001627
      f-1     :     0.002250
      f+2     :     0.002081
      f-2     :     0.002370
      f+3     :     0.004956
      f-3     :     0.006624
      g0      :     0.000117  g :     0.001359
      g+1     :     0.000076
      g-1     :     0.000061
      g+2     :     0.000094
      g-2     :     0.000145
      g+3     :     0.000162
      g-3     :     0.000164
      g+4     :     0.000252
      g-4     :     0.000288

 21 C s       :     3.339922  s :     3.339922
      pz      :     0.912666  p :     2.597482
      px      :     0.830882
      py      :     0.853935
      dz2     :     0.006919  d :     0.086381
      dxz     :     0.021314
      dyz     :     0.011353
      dx2y2   :     0.018097
      dxy     :     0.028697
      f0      :     0.001184  f :     0.014894
      f+1     :     0.000612
      f-1     :     0.001950
      f+2     :     0.002641
      f-2     :     0.001118
      f+3     :     0.002366
      f-3     :     0.005024
      g0      :     0.000077  g :     0.001005
      g+1     :     0.000094
      g-1     :     0.000044
      g+2     :     0.000109
      g-2     :     0.000057
      g+3     :     0.000128
      g-3     :     0.000094
      g+4     :     0.000213
      g-4     :     0.000189

 22 C s       :     3.331629  s :     3.331629
      pz      :     0.943273  p :     2.694915
      px      :     0.836916
      py      :     0.914725
      dz2     :     0.004660  d :     0.106256
      dxz     :     0.026044
      dyz     :     0.010651
      dx2y2   :     0.032459
      dxy     :     0.032442
      f0      :     0.001271  f :     0.013900
      f+1     :     0.001066
      f-1     :     0.001096
      f+2     :     0.002092
      f-2     :     0.001602
      f+3     :     0.002655
      f-3     :     0.004119
      g0      :     0.000077  g :     0.001029
      g+1     :     0.000102
      g-1     :     0.000034
      g+2     :     0.000047
      g-2     :     0.000109
      g+3     :     0.000118
      g-3     :     0.000088
      g+4     :     0.000195
      g-4     :     0.000259

 23 C s       :     3.310769  s :     3.310769
      pz      :     0.908596  p :     2.636235
      px      :     0.880222
      py      :     0.847417
      dz2     :     0.012280  d :     0.099665
      dxz     :     0.010276
      dyz     :     0.018661
      dx2y2   :     0.039103
      dxy     :     0.019345
      f0      :     0.000705  f :     0.013695
      f+1     :     0.001072
      f-1     :     0.002128
      f+2     :     0.001411
      f-2     :     0.001793
      f+3     :     0.002706
      f-3     :     0.003879
      g0      :     0.000093  g :     0.001025
      g+1     :     0.000037
      g-1     :     0.000049
      g+2     :     0.000053
      g-2     :     0.000142
      g+3     :     0.000135
      g-3     :     0.000140
      g+4     :     0.000178
      g-4     :     0.000198

 24 C s       :     3.323525  s :     3.323525
      pz      :     0.937536  p :     2.684576
      px      :     0.864471
      py      :     0.882570
      dz2     :     0.007385  d :     0.103269
      dxz     :     0.022635
      dyz     :     0.010543
      dx2y2   :     0.020527
      dxy     :     0.042180
      f0      :     0.001163  f :     0.013776
      f+1     :     0.000566
      f-1     :     0.001860
      f+2     :     0.002426
      f-2     :     0.001113
      f+3     :     0.002284
      f-3     :     0.004364
      g0      :     0.000072  g :     0.001035
      g+1     :     0.000097
      g-1     :     0.000042
      g+2     :     0.000109
      g-2     :     0.000050
      g+3     :     0.000134
      g-3     :     0.000103
      g+4     :     0.000224
      g-4     :     0.000204

 25 C s       :     3.351374  s :     3.351374
      pz      :     0.914723  p :     2.615927
      px      :     0.825074
      py      :     0.876130
      dz2     :     0.003175  d :     0.086789
      dxz     :     0.025196
      dyz     :     0.009389
      dx2y2   :     0.023317
      dxy     :     0.025712
      f0      :     0.001275  f :     0.014287
      f+1     :     0.001054
      f-1     :     0.000988
      f+2     :     0.001916
      f-2     :     0.001861
      f+3     :     0.003096
      f-3     :     0.004098
      g0      :     0.000075  g :     0.000998
      g+1     :     0.000107
      g-1     :     0.000035
      g+2     :     0.000045
      g-2     :     0.000109
      g+3     :     0.000100
      g-3     :     0.000083
      g+4     :     0.000189
      g-4     :     0.000254

 26 H s       :     0.883475  s :     0.883475
      pz      :     0.011643  p :     0.032656
      px      :     0.009863
      py      :     0.011149
      dz2     :     0.000473  d :     0.004663
      dxz     :     0.000759
      dyz     :     0.000829
      dx2y2   :     0.002160
      dxy     :     0.000442
      f0      :     0.000015  f :     0.000281
      f+1     :     0.000029
      f-1     :     0.000035
      f+2     :     0.000036
      f-2     :     0.000035
      f+3     :     0.000057
      f-3     :     0.000075

 27 H s       :     0.863638  s :     0.863638
      pz      :     0.011571  p :     0.028106
      px      :     0.009021
      py      :     0.007514
      dz2     :     0.000665  d :     0.004206
      dxz     :     0.000424
      dyz     :     0.000888
      dx2y2   :     0.000972
      dxy     :     0.001257
      f0      :     0.000003  f :     0.000259
      f+1     :     0.000010
      f-1     :     0.000072
      f+2     :     0.000028
      f-2     :     0.000034
      f+3     :     0.000040
      f-3     :     0.000074

 28 H s       :     0.865370  s :     0.865370
      pz      :     0.011247  p :     0.027647
      px      :     0.006461
      py      :     0.009940
      dz2     :     0.000112  d :     0.004168
      dxz     :     0.001583
      dyz     :     0.000123
      dx2y2   :     0.000534
      dxy     :     0.001817
      f0      :     0.000038  f :     0.000256
      f+1     :     0.000006
      f-1     :     0.000009
      f+2     :     0.000056
      f-2     :     0.000014
      f+3     :     0.000041
      f-3     :     0.000092

 29 H s       :     0.865895  s :     0.865895
      pz      :     0.011730  p :     0.028101
      px      :     0.007932
      py      :     0.008439
      dz2     :     0.000434  d :     0.004219
      dxz     :     0.000719
      dyz     :     0.000776
      dx2y2   :     0.001897
      dxy     :     0.000393
      f0      :     0.000014  f :     0.000259
      f+1     :     0.000027
      f-1     :     0.000032
      f+2     :     0.000029
      f-2     :     0.000034
      f+3     :     0.000054
      f-3     :     0.000069

 30 H s       :     0.886680  s :     0.886680
      pz      :     0.010995  p :     0.031837
      px      :     0.011844
      py      :     0.008998
      dz2     :     0.000625  d :     0.004593
      dxz     :     0.000442
      dyz     :     0.000961
      dx2y2   :     0.001295
      dxy     :     0.001269
      f0      :     0.000005  f :     0.000278
      f+1     :     0.000010
      f-1     :     0.000069
      f+2     :     0.000039
      f-2     :     0.000031
      f+3     :     0.000040
      f-3     :     0.000084


SPIN
  0 N s       :    -0.000000  s :    -0.000000
      pz      :    -0.000000  p :    -0.000000
      px      :    -0.000000
      py      :    -0.000000
      dz2     :    -0.000000  d :    -0.000000
      dxz     :    -0.000000
      dyz     :    -0.000000
      dx2y2   :    -0.000000
      dxy     :    -0.000000
      f0      :    -0.000000  f :    -0.000000
      f+1     :    -0.000000
      f-1     :    -0.000000
      f+2     :    -0.000000
      f-2     :    -0.000000
      f+3     :    -0.000000
      f-3     :     0.000000
      g0      :    -0.000000  g :    -0.000000
      g+1     :    -0.000000
      g-1     :    -0.000000
      g+2     :    -0.000000
      g-2     :     0.000000
      g+3     :    -0.000000
      g-3     :    -0.000000
      g+4     :    -0.000000
      g-4     :    -0.000000

  1 C s       :    -0.000000  s :    -0.000000
      pz      :     0.000000  p :     0.000000
      px      :     0.000000
      py      :    -0.000000
      dz2     :    -0.000000  d :     0.000000
      dxz     :     0.000000
      dyz     :     0.000000
      dx2y2   :    -0.000000
      dxy     :     0.000000
      f0      :    -0.000000  f :    -0.000000
      f+1     :     0.000000
      f-1     :     0.000000
      f+2     :     0.000000
      f-2     :     0.000000
      f+3     :    -0.000000
      f-3     :    -0.000000
      g0      :    -0.000000  g :    -0.000000
      g+1     :    -0.000000
      g-1     :    -0.000000
      g+2     :     0.000000
      g-2     :    -0.000000
      g+3     :    -0.000000
      g-3     :     0.000000
      g+4     :    -0.000000
      g-4     :    -0.000000

  2 C s       :     0.000000  s :     0.000000
      pz      :    -0.000000  p :     0.000000
      px      :     0.000000
      py      :     0.000000
      dz2     :     0.000000  d :     0.000000
      dxz     :     0.000000
      dyz     :    -0.000000
      dx2y2   :     0.000000
      dxy     :     0.000000
      f0      :    -0.000000  f :     0.000000
      f+1     :    -0.000000
      f-1     :    -0.000000
      f+2     :    -0.000000
      f-2     :    -0.000000
      f+3     :     0.000000
      f-3     :    -0.000000
      g0      :     0.000000  g :     0.000000
      g+1     :    -0.000000
      g-1     :    -0.000000
      g+2     :    -0.000000
      g-2     :     0.000000
      g+3     :    -0.000000
      g-3     :     0.000000
      g+4     :    -0.000000
      g-4     :     0.000000

  3 C s       :    -0.000000  s :    -0.000000
      pz      :     0.000000  p :     0.000000
      px      :     0.000000
      py      :     0.000000
      dz2     :    -0.000000  d :    -0.000000
      dxz     :    -0.000000
      dyz     :     0.000000
      dx2y2   :    -0.000000
      dxy     :     0.000000
      f0      :     0.000000  f :    -0.000000
      f+1     :    -0.000000
      f-1     :    -0.000000
      f+2     :    -0.000000
      f-2     :     0.000000
      f+3     :    -0.000000
      f-3     :    -0.000000
      g0      :     0.000000  g :     0.000000
      g+1     :    -0.000000
      g-1     :     0.000000
      g+2     :    -0.000000
      g-2     :     0.000000
      g+3     :     0.000000
      g-3     :    -0.000000
      g+4     :     0.000000
      g-4     :    -0.000000

  4 C s       :    -0.000000  s :    -0.000000
      pz      :     0.000000  p :     0.000000
      px      :    -0.000000
      py      :     0.000000
      dz2     :    -0.000000  d :    -0.000000
      dxz     :    -0.000000
      dyz     :    -0.000000
      dx2y2   :    -0.000000
      dxy     :    -0.000000
      f0      :    -0.000000  f :    -0.000000
      f+1     :    -0.000000
      f-1     :    -0.000000
      f+2     :    -0.000000
      f-2     :    -0.000000
      f+3     :    -0.000000
      f-3     :    -0.000000
      g0      :    -0.000000  g :    -0.000000
      g+1     :     0.000000
      g-1     :    -0.000000
      g+2     :     0.000000
      g-2     :    -0.000000
      g+3     :     0.000000
      g-3     :    -0.000000
      g+4     :    -0.000000
      g-4     :    -0.000000

  5 C s       :     0.000000  s :     0.000000
      pz      :    -0.000000  p :    -0.000000
      px      :     0.000000
      py      :    -0.000000
      dz2     :     0.000000  d :    -0.000000
      dxz     :    -0.000000
      dyz     :     0.000000
      dx2y2   :    -0.000000
      dxy     :    -0.000000
      f0      :    -0.000000  f :     0.000000
      f+1     :     0.000000
      f-1     :     0.000000
      f+2     :     0.000000
      f-2     :     0.000000
      f+3     :     0.000000
      f-3     :     0.000000
      g0      :     0.000000  g :     0.000000
      g+1     :    -0.000000
      g-1     :     0.000000
      g+2     :     0.000000
      g-2     :    -0.000000
      g+3     :    -0.000000
      g-3     :     0.000000
      g+4     :     0.000000
      g-4     :     0.000000

  6 H s       :     0.000000  s :     0.000000
      pz      :    -0.000000  p :     0.000000
      px      :     0.000000
      py      :    -0.000000
      dz2     :     0.000000  d :    -0.000000
      dxz     :     0.000000
      dyz     :    -0.000000
      dx2y2   :    -0.000000
      dxy     :     0.000000
      f0      :    -0.000000  f :    -0.000000
      f+1     :    -0.000000
      f-1     :    -0.000000
      f+2     :    -0.000000
      f-2     :    -0.000000
      f+3     :    -0.000000
      f-3     :    -0.000000

  7 H s       :     0.000000  s :     0.000000
      pz      :    -0.000000  p :    -0.000000
      px      :    -0.000000
      py      :     0.000000
      dz2     :    -0.000000  d :    -0.000000
      dxz     :    -0.000000
      dyz     :    -0.000000
      dx2y2   :     0.000000
      dxy     :    -0.000000
      f0      :    -0.000000  f :    -0.000000
      f+1     :     0.000000
      f-1     :    -0.000000
      f+2     :    -0.000000
      f-2     :    -0.000000
      f+3     :    -0.000000
      f-3     :    -0.000000

  8 N s       :     0.000000  s :     0.000000
      pz      :     0.000000  p :     0.000000
      px      :     0.000000
      py      :     0.000000
      dz2     :     0.000000  d :     0.000000
      dxz     :     0.000000
      dyz     :     0.000000
      dx2y2   :     0.000000
      dxy     :    -0.000000
      f0      :     0.000000  f :     0.000000
      f+1     :     0.000000
      f-1     :    -0.000000
      f+2     :     0.000000
      f-2     :     0.000000
      f+3     :     0.000000
      f-3     :     0.000000
      g0      :     0.000000  g :     0.000000
      g+1     :     0.000000
      g-1     :     0.000000
      g+2     :    -0.000000
      g-2     :    -0.000000
      g+3     :    -0.000000
      g-3     :     0.000000
      g+4     :     0.000000
      g-4     :    -0.000000

  9 H s       :     0.000000  s :     0.000000
      pz      :     0.000000  p :     0.000000
      px      :     0.000000
      py      :     0.000000
      dz2     :     0.000000  d :     0.000000
      dxz     :    -0.000000
      dyz     :     0.000000
      dx2y2   :     0.000000
      dxy     :     0.000000
      f0      :     0.000000  f :     0.000000
      f+1     :     0.000000
      f-1     :     0.000000
      f+2     :     0.000000
      f-2     :     0.000000
      f+3     :     0.000000
      f-3     :     0.000000

 10 H s       :    -0.000000  s :    -0.000000
      pz      :    -0.000000  p :    -0.000000
      px      :    -0.000000
      py      :    -0.000000
      dz2     :    -0.000000  d :    -0.000000
      dxz     :    -0.000000
      dyz     :     0.000000
      dx2y2   :    -0.000000
      dxy     :    -0.000000
      f0      :     0.000000  f :     0.000000
      f+1     :     0.000000
      f-1     :     0.000000
      f+2     :     0.000000
      f-2     :    -0.000000
      f+3     :     0.000000
      f-3     :    -0.000000

 11 C s       :     0.000000  s :     0.000000
      pz      :     0.000000  p :     0.000000
      px      :     0.000000
      py      :     0.000000
      dz2     :     0.000000  d :     0.000000
      dxz     :     0.000000
      dyz     :     0.000000
      dx2y2   :     0.000000
      dxy     :    -0.000000
      f0      :     0.000000  f :     0.000000
      f+1     :     0.000000
      f-1     :     0.000000
      f+2     :    -0.000000
      f-2     :     0.000000
      f+3     :     0.000000
      f-3     :     0.000000
      g0      :     0.000000  g :     0.000000
      g+1     :     0.000000
      g-1     :    -0.000000
      g+2     :     0.000000
      g-2     :     0.000000
      g+3     :     0.000000
      g-3     :    -0.000000
      g+4     :    -0.000000
      g-4     :    -0.000000

 12 H s       :    -0.000000  s :    -0.000000
      pz      :    -0.000000  p :    -0.000000
      px      :     0.000000
      py      :    -0.000000
      dz2     :    -0.000000  d :    -0.000000
      dxz     :    -0.000000
      dyz     :    -0.000000
      dx2y2   :    -0.000000
      dxy     :    -0.000000
      f0      :    -0.000000  f :    -0.000000
      f+1     :    -0.000000
      f-1     :     0.000000
      f+2     :    -0.000000
      f-2     :    -0.000000
      f+3     :    -0.000000
      f-3     :    -0.000000

 13 H s       :    -0.000000  s :    -0.000000
      pz      :    -0.000000  p :    -0.000000
      px      :    -0.000000
      py      :    -0.000000
      dz2     :    -0.000000  d :    -0.000000
      dxz     :    -0.000000
      dyz     :    -0.000000
      dx2y2   :    -0.000000
      dxy     :    -0.000000
      f0      :    -0.000000  f :    -0.000000
      f+1     :    -0.000000
      f-1     :     0.000000
      f+2     :     0.000000
      f-2     :    -0.000000
      f+3     :    -0.000000
      f-3     :     0.000000

 14 H s       :    -0.000000  s :    -0.000000
      pz      :    -0.000000  p :    -0.000000
      px      :     0.000000
      py      :    -0.000000
      dz2     :    -0.000000  d :    -0.000000
      dxz     :     0.000000
      dyz     :    -0.000000
      dx2y2   :    -0.000000
      dxy     :    -0.000000
      f0      :    -0.000000  f :    -0.000000
      f+1     :    -0.000000
      f-1     :    -0.000000
      f+2     :    -0.000000
      f-2     :    -0.000000
      f+3     :    -0.000000
      f-3     :    -0.000000

 15 N s       :     0.000000  s :     0.000000
      pz      :     0.000000  p :    -0.000000
      px      :    -0.000000
      py      :     0.000000
      dz2     :    -0.000000  d :     0.000000
      dxz     :     0.000000
      dyz     :     0.000000
      dx2y2   :     0.000000
      dxy     :    -0.000000
      f0      :     0.000000  f :    -0.000000
      f+1     :    -0.000000
      f-1     :     0.000000
      f+2     :     0.000000
      f-2     :     0.000000
      f+3     :    -0.000000
      f-3     :    -0.000000
      g0      :    -0.000000  g :     0.000000
      g+1     :     0.000000
      g-1     :     0.000000
      g+2     :     0.000000
      g-2     :    -0.000000
      g+3     :     0.000000
      g-3     :     0.000000
      g+4     :     0.000000
      g-4     :     0.000000

 16 C s       :     0.000000  s :     0.000000
      pz      :    -0.000000  p :    -0.000000
      px      :    -0.000000
      py      :    -0.000000
      dz2     :     0.000000  d :     0.000000
      dxz     :     0.000000
      dyz     :    -0.000000
      dx2y2   :     0.000000
      dxy     :     0.000000
      f0      :    -0.000000  f :    -0.000000
      f+1     :    -0.000000
      f-1     :     0.000000
      f+2     :     0.000000
      f-2     :    -0.000000
      f+3     :    -0.000000
      f-3     :    -0.000000
      g0      :    -0.000000  g :    -0.000000
      g+1     :     0.000000
      g-1     :    -0.000000
      g+2     :    -0.000000
      g-2     :    -0.000000
      g+3     :    -0.000000
      g-3     :     0.000000
      g+4     :    -0.000000
      g-4     :    -0.000000

 17 C s       :     0.000000  s :     0.000000
      pz      :     0.000000  p :     0.000000
      px      :     0.000000
      py      :     0.000000
      dz2     :     0.000000  d :     0.000000
      dxz     :    -0.000000
      dyz     :     0.000000
      dx2y2   :     0.000000
      dxy     :     0.000000
      f0      :    -0.000000  f :     0.000000
      f+1     :     0.000000
      f-1     :     0.000000
      f+2     :     0.000000
      f-2     :    -0.000000
      f+3     :     0.000000
      f-3     :     0.000000
      g0      :     0.000000  g :    -0.000000
      g+1     :     0.000000
      g-1     :     0.000000
      g+2     :    -0.000000
      g-2     :     0.000000
      g+3     :    -0.000000
      g-3     :    -0.000000
      g+4     :    -0.000000
      g-4     :    -0.000000

 18 H s       :     0.000000  s :     0.000000
      pz      :    -0.000000  p :     0.000000
      px      :     0.000000
      py      :     0.000000
      dz2     :     0.000000  d :     0.000000
      dxz     :     0.000000
      dyz     :    -0.000000
      dx2y2   :    -0.000000
      dxy     :     0.000000
      f0      :     0.000000  f :     0.000000
      f+1     :     0.000000
      f-1     :     0.000000
      f+2     :    -0.000000
      f-2     :     0.000000
      f+3     :     0.000000
      f-3     :    -0.000000

 19 O s       :    -0.000000  s :    -0.000000
      pz      :     0.000000  p :    -0.000000
      px      :    -0.000000
      py      :     0.000000
      dz2     :    -0.000000  d :     0.000000
      dxz     :     0.000000
      dyz     :     0.000000
      dx2y2   :     0.000000
      dxy     :     0.000000
      f0      :     0.000000  f :     0.000000
      f+1     :     0.000000
      f-1     :     0.000000
      f+2     :     0.000000
      f-2     :     0.000000
      f+3     :     0.000000
      f-3     :     0.000000
      g0      :    -0.000000  g :     0.000000
      g+1     :    -0.000000
      g-1     :    -0.000000
      g+2     :     0.000000
      g-2     :    -0.000000
      g+3     :     0.000000
      g-3     :     0.000000
      g+4     :     0.000000
      g-4     :     0.000000

 20 C s       :    -0.000000  s :    -0.000000
      pz      :    -0.000000  p :    -0.000000
      px      :    -0.000000
      py      :    -0.000000
      dz2     :     0.000000  d :    -0.000000
      dxz     :    -0.000000
      dyz     :    -0.000000
      dx2y2   :    -0.000000
      dxy     :    -0.000000
      f0      :     0.000000  f :    -0.000000
      f+1     :    -0.000000
      f-1     :     0.000000
      f+2     :    -0.000000
      f-2     :    -0.000000
      f+3     :     0.000000
      f-3     :    -0.000000
      g0      :     0.000000  g :     0.000000
      g+1     :     0.000000
      g-1     :    -0.000000
      g+2     :    -0.000000
      g-2     :     0.000000
      g+3     :     0.000000
      g-3     :     0.000000
      g+4     :     0.000000
      g-4     :    -0.000000

 21 C s       :     0.000000  s :     0.000000
      pz      :     0.000000  p :     0.000000
      px      :    -0.000000
      py      :     0.000000
      dz2     :    -0.000000  d :    -0.000000
      dxz     :    -0.000000
      dyz     :    -0.000000
      dx2y2   :    -0.000000
      dxy     :    -0.000000
      f0      :     0.000000  f :     0.000000
      f+1     :    -0.000000
      f-1     :     0.000000
      f+2     :    -0.000000
      f-2     :     0.000000
      f+3     :     0.000000
      f-3     :    -0.000000
      g0      :    -0.000000  g :     0.000000
      g+1     :     0.000000
      g-1     :     0.000000
      g+2     :     0.000000
      g-2     :    -0.000000
      g+3     :     0.000000
      g-3     :     0.000000
      g+4     :     0.000000
      g-4     :    -0.000000

 22 C s       :    -0.000000  s :    -0.000000
      pz      :    -0.000000  p :     0.000000
      px      :    -0.000000
      py      :     0.000000
      dz2     :    -0.000000  d :    -0.000000
      dxz     :    -0.000000
      dyz     :    -0.000000
      dx2y2   :    -0.000000
      dxy     :     0.000000
      f0      :    -0.000000  f :    -0.000000
      f+1     :    -0.000000
      f-1     :    -0.000000
      f+2     :    -0.000000
      f-2     :    -0.000000
      f+3     :    -0.000000
      f-3     :     0.000000
      g0      :    -0.000000  g :    -0.000000
      g+1     :     0.000000
      g-1     :    -0.000000
      g+2     :     0.000000
      g-2     :     0.000000
      g+3     :     0.000000
      g-3     :    -0.000000
      g+4     :     0.000000
      g-4     :    -0.000000

 23 C s       :     0.000000  s :     0.000000
      pz      :    -0.000000  p :     0.000000
      px      :     0.000000
      py      :    -0.000000
      dz2     :    -0.000000  d :    -0.000000
      dxz     :    -0.000000
      dyz     :    -0.000000
      dx2y2   :    -0.000000
      dxy     :     0.000000
      f0      :    -0.000000  f :     0.000000
      f+1     :     0.000000
      f-1     :     0.000000
      f+2     :     0.000000
      f-2     :    -0.000000
      f+3     :     0.000000
      f-3     :     0.000000
      g0      :    -0.000000  g :    -0.000000
      g+1     :     0.000000
      g-1     :    -0.000000
      g+2     :     0.000000
      g-2     :     0.000000
      g+3     :    -0.000000
      g-3     :    -0.000000
      g+4     :    -0.000000
      g-4     :    -0.000000

 24 C s       :     0.000000  s :     0.000000
      pz      :    -0.000000  p :     0.000000
      px      :     0.000000
      py      :    -0.000000
      dz2     :     0.000000  d :     0.000000
      dxz     :    -0.000000
      dyz     :    -0.000000
      dx2y2   :     0.000000
      dxy     :    -0.000000
      f0      :     0.000000  f :     0.000000
      f+1     :     0.000000
      f-1     :     0.000000
      f+2     :    -0.000000
      f-2     :    -0.000000
      f+3     :    -0.000000
      f-3     :     0.000000
      g0      :     0.000000  g :     0.000000
      g+1     :    -0.000000
      g-1     :    -0.000000
      g+2     :    -0.000000
      g-2     :    -0.000000
      g+3     :     0.000000
      g-3     :     0.000000
      g+4     :     0.000000
      g-4     :     0.000000

 25 C s       :    -0.000000  s :    -0.000000
      pz      :     0.000000  p :     0.000000
      px      :    -0.000000
      py      :     0.000000
      dz2     :     0.000000  d :     0.000000
      dxz     :    -0.000000
      dyz     :     0.000000
      dx2y2   :     0.000000
      dxy     :     0.000000
      f0      :     0.000000  f :    -0.000000
      f+1     :    -0.000000
      f-1     :    -0.000000
      f+2     :    -0.000000
      f-2     :    -0.000000
      f+3     :    -0.000000
      f-3     :    -0.000000
      g0      :     0.000000  g :    -0.000000
      g+1     :     0.000000
      g-1     :    -0.000000
      g+2     :    -0.000000
      g-2     :    -0.000000
      g+3     :    -0.000000
      g-3     :     0.000000
      g+4     :     0.000000
      g-4     :    -0.000000

 26 H s       :     0.000000  s :     0.000000
      pz      :     0.000000  p :     0.000000
      px      :     0.000000
      py      :     0.000000
      dz2     :     0.000000  d :     0.000000
      dxz     :    -0.000000
      dyz     :     0.000000
      dx2y2   :     0.000000
      dxy     :     0.000000
      f0      :     0.000000  f :     0.000000
      f+1     :     0.000000
      f-1     :     0.000000
      f+2     :     0.000000
      f-2     :     0.000000
      f+3     :     0.000000
      f-3     :     0.000000

 27 H s       :    -0.000000  s :    -0.000000
      pz      :     0.000000  p :    -0.000000
      px      :    -0.000000
      py      :     0.000000
      dz2     :    -0.000000  d :    -0.000000
      dxz     :    -0.000000
      dyz     :    -0.000000
      dx2y2   :    -0.000000
      dxy     :    -0.000000
      f0      :    -0.000000  f :    -0.000000
      f+1     :    -0.000000
      f-1     :    -0.000000
      f+2     :    -0.000000
      f-2     :    -0.000000
      f+3     :    -0.000000
      f-3     :    -0.000000

 28 H s       :    -0.000000  s :    -0.000000
      pz      :    -0.000000  p :     0.000000
      px      :     0.000000
      py      :    -0.000000
      dz2     :     0.000000  d :    -0.000000
      dxz     :     0.000000
      dyz     :     0.000000
      dx2y2   :    -0.000000
      dxy     :    -0.000000
      f0      :     0.000000  f :    -0.000000
      f+1     :     0.000000
      f-1     :    -0.000000
      f+2     :    -0.000000
      f-2     :     0.000000
      f+3     :    -0.000000
      f-3     :    -0.000000

 29 H s       :     0.000000  s :     0.000000
      pz      :     0.000000  p :     0.000000
      px      :    -0.000000
      py      :     0.000000
      dz2     :     0.000000  d :    -0.000000
      dxz     :    -0.000000
      dyz     :    -0.000000
      dx2y2   :    -0.000000
      dxy     :    -0.000000
      f0      :    -0.000000  f :    -0.000000
      f+1     :    -0.000000
      f-1     :    -0.000000
      f+2     :    -0.000000
      f-2     :    -0.000000
      f+3     :    -0.000000
      f-3     :    -0.000000

 30 H s       :    -0.000000  s :    -0.000000
      pz      :     0.000000  p :     0.000000
      px      :     0.000000
      py      :     0.000000
      dz2     :    -0.000000  d :     0.000000
      dxz     :     0.000000
      dyz     :    -0.000000
      dx2y2   :    -0.000000
      dxy     :     0.000000
      f0      :     0.000000  f :    -0.000000
      f+1     :     0.000000
      f-1     :    -0.000000
      f+2     :     0.000000
      f-2     :    -0.000000
      f+3     :    -0.000000
      f-3     :    -0.000000


                     *******************************
                     * LOEWDIN POPULATION ANALYSIS *
                     *******************************

-------------------------------------------
LOEWDIN ATOMIC CHARGES AND SPIN POPULATIONS
-------------------------------------------
   0 N :    0.446981    0.000000
   1 C :    0.013847   -0.000000
   2 C :    0.069785    0.000000
   3 C :   -0.340162   -0.000000
   4 C :    0.070268    0.000000
   5 C :    0.014935    0.000000
   6 H :   -0.035490    0.000000
   7 H :   -0.064411    0.000000
   8 N :    0.109733    0.000000
   9 H :   -0.050204   -0.000000
  10 H :   -0.034485   -0.000000
  11 C :    0.228414    0.000000
  12 H :   -0.045519   -0.000000
  13 H :   -0.048887   -0.000000
  14 H :   -0.046084    0.000000
  15 N :    0.175651   -0.000000
  16 C :   -0.187160    0.000000
  17 C :   -0.511750    0.000000
  18 H :   -0.082696    0.000000
  19 O :    0.304859   -0.000000
  20 C :   -0.111248   -0.000000
  21 C :    0.085384    0.000000
  22 C :    0.069005   -0.000000
  23 C :    0.074029    0.000000
  24 C :    0.068415    0.000000
  25 C :    0.087998   -0.000000
  26 H :   -0.049077    0.000000
  27 H :   -0.053936    0.000000
  28 H :   -0.052827    0.000000
  29 H :   -0.054236    0.000000
  30 H :   -0.051132    0.000000

----------------------------------------------------
LOEWDIN REDUCED ORBITAL CHARGES AND SPIN POPULATIONS
----------------------------------------------------
CHARGE
  0 N s       :     2.688539  s :     2.688539
      pz      :     1.113150  p :     3.317198
      px      :     1.074372
      py      :     1.129676
      dz2     :     0.034673  d :     0.461125
      dxz     :     0.066784
      dyz     :     0.071713
      dx2y2   :     0.145809
      dxy     :     0.142146
      f0      :     0.005654  f :     0.081880
      f+1     :     0.005416
      f-1     :     0.004436
      f+2     :     0.010107
      f-2     :     0.011532
      f+3     :     0.009876
      f-3     :     0.034859
      g0      :     0.000287  g :     0.004277
      g+1     :     0.000413
      g-1     :     0.000396
      g+2     :     0.000373
      g-2     :     0.000445
      g+3     :     0.000394
      g-3     :     0.000255
      g+4     :     0.000895
      g-4     :     0.000818

  1 C s       :     2.582729  s :     2.582729
      pz      :     0.740243  p :     2.622124
      px      :     0.997389
      py      :     0.884493
      dz2     :     0.049793  d :     0.606162
      dxz     :     0.123910
      dyz     :     0.057490
      dx2y2   :     0.158091
      dxy     :     0.216878
      f0      :     0.009513  f :     0.156489
      f+1     :     0.010690
      f-1     :     0.011953
      f+2     :     0.021183
      f-2     :     0.021817
      f+3     :     0.025731
      f-3     :     0.055602
      g0      :     0.001263  g :     0.018648
      g+1     :     0.002321
      g-1     :     0.001311
      g+2     :     0.001252
      g-2     :     0.002380
      g+3     :     0.001800
      g-3     :     0.000723
      g+4     :     0.003047
      g-4     :     0.004551

  2 C s       :     2.583896  s :     2.583896
      pz      :     0.812955  p :     2.754210
      px      :     0.996824
      py      :     0.944431
      dz2     :     0.038176  d :     0.469678
      dxz     :     0.069009
      dyz     :     0.040635
      dx2y2   :     0.149822
      dxy     :     0.172036
      f0      :     0.008015  f :     0.110758
      f+1     :     0.007963
      f-1     :     0.006865
      f+2     :     0.016796
      f-2     :     0.008314
      f+3     :     0.018670
      f-3     :     0.044136
      g0      :     0.000540  g :     0.011673
      g+1     :     0.001378
      g-1     :     0.000609
      g+2     :     0.001125
      g-2     :     0.001022
      g+3     :     0.001202
      g-3     :     0.000352
      g+4     :     0.002642
      g-4     :     0.002803

  3 C s       :     2.590638  s :     2.590638
      pz      :     0.701107  p :     2.679355
      px      :     0.986213
      py      :     0.992035
      dz2     :     0.065485  d :     0.839024
      dxz     :     0.188571
      dyz     :     0.083968
      dx2y2   :     0.224892
      dxy     :     0.276109
      f0      :     0.012973  f :     0.209264
      f+1     :     0.015114
      f-1     :     0.010611
      f+2     :     0.031255
      f-2     :     0.021048
      f+3     :     0.031148
      f-3     :     0.087114
      g0      :     0.000938  g :     0.021880
      g+1     :     0.003666
      g-1     :     0.000965
      g+2     :     0.001588
      g-2     :     0.002159
      g+3     :     0.001885
      g-3     :     0.000984
      g+4     :     0.004585
      g-4     :     0.005111

  4 C s       :     2.585126  s :     2.585126
      pz      :     0.805739  p :     2.744781
      px      :     1.001843
      py      :     0.937199
      dz2     :     0.039545  d :     0.476489
      dxz     :     0.080007
      dyz     :     0.034097
      dx2y2   :     0.163678
      dxy     :     0.159163
      f0      :     0.007862  f :     0.111547
      f+1     :     0.008758
      f-1     :     0.006697
      f+2     :     0.014934
      f-2     :     0.010418
      f+3     :     0.021170
      f-3     :     0.041709
      g0      :     0.000550  g :     0.011789
      g+1     :     0.001450
      g-1     :     0.000549
      g+2     :     0.001052
      g-2     :     0.001153
      g+3     :     0.001044
      g-3     :     0.000551
      g+4     :     0.002022
      g-4     :     0.003418

  5 C s       :     2.582294  s :     2.582294
      pz      :     0.745686  p :     2.627597
      px      :     1.008418
      py      :     0.873494
      dz2     :     0.047747  d :     0.600179
      dxz     :     0.105510
      dyz     :     0.074772
      dx2y2   :     0.151717
      dxy     :     0.220432
      f0      :     0.009838  f :     0.156405
      f+1     :     0.009567
      f-1     :     0.012784
      f+2     :     0.027453
      f-2     :     0.014952
      f+3     :     0.025449
      f-3     :     0.056361
      g0      :     0.001130  g :     0.018590
      g+1     :     0.002073
      g-1     :     0.001681
      g+2     :     0.001706
      g-2     :     0.001902
      g+3     :     0.001839
      g-3     :     0.000567
      g+4     :     0.004271
      g-4     :     0.003422

  6 H s       :     0.779966  s :     0.779966
      pz      :     0.048297  p :     0.181633
      px      :     0.053091
      py      :     0.080244
      dz2     :     0.005775  d :     0.064343
      dxz     :     0.005963
      dyz     :     0.015045
      dx2y2   :     0.020335
      dxy     :     0.017226
      f0      :     0.000924  f :     0.009549
      f+1     :     0.000429
      f-1     :     0.001019
      f+2     :     0.000707
      f-2     :     0.001354
      f+3     :     0.001990
      f-3     :     0.003126

  7 H s       :     0.786492  s :     0.786492
      pz      :     0.057494  p :     0.200245
      px      :     0.064643
      py      :     0.078107
      dz2     :     0.006372  d :     0.067706
      dxz     :     0.007603
      dyz     :     0.014789
      dx2y2   :     0.022781
      dxy     :     0.016160
      f0      :     0.000911  f :     0.009969
      f+1     :     0.000562
      f-1     :     0.001087
      f+2     :     0.000653
      f-2     :     0.001620
      f+3     :     0.001922
      f-3     :     0.003215

  8 N s       :     2.908551  s :     2.908551
      pz      :     1.119259  p :     3.511837
      px      :     1.128159
      py      :     1.264419
      dz2     :     0.035156  d :     0.380685
      dxz     :     0.053294
      dyz     :     0.033998
      dx2y2   :     0.143149
      dxy     :     0.115088
      f0      :     0.005541  f :     0.083500
      f+1     :     0.005268
      f-1     :     0.005040
      f+2     :     0.007758
      f-2     :     0.008526
      f+3     :     0.016638
      f-3     :     0.034728
      g0      :     0.000298  g :     0.005694
      g+1     :     0.000501
      g-1     :     0.000333
      g+2     :     0.000423
      g-2     :     0.000587
      g+3     :     0.000548
      g-3     :     0.000318
      g+4     :     0.001458
      g-4     :     0.001228

  9 H s       :     0.785637  s :     0.785637
      pz      :     0.055573  p :     0.188280
      px      :     0.048836
      py      :     0.083872
      dz2     :     0.005750  d :     0.066411
      dxz     :     0.005019
      dyz     :     0.017330
      dx2y2   :     0.019970
      dxy     :     0.018343
      f0      :     0.000956  f :     0.009876
      f+1     :     0.000381
      f-1     :     0.001130
      f+2     :     0.000960
      f-2     :     0.001216
      f+3     :     0.002047
      f-3     :     0.003186

 10 H s       :     0.779414  s :     0.779414
      pz      :     0.049174  p :     0.181235
      px      :     0.061590
      py      :     0.070471
      dz2     :     0.006080  d :     0.064262
      dxz     :     0.008922
      dyz     :     0.012228
      dx2y2   :     0.021677
      dxy     :     0.015355
      f0      :     0.000885  f :     0.009574
      f+1     :     0.000606
      f-1     :     0.000904
      f+2     :     0.000476
      f-2     :     0.001663
      f+3     :     0.002184
      f-3     :     0.002855

 11 C s       :     2.545673  s :     2.545673
      pz      :     0.967346  p :     2.684481
      px      :     0.753873
      py      :     0.963262
      dz2     :     0.079961  d :     0.426776
      dxz     :     0.102659
      dyz     :     0.047997
      dx2y2   :     0.104266
      dxy     :     0.091892
      f0      :     0.017213  f :     0.106577
      f+1     :     0.012965
      f-1     :     0.002001
      f+2     :     0.022912
      f-2     :     0.008120
      f+3     :     0.020133
      f-3     :     0.023233
      g0      :     0.000330  g :     0.008079
      g+1     :     0.001760
      g-1     :     0.000059
      g+2     :     0.000734
      g-2     :     0.000302
      g+3     :     0.001407
      g-3     :     0.000191
      g+4     :     0.001347
      g-4     :     0.001950

 12 H s       :     0.782167  s :     0.782167
      pz      :     0.065983  p :     0.186951
      px      :     0.040792
      py      :     0.080176
      dz2     :     0.017861  d :     0.066972
      dxz     :     0.005785
      dyz     :     0.013815
      dx2y2   :     0.015802
      dxy     :     0.013710
      f0      :     0.000791  f :     0.009428
      f+1     :     0.000305
      f-1     :     0.002767
      f+2     :     0.001283
      f-2     :     0.001452
      f+3     :     0.001071
      f-3     :     0.001760

 13 H s       :     0.787326  s :     0.787326
      pz      :     0.088606  p :     0.186620
      px      :     0.042188
      py      :     0.055826
      dz2     :     0.017845  d :     0.065707
      dxz     :     0.017007
      dyz     :     0.025949
      dx2y2   :     0.003544
      dxy     :     0.001361
      f0      :     0.002450  f :     0.009234
      f+1     :     0.002194
      f-1     :     0.003115
      f+2     :     0.000906
      f-2     :     0.000494
      f+3     :     0.000050
      f-3     :     0.000025

 14 H s       :     0.783557  s :     0.783557
      pz      :     0.061857  p :     0.186600
      px      :     0.045225
      py      :     0.079518
      dz2     :     0.013315  d :     0.066556
      dxz     :     0.005584
      dyz     :     0.015831
      dx2y2   :     0.018595
      dxy     :     0.013230
      f0      :     0.000619  f :     0.009371
      f+1     :     0.000546
      f-1     :     0.002328
      f+2     :     0.000970
      f-2     :     0.001427
      f+3     :     0.001349
      f-3     :     0.002133

 15 N s       :     2.897463  s :     2.897463
      pz      :     0.911117  p :     3.382198
      px      :     1.211483
      py      :     1.259597
      dz2     :     0.037657  d :     0.452563
      dxz     :     0.097674
      dyz     :     0.046333
      dx2y2   :     0.143503
      dxy     :     0.127397
      f0      :     0.004549  f :     0.085836
      f+1     :     0.005529
      f-1     :     0.005716
      f+2     :     0.012674
      f-2     :     0.009767
      f+3     :     0.012711
      f-3     :     0.034891
      g0      :     0.000388  g :     0.006290
      g+1     :     0.000828
      g-1     :     0.000374
      g+2     :     0.000446
      g-2     :     0.000669
      g+3     :     0.000534
      g-3     :     0.000248
      g+4     :     0.001251
      g-4     :     0.001551

 16 C s       :     2.616651  s :     2.616651
      pz      :     0.843108  p :     2.813501
      px      :     0.999752
      py      :     0.970641
      dz2     :     0.049782  d :     0.592194
      dxz     :     0.083212
      dyz     :     0.029229
      dx2y2   :     0.181221
      dxy     :     0.248749
      f0      :     0.010379  f :     0.146586
      f+1     :     0.012739
      f-1     :     0.006485
      f+2     :     0.020164
      f-2     :     0.008041
      f+3     :     0.026829
      f-3     :     0.061950
      g0      :     0.000662  g :     0.018227
      g+1     :     0.002573
      g-1     :     0.000486
      g+2     :     0.001670
      g-2     :     0.001704
      g+3     :     0.001768
      g-3     :     0.000168
      g+4     :     0.002734
      g-4     :     0.006463

 17 C s       :     2.623046  s :     2.623046
      pz      :     0.649047  p :     2.638744
      px      :     0.973525
      py      :     1.016173
      dz2     :     0.070256  d :     0.954094
      dxz     :     0.088759
      dyz     :     0.166629
      dx2y2   :     0.300223
      dxy     :     0.328227
      f0      :     0.015612  f :     0.260695
      f+1     :     0.009773
      f-1     :     0.019538
      f+2     :     0.033303
      f-2     :     0.025036
      f+3     :     0.069397
      f-3     :     0.088036
      g0      :     0.001033  g :     0.035171
      g+1     :     0.001416
      g-1     :     0.005866
      g+2     :     0.003058
      g-2     :     0.003129
      g+3     :     0.002203
      g-3     :     0.001610
      g+4     :     0.010523
      g-4     :     0.006334

 18 H s       :     0.800463  s :     0.800463
      pz      :     0.064431  p :     0.202959
      px      :     0.051390
      py      :     0.087137
      dz2     :     0.006439  d :     0.069382
      dxz     :     0.006490
      dyz     :     0.018027
      dx2y2   :     0.021005
      dxy     :     0.017421
      f0      :     0.000968  f :     0.009892
      f+1     :     0.000419
      f-1     :     0.001176
      f+2     :     0.000887
      f-2     :     0.001389
      f+3     :     0.002006
      f-3     :     0.003047

 19 O s       :     3.246103  s :     3.246103
      pz      :     1.244691  p :     4.323824
      px      :     1.573562
      py      :     1.505572
      dz2     :     0.009964  d :     0.102115
      dxz     :     0.002009
      dyz     :     0.016967
      dx2y2   :     0.033537
      dxy     :     0.039637
      f0      :     0.001526  f :     0.021886
      f+1     :     0.000847
      f-1     :     0.002201
      f+2     :     0.002208
      f-2     :     0.000911
      f+3     :     0.006618
      f-3     :     0.007575
      g0      :     0.000049  g :     0.001214
      g+1     :     0.000011
      g-1     :     0.000126
      g+2     :     0.000101
      g-2     :     0.000091
      g+3     :     0.000062
      g-3     :     0.000049
      g+4     :     0.000452
      g-4     :     0.000274

 20 C s       :     2.576624  s :     2.576624
      pz      :     0.815868  p :     2.742843
      px      :     0.953491
      py      :     0.973484
      dz2     :     0.072898  d :     0.623954
      dxz     :     0.077437
      dyz     :     0.094818
      dx2y2   :     0.202246
      dxy     :     0.176554
      f0      :     0.009404  f :     0.153627
      f+1     :     0.013382
      f-1     :     0.010816
      f+2     :     0.017944
      f-2     :     0.022070
      f+3     :     0.034891
      f-3     :     0.045120
      g0      :     0.001316  g :     0.014200
      g+1     :     0.001021
      g-1     :     0.000691
      g+2     :     0.000812
      g-2     :     0.001265
      g+3     :     0.001641
      g-3     :     0.001862
      g+4     :     0.002745
      g-4     :     0.002847

 21 C s       :     2.579350  s :     2.579350
      pz      :     0.786368  p :     2.696433
      px      :     0.981929
      py      :     0.928137
      dz2     :     0.049458  d :     0.510766
      dxz     :     0.089119
      dyz     :     0.060202
      dx2y2   :     0.129010
      dxy     :     0.182977
      f0      :     0.008282  f :     0.116465
      f+1     :     0.007509
      f-1     :     0.010375
      f+2     :     0.020426
      f-2     :     0.011138
      f+3     :     0.023387
      f-3     :     0.035348
      g0      :     0.000957  g :     0.011602
      g+1     :     0.001332
      g-1     :     0.000544
      g+2     :     0.001074
      g-2     :     0.000672
      g+3     :     0.001373
      g-3     :     0.001237
      g+4     :     0.002632
      g-4     :     0.001779

 22 C s       :     2.586528  s :     2.586528
      pz      :     0.797465  p :     2.714708
      px      :     0.992296
      py      :     0.924947
      dz2     :     0.038311  d :     0.504478
      dxz     :     0.099916
      dyz     :     0.049140
      dx2y2   :     0.164367
      dxy     :     0.152744
      f0      :     0.008400  f :     0.113762
      f+1     :     0.011456
      f-1     :     0.005224
      f+2     :     0.015539
      f-2     :     0.013624
      f+3     :     0.025403
      f-3     :     0.034115
      g0      :     0.000899  g :     0.011518
      g+1     :     0.001304
      g-1     :     0.000527
      g+2     :     0.000625
      g-2     :     0.001186
      g+3     :     0.001298
      g-3     :     0.000939
      g+4     :     0.001818
      g-4     :     0.002922

 23 C s       :     2.588281  s :     2.588281
      pz      :     0.787242  p :     2.703244
      px      :     0.953893
      py      :     0.962108
      dz2     :     0.060577  d :     0.508601
      dxz     :     0.044939
      dyz     :     0.091443
      dx2y2   :     0.178976
      dxy     :     0.132666
      f0      :     0.005517  f :     0.114358
      f+1     :     0.010407
      f-1     :     0.010354
      f+2     :     0.013390
      f-2     :     0.018528
      f+3     :     0.024710
      f-3     :     0.031453
      g0      :     0.001262  g :     0.011486
      g+1     :     0.000696
      g-1     :     0.000657
      g+2     :     0.000634
      g-2     :     0.001175
      g+3     :     0.001449
      g-3     :     0.001650
      g+4     :     0.001930
      g-4     :     0.002033

 24 C s       :     2.586621  s :     2.586621
      pz      :     0.797471  p :     2.715056
      px      :     0.977597
      py      :     0.939988
      dz2     :     0.046147  d :     0.504548
      dxz     :     0.084686
      dyz     :     0.058616
      dx2y2   :     0.129522
      dxy     :     0.185578
      f0      :     0.008011  f :     0.113827
      f+1     :     0.007095
      f-1     :     0.010014
      f+2     :     0.020145
      f-2     :     0.010377
      f+3     :     0.022793
      f-3     :     0.035391
      g0      :     0.000887  g :     0.011533
      g+1     :     0.001334
      g-1     :     0.000536
      g+2     :     0.001100
      g-2     :     0.000614
      g+3     :     0.001328
      g-3     :     0.001263
      g+4     :     0.002685
      g-4     :     0.001786

 25 C s       :     2.580241  s :     2.580241
      pz      :     0.776391  p :     2.692335
      px      :     0.995974
      py      :     0.919970
      dz2     :     0.039333  d :     0.510534
      dxz     :     0.102565
      dyz     :     0.048216
      dx2y2   :     0.161539
      dxy     :     0.158881
      f0      :     0.008427  f :     0.117229
      f+1     :     0.011682
      f-1     :     0.005374
      f+2     :     0.015303
      f-2     :     0.014754
      f+3     :     0.026105
      f-3     :     0.035584
      g0      :     0.000872  g :     0.011663
      g+1     :     0.001374
      g-1     :     0.000533
      g+2     :     0.000646
      g-2     :     0.001265
      g+3     :     0.001194
      g-3     :     0.000904
      g+4     :     0.001883
      g-4     :     0.002992

 26 H s       :     0.781980  s :     0.781980
      pz      :     0.054958  p :     0.191595
      px      :     0.068494
      py      :     0.068143
      dz2     :     0.007778  d :     0.065906
      dxz     :     0.010201
      dyz     :     0.011388
      dx2y2   :     0.022986
      dxy     :     0.013552
      f0      :     0.000672  f :     0.009597
      f+1     :     0.000896
      f-1     :     0.000958
      f+2     :     0.000850
      f-2     :     0.001650
      f+3     :     0.002111
      f-3     :     0.002459

 27 H s       :     0.792076  s :     0.792076
      pz      :     0.057923  p :     0.187540
      px      :     0.047538
      py      :     0.082080
      dz2     :     0.009315  d :     0.064712
      dxz     :     0.005435
      dyz     :     0.015617
      dx2y2   :     0.016161
      dxy     :     0.018184
      f0      :     0.000556  f :     0.009608
      f+1     :     0.000264
      f-1     :     0.001805
      f+2     :     0.001472
      f-2     :     0.001385
      f+3     :     0.001839
      f-3     :     0.002287

 28 H s       :     0.792532  s :     0.792532
      pz      :     0.049274  p :     0.186468
      px      :     0.091191
      py      :     0.046002
      dz2     :     0.004966  d :     0.064281
      dxz     :     0.019708
      dyz     :     0.001229
      dx2y2   :     0.015399
      dxy     :     0.022979
      f0      :     0.001034  f :     0.009546
      f+1     :     0.001081
      f-1     :     0.000241
      f+2     :     0.001527
      f-2     :     0.000347
      f+3     :     0.002346
      f-3     :     0.002969

 29 H s       :     0.792571  s :     0.792571
      pz      :     0.054521  p :     0.187414
      px      :     0.064645
      py      :     0.068247
      dz2     :     0.007434  d :     0.064655
      dxz     :     0.009927
      dyz     :     0.011051
      dx2y2   :     0.022811
      dxy     :     0.013432
      f0      :     0.000705  f :     0.009596
      f+1     :     0.000893
      f-1     :     0.000913
      f+2     :     0.000766
      f-2     :     0.001654
      f+3     :     0.002215
      f-3     :     0.002449

 30 H s       :     0.786337  s :     0.786337
      pz      :     0.055689  p :     0.189753
      px      :     0.051253
      py      :     0.082811
      dz2     :     0.008747  d :     0.065437
      dxz     :     0.005329
      dyz     :     0.015827
      dx2y2   :     0.017103
      dxy     :     0.018431
      f0      :     0.000571  f :     0.009606
      f+1     :     0.000265
      f-1     :     0.001717
      f+2     :     0.001476
      f-2     :     0.001318
      f+3     :     0.001903
      f-3     :     0.002356


SPIN
  0 N s       :     0.000000  s :     0.000000
      pz      :     0.000000  p :     0.000000
      px      :     0.000000
      py      :    -0.000000
      dz2     :    -0.000000  d :    -0.000000
      dxz     :     0.000000
      dyz     :     0.000000
      dx2y2   :     0.000000
      dxy     :     0.000000
      f0      :    -0.000000  f :    -0.000000
      f+1     :    -0.000000
      f-1     :    -0.000000
      f+2     :    -0.000000
      f-2     :     0.000000
      f+3     :    -0.000000
      f-3     :     0.000000
      g0      :    -0.000000  g :    -0.000000
      g+1     :    -0.000000
      g-1     :     0.000000
      g+2     :    -0.000000
      g-2     :     0.000000
      g+3     :    -0.000000
      g-3     :    -0.000000
      g+4     :    -0.000000
      g-4     :     0.000000

  1 C s       :    -0.000000  s :    -0.000000
      pz      :    -0.000000  p :    -0.000000
      px      :     0.000000
      py      :    -0.000000
      dz2     :     0.000000  d :     0.000000
      dxz     :    -0.000000
      dyz     :    -0.000000
      dx2y2   :    -0.000000
      dxy     :     0.000000
      f0      :    -0.000000  f :     0.000000
      f+1     :    -0.000000
      f-1     :     0.000000
      f+2     :    -0.000000
      f-2     :     0.000000
      f+3     :     0.000000
      f-3     :     0.000000
      g0      :     0.000000  g :     0.000000
      g+1     :    -0.000000
      g-1     :     0.000000
      g+2     :     0.000000
      g-2     :     0.000000
      g+3     :     0.000000
      g-3     :     0.000000
      g+4     :    -0.000000
      g-4     :     0.000000

  2 C s       :     0.000000  s :     0.000000
      pz      :    -0.000000  p :     0.000000
      px      :     0.000000
      py      :     0.000000
      dz2     :    -0.000000  d :    -0.000000
      dxz     :     0.000000
      dyz     :    -0.000000
      dx2y2   :     0.000000
      dxy     :    -0.000000
      f0      :     0.000000  f :    -0.000000
      f+1     :    -0.000000
      f-1     :     0.000000
      f+2     :    -0.000000
      f-2     :    -0.000000
      f+3     :    -0.000000
      f-3     :     0.000000
      g0      :     0.000000  g :     0.000000
      g+1     :     0.000000
      g-1     :     0.000000
      g+2     :    -0.000000
      g-2     :     0.000000
      g+3     :    -0.000000
      g-3     :     0.000000
      g+4     :     0.000000
      g-4     :     0.000000

  3 C s       :    -0.000000  s :    -0.000000
      pz      :    -0.000000  p :     0.000000
      px      :     0.000000
      py      :     0.000000
      dz2     :     0.000000  d :     0.000000
      dxz     :     0.000000
      dyz     :     0.000000
      dx2y2   :    -0.000000
      dxy     :     0.000000
      f0      :     0.000000  f :     0.000000
      f+1     :     0.000000
      f-1     :    -0.000000
      f+2     :    -0.000000
      f-2     :    -0.000000
      f+3     :     0.000000
      f-3     :     0.000000
      g0      :     0.000000  g :     0.000000
      g+1     :    -0.000000
      g-1     :     0.000000
      g+2     :     0.000000
      g-2     :     0.000000
      g+3     :     0.000000
      g-3     :    -0.000000
      g+4     :     0.000000
      g-4     :     0.000000

  4 C s       :    -0.000000  s :    -0.000000
      pz      :     0.000000  p :     0.000000
      px      :    -0.000000
      py      :     0.000000
      dz2     :    -0.000000  d :    -0.000000
      dxz     :    -0.000000
      dyz     :    -0.000000
      dx2y2   :     0.000000
      dxy     :     0.000000
      f0      :    -0.000000  f :    -0.000000
      f+1     :    -0.000000
      f-1     :    -0.000000
      f+2     :    -0.000000
      f-2     :    -0.000000
      f+3     :    -0.000000
      f-3     :    -0.000000
      g0      :     0.000000  g :     0.000000
      g+1     :     0.000000
      g-1     :     0.000000
      g+2     :     0.000000
      g-2     :     0.000000
      g+3     :    -0.000000
      g-3     :    -0.000000
      g+4     :    -0.000000
      g-4     :    -0.000000

  5 C s       :     0.000000  s :     0.000000
      pz      :    -0.000000  p :    -0.000000
      px      :     0.000000
      py      :    -0.000000
      dz2     :    -0.000000  d :    -0.000000
      dxz     :     0.000000
      dyz     :    -0.000000
      dx2y2   :     0.000000
      dxy     :    -0.000000
      f0      :     0.000000  f :     0.000000
      f+1     :     0.000000
      f-1     :     0.000000
      f+2     :     0.000000
      f-2     :     0.000000
      f+3     :     0.000000
      f-3     :     0.000000
      g0      :    -0.000000  g :     0.000000
      g+1     :     0.000000
      g-1     :    -0.000000
      g+2     :     0.000000
      g-2     :     0.000000
      g+3     :     0.000000
      g-3     :     0.000000
      g+4     :     0.000000
      g-4     :    -0.000000

  6 H s       :     0.000000  s :     0.000000
      pz      :    -0.000000  p :    -0.000000
      px      :    -0.000000
      py      :     0.000000
      dz2     :     0.000000  d :    -0.000000
      dxz     :     0.000000
      dyz     :     0.000000
      dx2y2   :    -0.000000
      dxy     :    -0.000000
      f0      :    -0.000000  f :     0.000000
      f+1     :     0.000000
      f-1     :    -0.000000
      f+2     :     0.000000
      f-2     :     0.000000
      f+3     :     0.000000
      f-3     :     0.000000

  7 H s       :     0.000000  s :     0.000000
      pz      :    -0.000000  p :     0.000000
      px      :     0.000000
      py      :     0.000000
      dz2     :     0.000000  d :    -0.000000
      dxz     :     0.000000
      dyz     :    -0.000000
      dx2y2   :    -0.000000
      dxy     :     0.000000
      f0      :     0.000000  f :    -0.000000
      f+1     :     0.000000
      f-1     :    -0.000000
      f+2     :    -0.000000
      f-2     :    -0.000000
      f+3     :    -0.000000
      f-3     :    -0.000000

  8 N s       :     0.000000  s :     0.000000
      pz      :    -0.000000  p :     0.000000
      px      :     0.000000
      py      :     0.000000
      dz2     :     0.000000  d :    -0.000000
      dxz     :    -0.000000
      dyz     :    -0.000000
      dx2y2   :    -0.000000
      dxy     :    -0.000000
      f0      :    -0.000000  f :    -0.000000
      f+1     :     0.000000
      f-1     :    -0.000000
      f+2     :    -0.000000
      f-2     :    -0.000000
      f+3     :    -0.000000
      f-3     :     0.000000
      g0      :    -0.000000  g :    -0.000000
      g+1     :    -0.000000
      g-1     :    -0.000000
      g+2     :    -0.000000
      g-2     :    -0.000000
      g+3     :    -0.000000
      g-3     :     0.000000
      g+4     :     0.000000
      g-4     :    -0.000000

  9 H s       :    -0.000000  s :    -0.000000
      pz      :     0.000000  p :     0.000000
      px      :     0.000000
      py      :    -0.000000
      dz2     :     0.000000  d :    -0.000000
      dxz     :    -0.000000
      dyz     :     0.000000
      dx2y2   :    -0.000000
      dxy     :    -0.000000
      f0      :     0.000000  f :    -0.000000
      f+1     :    -0.000000
      f-1     :    -0.000000
      f+2     :    -0.000000
      f-2     :     0.000000
      f+3     :    -0.000000
      f-3     :    -0.000000

 10 H s       :     0.000000  s :     0.000000
      pz      :    -0.000000  p :    -0.000000
      px      :    -0.000000
      py      :    -0.000000
      dz2     :    -0.000000  d :    -0.000000
      dxz     :    -0.000000
      dyz     :     0.000000
      dx2y2   :    -0.000000
      dxy     :    -0.000000
      f0      :    -0.000000  f :     0.000000
      f+1     :     0.000000
      f-1     :    -0.000000
      f+2     :     0.000000
      f-2     :    -0.000000
      f+3     :     0.000000
      f-3     :     0.000000

 11 C s       :     0.000000  s :     0.000000
      pz      :     0.000000  p :    -0.000000
      px      :     0.000000
      py      :    -0.000000
      dz2     :     0.000000  d :    -0.000000
      dxz     :    -0.000000
      dyz     :     0.000000
      dx2y2   :    -0.000000
      dxy     :    -0.000000
      f0      :     0.000000  f :    -0.000000
      f+1     :    -0.000000
      f-1     :     0.000000
      f+2     :    -0.000000
      f-2     :    -0.000000
      f+3     :    -0.000000
      f-3     :     0.000000
      g0      :    -0.000000  g :     0.000000
      g+1     :     0.000000
      g-1     :    -0.000000
      g+2     :     0.000000
      g-2     :     0.000000
      g+3     :     0.000000
      g-3     :    -0.000000
      g+4     :     0.000000
      g-4     :     0.000000

 12 H s       :     0.000000  s :     0.000000
      pz      :    -0.000000  p :    -0.000000
      px      :     0.000000
      py      :    -0.000000
      dz2     :    -0.000000  d :    -0.000000
      dxz     :    -0.000000
      dyz     :     0.000000
      dx2y2   :    -0.000000
      dxy     :    -0.000000
      f0      :    -0.000000  f :    -0.000000
      f+1     :    -0.000000
      f-1     :    -0.000000
      f+2     :    -0.000000
      f-2     :    -0.000000
      f+3     :    -0.000000
      f-3     :    -0.000000

 13 H s       :    -0.000000  s :    -0.000000
      pz      :    -0.000000  p :    -0.000000
      px      :     0.000000
      py      :    -0.000000
      dz2     :    -0.000000  d :    -0.000000
      dxz     :    -0.000000
      dyz     :    -0.000000
      dx2y2   :    -0.000000
      dxy     :    -0.000000
      f0      :    -0.000000  f :    -0.000000
      f+1     :    -0.000000
      f-1     :    -0.000000
      f+2     :     0.000000
      f-2     :    -0.000000
      f+3     :     0.000000
      f-3     :    -0.000000

 14 H s       :     0.000000  s :     0.000000
      pz      :     0.000000  p :     0.000000
      px      :     0.000000
      py      :    -0.000000
      dz2     :    -0.000000  d :    -0.000000
      dxz     :    -0.000000
      dyz     :    -0.000000
      dx2y2   :     0.000000
      dxy     :    -0.000000
      f0      :    -0.000000  f :    -0.000000
      f+1     :     0.000000
      f-1     :    -0.000000
      f+2     :    -0.000000
      f-2     :    -0.000000
      f+3     :    -0.000000
      f-3     :     0.000000

 15 N s       :     0.000000  s :     0.000000
      pz      :    -0.000000  p :    -0.000000
      px      :     0.000000
      py      :    -0.000000
      dz2     :    -0.000000  d :    -0.000000
      dxz     :     0.000000
      dyz     :    -0.000000
      dx2y2   :     0.000000
      dxy     :    -0.000000
      f0      :    -0.000000  f :    -0.000000
      f+1     :     0.000000
      f-1     :    -0.000000
      f+2     :     0.000000
      f-2     :    -0.000000
      f+3     :    -0.000000
      f-3     :    -0.000000
      g0      :     0.000000  g :     0.000000
      g+1     :     0.000000
      g-1     :    -0.000000
      g+2     :     0.000000
      g-2     :     0.000000
      g+3     :    -0.000000
      g-3     :    -0.000000
      g+4     :     0.000000
      g-4     :     0.000000

 16 C s       :    -0.000000  s :    -0.000000
      pz      :     0.000000  p :     0.000000
      px      :     0.000000
      py      :     0.000000
      dz2     :     0.000000  d :     0.000000
      dxz     :    -0.000000
      dyz     :    -0.000000
      dx2y2   :    -0.000000
      dxy     :     0.000000
      f0      :    -0.000000  f :    -0.000000
      f+1     :    -0.000000
      f-1     :    -0.000000
      f+2     :    -0.000000
      f-2     :     0.000000
      f+3     :    -0.000000
      f-3     :     0.000000
      g0      :    -0.000000  g :    -0.000000
      g+1     :    -0.000000
      g-1     :     0.000000
      g+2     :     0.000000
      g-2     :    -0.000000
      g+3     :    -0.000000
      g-3     :     0.000000
      g+4     :     0.000000
      g-4     :    -0.000000

 17 C s       :    -0.000000  s :    -0.000000
      pz      :     0.000000  p :     0.000000
      px      :     0.000000
      py      :     0.000000
      dz2     :     0.000000  d :     0.000000
      dxz     :     0.000000
      dyz     :     0.000000
      dx2y2   :     0.000000
      dxy     :     0.000000
      f0      :    -0.000000  f :     0.000000
      f+1     :     0.000000
      f-1     :    -0.000000
      f+2     :     0.000000
      f-2     :     0.000000
      f+3     :     0.000000
      f-3     :    -0.000000
      g0      :     0.000000  g :     0.000000
      g+1     :     0.000000
      g-1     :     0.000000
      g+2     :    -0.000000
      g-2     :     0.000000
      g+3     :     0.000000
      g-3     :    -0.000000
      g+4     :    -0.000000
      g-4     :    -0.000000

 18 H s       :    -0.000000  s :    -0.000000
      pz      :    -0.000000  p :     0.000000
      px      :     0.000000
      py      :     0.000000
      dz2     :     0.000000  d :     0.000000
      dxz     :     0.000000
      dyz     :     0.000000
      dx2y2   :    -0.000000
      dxy     :     0.000000
      f0      :     0.000000  f :     0.000000
      f+1     :     0.000000
      f-1     :     0.000000
      f+2     :    -0.000000
      f-2     :     0.000000
      f+3     :    -0.000000
      f-3     :    -0.000000

 19 O s       :    -0.000000  s :    -0.000000
      pz      :     0.000000  p :    -0.000000
      px      :    -0.000000
      py      :    -0.000000
      dz2     :    -0.000000  d :     0.000000
      dxz     :     0.000000
      dyz     :    -0.000000
      dx2y2   :    -0.000000
      dxy     :     0.000000
      f0      :     0.000000  f :    -0.000000
      f+1     :    -0.000000
      f-1     :     0.000000
      f+2     :     0.000000
      f-2     :    -0.000000
      f+3     :    -0.000000
      f-3     :    -0.000000
      g0      :    -0.000000  g :    -0.000000
      g+1     :    -0.000000
      g-1     :    -0.000000
      g+2     :     0.000000
      g-2     :    -0.000000
      g+3     :    -0.000000
      g-3     :     0.000000
      g+4     :    -0.000000
      g-4     :     0.000000

 20 C s       :    -0.000000  s :    -0.000000
      pz      :    -0.000000  p :    -0.000000
      px      :    -0.000000
      py      :    -0.000000
      dz2     :     0.000000  d :     0.000000
      dxz     :     0.000000
      dyz     :     0.000000
      dx2y2   :    -0.000000
      dxy     :    -0.000000
      f0      :     0.000000  f :     0.000000
      f+1     :    -0.000000
      f-1     :    -0.000000
      f+2     :     0.000000
      f-2     :    -0.000000
      f+3     :     0.000000
      f-3     :     0.000000
      g0      :     0.000000  g :     0.000000
      g+1     :     0.000000
      g-1     :     0.000000
      g+2     :     0.000000
      g-2     :     0.000000
      g+3     :    -0.000000
      g-3     :    -0.000000
      g+4     :     0.000000
      g-4     :    -0.000000

 21 C s       :     0.000000  s :     0.000000
      pz      :     0.000000  p :    -0.000000
      px      :     0.000000
      py      :    -0.000000
      dz2     :    -0.000000  d :    -0.000000
      dxz     :    -0.000000
      dyz     :    -0.000000
      dx2y2   :     0.000000
      dxy     :    -0.000000
      f0      :     0.000000  f :    -0.000000
      f+1     :    -0.000000
      f-1     :     0.000000
      f+2     :     0.000000
      f-2     :    -0.000000
      f+3     :    -0.000000
      f-3     :    -0.000000
      g0      :    -0.000000  g :    -0.000000
      g+1     :     0.000000
      g-1     :    -0.000000
      g+2     :    -0.000000
      g-2     :     0.000000
      g+3     :    -0.000000
      g-3     :    -0.000000
      g+4     :     0.000000
      g-4     :    -0.000000

 22 C s       :    -0.000000  s :    -0.000000
      pz      :    -0.000000  p :     0.000000
      px      :    -0.000000
      py      :     0.000000
      dz2     :     0.000000  d :    -0.000000
      dxz     :     0.000000
      dyz     :     0.000000
      dx2y2   :    -0.000000
      dxy     :     0.000000
      f0      :     0.000000  f :     0.000000
      f+1     :     0.000000
      f-1     :     0.000000
      f+2     :     0.000000
      f-2     :     0.000000
      f+3     :     0.000000
      f-3     :     0.000000
      g0      :     0.000000  g :     0.000000
      g+1     :     0.000000
      g-1     :     0.000000
      g+2     :     0.000000
      g-2     :     0.000000
      g+3     :     0.000000
      g-3     :    -0.000000
      g+4     :    -0.000000
      g-4     :     0.000000

 23 C s       :     0.000000  s :     0.000000
      pz      :     0.000000  p :     0.000000
      px      :     0.000000
      py      :    -0.000000
      dz2     :     0.000000  d :     0.000000
      dxz     :    -0.000000
      dyz     :    -0.000000
      dx2y2   :     0.000000
      dxy     :    -0.000000
      f0      :    -0.000000  f :    -0.000000
      f+1     :    -0.000000
      f-1     :     0.000000
      f+2     :    -0.000000
      f-2     :     0.000000
      f+3     :    -0.000000
      f-3     :     0.000000
      g0      :     0.000000  g :     0.000000
      g+1     :    -0.000000
      g-1     :    -0.000000
      g+2     :     0.000000
      g-2     :    -0.000000
      g+3     :    -0.000000
      g-3     :     0.000000
      g+4     :    -0.000000
      g-4     :     0.000000

 24 C s       :     0.000000  s :     0.000000
      pz      :    -0.000000  p :     0.000000
      px      :     0.000000
      py      :    -0.000000
      dz2     :     0.000000  d :     0.000000
      dxz     :     0.000000
      dyz     :    -0.000000
      dx2y2   :     0.000000
      dxy     :     0.000000
      f0      :     0.000000  f :    -0.000000
      f+1     :     0.000000
      f-1     :    -0.000000
      f+2     :    -0.000000
      f-2     :    -0.000000
      f+3     :    -0.000000
      f-3     :    -0.000000
      g0      :     0.000000  g :    -0.000000
      g+1     :    -0.000000
      g-1     :     0.000000
      g+2     :    -0.000000
      g-2     :    -0.000000
      g+3     :    -0.000000
      g-3     :    -0.000000
      g+4     :    -0.000000
      g-4     :    -0.000000

 25 C s       :    -0.000000  s :    -0.000000
      pz      :     0.000000  p :     0.000000
      px      :     0.000000
      py      :     0.000000
      dz2     :     0.000000  d :     0.000000
      dxz     :    -0.000000
      dyz     :     0.000000
      dx2y2   :    -0.000000
      dxy     :     0.000000
      f0      :    -0.000000  f :    -0.000000
      f+1     :    -0.000000
      f-1     :    -0.000000
      f+2     :     0.000000
      f-2     :     0.000000
      f+3     :    -0.000000
      f-3     :     0.000000
      g0      :     0.000000  g :    -0.000000
      g+1     :    -0.000000
      g-1     :    -0.000000
      g+2     :    -0.000000
      g-2     :    -0.000000
      g+3     :    -0.000000
      g-3     :     0.000000
      g+4     :    -0.000000
      g-4     :     0.000000

 26 H s       :     0.000000  s :     0.000000
      pz      :     0.000000  p :     0.000000
      px      :     0.000000
      py      :     0.000000
      dz2     :     0.000000  d :    -0.000000
      dxz     :    -0.000000
      dyz     :    -0.000000
      dx2y2   :    -0.000000
      dxy     :    -0.000000
      f0      :    -0.000000  f :    -0.000000
      f+1     :     0.000000
      f-1     :     0.000000
      f+2     :    -0.000000
      f-2     :    -0.000000
      f+3     :     0.000000
      f-3     :    -0.000000

 27 H s       :     0.000000  s :     0.000000
      pz      :     0.000000  p :    -0.000000
      px      :    -0.000000
      py      :    -0.000000
      dz2     :    -0.000000  d :    -0.000000
      dxz     :    -0.000000
      dyz     :    -0.000000
      dx2y2   :    -0.000000
      dxy     :    -0.000000
      f0      :    -0.000000  f :     0.000000
      f+1     :    -0.000000
      f-1     :    -0.000000
      f+2     :    -0.000000
      f-2     :    -0.000000
      f+3     :     0.000000
      f-3     :     0.000000

 28 H s       :    -0.000000  s :    -0.000000
      pz      :     0.000000  p :     0.000000
      px      :     0.000000
      py      :    -0.000000
      dz2     :    -0.000000  d :     0.000000
      dxz     :     0.000000
      dyz     :    -0.000000
      dx2y2   :    -0.000000
      dxy     :     0.000000
      f0      :    -0.000000  f :     0.000000
      f+1     :     0.000000
      f-1     :     0.000000
      f+2     :    -0.000000
      f-2     :     0.000000
      f+3     :    -0.000000
      f-3     :     0.000000

 29 H s       :     0.000000  s :     0.000000
      pz      :     0.000000  p :    -0.000000
      px      :    -0.000000
      py      :     0.000000
      dz2     :    -0.000000  d :    -0.000000
      dxz     :    -0.000000
      dyz     :    -0.000000
      dx2y2   :    -0.000000
      dxy     :    -0.000000
      f0      :    -0.000000  f :    -0.000000
      f+1     :    -0.000000
      f-1     :    -0.000000
      f+2     :     0.000000
      f-2     :     0.000000
      f+3     :    -0.000000
      f-3     :    -0.000000

 30 H s       :     0.000000  s :     0.000000
      pz      :     0.000000  p :    -0.000000
      px      :     0.000000
      py      :    -0.000000
      dz2     :    -0.000000  d :     0.000000
      dxz     :     0.000000
      dyz     :     0.000000
      dx2y2   :     0.000000
      dxy     :    -0.000000
      f0      :     0.000000  f :     0.000000
      f+1     :     0.000000
      f-1     :     0.000000
      f+2     :     0.000000
      f-2     :    -0.000000
      f+3     :    -0.000000
      f-3     :    -0.000000


                      *****************************
                      * MAYER POPULATION ANALYSIS *
                      *****************************

  NA   - Mulliken gross atomic population
  ZA   - Total nuclear charge
  QA   - Mulliken gross atomic charge
  VA   - Mayer's total valence
  BVA  - Mayer's bonded valence
  FA   - Mayer's free valence

  ATOM       NA         ZA         QA         VA         BVA        FA
  0 N      7.2267     7.0000    -0.2267     3.4015     3.4015     0.0000
  1 C      5.8772     6.0000     0.1228     3.6744     3.6744     0.0000
  2 C      6.1710     6.0000    -0.1710     3.6762     3.6762    -0.0000
  3 C      5.7108     6.0000     0.2892     3.5975     3.5975     0.0000
  4 C      6.1878     6.0000    -0.1878     3.7089     3.7089     0.0000
  5 C      5.8456     6.0000     0.1544     3.6722     3.6722     0.0000
  6 H      0.8751     1.0000     0.1249     0.9762     0.9762     0.0000
  7 H      0.9218     1.0000     0.0782     1.0316     1.0316     0.0000
  8 N      7.3531     7.0000    -0.3531     2.6766     2.6766     0.0000
  9 H      0.9076     1.0000     0.0924     1.0131     1.0131     0.0000
 10 H      0.8812     1.0000     0.1188     0.9799     0.9799    -0.0000
 11 C      5.9751     6.0000     0.0249     3.7901     3.7901     0.0000
 12 H      0.9210     1.0000     0.0790     0.9933     0.9933    -0.0000
 13 H      0.9176     1.0000     0.0824     0.9925     0.9925     0.0000
 14 H      0.9265     1.0000     0.0735     0.9908     0.9908     0.0000
 15 N      7.1829     7.0000    -0.1829     2.8597     2.8597    -0.0000
 16 C      6.0197     6.0000    -0.0197     3.6651     3.6651     0.0000
 17 C      5.8767     6.0000     0.1233     3.9268     3.9268     0.0000
 18 H      0.9200     1.0000     0.0800     0.9862     0.9862    -0.0000
 19 O      8.4186     8.0000    -0.4186     1.9807     1.9807     0.0000
 20 C      5.9030     6.0000     0.0970     3.4395     3.4395     0.0000
 21 C      6.0397     6.0000    -0.0397     3.6373     3.6373     0.0000
 22 C      6.1477     6.0000    -0.1477     3.7994     3.7994     0.0000
 23 C      6.0614     6.0000    -0.0614     3.7488     3.7488     0.0000
 24 C      6.1262     6.0000    -0.1262     3.7929     3.7929     0.0000
 25 C      6.0694     6.0000    -0.0694     3.6661     3.6661     0.0000
 26 H      0.9211     1.0000     0.0789     0.9890     0.9890     0.0000
 27 H      0.8962     1.0000     0.1038     0.9851     0.9851     0.0000
 28 H      0.8974     1.0000     0.1026     0.9826     0.9826    -0.0000
 29 H      0.8985     1.0000     0.1015     0.9845     0.9845    -0.0000
 30 H      0.9234     1.0000     0.0766     1.0071     1.0071    -0.0000

  Mayer bond orders larger than 0.100000
B(  0-N ,  1-C ) :   1.2042 B(  0-N ,  5-C ) :   1.1793 B(  0-N , 11-C ) :   0.8581 
B(  1-C ,  2-C ) :   1.4344 B(  1-C ,  6-H ) :   0.9585 B(  2-C ,  3-C ) :   1.0654 
B(  2-C ,  7-H ) :   0.9784 B(  3-C ,  4-C ) :   1.1277 B(  3-C ,  8-N ) :   1.3171 
B(  4-C ,  5-C ) :   1.4539 B(  4-C ,  9-H ) :   0.9656 B(  5-C , 10-H ) :   0.9619 
B(  8-N , 15-N ) :   1.1454 B( 11-C , 12-H ) :   0.9707 B( 11-C , 13-H ) :   0.9682 
B( 11-C , 14-H ) :   0.9695 B( 15-N , 16-C ) :   1.5559 B( 16-C , 17-C ) :   1.0563 
B( 16-C , 18-H ) :   0.9676 B( 17-C , 19-O ) :   1.8729 B( 17-C , 20-C ) :   0.9080 
B( 20-C , 21-C ) :   1.2238 B( 20-C , 25-C ) :   1.2302 B( 21-C , 22-C ) :   1.3357 
B( 21-C , 26-H ) :   0.9754 B( 22-C , 23-C ) :   1.3373 B( 22-C , 27-H ) :   0.9713 
B( 23-C , 24-C ) :   1.3192 B( 23-C , 28-H ) :   0.9680 B( 24-C , 25-C ) :   1.3468 
B( 24-C , 29-H ) :   0.9700 B( 25-C , 30-H ) :   0.9750 

-------
TIMINGS
-------

Total SCF time: 0 days 0 hours 17 min 39 sec 

Total time                  ....    1059.293 sec
Sum of individual times     ....    1059.950 sec  (100.1%)

SCF preparation             ....       2.193 sec  (  0.2%)
Fock matrix formation       ....    1014.631 sec  ( 95.8%)
  Startup                   ....       1.169 sec  (  0.1% of F)
  Split-RI-J                ....      26.560 sec  (  2.6% of F)
  Chain of spheres X        ....     860.514 sec  ( 84.8% of F)
  XC integration            ....      93.646 sec  (  9.2% of F)
    XC Preparation          ....       0.000 sec  (  0.0% of XC)
    Basis function eval.    ....      11.828 sec  ( 12.6% of XC)
    Density eval.           ....      30.406 sec  ( 32.5% of XC)
    XC-Functional eval.     ....       1.105 sec  (  1.2% of XC)
    XC-Potential eval.      ....      39.654 sec  ( 42.3% of XC)
  CPCM terms                ....      28.931 sec  (  2.9% of F)
Diagonalization             ....       0.000 sec  (  0.0%)
Density matrix formation    ....       3.557 sec  (  0.3%)
Total Energy calculation    ....       1.995 sec  (  0.2%)
Population analysis         ....       1.915 sec  (  0.2%)
Orbital Transformation      ....       4.952 sec  (  0.5%)
Orbital Orthonormalization  ....       0.000 sec  (  0.0%)
DIIS solution               ....      19.370 sec  (  1.8%)
SOSCF solution              ....      11.337 sec  (  1.1%)
Finished LeanSCF after 1060.3 sec

Maximum memory used throughout the entire LEANSCF-calculation: 260.8 MB


-------------------------------------------------------------------------------
                          DFT DISPERSION CORRECTION                            
                                                                               
                                DFTD4 V3.4.0                                   
-------------------------------------------------------------------------------
The WB97X-D3BJ functional is recognized
Active option DFTDOPT                   ...         5   

-------------------------   ----------------
Dispersion correction           -0.070085718
-------------------------   ----------------


-------------------------   --------------------
FINAL SINGLE POINT ENERGY      -781.397124393916
-------------------------   --------------------


           ************************************************************
           *        Program running with 12 parallel MPI-processes    *
           *              working on a common directory               *
           ************************************************************

------------------------------------------------------------------------------
                              ORCA PROPERTY CALCULATIONS
------------------------------------------------------------------------------

GBWName                                 ... orca.gbw
Number of atoms                         ...     31
Number of basis functions               ...   1416
Max core memory                         ...   1024 MB

Electric properties:
Dipole moment                           ... YES
Quadrupole moment                       ...  NO
Static polarizability (Dipole/Dipole)   ...  NO
Static polarizability (Dipole/Quad.)    ...  NO
Static polarizability (Quad./Quad.)     ...  NO
Static polarizability (Velocity)        ...  NO

Atomic electric properties:
Dipole moment                           ...  NO
Quadrupole moment                       ...  NO
Static polarizability                   ...  NO

Choice of electric origin               ... Center of mass
Position of electric origin             ...    -0.000028    -0.000009     0.000001

General magnetic properties:
Magnetizability                         ...  NO

EPR properties:
g-Tensor (aka g-matrix)                 ...  NO
Zero-Field splitting spin-orbit         ...  NO
Zero-field splitting spin-spin          ...  NO
Hyperfine couplings                     ...  NO (   0 nuclei)
Quadrupole couplings                    ...  NO (   0 nuclei)
Contact density                         ...  NO (   0 nuclei)

NMR properties:
Chemical shifts                         ...  NO (   0 nuclei)
Spin-rotation constants                 ...  NO (   0 nuclei)
Spin-spin couplings                     ...  NO (   0 nuclei,    0 pairs)

Choice of magnetic origin               ... GIAO
Position of magnetic origin             ...     0.000000     0.000000     0.000000

Properties with geometric perturbations:
SCF Hessian                             ...  NO
IR spectrum                             ...  NO
VCD spectrum                            ...  NO
X-ray spectroscopy properties:
SCF XES/XAS/RIXS spectra                ...  NO


-------------
DIPOLE MOMENT
-------------

Method             : SCF
Type of density    : Electron Density
Multiplicity       :   1
Irrep              :   0
Energy             :  -781.3270386757684491 Eh
Relativity type    : 
Basis              : AO
                                X                 Y                 Z
Electronic contribution:      4.030003292       1.790088225      -0.571158350
Nuclear contribution   :     -8.717701684      -3.393171524       0.797596320
                        -----------------------------------------
Total Dipole Moment    :     -4.687698391      -1.603083300       0.226437970
                        -----------------------------------------
Magnitude (a.u.)       :      4.959401822
Magnitude (Debye)      :     12.605797631


--------------------
Rotational spectrum 
--------------------
 
Rotational constants in cm-1:             0.068921             0.004418             0.004198 
Rotational constants in MHz :          2066.184962           132.435081           125.843091 

Dipole components along the rotational axes: 
x,y,z [a.u.] :    -4.687023    -1.616946     0.113901 
x,y,z [Debye]:   -11.913464    -4.109949     0.289513 

 

Dipole moment calculation done in   0.1 sec 

Maximum memory used throughout the entire PROP-calculation: 160.5 MB

--------------------------------
SUGGESTED CITATIONS FOR THIS RUN
--------------------------------

Below you find a list of papers that are relevant to this ORCA run
We neither can nor want to force you to cite these papers, but we appreciate if you do
You receive ORCA, which is the product of decades of hard work by many enthusiastic individuals, for free
The only thing we kindly ask in return is that you cite our papers,
We deeply appreciate it, if you show your appreciation for ORCA by not just citing the generic ORCA reference.

Please note that relegating all ORCA citations to the supporting information does *not* help us.
SI sections are not indexed - citations you put there will not count into any citation statistics
But we need these citations in order to attract the funding resources that allow us to do what we are doing

Therefore, if you are a happy ORCA user, please consider citing a few of the papers listed below in the main body of your paper

In addition to the list printed below, the program has created the file orca.bibtex that contains the list in bibtex format
You can import this file easily into all common literature databanks and citation aid programs


List of essential papers. We consider these as the minimum necessary citations

  1. Neese,F.
     Software update: the ORCA program system, version 5.0
     WIRES Comput. Molec. Sci., 2022 12(1)e1606
     doi.org/10.1002/wcms.1606

List of papers to cite with high priority. The work reported in these papers was absolutely
necessary for this run to complete.
Our perspective: the developers of density functionals and basis sets usually get cited in chemistry papers
Good! But without the algorithms to do something with them, the functionals or basis sets would not do anything.
Hence, in our opinion, the algorithm design and method developments papers are equally worthy of getting cited

  1. Neese,F.
     An improvement of the resolution of the identity approximation for the formation of the Coulomb matrix
     J. Comp. Chem., 2003 24(14)1740-1747
     doi.org/10.1002/jcc.10318
  2. Neese,F.; Wennmohs,F.; Hansen,A.; Becker,U.
     Efficient, approximate and parallel Hartree-Fock and hybrid DFT calculations. A 'chain-of-spheres' algorithm for the Hartree-Fock exchange
     Chem. Phys., 2009 356(1-3)98-109
     doi.org/10.1016/j.chemphys.2008.10.036
  3. Garcia-Rates,M.; Neese,F.
     Effect of the Solute Cavity on the Solvation Energy and its Derivatives within the Framework of the Gaussian Charge Scheme
     J. Comput. Chem., 2020 41 922-939
     doi.org/10.1002/jcc.26139
  4. Helmich-Paris,B.; de Souza,B.; Neese,F.; Izsák,R.
     An improved chain of spheres for exchange algorithm
     J. Chem. Phys., 2021 155 104109
     doi.org/doi: 10.1063/5.0058766.
  5. Neese,F.
     The SHARK Integral Generation and Digestion System
     J. Comp. Chem., 2022  1-16
     doi.org/10.1002/jcc.26942
  6. Caldeweyher,E.; Bannwarth,C.; Grimme,S.
     Extension of the D3 dispersion coefficient model
     J. Chem. Phys., 2017 147 034112
     doi.org/10.1063/1.4993215
  7. Caldeweyher,E.; Ehlert,S.; Hansen,A.; Neugebauer,H.; Spicher,S.; Bannwarth,C.; Grimme,S.
     A generally applicable atomic-charge dependent London dispersion correction
     J. Chem. Phys., 2019 150 154122
     doi.org/10.1063/1.5090222
  8. Caldeweyher,E.; Mewes,J.; Ehlert,S.; Grimme,S.
     Extension and evaluation of the D4 London-dispersion model for periodic systems
     Phys. Chem. Chem. Phys., 2020 22(16)8499-8512
     doi.org/10.1039/D0CP00502A
  9. Wittmann,L.; Gordiy,I.; Friede,M.; Helmich-Paris,B.; Grimme,S.; Hansen,A.; Bursch,M.
     Extension of the D3 and D4 London Dispersion Corrections to the full Actinides Series
     Phys. Chem. Chem. Phys., 2024 26(32)21379-21394
     doi.org/https://doi.org/10.1039/D4CP01514B 

List of suggested additional citations. These are papers that are important in the 'surrounding' of 
of this run, or papers that preceded the highly important papers. If you like your results we are grateful for a citation.

  1. Izsak,R.; Neese,F.
     An overlap fitted chain of spheres exchange method
     J. Chem. Phys., 2011 135 144105
     doi.org/10.1063/1.3646921
  2. Izsak,R.; Hansen,A.; Neese,F.
     The resolution of identity and chain of spheres approximations for the LPNO-CCSD singles Fock term
     Molec. Phys., 2012 110 2413-2417
     doi.org/10.1080/00268976.2012.687466
  3. Neese,F.
     The ORCA program system
     WIRES Comput. Molec. Sci., 2012 2(1)73-78
     doi.org/10.1002/wcms.81
  4. Izsak,R.; Neese,F.; Klopper,W.
     Robust fitting techniques in the chain of spheres approximation to the Fock exchange: The role of the complementary space
     J. Chem. Phys., 2013 139 
     doi.org/10.1063/1.4819264
  5. Neese,F.
     Software update: the ORCA program system, version 4.0
     WIRES Comput. Molec. Sci., 2018 8(1)1-6
     doi.org/10.1002/wcms.1327
  6. Neese,F.; Wennmohs,F.; Becker,U.; Riplinger,C.
     The ORCA quantum chemistry program package
     J. Chem. Phys., 2020 152 Art. No. L224108
     doi.org/10.1063/5.0004608

List of optional additional citations

  1. Neese,F.
     Approximate second-order SCF convergence for spin unrestricted wavefunctions
     Chem. Phys. Lett., 2000 325(1-3)93-98
     doi.org/10.1016/s0009-2614(00)00662-x

Timings for individual modules:

Sum of individual times          ...     1093.148 sec (=  18.219 min)
Startup calculation              ...       24.008 sec (=   0.400 min)   2.2 %
SCF iterations                   ...     1067.457 sec (=  17.791 min)  97.6 %
Property calculations            ...        1.683 sec (=   0.028 min)   0.2 %
                             ****ORCA TERMINATED NORMALLY****
TOTAL RUN TIME: 0 days 0 hours 18 minutes 14 seconds 69 msec
