# Supplementary material for: Photovermellogens: Minimalistic Pyridinium-Based Acylhydrazones with Photoswitchable Basicity for Operation in Aqueous Media
Source: J Org Chem. 2026 May 4;91(19):6559–65. doi: 10.1021/acs.joc.5c02962 (PMC13185115; doi:10.1021/acs.joc.5c02962)
Supplement: Supplementary file 3 [file jo5c02962_si_003.zip › thermodynamics/zpa/coord.xyz]

  31
       -779.04341000
 N         -5.1740915173       -0.0991772445        0.0581139855
 C         -4.4002506530       -1.1744330892       -0.2074694499
 C         -3.0437105706       -1.1019749921       -0.2486373974
 C         -2.3754276484        0.1333884676       -0.0031564720
 C         -3.2303124154        1.2358110222        0.2738119508
 C         -4.5799456930        1.0919864897        0.2982715167
 H         -4.9229689686       -2.1027724236       -0.3900136503
 H         -2.4851388642       -1.9970433145       -0.4730981820
 N         -1.0598745139        0.3579942356       -0.0096550209
 H         -2.8015422320        2.2090827421        0.4663426344
 H         -5.2393763083        1.9223096046        0.5074471095
 C         -6.6237647847       -0.2244931930        0.1520763731
 H         -6.9490541538       -1.0968037259       -0.4065820119
 H         -6.9296822307       -0.3303504237        1.1913629466
 H         -7.0944710298        0.6576470000       -0.2731976096
 N         -0.3689145809       -0.7400836458       -0.2697944516
 C          0.9234247483       -0.7111433176       -0.3043512200
 C          1.8379239990        0.4287305861       -0.1507866066
 H          1.3773233354       -1.6734491514       -0.5097075887
 O          1.4893490092        1.5970789752       -0.1499027083
 C          3.2927655958        0.0948051181       -0.0345151374
 C          3.7445935290       -1.1168489334        0.4884463296
 C          5.1036546240       -1.3640375859        0.6211617782
 C          6.0275014457       -0.4093977958        0.2198650132
 C          5.5873106905        0.8014749653       -0.3017425963
 C          4.2308051731        1.0553370810       -0.4168309244
 H          3.0420722353       -1.8702184312        0.8201405419
 H          5.4397270507       -2.3036407622        1.0395266895
 H          7.0875414123       -0.6057663690        0.3156539647
 H          6.3036524739        1.5493876424       -0.6157908644
 H          3.8948268939        2.0024303619       -0.8182614856
