# Supplementary material for: Photovermellogens: Minimalistic Pyridinium-Based Acylhydrazones with Photoswitchable Basicity for Operation in Aqueous Media
Source: J Org Chem. 2026 May 4;91(19):6559–65. doi: 10.1021/acs.joc.5c02962 (PMC13185115; doi:10.1021/acs.joc.5c02962)
Supplement: Supplementary file 3 [file jo5c02962_si_003.zip › thermodynamics/zpa/1c/orca.out]

                                 *****************
                                 * O   R   C   A *
                                 *****************

                                            #,                                       
                                            ###                                      
                                            ####                                     
                                            #####                                    
                                            ######                                   
                                           ########,                                 
                                     ,,################,,,,,                         
                               ,,#################################,,                 
                          ,,##########################################,,             
                       ,#########################################, ''#####,          
                    ,#############################################,,   '####,        
                  ,##################################################,,,,####,       
                ,###########''''           ''''###############################       
              ,#####''   ,,,,##########,,,,          '''####'''          '####       
            ,##' ,,,,###########################,,,                        '##       
           ' ,,###''''                  '''############,,,                           
         ,,##''                                '''############,,,,        ,,,,,,###''
      ,#''                                            '''#######################'''  
     '                                                          ''''####''''         
             ,#######,   #######,   ,#######,      ##                                
            ,#'     '#,  ##    ##  ,#'     '#,    #''#        ,####,   ,####,        
            ##       ##  ##   ,#'  ##            #'  '#       #'       #'  '#        
            ##       ##  #######   ##           ,######,      #####,   #    #        
            '#,     ,#'  ##    ##  '#,     ,#' ,#      #,     #,   #   #,  ,#        
             '#######'   ##     ##  '#######'  #'      '#     '####' # '####'        


                #########################################################
                #                        -***-                          #
                #          Department of theory and spectroscopy        #
                #                                                       #
                #                      Frank Neese                      #
                #                                                       #
                #     Directorship, Architecture, Infrastructure        #
                #                    SHARK, DRIVERS                     #
                #        Core code/Algorithms in most modules           #
                #                                                       #
                #        Max Planck Institute fuer Kohlenforschung      #
                #                Kaiser Wilhelm Platz 1                 #
                #                 D-45470 Muelheim/Ruhr                 #
                #                      Germany                          #
                #                                                       #
                #                  All rights reserved                  #
                #                        -***-                          #
                #########################################################


                         Program Version 6.0.1  -  RELEASE   -


 With contributions from (in alphabetic order):
[Max-Planck-Institut fuer Kohlenforschung]                               
  Daniel Aravena         : Magnetic Suceptibility                        
  Michael Atanasov       : Ab Initio Ligand Field Theory (pilot matlab implementation)
  Alexander A. Auer      : GIAO ZORA, VPT2 properties, NMR spectrum      
  Ute Becker             : All parallelization in ORCA, NUMFREQ, NUMCALC 
  Giovanni Bistoni       : ED, misc. LED, open-shell LED, HFLD           
  Martin Brehm           : Molecular dynamics                            
  Dmytro Bykov           : pre 5.0 version of the SCF Hessian            
  Marcos Casanova-Páez   : Triplet and SCS-CIS(D). UHF-(DLPNO)-IP/EA/STEOM-CCSD. UHF-CVS-IP/STEOM-CCSD   
  Vijay G. Chilkuri      : MRCI spin determinant printing, contributions to CSF-ICE 
  Pauline Colinet        : FMM embedding                                 
  Dipayan Datta          : RHF DLPNO-CCSD density                        
  Achintya Kumar Dutta   : EOM-CC, STEOM-CC                              
  Nicolas Foglia         : Exact transition moments, OPA infrastructure, MCD improvements    
  Dmitry Ganyushin       : Spin-Orbit,Spin-Spin,Magnetic field MRCI      
  Miquel Garcia-Rates    : C-PCM and meta-GGA Hessian, CCSD/C-PCM, Gaussian charge scheme 
  Tiago L. C. Gouveia    : GS-ROHF, GS-ROCIS                             
  Yang Guo               : DLPNO-NEVPT2, F12-NEVPT2, CIM, IAO-localization        
  Andreas Hansen         : Spin unrestricted coupled pair/coupled cluster methods 
  Ingolf Harden          : AUTO-CI MPn and infrastructure                
  Benjamin Helmich-Paris : MC-RPA, TRAH-(SCF,CASSCF), AVAS, COSX integrals, SCF dyn. polar. 
  Lee Huntington         : MR-EOM, pCC                                   
  Robert Izsak           : Overlap fitted RIJCOSX, COSX-SCS-MP3, EOM     
  Riya Kayal             : Wick's Theorem for AUTO-CI, AUTO-CI UHF-CCSDT 
  Emily Kempfer          : AUTO-CI, RHF CISDT and CCSDT                  
  Christian Kollmar      : KDIIS, OOCD, Brueckner-CCSD(T), CCSD density, CASPT2, CASPT2-K, improved NEVPT2 
  Axel Koslowski         : Symmetry handling                             
  Simone Kossmann        : meta-GGA functionals, TD-DFT gradient, OOMP2, (MP2 Hessian; deprecated post 5.0) 
  Lucas Lang             : DCDCAS                                        
  Marvin Lechner         : AUTO-CI (C++ implementation), FIC-MRCC        
  Spencer Leger          : CASSCF response                               
  Dagmar Lenk            : GEPOL surface, SMD, ORCA-2-JSON               
  Dimitrios Liakos       : Extrapolation schemes; Compound Job, initial MDCI parallelization 
  Dimitrios Manganas     : Further ROCIS development; embedding schemes. LFT, Crystal Embedding 
  Dimitrios Pantazis     : SARC Basis sets                               
  Anastasios Papadopoulos: AUTO-CI, single reference methods and gradients 
  Taras Petrenko         : pre 6.0 DFT Hessian and TD-DFT gradient, (ASA, deprecated), ECA, 1-Electron XAS/XES, NRVS 
  Peter Pinski           : DLPNO-MP2, DLPNO-MP2 Gradient                 
  Christoph Reimann      : Effective Core Potentials                     
  Marius Retegan         : Local ZFS, SOC                                
  Christoph Riplinger    : Optimizer, TS searches, QM/MM, DLPNO-CCSD(T), (RO)-DLPNO pert. Triples 
  Michael Roemelt        : Original ROCIS implementation                 
  Masaaki Saitow         : Open-shell DLPNO-CCSD energy and density      
  Barbara Sandhoefer     : DKH picture change effects                    
  Kantharuban Sivalingam : CASSCF convergence/infrastructure, NEVPT2 and variants, FIC-MRCI 
  Bernardo de Souza      : ESD, SOC TD-DFT                               
  Georgi L. Stoychev     : AutoAux, RI-MP2 NMR, DLPNO-MP2 response, X2C  
  Van Anh Tran           : RI-MP2 g-tensors                              
  Willem Van den Heuvel  : Paramagnetic NMR                              
  Zikuan Wang            : NOTCH, Electric field optimization            
  Frank Wennmohs         : Technical directorship and infrastructure     
  Hang Xu                : AUTO-CI-Response properties                   
                                                                         
[FACCTs GmbH]                                                            
  Markus Bursch, Miquel Garcia-Rates, Christoph Riplinger, Bernardo de Souza, Georgi L. Stoychev 
                                                                 
  APM, Basis sets (HGBS, AHGBS, def-TZVP (Ac-Lr), def2-XVPD (La-Lu)), CI-OPT, improved COSX, DLPNO-Multilevel,           
  DOCKER, DRACO, updates on ESD, GOAT, IRC, LR-CPCM, MBIS, meta-GGA TD-DFT gradient, ML-optimized integration grids, 
  MM, NACMEs, nearIR, NEB, NEB-TS, NL-DFT gradient (VV10), 2- and 3-layer-ONIOM, interface openCOSMO-RS, QMMM,   
  Crystal-QMMM, SF, symmetry and pop. for TD-DFT, r2SCAN hybrids, SOLVATOR                                   
                                                                         
[Other institutions]                                                     
  V. Asgeirsson          : NEB                                           
  Christoph Bannwarth    : sTDA-DFT, sTD-DFT, PBEh-3c, B97-3c, D3        
  Sebastian Ehlert       : rSCAN, r2SCAN, r2SCAN-3c, D4, dhf basis sets  
  Marvin Friede          : D4 for Fr, Ra, Ac-Lr                          
  Lars Goerigk           : TD-DFT with DH, B97 family of functionals     
  Stefan Grimme          : VdW corrections, initial TS optimization, DFT functionals, gCP, sTDA/sTD-DF 
  Waldemar Hujo          : DFT-NL                                        
  H. Jonsson             : NEB                                           
  Holger Kruse           : gCP                                           
  Marcel Mueller         : wB97X-3c, vDZP basis set                      
  Hagen Neugebauer       : wr2SCAN                                       
  Tobias Risthaus        : range-separated hybrid DFT                    
  Lukas Wittmann         : regularized MP2, r2SCAN double-hybrids, wr2SCAN        
                                                                         
We gratefully acknowledge several colleagues who have allowed us to      
interface, adapt or use parts of their codes:                            
  Ed Valeev, F. Pavosevic, A. Kumar             : LibInt (2-el integral package), F12 methods 
  Garnet Chan, S. Sharma, J. Yang, R. Olivares  : DMRG                   
  Ulf Ekstrom                                   : XCFun DFT Library      
  Mihaly Kallay                                 : mrcc  (arbitrary order and MRCC methods)
  Frank Weinhold                                : gennbo (NPA and NBO analysis)           
  Simon Mueller                                 : openCOSMO-RS                            
  Christopher J. Cramer and Donald G. Truhlar   : smd solvation model                     
  S Lehtola, MJT Oliveira, MAL Marques          : LibXC Library                           
  Liviu Ungur et al                             : ANISO software                          


 Your calculation uses the libint2 library for the computation of 2-el integrals
 For citations please refer to: http://libint.valeyev.net

 Your ORCA version has been built with support for libXC version: 6.2.2
 For citations please refer to: https://libxc.gitlab.io

 This ORCA versions uses:
   CBLAS   interface :  Fast vector & matrix operations
   LAPACKE interface :  Fast linear algebra routines
   SCALAPACK package :  Parallel linear algebra routines
   Shared memory     :  Shared parallel matrices
   BLAS/LAPACK       :  OpenBLAS 0.3.27  USE64BITINT DYNAMIC_ARCH NO_AFFINITY SapphireRapids SINGLE_THREADED
        Core in use  :  SapphireRapids
   Copyright (c) 2011-2014, The OpenBLAS Project


***************************************
The coordinates will be read from file: coord.xyz
***************************************


Your calculation utilizes the atom-pairwise dispersion correction
based on EEQ partial charges (D4)


Warning: RI is on but no J-basis has been assigned. Assigning Def2/J (nothing to worry about!)
================================================================================

----- Orbital basis set information -----
Your calculation utilizes the basis: def2-QZVPP
   F. Weigend and R. Ahlrichs, Phys. Chem. Chem. Phys. 7, 3297 (2005).

----- AuxJ basis set information -----
Your calculation utilizes the auxiliary basis: def2/J
   F. Weigend, Phys. Chem. Chem. Phys. 8, 1057 (2006).

================================================================================
                                        WARNINGS
                       Please study these warnings very carefully!
================================================================================

WARNING: Old DensityContainer found on disk!
         Will remove this file - 
         If you want to keep old densities, please start your calculation with a different basename. 


================================================================================
                                       INPUT FILE
================================================================================
NAME = orca.inp
|  1> !UKS wb97x-D4 def2-QZVPP defgrid3 SP
|  2> %pal nprocs 12 end
|  3> * XYZFILE 0 1 coord.xyz
|  4> 
|  5> 
|  6>                          ****END OF INPUT****
================================================================================

                       ****************************
                       * Single Point Calculation *
                       ****************************

---------------------------------
CARTESIAN COORDINATES (ANGSTROEM)
---------------------------------
  N     -5.174092   -0.099177    0.058114
  C     -4.400251   -1.174433   -0.207469
  C     -3.043711   -1.101975   -0.248637
  C     -2.375428    0.133388   -0.003156
  C     -3.230312    1.235811    0.273812
  C     -4.579946    1.091986    0.298272
  H     -4.922969   -2.102772   -0.390014
  H     -2.485139   -1.997043   -0.473098
  N     -1.059875    0.357994   -0.009655
  H     -2.801542    2.209083    0.466343
  H     -5.239376    1.922310    0.507447
  C     -6.623765   -0.224493    0.152076
  H     -6.949054   -1.096804   -0.406582
  H     -6.929682   -0.330350    1.191363
  H     -7.094471    0.657647   -0.273198
  N     -0.368915   -0.740084   -0.269794
  C      0.923425   -0.711143   -0.304351
  C      1.837924    0.428731   -0.150787
  H      1.377323   -1.673449   -0.509708
  O      1.489349    1.597079   -0.149903
  C      3.292766    0.094805   -0.034515
  C      3.744594   -1.116849    0.488446
  C      5.103655   -1.364038    0.621162
  C      6.027501   -0.409398    0.219865
  C      5.587311    0.801475   -0.301743
  C      4.230805    1.055337   -0.416831
  H      3.042072   -1.870218    0.820141
  H      5.439727   -2.303641    1.039527
  H      7.087541   -0.605766    0.315654
  H      6.303652    1.549388   -0.615791
  H      3.894827    2.002430   -0.818261

----------------------------
CARTESIAN COORDINATES (A.U.)
----------------------------
  NO LB      ZA    FRAG     MASS         X           Y           Z
   0 N     7.0000    0    14.007   -9.777616   -0.187418    0.109820
   1 C     6.0000    0    12.011   -8.315269   -2.219357   -0.392060
   2 C     6.0000    0    12.011   -5.751779   -2.082431   -0.469857
   3 C     6.0000    0    12.011   -4.488908    0.252068   -0.005965
   4 C     6.0000    0    12.011   -6.104406    2.335344    0.517430
   5 C     6.0000    0    12.011   -8.654843    2.063555    0.563651
   6 H     1.0000    0     1.008   -9.303063   -3.973664   -0.737019
   7 H     1.0000    0     1.008   -4.696232   -3.773865   -0.894026
   8 N     7.0000    0    14.007   -2.002873    0.676511   -0.018245
   9 H     1.0000    0     1.008   -5.294148    4.174561    0.881260
  10 H     1.0000    0     1.008   -9.900986    3.632639    0.958936
  11 C     6.0000    0    12.011  -12.517101   -0.424231    0.287383
  12 H     1.0000    0     1.008  -13.131809   -2.072659   -0.768329
  13 H     1.0000    0     1.008  -13.095202   -0.624272    2.251350
  14 H     1.0000    0     1.008  -13.406607    1.242773   -0.516269
  15 N     7.0000    0    14.007   -0.697148   -1.398555   -0.509838
  16 C     6.0000    0    12.011    1.745020   -1.343866   -0.575140
  17 C     6.0000    0    12.011    3.473173    0.810183   -0.284945
  18 H     1.0000    0     1.008    2.602764   -3.162361   -0.963208
  19 O     8.0000    0    15.999    2.814462    3.018042   -0.283275
  20 C     6.0000    0    12.011    6.222425    0.179156   -0.065224
  21 C     6.0000    0    12.011    7.076256   -2.110539    0.923030
  22 C     6.0000    0    12.011    9.644510   -2.577657    1.173826
  23 C     6.0000    0    12.011   11.390327   -0.773650    0.415485
  24 C     6.0000    0    12.011   10.558487    1.514568   -0.570211
  25 C     6.0000    0    12.011    7.995063    1.994298   -0.787696
  26 H     1.0000    0     1.008    5.748683   -3.534201    1.549841
  27 H     1.0000    0     1.008   10.279594   -4.353250    1.964421
  28 H     1.0000    0     1.008   13.393512   -1.144733    0.596500
  29 H     1.0000    0     1.008   11.912177    2.927918   -1.163676
  30 H     1.0000    0     1.008    7.360156    3.784045   -1.546290

--------------------------------
INTERNAL COORDINATES (ANGSTROEM)
--------------------------------
 N      0   0   0     0.000000000000     0.00000000     0.00000000
 C      1   0   0     1.351125225870     0.00000000     0.00000000
 C      2   1   0     1.359097483956   122.35655589     0.00000000
 C      3   2   1     1.425828119516   120.58345116     0.25751046
 C      4   3   2     1.422278088479   115.04802890   359.85641445
 C      1   2   3     1.352610787329   118.95703586   359.67848740
 H      2   1   3     1.080911995658   116.08576663   180.18318366
 H      3   2   1     1.078671542583   118.61508327   180.41191581
 N      4   3   2     1.334604822354   127.37159144   180.04029475
 H      5   4   3     1.080819029744   119.61854665   180.28378918
 H      6   1   2     1.080758826083   116.29064702   180.10303965
 C      1   2   3     1.458110283705   120.91024618   182.69996093
 H     12   1   2     1.085743077615   109.49708769   336.26726159
 H     12   1   2     1.088534711856   110.44410350    96.55752824
 H     12   1   2     1.086551264158   109.61552759   217.07135960
 N      9   4   3     1.323205647674   112.08790809   359.40355470
 C     16   9   4     1.293125150415   120.56731889   180.61873154
 C     17  16   9     1.469422841239   129.53449277   356.79264579
 H     17  16   9     1.083617867748   113.81647958   178.99354949
 O     18  17  16     1.219238804789   124.43690374   348.93626532
 C     18  17  16     1.497193823294   116.09428355   170.98378710
 C     21  18  17     1.394898819880   122.52052827   332.14585488
 C     22  21  18     1.387718516186   120.51780622   182.30607093
 C     23  22  21     1.387756885195   120.11762596   359.31643748
 C     24  23  22     1.389983900204   119.79846579     0.71589200
 C     25  24  23     1.384846026022   120.07186011     0.18236132
 H     22  21  18     1.082184281345   120.61987229     0.79173122
 H     23  22  21     1.082048059888   119.72441759   179.26374664
 H     24  23  22     1.082321981002   120.10637093   180.52057523
 H     25  24  23     1.082194639567   120.08771559   179.97716479
 H     26  25  24     1.082133809788   119.69554137   179.63530123

---------------------------
INTERNAL COORDINATES (A.U.)
---------------------------
 N      0   0   0     0.000000000000     0.00000000     0.00000000
 C      1   0   0     2.553256649526     0.00000000     0.00000000
 C      2   1   0     2.568322033978   122.35655589     0.00000000
 C      3   2   1     2.694424659928   120.58345116     0.25751046
 C      4   3   2     2.687716073503   115.04802890   359.85641445
 C      1   2   3     2.556063953839   118.95703586   359.67848740
 H      2   1   3     2.042627646664   116.08576663   180.18318366
 H      3   2   1     2.038393803936   118.61508327   180.41191581
 N      4   3   2     2.522037611259   127.37159144   180.04029475
 H      5   4   3     2.042451966547   119.61854665   180.28378918
 H      6   1   2     2.042338198114   116.29064702   180.10303965
 C      1   2   3     2.755429109257   120.91024618   182.69996093
 H     12   1   2     2.051757068493   109.49708769   336.26726159
 H     12   1   2     2.057032492675   110.44410350    96.55752824
 H     12   1   2     2.053284319725   109.61552759   217.07135960
 N      9   4   3     2.500496292962   112.08790809   359.40355470
 C     16   9   4     2.443652391170   120.56731889   180.61873154
 C     17  16   9     2.776806744871   129.53449277   356.79264579
 H     17  16   9     2.047741003867   113.81647958   178.99354949
 O     18  17  16     2.304027432900   124.43690374   348.93626532
 C     18  17  16     2.829286295423   116.09428355   170.98378710
 C     21  18  17     2.635976754103   122.52052827   332.14585488
 C     22  21  18     2.622407946562   120.51780622   182.30607093
 C     23  22  21     2.622480453483   120.11762596   359.31643748
 C     24  23  22     2.626688901945   119.79846579     0.71589200
 C     25  24  23     2.616979726831   120.07186011     0.18236132
 H     22  21  18     2.045031918177   120.61987229     0.79173122
 H     23  22  21     2.044774496930   119.72441759   179.26374664
 H     24  23  22     2.045292132816   120.10637093   180.52057523
 H     25  24  23     2.045051492380   120.08771559   179.97716479
 H     26  25  24     2.044936540755   119.69554137   179.63530123

---------------------
BASIS SET INFORMATION
---------------------
There are 4 groups of distinct atoms

 Group   1 Type N   : 15s8p3d2f1g contracted to 7s4p3d2f1g pattern {8211111/5111/111/11/1}
 Group   2 Type C   : 15s8p3d2f1g contracted to 7s4p3d2f1g pattern {8211111/5111/111/11/1}
 Group   3 Type H   : 7s3p2d1f contracted to 4s3p2d1f pattern {4111/111/11/1}
 Group   4 Type O   : 15s8p3d2f1g contracted to 7s4p3d2f1g pattern {8211111/5111/111/11/1}

Atom   0N    basis set group =>   1
Atom   1C    basis set group =>   2
Atom   2C    basis set group =>   2
Atom   3C    basis set group =>   2
Atom   4C    basis set group =>   2
Atom   5C    basis set group =>   2
Atom   6H    basis set group =>   3
Atom   7H    basis set group =>   3
Atom   8N    basis set group =>   1
Atom   9H    basis set group =>   3
Atom  10H    basis set group =>   3
Atom  11C    basis set group =>   2
Atom  12H    basis set group =>   3
Atom  13H    basis set group =>   3
Atom  14H    basis set group =>   3
Atom  15N    basis set group =>   1
Atom  16C    basis set group =>   2
Atom  17C    basis set group =>   2
Atom  18H    basis set group =>   3
Atom  19O    basis set group =>   4
Atom  20C    basis set group =>   2
Atom  21C    basis set group =>   2
Atom  22C    basis set group =>   2
Atom  23C    basis set group =>   2
Atom  24C    basis set group =>   2
Atom  25C    basis set group =>   2
Atom  26H    basis set group =>   3
Atom  27H    basis set group =>   3
Atom  28H    basis set group =>   3
Atom  29H    basis set group =>   3
Atom  30H    basis set group =>   3
---------------------------------
AUXILIARY/J BASIS SET INFORMATION
---------------------------------
There are 4 groups of distinct atoms

 Group   1 Type N   : 12s5p4d2f1g contracted to 6s4p3d1f1g pattern {711111/2111/211/2/1}
 Group   2 Type C   : 12s5p4d2f1g contracted to 6s4p3d1f1g pattern {711111/2111/211/2/1}
 Group   3 Type H   : 5s2p1d contracted to 3s1p1d pattern {311/2/1}
 Group   4 Type O   : 12s5p4d2f1g contracted to 6s4p3d1f1g pattern {711111/2111/211/2/1}

Atom   0N    basis set group =>   1
Atom   1C    basis set group =>   2
Atom   2C    basis set group =>   2
Atom   3C    basis set group =>   2
Atom   4C    basis set group =>   2
Atom   5C    basis set group =>   2
Atom   6H    basis set group =>   3
Atom   7H    basis set group =>   3
Atom   8N    basis set group =>   1
Atom   9H    basis set group =>   3
Atom  10H    basis set group =>   3
Atom  11C    basis set group =>   2
Atom  12H    basis set group =>   3
Atom  13H    basis set group =>   3
Atom  14H    basis set group =>   3
Atom  15N    basis set group =>   1
Atom  16C    basis set group =>   2
Atom  17C    basis set group =>   2
Atom  18H    basis set group =>   3
Atom  19O    basis set group =>   4
Atom  20C    basis set group =>   2
Atom  21C    basis set group =>   2
Atom  22C    basis set group =>   2
Atom  23C    basis set group =>   2
Atom  24C    basis set group =>   2
Atom  25C    basis set group =>   2
Atom  26H    basis set group =>   3
Atom  27H    basis set group =>   3
Atom  28H    basis set group =>   3
Atom  29H    basis set group =>   3
Atom  30H    basis set group =>   3

Checking for AutoStart:
The File: orca.gbw exists
Trying to determine its content:
     ... Fine, the file contains calculation information
     ... Fine, the calculation information was read
     ... Fine, the file contains a basis set
     ... Fine, the basis set was read
     ... Fine, the file contains a geometry
     ... Fine, the geometry was read
     ... Fine, the file contains a set of orbitals
     ... Fine, the orbitals can be read
     => possible old guess file was deleted
     => GBW file was renamed to GES file
     => GES file is set as startup file
     => Guess is set to MORead
     ... now leaving AutoStart


           ************************************************************
           *        Program running with 12 parallel MPI-processes    *
           *              working on a common directory               *
           ************************************************************
------------------------------------------------------------------------------
                             ORCA STARTUP CALCULATIONS
                           -- RI-GTO INTEGRALS CHOSEN --
------------------------------------------------------------------------------
------------------------------------------------------------------------------
                   ___                                                        
                  /   \      - P O W E R E D   B Y -                         
                 /     \                                                     
                 |  |  |   _    _      __       _____    __    __             
                 |  |  |  | |  | |    /  \     |  _  \  |  |  /  |          
                  \  \/   | |  | |   /    \    | | | |  |  | /  /          
                 / \  \   | |__| |  /  /\  \   | |_| |  |  |/  /          
                |  |  |   |  __  | /  /__\  \  |    /   |      \           
                |  |  |   | |  | | |   __   |  |    \   |  |\   \          
                \     /   | |  | | |  |  |  |  | |\  \  |  | \   \       
                 \___/    |_|  |_| |__|  |__|  |_| \__\ |__|  \__/        
                                                                              
                      - O R C A' S   B I G   F R I E N D -                    
                                      &                                       
                       - I N T E G R A L  F E E D E R -                       
                                                                              
 v1 FN, 2020, v2 2021, v3 2022-2024                                           
------------------------------------------------------------------------------


----------------------
SHARK INTEGRAL PACKAGE
----------------------

Number of atoms                             ...     31
Number of basis functions                   ...   1416
Number of shells                            ...    436
Maximum angular momentum                    ...      4
Integral batch strategy                     ... SHARK/LIBINT Hybrid
RI-J (if used) integral strategy            ... SPLIT-RIJ (Revised 2003 algorithm where possible)
Printlevel                                  ...      1
Contraction scheme used                     ... SEGMENTED contraction
Prescreening option                         ... SCHWARTZ
   Thresh                                   ... 1.000e-10
   Tcut                                     ... 1.000e-11
   Tpresel                                  ... 1.000e-11 
Coulomb Range Separation                    ... NOT USED
Exchange Range Separation                   ... Long Range
   Mu parameter                             ... 3.000e-01
   Scaling (regular/separated)              ... 1.670e-01 8.330e-01
Multipole approximations                    ... NOT USED
Finite Nucleus Model                        ... NOT USED
CABS basis                                  ... NOT available
Auxiliary Coulomb fitting basis             ... AVAILABLE
   # of basis functions in Aux-J            ...   1025
   # of shells in Aux-J                     ...    335
   Maximum angular momentum in Aux-J        ...      4
Auxiliary J/K fitting basis                 ... NOT available
Auxiliary Correlation fitting basis         ... NOT available
Auxiliary 'external' fitting basis          ... NOT available

Checking pre-screening integrals            ... done (  0.0 sec) Dimension = 436
Check shell pair data                       ... done (  0.0 sec)
Shell pair information
Shell pair cut-off parameter TPreSel        ...   1.0e-11
Total number of shell pairs                 ...     95266
Shell pairs after pre-screening             ...     51765
Total number of primitive shell pairs       ...    239866
Primitive shell pairs kept                  ...     93397
          la=0 lb=0:   8022 shell pairs
          la=1 lb=0:  11657 shell pairs
          la=1 lb=1:   4097 shell pairs
          la=2 lb=0:   7173 shell pairs
          la=2 lb=1:   5220 shell pairs
          la=2 lb=2:   1666 shell pairs
          la=3 lb=0:   4270 shell pairs
          la=3 lb=1:   3111 shell pairs
          la=3 lb=2:   1909 shell pairs
          la=3 lb=3:    581 shell pairs
          la=4 lb=0:   1636 shell pairs
          la=4 lb=1:   1178 shell pairs
          la=4 lb=2:    724 shell pairs
          la=4 lb=3:    431 shell pairs
          la=4 lb=4:     90 shell pairs

Calculating one electron integrals          ... done (  0.1 sec)
Calculating RI/J V-Matrix + Cholesky decomp.... done (  0.1 sec)
Calculating Nuclear repulsion               ... done (  0.0 sec) ENN=   1133.368706631018 Eh

Diagonalization of the overlap matrix:
Smallest eigenvalue                        ... 5.983e-06
Time for diagonalization                   ...    0.296 sec
Threshold for overlap eigenvalues          ... 1.000e-07
Number of eigenvalues below threshold      ... 0
Time for construction of square roots      ...    0.199 sec
Total time needed                          ...    0.512 sec

-------------------
DFT GRID GENERATION
-------------------

General Integration Accuracy     IntAcc      ... 4.959
Radial Grid Type                 RadialGrid  ... OptM3 with GC (2021)
Angular Grid (max. ang.)         AngularGrid ... 6 (Lebedev-590)
Angular grid pruning method      GridPruning ... 4 (adaptive)
Weight generation scheme         WeightScheme... mBecke (2022)
Basis function cutoff            BFCut       ... 1.0000e-10
Integration weight cutoff        WCut        ... 1.0000e-14
Partially contracted basis set               ... off
Rotationally invariant grid construction     ... off
Angular grids for H and He will be reduced by one unit
Diffuse basis detected: some atoms will have their outermost
                        angular grid increased by 1.

Total number of grid points                  ...   377972
Total number of batches                      ...     5924
Average number of points per batch           ...       63
Average number of grid points per atom       ...    12193

--------------------
COSX GRID GENERATION
--------------------

GRIDX 1
-------
General Integration Accuracy     IntAcc      ... 4.020
Radial Grid Type                 RadialGrid  ... OptM3 with GC (2021)
Angular Grid (max. ang.)         AngularGrid ... 2 (Lebedev-110)
Angular grid pruning method      GridPruning ... 4 (adaptive)
Weight generation scheme         WeightScheme... mBecke (2022)
Basis function cutoff            BFCut       ... 1.0000e-10
Integration weight cutoff        WCut        ... 1.0000e-14
Partially contracted basis set               ... on
Rotationally invariant grid construction     ... off
Angular grids for H and He will be reduced by one unit
Diffuse basis detected: some atoms will have their outermost
                        angular grid increased by 1.

Total number of grid points                  ...    47028
Total number of batches                      ...      380
Average number of points per batch           ...      123
Average number of grid points per atom       ...     1517
UseSFitting                                  ... on

GRIDX 2
-------
General Integration Accuracy     IntAcc      ... 4.338
Radial Grid Type                 RadialGrid  ... OptM3 with GC (2021)
Angular Grid (max. ang.)         AngularGrid ... 3 (Lebedev-194)
Angular grid pruning method      GridPruning ... 4 (adaptive)
Weight generation scheme         WeightScheme... mBecke (2022)
Basis function cutoff            BFCut       ... 1.0000e-10
Integration weight cutoff        WCut        ... 1.0000e-14
Partially contracted basis set               ... on
Rotationally invariant grid construction     ... off
Angular grids for H and He will be reduced by one unit
Diffuse basis detected: some atoms will have their outermost
                        angular grid increased by 1.

Total number of grid points                  ...   101459
Total number of batches                      ...      806
Average number of points per batch           ...      125
Average number of grid points per atom       ...     3273
UseSFitting                                  ... on

GRIDX 3
-------
General Integration Accuracy     IntAcc      ... 4.871
Radial Grid Type                 RadialGrid  ... OptM3 with GC (2021)
Angular Grid (max. ang.)         AngularGrid ... 4 (Lebedev-302)
Angular grid pruning method      GridPruning ... 4 (adaptive)
Weight generation scheme         WeightScheme... mBecke (2022)
Basis function cutoff            BFCut       ... 1.0000e-10
Integration weight cutoff        WCut        ... 1.0000e-14
Partially contracted basis set               ... on
Rotationally invariant grid construction     ... off
Angular grids for H and He will be reduced by one unit
Diffuse basis detected: some atoms will have their outermost
                        angular grid increased by 1.

Total number of grid points                  ...   187140
Total number of batches                      ...     1477
Average number of points per batch           ...      126
Average number of grid points per atom       ...     6037
UseSFitting                                  ... on
Initializing property integral containers    ... done (  0.0 sec)

SHARK setup successfully completed in  13.1 seconds

Maximum memory used throughout the entire STARTUP-calculation: 149.3 MB


           ************************************************************
           *        Program running with 12 parallel MPI-processes    *
           *              working on a common directory               *
           ************************************************************
-------------------------------------------------------------------------------
                                 ORCA GUESS
                   Start orbitals & Density for SCF / CASSCF
-------------------------------------------------------------------------------

------------
SCF SETTINGS
------------
Hamiltonian:
 Density Functional     Method          .... DFT(GTOs)
 Exchange Functional    Exchange        .... WB97X-V
 Correlation Functional Correlation     .... WB97X-V
 Gradients option       PostSCFGGA      .... off
 Hybrid DFT is turned on
   Fraction HF Exchange ScalHFX         ....  0.167000
   Scaling of DF-GGA-X  ScalDFX         ....  0.000000
   Scaling of DF-GGA-C  ScalDFC         ....  1.000000
   Scaling of DF-LDA-C  ScalLDAC        ....  1.000000
   Perturbative correction              ....  0.000000
 Long-range corrected/Screened/Range-Separated Hybrid DFT is turned on
   Amount of maximum screened exact exchange              ....  0.833000
   Range separation parameter mu (erf(mu*r12)/r12)        ....  0.300000
 RI-approximation to the Coulomb term is turned on
   Number of AuxJ basis functions       .... 1025
   RIJ-COSX (HFX calculated with COS-X)).... on


General Settings:
 Integral files         IntName         .... orca
 Hartree-Fock type      HFTyp           .... UHF
 Total Charge           Charge          ....    0
 Multiplicity           Mult            ....    1
 Number of Electrons    NEL             ....  126
 Basis Dimension        Dim             .... 1416
 Nuclear Repulsion      ENuc            ....   1133.3687066310 Eh

Convergence Acceleration:
 AO-DIIS                CNVDIIS         .... on
   Start iteration      DIISMaxIt       ....    12
   Startup error        DIISStart       ....  0.200000
   # of expansion vecs  DIISMaxEq       ....     5
   Bias factor          DIISBfac        ....   1.050
   Max. coefficient     DIISMaxC        ....  10.000
 MO-DIIS                CNVKDIIS        .... off
 Trust-Rad. Augm. Hess. CNVTRAH         .... auto
   Auto Start mean grad. ratio tolernc. ....  1.125000
   Auto Start start iteration           ....     1
   Auto Start num. interpolation iter.  ....    10
   Max. Number of Micro iterations      ....    24
   Max. Number of Macro iterations      .... Maxiter - #DIIS iter
   Number of Davidson start vectors     ....     2
   Converg. threshold    (grad. norm)   ....   5.000e-05
   Grad. Scal. Fac. for Micro threshold ....   0.100
   Minimum threshold for Micro iter.    ....   1.000e-02
   NR start threshold (gradient norm)   ....   1.000e-04
   Initial trust radius                 ....   0.400
   Minimum AH scaling param. (alpha)    ....   1.000
   Maximum AH scaling param. (alpha)    .... 1000.000
   Quad. conv. algorithm                .... NR
   White noise on init. David. guess    .... on
   Maximum white noise                  ....   0.010
   Pseudo random numbers                .... off
   Inactive MOs                         .... canonical
   Orbital update algorithm             .... Taylor
   Preconditioner                       .... Diag
   Full preconditioner red. dimension   ....   250
 SOSCF                  CNVSOSCF        .... on
   Start iteration      SOSCFMaxIt      ....   150
   Startup grad/error   SOSCFStart      ....  0.003300
   Hessian update       SOSCFHessUp     .... L-BFGS
 Level Shifting         CNVShift        .... on
   Level shift para.    LevelShift      ....    0.2500
   Turn off err/grad.   ShiftErr        ....    0.0010
 Zerner damping         CNVZerner       .... off
 Static damping         CNVDamp         .... on
   Fraction old density DampFac         ....    0.7000
   Max. Damping (<1)    DampMax         ....    0.9800
   Min. Damping (>=0)   DampMin         ....    0.0000
   Turn off err/grad.   DampErr         ....    0.1000

SCF Procedure:
 Maximum # iterations   MaxIter         ....   125
 SCF integral mode      SCFMode         .... Direct
   Integral package                     .... SHARK and LIBINT hybrid scheme
 Reset frequency        DirectResetFreq ....    20
 Integral Threshold     Thresh          ....  1.000e-10 Eh
 Primitive CutOff       TCut            ....  1.000e-11 Eh

Convergence Tolerance:
 Convergence Check Mode ConvCheckMode   .... Total+1el-Energy
 Convergence forced     ConvForced      .... 0
 Energy Change          TolE            ....  1.000e-06 Eh
 1-El. energy change                    ....  1.000e-03 Eh
 Orbital Gradient       TolG            ....  5.000e-05
 Orbital Rotation angle TolX            ....  5.000e-05
 DIIS Error             TolErr          ....  1.000e-06

---------------------
INITIAL GUESS: MOREAD
---------------------
Guess MOs are being read from file: orca.ges
Input Geometry matches current geometry (good)
Input basis set matches current basis set (good)
MOs were renormalized
MOs were reorthogonalized (Cholesky)
                      ------------------
                      INITIAL GUESS DONE (   4.1 sec)
                      ------------------
             **** ENERGY FILE WAS UPDATED (orca.en.tmp) ****
Finished Guess after   5.3 sec
Maximum memory used throughout the entire GUESS-calculation: 184.0 MB


           ************************************************************
           *        Program running with 12 parallel MPI-processes    *
           *              working on a common directory               *
           ************************************************************

-------------------------------------------------------------------------------------------
                                      ORCA LEAN-SCF
                              memory conserving SCF solver
-------------------------------------------------------------------------------------------

----------------------------------------D-I-I-S--------------------------------------------
Iteration    Energy (Eh)           Delta-E    RMSDP     MaxDP     DIISErr   Damp  Time(sec)
-------------------------------------------------------------------------------------------
               ***  Starting incremental Fock matrix formation  ***
                              *** Initializing SOSCF ***
---------------------------------------S-O-S-C-F--------------------------------------
Iteration    Energy (Eh)           Delta-E    RMSDP     MaxDP     MaxGrad    Time(sec)
--------------------------------------------------------------------------------------
    1    -781.2930591808863028     0.00e+00  3.23e-06  3.22e-04  4.95e-06    83.0
               *** Restarting incremental Fock matrix formation ***
    2    -781.2930591920562620    -1.12e-08  7.72e-07  8.69e-05  8.72e-06    76.9
                  *** Gradient check signals convergence ***

               *****************************************************
               *                     SUCCESS                       *
               *           SCF CONVERGED AFTER   2 CYCLES          *
               *****************************************************

Recomputing exchange energy using gridx3       ... done (  121.800 sec)
Old exchange energy                            :    -34.007940811 Eh
New exchange energy                            :    -34.007941885 Eh
Exchange energy change after final integration :     -0.000001074 Eh
Total energy after final integration           :   -781.293060266 Eh
             **** ENERGY FILE WAS UPDATED (orca.en.tmp) ****

----------------
TOTAL SCF ENERGY
----------------

Total Energy       :       -781.29306026585118 Eh          -21260.06501 eV

Components:
Nuclear Repulsion  :       1133.36870663101809 Eh           30840.53041 eV
Electronic Energy  :      -1914.66176582307435 Eh          -52100.59539 eV
One Electron Energy:      -3307.16072203775275 Eh          -89992.41837 eV
Two Electron Energy:       1392.49895621467840 Eh           37891.82298 eV

Virial components:
Potential Energy   :      -1559.42906824643273 Eh          -42434.22226 eV
Kinetic Energy     :        778.13600798058155 Eh           21174.15725 eV
Virial Ratio       :          2.00405719855255

DFT components:
N(Alpha)           :       62.999997903331 electrons
N(Beta)            :       62.999997903331 electrons
N(Total)           :      125.999995806663 electrons
E(X)               :      -71.271236913611 Eh       
E(C)               :       -5.267972583176 Eh       
E(XC)              :      -76.539209496787 Eh       

---------------
SCF CONVERGENCE
---------------

  Last Energy change         ...    1.1170e-08  Tolerance :   1.0000e-06
  Last MAX-Density change    ...    8.6904e-05  Tolerance :   1.0000e-05
  Last RMS-Density change    ...    7.7165e-07  Tolerance :   1.0000e-06
  Last DIIS Error            ...    1.6680e-05  Tolerance :   1.0000e-06
  Last Orbital Gradient      ...    8.7242e-06  Tolerance :   5.0000e-05
  Last Orbital Rotation      ...    2.8741e-05  Tolerance :   5.0000e-05


----------------------
UHF SPIN CONTAMINATION
----------------------

Warning: in a DFT calculation there is little theoretical justification to 
         calculate <S**2> as in Hartree-Fock theory. We will do it anyways
         but you should keep in mind that the values have only limited relevance

Expectation value of <S**2>     :    -0.000000
Ideal value S*(S+1) for S=0.0   :     0.000000
Deviation                       :    -0.000000

----------------
ORBITAL ENERGIES
----------------
                 SPIN UP ORBITALS
  NO   OCC          E(Eh)            E(eV) 
   0   1.0000     -19.173000      -521.7238 
   1   1.0000     -14.505078      -394.7032 
   2   1.0000     -14.423960      -392.4959 
   3   1.0000     -14.388844      -391.5403 
   4   1.0000     -10.348762      -281.6041 
   5   1.0000     -10.346613      -281.5456 
   6   1.0000     -10.344686      -281.4932 
   7   1.0000     -10.338101      -281.3140 
   8   1.0000     -10.324755      -280.9509 
   9   1.0000     -10.287710      -279.9428 
  10   1.0000     -10.286342      -279.9056 
  11   1.0000     -10.276091      -279.6266 
  12   1.0000     -10.274384      -279.5802 
  13   1.0000     -10.273822      -279.5649 
  14   1.0000     -10.273047      -279.5438 
  15   1.0000     -10.271367      -279.4981 
  16   1.0000     -10.269722      -279.4533 
  17   1.0000     -10.268404      -279.4175 
  18   1.0000      -1.165033       -31.7022 
  19   1.0000      -1.147252       -31.2183 
  20   1.0000      -1.115998       -30.3679 
  21   1.0000      -0.992529       -27.0081 
  22   1.0000      -0.989125       -26.9155 
  23   1.0000      -0.935348       -25.4521 
  24   1.0000      -0.927976       -25.2515 
  25   1.0000      -0.890626       -24.2352 
  26   1.0000      -0.876199       -23.8426 
  27   1.0000      -0.860644       -23.4193 
  28   1.0000      -0.801204       -21.8019 
  29   1.0000      -0.788249       -21.4493 
  30   1.0000      -0.752865       -20.4865 
  31   1.0000      -0.727656       -19.8005 
  32   1.0000      -0.706996       -19.2383 
  33   1.0000      -0.680567       -18.5192 
  34   1.0000      -0.656731       -17.8705 
  35   1.0000      -0.638346       -17.3703 
  36   1.0000      -0.632124       -17.2010 
  37   1.0000      -0.624566       -16.9953 
  38   1.0000      -0.594942       -16.1892 
  39   1.0000      -0.587339       -15.9823 
  40   1.0000      -0.579957       -15.7814 
  41   1.0000      -0.562701       -15.3119 
  42   1.0000      -0.557342       -15.1661 
  43   1.0000      -0.549561       -14.9543 
  44   1.0000      -0.543369       -14.7858 
  45   1.0000      -0.537432       -14.6243 
  46   1.0000      -0.526970       -14.3396 
  47   1.0000      -0.524563       -14.2741 
  48   1.0000      -0.513405       -13.9705 
  49   1.0000      -0.502937       -13.6856 
  50   1.0000      -0.489493       -13.3198 
  51   1.0000      -0.477195       -12.9851 
  52   1.0000      -0.460370       -12.5273 
  53   1.0000      -0.457890       -12.4598 
  54   1.0000      -0.447044       -12.1647 
  55   1.0000      -0.435268       -11.8443 
  56   1.0000      -0.400194       -10.8898 
  57   1.0000      -0.393643       -10.7116 
  58   1.0000      -0.359022        -9.7695 
  59   1.0000      -0.344327        -9.3696 
  60   1.0000      -0.337202        -9.1757 
  61   1.0000      -0.288655        -7.8547 
  62   1.0000      -0.277200        -7.5430 
  63   0.0000      -0.002531        -0.0689 
  64   0.0000       0.046009         1.2520 
  65   0.0000       0.051068         1.3896 
  66   0.0000       0.062438         1.6990 
  67   0.0000       0.073401         1.9974 
  68   0.0000       0.092447         2.5156 
  69   0.0000       0.095534         2.5996 
  70   0.0000       0.098550         2.6817 
  71   0.0000       0.102396         2.7863 
  72   0.0000       0.116841         3.1794 
  73   0.0000       0.124978         3.4008 

                 SPIN DOWN ORBITALS
  NO   OCC          E(Eh)            E(eV) 
   0   1.0000     -19.173000      -521.7238 
   1   1.0000     -14.505078      -394.7032 
   2   1.0000     -14.423960      -392.4959 
   3   1.0000     -14.388844      -391.5403 
   4   1.0000     -10.348762      -281.6041 
   5   1.0000     -10.346613      -281.5456 
   6   1.0000     -10.344686      -281.4932 
   7   1.0000     -10.338101      -281.3140 
   8   1.0000     -10.324755      -280.9509 
   9   1.0000     -10.287710      -279.9428 
  10   1.0000     -10.286342      -279.9056 
  11   1.0000     -10.276091      -279.6266 
  12   1.0000     -10.274384      -279.5802 
  13   1.0000     -10.273822      -279.5649 
  14   1.0000     -10.273047      -279.5438 
  15   1.0000     -10.271367      -279.4981 
  16   1.0000     -10.269722      -279.4533 
  17   1.0000     -10.268404      -279.4175 
  18   1.0000      -1.165033       -31.7022 
  19   1.0000      -1.147252       -31.2183 
  20   1.0000      -1.115998       -30.3679 
  21   1.0000      -0.992529       -27.0081 
  22   1.0000      -0.989125       -26.9155 
  23   1.0000      -0.935348       -25.4521 
  24   1.0000      -0.927976       -25.2515 
  25   1.0000      -0.890626       -24.2352 
  26   1.0000      -0.876199       -23.8426 
  27   1.0000      -0.860644       -23.4193 
  28   1.0000      -0.801204       -21.8019 
  29   1.0000      -0.788249       -21.4493 
  30   1.0000      -0.752865       -20.4865 
  31   1.0000      -0.727656       -19.8005 
  32   1.0000      -0.706996       -19.2383 
  33   1.0000      -0.680567       -18.5192 
  34   1.0000      -0.656731       -17.8705 
  35   1.0000      -0.638346       -17.3703 
  36   1.0000      -0.632124       -17.2010 
  37   1.0000      -0.624566       -16.9953 
  38   1.0000      -0.594942       -16.1892 
  39   1.0000      -0.587339       -15.9823 
  40   1.0000      -0.579957       -15.7814 
  41   1.0000      -0.562701       -15.3119 
  42   1.0000      -0.557342       -15.1661 
  43   1.0000      -0.549561       -14.9543 
  44   1.0000      -0.543369       -14.7858 
  45   1.0000      -0.537432       -14.6243 
  46   1.0000      -0.526970       -14.3396 
  47   1.0000      -0.524563       -14.2741 
  48   1.0000      -0.513405       -13.9705 
  49   1.0000      -0.502937       -13.6856 
  50   1.0000      -0.489493       -13.3198 
  51   1.0000      -0.477195       -12.9851 
  52   1.0000      -0.460370       -12.5273 
  53   1.0000      -0.457890       -12.4598 
  54   1.0000      -0.447044       -12.1647 
  55   1.0000      -0.435268       -11.8443 
  56   1.0000      -0.400194       -10.8898 
  57   1.0000      -0.393643       -10.7116 
  58   1.0000      -0.359022        -9.7695 
  59   1.0000      -0.344327        -9.3696 
  60   1.0000      -0.337202        -9.1757 
  61   1.0000      -0.288655        -7.8547 
  62   1.0000      -0.277200        -7.5430 
  63   0.0000      -0.002531        -0.0689 
  64   0.0000       0.046009         1.2520 
  65   0.0000       0.051068         1.3896 
  66   0.0000       0.062438         1.6990 
  67   0.0000       0.073401         1.9974 
  68   0.0000       0.092447         2.5156 
  69   0.0000       0.095534         2.5996 
  70   0.0000       0.098550         2.6817 
  71   0.0000       0.102396         2.7863 
  72   0.0000       0.116841         3.1794 
  73   0.0000       0.124978         3.4008 
*Only the first 10 virtual orbitals were printed.

                    ********************************
                    * MULLIKEN POPULATION ANALYSIS *
                    ********************************

--------------------------------------------
MULLIKEN ATOMIC CHARGES AND SPIN POPULATIONS
--------------------------------------------
   0 N :   -0.257014   -0.000000
   1 C :    0.118769    0.000000
   2 C :   -0.129922   -0.000000
   3 C :    0.250288    0.000000
   4 C :   -0.158143    0.000000
   5 C :    0.151262   -0.000000
   6 H :    0.063510    0.000000
   7 H :    0.060246    0.000000
   8 N :   -0.240255   -0.000000
   9 H :    0.086121   -0.000000
  10 H :    0.060345    0.000000
  11 C :    0.050324    0.000000
  12 H :    0.049301    0.000000
  13 H :    0.070698    0.000000
  14 H :    0.048022    0.000000
  15 N :   -0.147099   -0.000000
  16 C :    0.003691    0.000000
  17 C :    0.081533   -0.000000
  18 H :    0.055169   -0.000000
  19 O :   -0.315668    0.000000
  20 C :    0.118397    0.000000
  21 C :   -0.022190   -0.000000
  22 C :   -0.109832    0.000000
  23 C :   -0.031856   -0.000000
  24 C :   -0.084838    0.000000
  25 C :   -0.042331   -0.000000
  26 H :    0.039623   -0.000000
  27 H :    0.056253    0.000000
  28 H :    0.056477   -0.000000
  29 H :    0.057126   -0.000000
  30 H :    0.061995   -0.000000
Sum of atomic charges         :    0.0000000
Sum of atomic spin populations:   -0.0000000

-----------------------------------------------------
MULLIKEN REDUCED ORBITAL CHARGES AND SPIN POPULATIONS
-----------------------------------------------------
CHARGE
  0 N s       :     3.487045  s :     3.487045
      pz      :     1.432789  p :     3.643586
      px      :     1.113675
      py      :     1.097122
      dz2     :     0.007021  d :     0.112109
      dxz     :     0.019016
      dyz     :     0.020834
      dx2y2   :     0.036103
      dxy     :     0.029135
      f0      :     0.001570  f :     0.013549
      f+1     :     0.001252
      f-1     :     0.001227
      f+2     :     0.001199
      f-2     :     0.001358
      f+3     :     0.001718
      f-3     :     0.005224
      g0      :     0.000044  g :     0.000725
      g+1     :     0.000050
      g-1     :     0.000051
      g+2     :     0.000048
      g-2     :     0.000065
      g+3     :     0.000102
      g-3     :     0.000026
      g+4     :     0.000173
      g-4     :     0.000166

  1 C s       :     3.298610  s :     3.298610
      pz      :     0.916803  p :     2.450578
      px      :     0.800714
      py      :     0.733062
      dz2     :     0.005021  d :     0.111147
      dxz     :     0.039868
      dyz     :     0.012812
      dx2y2   :     0.017146
      dxy     :     0.036301
      f0      :     0.002160  f :     0.019256
      f+1     :     0.000731
      f-1     :     0.001303
      f+2     :     0.002457
      f-2     :     0.002570
      f+3     :     0.002528
      f-3     :     0.007508
      g0      :     0.000108  g :     0.001638
      g+1     :     0.000189
      g-1     :     0.000111
      g+2     :     0.000069
      g-2     :     0.000168
      g+3     :     0.000231
      g-3     :     0.000059
      g+4     :     0.000283
      g-4     :     0.000420

  2 C s       :     3.336963  s :     3.336963
      pz      :     0.984351  p :     2.698231
      px      :     0.810171
      py      :     0.903709
      dz2     :     0.002246  d :     0.080378
      dxz     :     0.024381
      dyz     :     0.008481
      dx2y2   :     0.014831
      dxy     :     0.030439
      f0      :     0.001876  f :     0.013423
      f+1     :     0.000542
      f-1     :     0.000864
      f+2     :     0.001948
      f-2     :     0.001056
      f+3     :     0.001410
      f-3     :     0.005726
      g0      :     0.000049  g :     0.000927
      g+1     :     0.000127
      g-1     :     0.000050
      g+2     :     0.000063
      g-2     :     0.000048
      g+3     :     0.000154
      g-3     :     0.000026
      g+4     :     0.000192
      g-4     :     0.000220

  3 C s       :     3.238680  s :     3.238680
      pz      :     0.803062  p :     2.367485
      px      :     0.766746
      py      :     0.797677
      dz2     :     0.003379  d :     0.116311
      dxz     :     0.059489
      dyz     :     0.019977
      dx2y2   :     0.024091
      dxy     :     0.009374
      f0      :     0.002909  f :     0.025074
      f+1     :     0.001256
      f-1     :     0.001429
      f+2     :     0.003495
      f-2     :     0.002429
      f+3     :     0.003909
      f-3     :     0.009648
      g0      :     0.000086  g :     0.002162
      g+1     :     0.000290
      g-1     :     0.000083
      g+2     :     0.000129
      g-2     :     0.000165
      g+3     :     0.000295
      g-3     :     0.000090
      g+4     :     0.000541
      g-4     :     0.000483

  4 C s       :     3.363101  s :     3.363101
      pz      :     0.969358  p :     2.690587
      px      :     0.791019
      py      :     0.930210
      dz2     :     0.002888  d :     0.090547
      dxz     :     0.028134
      dyz     :     0.008539
      dx2y2   :     0.025800
      dxy     :     0.025186
      f0      :     0.001886  f :     0.012963
      f+1     :     0.000617
      f-1     :     0.000826
      f+2     :     0.001801
      f-2     :     0.001305
      f+3     :     0.002115
      f-3     :     0.004414
      g0      :     0.000050  g :     0.000943
      g+1     :     0.000136
      g-1     :     0.000045
      g+2     :     0.000046
      g-2     :     0.000066
      g+3     :     0.000147
      g-3     :     0.000040
      g+4     :     0.000174
      g-4     :     0.000239

  5 C s       :     3.268190  s :     3.268190
      pz      :     0.928978  p :     2.453115
      px      :     0.820398
      py      :     0.703739
      dz2     :     0.004059  d :     0.106941
      dxz     :     0.032554
      dyz     :     0.017740
      dx2y2   :     0.022715
      dxy     :     0.029874
      f0      :     0.002205  f :     0.018864
      f+1     :     0.000499
      f-1     :     0.001386
      f+2     :     0.003134
      f-2     :     0.001778
      f+3     :     0.001931
      f-3     :     0.007930
      g0      :     0.000099  g :     0.001628
      g+1     :     0.000166
      g-1     :     0.000139
      g+2     :     0.000116
      g-2     :     0.000118
      g+3     :     0.000227
      g-3     :     0.000049
      g+4     :     0.000331
      g-4     :     0.000384

  6 H s       :     0.900833  s :     0.900833
      pz      :     0.012808  p :     0.030975
      px      :     0.007672
      py      :     0.010496
      dz2     :     0.000292  d :     0.004410
      dxz     :     0.000539
      dyz     :     0.001251
      dx2y2   :     0.001564
      dxy     :     0.000764
      f0      :     0.000039  f :     0.000272
      f+1     :     0.000009
      f-1     :     0.000025
      f+2     :     0.000024
      f-2     :     0.000047
      f+3     :     0.000017
      f-3     :     0.000111

  7 H s       :     0.896894  s :     0.896894
      pz      :     0.014001  p :     0.037630
      px      :     0.014437
      py      :     0.009192
      dz2     :     0.000319  d :     0.004938
      dxz     :     0.000708
      dyz     :     0.001124
      dx2y2   :     0.001963
      dxy     :     0.000823
      f0      :     0.000031  f :     0.000293
      f+1     :     0.000016
      f-1     :     0.000028
      f+2     :     0.000023
      f-2     :     0.000050
      f+3     :     0.000014
      f-3     :     0.000130

  8 N s       :     3.708970  s :     3.708970
      pz      :     1.231480  p :     3.444916
      px      :     0.957780
      py      :     1.255656
      dz2     :     0.007087  d :     0.075464
      dxz     :     0.015309
      dyz     :     0.011723
      dx2y2   :     0.022149
      dxy     :     0.019196
      f0      :     0.001287  f :     0.010176
      f+1     :     0.000738
      f-1     :     0.000778
      f+2     :     0.000861
      f-2     :     0.001030
      f+3     :     0.001858
      f-3     :     0.003624
      g0      :     0.000042  g :     0.000729
      g+1     :     0.000056
      g-1     :     0.000047
      g+2     :     0.000046
      g-2     :     0.000058
      g+3     :     0.000101
      g-3     :     0.000030
      g+4     :     0.000194
      g-4     :     0.000155

  9 H s       :     0.879986  s :     0.879986
      pz      :     0.013716  p :     0.029150
      px      :     0.010064
      py      :     0.005369
      dz2     :     0.000226  d :     0.004474
      dxz     :     0.000484
      dyz     :     0.001352
      dx2y2   :     0.001297
      dxy     :     0.001114
      f0      :     0.000034  f :     0.000269
      f+1     :     0.000009
      f-1     :     0.000023
      f+2     :     0.000030
      f-2     :     0.000040
      f+3     :     0.000022
      f-3     :     0.000111

 10 H s       :     0.903574  s :     0.903574
      pz      :     0.012629  p :     0.031433
      px      :     0.007158
      py      :     0.011646
      dz2     :     0.000321  d :     0.004377
      dxz     :     0.000764
      dyz     :     0.000975
      dx2y2   :     0.001869
      dxy     :     0.000449
      f0      :     0.000036  f :     0.000270
      f+1     :     0.000013
      f-1     :     0.000025
      f+2     :     0.000017
      f-2     :     0.000052
      f+3     :     0.000034
      f-3     :     0.000092

 11 C s       :     3.281830  s :     3.281830
      pz      :     0.966865  p :     2.599422
      px      :     0.665952
      py      :     0.966605
      dz2     :     0.007524  d :     0.058052
      dxz     :     0.027758
      dyz     :     0.003322
      dx2y2   :     0.010797
      dxy     :     0.008652
      f0      :     0.002414  f :     0.009605
      f+1     :     0.000976
      f-1     :     0.000174
      f+2     :     0.002705
      f-2     :    -0.000252
      f+3     :     0.001768
      f-3     :     0.001819
      g0      :     0.000027  g :     0.000767
      g+1     :     0.000183
      g-1     :    -0.000021
      g+2     :     0.000099
      g-2     :     0.000029
      g+3     :     0.000147
      g-3     :     0.000008
      g+4     :     0.000161
      g-4     :     0.000135

 12 H s       :     0.914759  s :     0.914759
      pz      :     0.011218  p :     0.030977
      px      :     0.010111
      py      :     0.009648
      dz2     :     0.001325  d :     0.004650
      dxz     :     0.000496
      dyz     :     0.000591
      dx2y2   :     0.001048
      dxy     :     0.001190
      f0      :     0.000018  f :     0.000314
      f+1     :     0.000016
      f-1     :     0.000116
      f+2     :     0.000017
      f-2     :     0.000037
      f+3     :     0.000035
      f-3     :     0.000074

 13 H s       :     0.892199  s :     0.892199
      pz      :     0.009125  p :     0.032026
      px      :     0.010720
      py      :     0.012181
      dz2     :     0.000696  d :     0.004772
      dxz     :     0.001383
      dyz     :     0.002132
      dx2y2   :     0.000416
      dxy     :     0.000145
      f0      :     0.000046  f :     0.000306
      f+1     :     0.000048
      f-1     :     0.000137
      f+2     :     0.000045
      f-2     :     0.000027
      f+3     :     0.000002
      f-3     :     0.000001

 14 H s       :     0.916056  s :     0.916056
      pz      :     0.011111  p :     0.030990
      px      :     0.010320
      py      :     0.009558
      dz2     :     0.000952  d :     0.004624
      dxz     :     0.000439
      dyz     :     0.000869
      dx2y2   :     0.001410
      dxy     :     0.000953
      f0      :     0.000010  f :     0.000309
      f+1     :     0.000025
      f-1     :     0.000098
      f+2     :     0.000021
      f-2     :     0.000032
      f+3     :     0.000026
      f-3     :     0.000097

 15 N s       :     3.657434  s :     3.657434
      pz      :     1.035755  p :     3.388548
      px      :     1.051800
      py      :     1.300993
      dz2     :     0.006945  d :     0.089104
      dxz     :     0.028847
      dyz     :     0.013138
      dx2y2   :     0.018572
      dxy     :     0.021602
      f0      :     0.001290  f :     0.011234
      f+1     :     0.000674
      f-1     :     0.000807
      f+2     :     0.001595
      f-2     :     0.001390
      f+3     :     0.001562
      f-3     :     0.003916
      g0      :     0.000043  g :     0.000779
      g+1     :     0.000082
      g-1     :     0.000046
      g+2     :     0.000045
      g-2     :     0.000062
      g+3     :     0.000122
      g-3     :     0.000021
      g+4     :     0.000179
      g-4     :     0.000177

 16 C s       :     3.290257  s :     3.290257
      pz      :     0.999283  p :     2.616373
      px      :     0.741961
      py      :     0.875129
      dz2     :     0.003509  d :     0.072404
      dxz     :     0.018216
      dyz     :     0.006123
      dx2y2   :     0.015987
      dxy     :     0.028570
      f0      :     0.001795  f :     0.015793
      f+1     :     0.000666
      f-1     :     0.000460
      f+2     :     0.002629
      f-2     :     0.001003
      f+3     :     0.002622
      f-3     :     0.006618
      g0      :     0.000059  g :     0.001483
      g+1     :     0.000188
      g-1     :     0.000035
      g+2     :     0.000083
      g-2     :     0.000090
      g+3     :     0.000228
      g-3     :     0.000012
      g+4     :     0.000303
      g-4     :     0.000486

 17 C s       :     3.269446  s :     3.269446
      pz      :     0.735081  p :     2.423116
      px      :     0.901954
      py      :     0.786081
      dz2     :     0.006003  d :     0.195048
      dxz     :     0.020200
      dyz     :     0.047169
      dx2y2   :     0.055627
      dxy     :     0.066049
      f0      :     0.002940  f :     0.027845
      f+1     :     0.000888
      f-1     :     0.001060
      f+2     :     0.003399
      f-2     :     0.002714
      f+3     :     0.007042
      f-3     :     0.009802
      g0      :     0.000079  g :     0.003012
      g+1     :     0.000099
      g-1     :     0.000381
      g+2     :     0.000184
      g-2     :     0.000200
      g+3     :     0.000324
      g-3     :     0.000202
      g+4     :     0.000916
      g-4     :     0.000627

 18 H s       :     0.908459  s :     0.908459
      pz      :     0.015099  p :     0.031009
      px      :     0.008576
      py      :     0.007335
      dz2     :     0.000296  d :     0.005054
      dxz     :     0.000671
      dyz     :     0.001528
      dx2y2   :     0.001694
      dxy     :     0.000866
      f0      :     0.000040  f :     0.000309
      f+1     :     0.000011
      f-1     :     0.000029
      f+2     :     0.000031
      f-2     :     0.000052
      f+3     :     0.000022
      f-3     :     0.000124

 19 O s       :     3.793561  s :     3.793561
      pz      :     1.316025  p :     4.480591
      px      :     1.782813
      py      :     1.381753
      dz2     :     0.002567  d :     0.037592
      dxz     :     0.001653
      dyz     :     0.013325
      dx2y2   :     0.009844
      dxy     :     0.010203
      f0      :     0.000338  f :     0.003727
      f+1     :     0.000070
      f-1     :     0.000254
      f+2     :     0.000721
      f-2     :     0.000320
      f+3     :     0.000963
      f-3     :     0.001059
      g0      :     0.000010  g :     0.000197
      g+1     :     0.000003
      g-1     :     0.000035
      g+2     :     0.000018
      g-2     :     0.000011
      g+3     :     0.000018
      g-3     :     0.000013
      g+4     :     0.000046
      g-4     :     0.000043

 20 C s       :     3.361740  s :     3.361740
      pz      :     0.918681  p :     2.396637
      px      :     0.704810
      py      :     0.773146
      dz2     :     0.014271  d :     0.100244
      dxz     :     0.014203
      dyz     :     0.021014
      dx2y2   :     0.036180
      dxy     :     0.014576
      f0      :     0.001414  f :     0.021615
      f+1     :     0.001677
      f-1     :     0.002355
      f+2     :     0.002039
      f-2     :     0.002507
      f+3     :     0.005061
      f-3     :     0.006562
      g0      :     0.000122  g :     0.001368
      g+1     :     0.000075
      g-1     :     0.000061
      g+2     :     0.000095
      g-2     :     0.000148
      g+3     :     0.000161
      g-3     :     0.000163
      g+4     :     0.000251
      g-4     :     0.000291

 21 C s       :     3.337451  s :     3.337451
      pz      :     0.913232  p :     2.582041
      px      :     0.819552
      py      :     0.849257
      dz2     :     0.007347  d :     0.086500
      dxz     :     0.022560
      dyz     :     0.011379
      dx2y2   :     0.017771
      dxy     :     0.027443
      f0      :     0.001242  f :     0.015200
      f+1     :     0.000589
      f-1     :     0.001976
      f+2     :     0.002815
      f-2     :     0.001097
      f+3     :     0.002377
      f-3     :     0.005103
      g0      :     0.000078  g :     0.000998
      g+1     :     0.000096
      g-1     :     0.000044
      g+2     :     0.000107
      g-2     :     0.000057
      g+3     :     0.000125
      g-3     :     0.000095
      g+4     :     0.000211
      g-4     :     0.000184

 22 C s       :     3.324064  s :     3.324064
      pz      :     0.940806  p :     2.663329
      px      :     0.834248
      py      :     0.888275
      dz2     :     0.004748  d :     0.107123
      dxz     :     0.028532
      dyz     :     0.010383
      dx2y2   :     0.030831
      dxy     :     0.032629
      f0      :     0.001255  f :     0.014299
      f+1     :     0.001146
      f-1     :     0.001149
      f+2     :     0.002133
      f-2     :     0.001689
      f+3     :     0.002742
      f-3     :     0.004185
      g0      :     0.000076  g :     0.001017
      g+1     :     0.000105
      g-1     :     0.000034
      g+2     :     0.000047
      g-2     :     0.000114
      g+3     :     0.000113
      g-3     :     0.000085
      g+4     :     0.000189
      g-4     :     0.000255

 23 C s       :     3.305428  s :     3.305428
      pz      :     0.916644  p :     2.612259
      px      :     0.848757
      py      :     0.846857
      dz2     :     0.013597  d :     0.099090
      dxz     :     0.009934
      dyz     :     0.019835
      dx2y2   :     0.036945
      dxy     :     0.018779
      f0      :     0.000731  f :     0.014066
      f+1     :     0.001132
      f-1     :     0.002149
      f+2     :     0.001463
      f-2     :     0.001886
      f+3     :     0.002778
      f-3     :     0.003928
      g0      :     0.000101  g :     0.001014
      g+1     :     0.000037
      g-1     :     0.000049
      g+2     :     0.000054
      g-2     :     0.000137
      g+3     :     0.000131
      g-3     :     0.000138
      g+4     :     0.000173
      g-4     :     0.000193

 24 C s       :     3.315677  s :     3.315677
      pz      :     0.934901  p :     2.650160
      px      :     0.855437
      py      :     0.859822
      dz2     :     0.007837  d :     0.103857
      dxz     :     0.023578
      dyz     :     0.011057
      dx2y2   :     0.020486
      dxy     :     0.040899
      f0      :     0.001163  f :     0.014123
      f+1     :     0.000565
      f-1     :     0.001955
      f+2     :     0.002462
      f-2     :     0.001153
      f+3     :     0.002362
      f-3     :     0.004464
      g0      :     0.000075  g :     0.001022
      g+1     :     0.000096
      g-1     :     0.000042
      g+2     :     0.000109
      g-2     :     0.000053
      g+3     :     0.000129
      g-3     :     0.000102
      g+4     :     0.000219
      g-4     :     0.000197

 25 C s       :     3.350427  s :     3.350427
      pz      :     0.905553  p :     2.589790
      px      :     0.811783
      py      :     0.872454
      dz2     :     0.003469  d :     0.086751
      dxz     :     0.027729
      dyz     :     0.008703
      dx2y2   :     0.021550
      dxy     :     0.025299
      f0      :     0.001317  f :     0.014372
      f+1     :     0.001066
      f-1     :     0.000999
      f+2     :     0.001962
      f-2     :     0.001860
      f+3     :     0.003170
      f-3     :     0.003998
      g0      :     0.000073  g :     0.000992
      g+1     :     0.000111
      g-1     :     0.000035
      g+2     :     0.000045
      g-2     :     0.000107
      g+3     :     0.000102
      g-3     :     0.000079
      g+4     :     0.000186
      g-4     :     0.000254

 26 H s       :     0.920852  s :     0.920852
      pz      :     0.012753  p :     0.034435
      px      :     0.010999
      py      :     0.010682
      dz2     :     0.000500  d :     0.004799
      dxz     :     0.000794
      dyz     :     0.000823
      dx2y2   :     0.002206
      dxy     :     0.000476
      f0      :     0.000015  f :     0.000292
      f+1     :     0.000031
      f-1     :     0.000037
      f+2     :     0.000037
      f-2     :     0.000038
      f+3     :     0.000057
      f-3     :     0.000078

 27 H s       :     0.908188  s :     0.908188
      pz      :     0.013617  p :     0.030797
      px      :     0.009752
      py      :     0.007429
      dz2     :     0.000730  d :     0.004485
      dxz     :     0.000453
      dyz     :     0.000984
      dx2y2   :     0.001013
      dxy     :     0.001305
      f0      :     0.000004  f :     0.000277
      f+1     :     0.000010
      f-1     :     0.000080
      f+2     :     0.000030
      f-2     :     0.000036
      f+3     :     0.000041
      f-3     :     0.000077

 28 H s       :     0.908439  s :     0.908439
      pz      :     0.013316  p :     0.030363
      px      :     0.005914
      py      :     0.011132
      dz2     :     0.000133  d :     0.004446
      dxz     :     0.001716
      dyz     :     0.000129
      dx2y2   :     0.000547
      dxy     :     0.001922
      f0      :     0.000042  f :     0.000275
      f+1     :     0.000008
      f-1     :     0.000009
      f+2     :     0.000061
      f-2     :     0.000015
      f+3     :     0.000043
      f-3     :     0.000096

 29 H s       :     0.907408  s :     0.907408
      pz      :     0.013710  p :     0.030709
      px      :     0.008123
      py      :     0.008876
      dz2     :     0.000470  d :     0.004482
      dxz     :     0.000782
      dyz     :     0.000848
      dx2y2   :     0.001994
      dxy     :     0.000387
      f0      :     0.000016  f :     0.000275
      f+1     :     0.000029
      f-1     :     0.000035
      f+2     :     0.000030
      f-2     :     0.000037
      f+3     :     0.000056
      f-3     :     0.000071

 30 H s       :     0.899328  s :     0.899328
      pz      :     0.012045  p :     0.033725
      px      :     0.013475
      py      :     0.008205
      dz2     :     0.000624  d :     0.004672
      dxz     :     0.000469
      dyz     :     0.000999
      dx2y2   :     0.001263
      dxy     :     0.001316
      f0      :     0.000006  f :     0.000279
      f+1     :     0.000011
      f-1     :     0.000069
      f+2     :     0.000038
      f-2     :     0.000032
      f+3     :     0.000041
      f-3     :     0.000083


SPIN
  0 N s       :    -0.000000  s :    -0.000000
      pz      :    -0.000000  p :    -0.000000
      px      :     0.000000
      py      :    -0.000000
      dz2     :    -0.000000  d :    -0.000000
      dxz     :    -0.000000
      dyz     :     0.000000
      dx2y2   :     0.000000
      dxy     :    -0.000000
      f0      :    -0.000000  f :    -0.000000
      f+1     :     0.000000
      f-1     :    -0.000000
      f+2     :     0.000000
      f-2     :     0.000000
      f+3     :    -0.000000
      f-3     :     0.000000
      g0      :    -0.000000  g :    -0.000000
      g+1     :    -0.000000
      g-1     :     0.000000
      g+2     :    -0.000000
      g-2     :    -0.000000
      g+3     :    -0.000000
      g-3     :    -0.000000
      g+4     :     0.000000
      g-4     :    -0.000000

  1 C s       :     0.000000  s :     0.000000
      pz      :    -0.000000  p :     0.000000
      px      :     0.000000
      py      :    -0.000000
      dz2     :     0.000000  d :    -0.000000
      dxz     :    -0.000000
      dyz     :    -0.000000
      dx2y2   :    -0.000000
      dxy     :    -0.000000
      f0      :    -0.000000  f :    -0.000000
      f+1     :     0.000000
      f-1     :    -0.000000
      f+2     :    -0.000000
      f-2     :    -0.000000
      f+3     :    -0.000000
      f-3     :    -0.000000
      g0      :     0.000000  g :    -0.000000
      g+1     :    -0.000000
      g-1     :    -0.000000
      g+2     :     0.000000
      g-2     :    -0.000000
      g+3     :    -0.000000
      g-3     :    -0.000000
      g+4     :    -0.000000
      g-4     :    -0.000000

  2 C s       :    -0.000000  s :    -0.000000
      pz      :     0.000000  p :    -0.000000
      px      :    -0.000000
      py      :     0.000000
      dz2     :    -0.000000  d :     0.000000
      dxz     :    -0.000000
      dyz     :     0.000000
      dx2y2   :     0.000000
      dxy     :    -0.000000
      f0      :     0.000000  f :    -0.000000
      f+1     :    -0.000000
      f-1     :     0.000000
      f+2     :    -0.000000
      f-2     :    -0.000000
      f+3     :    -0.000000
      f-3     :    -0.000000
      g0      :    -0.000000  g :    -0.000000
      g+1     :    -0.000000
      g-1     :     0.000000
      g+2     :    -0.000000
      g-2     :    -0.000000
      g+3     :    -0.000000
      g-3     :    -0.000000
      g+4     :    -0.000000
      g-4     :    -0.000000

  3 C s       :     0.000000  s :     0.000000
      pz      :     0.000000  p :    -0.000000
      px      :    -0.000000
      py      :     0.000000
      dz2     :     0.000000  d :     0.000000
      dxz     :     0.000000
      dyz     :     0.000000
      dx2y2   :     0.000000
      dxy     :     0.000000
      f0      :     0.000000  f :     0.000000
      f+1     :    -0.000000
      f-1     :     0.000000
      f+2     :     0.000000
      f-2     :    -0.000000
      f+3     :     0.000000
      f-3     :     0.000000
      g0      :    -0.000000  g :    -0.000000
      g+1     :    -0.000000
      g-1     :    -0.000000
      g+2     :    -0.000000
      g-2     :     0.000000
      g+3     :     0.000000
      g-3     :     0.000000
      g+4     :    -0.000000
      g-4     :     0.000000

  4 C s       :     0.000000  s :     0.000000
      pz      :    -0.000000  p :    -0.000000
      px      :    -0.000000
      py      :     0.000000
      dz2     :     0.000000  d :     0.000000
      dxz     :    -0.000000
      dyz     :     0.000000
      dx2y2   :     0.000000
      dxy     :    -0.000000
      f0      :    -0.000000  f :     0.000000
      f+1     :     0.000000
      f-1     :     0.000000
      f+2     :     0.000000
      f-2     :     0.000000
      f+3     :     0.000000
      f-3     :     0.000000
      g0      :    -0.000000  g :     0.000000
      g+1     :     0.000000
      g-1     :     0.000000
      g+2     :    -0.000000
      g-2     :    -0.000000
      g+3     :     0.000000
      g-3     :     0.000000
      g+4     :     0.000000
      g-4     :     0.000000

  5 C s       :    -0.000000  s :    -0.000000
      pz      :     0.000000  p :     0.000000
      px      :    -0.000000
      py      :     0.000000
      dz2     :    -0.000000  d :    -0.000000
      dxz     :    -0.000000
      dyz     :     0.000000
      dx2y2   :     0.000000
      dxy     :    -0.000000
      f0      :     0.000000  f :    -0.000000
      f+1     :    -0.000000
      f-1     :    -0.000000
      f+2     :     0.000000
      f-2     :    -0.000000
      f+3     :    -0.000000
      f-3     :    -0.000000
      g0      :    -0.000000  g :    -0.000000
      g+1     :    -0.000000
      g-1     :    -0.000000
      g+2     :    -0.000000
      g-2     :    -0.000000
      g+3     :    -0.000000
      g-3     :    -0.000000
      g+4     :     0.000000
      g-4     :    -0.000000

  6 H s       :     0.000000  s :     0.000000
      pz      :    -0.000000  p :    -0.000000
      px      :    -0.000000
      py      :    -0.000000
      dz2     :    -0.000000  d :    -0.000000
      dxz     :    -0.000000
      dyz     :    -0.000000
      dx2y2   :    -0.000000
      dxy     :    -0.000000
      f0      :     0.000000  f :    -0.000000
      f+1     :     0.000000
      f-1     :     0.000000
      f+2     :    -0.000000
      f-2     :    -0.000000
      f+3     :    -0.000000
      f-3     :    -0.000000

  7 H s       :     0.000000  s :     0.000000
      pz      :     0.000000  p :     0.000000
      px      :     0.000000
      py      :     0.000000
      dz2     :     0.000000  d :     0.000000
      dxz     :     0.000000
      dyz     :    -0.000000
      dx2y2   :    -0.000000
      dxy     :     0.000000
      f0      :    -0.000000  f :    -0.000000
      f+1     :    -0.000000
      f-1     :    -0.000000
      f+2     :    -0.000000
      f-2     :    -0.000000
      f+3     :    -0.000000
      f-3     :     0.000000

  8 N s       :    -0.000000  s :    -0.000000
      pz      :     0.000000  p :    -0.000000
      px      :    -0.000000
      py      :    -0.000000
      dz2     :     0.000000  d :     0.000000
      dxz     :    -0.000000
      dyz     :    -0.000000
      dx2y2   :     0.000000
      dxy     :     0.000000
      f0      :    -0.000000  f :     0.000000
      f+1     :     0.000000
      f-1     :     0.000000
      f+2     :    -0.000000
      f-2     :    -0.000000
      f+3     :     0.000000
      f-3     :     0.000000
      g0      :     0.000000  g :     0.000000
      g+1     :     0.000000
      g-1     :    -0.000000
      g+2     :     0.000000
      g-2     :     0.000000
      g+3     :     0.000000
      g-3     :    -0.000000
      g+4     :     0.000000
      g-4     :     0.000000

  9 H s       :    -0.000000  s :    -0.000000
      pz      :     0.000000  p :     0.000000
      px      :    -0.000000
      py      :     0.000000
      dz2     :     0.000000  d :     0.000000
      dxz     :     0.000000
      dyz     :     0.000000
      dx2y2   :    -0.000000
      dxy     :    -0.000000
      f0      :     0.000000  f :     0.000000
      f+1     :     0.000000
      f-1     :     0.000000
      f+2     :     0.000000
      f-2     :     0.000000
      f+3     :    -0.000000
      f-3     :    -0.000000

 10 H s       :     0.000000  s :     0.000000
      pz      :     0.000000  p :     0.000000
      px      :     0.000000
      py      :     0.000000
      dz2     :     0.000000  d :     0.000000
      dxz     :     0.000000
      dyz     :     0.000000
      dx2y2   :    -0.000000
      dxy     :     0.000000
      f0      :    -0.000000  f :    -0.000000
      f+1     :    -0.000000
      f-1     :    -0.000000
      f+2     :    -0.000000
      f-2     :    -0.000000
      f+3     :    -0.000000
      f-3     :    -0.000000

 11 C s       :     0.000000  s :     0.000000
      pz      :    -0.000000  p :     0.000000
      px      :     0.000000
      py      :    -0.000000
      dz2     :     0.000000  d :     0.000000
      dxz     :     0.000000
      dyz     :    -0.000000
      dx2y2   :     0.000000
      dxy     :    -0.000000
      f0      :     0.000000  f :    -0.000000
      f+1     :    -0.000000
      f-1     :     0.000000
      f+2     :    -0.000000
      f-2     :     0.000000
      f+3     :    -0.000000
      f-3     :    -0.000000
      g0      :    -0.000000  g :    -0.000000
      g+1     :     0.000000
      g-1     :    -0.000000
      g+2     :    -0.000000
      g-2     :    -0.000000
      g+3     :     0.000000
      g-3     :    -0.000000
      g+4     :    -0.000000
      g-4     :    -0.000000

 12 H s       :     0.000000  s :     0.000000
      pz      :     0.000000  p :    -0.000000
      px      :     0.000000
      py      :    -0.000000
      dz2     :     0.000000  d :    -0.000000
      dxz     :    -0.000000
      dyz     :    -0.000000
      dx2y2   :    -0.000000
      dxy     :     0.000000
      f0      :    -0.000000  f :    -0.000000
      f+1     :    -0.000000
      f-1     :    -0.000000
      f+2     :    -0.000000
      f-2     :    -0.000000
      f+3     :    -0.000000
      f-3     :    -0.000000

 13 H s       :     0.000000  s :     0.000000
      pz      :     0.000000  p :     0.000000
      px      :    -0.000000
      py      :    -0.000000
      dz2     :     0.000000  d :     0.000000
      dxz     :    -0.000000
      dyz     :    -0.000000
      dx2y2   :    -0.000000
      dxy     :     0.000000
      f0      :     0.000000  f :     0.000000
      f+1     :     0.000000
      f-1     :    -0.000000
      f+2     :    -0.000000
      f-2     :     0.000000
      f+3     :     0.000000
      f-3     :     0.000000

 14 H s       :     0.000000  s :     0.000000
      pz      :     0.000000  p :     0.000000
      px      :    -0.000000
      py      :    -0.000000
      dz2     :    -0.000000  d :    -0.000000
      dxz     :    -0.000000
      dyz     :    -0.000000
      dx2y2   :     0.000000
      dxy     :    -0.000000
      f0      :    -0.000000  f :    -0.000000
      f+1     :     0.000000
      f-1     :    -0.000000
      f+2     :    -0.000000
      f-2     :    -0.000000
      f+3     :    -0.000000
      f-3     :     0.000000

 15 N s       :    -0.000000  s :    -0.000000
      pz      :     0.000000  p :    -0.000000
      px      :    -0.000000
      py      :     0.000000
      dz2     :    -0.000000  d :     0.000000
      dxz     :     0.000000
      dyz     :    -0.000000
      dx2y2   :    -0.000000
      dxy     :     0.000000
      f0      :    -0.000000  f :     0.000000
      f+1     :     0.000000
      f-1     :    -0.000000
      f+2     :     0.000000
      f-2     :    -0.000000
      f+3     :    -0.000000
      f-3     :     0.000000
      g0      :    -0.000000  g :     0.000000
      g+1     :    -0.000000
      g-1     :    -0.000000
      g+2     :     0.000000
      g-2     :     0.000000
      g+3     :    -0.000000
      g-3     :     0.000000
      g+4     :     0.000000
      g-4     :     0.000000

 16 C s       :     0.000000  s :     0.000000
      pz      :     0.000000  p :     0.000000
      px      :     0.000000
      py      :     0.000000
      dz2     :     0.000000  d :     0.000000
      dxz     :     0.000000
      dyz     :     0.000000
      dx2y2   :     0.000000
      dxy     :     0.000000
      f0      :     0.000000  f :     0.000000
      f+1     :     0.000000
      f-1     :     0.000000
      f+2     :    -0.000000
      f-2     :     0.000000
      f+3     :     0.000000
      f-3     :     0.000000
      g0      :     0.000000  g :    -0.000000
      g+1     :    -0.000000
      g-1     :    -0.000000
      g+2     :    -0.000000
      g-2     :     0.000000
      g+3     :     0.000000
      g-3     :    -0.000000
      g+4     :    -0.000000
      g-4     :    -0.000000

 17 C s       :    -0.000000  s :    -0.000000
      pz      :     0.000000  p :    -0.000000
      px      :    -0.000000
      py      :    -0.000000
      dz2     :    -0.000000  d :    -0.000000
      dxz     :     0.000000
      dyz     :     0.000000
      dx2y2   :    -0.000000
      dxy     :    -0.000000
      f0      :     0.000000  f :    -0.000000
      f+1     :    -0.000000
      f-1     :    -0.000000
      f+2     :     0.000000
      f-2     :    -0.000000
      f+3     :    -0.000000
      f-3     :    -0.000000
      g0      :    -0.000000  g :    -0.000000
      g+1     :    -0.000000
      g-1     :    -0.000000
      g+2     :    -0.000000
      g-2     :    -0.000000
      g+3     :    -0.000000
      g-3     :    -0.000000
      g+4     :    -0.000000
      g-4     :    -0.000000

 18 H s       :    -0.000000  s :    -0.000000
      pz      :     0.000000  p :    -0.000000
      px      :    -0.000000
      py      :     0.000000
      dz2     :     0.000000  d :    -0.000000
      dxz     :    -0.000000
      dyz     :    -0.000000
      dx2y2   :     0.000000
      dxy     :    -0.000000
      f0      :    -0.000000  f :    -0.000000
      f+1     :     0.000000
      f-1     :     0.000000
      f+2     :    -0.000000
      f-2     :    -0.000000
      f+3     :    -0.000000
      f-3     :    -0.000000

 19 O s       :     0.000000  s :     0.000000
      pz      :     0.000000  p :     0.000000
      px      :     0.000000
      py      :     0.000000
      dz2     :     0.000000  d :     0.000000
      dxz     :     0.000000
      dyz     :     0.000000
      dx2y2   :     0.000000
      dxy     :    -0.000000
      f0      :    -0.000000  f :     0.000000
      f+1     :    -0.000000
      f-1     :     0.000000
      f+2     :     0.000000
      f-2     :    -0.000000
      f+3     :    -0.000000
      f-3     :     0.000000
      g0      :     0.000000  g :     0.000000
      g+1     :     0.000000
      g-1     :     0.000000
      g+2     :    -0.000000
      g-2     :    -0.000000
      g+3     :     0.000000
      g-3     :     0.000000
      g+4     :    -0.000000
      g-4     :     0.000000

 20 C s       :     0.000000  s :     0.000000
      pz      :    -0.000000  p :    -0.000000
      px      :     0.000000
      py      :    -0.000000
      dz2     :     0.000000  d :    -0.000000
      dxz     :    -0.000000
      dyz     :    -0.000000
      dx2y2   :    -0.000000
      dxy     :    -0.000000
      f0      :    -0.000000  f :     0.000000
      f+1     :     0.000000
      f-1     :     0.000000
      f+2     :     0.000000
      f-2     :     0.000000
      f+3     :     0.000000
      f-3     :     0.000000
      g0      :    -0.000000  g :    -0.000000
      g+1     :     0.000000
      g-1     :     0.000000
      g+2     :     0.000000
      g-2     :    -0.000000
      g+3     :    -0.000000
      g-3     :    -0.000000
      g+4     :    -0.000000
      g-4     :    -0.000000

 21 C s       :     0.000000  s :     0.000000
      pz      :    -0.000000  p :    -0.000000
      px      :     0.000000
      py      :    -0.000000
      dz2     :     0.000000  d :    -0.000000
      dxz     :    -0.000000
      dyz     :    -0.000000
      dx2y2   :     0.000000
      dxy     :    -0.000000
      f0      :     0.000000  f :     0.000000
      f+1     :     0.000000
      f-1     :     0.000000
      f+2     :    -0.000000
      f-2     :     0.000000
      f+3     :     0.000000
      f-3     :     0.000000
      g0      :     0.000000  g :     0.000000
      g+1     :     0.000000
      g-1     :     0.000000
      g+2     :     0.000000
      g-2     :     0.000000
      g+3     :    -0.000000
      g-3     :    -0.000000
      g+4     :     0.000000
      g-4     :     0.000000

 22 C s       :    -0.000000  s :    -0.000000
      pz      :     0.000000  p :     0.000000
      px      :     0.000000
      py      :     0.000000
      dz2     :    -0.000000  d :    -0.000000
      dxz     :    -0.000000
      dyz     :     0.000000
      dx2y2   :    -0.000000
      dxy     :    -0.000000
      f0      :     0.000000  f :    -0.000000
      f+1     :    -0.000000
      f-1     :     0.000000
      f+2     :    -0.000000
      f-2     :    -0.000000
      f+3     :    -0.000000
      f-3     :    -0.000000
      g0      :     0.000000  g :     0.000000
      g+1     :    -0.000000
      g-1     :    -0.000000
      g+2     :     0.000000
      g-2     :    -0.000000
      g+3     :     0.000000
      g-3     :    -0.000000
      g+4     :    -0.000000
      g-4     :     0.000000

 23 C s       :    -0.000000  s :    -0.000000
      pz      :    -0.000000  p :    -0.000000
      px      :    -0.000000
      py      :    -0.000000
      dz2     :     0.000000  d :    -0.000000
      dxz     :     0.000000
      dyz     :     0.000000
      dx2y2   :    -0.000000
      dxy     :    -0.000000
      f0      :     0.000000  f :     0.000000
      f+1     :    -0.000000
      f-1     :    -0.000000
      f+2     :     0.000000
      f-2     :     0.000000
      f+3     :     0.000000
      f-3     :     0.000000
      g0      :     0.000000  g :     0.000000
      g+1     :    -0.000000
      g-1     :    -0.000000
      g+2     :     0.000000
      g-2     :     0.000000
      g+3     :    -0.000000
      g-3     :     0.000000
      g+4     :     0.000000
      g-4     :     0.000000

 24 C s       :     0.000000  s :     0.000000
      pz      :     0.000000  p :     0.000000
      px      :     0.000000
      py      :     0.000000
      dz2     :     0.000000  d :     0.000000
      dxz     :    -0.000000
      dyz     :     0.000000
      dx2y2   :     0.000000
      dxy     :    -0.000000
      f0      :     0.000000  f :     0.000000
      f+1     :     0.000000
      f-1     :     0.000000
      f+2     :     0.000000
      f-2     :    -0.000000
      f+3     :     0.000000
      f-3     :    -0.000000
      g0      :    -0.000000  g :     0.000000
      g+1     :     0.000000
      g-1     :     0.000000
      g+2     :     0.000000
      g-2     :     0.000000
      g+3     :    -0.000000
      g-3     :    -0.000000
      g+4     :     0.000000
      g-4     :     0.000000

 25 C s       :    -0.000000  s :    -0.000000
      pz      :     0.000000  p :     0.000000
      px      :     0.000000
      py      :    -0.000000
      dz2     :    -0.000000  d :     0.000000
      dxz     :     0.000000
      dyz     :    -0.000000
      dx2y2   :     0.000000
      dxy     :     0.000000
      f0      :     0.000000  f :    -0.000000
      f+1     :    -0.000000
      f-1     :    -0.000000
      f+2     :     0.000000
      f-2     :    -0.000000
      f+3     :    -0.000000
      f-3     :     0.000000
      g0      :    -0.000000  g :     0.000000
      g+1     :     0.000000
      g-1     :    -0.000000
      g+2     :    -0.000000
      g-2     :     0.000000
      g+3     :     0.000000
      g-3     :     0.000000
      g+4     :     0.000000
      g-4     :     0.000000

 26 H s       :    -0.000000  s :    -0.000000
      pz      :    -0.000000  p :    -0.000000
      px      :    -0.000000
      py      :    -0.000000
      dz2     :    -0.000000  d :     0.000000
      dxz     :     0.000000
      dyz     :     0.000000
      dx2y2   :    -0.000000
      dxy     :     0.000000
      f0      :     0.000000  f :     0.000000
      f+1     :     0.000000
      f-1     :     0.000000
      f+2     :    -0.000000
      f-2     :     0.000000
      f+3     :     0.000000
      f-3     :     0.000000

 27 H s       :    -0.000000  s :    -0.000000
      pz      :     0.000000  p :     0.000000
      px      :     0.000000
      py      :     0.000000
      dz2     :     0.000000  d :     0.000000
      dxz     :    -0.000000
      dyz     :     0.000000
      dx2y2   :     0.000000
      dxy     :     0.000000
      f0      :     0.000000  f :     0.000000
      f+1     :     0.000000
      f-1     :    -0.000000
      f+2     :     0.000000
      f-2     :     0.000000
      f+3     :     0.000000
      f-3     :     0.000000

 28 H s       :    -0.000000  s :    -0.000000
      pz      :    -0.000000  p :    -0.000000
      px      :    -0.000000
      py      :    -0.000000
      dz2     :    -0.000000  d :     0.000000
      dxz     :     0.000000
      dyz     :     0.000000
      dx2y2   :    -0.000000
      dxy     :     0.000000
      f0      :    -0.000000  f :    -0.000000
      f+1     :    -0.000000
      f-1     :    -0.000000
      f+2     :     0.000000
      f-2     :     0.000000
      f+3     :    -0.000000
      f-3     :     0.000000

 29 H s       :    -0.000000  s :    -0.000000
      pz      :     0.000000  p :    -0.000000
      px      :    -0.000000
      py      :    -0.000000
      dz2     :    -0.000000  d :    -0.000000
      dxz     :     0.000000
      dyz     :     0.000000
      dx2y2   :     0.000000
      dxy     :    -0.000000
      f0      :    -0.000000  f :    -0.000000
      f+1     :     0.000000
      f-1     :    -0.000000
      f+2     :     0.000000
      f-2     :    -0.000000
      f+3     :    -0.000000
      f-3     :     0.000000

 30 H s       :    -0.000000  s :    -0.000000
      pz      :     0.000000  p :     0.000000
      px      :     0.000000
      py      :     0.000000
      dz2     :    -0.000000  d :     0.000000
      dxz     :     0.000000
      dyz     :    -0.000000
      dx2y2   :    -0.000000
      dxy     :     0.000000
      f0      :    -0.000000  f :     0.000000
      f+1     :    -0.000000
      f-1     :    -0.000000
      f+2     :    -0.000000
      f-2     :     0.000000
      f+3     :     0.000000
      f-3     :     0.000000


                     *******************************
                     * LOEWDIN POPULATION ANALYSIS *
                     *******************************

-------------------------------------------
LOEWDIN ATOMIC CHARGES AND SPIN POPULATIONS
-------------------------------------------
   0 N :    0.424173   -0.000000
   1 C :   -0.020050    0.000000
   2 C :    0.076303   -0.000000
   3 C :   -0.321977   -0.000000
   4 C :    0.080911    0.000000
   5 C :   -0.019379   -0.000000
   6 H :   -0.053482    0.000000
   7 H :   -0.063207   -0.000000
   8 N :    0.163539    0.000000
   9 H :   -0.047156   -0.000000
  10 H :   -0.052230   -0.000000
  11 C :    0.205171   -0.000000
  12 H :   -0.054101    0.000000
  13 H :   -0.057157    0.000000
  14 H :   -0.054425   -0.000000
  15 N :    0.190870   -0.000000
  16 C :   -0.166577    0.000000
  17 C :   -0.499481   -0.000000
  18 H :   -0.086210   -0.000000
  19 O :    0.366211   -0.000000
  20 C :   -0.100658    0.000000
  21 C :    0.082168    0.000000
  22 C :    0.064586    0.000000
  23 C :    0.068882   -0.000000
  24 C :    0.067732    0.000000
  25 C :    0.100142   -0.000000
  26 H :   -0.057115   -0.000000
  27 H :   -0.063151   -0.000000
  28 H :   -0.062369    0.000000
  29 H :   -0.062130   -0.000000
  30 H :   -0.049832    0.000000

----------------------------------------------------
LOEWDIN REDUCED ORBITAL CHARGES AND SPIN POPULATIONS
----------------------------------------------------
CHARGE
  0 N s       :     2.685717  s :     2.685717
      pz      :     1.145808  p :     3.340822
      px      :     1.062964
      py      :     1.132050
      dz2     :     0.035313  d :     0.462570
      dxz     :     0.065874
      dyz     :     0.075408
      dx2y2   :     0.146601
      dxy     :     0.139375
      f0      :     0.006246  f :     0.082372
      f+1     :     0.005538
      f-1     :     0.004685
      f+2     :     0.009885
      f-2     :     0.011813
      f+3     :     0.009843
      f-3     :     0.034362
      g0      :     0.000300  g :     0.004346
      g+1     :     0.000409
      g-1     :     0.000410
      g+2     :     0.000384
      g-2     :     0.000456
      g+3     :     0.000434
      g-3     :     0.000254
      g+4     :     0.000887
      g-4     :     0.000811

  1 C s       :     2.581577  s :     2.581577
      pz      :     0.768361  p :     2.646125
      px      :     0.998867
      py      :     0.878897
      dz2     :     0.050780  d :     0.616633
      dxz     :     0.127531
      dyz     :     0.059609
      dx2y2   :     0.156642
      dxy     :     0.222071
      f0      :     0.009422  f :     0.156928
      f+1     :     0.010804
      f-1     :     0.012297
      f+2     :     0.020727
      f-2     :     0.022651
      f+3     :     0.025903
      f-3     :     0.055125
      g0      :     0.001303  g :     0.018787
      g+1     :     0.002386
      g-1     :     0.001340
      g+2     :     0.001244
      g-2     :     0.002472
      g+3     :     0.001784
      g-3     :     0.000723
      g+4     :     0.002997
      g-4     :     0.004538

  2 C s       :     2.584166  s :     2.584166
      pz      :     0.799717  p :     2.741581
      px      :     0.994320
      py      :     0.947544
      dz2     :     0.038407  d :     0.475225
      dxz     :     0.074140
      dyz     :     0.041948
      dx2y2   :     0.151536
      dxy     :     0.169194
      f0      :     0.008351  f :     0.110980
      f+1     :     0.007981
      f-1     :     0.006943
      f+2     :     0.016788
      f-2     :     0.008560
      f+3     :     0.018709
      f-3     :     0.043650
      g0      :     0.000541  g :     0.011745
      g+1     :     0.001446
      g-1     :     0.000622
      g+2     :     0.001123
      g-2     :     0.001024
      g+3     :     0.001234
      g-3     :     0.000363
      g+4     :     0.002637
      g-4     :     0.002756

  3 C s       :     2.589488  s :     2.589488
      pz      :     0.706357  p :     2.674679
      px      :     0.985210
      py      :     0.983112
      dz2     :     0.064789  d :     0.830020
      dxz     :     0.184198
      dyz     :     0.077922
      dx2y2   :     0.222014
      dxy     :     0.281097
      f0      :     0.012696  f :     0.206045
      f+1     :     0.015076
      f-1     :     0.010926
      f+2     :     0.029127
      f-2     :     0.020039
      f+3     :     0.031180
      f-3     :     0.087003
      g0      :     0.000910  g :     0.021745
      g+1     :     0.003542
      g-1     :     0.000931
      g+2     :     0.001577
      g-2     :     0.002215
      g+3     :     0.001859
      g-3     :     0.000955
      g+4     :     0.004582
      g-4     :     0.005173

  4 C s       :     2.585573  s :     2.585573
      pz      :     0.789935  p :     2.727655
      px      :     0.998149
      py      :     0.939570
      dz2     :     0.039836  d :     0.482332
      dxz     :     0.086702
      dyz     :     0.034765
      dx2y2   :     0.165302
      dxy     :     0.155726
      f0      :     0.008165  f :     0.111661
      f+1     :     0.008800
      f-1     :     0.006772
      f+2     :     0.014956
      f-2     :     0.010626
      f+3     :     0.020980
      f-3     :     0.041364
      g0      :     0.000555  g :     0.011869
      g+1     :     0.001527
      g-1     :     0.000553
      g+2     :     0.001054
      g-2     :     0.001156
      g+3     :     0.001070
      g-3     :     0.000565
      g+4     :     0.002020
      g-4     :     0.003369

  5 C s       :     2.580997  s :     2.580997
      pz      :     0.776046  p :     2.653716
      px      :     1.008571
      py      :     0.869099
      dz2     :     0.048495  d :     0.609090
      dxz     :     0.106830
      dyz     :     0.078426
      dx2y2   :     0.150544
      dxy     :     0.224795
      f0      :     0.009797  f :     0.156851
      f+1     :     0.009659
      f-1     :     0.013101
      f+2     :     0.027265
      f-2     :     0.015507
      f+3     :     0.025328
      f-3     :     0.056194
      g0      :     0.001155  g :     0.018724
      g+1     :     0.002121
      g-1     :     0.001735
      g+2     :     0.001715
      g-2     :     0.001964
      g+3     :     0.001846
      g-3     :     0.000554
      g+4     :     0.004210
      g-4     :     0.003425

  6 H s       :     0.794213  s :     0.794213
      pz      :     0.053176  p :     0.184530
      px      :     0.053244
      py      :     0.078110
      dz2     :     0.005791  d :     0.065093
      dxz     :     0.006310
      dyz     :     0.015527
      dx2y2   :     0.020330
      dxy     :     0.017135
      f0      :     0.000959  f :     0.009646
      f+1     :     0.000432
      f-1     :     0.001028
      f+2     :     0.000712
      f-2     :     0.001417
      f+3     :     0.001966
      f-3     :     0.003132

  7 H s       :     0.786196  s :     0.786196
      pz      :     0.056424  p :     0.199668
      px      :     0.065866
      py      :     0.077378
      dz2     :     0.006308  d :     0.067396
      dxz     :     0.007804
      dyz     :     0.014309
      dx2y2   :     0.022967
      dxy     :     0.016008
      f0      :     0.000906  f :     0.009946
      f+1     :     0.000564
      f-1     :     0.001072
      f+2     :     0.000639
      f-2     :     0.001617
      f+3     :     0.001926
      f-3     :     0.003222

  8 N s       :     2.913199  s :     2.913199
      pz      :     1.072599  p :     3.456171
      px      :     1.121295
      py      :     1.262277
      dz2     :     0.035550  d :     0.377744
      dxz     :     0.053395
      dyz     :     0.034423
      dx2y2   :     0.142412
      dxy     :     0.111964
      f0      :     0.005436  f :     0.083648
      f+1     :     0.005320
      f-1     :     0.005101
      f+2     :     0.007658
      f-2     :     0.008725
      f+3     :     0.016660
      f-3     :     0.034747
      g0      :     0.000303  g :     0.005699
      g+1     :     0.000506
      g-1     :     0.000334
      g+2     :     0.000427
      g-2     :     0.000589
      g+3     :     0.000546
      g-3     :     0.000315
      g+4     :     0.001456
      g-4     :     0.001222

  9 H s       :     0.784759  s :     0.784759
      pz      :     0.054030  p :     0.186500
      px      :     0.049371
      py      :     0.083099
      dz2     :     0.005678  d :     0.066053
      dxz     :     0.005222
      dyz     :     0.016765
      dx2y2   :     0.020241
      dxy     :     0.018147
      f0      :     0.000947  f :     0.009844
      f+1     :     0.000382
      f-1     :     0.001115
      f+2     :     0.000932
      f-2     :     0.001222
      f+3     :     0.002043
      f-3     :     0.003202

 10 H s       :     0.793191  s :     0.793191
      pz      :     0.054367  p :     0.184343
      px      :     0.060925
      py      :     0.069051
      dz2     :     0.006128  d :     0.065021
      dxz     :     0.009368
      dyz     :     0.012622
      dx2y2   :     0.021755
      dxy     :     0.015148
      f0      :     0.000918  f :     0.009676
      f+1     :     0.000618
      f-1     :     0.000917
      f+2     :     0.000478
      f-2     :     0.001727
      f+3     :     0.002162
      f-3     :     0.002855

 11 C s       :     2.545926  s :     2.545926
      pz      :     0.963505  p :     2.690909
      px      :     0.768022
      py      :     0.959382
      dz2     :     0.081358  d :     0.441583
      dxz     :     0.112489
      dyz     :     0.049217
      dx2y2   :     0.102577
      dxy     :     0.095942
      f0      :     0.017873  f :     0.108332
      f+1     :     0.012761
      f-1     :     0.002018
      f+2     :     0.024006
      f-2     :     0.008316
      f+3     :     0.019834
      f-3     :     0.023523
      g0      :     0.000318  g :     0.008079
      g+1     :     0.001814
      g-1     :     0.000063
      g+2     :     0.000715
      g-2     :     0.000302
      g+3     :     0.001445
      g-3     :     0.000198
      g+4     :     0.001278
      g-4     :     0.001946

 12 H s       :     0.790108  s :     0.790108
      pz      :     0.065831  p :     0.187412
      px      :     0.042146
      py      :     0.079434
      dz2     :     0.017769  d :     0.067144
      dxz     :     0.005865
      dyz     :     0.013731
      dx2y2   :     0.015741
      dxy     :     0.014039
      f0      :     0.000787  f :     0.009438
      f+1     :     0.000298
      f-1     :     0.002742
      f+2     :     0.001301
      f-2     :     0.001455
      f+3     :     0.001079
      f-3     :     0.001775

 13 H s       :     0.794495  s :     0.794495
      pz      :     0.088010  p :     0.187683
      px      :     0.044084
      py      :     0.055590
      dz2     :     0.017815  d :     0.065749
      dxz     :     0.017374
      dyz     :     0.025660
      dx2y2   :     0.003573
      dxy     :     0.001327
      f0      :     0.002481  f :     0.009230
      f+1     :     0.002212
      f-1     :     0.003074
      f+2     :     0.000907
      f-2     :     0.000482
      f+3     :     0.000049
      f-3     :     0.000024

 14 H s       :     0.791227  s :     0.791227
      pz      :     0.061779  p :     0.187141
      px      :     0.046515
      py      :     0.078847
      dz2     :     0.013251  d :     0.066680
      dxz     :     0.005560
      dyz     :     0.015732
      dx2y2   :     0.018701
      dxy     :     0.013435
      f0      :     0.000614  f :     0.009377
      f+1     :     0.000537
      f-1     :     0.002302
      f+2     :     0.000995
      f-2     :     0.001412
      f+3     :     0.001341
      f-3     :     0.002174

 15 N s       :     2.896368  s :     2.896368
      pz      :     0.913468  p :     3.377612
      px      :     1.207935
      py      :     1.256208
      dz2     :     0.037093  d :     0.443859
      dxz     :     0.091943
      dyz     :     0.044222
      dx2y2   :     0.144412
      dxy     :     0.126189
      f0      :     0.004706  f :     0.085003
      f+1     :     0.005575
      f-1     :     0.005649
      f+2     :     0.011831
      f-2     :     0.009457
      f+3     :     0.012861
      f-3     :     0.034924
      g0      :     0.000380  g :     0.006288
      g+1     :     0.000795
      g-1     :     0.000370
      g+2     :     0.000448
      g-2     :     0.000662
      g+3     :     0.000545
      g-3     :     0.000253
      g+4     :     0.001260
      g-4     :     0.001577

 16 C s       :     2.617464  s :     2.617464
      pz      :     0.819587  p :     2.789425
      px      :     1.001743
      py      :     0.968095
      dz2     :     0.050083  d :     0.594714
      dxz     :     0.083064
      dyz     :     0.030774
      dx2y2   :     0.181408
      dxy     :     0.249385
      f0      :     0.010257  f :     0.146699
      f+1     :     0.012699
      f-1     :     0.006543
      f+2     :     0.020409
      f-2     :     0.008112
      f+3     :     0.026930
      f-3     :     0.061749
      g0      :     0.000665  g :     0.018276
      g+1     :     0.002631
      g-1     :     0.000505
      g+2     :     0.001665
      g-2     :     0.001709
      g+3     :     0.001760
      g-3     :     0.000172
      g+4     :     0.002709
      g-4     :     0.006460

 17 C s       :     2.621196  s :     2.621196
      pz      :     0.661820  p :     2.642056
      px      :     0.965624
      py      :     1.014612
      dz2     :     0.070449  d :     0.943801
      dxz     :     0.085432
      dyz     :     0.155749
      dx2y2   :     0.300888
      dxy     :     0.331283
      f0      :     0.015189  f :     0.257594
      f+1     :     0.009803
      f-1     :     0.019709
      f+2     :     0.032041
      f-2     :     0.023663
      f+3     :     0.069613
      f-3     :     0.087577
      g0      :     0.001031  g :     0.034834
      g+1     :     0.001391
      g-1     :     0.005588
      g+2     :     0.003073
      g-2     :     0.003157
      g+3     :     0.002148
      g-3     :     0.001565
      g+4     :     0.010518
      g-4     :     0.006361

 18 H s       :     0.806040  s :     0.806040
      pz      :     0.062781  p :     0.201305
      px      :     0.051512
      py      :     0.087012
      dz2     :     0.006395  d :     0.069013
      dxz     :     0.006432
      dyz     :     0.017389
      dx2y2   :     0.021218
      dxy     :     0.017579
      f0      :     0.000945  f :     0.009853
      f+1     :     0.000418
      f-1     :     0.001155
      f+2     :     0.000862
      f-2     :     0.001378
      f+3     :     0.002006
      f-3     :     0.003088

 19 O s       :     3.250153  s :     3.250153
      pz      :     1.195727  p :     4.259056
      px      :     1.565171
      py      :     1.498158
      dz2     :     0.010204  d :     0.101558
      dxz     :     0.002136
      dyz     :     0.017697
      dx2y2   :     0.033162
      dxy     :     0.038360
      f0      :     0.001564  f :     0.021812
      f+1     :     0.000831
      f-1     :     0.002206
      f+2     :     0.002238
      f-2     :     0.000943
      f+3     :     0.006536
      f-3     :     0.007494
      g0      :     0.000049  g :     0.001210
      g+1     :     0.000012
      g-1     :     0.000129
      g+2     :     0.000101
      g-2     :     0.000090
      g+3     :     0.000064
      g-3     :     0.000049
      g+4     :     0.000443
      g-4     :     0.000273

 20 C s       :     2.576936  s :     2.576936
      pz      :     0.806706  p :     2.732719
      px      :     0.956737
      py      :     0.969276
      dz2     :     0.072253  d :     0.622822
      dxz     :     0.079324
      dyz     :     0.094089
      dx2y2   :     0.200690
      dxy     :     0.176465
      f0      :     0.009520  f :     0.153956
      f+1     :     0.013327
      f-1     :     0.011142
      f+2     :     0.018122
      f-2     :     0.022093
      f+3     :     0.034773
      f-3     :     0.044980
      g0      :     0.001305  g :     0.014225
      g+1     :     0.001046
      g-1     :     0.000694
      g+2     :     0.000812
      g-2     :     0.001290
      g+3     :     0.001641
      g-3     :     0.001858
      g+4     :     0.002733
      g-4     :     0.002845

 21 C s       :     2.578810  s :     2.578810
      pz      :     0.790895  p :     2.699329
      px      :     0.979175
      py      :     0.929259
      dz2     :     0.049507  d :     0.511517
      dxz     :     0.089280
      dyz     :     0.059836
      dx2y2   :     0.128830
      dxy     :     0.184063
      f0      :     0.008424  f :     0.116569
      f+1     :     0.007533
      f-1     :     0.010275
      f+2     :     0.020475
      f-2     :     0.011152
      f+3     :     0.023464
      f-3     :     0.035246
      g0      :     0.000956  g :     0.011608
      g+1     :     0.001345
      g-1     :     0.000546
      g+2     :     0.001070
      g-2     :     0.000665
      g+3     :     0.001380
      g-3     :     0.001246
      g+4     :     0.002633
      g-4     :     0.001768

 22 C s       :     2.585878  s :     2.585878
      pz      :     0.800676  p :     2.716171
      px      :     0.993179
      py      :     0.922316
      dz2     :     0.038288  d :     0.507649
      dxz     :     0.102221
      dyz     :     0.049564
      dx2y2   :     0.164064
      dxy     :     0.153511
      f0      :     0.008561  f :     0.114170
      f+1     :     0.011596
      f-1     :     0.005306
      f+2     :     0.015619
      f-2     :     0.013763
      f+3     :     0.025380
      f-3     :     0.033944
      g0      :     0.000907  g :     0.011546
      g+1     :     0.001323
      g-1     :     0.000529
      g+2     :     0.000625
      g-2     :     0.001209
      g+3     :     0.001300
      g-3     :     0.000937
      g+4     :     0.001810
      g-4     :     0.002905

 23 C s       :     2.587418  s :     2.587418
      pz      :     0.794266  p :     2.707207
      px      :     0.949362
      py      :     0.963579
      dz2     :     0.061793  d :     0.510392
      dxz     :     0.044345
      dyz     :     0.092080
      dx2y2   :     0.179746
      dxy     :     0.132428
      f0      :     0.005584  f :     0.114593
      f+1     :     0.010557
      f-1     :     0.010517
      f+2     :     0.013355
      f-2     :     0.018636
      f+3     :     0.024681
      f-3     :     0.031262
      g0      :     0.001288  g :     0.011508
      g+1     :     0.000698
      g-1     :     0.000658
      g+2     :     0.000646
      g-2     :     0.001181
      g+3     :     0.001444
      g-3     :     0.001648
      g+4     :     0.001924
      g-4     :     0.002022

 24 C s       :     2.586102  s :     2.586102
      pz      :     0.798791  p :     2.714246
      px      :     0.977691
      py      :     0.937764
      dz2     :     0.046596  d :     0.506273
      dxz     :     0.084942
      dyz     :     0.059005
      dx2y2   :     0.128895
      dxy     :     0.186834
      f0      :     0.008088  f :     0.114098
      f+1     :     0.007162
      f-1     :     0.010228
      f+2     :     0.020160
      f-2     :     0.010410
      f+3     :     0.022702
      f-3     :     0.035349
      g0      :     0.000901  g :     0.011549
      g+1     :     0.001339
      g-1     :     0.000537
      g+2     :     0.001109
      g-2     :     0.000627
      g+3     :     0.001327
      g-3     :     0.001252
      g+4     :     0.002674
      g-4     :     0.001783

 25 C s       :     2.579928  s :     2.579928
      pz      :     0.771258  p :     2.683803
      px      :     0.993692
      py      :     0.918853
      dz2     :     0.039122  d :     0.507335
      dxz     :     0.100584
      dyz     :     0.048541
      dx2y2   :     0.161846
      dxy     :     0.157242
      f0      :     0.008592  f :     0.117124
      f+1     :     0.011573
      f-1     :     0.005347
      f+2     :     0.015478
      f-2     :     0.014614
      f+3     :     0.025876
      f-3     :     0.035644
      g0      :     0.000875  g :     0.011669
      g+1     :     0.001370
      g-1     :     0.000537
      g+2     :     0.000651
      g-2     :     0.001247
      g+3     :     0.001206
      g-3     :     0.000908
      g+4     :     0.001881
      g-4     :     0.002995

 26 H s       :     0.788894  s :     0.788894
      pz      :     0.056353  p :     0.192486
      px      :     0.068448
      py      :     0.067684
      dz2     :     0.007854  d :     0.066106
      dxz     :     0.010301
      dyz     :     0.011403
      dx2y2   :     0.023056
      dxy     :     0.013492
      f0      :     0.000673  f :     0.009629
      f+1     :     0.000905
      f-1     :     0.000971
      f+2     :     0.000851
      f-2     :     0.001658
      f+3     :     0.002115
      f-3     :     0.002457

 27 H s       :     0.800050  s :     0.800050
      pz      :     0.059256  p :     0.188550
      px      :     0.048151
      py      :     0.081142
      dz2     :     0.009415  d :     0.064911
      dxz     :     0.005463
      dyz     :     0.015696
      dx2y2   :     0.016133
      dxy     :     0.018204
      f0      :     0.000555  f :     0.009640
      f+1     :     0.000267
      f-1     :     0.001835
      f+2     :     0.001472
      f-2     :     0.001386
      f+3     :     0.001835
      f-3     :     0.002290

 28 H s       :     0.800584  s :     0.800584
      pz      :     0.051247  p :     0.187653
      px      :     0.089503
      py      :     0.046904
      dz2     :     0.004982  d :     0.064547
      dxz     :     0.019982
      dyz     :     0.001239
      dx2y2   :     0.015306
      dxy     :     0.023038
      f0      :     0.001052  f :     0.009585
      f+1     :     0.001079
      f-1     :     0.000243
      f+2     :     0.001553
      f-2     :     0.000350
      f+3     :     0.002337
      f-3     :     0.002971

 29 H s       :     0.799852  s :     0.799852
      pz      :     0.055568  p :     0.187882
      px      :     0.064359
      py      :     0.067955
      dz2     :     0.007477  d :     0.064774
      dxz     :     0.009940
      dyz     :     0.011120
      dx2y2   :     0.022858
      dxy     :     0.013380
      f0      :     0.000709  f :     0.009623
      f+1     :     0.000897
      f-1     :     0.000923
      f+2     :     0.000769
      f-2     :     0.001659
      f+3     :     0.002214
      f-3     :     0.002451

 30 H s       :     0.786205  s :     0.786205
      pz      :     0.054821  p :     0.188717
      px      :     0.051468
      py      :     0.082428
      dz2     :     0.008644  d :     0.065312
      dxz     :     0.005330
      dyz     :     0.015846
      dx2y2   :     0.017220
      dxy     :     0.018272
      f0      :     0.000573  f :     0.009598
      f+1     :     0.000266
      f-1     :     0.001715
      f+2     :     0.001477
      f-2     :     0.001314
      f+3     :     0.001897
      f-3     :     0.002356


SPIN
  0 N s       :     0.000000  s :     0.000000
      pz      :    -0.000000  p :    -0.000000
      px      :    -0.000000
      py      :    -0.000000
      dz2     :    -0.000000  d :    -0.000000
      dxz     :    -0.000000
      dyz     :     0.000000
      dx2y2   :    -0.000000
      dxy     :    -0.000000
      f0      :    -0.000000  f :    -0.000000
      f+1     :    -0.000000
      f-1     :    -0.000000
      f+2     :    -0.000000
      f-2     :    -0.000000
      f+3     :    -0.000000
      f-3     :     0.000000
      g0      :    -0.000000  g :    -0.000000
      g+1     :    -0.000000
      g-1     :    -0.000000
      g+2     :     0.000000
      g-2     :     0.000000
      g+3     :     0.000000
      g-3     :    -0.000000
      g+4     :    -0.000000
      g-4     :     0.000000

  1 C s       :     0.000000  s :     0.000000
      pz      :    -0.000000  p :    -0.000000
      px      :     0.000000
      py      :    -0.000000
      dz2     :     0.000000  d :    -0.000000
      dxz     :     0.000000
      dyz     :    -0.000000
      dx2y2   :     0.000000
      dxy     :    -0.000000
      f0      :    -0.000000  f :     0.000000
      f+1     :     0.000000
      f-1     :    -0.000000
      f+2     :     0.000000
      f-2     :     0.000000
      f+3     :    -0.000000
      f-3     :    -0.000000
      g0      :    -0.000000  g :    -0.000000
      g+1     :    -0.000000
      g-1     :    -0.000000
      g+2     :    -0.000000
      g-2     :    -0.000000
      g+3     :     0.000000
      g-3     :    -0.000000
      g+4     :    -0.000000
      g-4     :     0.000000

  2 C s       :    -0.000000  s :    -0.000000
      pz      :     0.000000  p :     0.000000
      px      :    -0.000000
      py      :     0.000000
      dz2     :     0.000000  d :     0.000000
      dxz     :    -0.000000
      dyz     :    -0.000000
      dx2y2   :    -0.000000
      dxy     :     0.000000
      f0      :    -0.000000  f :    -0.000000
      f+1     :     0.000000
      f-1     :    -0.000000
      f+2     :    -0.000000
      f-2     :    -0.000000
      f+3     :     0.000000
      f-3     :     0.000000
      g0      :    -0.000000  g :    -0.000000
      g+1     :    -0.000000
      g-1     :     0.000000
      g+2     :    -0.000000
      g-2     :    -0.000000
      g+3     :    -0.000000
      g-3     :     0.000000
      g+4     :    -0.000000
      g-4     :    -0.000000

  3 C s       :     0.000000  s :     0.000000
      pz      :    -0.000000  p :    -0.000000
      px      :    -0.000000
      py      :     0.000000
      dz2     :    -0.000000  d :     0.000000
      dxz     :     0.000000
      dyz     :    -0.000000
      dx2y2   :     0.000000
      dxy     :     0.000000
      f0      :    -0.000000  f :     0.000000
      f+1     :     0.000000
      f-1     :    -0.000000
      f+2     :     0.000000
      f-2     :     0.000000
      f+3     :     0.000000
      f-3     :    -0.000000
      g0      :    -0.000000  g :     0.000000
      g+1     :    -0.000000
      g-1     :     0.000000
      g+2     :     0.000000
      g-2     :    -0.000000
      g+3     :     0.000000
      g-3     :     0.000000
      g+4     :     0.000000
      g-4     :     0.000000

  4 C s       :     0.000000  s :     0.000000
      pz      :    -0.000000  p :    -0.000000
      px      :    -0.000000
      py      :     0.000000
      dz2     :     0.000000  d :     0.000000
      dxz     :     0.000000
      dyz     :     0.000000
      dx2y2   :     0.000000
      dxy     :    -0.000000
      f0      :     0.000000  f :    -0.000000
      f+1     :     0.000000
      f-1     :     0.000000
      f+2     :    -0.000000
      f-2     :    -0.000000
      f+3     :    -0.000000
      f-3     :    -0.000000
      g0      :    -0.000000  g :    -0.000000
      g+1     :     0.000000
      g-1     :    -0.000000
      g+2     :    -0.000000
      g-2     :    -0.000000
      g+3     :     0.000000
      g-3     :    -0.000000
      g+4     :    -0.000000
      g-4     :    -0.000000

  5 C s       :    -0.000000  s :    -0.000000
      pz      :     0.000000  p :    -0.000000
      px      :    -0.000000
      py      :     0.000000
      dz2     :     0.000000  d :     0.000000
      dxz     :    -0.000000
      dyz     :     0.000000
      dx2y2   :    -0.000000
      dxy     :    -0.000000
      f0      :    -0.000000  f :     0.000000
      f+1     :     0.000000
      f-1     :    -0.000000
      f+2     :    -0.000000
      f-2     :    -0.000000
      f+3     :     0.000000
      f-3     :    -0.000000
      g0      :    -0.000000  g :    -0.000000
      g+1     :    -0.000000
      g-1     :    -0.000000
      g+2     :     0.000000
      g-2     :     0.000000
      g+3     :    -0.000000
      g-3     :    -0.000000
      g+4     :     0.000000
      g-4     :     0.000000

  6 H s       :     0.000000  s :     0.000000
      pz      :    -0.000000  p :     0.000000
      px      :    -0.000000
      py      :     0.000000
      dz2     :    -0.000000  d :    -0.000000
      dxz     :     0.000000
      dyz     :     0.000000
      dx2y2   :    -0.000000
      dxy     :     0.000000
      f0      :     0.000000  f :    -0.000000
      f+1     :    -0.000000
      f-1     :     0.000000
      f+2     :    -0.000000
      f-2     :    -0.000000
      f+3     :    -0.000000
      f-3     :    -0.000000

  7 H s       :    -0.000000  s :    -0.000000
      pz      :     0.000000  p :    -0.000000
      px      :     0.000000
      py      :    -0.000000
      dz2     :     0.000000  d :     0.000000
      dxz     :     0.000000
      dyz     :     0.000000
      dx2y2   :     0.000000
      dxy     :    -0.000000
      f0      :    -0.000000  f :     0.000000
      f+1     :     0.000000
      f-1     :     0.000000
      f+2     :    -0.000000
      f-2     :     0.000000
      f+3     :     0.000000
      f-3     :    -0.000000

  8 N s       :     0.000000  s :     0.000000
      pz      :     0.000000  p :     0.000000
      px      :    -0.000000
      py      :     0.000000
      dz2     :    -0.000000  d :     0.000000
      dxz     :    -0.000000
      dyz     :     0.000000
      dx2y2   :     0.000000
      dxy     :    -0.000000
      f0      :     0.000000  f :    -0.000000
      f+1     :     0.000000
      f-1     :    -0.000000
      f+2     :     0.000000
      f-2     :     0.000000
      f+3     :    -0.000000
      f-3     :    -0.000000
      g0      :    -0.000000  g :     0.000000
      g+1     :     0.000000
      g-1     :     0.000000
      g+2     :     0.000000
      g-2     :     0.000000
      g+3     :     0.000000
      g-3     :    -0.000000
      g+4     :     0.000000
      g-4     :     0.000000

  9 H s       :    -0.000000  s :    -0.000000
      pz      :    -0.000000  p :     0.000000
      px      :    -0.000000
      py      :     0.000000
      dz2     :     0.000000  d :    -0.000000
      dxz     :    -0.000000
      dyz     :     0.000000
      dx2y2   :     0.000000
      dxy     :    -0.000000
      f0      :     0.000000  f :     0.000000
      f+1     :     0.000000
      f-1     :     0.000000
      f+2     :     0.000000
      f-2     :    -0.000000
      f+3     :     0.000000
      f-3     :     0.000000

 10 H s       :    -0.000000  s :    -0.000000
      pz      :     0.000000  p :     0.000000
      px      :     0.000000
      py      :     0.000000
      dz2     :     0.000000  d :    -0.000000
      dxz     :     0.000000
      dyz     :    -0.000000
      dx2y2   :    -0.000000
      dxy     :    -0.000000
      f0      :     0.000000  f :    -0.000000
      f+1     :    -0.000000
      f-1     :    -0.000000
      f+2     :    -0.000000
      f-2     :     0.000000
      f+3     :    -0.000000
      f-3     :     0.000000

 11 C s       :     0.000000  s :     0.000000
      pz      :    -0.000000  p :    -0.000000
      px      :     0.000000
      py      :    -0.000000
      dz2     :     0.000000  d :     0.000000
      dxz     :     0.000000
      dyz     :     0.000000
      dx2y2   :    -0.000000
      dxy     :    -0.000000
      f0      :     0.000000  f :    -0.000000
      f+1     :    -0.000000
      f-1     :    -0.000000
      f+2     :    -0.000000
      f-2     :     0.000000
      f+3     :     0.000000
      f-3     :     0.000000
      g0      :    -0.000000  g :    -0.000000
      g+1     :     0.000000
      g-1     :     0.000000
      g+2     :    -0.000000
      g-2     :    -0.000000
      g+3     :    -0.000000
      g-3     :     0.000000
      g+4     :    -0.000000
      g-4     :    -0.000000

 12 H s       :     0.000000  s :     0.000000
      pz      :    -0.000000  p :    -0.000000
      px      :     0.000000
      py      :    -0.000000
      dz2     :     0.000000  d :     0.000000
      dxz     :    -0.000000
      dyz     :    -0.000000
      dx2y2   :     0.000000
      dxy     :     0.000000
      f0      :    -0.000000  f :    -0.000000
      f+1     :    -0.000000
      f-1     :     0.000000
      f+2     :    -0.000000
      f-2     :    -0.000000
      f+3     :    -0.000000
      f-3     :    -0.000000

 13 H s       :     0.000000  s :     0.000000
      pz      :    -0.000000  p :    -0.000000
      px      :    -0.000000
      py      :    -0.000000
      dz2     :     0.000000  d :     0.000000
      dxz     :     0.000000
      dyz     :     0.000000
      dx2y2   :     0.000000
      dxy     :    -0.000000
      f0      :    -0.000000  f :    -0.000000
      f+1     :     0.000000
      f-1     :    -0.000000
      f+2     :    -0.000000
      f-2     :    -0.000000
      f+3     :     0.000000
      f-3     :     0.000000

 14 H s       :     0.000000  s :     0.000000
      pz      :     0.000000  p :    -0.000000
      px      :    -0.000000
      py      :    -0.000000
      dz2     :    -0.000000  d :    -0.000000
      dxz     :     0.000000
      dyz     :    -0.000000
      dx2y2   :    -0.000000
      dxy     :     0.000000
      f0      :    -0.000000  f :     0.000000
      f+1     :     0.000000
      f-1     :     0.000000
      f+2     :    -0.000000
      f-2     :    -0.000000
      f+3     :    -0.000000
      f-3     :     0.000000

 15 N s       :    -0.000000  s :    -0.000000
      pz      :     0.000000  p :    -0.000000
      px      :    -0.000000
      py      :    -0.000000
      dz2     :     0.000000  d :    -0.000000
      dxz     :    -0.000000
      dyz     :    -0.000000
      dx2y2   :     0.000000
      dxy     :    -0.000000
      f0      :     0.000000  f :    -0.000000
      f+1     :    -0.000000
      f-1     :     0.000000
      f+2     :    -0.000000
      f-2     :    -0.000000
      f+3     :    -0.000000
      f-3     :    -0.000000
      g0      :    -0.000000  g :    -0.000000
      g+1     :     0.000000
      g-1     :     0.000000
      g+2     :    -0.000000
      g-2     :    -0.000000
      g+3     :    -0.000000
      g-3     :     0.000000
      g+4     :    -0.000000
      g-4     :    -0.000000

 16 C s       :     0.000000  s :     0.000000
      pz      :    -0.000000  p :    -0.000000
      px      :    -0.000000
      py      :    -0.000000
      dz2     :     0.000000  d :     0.000000
      dxz     :     0.000000
      dyz     :     0.000000
      dx2y2   :     0.000000
      dxy     :    -0.000000
      f0      :    -0.000000  f :     0.000000
      f+1     :     0.000000
      f-1     :     0.000000
      f+2     :    -0.000000
      f-2     :     0.000000
      f+3     :    -0.000000
      f-3     :     0.000000
      g0      :    -0.000000  g :    -0.000000
      g+1     :     0.000000
      g-1     :     0.000000
      g+2     :    -0.000000
      g-2     :     0.000000
      g+3     :     0.000000
      g-3     :    -0.000000
      g+4     :    -0.000000
      g-4     :    -0.000000

 17 C s       :    -0.000000  s :    -0.000000
      pz      :    -0.000000  p :    -0.000000
      px      :    -0.000000
      py      :    -0.000000
      dz2     :     0.000000  d :     0.000000
      dxz     :    -0.000000
      dyz     :     0.000000
      dx2y2   :     0.000000
      dxy     :     0.000000
      f0      :     0.000000  f :     0.000000
      f+1     :    -0.000000
      f-1     :    -0.000000
      f+2     :    -0.000000
      f-2     :     0.000000
      f+3     :     0.000000
      f-3     :    -0.000000
      g0      :    -0.000000  g :    -0.000000
      g+1     :    -0.000000
      g-1     :    -0.000000
      g+2     :    -0.000000
      g-2     :     0.000000
      g+3     :    -0.000000
      g-3     :    -0.000000
      g+4     :    -0.000000
      g-4     :     0.000000

 18 H s       :    -0.000000  s :    -0.000000
      pz      :     0.000000  p :     0.000000
      px      :     0.000000
      py      :     0.000000
      dz2     :    -0.000000  d :    -0.000000
      dxz     :    -0.000000
      dyz     :    -0.000000
      dx2y2   :    -0.000000
      dxy     :    -0.000000
      f0      :    -0.000000  f :    -0.000000
      f+1     :     0.000000
      f-1     :     0.000000
      f+2     :    -0.000000
      f-2     :     0.000000
      f+3     :     0.000000
      f-3     :    -0.000000

 19 O s       :    -0.000000  s :    -0.000000
      pz      :    -0.000000  p :    -0.000000
      px      :    -0.000000
      py      :     0.000000
      dz2     :    -0.000000  d :     0.000000
      dxz     :    -0.000000
      dyz     :    -0.000000
      dx2y2   :     0.000000
      dxy     :    -0.000000
      f0      :    -0.000000  f :    -0.000000
      f+1     :    -0.000000
      f-1     :    -0.000000
      f+2     :    -0.000000
      f-2     :    -0.000000
      f+3     :     0.000000
      f-3     :     0.000000
      g0      :     0.000000  g :    -0.000000
      g+1     :     0.000000
      g-1     :     0.000000
      g+2     :    -0.000000
      g-2     :    -0.000000
      g+3     :    -0.000000
      g-3     :     0.000000
      g+4     :    -0.000000
      g-4     :     0.000000

 20 C s       :     0.000000  s :     0.000000
      pz      :    -0.000000  p :    -0.000000
      px      :    -0.000000
      py      :    -0.000000
      dz2     :    -0.000000  d :     0.000000
      dxz     :     0.000000
      dyz     :    -0.000000
      dx2y2   :     0.000000
      dxy     :     0.000000
      f0      :     0.000000  f :     0.000000
      f+1     :     0.000000
      f-1     :     0.000000
      f+2     :     0.000000
      f-2     :     0.000000
      f+3     :     0.000000
      f-3     :     0.000000
      g0      :     0.000000  g :     0.000000
      g+1     :    -0.000000
      g-1     :    -0.000000
      g+2     :    -0.000000
      g-2     :     0.000000
      g+3     :    -0.000000
      g-3     :    -0.000000
      g+4     :     0.000000
      g-4     :     0.000000

 21 C s       :     0.000000  s :     0.000000
      pz      :    -0.000000  p :    -0.000000
      px      :     0.000000
      py      :    -0.000000
      dz2     :    -0.000000  d :    -0.000000
      dxz     :    -0.000000
      dyz     :    -0.000000
      dx2y2   :    -0.000000
      dxy     :    -0.000000
      f0      :     0.000000  f :    -0.000000
      f+1     :     0.000000
      f-1     :    -0.000000
      f+2     :    -0.000000
      f-2     :    -0.000000
      f+3     :     0.000000
      f-3     :    -0.000000
      g0      :     0.000000  g :     0.000000
      g+1     :     0.000000
      g-1     :    -0.000000
      g+2     :    -0.000000
      g-2     :     0.000000
      g+3     :    -0.000000
      g-3     :    -0.000000
      g+4     :     0.000000
      g-4     :     0.000000

 22 C s       :     0.000000  s :     0.000000
      pz      :    -0.000000  p :     0.000000
      px      :     0.000000
      py      :     0.000000
      dz2     :    -0.000000  d :    -0.000000
      dxz     :    -0.000000
      dyz     :    -0.000000
      dx2y2   :    -0.000000
      dxy     :     0.000000
      f0      :     0.000000  f :     0.000000
      f+1     :     0.000000
      f-1     :     0.000000
      f+2     :     0.000000
      f-2     :    -0.000000
      f+3     :    -0.000000
      f-3     :     0.000000
      g0      :     0.000000  g :     0.000000
      g+1     :     0.000000
      g-1     :     0.000000
      g+2     :     0.000000
      g-2     :    -0.000000
      g+3     :    -0.000000
      g-3     :     0.000000
      g+4     :     0.000000
      g-4     :     0.000000

 23 C s       :     0.000000  s :     0.000000
      pz      :     0.000000  p :    -0.000000
      px      :    -0.000000
      py      :    -0.000000
      dz2     :     0.000000  d :    -0.000000
      dxz     :    -0.000000
      dyz     :     0.000000
      dx2y2   :    -0.000000
      dxy     :    -0.000000
      f0      :    -0.000000  f :    -0.000000
      f+1     :    -0.000000
      f-1     :    -0.000000
      f+2     :    -0.000000
      f-2     :    -0.000000
      f+3     :     0.000000
      f-3     :    -0.000000
      g0      :     0.000000  g :     0.000000
      g+1     :    -0.000000
      g-1     :     0.000000
      g+2     :    -0.000000
      g-2     :     0.000000
      g+3     :    -0.000000
      g-3     :     0.000000
      g+4     :     0.000000
      g-4     :     0.000000

 24 C s       :     0.000000  s :     0.000000
      pz      :    -0.000000  p :    -0.000000
      px      :    -0.000000
      py      :     0.000000
      dz2     :    -0.000000  d :     0.000000
      dxz     :     0.000000
      dyz     :     0.000000
      dx2y2   :     0.000000
      dxy     :    -0.000000
      f0      :    -0.000000  f :    -0.000000
      f+1     :    -0.000000
      f-1     :     0.000000
      f+2     :     0.000000
      f-2     :    -0.000000
      f+3     :    -0.000000
      f-3     :    -0.000000
      g0      :     0.000000  g :     0.000000
      g+1     :     0.000000
      g-1     :     0.000000
      g+2     :    -0.000000
      g-2     :     0.000000
      g+3     :     0.000000
      g-3     :    -0.000000
      g+4     :    -0.000000
      g-4     :    -0.000000

 25 C s       :    -0.000000  s :    -0.000000
      pz      :     0.000000  p :     0.000000
      px      :     0.000000
      py      :    -0.000000
      dz2     :     0.000000  d :     0.000000
      dxz     :     0.000000
      dyz     :    -0.000000
      dx2y2   :    -0.000000
      dxy     :     0.000000
      f0      :    -0.000000  f :     0.000000
      f+1     :     0.000000
      f-1     :     0.000000
      f+2     :     0.000000
      f-2     :     0.000000
      f+3     :     0.000000
      f-3     :     0.000000
      g0      :    -0.000000  g :    -0.000000
      g+1     :     0.000000
      g-1     :     0.000000
      g+2     :     0.000000
      g-2     :    -0.000000
      g+3     :    -0.000000
      g-3     :     0.000000
      g+4     :    -0.000000
      g-4     :    -0.000000

 26 H s       :    -0.000000  s :    -0.000000
      pz      :    -0.000000  p :     0.000000
      px      :     0.000000
      py      :    -0.000000
      dz2     :     0.000000  d :     0.000000
      dxz     :     0.000000
      dyz     :     0.000000
      dx2y2   :     0.000000
      dxy     :     0.000000
      f0      :    -0.000000  f :    -0.000000
      f+1     :     0.000000
      f-1     :     0.000000
      f+2     :    -0.000000
      f-2     :    -0.000000
      f+3     :     0.000000
      f-3     :    -0.000000

 27 H s       :    -0.000000  s :    -0.000000
      pz      :    -0.000000  p :     0.000000
      px      :     0.000000
      py      :     0.000000
      dz2     :    -0.000000  d :     0.000000
      dxz     :    -0.000000
      dyz     :     0.000000
      dx2y2   :     0.000000
      dxy     :     0.000000
      f0      :     0.000000  f :     0.000000
      f+1     :    -0.000000
      f-1     :     0.000000
      f+2     :    -0.000000
      f-2     :     0.000000
      f+3     :     0.000000
      f-3     :     0.000000

 28 H s       :     0.000000  s :     0.000000
      pz      :     0.000000  p :    -0.000000
      px      :    -0.000000
      py      :     0.000000
      dz2     :     0.000000  d :     0.000000
      dxz     :     0.000000
      dyz     :     0.000000
      dx2y2   :     0.000000
      dxy     :     0.000000
      f0      :     0.000000  f :    -0.000000
      f+1     :    -0.000000
      f-1     :    -0.000000
      f+2     :    -0.000000
      f-2     :     0.000000
      f+3     :    -0.000000
      f-3     :    -0.000000

 29 H s       :    -0.000000  s :    -0.000000
      pz      :    -0.000000  p :    -0.000000
      px      :     0.000000
      py      :    -0.000000
      dz2     :    -0.000000  d :    -0.000000
      dxz     :    -0.000000
      dyz     :    -0.000000
      dx2y2   :    -0.000000
      dxy     :    -0.000000
      f0      :     0.000000  f :     0.000000
      f+1     :     0.000000
      f-1     :    -0.000000
      f+2     :    -0.000000
      f-2     :     0.000000
      f+3     :     0.000000
      f-3     :     0.000000

 30 H s       :     0.000000  s :     0.000000
      pz      :     0.000000  p :     0.000000
      px      :    -0.000000
      py      :     0.000000
      dz2     :    -0.000000  d :     0.000000
      dxz     :    -0.000000
      dyz     :     0.000000
      dx2y2   :     0.000000
      dxy     :     0.000000
      f0      :    -0.000000  f :    -0.000000
      f+1     :     0.000000
      f-1     :     0.000000
      f+2     :    -0.000000
      f-2     :    -0.000000
      f+3     :    -0.000000
      f-3     :     0.000000


                      *****************************
                      * MAYER POPULATION ANALYSIS *
                      *****************************

  NA   - Mulliken gross atomic population
  ZA   - Total nuclear charge
  QA   - Mulliken gross atomic charge
  VA   - Mayer's total valence
  BVA  - Mayer's bonded valence
  FA   - Mayer's free valence

  ATOM       NA         ZA         QA         VA         BVA        FA
  0 N      7.2570     7.0000    -0.2570     3.3262     3.3262    -0.0000
  1 C      5.8812     6.0000     0.1188     3.6880     3.6880    -0.0000
  2 C      6.1299     6.0000    -0.1299     3.6801     3.6801    -0.0000
  3 C      5.7497     6.0000     0.2503     3.6648     3.6648    -0.0000
  4 C      6.1581     6.0000    -0.1581     3.7348     3.7348     0.0000
  5 C      5.8487     6.0000     0.1513     3.6682     3.6682    -0.0000
  6 H      0.9365     1.0000     0.0635     0.9919     0.9919     0.0000
  7 H      0.9398     1.0000     0.0602     1.0433     1.0433    -0.0000
  8 N      7.2403     7.0000    -0.2403     2.7453     2.7453    -0.0000
  9 H      0.9139     1.0000     0.0861     1.0168     1.0168     0.0000
 10 H      0.9397     1.0000     0.0603     0.9941     0.9941    -0.0000
 11 C      5.9497     6.0000     0.0503     3.8158     3.8158     0.0000
 12 H      0.9507     1.0000     0.0493     1.0004     1.0004    -0.0000
 13 H      0.9293     1.0000     0.0707     0.9901     0.9901     0.0000
 14 H      0.9520     1.0000     0.0480     0.9952     0.9952    -0.0000
 15 N      7.1471     7.0000    -0.1471     2.8697     2.8697    -0.0000
 16 C      5.9963     6.0000     0.0037     3.6876     3.6876     0.0000
 17 C      5.9185     6.0000     0.0815     3.9774     3.9774     0.0000
 18 H      0.9448     1.0000     0.0552     0.9892     0.9892     0.0000
 19 O      8.3157     8.0000    -0.3157     2.0987     2.0987     0.0000
 20 C      5.8816     6.0000     0.1184     3.4358     3.4358     0.0000
 21 C      6.0222     6.0000    -0.0222     3.6468     3.6468     0.0000
 22 C      6.1098     6.0000    -0.1098     3.8096     3.8096     0.0000
 23 C      6.0319     6.0000    -0.0319     3.7620     3.7620     0.0000
 24 C      6.0848     6.0000    -0.0848     3.7880     3.7880     0.0000
 25 C      6.0423     6.0000    -0.0423     3.6810     3.6810     0.0000
 26 H      0.9604     1.0000     0.0396     0.9974     0.9974    -0.0000
 27 H      0.9437     1.0000     0.0563     0.9955     0.9955     0.0000
 28 H      0.9435     1.0000     0.0565     0.9926     0.9926    -0.0000
 29 H      0.9429     1.0000     0.0571     0.9946     0.9946     0.0000
 30 H      0.9380     1.0000     0.0620     1.0165     1.0165    -0.0000

  Mayer bond orders larger than 0.100000
B(  0-N ,  1-C ) :   1.1543 B(  0-N ,  5-C ) :   1.1290 B(  0-N , 11-C ) :   0.8850 
B(  1-C ,  2-C ) :   1.4885 B(  1-C ,  6-H ) :   0.9740 B(  2-C ,  3-C ) :   1.0146 
B(  2-C ,  7-H ) :   0.9778 B(  3-C ,  4-C ) :   1.1034 B(  3-C ,  8-N ) :   1.4445 
B(  4-C ,  5-C ) :   1.4972 B(  4-C ,  9-H ) :   0.9633 B(  5-C , 10-H ) :   0.9760 
B(  8-N , 15-N ) :   1.0993 B( 11-C , 12-H ) :   0.9737 B( 11-C , 13-H ) :   0.9684 
B( 11-C , 14-H ) :   0.9725 B( 15-N , 16-C ) :   1.6229 B( 16-C , 17-C ) :   1.0167 
B( 16-C , 18-H ) :   0.9726 B( 17-C , 19-O ) :   1.9931 B( 17-C , 20-C ) :   0.8899 
B( 20-C , 21-C ) :   1.2228 B( 20-C , 25-C ) :   1.2469 B( 21-C , 22-C ) :   1.3309 
B( 21-C , 26-H ) :   0.9814 B( 22-C , 23-C ) :   1.3377 B( 22-C , 27-H ) :   0.9802 
B( 23-C , 24-C ) :   1.3159 B( 23-C , 28-H ) :   0.9777 B( 24-C , 25-C ) :   1.3315 
B( 24-C , 29-H ) :   0.9793 B( 25-C , 30-H ) :   0.9754 

-------
TIMINGS
-------

Total SCF time: 0 days 0 hours 4 min 45 sec 

Total time                  ....     285.765 sec
Sum of individual times     ....     285.265 sec  ( 99.8%)

SCF preparation             ....       1.132 sec  (  0.4%)
Fock matrix formation       ....     276.554 sec  ( 96.8%)
  Startup                   ....       0.249 sec  (  0.1% of F)
  Split-RI-J                ....       3.043 sec  (  1.1% of F)
  Chain of spheres X        ....     257.659 sec  ( 93.2% of F)
  XC integration            ....      15.199 sec  (  5.5% of F)
    Basis function eval.    ....       0.931 sec  (  6.1% of XC)
    Density eval.           ....       3.693 sec  ( 24.3% of XC)
    XC-Functional eval.     ....       0.111 sec  (  0.7% of XC)
    XC-Potential eval.      ....       7.996 sec  ( 52.6% of XC)
Diagonalization             ....       0.000 sec  (  0.0%)
Density matrix formation    ....       0.367 sec  (  0.1%)
Total Energy calculation    ....       0.303 sec  (  0.1%)
Population analysis         ....       0.875 sec  (  0.3%)
Orbital Transformation      ....       1.725 sec  (  0.6%)
Orbital Orthonormalization  ....       0.000 sec  (  0.0%)
DIIS solution               ....       1.739 sec  (  0.6%)
SOSCF solution              ....       2.571 sec  (  0.9%)
Finished LeanSCF after 286.2 sec

Maximum memory used throughout the entire LEANSCF-calculation: 252.9 MB


-------------------------------------------------------------------------------
                          DFT DISPERSION CORRECTION                            
                                                                               
                                DFTD4 V3.4.0                                   
-------------------------------------------------------------------------------
The WB97X-D3BJ functional is recognized
Active option DFTDOPT                   ...         5   

-------------------------   ----------------
Dispersion correction           -0.070085718
-------------------------   ----------------


-------------------------   --------------------
FINAL SINGLE POINT ENERGY      -781.363145983998
-------------------------   --------------------


           ************************************************************
           *        Program running with 12 parallel MPI-processes    *
           *              working on a common directory               *
           ************************************************************

------------------------------------------------------------------------------
                              ORCA PROPERTY CALCULATIONS
------------------------------------------------------------------------------

GBWName                                 ... orca.gbw
Number of atoms                         ...     31
Number of basis functions               ...   1416
Max core memory                         ...   1024 MB

Electric properties:
Dipole moment                           ... YES
Quadrupole moment                       ...  NO
Static polarizability (Dipole/Dipole)   ...  NO
Static polarizability (Dipole/Quad.)    ...  NO
Static polarizability (Quad./Quad.)     ...  NO
Static polarizability (Velocity)        ...  NO

Atomic electric properties:
Dipole moment                           ...  NO
Quadrupole moment                       ...  NO
Static polarizability                   ...  NO

Choice of electric origin               ... Center of mass
Position of electric origin             ...    -0.000028    -0.000009     0.000001

General magnetic properties:
Magnetizability                         ...  NO

EPR properties:
g-Tensor (aka g-matrix)                 ...  NO
Zero-Field splitting spin-orbit         ...  NO
Zero-field splitting spin-spin          ...  NO
Hyperfine couplings                     ...  NO (   0 nuclei)
Quadrupole couplings                    ...  NO (   0 nuclei)
Contact density                         ...  NO (   0 nuclei)

NMR properties:
Chemical shifts                         ...  NO (   0 nuclei)
Spin-rotation constants                 ...  NO (   0 nuclei)
Spin-spin couplings                     ...  NO (   0 nuclei,    0 pairs)

Choice of magnetic origin               ... GIAO
Position of magnetic origin             ...     0.000000     0.000000     0.000000

Properties with geometric perturbations:
SCF Hessian                             ...  NO
IR spectrum                             ...  NO
VCD spectrum                            ...  NO
X-ray spectroscopy properties:
SCF XES/XAS/RIXS spectra                ...  NO


-------------
DIPOLE MOMENT
-------------

Method             : SCF
Type of density    : Electron Density
Multiplicity       :   1
Irrep              :   0
Energy             :  -781.2930602658511816 Eh
Relativity type    : 
Basis              : AO
                                X                 Y                 Z
Electronic contribution:      5.487434948       2.398717456      -0.660214818
Nuclear contribution   :     -8.717701684      -3.393171524       0.797596320
                        -----------------------------------------
Total Dipole Moment    :     -3.230266736      -0.994454068       0.137381502
                        -----------------------------------------
Magnitude (a.u.)       :      3.382666959
Magnitude (Debye)      :      8.598056111


--------------------
Rotational spectrum 
--------------------
 
Rotational constants in cm-1:             0.068921             0.004418             0.004198 
Rotational constants in MHz :          2066.184962           132.435081           125.843091 

Dipole components along the rotational axes: 
x,y,z [a.u.] :    -3.229847    -1.002978     0.067523 
x,y,z [Debye]:    -8.209619    -2.549367     0.171631 

 

Dipole moment calculation done in   0.1 sec 

Maximum memory used throughout the entire PROP-calculation: 160.5 MB

--------------------------------
SUGGESTED CITATIONS FOR THIS RUN
--------------------------------

Below you find a list of papers that are relevant to this ORCA run
We neither can nor want to force you to cite these papers, but we appreciate if you do
You receive ORCA, which is the product of decades of hard work by many enthusiastic individuals, for free
The only thing we kindly ask in return is that you cite our papers,
We deeply appreciate it, if you show your appreciation for ORCA by not just citing the generic ORCA reference.

Please note that relegating all ORCA citations to the supporting information does *not* help us.
SI sections are not indexed - citations you put there will not count into any citation statistics
But we need these citations in order to attract the funding resources that allow us to do what we are doing

Therefore, if you are a happy ORCA user, please consider citing a few of the papers listed below in the main body of your paper

In addition to the list printed below, the program has created the file orca.bibtex that contains the list in bibtex format
You can import this file easily into all common literature databanks and citation aid programs


List of essential papers. We consider these as the minimum necessary citations

  1. Neese,F.
     Software update: the ORCA program system, version 5.0
     WIRES Comput. Molec. Sci., 2022 12(1)e1606
     doi.org/10.1002/wcms.1606

List of papers to cite with high priority. The work reported in these papers was absolutely
necessary for this run to complete.
Our perspective: the developers of density functionals and basis sets usually get cited in chemistry papers
Good! But without the algorithms to do something with them, the functionals or basis sets would not do anything.
Hence, in our opinion, the algorithm design and method developments papers are equally worthy of getting cited

  1. Neese,F.
     An improvement of the resolution of the identity approximation for the formation of the Coulomb matrix
     J. Comp. Chem., 2003 24(14)1740-1747
     doi.org/10.1002/jcc.10318
  2. Neese,F.; Wennmohs,F.; Hansen,A.; Becker,U.
     Efficient, approximate and parallel Hartree-Fock and hybrid DFT calculations. A 'chain-of-spheres' algorithm for the Hartree-Fock exchange
     Chem. Phys., 2009 356(1-3)98-109
     doi.org/10.1016/j.chemphys.2008.10.036
  3. Helmich-Paris,B.; de Souza,B.; Neese,F.; Izsák,R.
     An improved chain of spheres for exchange algorithm
     J. Chem. Phys., 2021 155 104109
     doi.org/doi: 10.1063/5.0058766.
  4. Neese,F.
     The SHARK Integral Generation and Digestion System
     J. Comp. Chem., 2022  1-16
     doi.org/10.1002/jcc.26942
  5. Caldeweyher,E.; Bannwarth,C.; Grimme,S.
     Extension of the D3 dispersion coefficient model
     J. Chem. Phys., 2017 147 034112
     doi.org/10.1063/1.4993215
  6. Caldeweyher,E.; Ehlert,S.; Hansen,A.; Neugebauer,H.; Spicher,S.; Bannwarth,C.; Grimme,S.
     A generally applicable atomic-charge dependent London dispersion correction
     J. Chem. Phys., 2019 150 154122
     doi.org/10.1063/1.5090222
  7. Caldeweyher,E.; Mewes,J.; Ehlert,S.; Grimme,S.
     Extension and evaluation of the D4 London-dispersion model for periodic systems
     Phys. Chem. Chem. Phys., 2020 22(16)8499-8512
     doi.org/10.1039/D0CP00502A
  8. Wittmann,L.; Gordiy,I.; Friede,M.; Helmich-Paris,B.; Grimme,S.; Hansen,A.; Bursch,M.
     Extension of the D3 and D4 London Dispersion Corrections to the full Actinides Series
     Phys. Chem. Chem. Phys., 2024 26(32)21379-21394
     doi.org/https://doi.org/10.1039/D4CP01514B 

List of suggested additional citations. These are papers that are important in the 'surrounding' of 
of this run, or papers that preceded the highly important papers. If you like your results we are grateful for a citation.

  1. Izsak,R.; Neese,F.
     An overlap fitted chain of spheres exchange method
     J. Chem. Phys., 2011 135 144105
     doi.org/10.1063/1.3646921
  2. Izsak,R.; Hansen,A.; Neese,F.
     The resolution of identity and chain of spheres approximations for the LPNO-CCSD singles Fock term
     Molec. Phys., 2012 110 2413-2417
     doi.org/10.1080/00268976.2012.687466
  3. Neese,F.
     The ORCA program system
     WIRES Comput. Molec. Sci., 2012 2(1)73-78
     doi.org/10.1002/wcms.81
  4. Izsak,R.; Neese,F.; Klopper,W.
     Robust fitting techniques in the chain of spheres approximation to the Fock exchange: The role of the complementary space
     J. Chem. Phys., 2013 139 
     doi.org/10.1063/1.4819264
  5. Neese,F.
     Software update: the ORCA program system, version 4.0
     WIRES Comput. Molec. Sci., 2018 8(1)1-6
     doi.org/10.1002/wcms.1327
  6. Neese,F.; Wennmohs,F.; Becker,U.; Riplinger,C.
     The ORCA quantum chemistry program package
     J. Chem. Phys., 2020 152 Art. No. L224108
     doi.org/10.1063/5.0004608

List of optional additional citations

  1. Neese,F.
     Approximate second-order SCF convergence for spin unrestricted wavefunctions
     Chem. Phys. Lett., 2000 325(1-3)93-98
     doi.org/10.1016/s0009-2614(00)00662-x

Timings for individual modules:

Sum of individual times          ...      308.943 sec (=   5.149 min)
Startup calculation              ...       14.337 sec (=   0.239 min)   4.6 %
SCF iterations                   ...      292.994 sec (=   4.883 min)  94.8 %
Property calculations            ...        1.612 sec (=   0.027 min)   0.5 %
                             ****ORCA TERMINATED NORMALLY****
TOTAL RUN TIME: 0 days 0 hours 5 minutes 9 seconds 994 msec
