# Supplementary material for: Photovermellogens: Minimalistic Pyridinium-Based Acylhydrazones with Photoswitchable Basicity for Operation in Aqueous Media
Source: J Org Chem. 2026 May 4;91(19):6559–65. doi: 10.1021/acs.joc.5c02962 (PMC13185115; doi:10.1021/acs.joc.5c02962)
Supplement: Supplementary file 3 [file jo5c02962_si_003.zip › thermodynamics/zpa/2e/orca.out]

                                 *****************
                                 * O   R   C   A *
                                 *****************

                                            #,                                       
                                            ###                                      
                                            ####                                     
                                            #####                                    
                                            ######                                   
                                           ########,                                 
                                     ,,################,,,,,                         
                               ,,#################################,,                 
                          ,,##########################################,,             
                       ,#########################################, ''#####,          
                    ,#############################################,,   '####,        
                  ,##################################################,,,,####,       
                ,###########''''           ''''###############################       
              ,#####''   ,,,,##########,,,,          '''####'''          '####       
            ,##' ,,,,###########################,,,                        '##       
           ' ,,###''''                  '''############,,,                           
         ,,##''                                '''############,,,,        ,,,,,,###''
      ,#''                                            '''#######################'''  
     '                                                          ''''####''''         
             ,#######,   #######,   ,#######,      ##                                
            ,#'     '#,  ##    ##  ,#'     '#,    #''#        ,####,   ,####,        
            ##       ##  ##   ,#'  ##            #'  '#       #'       #'  '#        
            ##       ##  #######   ##           ,######,      #####,   #    #        
            '#,     ,#'  ##    ##  '#,     ,#' ,#      #,     #,   #   #,  ,#        
             '#######'   ##     ##  '#######'  #'      '#     '####' # '####'        


                #########################################################
                #                        -***-                          #
                #          Department of theory and spectroscopy        #
                #                                                       #
                #                      Frank Neese                      #
                #                                                       #
                #     Directorship, Architecture, Infrastructure        #
                #                    SHARK, DRIVERS                     #
                #        Core code/Algorithms in most modules           #
                #                                                       #
                #        Max Planck Institute fuer Kohlenforschung      #
                #                Kaiser Wilhelm Platz 1                 #
                #                 D-45470 Muelheim/Ruhr                 #
                #                      Germany                          #
                #                                                       #
                #                  All rights reserved                  #
                #                        -***-                          #
                #########################################################


                         Program Version 6.0.1  -  RELEASE   -


 With contributions from (in alphabetic order):
[Max-Planck-Institut fuer Kohlenforschung]                               
  Daniel Aravena         : Magnetic Suceptibility                        
  Michael Atanasov       : Ab Initio Ligand Field Theory (pilot matlab implementation)
  Alexander A. Auer      : GIAO ZORA, VPT2 properties, NMR spectrum      
  Ute Becker             : All parallelization in ORCA, NUMFREQ, NUMCALC 
  Giovanni Bistoni       : ED, misc. LED, open-shell LED, HFLD           
  Martin Brehm           : Molecular dynamics                            
  Dmytro Bykov           : pre 5.0 version of the SCF Hessian            
  Marcos Casanova-Páez   : Triplet and SCS-CIS(D). UHF-(DLPNO)-IP/EA/STEOM-CCSD. UHF-CVS-IP/STEOM-CCSD   
  Vijay G. Chilkuri      : MRCI spin determinant printing, contributions to CSF-ICE 
  Pauline Colinet        : FMM embedding                                 
  Dipayan Datta          : RHF DLPNO-CCSD density                        
  Achintya Kumar Dutta   : EOM-CC, STEOM-CC                              
  Nicolas Foglia         : Exact transition moments, OPA infrastructure, MCD improvements    
  Dmitry Ganyushin       : Spin-Orbit,Spin-Spin,Magnetic field MRCI      
  Miquel Garcia-Rates    : C-PCM and meta-GGA Hessian, CCSD/C-PCM, Gaussian charge scheme 
  Tiago L. C. Gouveia    : GS-ROHF, GS-ROCIS                             
  Yang Guo               : DLPNO-NEVPT2, F12-NEVPT2, CIM, IAO-localization        
  Andreas Hansen         : Spin unrestricted coupled pair/coupled cluster methods 
  Ingolf Harden          : AUTO-CI MPn and infrastructure                
  Benjamin Helmich-Paris : MC-RPA, TRAH-(SCF,CASSCF), AVAS, COSX integrals, SCF dyn. polar. 
  Lee Huntington         : MR-EOM, pCC                                   
  Robert Izsak           : Overlap fitted RIJCOSX, COSX-SCS-MP3, EOM     
  Riya Kayal             : Wick's Theorem for AUTO-CI, AUTO-CI UHF-CCSDT 
  Emily Kempfer          : AUTO-CI, RHF CISDT and CCSDT                  
  Christian Kollmar      : KDIIS, OOCD, Brueckner-CCSD(T), CCSD density, CASPT2, CASPT2-K, improved NEVPT2 
  Axel Koslowski         : Symmetry handling                             
  Simone Kossmann        : meta-GGA functionals, TD-DFT gradient, OOMP2, (MP2 Hessian; deprecated post 5.0) 
  Lucas Lang             : DCDCAS                                        
  Marvin Lechner         : AUTO-CI (C++ implementation), FIC-MRCC        
  Spencer Leger          : CASSCF response                               
  Dagmar Lenk            : GEPOL surface, SMD, ORCA-2-JSON               
  Dimitrios Liakos       : Extrapolation schemes; Compound Job, initial MDCI parallelization 
  Dimitrios Manganas     : Further ROCIS development; embedding schemes. LFT, Crystal Embedding 
  Dimitrios Pantazis     : SARC Basis sets                               
  Anastasios Papadopoulos: AUTO-CI, single reference methods and gradients 
  Taras Petrenko         : pre 6.0 DFT Hessian and TD-DFT gradient, (ASA, deprecated), ECA, 1-Electron XAS/XES, NRVS 
  Peter Pinski           : DLPNO-MP2, DLPNO-MP2 Gradient                 
  Christoph Reimann      : Effective Core Potentials                     
  Marius Retegan         : Local ZFS, SOC                                
  Christoph Riplinger    : Optimizer, TS searches, QM/MM, DLPNO-CCSD(T), (RO)-DLPNO pert. Triples 
  Michael Roemelt        : Original ROCIS implementation                 
  Masaaki Saitow         : Open-shell DLPNO-CCSD energy and density      
  Barbara Sandhoefer     : DKH picture change effects                    
  Kantharuban Sivalingam : CASSCF convergence/infrastructure, NEVPT2 and variants, FIC-MRCI 
  Bernardo de Souza      : ESD, SOC TD-DFT                               
  Georgi L. Stoychev     : AutoAux, RI-MP2 NMR, DLPNO-MP2 response, X2C  
  Van Anh Tran           : RI-MP2 g-tensors                              
  Willem Van den Heuvel  : Paramagnetic NMR                              
  Zikuan Wang            : NOTCH, Electric field optimization            
  Frank Wennmohs         : Technical directorship and infrastructure     
  Hang Xu                : AUTO-CI-Response properties                   
                                                                         
[FACCTs GmbH]                                                            
  Markus Bursch, Miquel Garcia-Rates, Christoph Riplinger, Bernardo de Souza, Georgi L. Stoychev 
                                                                 
  APM, Basis sets (HGBS, AHGBS, def-TZVP (Ac-Lr), def2-XVPD (La-Lu)), CI-OPT, improved COSX, DLPNO-Multilevel,           
  DOCKER, DRACO, updates on ESD, GOAT, IRC, LR-CPCM, MBIS, meta-GGA TD-DFT gradient, ML-optimized integration grids, 
  MM, NACMEs, nearIR, NEB, NEB-TS, NL-DFT gradient (VV10), 2- and 3-layer-ONIOM, interface openCOSMO-RS, QMMM,   
  Crystal-QMMM, SF, symmetry and pop. for TD-DFT, r2SCAN hybrids, SOLVATOR                                   
                                                                         
[Other institutions]                                                     
  V. Asgeirsson          : NEB                                           
  Christoph Bannwarth    : sTDA-DFT, sTD-DFT, PBEh-3c, B97-3c, D3        
  Sebastian Ehlert       : rSCAN, r2SCAN, r2SCAN-3c, D4, dhf basis sets  
  Marvin Friede          : D4 for Fr, Ra, Ac-Lr                          
  Lars Goerigk           : TD-DFT with DH, B97 family of functionals     
  Stefan Grimme          : VdW corrections, initial TS optimization, DFT functionals, gCP, sTDA/sTD-DF 
  Waldemar Hujo          : DFT-NL                                        
  H. Jonsson             : NEB                                           
  Holger Kruse           : gCP                                           
  Marcel Mueller         : wB97X-3c, vDZP basis set                      
  Hagen Neugebauer       : wr2SCAN                                       
  Tobias Risthaus        : range-separated hybrid DFT                    
  Lukas Wittmann         : regularized MP2, r2SCAN double-hybrids, wr2SCAN        
                                                                         
We gratefully acknowledge several colleagues who have allowed us to      
interface, adapt or use parts of their codes:                            
  Ed Valeev, F. Pavosevic, A. Kumar             : LibInt (2-el integral package), F12 methods 
  Garnet Chan, S. Sharma, J. Yang, R. Olivares  : DMRG                   
  Ulf Ekstrom                                   : XCFun DFT Library      
  Mihaly Kallay                                 : mrcc  (arbitrary order and MRCC methods)
  Frank Weinhold                                : gennbo (NPA and NBO analysis)           
  Simon Mueller                                 : openCOSMO-RS                            
  Christopher J. Cramer and Donald G. Truhlar   : smd solvation model                     
  S Lehtola, MJT Oliveira, MAL Marques          : LibXC Library                           
  Liviu Ungur et al                             : ANISO software                          


 Your calculation uses the libint2 library for the computation of 2-el integrals
 For citations please refer to: http://libint.valeyev.net

 Your ORCA version has been built with support for libXC version: 6.2.2
 For citations please refer to: https://libxc.gitlab.io

 This ORCA versions uses:
   CBLAS   interface :  Fast vector & matrix operations
   LAPACKE interface :  Fast linear algebra routines
   SCALAPACK package :  Parallel linear algebra routines
   Shared memory     :  Shared parallel matrices
   BLAS/LAPACK       :  OpenBLAS 0.3.27  USE64BITINT DYNAMIC_ARCH NO_AFFINITY SkylakeX SINGLE_THREADED
        Core in use  :  SkylakeX
   Copyright (c) 2011-2014, The OpenBLAS Project


***************************************
The coordinates will be read from file: coord.xyz
***************************************


Your calculation utilizes the geometrical counterpoise correction gCP
Please cite in your paper:
H.Kruse, S. Grimme J.Chem.Phys., 136, (2012), 154101 
   

Your calculation utilizes the atom-pairwise dispersion correction
with the Becke-Johnson damping scheme (D3BJ)


Your calculation employs the composite approach PBEh-3c.
Please cite in your paper:
S. Grimme, J. G. Brandenburg, C. Bannwarth, A. Hansen J.Chem.Phys., 143, (2015), 054107 
   

================================================================================

----- Orbital basis set information -----
Your calculation utilizes the basis: def2-mSVP

----- AuxJ basis set information -----
Your calculation utilizes the auxiliary basis: def2/J
   F. Weigend, Phys. Chem. Chem. Phys. 8, 1057 (2006).

================================================================================
                                        WARNINGS
                       Please study these warnings very carefully!
================================================================================


================================================================================
                                       INPUT FILE
================================================================================
NAME = orca.inp
|  1> ! PBEH-3c FREQ VERYTIGHTSCF CPCM(water)
|  2> %pal nprocs 12 end
|  3> * XYZFILE 0 1 coord.xyz
|  4> 
|  5> 
|  6>                          ****END OF INPUT****
================================================================================

                       ****************************
                       * Single Point Calculation *
                       ****************************

---------------------------------
CARTESIAN COORDINATES (ANGSTROEM)
---------------------------------
  N     -5.174092   -0.099177    0.058114
  C     -4.400251   -1.174433   -0.207469
  C     -3.043711   -1.101975   -0.248637
  C     -2.375428    0.133388   -0.003156
  C     -3.230312    1.235811    0.273812
  C     -4.579946    1.091986    0.298272
  H     -4.922969   -2.102772   -0.390014
  H     -2.485139   -1.997043   -0.473098
  N     -1.059875    0.357994   -0.009655
  H     -2.801542    2.209083    0.466343
  H     -5.239376    1.922310    0.507447
  C     -6.623765   -0.224493    0.152076
  H     -6.949054   -1.096804   -0.406582
  H     -6.929682   -0.330350    1.191363
  H     -7.094471    0.657647   -0.273198
  N     -0.368915   -0.740084   -0.269794
  C      0.923425   -0.711143   -0.304351
  C      1.837924    0.428731   -0.150787
  H      1.377323   -1.673449   -0.509708
  O      1.489349    1.597079   -0.149903
  C      3.292766    0.094805   -0.034515
  C      3.744594   -1.116849    0.488446
  C      5.103655   -1.364038    0.621162
  C      6.027501   -0.409398    0.219865
  C      5.587311    0.801475   -0.301743
  C      4.230805    1.055337   -0.416831
  H      3.042072   -1.870218    0.820141
  H      5.439727   -2.303641    1.039527
  H      7.087541   -0.605766    0.315654
  H      6.303652    1.549388   -0.615791
  H      3.894827    2.002430   -0.818261

----------------------------
CARTESIAN COORDINATES (A.U.)
----------------------------
  NO LB      ZA    FRAG     MASS         X           Y           Z
   0 N     7.0000    0    14.007   -9.777616   -0.187418    0.109820
   1 C     6.0000    0    12.011   -8.315269   -2.219357   -0.392060
   2 C     6.0000    0    12.011   -5.751779   -2.082431   -0.469857
   3 C     6.0000    0    12.011   -4.488908    0.252068   -0.005965
   4 C     6.0000    0    12.011   -6.104406    2.335344    0.517430
   5 C     6.0000    0    12.011   -8.654843    2.063555    0.563651
   6 H     1.0000    0     1.008   -9.303063   -3.973664   -0.737019
   7 H     1.0000    0     1.008   -4.696232   -3.773865   -0.894026
   8 N     7.0000    0    14.007   -2.002873    0.676511   -0.018245
   9 H     1.0000    0     1.008   -5.294148    4.174561    0.881260
  10 H     1.0000    0     1.008   -9.900986    3.632639    0.958936
  11 C     6.0000    0    12.011  -12.517101   -0.424231    0.287383
  12 H     1.0000    0     1.008  -13.131809   -2.072659   -0.768329
  13 H     1.0000    0     1.008  -13.095202   -0.624272    2.251350
  14 H     1.0000    0     1.008  -13.406607    1.242773   -0.516269
  15 N     7.0000    0    14.007   -0.697148   -1.398555   -0.509838
  16 C     6.0000    0    12.011    1.745020   -1.343866   -0.575140
  17 C     6.0000    0    12.011    3.473173    0.810183   -0.284945
  18 H     1.0000    0     1.008    2.602764   -3.162361   -0.963208
  19 O     8.0000    0    15.999    2.814462    3.018042   -0.283275
  20 C     6.0000    0    12.011    6.222425    0.179156   -0.065224
  21 C     6.0000    0    12.011    7.076256   -2.110539    0.923030
  22 C     6.0000    0    12.011    9.644510   -2.577657    1.173826
  23 C     6.0000    0    12.011   11.390327   -0.773650    0.415485
  24 C     6.0000    0    12.011   10.558487    1.514568   -0.570211
  25 C     6.0000    0    12.011    7.995063    1.994298   -0.787696
  26 H     1.0000    0     1.008    5.748683   -3.534201    1.549841
  27 H     1.0000    0     1.008   10.279594   -4.353250    1.964421
  28 H     1.0000    0     1.008   13.393512   -1.144733    0.596500
  29 H     1.0000    0     1.008   11.912177    2.927918   -1.163676
  30 H     1.0000    0     1.008    7.360156    3.784045   -1.546290

--------------------------------
INTERNAL COORDINATES (ANGSTROEM)
--------------------------------
 N      0   0   0     0.000000000000     0.00000000     0.00000000
 C      1   0   0     1.351125225870     0.00000000     0.00000000
 C      2   1   0     1.359097483956   122.35655589     0.00000000
 C      3   2   1     1.425828119516   120.58345116     0.25751046
 C      4   3   2     1.422278088479   115.04802890   359.85641445
 C      1   2   3     1.352610787329   118.95703586   359.67848740
 H      2   1   3     1.080911995658   116.08576663   180.18318366
 H      3   2   1     1.078671542583   118.61508327   180.41191581
 N      4   3   2     1.334604822354   127.37159144   180.04029475
 H      5   4   3     1.080819029744   119.61854665   180.28378918
 H      6   1   2     1.080758826083   116.29064702   180.10303965
 C      1   2   3     1.458110283705   120.91024618   182.69996093
 H     12   1   2     1.085743077615   109.49708769   336.26726159
 H     12   1   2     1.088534711856   110.44410350    96.55752824
 H     12   1   2     1.086551264158   109.61552759   217.07135960
 N      9   4   3     1.323205647674   112.08790809   359.40355470
 C     16   9   4     1.293125150415   120.56731889   180.61873154
 C     17  16   9     1.469422841239   129.53449277   356.79264579
 H     17  16   9     1.083617867748   113.81647958   178.99354949
 O     18  17  16     1.219238804789   124.43690374   348.93626532
 C     18  17  16     1.497193823294   116.09428355   170.98378710
 C     21  18  17     1.394898819880   122.52052827   332.14585488
 C     22  21  18     1.387718516186   120.51780622   182.30607093
 C     23  22  21     1.387756885195   120.11762596   359.31643748
 C     24  23  22     1.389983900204   119.79846579     0.71589200
 C     25  24  23     1.384846026022   120.07186011     0.18236132
 H     22  21  18     1.082184281345   120.61987229     0.79173122
 H     23  22  21     1.082048059888   119.72441759   179.26374664
 H     24  23  22     1.082321981002   120.10637093   180.52057523
 H     25  24  23     1.082194639567   120.08771559   179.97716479
 H     26  25  24     1.082133809788   119.69554137   179.63530123

---------------------------
INTERNAL COORDINATES (A.U.)
---------------------------
 N      0   0   0     0.000000000000     0.00000000     0.00000000
 C      1   0   0     2.553256649526     0.00000000     0.00000000
 C      2   1   0     2.568322033978   122.35655589     0.00000000
 C      3   2   1     2.694424659928   120.58345116     0.25751046
 C      4   3   2     2.687716073503   115.04802890   359.85641445
 C      1   2   3     2.556063953839   118.95703586   359.67848740
 H      2   1   3     2.042627646664   116.08576663   180.18318366
 H      3   2   1     2.038393803936   118.61508327   180.41191581
 N      4   3   2     2.522037611259   127.37159144   180.04029475
 H      5   4   3     2.042451966547   119.61854665   180.28378918
 H      6   1   2     2.042338198114   116.29064702   180.10303965
 C      1   2   3     2.755429109257   120.91024618   182.69996093
 H     12   1   2     2.051757068493   109.49708769   336.26726159
 H     12   1   2     2.057032492675   110.44410350    96.55752824
 H     12   1   2     2.053284319725   109.61552759   217.07135960
 N      9   4   3     2.500496292962   112.08790809   359.40355470
 C     16   9   4     2.443652391170   120.56731889   180.61873154
 C     17  16   9     2.776806744871   129.53449277   356.79264579
 H     17  16   9     2.047741003867   113.81647958   178.99354949
 O     18  17  16     2.304027432900   124.43690374   348.93626532
 C     18  17  16     2.829286295423   116.09428355   170.98378710
 C     21  18  17     2.635976754103   122.52052827   332.14585488
 C     22  21  18     2.622407946562   120.51780622   182.30607093
 C     23  22  21     2.622480453483   120.11762596   359.31643748
 C     24  23  22     2.626688901945   119.79846579     0.71589200
 C     25  24  23     2.616979726831   120.07186011     0.18236132
 H     22  21  18     2.045031918177   120.61987229     0.79173122
 H     23  22  21     2.044774496930   119.72441759   179.26374664
 H     24  23  22     2.045292132816   120.10637093   180.52057523
 H     25  24  23     2.045051492380   120.08771559   179.97716479
 H     26  25  24     2.044936540755   119.69554137   179.63530123

---------------------
BASIS SET INFORMATION
---------------------
There are 4 groups of distinct atoms

 Group   1 Type N   : 8s4p1d contracted to 4s2p1d pattern {5111/31/1}
 Group   2 Type C   : 8s4p1d contracted to 4s2p1d pattern {5111/31/1}
 Group   3 Type H   : 4s contracted to 2s pattern {31}
 Group   4 Type O   : 8s4p1d contracted to 4s2p1d pattern {5111/31/1}

Atom   0N    basis set group =>   1
Atom   1C    basis set group =>   2
Atom   2C    basis set group =>   2
Atom   3C    basis set group =>   2
Atom   4C    basis set group =>   2
Atom   5C    basis set group =>   2
Atom   6H    basis set group =>   3
Atom   7H    basis set group =>   3
Atom   8N    basis set group =>   1
Atom   9H    basis set group =>   3
Atom  10H    basis set group =>   3
Atom  11C    basis set group =>   2
Atom  12H    basis set group =>   3
Atom  13H    basis set group =>   3
Atom  14H    basis set group =>   3
Atom  15N    basis set group =>   1
Atom  16C    basis set group =>   2
Atom  17C    basis set group =>   2
Atom  18H    basis set group =>   3
Atom  19O    basis set group =>   4
Atom  20C    basis set group =>   2
Atom  21C    basis set group =>   2
Atom  22C    basis set group =>   2
Atom  23C    basis set group =>   2
Atom  24C    basis set group =>   2
Atom  25C    basis set group =>   2
Atom  26H    basis set group =>   3
Atom  27H    basis set group =>   3
Atom  28H    basis set group =>   3
Atom  29H    basis set group =>   3
Atom  30H    basis set group =>   3
---------------------------------
AUXILIARY/J BASIS SET INFORMATION
---------------------------------
There are 4 groups of distinct atoms

 Group   1 Type N   : 12s5p4d2f1g contracted to 6s4p3d1f1g pattern {711111/2111/211/2/1}
 Group   2 Type C   : 12s5p4d2f1g contracted to 6s4p3d1f1g pattern {711111/2111/211/2/1}
 Group   3 Type H   : 5s2p1d contracted to 3s1p1d pattern {311/2/1}
 Group   4 Type O   : 12s5p4d2f1g contracted to 6s4p3d1f1g pattern {711111/2111/211/2/1}

Atom   0N    basis set group =>   1
Atom   1C    basis set group =>   2
Atom   2C    basis set group =>   2
Atom   3C    basis set group =>   2
Atom   4C    basis set group =>   2
Atom   5C    basis set group =>   2
Atom   6H    basis set group =>   3
Atom   7H    basis set group =>   3
Atom   8N    basis set group =>   1
Atom   9H    basis set group =>   3
Atom  10H    basis set group =>   3
Atom  11C    basis set group =>   2
Atom  12H    basis set group =>   3
Atom  13H    basis set group =>   3
Atom  14H    basis set group =>   3
Atom  15N    basis set group =>   1
Atom  16C    basis set group =>   2
Atom  17C    basis set group =>   2
Atom  18H    basis set group =>   3
Atom  19O    basis set group =>   4
Atom  20C    basis set group =>   2
Atom  21C    basis set group =>   2
Atom  22C    basis set group =>   2
Atom  23C    basis set group =>   2
Atom  24C    basis set group =>   2
Atom  25C    basis set group =>   2
Atom  26H    basis set group =>   3
Atom  27H    basis set group =>   3
Atom  28H    basis set group =>   3
Atom  29H    basis set group =>   3
Atom  30H    basis set group =>   3


           ************************************************************
           *        Program running with 12 parallel MPI-processes    *
           *              working on a common directory               *
           ************************************************************
------------------------------------------------------------------------------
                             ORCA STARTUP CALCULATIONS
                           -- RI-GTO INTEGRALS CHOSEN --
------------------------------------------------------------------------------
------------------------------------------------------------------------------
                   ___                                                        
                  /   \      - P O W E R E D   B Y -                         
                 /     \                                                     
                 |  |  |   _    _      __       _____    __    __             
                 |  |  |  | |  | |    /  \     |  _  \  |  |  /  |          
                  \  \/   | |  | |   /    \    | | | |  |  | /  /          
                 / \  \   | |__| |  /  /\  \   | |_| |  |  |/  /          
                |  |  |   |  __  | /  /__\  \  |    /   |      \           
                |  |  |   | |  | | |   __   |  |    \   |  |\   \          
                \     /   | |  | | |  |  |  |  | |\  \  |  | \   \       
                 \___/    |_|  |_| |__|  |__|  |_| \__\ |__|  \__/        
                                                                              
                      - O R C A' S   B I G   F R I E N D -                    
                                      &                                       
                       - I N T E G R A L  F E E D E R -                       
                                                                              
 v1 FN, 2020, v2 2021, v3 2022-2024                                           
------------------------------------------------------------------------------


----------------------
SHARK INTEGRAL PACKAGE
----------------------

Number of atoms                             ...     31
Number of basis functions                   ...    296
Number of shells                            ...    152
Maximum angular momentum                    ...      2
Integral batch strategy                     ... SHARK/LIBINT Hybrid
RI-J (if used) integral strategy            ... SPLIT-RIJ (Revised 2003 algorithm where possible)
Printlevel                                  ...      1
Contraction scheme used                     ... SEGMENTED contraction
Prescreening option                         ... SCHWARTZ
   Thresh                                   ... 1.000e-12
   Tcut                                     ... 1.000e-14
   Tpresel                                  ... 1.000e-14 
Coulomb Range Separation                    ... NOT USED
Exchange Range Separation                   ... NOT USED
Multipole approximations                    ... NOT USED
Finite Nucleus Model                        ... NOT USED
CABS basis                                  ... NOT available
Auxiliary Coulomb fitting basis             ... AVAILABLE
   # of basis functions in Aux-J            ...   1025
   # of shells in Aux-J                     ...    335
   Maximum angular momentum in Aux-J        ...      4
Auxiliary J/K fitting basis                 ... NOT available
Auxiliary Correlation fitting basis         ... NOT available
Auxiliary 'external' fitting basis          ... NOT available

Checking pre-screening integrals            ... done (  0.0 sec) Dimension = 152
Check shell pair data                       ... done (  0.0 sec)
Shell pair information
Shell pair cut-off parameter TPreSel        ...   1.0e-14
Total number of shell pairs                 ...     11628
Shell pairs after pre-screening             ...      7433
Total number of primitive shell pairs       ...     41314
Primitive shell pairs kept                  ...     17489
          la=0 lb=0:   2708 shell pairs
          la=1 lb=0:   2544 shell pairs
          la=1 lb=1:    563 shell pairs
          la=2 lb=0:   1024 shell pairs
          la=2 lb=1:    487 shell pairs
          la=2 lb=2:    107 shell pairs

Calculating one electron integrals          ... done (  0.0 sec)
Calculating RI/J V-Matrix + Cholesky decomp.... done (  0.1 sec)
Calculating Nuclear repulsion               ... done (  0.0 sec) ENN=   1133.368706631018 Eh

Diagonalization of the overlap matrix:
Smallest eigenvalue                        ... 4.257e-04
Time for diagonalization                   ...    0.016 sec
Threshold for overlap eigenvalues          ... 1.000e-07
Number of eigenvalues below threshold      ... 0
Time for construction of square roots      ...    0.006 sec
Total time needed                          ...    0.024 sec

-------------------
DFT GRID GENERATION
-------------------

General Integration Accuracy     IntAcc      ... 4.159
Radial Grid Type                 RadialGrid  ... OptM3 with GC (2021)
Angular Grid (max. ang.)         AngularGrid ... 3 (Lebedev-194)
Angular grid pruning method      GridPruning ... 4 (adaptive)
Weight generation scheme         WeightScheme... mBecke (2022)
Basis function cutoff            BFCut       ... 1.0000e-12
Integration weight cutoff        WCut        ... 1.0000e-14
Partially contracted basis set               ... off
Rotationally invariant grid construction     ... off
Angular grids for H and He will be reduced by one unit

Total number of grid points                  ...    76910
Total number of batches                      ...     1217
Average number of points per batch           ...       63
Average number of grid points per atom       ...     2481
Initializing property integral containers    ... done (  0.0 sec)

SHARK setup successfully completed in   0.9 seconds

Maximum memory used throughout the entire STARTUP-calculation: 27.0 MB


           ************************************************************
           *        Program running with 12 parallel MPI-processes    *
           *              working on a common directory               *
           ************************************************************
-------------------------------------------------------------------------------
                                 ORCA GUESS
                   Start orbitals & Density for SCF / CASSCF
-------------------------------------------------------------------------------

------------
SCF SETTINGS
------------
Hamiltonian:
 Density Functional     Method          .... DFT(GTOs)
 Exchange Functional    Exchange        .... PBE
   PBE kappa parameter   XKappa         ....  1.024500
   PBE mue parameter    XMuePBE         ....  0.123457
 Correlation Functional Correlation     .... PBE
   PBE beta parameter  CBetaPBE         ....  0.030000
 LDA part of GGA corr.  LDAOpt          .... PW91-LDA
 Gradients option       PostSCFGGA      .... off
 Hybrid DFT is turned on
   Fraction HF Exchange ScalHFX         ....  0.420000
   Scaling of DF-GGA-X  ScalDFX         ....  0.580000
   Scaling of DF-GGA-C  ScalDFC         ....  1.000000
   Scaling of DF-LDA-C  ScalLDAC        ....  1.000000
   Perturbative correction              ....  0.000000
 RI-approximation to the Coulomb term is turned on
   Number of AuxJ basis functions       .... 1025
   RIJ-ON(X) (HFX calculated with O(N)) .... on


General Settings:
 Integral files         IntName         .... orca
 Hartree-Fock type      HFTyp           .... RHF
 Total Charge           Charge          ....    0
 Multiplicity           Mult            ....    1
 Number of Electrons    NEL             ....  126
 Basis Dimension        Dim             ....  296
 Nuclear Repulsion      ENuc            ....   1133.3687066310 Eh

Convergence Acceleration:
 AO-DIIS                CNVDIIS         .... on
   Start iteration      DIISMaxIt       ....    12
   Startup error        DIISStart       ....  0.200000
   # of expansion vecs  DIISMaxEq       ....     5
   Bias factor          DIISBfac        ....   1.050
   Max. coefficient     DIISMaxC        ....  10.000
 MO-DIIS                CNVKDIIS        .... off
 Trust-Rad. Augm. Hess. CNVTRAH         .... auto
   Auto Start mean grad. ratio tolernc. ....  1.125000
   Auto Start start iteration           ....    50
   Auto Start num. interpolation iter.  ....    10
   Max. Number of Micro iterations      ....    24
   Max. Number of Macro iterations      .... Maxiter - #DIIS iter
   Number of Davidson start vectors     ....     2
   Converg. threshold    (grad. norm)   ....   2.000e-06
   Grad. Scal. Fac. for Micro threshold ....   0.100
   Minimum threshold for Micro iter.    ....   1.000e-02
   NR start threshold (gradient norm)   ....   1.000e-04
   Initial trust radius                 ....   0.400
   Minimum AH scaling param. (alpha)    ....   1.000
   Maximum AH scaling param. (alpha)    .... 1000.000
   Quad. conv. algorithm                .... NR
   White noise on init. David. guess    .... on
   Maximum white noise                  ....   0.010
   Pseudo random numbers                .... off
   Inactive MOs                         .... canonical
   Orbital update algorithm             .... Taylor
   Preconditioner                       .... Diag
   Full preconditioner red. dimension   ....   250
   COSX micro iterations for RIJONX calc.... off
 SOSCF                  CNVSOSCF        .... on
   Start iteration      SOSCFMaxIt      ....   150
   Startup grad/error   SOSCFStart      ....  0.003300
   Hessian update       SOSCFHessUp     .... L-BFGS
 Level Shifting         CNVShift        .... on
   Level shift para.    LevelShift      ....    0.2500
   Turn off err/grad.   ShiftErr        ....    0.0010
 Zerner damping         CNVZerner       .... off
 Static damping         CNVDamp         .... on
   Fraction old density DampFac         ....    0.7000
   Max. Damping (<1)    DampMax         ....    0.9800
   Min. Damping (>=0)   DampMin         ....    0.0000
   Turn off err/grad.   DampErr         ....    0.1000

SCF Procedure:
 Maximum # iterations   MaxIter         ....   125
 SCF integral mode      SCFMode         .... Direct
   Integral package                     .... SHARK and LIBINT hybrid scheme
 Reset frequency        DirectResetFreq ....    20
 Integral Threshold     Thresh          ....  1.000e-12 Eh
 Primitive CutOff       TCut            ....  1.000e-14 Eh

Convergence Tolerance:
 Convergence Check Mode ConvCheckMode   .... Total+1el-Energy
 Convergence forced     ConvForced      .... 0
 Energy Change          TolE            ....  1.000e-09 Eh
 1-El. energy change                    ....  1.000e-06 Eh
 Orbital Gradient       TolG            ....  2.000e-06
 Orbital Rotation angle TolX            ....  2.000e-06
 DIIS Error             TolErr          ....  1.000e-08

--------------------------------
INITIAL GUESS: MINIMAL BASIS EHT
--------------------------------
The minimal basis has 103 functions
EHT matrix was diagonalized
Basis set overlap was calculated now projecting the orbitals
Using GuessMode=FMatrix for the initial guess
C*T matrix was formed
Effective Fockian was calculated
Effective Fockian was diagonalized
Initial density was built
                      ------------------
                      INITIAL GUESS DONE
                      ------------------
             **** ENERGY FILE WAS UPDATED (orca.en.tmp) ****
Finished Guess after   0.3 sec
Maximum memory used throughout the entire GUESS-calculation: 16.7 MB


           ************************************************************
           *        Program running with 12 parallel MPI-processes    *
           *              working on a common directory               *
           ************************************************************

-------------------------------------------------------------------------------------------
                                      ORCA LEAN-SCF
                              memory conserving SCF solver
-------------------------------------------------------------------------------------------

--------------------
CPCM SOLVATION MODEL
--------------------
CPCM parameters:
  Epsilon                                         ...      80.1510
  Refrac                                          ...       1.3328
  Rsolv                                           ...       1.3000
  Surface type                                    ... GAUSSIAN VDW
  Discretization scheme                           ... Constant charge density
    Threshold for H atoms                         ...       5.0000 (charges/Ang^2)
    Threshold for non-H atoms                     ...       5.0000 (charges/Ang^2)
  Epsilon function type                           ...         CPCM
Solvent:                                          ... WATER
Radii:
  Scheme                                          ... Element-dependent radii
  Radius for N  used is    3.5149 Bohr (=   1.8600 Ang.)
  Radius for C  used is    3.8550 Bohr (=   2.0400 Ang.)
  Radius for H  used is    2.4944 Bohr (=   1.3200 Ang.)
  Radius for O  used is    3.4469 Bohr (=   1.8240 Ang.)
Calculating surface                               ...        done! (  0.0s)
Cavity surface points                             ...         2917
Cavity Volume                                     ...    1981.4868
Cavity Surface-area                               ...    1051.1398
Calculating surface distance matrix               ...        done! (  0.1s)
Performing Cholesky decomposition & store         ...        done! (  0.2s)
Overall time for CPCM initialization              ...                 0.3s

----------------------------------------D-I-I-S--------------------------------------------
Iteration    Energy (Eh)           Delta-E    RMSDP     MaxDP     DIISErr   Damp  Time(sec)
-------------------------------------------------------------------------------------------
               ***  Starting incremental Fock matrix formation  ***
    1    -776.6766688748625711     0.00e+00  5.69e-03  1.74e-01  5.16e-01  0.700   3.0
Warning: op=0 Small HOMO/LUMO gap (   0.097) - skipping pre-diagonalization
         Will do a full diagonalization
    2    -777.4897563973618162    -8.13e-01  4.53e-03  1.31e-01  2.98e-01  0.700   3.0
    3    -777.9607954834659722    -4.71e-01  2.88e-03  7.93e-02  2.08e-01  0.700   2.5
                               ***Turning on AO-DIIS***
    4    -778.2823554443757530    -3.22e-01  1.99e-03  4.52e-02  1.45e-01  0.700   2.4
    5    -778.5072984595010439    -2.25e-01  1.43e-03  3.24e-02  1.02e-01  0.700   2.5
    6    -778.6722890247158375    -1.65e-01  1.05e-03  2.79e-02  7.18e-02  0.700   2.9
    7    -778.7913850729246406    -1.19e-01  2.60e-03  7.41e-02  5.04e-02  0.000   2.6
    8    -779.0713009421488096    -2.80e-01  3.19e-04  1.67e-02  2.54e-02  0.000   2.5
    9    -779.0726658875123576    -1.36e-03  8.73e-05  4.33e-03  7.65e-03  0.000   2.3
                              *** Initializing SOSCF ***
---------------------------------------S-O-S-C-F--------------------------------------
Iteration    Energy (Eh)           Delta-E    RMSDP     MaxDP     MaxGrad    Time(sec)
--------------------------------------------------------------------------------------
   10    -779.0728185361226679    -1.53e-04  4.70e-05  1.30e-03  1.78e-03     2.3
               *** Restarting incremental Fock matrix formation ***
   11    -779.0728464982473724    -2.80e-05  6.46e-05  1.84e-03  9.92e-04     2.6
   12    -779.0728664575262883    -2.00e-05  6.65e-05  2.23e-03  3.09e-04     2.1
   13    -779.0728696931846571    -3.24e-06  2.20e-05  1.08e-03  2.37e-04     2.1
   14    -779.0728730657408505    -3.37e-06  6.11e-06  1.94e-04  3.60e-05     2.1
   15    -779.0728730788830489    -1.31e-08  3.00e-06  9.31e-05  3.74e-05     1.9
   16    -779.0728731555916511    -7.67e-08  6.15e-07  2.64e-05  4.34e-06     1.9
   17    -779.0728731556198454    -2.82e-11  3.18e-07  1.37e-05  6.08e-06     1.7
                 **** Energy Check signals convergence ****

               *****************************************************
               *                     SUCCESS                       *
               *           SCF CONVERGED AFTER  17 CYCLES          *
               *****************************************************

             **** ENERGY FILE WAS UPDATED (orca.en.tmp) ****

----------------
TOTAL SCF ENERGY
----------------

Total Energy       :       -779.07287315561985 Eh          -21199.65065 eV

Components:
Nuclear Repulsion  :       1133.36870663101809 Eh           30840.53041 eV
Electronic Energy  :      -1912.39501685100208 Eh          -52038.91402 eV
One Electron Energy:      -3307.82313354020562 Eh          -90010.44351 eV
Two Electron Energy:       1395.42811668920353 Eh           37971.52949 eV
CPCM Dielectric    :         -0.04656293563576 Eh              -1.26704 eV

Virial components:
Potential Energy   :      -1552.34416486972782 Eh          -42241.43224 eV
Kinetic Energy     :        773.27129171410797 Eh           21041.78159 eV
Virial Ratio       :          2.00750264687656

DFT components:
N(Alpha)           :       62.999802199463 electrons
N(Beta)            :       62.999802199463 electrons
N(Total)           :      125.999604398925 electrons
E(X)               :      -58.766951199527 Eh       
E(C)               :       -5.529203024347 Eh       
E(XC)              :      -64.296154223874 Eh       

CPCM Solvation Model Properties:
Surface-charge          :         -0.02161937836665
Corrected charge        :          0.00000000000000
Outlying charge corr.   :          0.00002534416588 Eh               0.00069 eV
Free-energy (cav+disp)  :  This term is not implemented in the current solvation scheme

---------------
SCF CONVERGENCE
---------------

  Last Energy change         ...    2.8194e-11  Tolerance :   1.0000e-09
  Last MAX-Density change    ...    1.3659e-05  Tolerance :   1.0000e-08
  Last RMS-Density change    ...    3.1778e-07  Tolerance :   1.0000e-09
  Last DIIS Error            ...    1.7772e-03  Tolerance :   1.0000e-08
  Last Orbital Gradient      ...    6.0842e-06  Tolerance :   2.0000e-06
  Last Orbital Rotation      ...    9.5410e-06  Tolerance :   2.0000e-06


----------------
ORBITAL ENERGIES
----------------

  NO   OCC          E(Eh)            E(eV) 
   0   2.0000     -19.482293      -530.1402 
   1   2.0000     -14.731095      -400.8535 
   2   2.0000     -14.672749      -399.2658 
   3   2.0000     -14.634766      -398.2322 
   4   2.0000     -10.534608      -286.6613 
   5   2.0000     -10.511522      -286.0331 
   6   2.0000     -10.510469      -286.0044 
   7   2.0000     -10.503195      -285.8065 
   8   2.0000     -10.481278      -285.2101 
   9   2.0000     -10.461533      -284.6728 
  10   2.0000     -10.460821      -284.6534 
  11   2.0000     -10.458808      -284.5986 
  12   2.0000     -10.458595      -284.5928 
  13   2.0000     -10.457066      -284.5512 
  14   2.0000     -10.456217      -284.5281 
  15   2.0000     -10.455765      -284.5158 
  16   2.0000     -10.453463      -284.4532 
  17   2.0000     -10.453057      -284.4421 
  18   2.0000      -1.151210       -31.3260 
  19   2.0000      -1.126114       -30.6431 
  20   2.0000      -1.106011       -30.0961 
  21   2.0000      -0.967975       -26.3399 
  22   2.0000      -0.956404       -26.0251 
  23   2.0000      -0.889363       -24.2008 
  24   2.0000      -0.887381       -24.1469 
  25   2.0000      -0.860651       -23.4195 
  26   2.0000      -0.846109       -23.0238 
  27   2.0000      -0.805456       -21.9176 
  28   2.0000      -0.759624       -20.6704 
  29   2.0000      -0.744614       -20.2620 
  30   2.0000      -0.709485       -19.3061 
  31   2.0000      -0.691592       -18.8192 
  32   2.0000      -0.668801       -18.1990 
  33   2.0000      -0.632507       -17.2114 
  34   2.0000      -0.606015       -16.4905 
  35   2.0000      -0.595929       -16.2160 
  36   2.0000      -0.582793       -15.8586 
  37   2.0000      -0.554813       -15.0972 
  38   2.0000      -0.547404       -14.8956 
  39   2.0000      -0.539244       -14.6736 
  40   2.0000      -0.526520       -14.3273 
  41   2.0000      -0.518799       -14.1172 
  42   2.0000      -0.514508       -14.0005 
  43   2.0000      -0.507469       -13.8089 
  44   2.0000      -0.489311       -13.3148 
  45   2.0000      -0.486604       -13.2412 
  46   2.0000      -0.479160       -13.0386 
  47   2.0000      -0.476160       -12.9570 
  48   2.0000      -0.464855       -12.6493 
  49   2.0000      -0.457676       -12.4540 
  50   2.0000      -0.437375       -11.9016 
  51   2.0000      -0.431622       -11.7450 
  52   2.0000      -0.420988       -11.4557 
  53   2.0000      -0.418893       -11.3987 
  54   2.0000      -0.412233       -11.2174 
  55   2.0000      -0.399415       -10.8686 
  56   2.0000      -0.352877        -9.6023 
  57   2.0000      -0.333067        -9.0632 
  58   2.0000      -0.332348        -9.0437 
  59   2.0000      -0.304889        -8.2964 
  60   2.0000      -0.301841        -8.2135 
  61   2.0000      -0.258851        -7.0437 
  62   2.0000      -0.240507        -6.5445 
  63   0.0000      -0.063083        -1.7166 
  64   0.0000      -0.007363        -0.2004 
  65   0.0000      -0.000928        -0.0253 
  66   0.0000       0.010775         0.2932 
  67   0.0000       0.039092         1.0637 
  68   0.0000       0.123714         3.3664 
  69   0.0000       0.127919         3.4809 
  70   0.0000       0.150817         4.1039 
  71   0.0000       0.171941         4.6788 
  72   0.0000       0.178656         4.8615 
  73   0.0000       0.180088         4.9004 
*Only the first 10 virtual orbitals were printed.

                    ********************************
                    * MULLIKEN POPULATION ANALYSIS *
                    ********************************

-----------------------
MULLIKEN ATOMIC CHARGES
-----------------------
   0 N :   -0.449064
   1 C :    0.058268
   2 C :   -0.413202
   3 C :    0.339995
   4 C :   -0.414808
   5 C :    0.063530
   6 H :    0.318249
   7 H :    0.279551
   8 N :   -0.368407
   9 H :    0.276442
  10 H :    0.318572
  11 C :   -0.527172
  12 H :    0.273363
  13 H :    0.273439
  14 H :    0.273304
  15 N :   -0.208931
  16 C :   -0.225380
  17 C :    0.298529
  18 H :    0.242228
  19 O :   -0.400212
  20 C :   -0.013961
  21 C :   -0.289017
  22 C :   -0.239153
  23 C :   -0.251146
  24 C :   -0.240162
  25 C :   -0.272969
  26 H :    0.258659
  27 H :    0.260667
  28 H :    0.261807
  29 H :    0.259327
  30 H :    0.257653
Sum of atomic charges:    0.0000000

--------------------------------
MULLIKEN REDUCED ORBITAL CHARGES
--------------------------------
  0 N s       :     3.540492  s :     3.540492
      pz      :     1.477470  p :     3.859297
      px      :     1.204740
      py      :     1.177086
      dz2     :     0.004377  d :     0.049275
      dxz     :     0.007398
      dyz     :     0.008350
      dx2y2   :     0.014168
      dxy     :     0.014982

  1 C s       :     3.136467  s :     3.136467
      pz      :     0.919953  p :     2.746605
      px      :     0.929545
      py      :     0.897107
      dz2     :     0.004995  d :     0.058660
      dxz     :     0.011300
      dyz     :     0.006531
      dx2y2   :     0.013284
      dxy     :     0.022551

  2 C s       :     3.303785  s :     3.303785
      pz      :     1.059465  p :     3.072741
      px      :     0.945859
      py      :     1.067417
      dz2     :     0.003734  d :     0.036675
      dxz     :     0.005669
      dyz     :     0.003306
      dx2y2   :     0.011700
      dxy     :     0.012266

  3 C s       :     3.052212  s :     3.052212
      pz      :     0.860334  p :     2.539377
      px      :     0.818270
      py      :     0.860773
      dz2     :     0.004511  d :     0.068415
      dxz     :     0.016886
      dyz     :     0.005676
      dx2y2   :     0.017611
      dxy     :     0.023731

  4 C s       :     3.316925  s :     3.316925
      pz      :     1.049520  p :     3.061140
      px      :     0.914501
      py      :     1.097120
      dz2     :     0.003868  d :     0.036743
      dxz     :     0.006136
      dyz     :     0.003038
      dx2y2   :     0.011805
      dxy     :     0.011895

  5 C s       :     3.135001  s :     3.135001
      pz      :     0.926715  p :     2.743417
      px      :     0.966156
      py      :     0.850546
      dz2     :     0.004773  d :     0.058052
      dxz     :     0.009704
      dyz     :     0.008036
      dx2y2   :     0.014456
      dxy     :     0.021084

  6 H s       :     0.681751  s :     0.681751

  7 H s       :     0.720449  s :     0.720449

  8 N s       :     3.600298  s :     3.600298
      pz      :     1.290559  p :     3.711711
      px      :     1.104340
      py      :     1.316812
      dz2     :     0.006826  d :     0.056399
      dxz     :     0.007553
      dyz     :     0.008154
      dx2y2   :     0.018401
      dxy     :     0.015464

  9 H s       :     0.723558  s :     0.723558

 10 H s       :     0.681428  s :     0.681428

 11 C s       :     3.366232  s :     3.366232
      pz      :     1.181980  p :     3.112292
      px      :     0.737582
      py      :     1.192730
      dz2     :     0.010518  d :     0.048648
      dxz     :     0.009501
      dyz     :     0.006911
      dx2y2   :     0.014231
      dxy     :     0.007487

 12 H s       :     0.726637  s :     0.726637

 13 H s       :     0.726561  s :     0.726561

 14 H s       :     0.726696  s :     0.726696

 15 N s       :     3.577014  s :     3.577014
      pz      :     1.050133  p :     3.569300
      px      :     1.188073
      py      :     1.331094
      dz2     :     0.006286  d :     0.062617
      dxz     :     0.014698
      dyz     :     0.008411
      dx2y2   :     0.018913
      dxy     :     0.014308

 16 C s       :     3.177098  s :     3.177098
      pz      :     1.084048  p :     2.995271
      px      :     0.880266
      py      :     1.030957
      dz2     :     0.004393  d :     0.053011
      dxz     :     0.007827
      dyz     :     0.001952
      dx2y2   :     0.016303
      dxy     :     0.022536

 17 C s       :     3.147501  s :     3.147501
      pz      :     0.759671  p :     2.454413
      px      :     0.851207
      py      :     0.843535
      dz2     :     0.005648  d :     0.099557
      dxz     :     0.006174
      dyz     :     0.018642
      dx2y2   :     0.031520
      dxy     :     0.037572

 18 H s       :     0.757772  s :     0.757772

 19 O s       :     3.755229  s :     3.755229
      pz      :     1.386120  p :     4.616462
      px      :     1.795316
      py      :     1.435026
      dz2     :     0.002514  d :     0.028521
      dxz     :     0.001059
      dyz     :     0.009880
      dx2y2   :     0.007829
      dxy     :     0.007240

 20 C s       :     3.223964  s :     3.223964
      pz      :     1.007383  p :     2.747158
      px      :     0.869462
      py      :     0.870314
      dz2     :     0.005073  d :     0.042840
      dxz     :     0.005182
      dyz     :     0.006455
      dx2y2   :     0.013831
      dxy     :     0.012298

 21 C s       :     3.295078  s :     3.295078
      pz      :     0.972158  p :     2.953994
      px      :     0.994627
      py      :     0.987208
      dz2     :     0.004121  d :     0.039946
      dxz     :     0.006723
      dyz     :     0.005231
      dx2y2   :     0.010078
      dxy     :     0.013792

 22 C s       :     3.253663  s :     3.253663
      pz      :     1.002967  p :     2.945708
      px      :     0.906932
      py      :     1.035809
      dz2     :     0.003422  d :     0.039781
      dxz     :     0.007187
      dyz     :     0.005058
      dx2y2   :     0.012346
      dxy     :     0.011768

 23 C s       :     3.267169  s :     3.267169
      pz      :     0.953728  p :     2.943785
      px      :     1.072888
      py      :     0.917169
      dz2     :     0.005187  d :     0.040192
      dxz     :     0.004147
      dyz     :     0.006314
      dx2y2   :     0.013909
      dxy     :     0.010634

 24 C s       :     3.255794  s :     3.255794
      pz      :     0.988444  p :     2.944478
      px      :     0.968007
      py      :     0.988027
      dz2     :     0.004078  d :     0.039890
      dxz     :     0.006437
      dyz     :     0.005012
      dx2y2   :     0.010424
      dxy     :     0.013940

 25 C s       :     3.284544  s :     3.284544
      pz      :     0.981037  p :     2.948675
      px      :     0.924597
      py      :     1.043041
      dz2     :     0.003387  d :     0.039750
      dxz     :     0.007458
      dyz     :     0.004870
      dx2y2   :     0.011871
      dxy     :     0.012164

 26 H s       :     0.741341  s :     0.741341

 27 H s       :     0.739333  s :     0.739333

 28 H s       :     0.738193  s :     0.738193

 29 H s       :     0.740673  s :     0.740673

 30 H s       :     0.742347  s :     0.742347


                     *******************************
                     * LOEWDIN POPULATION ANALYSIS *
                     *******************************

----------------------
LOEWDIN ATOMIC CHARGES
----------------------
   0 N :   -0.008913
   1 C :   -0.015718
   2 C :   -0.195339
   3 C :    0.018907
   4 C :   -0.175442
   5 C :   -0.019065
   6 H :    0.169726
   7 H :    0.166258
   8 N :   -0.220531
   9 H :    0.166269
  10 H :    0.171123
  11 C :   -0.236670
  12 H :    0.156313
  13 H :    0.150994
  14 H :    0.155103
  15 N :   -0.058759
  16 C :   -0.207710
  17 C :    0.078259
  18 H :    0.137196
  19 O :   -0.246324
  20 C :   -0.097807
  21 C :   -0.124639
  22 C :   -0.142630
  23 C :   -0.127290
  24 C :   -0.142458
  25 C :   -0.113616
  26 H :    0.153854
  27 H :    0.151817
  28 H :    0.152044
  29 H :    0.151259
  30 H :    0.153789

-------------------------------
LOEWDIN REDUCED ORBITAL CHARGES
-------------------------------
  0 N s       :     3.037790  s :     3.037790
      pz      :     1.420435  p :     3.850487
      px      :     1.205857
      py      :     1.224195
      dz2     :     0.007787  d :     0.120635
      dxz     :     0.014877
      dyz     :     0.018329
      dx2y2   :     0.040518
      dxy     :     0.039124

  1 C s       :     2.877949  s :     2.877949
      pz      :     0.930669  p :     3.007264
      px      :     1.074121
      py      :     1.002474
      dz2     :     0.009817  d :     0.130506
      dxz     :     0.023554
      dyz     :     0.012772
      dx2y2   :     0.032923
      dxy     :     0.051439

  2 C s       :     2.895355  s :     2.895355
      pz      :     1.044205  p :     3.215133
      px      :     1.082719
      py      :     1.088209
      dz2     :     0.006481  d :     0.084851
      dxz     :     0.010949
      dyz     :     0.005931
      dx2y2   :     0.030373
      dxy     :     0.031118

  3 C s       :     2.838744  s :     2.838744
      pz      :     0.863352  p :     2.980408
      px      :     1.043105
      py      :     1.073951
      dz2     :     0.009884  d :     0.161940
      dxz     :     0.033902
      dyz     :     0.011734
      dx2y2   :     0.044665
      dxy     :     0.061756

  4 C s       :     2.894787  s :     2.894787
      pz      :     1.035035  p :     3.196373
      px      :     1.077426
      py      :     1.083912
      dz2     :     0.006508  d :     0.084283
      dxz     :     0.012249
      dyz     :     0.005111
      dx2y2   :     0.030251
      dxy     :     0.030163

  5 C s       :     2.877878  s :     2.877878
      pz      :     0.937856  p :     3.012204
      px      :     1.093233
      py      :     0.981115
      dz2     :     0.009407  d :     0.128984
      dxz     :     0.019614
      dyz     :     0.016356
      dx2y2   :     0.034777
      dxy     :     0.048829

  6 H s       :     0.830274  s :     0.830274

  7 H s       :     0.833742  s :     0.833742

  8 N s       :     3.221450  s :     3.221450
      pz      :     1.286175  p :     3.875068
      px      :     1.169782
      py      :     1.419112
      dz2     :     0.012937  d :     0.124013
      dxz     :     0.015101
      dyz     :     0.012433
      dx2y2   :     0.047287
      dxy     :     0.036255

  9 H s       :     0.833731  s :     0.833731

 10 H s       :     0.828877  s :     0.828877

 11 C s       :     2.944842  s :     2.944842
      pz      :     1.164609  p :     3.198913
      px      :     0.868711
      py      :     1.165592
      dz2     :     0.018651  d :     0.092916
      dxz     :     0.019819
      dyz     :     0.010313
      dx2y2   :     0.028903
      dxy     :     0.015230

 12 H s       :     0.843687  s :     0.843687

 13 H s       :     0.849006  s :     0.849006

 14 H s       :     0.844897  s :     0.844897

 15 N s       :     3.198976  s :     3.198976
      pz      :     1.039154  p :     3.719947
      px      :     1.257423
      py      :     1.423370
      dz2     :     0.012373  d :     0.139836
      dxz     :     0.030047
      dyz     :     0.014954
      dx2y2   :     0.045765
      dxy     :     0.036698

 16 C s       :     2.903634  s :     2.903634
      pz      :     1.064275  p :     3.179145
      px      :     1.046732
      py      :     1.068137
      dz2     :     0.009370  d :     0.124932
      dxz     :     0.015310
      dyz     :     0.003528
      dx2y2   :     0.038563
      dxy     :     0.058160

 17 C s       :     2.861241  s :     2.861241
      pz      :     0.763634  p :     2.831168
      px      :     1.026872
      py      :     1.040662
      dz2     :     0.013016  d :     0.229332
      dxz     :     0.011927
      dyz     :     0.037395
      dx2y2   :     0.076189
      dxy     :     0.090804

 18 H s       :     0.862804  s :     0.862804

 19 O s       :     3.514861  s :     3.514861
      pz      :     1.379135  p :     4.675588
      px      :     1.784009
      py      :     1.512444
      dz2     :     0.006272  d :     0.055875
      dxz     :     0.001384
      dyz     :     0.013196
      dx2y2   :     0.018091
      dxy     :     0.016933

 20 C s       :     2.858040  s :     2.858040
      pz      :     1.006050  p :     3.134082
      px      :     1.054306
      py      :     1.073726
      dz2     :     0.010324  d :     0.105685
      dxz     :     0.011211
      dyz     :     0.014935
      dx2y2   :     0.036578
      dxy     :     0.032638

 21 C s       :     2.891935  s :     2.891935
      pz      :     0.987229  p :     3.141905
      px      :     1.093105
      py      :     1.061571
      dz2     :     0.007749  d :     0.090799
      dxz     :     0.014200
      dyz     :     0.010135
      dx2y2   :     0.025704
      dxy     :     0.033010

 22 C s       :     2.893113  s :     2.893113
      pz      :     0.998918  p :     3.158758
      px      :     1.087553
      py      :     1.072287
      dz2     :     0.006450  d :     0.090760
      dxz     :     0.015861
      dyz     :     0.008499
      dx2y2   :     0.030674
      dxy     :     0.029276

 23 C s       :     2.897191  s :     2.897191
      pz      :     0.976683  p :     3.139242
      px      :     1.090968
      py      :     1.071591
      dz2     :     0.009244  d :     0.090857
      dxz     :     0.008213
      dyz     :     0.014647
      dx2y2   :     0.032089
      dxy     :     0.026663

 24 C s       :     2.893415  s :     2.893415
      pz      :     0.996123  p :     3.158184
      px      :     1.089528
      py      :     1.072534
      dz2     :     0.007429  d :     0.090859
      dxz     :     0.013624
      dyz     :     0.010032
      dx2y2   :     0.026757
      dxy     :     0.033017

 25 C s       :     2.891616  s :     2.891616
      pz      :     0.979094  p :     3.131632
      px      :     1.083790
      py      :     1.068748
      dz2     :     0.006334  d :     0.090368
      dxz     :     0.016095
      dyz     :     0.008109
      dx2y2   :     0.029548
      dxy     :     0.030282

 26 H s       :     0.846146  s :     0.846146

 27 H s       :     0.848183  s :     0.848183

 28 H s       :     0.847956  s :     0.847956

 29 H s       :     0.848741  s :     0.848741

 30 H s       :     0.846211  s :     0.846211


                      *****************************
                      * MAYER POPULATION ANALYSIS *
                      *****************************

  NA   - Mulliken gross atomic population
  ZA   - Total nuclear charge
  QA   - Mulliken gross atomic charge
  VA   - Mayer's total valence
  BVA  - Mayer's bonded valence
  FA   - Mayer's free valence

  ATOM       NA         ZA         QA         VA         BVA        FA
  0 N      7.4491     7.0000    -0.4491     3.3921     3.3921    -0.0000
  1 C      5.9417     6.0000     0.0583     3.6134     3.6134    -0.0000
  2 C      6.4132     6.0000    -0.4132     3.7363     3.7363     0.0000
  3 C      5.6600     6.0000     0.3400     3.8979     3.8979     0.0000
  4 C      6.4148     6.0000    -0.4148     3.7892     3.7892     0.0000
  5 C      5.9365     6.0000     0.0635     3.6117     3.6117     0.0000
  6 H      0.6818     1.0000     0.3182     0.8630     0.8630    -0.0000
  7 H      0.7204     1.0000     0.2796     0.9177     0.9177     0.0000
  8 N      7.3684     7.0000    -0.3684     3.0060     3.0060     0.0000
  9 H      0.7236     1.0000     0.2764     0.9072     0.9072    -0.0000
 10 H      0.6814     1.0000     0.3186     0.8621     0.8621     0.0000
 11 C      6.5272     6.0000    -0.5272     3.6073     3.6073     0.0000
 12 H      0.7266     1.0000     0.2734     0.8969     0.8969     0.0000
 13 H      0.7266     1.0000     0.2734     0.8850     0.8850    -0.0000
 14 H      0.7267     1.0000     0.2733     0.8927     0.8927     0.0000
 15 N      7.2089     7.0000    -0.2089     3.1086     3.1086    -0.0000
 16 C      6.2254     6.0000    -0.2254     3.8153     3.8153    -0.0000
 17 C      5.7015     6.0000     0.2985     3.9825     3.9825     0.0000
 18 H      0.7578     1.0000     0.2422     0.9018     0.9018    -0.0000
 19 O      8.4002     8.0000    -0.4002     2.1928     2.1928    -0.0000
 20 C      6.0140     6.0000    -0.0140     3.5980     3.5980    -0.0000
 21 C      6.2890     6.0000    -0.2890     3.7655     3.7655    -0.0000
 22 C      6.2392     6.0000    -0.2392     3.7946     3.7946    -0.0000
 23 C      6.2511     6.0000    -0.2511     3.7883     3.7883     0.0000
 24 C      6.2402     6.0000    -0.2402     3.7791     3.7791     0.0000
 25 C      6.2730     6.0000    -0.2730     3.7971     3.7971     0.0000
 26 H      0.7413     1.0000     0.2587     0.9019     0.9019    -0.0000
 27 H      0.7393     1.0000     0.2607     0.8958     0.8958     0.0000
 28 H      0.7382     1.0000     0.2618     0.8956     0.8956     0.0000
 29 H      0.7407     1.0000     0.2593     0.8966     0.8966     0.0000
 30 H      0.7423     1.0000     0.2577     0.9077     0.9077     0.0000

  Mayer bond orders larger than 0.100000
B(  0-N ,  1-C ) :   1.1637 B(  0-N ,  5-C ) :   1.1508 B(  0-N , 11-C ) :   0.9143 
B(  1-C ,  2-C ) :   1.5433 B(  1-C ,  6-H ) :   0.8744 B(  2-C ,  3-C ) :   1.1406 
B(  2-C ,  7-H ) :   0.8871 B(  3-C ,  4-C ) :   1.2016 B(  3-C ,  8-N ) :   1.5272 
B(  4-C ,  5-C ) :   1.5597 B(  4-C ,  9-H ) :   0.8952 B(  5-C , 10-H ) :   0.8742 
B(  8-N , 15-N ) :   1.2477 B( 11-C , 12-H ) :   0.9036 B( 11-C , 13-H ) :   0.8943 
B( 11-C , 14-H ) :   0.9014 B( 15-N , 16-C ) :   1.7386 B( 16-C , 17-C ) :   1.0068 
B( 16-C , 18-H ) :   0.9029 B( 17-C , 19-O ) :   2.0267 B( 17-C , 20-C ) :   0.9236 
B( 20-C , 21-C ) :   1.3556 B( 20-C , 25-C ) :   1.3543 B( 21-C , 22-C ) :   1.4300 
B( 21-C , 26-H ) :   0.9042 B( 22-C , 23-C ) :   1.4199 B( 22-C , 27-H ) :   0.9055 
B( 23-C , 24-C ) :   1.4041 B( 23-C , 28-H ) :   0.9044 B( 24-C , 25-C ) :   1.4343 
B( 24-C , 29-H ) :   0.9065 B( 25-C , 30-H ) :   0.9033 

-------
TIMINGS
-------

Total SCF time: 0 days 0 hours 0 min 40 sec 

Total time                  ....      40.939 sec
Sum of individual times     ....      40.921 sec  (100.0%)

SCF preparation             ....       0.530 sec  (  1.3%)
Fock matrix formation       ....      39.530 sec  ( 96.6%)
  Startup                   ....       0.027 sec  (  0.1% of F)
  Exchange formation        ....      28.476 sec  ( 72.0% of F)
  Split-RI-J                ....       3.141 sec  (  7.9% of F)
  XC integration            ....       2.210 sec  (  5.6% of F)
    XC Preparation          ....       0.000 sec  (  0.0% of XC)
    Basis function eval.    ....       0.621 sec  ( 28.1% of XC)
    Density eval.           ....       0.481 sec  ( 21.8% of XC)
    XC-Functional eval.     ....       0.087 sec  (  3.9% of XC)
    XC-Potential eval.      ....       0.717 sec  ( 32.4% of XC)
  CPCM terms                ....       5.578 sec  ( 14.1% of F)
Diagonalization             ....       0.000 sec  (  0.0%)
Density matrix formation    ....       0.080 sec  (  0.2%)
Total Energy calculation    ....       0.054 sec  (  0.1%)
Population analysis         ....       0.034 sec  (  0.1%)
Orbital Transformation      ....       0.066 sec  (  0.2%)
Orbital Orthonormalization  ....       0.000 sec  (  0.0%)
DIIS solution               ....       0.440 sec  (  1.1%)
SOSCF solution              ....       0.188 sec  (  0.5%)
Finished LeanSCF after  41.1 sec

Maximum memory used throughout the entire LEANSCF-calculation: 24.4 MB


           ************************************************************
           *        Program running with 12 parallel MPI-processes    *
           *              working on a common directory               *
           ************************************************************

------------------------------------------------------------------------------
                         ORCA PROPERTY INTEGRAL CALCULATIONS
------------------------------------------------------------------------------

GBWName                                   ... orca.gbw
Number of atoms                           ...     31
Number of basis functions                 ...    296
Max core memory                           ...   1024 MB

Dipole integrals                          ... YES
Quadrupole integrals                      ...  NO
Linear momentum integrals                 ...  NO
Angular momentum integrals                ...  NO
Higher moments length integrals           ...  NO
Higher moments velocity integrals         ...  NO
Kinetic energy integrals                  ...  NO
GIAO right hand sides                     ...  NO
GIAO dipole derivative integrals          ...  NO
SOC integrals                             ...  NO
EPR diamagnetic integrals (GIAO)          ...  NO
EPR gauge integrals                       ...  NO
Field gradient integrals                  ...  NO (   0 nuclei)
Spin-dipole/Fermi contact integrals       ...  NO (   0 nuclei)
Contact density integrals                 ...  NO (   0 nuclei)
Nucleus-orbit integrals                   ...  NO (   0 nuclei)
Geometric perturbations                   ... YES (  31 nuclei)

Choice of electric origin   ... Center of mass
Position of electric origin ... ( -0.0000, -0.0000,  0.0000) 
Choice of magnetic origin   ... GIAO
Position of magnetic origin ... (  0.0000,  0.0000,  0.0000) 

Calculating integrals                     ... Electric Dipole (Length)     done (  0.0 sec)
Calculating integrals                     ... Geometrical perturbation right hand sides

-----------------------
GEOMETRIC PERTURBATIONS (31 nuclei)
-----------------------

MaxCore                            ...   1024 MB
Number of batches                  ...      1

BATCH   0: Atoms    0 -   30 ( 93 perturbations)
   => H(core) and overlap derivative integrals     ... done (     0.3 sec)
   => Making and storing internal U-coefficients   ... done (     0.0 sec)
   => RI-J derivative integrals                    ... done (     5.2 sec)
   => RI-J response operators                      ... done (     1.1 sec)
   => Exact two-electron exchange derivatives      ... done (    13.8 sec)
   => Exact two-electron exchange response ops.    ... done (    66.6 sec)
   => XC derivative integrals                      ... done (    14.5 sec)
   => XC response operators                        ... done (     5.7 sec)
   => CPCM derivative integrals                    ... done (    15.9 sec)
   => CPCM response operators                      ... done (    26.1 sec)
   => Completing and storing right hand sides      ... done (     0.0 sec)
   => Total time for right hand sides = 134.1 sec

  geometrical perturbations done (134.1 sec)

Property integrals calculated in 134.1 sec

Maximum memory used throughout the entire PROPINT-calculation: 272.4 MB


-------------------------------------------------------------------------------
                          DFT DISPERSION CORRECTION                            
                                                                               
                              DFTD3 V3.1  Rev 1                                
                          USING Becke-Johnson damping                          
-------------------------------------------------------------------------------
The PBEh-3c composite method is recognized
Using three-body term ABC
Active option DFTDOPT                   ...         4   

molecular C6(AA) [au] = 11755.614854 


            DFT-D V3
 parameters
 s6 scaling factor         :     1.0000 
 a1 scaling factor         :     0.4860 
 s8 scaling factor         :     0.0000 
 a2 scaling factor         :     4.5000 
 Damping factor alpha9(ATM):    16.0000 
 ad hoc parameters k1-k3   :    16.0000     1.3333    -4.0000 

 Edisp/kcal,au: -12.721024557359  -0.020272240860 
 E6   /kcal   : -12.659119406 
 E8   /kcal   :  -0.000000000 
 E6(ABC)      :  -0.061905151 
 % E8         :   0.000000000 
 % E6(ABC)    :   0.486636518 

-------------------------   ----------------
Dispersion correction           -0.020272241
-------------------------   ----------------

------------------   -----------------
gCP correction             0.049801926
------------------   -----------------

-------------------------   --------------------
FINAL SINGLE POINT ENERGY      -779.043343470880
-------------------------   --------------------


           ************************************************************
           *        Program running with 12 parallel MPI-processes    *
           *              working on a common directory               *
           ************************************************************
------------------------------------------------------------------------------
                            ORCA SCF RESPONSE CALCULATION
------------------------------------------------------------------------------

GBWName                                 ... orca.gbw
Number of atoms                         ...     31
Number of basis functions               ...    296
Max core memory                         ...   1024 MB

Electric field perturbation             ...  NO
Quadrupolar field perturbation          ...  NO
Magnetic field perturbation (no GIAO)   ...  NO
Magnetic field perturbation (with GIAO) ...  NO
Linear momentum (velocity) perturbation ...  NO
Spin-orbit coupling perturbation        ...  NO
Choice of electric origin               ... Center of mass
Position of electric origin             ...    -0.000028    -0.000009     0.000001
Choice of magnetic origin               ... GIAO
Position of magnetic origin             ...     0.000000     0.000000     0.000000
Nuclear geometric perturbations         ... YES (  93 perturbations)
Nucleus-orbit perturbations             ...  NO (   0 perturbations)
Spin-dipole/Fermi contact perturbations ...  NO (   0 perturbations)

Total number of real perturbations      ...     93
Total number of imaginary perturbations ...      0
Total number of triplet perturbations   ...      0
Total number of SOC perturbations       ...      0

Using XC Grid                  ... (orca.grid_cpscf.tmp) 
Recalculating density on grid  ... (orca.grho_cpscf0.tmp) done
Calculating the xc-kernel      ... (orca.fxc_cpscf0.tmp) done

                                **********************
                                * REAL PERTURBATIONS *
                                **********************


-------------------
SHARK CP-SCF DRIVER
-------------------

Dimension of the orbital basis          ...    296
Dimension of the CPSCF-problem          ...  14679
Number of operators                     ...      1
Max. number of iterations               ...    128
Convergence Tolerance                   ... 3.0e-05
Number of perturbations                 ...     93
Perturbation type                       ... REAL

----------------------------
POPLE LINEAR EQUATION SOLVER
----------------------------

  ITERATION   0:   ||err||_max =   3.8208e-01 ( 183.2 sec   0/ 93 done)
  ITERATION   1:   ||err||_max =   6.2186e-02 ( 194.2 sec   0/ 93 done)
  ITERATION   2:   ||err||_max =   3.7051e-02 ( 198.4 sec   0/ 93 done)
  ITERATION   3:   ||err||_max =   1.1475e-02 ( 184.8 sec   0/ 93 done)
  ITERATION   4:   ||err||_max =   3.5000e-03 ( 203.9 sec   0/ 93 done)
  ITERATION   5:   ||err||_max =   1.1736e-03 ( 195.8 sec   0/ 93 done)
  ITERATION   6:   ||err||_max =   4.6760e-04 ( 199.2 sec   3/ 93 done)
  ITERATION   7:   ||err||_max =   1.8388e-04 ( 184.4 sec  30/ 93 done)
  ITERATION   8:   ||err||_max =   8.4909e-05 ( 110.2 sec  63/ 93 done)
  ITERATION   9:   ||err||_max =   3.2666e-05 (  32.4 sec  91/ 93 done)
  ITERATION  10:   ||err||_max =   1.1664e-05 (   4.2 sec  93/ 93 done)

CP-SCF equations solved in 1690.9 sec
Response densities calculated in   0.0 sec

Maximum memory used throughout the entire SCFRESP-calculation: 217.2 MB


           ************************************************************
           *        Program running with 12 parallel MPI-processes    *
           *              working on a common directory               *
           ************************************************************

------------------------------------------------------------------------------
                              ORCA PROPERTY CALCULATIONS
------------------------------------------------------------------------------

GBWName                                 ... orca.gbw
Number of atoms                         ...     31
Number of basis functions               ...    296
Max core memory                         ...   1024 MB

Electric properties:
Dipole moment                           ... YES
Quadrupole moment                       ...  NO
Static polarizability (Dipole/Dipole)   ...  NO
Static polarizability (Dipole/Quad.)    ...  NO
Static polarizability (Quad./Quad.)     ...  NO
Static polarizability (Velocity)        ...  NO

Atomic electric properties:
Dipole moment                           ...  NO
Quadrupole moment                       ...  NO
Static polarizability                   ...  NO

Choice of electric origin               ... Center of mass
Position of electric origin             ...    -0.000028    -0.000009     0.000001

General magnetic properties:
Magnetizability                         ...  NO

EPR properties:
g-Tensor (aka g-matrix)                 ...  NO
Zero-Field splitting spin-orbit         ...  NO
Zero-field splitting spin-spin          ...  NO
Hyperfine couplings                     ...  NO (   0 nuclei)
Quadrupole couplings                    ...  NO (   0 nuclei)
Contact density                         ...  NO (   0 nuclei)

NMR properties:
Chemical shifts                         ...  NO (   0 nuclei)
Spin-rotation constants                 ...  NO (   0 nuclei)
Spin-spin couplings                     ...  NO (   0 nuclei,    0 pairs)

Choice of magnetic origin               ... GIAO
Position of magnetic origin             ...     0.000000     0.000000     0.000000

Properties with geometric perturbations:
SCF Hessian                             ... YES
IR spectrum                             ... YES
VCD spectrum                            ...  NO
X-ray spectroscopy properties:
SCF XES/XAS/RIXS spectra                ...  NO


-------------
DIPOLE MOMENT
-------------

Method             : SCF
Type of density    : Electron Density
Multiplicity       :   1
Irrep              :   0
Energy             :  -779.0728731556198454 Eh
Relativity type    : 
Basis              : AO
                                X                 Y                 Z
Electronic contribution:      4.090511559       1.914539485      -0.566339628
Nuclear contribution   :     -8.717701684      -3.393171524       0.797596320
                        -----------------------------------------
Total Dipole Moment    :     -4.627190125      -1.478632039       0.231256692
                        -----------------------------------------
Magnitude (a.u.)       :      4.863200677
Magnitude (Debye)      :     12.361273754


--------------------
Rotational spectrum 
--------------------
 
Rotational constants in cm-1:             0.068921             0.004418             0.004198 
Rotational constants in MHz :          2066.184962           132.435081           125.843091 

Dipole components along the rotational axes: 
x,y,z [a.u.] :    -4.626570    -1.493102     0.127351 
x,y,z [Debye]:   -11.759806    -3.795164     0.323700 

 

Dipole moment calculation done in   0.0 sec 

-----------
SCF HESSIAN
-----------

Occupied/Occupied contributions to the Hessian:
   => Occupied/Occupied contributions              ... done (  0.0 sec)
Perturbed density contributions to the Hessian:
   => Perturbed density contributions              ... done (  0.0 sec)
Explicit contributions to the Hessian:
   => Nuclear repulsion Hessian                    ... done (  0.0 sec)
   => HCore and overlap Hessian                    ... done (  7.2 sec)
   => RI-J Hessian                                 ... done (  6.7 sec)
   => ON(X) Hessian                                ... done ( 53.9 sec)
   => XC-Hessian                                   ... done (  9.0 sec)
   => CPCM-Hessian                                 ... done ( 11.0 sec)
   => Van der Waals-Hessian                        ... done (  1.2 sec)
   => GCP-Hessian                                  ... done (  0.2 sec)
   => Explicit contributions done
Dipole derivatives                                 ... done (  0.1 sec)
Mass weighting the Hessian           ... done
Calculating normal modes             ... done
Scaling frequencies                  ... done

-----------------------
VIBRATIONAL FREQUENCIES
-----------------------

Scaling factor for frequencies =  1.000000000  (already applied!)

     0:       0.00 cm**-1
     1:       0.00 cm**-1
     2:       0.00 cm**-1
     3:       0.00 cm**-1
     4:       0.00 cm**-1
     5:       0.00 cm**-1
     6:      19.27 cm**-1
     7:      30.59 cm**-1
     8:      46.33 cm**-1
     9:      65.78 cm**-1
    10:      72.20 cm**-1
    11:      95.65 cm**-1
    12:     137.20 cm**-1
    13:     170.31 cm**-1
    14:     173.85 cm**-1
    15:     219.95 cm**-1
    16:     301.88 cm**-1
    17:     309.48 cm**-1
    18:     372.95 cm**-1
    19:     396.99 cm**-1
    20:     423.87 cm**-1
    21:     435.19 cm**-1
    22:     445.89 cm**-1
    23:     462.88 cm**-1
    24:     490.67 cm**-1
    25:     529.22 cm**-1
    26:     530.64 cm**-1
    27:     632.25 cm**-1
    28:     641.31 cm**-1
    29:     687.17 cm**-1
    30:     724.58 cm**-1
    31:     731.22 cm**-1
    32:     761.18 cm**-1
    33:     764.71 cm**-1
    34:     815.33 cm**-1
    35:     842.47 cm**-1
    36:     876.93 cm**-1
    37:     884.79 cm**-1
    38:     898.97 cm**-1
    39:     906.72 cm**-1
    40:     914.14 cm**-1
    41:     982.70 cm**-1
    42:     994.53 cm**-1
    43:    1033.38 cm**-1
    44:    1034.89 cm**-1
    45:    1042.23 cm**-1
    46:    1043.72 cm**-1
    47:    1049.79 cm**-1
    48:    1063.74 cm**-1
    49:    1068.37 cm**-1
    50:    1088.64 cm**-1
    51:    1114.32 cm**-1
    52:    1142.09 cm**-1
    53:    1176.81 cm**-1
    54:    1202.49 cm**-1
    55:    1205.09 cm**-1
    56:    1210.74 cm**-1
    57:    1235.83 cm**-1
    58:    1246.42 cm**-1
    59:    1281.99 cm**-1
    60:    1292.41 cm**-1
    61:    1356.93 cm**-1
    62:    1375.47 cm**-1
    63:    1399.30 cm**-1
    64:    1411.69 cm**-1
    65:    1435.62 cm**-1
    66:    1485.36 cm**-1
    67:    1510.22 cm**-1
    68:    1524.59 cm**-1
    69:    1528.65 cm**-1
    70:    1534.27 cm**-1
    71:    1555.71 cm**-1
    72:    1579.04 cm**-1
    73:    1603.28 cm**-1
    74:    1625.09 cm**-1
    75:    1661.90 cm**-1
    76:    1693.43 cm**-1
    77:    1716.72 cm**-1
    78:    1766.21 cm**-1
    79:    1809.29 cm**-1
    80:    3145.88 cm**-1
    81:    3238.53 cm**-1
    82:    3252.31 cm**-1
    83:    3262.14 cm**-1
    84:    3270.06 cm**-1
    85:    3276.21 cm**-1
    86:    3282.34 cm**-1
    87:    3288.52 cm**-1
    88:    3293.92 cm**-1
    89:    3298.48 cm**-1
    90:    3304.65 cm**-1
    91:    3311.40 cm**-1
    92:    3329.81 cm**-1


------------
NORMAL MODES
------------

These modes are the Cartesian displacements weighted by the diagonal matrix
M(i,i)=1/sqrt(m[i]) where m[i] is the mass of the displaced atom
Thus, these vectors are normalized but *not* orthogonal

                  0          1          2          3          4          5    
      0       0.000000   0.000000   0.000000   0.000000   0.000000   0.000000
      1       0.000000   0.000000   0.000000   0.000000   0.000000   0.000000
      2       0.000000   0.000000   0.000000   0.000000   0.000000   0.000000
      3       0.000000   0.000000   0.000000   0.000000   0.000000   0.000000
      4       0.000000   0.000000   0.000000   0.000000   0.000000   0.000000
      5       0.000000   0.000000   0.000000   0.000000   0.000000   0.000000
      6       0.000000   0.000000   0.000000   0.000000   0.000000   0.000000
      7       0.000000   0.000000   0.000000   0.000000   0.000000   0.000000
      8       0.000000   0.000000   0.000000   0.000000   0.000000   0.000000
      9       0.000000   0.000000   0.000000   0.000000   0.000000   0.000000
     10       0.000000   0.000000   0.000000   0.000000   0.000000   0.000000
     11       0.000000   0.000000   0.000000   0.000000   0.000000   0.000000
     12       0.000000   0.000000   0.000000   0.000000   0.000000   0.000000
     13       0.000000   0.000000   0.000000   0.000000   0.000000   0.000000
     14       0.000000   0.000000   0.000000   0.000000   0.000000   0.000000
     15       0.000000   0.000000   0.000000   0.000000   0.000000   0.000000
     16       0.000000   0.000000   0.000000   0.000000   0.000000   0.000000
     17       0.000000   0.000000   0.000000   0.000000   0.000000   0.000000
     18       0.000000   0.000000   0.000000   0.000000   0.000000   0.000000
     19       0.000000   0.000000   0.000000   0.000000   0.000000   0.000000
     20       0.000000   0.000000   0.000000   0.000000   0.000000   0.000000
     21       0.000000   0.000000   0.000000   0.000000   0.000000   0.000000
     22       0.000000   0.000000   0.000000   0.000000   0.000000   0.000000
     23       0.000000   0.000000   0.000000   0.000000   0.000000   0.000000
     24       0.000000   0.000000   0.000000   0.000000   0.000000   0.000000
     25       0.000000   0.000000   0.000000   0.000000   0.000000   0.000000
     26       0.000000   0.000000   0.000000   0.000000   0.000000   0.000000
     27       0.000000   0.000000   0.000000   0.000000   0.000000   0.000000
     28       0.000000   0.000000   0.000000   0.000000   0.000000   0.000000
     29       0.000000   0.000000   0.000000   0.000000   0.000000   0.000000
     30       0.000000   0.000000   0.000000   0.000000   0.000000   0.000000
     31       0.000000   0.000000   0.000000   0.000000   0.000000   0.000000
     32       0.000000   0.000000   0.000000   0.000000   0.000000   0.000000
     33       0.000000   0.000000   0.000000   0.000000   0.000000   0.000000
     34       0.000000   0.000000   0.000000   0.000000   0.000000   0.000000
     35       0.000000   0.000000   0.000000   0.000000   0.000000   0.000000
     36       0.000000   0.000000   0.000000   0.000000   0.000000   0.000000
     37       0.000000   0.000000   0.000000   0.000000   0.000000   0.000000
     38       0.000000   0.000000   0.000000   0.000000   0.000000   0.000000
     39       0.000000   0.000000   0.000000   0.000000   0.000000   0.000000
     40       0.000000   0.000000   0.000000   0.000000   0.000000   0.000000
     41       0.000000   0.000000   0.000000   0.000000   0.000000   0.000000
     42       0.000000   0.000000   0.000000   0.000000   0.000000   0.000000
     43       0.000000   0.000000   0.000000   0.000000   0.000000   0.000000
     44       0.000000   0.000000   0.000000   0.000000   0.000000   0.000000
     45       0.000000   0.000000   0.000000   0.000000   0.000000   0.000000
     46       0.000000   0.000000   0.000000   0.000000   0.000000   0.000000
     47       0.000000   0.000000   0.000000   0.000000   0.000000   0.000000
     48       0.000000   0.000000   0.000000   0.000000   0.000000   0.000000
     49       0.000000   0.000000   0.000000   0.000000   0.000000   0.000000
     50       0.000000   0.000000   0.000000   0.000000   0.000000   0.000000
     51       0.000000   0.000000   0.000000   0.000000   0.000000   0.000000
     52       0.000000   0.000000   0.000000   0.000000   0.000000   0.000000
     53       0.000000   0.000000   0.000000   0.000000   0.000000   0.000000
     54       0.000000   0.000000   0.000000   0.000000   0.000000   0.000000
     55       0.000000   0.000000   0.000000   0.000000   0.000000   0.000000
     56       0.000000   0.000000   0.000000   0.000000   0.000000   0.000000
     57       0.000000   0.000000   0.000000   0.000000   0.000000   0.000000
     58       0.000000   0.000000   0.000000   0.000000   0.000000   0.000000
     59       0.000000   0.000000   0.000000   0.000000   0.000000   0.000000
     60       0.000000   0.000000   0.000000   0.000000   0.000000   0.000000
     61       0.000000   0.000000   0.000000   0.000000   0.000000   0.000000
     62       0.000000   0.000000   0.000000   0.000000   0.000000   0.000000
     63       0.000000   0.000000   0.000000   0.000000   0.000000   0.000000
     64       0.000000   0.000000   0.000000   0.000000   0.000000   0.000000
     65       0.000000   0.000000   0.000000   0.000000   0.000000   0.000000
     66       0.000000   0.000000   0.000000   0.000000   0.000000   0.000000
     67       0.000000   0.000000   0.000000   0.000000   0.000000   0.000000
     68       0.000000   0.000000   0.000000   0.000000   0.000000   0.000000
     69       0.000000   0.000000   0.000000   0.000000   0.000000   0.000000
     70       0.000000   0.000000   0.000000   0.000000   0.000000   0.000000
     71       0.000000   0.000000   0.000000   0.000000   0.000000   0.000000
     72       0.000000   0.000000   0.000000   0.000000   0.000000   0.000000
     73       0.000000   0.000000   0.000000   0.000000   0.000000   0.000000
     74       0.000000   0.000000   0.000000   0.000000   0.000000   0.000000
     75       0.000000   0.000000   0.000000   0.000000   0.000000   0.000000
     76       0.000000   0.000000   0.000000   0.000000   0.000000   0.000000
     77       0.000000   0.000000   0.000000   0.000000   0.000000   0.000000
     78       0.000000   0.000000   0.000000   0.000000   0.000000   0.000000
     79       0.000000   0.000000   0.000000   0.000000   0.000000   0.000000
     80       0.000000   0.000000   0.000000   0.000000   0.000000   0.000000
     81       0.000000   0.000000   0.000000   0.000000   0.000000   0.000000
     82       0.000000   0.000000   0.000000   0.000000   0.000000   0.000000
     83       0.000000   0.000000   0.000000   0.000000   0.000000   0.000000
     84       0.000000   0.000000   0.000000   0.000000   0.000000   0.000000
     85       0.000000   0.000000   0.000000   0.000000   0.000000   0.000000
     86       0.000000   0.000000   0.000000   0.000000   0.000000   0.000000
     87       0.000000   0.000000   0.000000   0.000000   0.000000   0.000000
     88       0.000000   0.000000   0.000000   0.000000   0.000000   0.000000
     89       0.000000   0.000000   0.000000   0.000000   0.000000   0.000000
     90       0.000000   0.000000   0.000000   0.000000   0.000000   0.000000
     91       0.000000   0.000000   0.000000   0.000000   0.000000   0.000000
     92       0.000000   0.000000   0.000000   0.000000   0.000000   0.000000
                  6          7          8          9         10         11    
      0      -0.018491   0.004826  -0.001739  -0.002417  -0.007163  -0.015412
      1       0.020554   0.024003   0.082502  -0.048248  -0.005602  -0.024769
      2      -0.119240  -0.025225  -0.006535  -0.013016  -0.024979   0.017923
      3      -0.011008  -0.010924  -0.050992   0.035038   0.012902  -0.001579
      4       0.011422   0.049160   0.036416  -0.032844  -0.000573   0.022733
      5      -0.058653  -0.174053   0.036089   0.042277   0.003106  -0.126059
      6      -0.007361  -0.008618  -0.045948   0.034798   0.010683  -0.005550
      7      -0.001063   0.025973  -0.033513   0.002992   0.016886   0.066156
      8       0.031883  -0.129799   0.054433   0.095995   0.024119  -0.198641
      9      -0.013320   0.012813   0.010759  -0.005689  -0.007343  -0.022861
     10      -0.005576  -0.026673  -0.059397   0.026283   0.030007   0.054330
     11       0.066957   0.080009   0.030205   0.086261   0.017307  -0.097172
     12      -0.020945   0.028488   0.060437  -0.044079  -0.026027  -0.042557
     13       0.004742  -0.051101  -0.010171   0.003323   0.022631   0.030087
     14      -0.000179   0.230277  -0.007119   0.064490  -0.018197  -0.057054
     15      -0.024202   0.025082   0.053933  -0.041507  -0.026264  -0.036787
     16       0.017431  -0.025730   0.059526  -0.031459   0.003982  -0.013733
     17      -0.089946   0.175424  -0.026515   0.006453  -0.034184   0.019874
     18      -0.007353  -0.026249  -0.094711   0.068234   0.026540   0.016385
     19       0.015030   0.089395   0.057646  -0.050197  -0.009321   0.021128
     20      -0.087370  -0.334824   0.053071   0.037485   0.006085  -0.167025
     21      -0.000496  -0.023499  -0.087547   0.066455   0.026276   0.006073
     22      -0.007141   0.050608  -0.067258   0.013851   0.022309   0.099022
     23       0.073449  -0.264554   0.084011   0.133206   0.042078  -0.298817
     24      -0.009794   0.015374   0.016516  -0.009486  -0.007556  -0.019696
     25      -0.016091  -0.050694  -0.108340   0.057571   0.036753   0.053223
     26       0.144560   0.129557   0.030962   0.080514   0.029395  -0.027467
     27      -0.024778   0.044408   0.107711  -0.077990  -0.044269  -0.061609
     28       0.002631  -0.089925  -0.027240   0.016262   0.033354   0.033393
     29       0.018996   0.391366  -0.026376   0.075233  -0.031824  -0.030761
     30      -0.031192   0.038410   0.091955  -0.074425  -0.036778  -0.051453
     31       0.024972  -0.043947   0.098004  -0.047475   0.000292  -0.045753
     32      -0.141566   0.290172  -0.059382  -0.031048  -0.055297   0.102611
     33      -0.026315  -0.000727  -0.010572  -0.011070   0.000118  -0.001280
     34       0.035683   0.040135   0.164711  -0.045618  -0.071139  -0.066671
     35      -0.217303  -0.087214  -0.034631  -0.145814   0.003076   0.177176
     36       0.007242  -0.001193  -0.042002   0.088966  -0.032475   0.002591
     37       0.013844   0.126364   0.140322  -0.295240   0.225352  -0.276781
     38      -0.202505  -0.221605   0.021851   0.187629  -0.443220   0.504512
     39      -0.100209  -0.034447  -0.042804  -0.140103   0.064931   0.095580
     40       0.082011  -0.102271   0.257219   0.386247  -0.622211   0.267116
     41      -0.234399  -0.111672  -0.034687  -0.140171  -0.033547   0.239466
     42       0.009628   0.029133   0.045474   0.013504  -0.028612  -0.088635
     43       0.020814   0.109983   0.157726  -0.241659   0.151747  -0.236847
     44      -0.288050   0.024482  -0.111559  -0.582825   0.501453  -0.082264
     45      -0.003996   0.005331  -0.004927  -0.003654  -0.007670  -0.016403
     46      -0.027852  -0.042513  -0.132363   0.063965   0.025635   0.021040
     47       0.217645   0.060401   0.070695   0.064307   0.073927   0.116313
     48      -0.002360   0.002074  -0.004762  -0.007322  -0.008549  -0.013843
     49      -0.030930  -0.030287  -0.132493   0.058837   0.011713  -0.017778
     50       0.232289  -0.003248   0.033775   0.005120   0.057397   0.162836
     51      -0.003171  -0.004891  -0.020506   0.016927   0.008752   0.012202
     52      -0.023431  -0.011617  -0.105891   0.048621   0.007580  -0.022865
     53       0.163027  -0.080918  -0.058339  -0.058082  -0.017221   0.027835
     54      -0.004643   0.007165  -0.007546  -0.027895  -0.025921  -0.041072
     55      -0.043164  -0.027095  -0.142961   0.050756  -0.005138  -0.060367
     56       0.286299  -0.009927   0.080078  -0.000735   0.100042   0.305536
     57      -0.011867  -0.012588  -0.058107   0.037350   0.019042   0.022336
     58      -0.025541  -0.014422  -0.116940   0.054666   0.010810  -0.019226
     59       0.193384  -0.182283  -0.139848  -0.129999  -0.086600  -0.097798
     60       0.011076  -0.005935  -0.005033   0.007878   0.006563   0.015121
     61      -0.009052   0.004534  -0.035453   0.016482  -0.002368  -0.020870
     62       0.037155  -0.039038  -0.031206  -0.028039  -0.004544   0.036538
     63       0.074488  -0.014928   0.067221  -0.032828  -0.000060   0.039586
     64       0.008355   0.054278  -0.057981  -0.020019  -0.019618  -0.027810
     65       0.022623   0.083029  -0.144642  -0.074666  -0.036776   0.002625
     66       0.090042  -0.017109   0.081067  -0.042968  -0.002148   0.045012
     67       0.024058   0.068534   0.032975  -0.065010  -0.031719  -0.019567
     68      -0.107148   0.131524  -0.111451  -0.060916  -0.039666  -0.032973
     69       0.041883  -0.011593   0.026427  -0.009096   0.005047   0.030023
     70       0.021647   0.032119   0.151408  -0.069087  -0.023609  -0.001336
     71      -0.223930   0.057275   0.046025   0.008337  -0.003100  -0.023609
     72      -0.021256  -0.003459  -0.043813   0.033571   0.013260   0.007997
     73       0.004321  -0.018513   0.175603  -0.029710  -0.004234   0.009416
     74      -0.210505  -0.067646   0.161415   0.063683   0.035067   0.020631
     75      -0.035216  -0.001624  -0.057340   0.042753   0.015216   0.003619
     76      -0.010425  -0.030537   0.077121   0.010517   0.004099  -0.004085
     77      -0.079858  -0.115532   0.117316   0.041597   0.031185   0.046488
     78       0.115253  -0.022750   0.117425  -0.055763  -0.001547   0.059354
     79       0.009768   0.086425  -0.152587  -0.018892  -0.027786  -0.046012
     80       0.111777   0.140308  -0.255806  -0.122488  -0.060057   0.000971
     81       0.140139  -0.022942   0.134034  -0.078012  -0.009832   0.060524
     82       0.037692   0.109127   0.010773  -0.096270  -0.047501  -0.028834
     83      -0.116738   0.227313  -0.203898  -0.103049  -0.068978  -0.066244
     84       0.053190  -0.013036   0.036996  -0.016287   0.003557   0.033543
     85       0.032847   0.043084   0.224796  -0.101890  -0.031820   0.004975
     86      -0.325936   0.095710   0.079519   0.020617  -0.003467  -0.049569
     87      -0.059712   0.001659  -0.088303   0.060260   0.018335  -0.006075
     88       0.002652  -0.048318   0.270151  -0.031135   0.003756   0.027140
     89      -0.302246  -0.126930   0.285117   0.121233   0.065705   0.030759
     90      -0.083765   0.003643  -0.110705   0.077546   0.023054  -0.010695
     91      -0.023776  -0.069378   0.095640   0.039195   0.017894   0.002121
     92      -0.070795  -0.211762   0.207192   0.080312   0.057555   0.073999
                 12         13         14         15         16         17    
      0      -0.049564  -0.132066   0.088474  -0.047701   0.024006   0.035644
      1      -0.018337  -0.007352  -0.020043   0.027587   0.032038  -0.062449
      2       0.013304   0.085588   0.075350  -0.132341  -0.257846   0.184944
      3      -0.001208  -0.157108   0.131555  -0.018378   0.003973   0.007777
      4       0.016064  -0.021606   0.014386   0.029005  -0.026296  -0.051996
      5       0.020715   0.067300   0.068248  -0.053273  -0.088717   0.053035
      6      -0.005393  -0.145011   0.116167  -0.016002   0.017816   0.004645
      7       0.076221  -0.057589   0.086480   0.033250  -0.094727  -0.023863
      8       0.031369   0.020533   0.040840   0.053606   0.163077  -0.148382
      9      -0.047868  -0.091150   0.050217  -0.017286  -0.004181   0.003248
     10       0.100467  -0.063297   0.131525   0.021171  -0.054567  -0.041555
     11       0.018857  -0.069631  -0.039854   0.130015   0.036138  -0.032940
     12      -0.096944  -0.076674   0.023132  -0.054354   0.032092   0.025049
     13       0.060337  -0.077104   0.080173   0.028246  -0.076916  -0.013853
     14       0.034088   0.051150   0.072073   0.026853   0.172181  -0.143074
     15      -0.096505  -0.081160   0.029686  -0.063022   0.034205   0.038380
     16       0.000909  -0.041796  -0.001484   0.037930  -0.023742  -0.029664
     17       0.029481   0.128702   0.128091  -0.138731  -0.023366  -0.003456
     18       0.042499  -0.180500   0.172575   0.003877  -0.020581  -0.009006
     19      -0.007030  -0.009370  -0.008092   0.016967  -0.006400  -0.049427
     20       0.013946   0.069742   0.067505  -0.055838  -0.122316   0.086488
     21       0.031168  -0.187630   0.165924  -0.002378   0.028492  -0.005471
     22       0.098382  -0.084068   0.119402   0.031242  -0.122849  -0.003239
     23       0.037255   0.010036   0.043022   0.095955   0.300702  -0.256620
     24      -0.039513  -0.087318   0.045116  -0.006511  -0.026772  -0.000626
     25       0.114813  -0.004024   0.126868  -0.010561   0.046001  -0.039545
     26      -0.010285  -0.194231  -0.177978   0.220336  -0.189615   0.179060
     27      -0.147005  -0.052837  -0.019762  -0.082813   0.065006   0.041377
     28       0.080488  -0.092968   0.092987   0.041598  -0.123540   0.003507
     29       0.045511   0.078966   0.103796   0.025136   0.330199  -0.271547
     30      -0.130391  -0.039924  -0.011939  -0.081242   0.035813   0.045795
     31      -0.026922  -0.028189  -0.050065   0.052071  -0.035925  -0.011823
     32       0.034327   0.204197   0.190868  -0.250336   0.028139  -0.055245
     33      -0.049695  -0.160344   0.081568  -0.024915   0.052184   0.009161
     34      -0.084231   0.093682  -0.079127  -0.061534   0.054836   0.078573
     35      -0.048776  -0.105570  -0.153155   0.110427   0.098175  -0.049953
     36       0.019772  -0.160326   0.209086  -0.056248  -0.112021  -0.001812
     37      -0.107678   0.188934  -0.065849  -0.140136   0.022941   0.165680
     38      -0.052316  -0.254322  -0.247873   0.251133   0.243784  -0.179438
     39      -0.091308  -0.304321  -0.087822   0.165736   0.336979  -0.187738
     40      -0.086344  -0.002682  -0.140964   0.012109   0.123971   0.037879
     41      -0.061489  -0.158298  -0.209598   0.174604   0.190298  -0.112868
     42      -0.072961  -0.029657   0.112185  -0.161529  -0.046060   0.186677
     43      -0.112960   0.183256  -0.082099  -0.132937   0.041030   0.165817
     44      -0.082453  -0.063433  -0.192704   0.112689   0.177973  -0.065172
     45      -0.070125   0.004529  -0.045566  -0.028894  -0.002776   0.010486
     46       0.092303   0.030054   0.046658   0.044940   0.041921   0.027775
     47      -0.010904  -0.093637  -0.101129  -0.132636  -0.029778   0.002070
     48      -0.064341   0.022015  -0.046953  -0.027330  -0.006629  -0.002813
     49      -0.023595   0.048633  -0.085750  -0.003356   0.073724   0.116363
     50      -0.039715   0.032454   0.005370  -0.212208   0.099017  -0.033663
     51       0.039652   0.078024  -0.054704   0.020709   0.003668   0.020544
     52      -0.116573   0.023836  -0.106773  -0.058081   0.047448   0.063200
     53      -0.043392   0.029968   0.037839  -0.017472   0.048940   0.030542
     54      -0.155654   0.028480  -0.092060  -0.056399   0.020758   0.047697
     55      -0.067688   0.027262  -0.128053   0.030083   0.059711   0.164497
     56      -0.047879   0.138328   0.101103  -0.460320   0.236286  -0.148291
     57       0.100245   0.115869  -0.078092   0.033394   0.147654   0.262298
     58      -0.098310   0.035580  -0.113742  -0.056988   0.096177   0.142185
     59       0.136852  -0.095566  -0.086788  -0.082969  -0.029647  -0.048374
     60       0.050153   0.096445  -0.067167   0.022319  -0.045317  -0.064202
     61      -0.150910   0.012892  -0.060456  -0.040238  -0.077388  -0.131802
     62      -0.178899   0.112094   0.145650   0.137597   0.024663   0.066128
     63       0.108465   0.135696   0.003202   0.084494  -0.019331  -0.020156
     64      -0.102522   0.017434  -0.042652  -0.016625  -0.088461  -0.138365
     65      -0.118731   0.098295   0.124301   0.141728  -0.016501   0.021577
     66       0.122567   0.148314   0.026302   0.110335  -0.005817   0.008823
     67       0.053793   0.001256   0.005589   0.016903  -0.013501  -0.010875
     68       0.080300  -0.001710  -0.008094   0.022387  -0.018269  -0.010014
     69       0.078202   0.139823  -0.042789   0.063333  -0.055930  -0.081642
     70       0.141301  -0.020421   0.032095   0.013564   0.057548   0.089003
     71       0.186651  -0.075179  -0.110629  -0.103535   0.028041   0.002395
     72       0.019806   0.109941  -0.124511  -0.004750  -0.099027  -0.160719
     73       0.046462  -0.005142   0.033104   0.018573   0.020806   0.041699
     74       0.014848  -0.012085  -0.035826  -0.030731  -0.013306  -0.027742
     75       0.008957   0.100892  -0.139505  -0.019635  -0.101021  -0.165650
     76      -0.102502   0.007224  -0.014815  -0.009233  -0.060022  -0.086264
     77      -0.166859   0.086418   0.097798   0.108522  -0.026480   0.003008
     78       0.142844   0.155718   0.050316   0.112280   0.016414   0.030601
     79      -0.160450   0.013262  -0.068132  -0.033514  -0.124866  -0.192744
     80      -0.174340   0.134113   0.169049   0.172995  -0.024576   0.010355
     81       0.166273   0.162193   0.103791   0.170173   0.051920   0.118081
     82       0.111750  -0.007994   0.015132   0.026605   0.000570   0.018297
     83       0.175663  -0.033127  -0.048754  -0.003255  -0.032948  -0.031870
     84       0.085226   0.144239  -0.027590   0.075386  -0.047872  -0.066122
     85       0.275720  -0.045638   0.051125   0.009263   0.124305   0.180106
     86       0.384771  -0.174337  -0.239786  -0.244037   0.074100   0.015544
     87      -0.019724   0.089526  -0.178309  -0.052130  -0.132860  -0.223806
     88       0.101349  -0.003932   0.058762   0.033727   0.050321   0.088648
     89       0.055122  -0.056204  -0.096936  -0.102597  -0.019002  -0.057727
     90      -0.034212   0.095238  -0.215631  -0.071444  -0.159041  -0.272967
     91      -0.151290   0.014908  -0.029793  -0.017741  -0.089663  -0.131590
     92      -0.245097   0.109705   0.128770   0.133609  -0.042773  -0.005201
                 18         19         20         21         22         23    
      0       0.051439  -0.016209  -0.017549   0.120145  -0.053505  -0.106706
      1      -0.136084  -0.038223  -0.014584   0.047924  -0.029688  -0.039662
      2      -0.014108  -0.017134  -0.003226   0.030341   0.020602  -0.017836
      3       0.052476   0.002071   0.000350   0.009331  -0.012971   0.001549
      4      -0.149451  -0.018802  -0.005437   0.012862   0.046924   0.006222
      5      -0.015608  -0.059560   0.003596  -0.105508  -0.197198   0.071518
      6       0.062012   0.012947   0.003721  -0.005363   0.015757   0.015409
      7      -0.051053   0.000755   0.017300  -0.112245  -0.003515   0.114836
      8      -0.036989   0.046989  -0.001148   0.073456   0.204817  -0.055711
      9      -0.018144   0.008724   0.013208  -0.101141   0.052951   0.108161
     10       0.004052   0.018388   0.013738  -0.065342   0.017886   0.060209
     11       0.002584   0.002936   0.003018   0.012156   0.036131   0.004389
     12      -0.028891  -0.022594  -0.010291   0.035063  -0.022783  -0.016445
     13      -0.041352  -0.001108  -0.002654   0.045186   0.032279  -0.034761
     14      -0.006038  -0.034656   0.006178  -0.112872  -0.213228   0.092788
     15       0.007585  -0.015879  -0.012693   0.063031  -0.015512  -0.044859
     16      -0.127918  -0.054620  -0.017026   0.060778  -0.075940  -0.054589
     17      -0.038568   0.036824  -0.009435   0.106078   0.155624  -0.086896
     18       0.069418   0.022013   0.018390  -0.094197   0.018058   0.101729
     19      -0.165054  -0.011738  -0.016936   0.106439   0.094849  -0.068247
     20       0.002109  -0.156581   0.008723  -0.276492  -0.532848   0.157104
     21       0.137324   0.028848   0.006400   0.016480   0.008567  -0.009602
     22      -0.001702   0.011691   0.019047  -0.100029  -0.032933   0.115664
     23      -0.044612   0.042269  -0.002920   0.090326   0.298203  -0.131130
     24      -0.038268   0.013348   0.020891  -0.139533   0.066526   0.134645
     25       0.131320   0.058918   0.008016  -0.020691   0.014360   0.027552
     26       0.059691  -0.123685   0.003845  -0.040409   0.028176  -0.113340
     27      -0.071308  -0.062516  -0.036194   0.165887  -0.092136  -0.142064
     28      -0.024299   0.018309   0.007704   0.008279   0.095891   0.005483
     29      -0.007336  -0.043516   0.013199  -0.230159  -0.375088   0.181617
     30      -0.037211  -0.019923  -0.012828   0.041465   0.009670  -0.018810
     31      -0.159423  -0.079173  -0.014988   0.011543  -0.116656  -0.009598
     32      -0.065709   0.119676  -0.018112   0.231916   0.398034  -0.181757
     33       0.030185  -0.027808  -0.025506   0.164259  -0.078807  -0.152297
     34       0.250631   0.058647   0.015603  -0.039183   0.023856   0.022033
     35       0.043924   0.016543   0.005448  -0.022135   0.012847   0.018262
     36      -0.305959  -0.117406  -0.053445   0.257727  -0.106565  -0.216880
     37       0.406406   0.091427   0.026975  -0.074408   0.033062   0.045477
     38      -0.002993   0.017646   0.003905  -0.020677   0.014184   0.018263
     39       0.055209  -0.001166  -0.019202   0.126876  -0.081114  -0.123559
     40       0.297908   0.076672   0.022177  -0.064267   0.032669   0.042630
     41       0.056449   0.026134   0.007862  -0.035245   0.012636   0.028241
     42       0.307261   0.035216  -0.001982   0.091679  -0.040279  -0.096418
     43       0.444809   0.104683   0.031852  -0.092937   0.044720   0.061912
     44       0.139339   0.042155   0.013006  -0.052474   0.012381   0.038451
     45      -0.044115   0.012740   0.016833  -0.136819   0.072425   0.152811
     46       0.155564  -0.044535   0.004246  -0.030466   0.017038  -0.061859
     47      -0.003016   0.307329  -0.009484   0.154063  -0.031737   0.207384
     48      -0.047429   0.000707   0.018867  -0.145260   0.070718   0.134247
     49       0.014596  -0.025002  -0.020694   0.116374  -0.016700   0.050165
     50       0.003186  -0.219716  -0.002428  -0.149803   0.002290  -0.195176
     51      -0.019021   0.059443   0.022770  -0.145694   0.035518  -0.024645
     52      -0.036043  -0.068707  -0.024170   0.109987  -0.008656   0.102291
     53       0.001710  -0.256927  -0.001546  -0.092171   0.046860  -0.071241
     54      -0.141761  -0.053814   0.014091  -0.081430   0.061541   0.203245
     55      -0.024505  -0.098190  -0.023665   0.123539  -0.000809   0.049790
     56      -0.030100  -0.001647  -0.005872  -0.045504  -0.092078  -0.026239
     57      -0.120086   0.172536   0.030571  -0.140406  -0.020342  -0.174392
     58      -0.067547  -0.037588  -0.023618   0.121769  -0.027199   0.066092
     59      -0.010547   0.122548   0.011683   0.019721  -0.021485   0.013580
     60       0.007794   0.009210   0.010134  -0.064777   0.012992  -0.039167
     61       0.008527  -0.053916  -0.001988  -0.044228   0.021655  -0.003937
     62      -0.000090  -0.134264  -0.020181   0.041815   0.057139   0.180930
     63       0.022205  -0.047342  -0.019510   0.096644  -0.014333   0.038726
     64       0.007702   0.037835   0.088686  -0.014381  -0.020086  -0.095157
     65      -0.006328   0.091042   0.193211   0.071951  -0.024704  -0.005324
     66       0.023145  -0.051821  -0.017056   0.142819  -0.021293   0.065415
     67       0.001605   0.060402  -0.073971  -0.018042  -0.018788  -0.055759
     68       0.008812   0.114093  -0.172393  -0.056324  -0.020443  -0.069514
     69       0.034962  -0.065014  -0.024041   0.167812  -0.036344   0.037172
     70      -0.010708  -0.052027  -0.002742  -0.004510   0.023860   0.057606
     71       0.006664  -0.181058  -0.018881   0.020629   0.044216   0.113321
     72       0.030631  -0.039556  -0.008391   0.048881  -0.018311  -0.035792
     73      -0.016449   0.054805   0.093800  -0.039018  -0.003797  -0.054083
     74      -0.004506   0.041765   0.188710   0.063091  -0.037106  -0.060819
     75       0.026061  -0.028963  -0.001754   0.016615  -0.012426  -0.048043
     76      -0.002594   0.086865  -0.056836  -0.142108   0.008097  -0.105236
     77       0.002397   0.137488  -0.185028  -0.015292  -0.020832  -0.013066
     78       0.020808  -0.074110  -0.044327   0.183254  -0.027008   0.104550
     79       0.001905   0.103748   0.221142  -0.068614  -0.031297  -0.195749
     80      -0.020418   0.181752   0.444662   0.143834  -0.078859  -0.093420
     81       0.009614  -0.031871  -0.007634   0.132071  -0.008137   0.104895
     82      -0.000459   0.126717  -0.159501  -0.056700  -0.030876  -0.101069
     83       0.015403   0.246278  -0.372106  -0.130691  -0.058774  -0.200918
     84       0.034326  -0.063838  -0.024943   0.176054  -0.036809   0.046336
     85      -0.013489  -0.153697  -0.017296   0.035061   0.047841   0.156798
     86       0.009583  -0.404755  -0.039797   0.018285   0.096749   0.216284
     87       0.030196  -0.026695   0.001638  -0.036225  -0.005366  -0.090501
     88      -0.020269   0.069394   0.182791   0.047495  -0.035811  -0.064363
     89      -0.015194   0.106591   0.423451   0.073474  -0.083109  -0.208425
     90       0.040715  -0.057378  -0.007447   0.056669  -0.030577  -0.076510
     91       0.003754   0.149515  -0.153472  -0.168057  -0.015312  -0.177124
     92       0.002300   0.313529  -0.408607  -0.115281  -0.060255  -0.160585
                 24         25         26         27         28         29    
      0      -0.011873  -0.013985  -0.059245   0.103945  -0.006560  -0.004471
      1       0.118070   0.041878  -0.005674  -0.024734   0.002362   0.085973
      2       0.039826  -0.176000   0.011805  -0.000467  -0.001152   0.021109
      3      -0.089235  -0.000525  -0.000896  -0.046226   0.003056   0.270471
      4       0.077165  -0.020089   0.036559  -0.098441   0.006876   0.214901
      5       0.020401   0.113118  -0.011833  -0.014979   0.002047   0.034690
      6      -0.055307  -0.004333   0.017611  -0.089497   0.006437   0.301073
      7      -0.166118   0.002918   0.034650   0.005453  -0.000550  -0.161867
      8      -0.044797  -0.031245   0.023718   0.000723  -0.000853  -0.047468
      9       0.009762  -0.003574   0.081797  -0.175743   0.010090   0.007043
     10      -0.184552   0.042270   0.000880   0.042027  -0.003458  -0.115452
     11      -0.019700  -0.214809   0.012635   0.026422  -0.001705  -0.025756
     12       0.085257  -0.003644   0.029278  -0.150417   0.010397  -0.286570
     13      -0.169049   0.008678  -0.041038   0.186874  -0.013984  -0.199812
     14      -0.025748  -0.075329  -0.013512   0.043185  -0.004528  -0.030700
     15       0.071803   0.004552   0.011963  -0.133883   0.008992  -0.309506
     16       0.092343  -0.030315  -0.032799   0.073424  -0.005288   0.171955
     17      -0.005574   0.140422  -0.013273   0.026726  -0.000875   0.050339
     18      -0.211023   0.014945   0.044865  -0.125004   0.008082   0.233264
     19       0.145784  -0.107145   0.018892  -0.054323   0.003566   0.241836
     20       0.026719   0.510648  -0.053718  -0.016600   0.005010   0.037136
     21      -0.222451   0.002474  -0.027868   0.077741  -0.004844   0.177404
     22      -0.260219  -0.088423   0.005945   0.112309  -0.008016  -0.238821
     23      -0.099525   0.348206   0.018343  -0.012783   0.001190  -0.057101
     24      -0.025300   0.008862   0.091036  -0.108703   0.007584  -0.011503
     25       0.190464  -0.015700   0.000772  -0.142254   0.011218  -0.028382
     26       0.026195   0.117588   0.035390  -0.035185   0.003572  -0.008016
     27       0.279918   0.011283  -0.017999  -0.158821   0.012551  -0.170705
     28      -0.248008  -0.064355  -0.014406   0.197296  -0.015675  -0.249608
     29      -0.071833   0.260884  -0.037771   0.016599  -0.001704  -0.055662
     30       0.189352   0.028116   0.060832  -0.331102   0.023162  -0.289179
     31       0.194441  -0.120288   0.010859  -0.071831   0.004330   0.195426
     32      -0.040328   0.573464  -0.032663  -0.007642   0.004634   0.053068
     33      -0.001401  -0.000725  -0.096293   0.218216  -0.014593   0.003175
     34      -0.096717   0.000452  -0.009354   0.030041  -0.001962   0.069942
     35      -0.018737  -0.013088   0.007483  -0.012830   0.000670   0.014908
     36       0.211678  -0.038181  -0.082899   0.146489  -0.009543  -0.074999
     37      -0.177761  -0.017011  -0.014221   0.059670  -0.004329   0.109648
     38      -0.016181   0.036962   0.006548  -0.014146   0.001309   0.001349
     39      -0.032803   0.131464  -0.094639   0.203261  -0.011576   0.009479
     40      -0.151882   0.003529  -0.007965   0.042249  -0.002746   0.095925
     41      -0.034268   0.027055   0.007318  -0.014496   0.001306   0.020102
     42      -0.159820  -0.078797  -0.088711   0.243258  -0.016799   0.064832
     43      -0.204048  -0.020368  -0.007033   0.047497  -0.003272   0.118717
     44      -0.064843   0.031563   0.003444  -0.002142   0.000392   0.043566
     45       0.112498   0.012920   0.070298   0.179719  -0.015131   0.018067
     46       0.305876   0.006084   0.034569  -0.012473   0.003220  -0.054219
     47       0.086707   0.027883  -0.108766  -0.002594   0.004170  -0.011756
     48       0.098789   0.008846   0.062458   0.214539  -0.015728   0.015885
     49       0.071077   0.008830   0.067750   0.097653   0.001019  -0.025687
     50      -0.033436  -0.021704   0.130308   0.003414  -0.016535  -0.001832
     51       0.097548   0.001879  -0.074593   0.160006  -0.023878  -0.004417
     52      -0.065566   0.005714   0.097294   0.049612  -0.005977   0.008832
     53      -0.035704  -0.006677  -0.019857  -0.003769  -0.000342   0.006091
     54      -0.093112   0.008135   0.149447   0.239821  -0.000953   0.052213
     55      -0.023390   0.027746   0.112672   0.113717   0.001082  -0.007195
     56      -0.021182  -0.116019   0.123268  -0.024506   0.011506  -0.011403
     57      -0.103025  -0.014589  -0.151573  -0.138138   0.029730   0.005474
     58      -0.126692   0.000731   0.090055  -0.036521   0.014511   0.011041
     59      -0.000457  -0.001645  -0.005739  -0.011810  -0.002930  -0.000584
     60       0.043111  -0.000557  -0.062021   0.129691   0.012950  -0.009048
     61      -0.021710  -0.009003  -0.156231  -0.055725   0.126501   0.000678
     62       0.018167  -0.003233  -0.245027  -0.028738  -0.057976  -0.001852
     63      -0.018972   0.002060   0.039412   0.025938   0.271402  -0.000592
     64      -0.043991  -0.008098  -0.058652  -0.130828   0.170247   0.002924
     65       0.021915   0.005203   0.006956   0.019864  -0.059145  -0.006114
     66      -0.026256   0.005240   0.068993   0.011883   0.199055   0.000241
     67      -0.031566  -0.000986   0.046694  -0.102532  -0.249672   0.007237
     68       0.004924   0.003383   0.119526   0.077489   0.109213  -0.000405
     69      -0.073228   0.001777   0.075070  -0.136529  -0.012350   0.008352
     70       0.016482   0.000424  -0.067310   0.005832  -0.131613  -0.002672
     71      -0.002752  -0.005049  -0.159043  -0.049666   0.057741  -0.002833
     72      -0.041677  -0.003326  -0.029530  -0.044979  -0.294821  -0.002824
     73       0.024999   0.001368   0.005539   0.066377  -0.178002  -0.004732
     74      -0.011316   0.003392   0.126390   0.003075   0.073833   0.004884
     75      -0.029882  -0.003974  -0.045331  -0.016283  -0.188595  -0.003330
     76       0.011855  -0.008040  -0.108187   0.043286   0.234094  -0.007941
     77      -0.014557   0.001517   0.028351  -0.052066  -0.092895   0.000108
     78      -0.050716   0.003328   0.113240  -0.044241   0.144922   0.008652
     79      -0.019564  -0.008560  -0.030565  -0.046979   0.262772  -0.000827
     80       0.008390   0.008527   0.235255   0.062432  -0.118118   0.004629
     81       0.024700   0.011632   0.075106   0.148792   0.017574  -0.008435
     82      -0.020958   0.002681   0.166221  -0.016491  -0.314312   0.009341
     83      -0.012629   0.006701   0.385696   0.162581   0.114369   0.011019
     84      -0.070449   0.002765   0.086361  -0.123547   0.072351   0.008319
     85       0.031494   0.002867  -0.065136   0.072472   0.237738  -0.001418
     86      -0.005958  -0.010707  -0.275629  -0.062899  -0.121334  -0.000084
     87      -0.020984  -0.008214  -0.106355   0.032225  -0.175545  -0.011118
     88       0.005804   0.007977   0.182843   0.044993  -0.286695   0.005727
     89      -0.008086   0.008248   0.375168   0.131155   0.092105   0.011312
     90      -0.093623  -0.009782  -0.052675  -0.150978  -0.006514   0.004034
     91      -0.015322  -0.008503  -0.004787   0.034148   0.278676  -0.004045
     92      -0.024730   0.005221   0.276962   0.038407  -0.138783   0.003545
                 30         31         32         33         34         35    
      0       0.023310   0.017812  -0.004689   0.014901   0.002507  -0.003794
      1       0.000513   0.000380   0.005259  -0.036423  -0.005705   0.000913
      2      -0.004684  -0.003122  -0.026262   0.165377  -0.029412  -0.005574
      3      -0.050055  -0.043856   0.013073  -0.002103   0.143831  -0.004265
      4      -0.027129  -0.023451   0.002540   0.025600  -0.088535   0.008472
      5       0.001894   0.002505   0.019987  -0.151353  -0.015337   0.022020
      6      -0.051401  -0.045144   0.011676   0.007776   0.157336  -0.009956
      7      -0.001900  -0.003660   0.008327  -0.026757  -0.127614   0.017423
      8      -0.000801  -0.002521  -0.009728   0.088702  -0.046233   0.002780
      9      -0.028467  -0.017499   0.000537  -0.020962  -0.110934   0.013576
     10      -0.001869  -0.001146  -0.008478   0.052413  -0.014045  -0.000904
     11       0.012981   0.009506   0.036648  -0.239030   0.026570   0.009351
     12      -0.049908  -0.039671   0.005813   0.004853   0.113656  -0.007500
     13       0.021420   0.015813   0.001230  -0.004823   0.234436  -0.018075
     14       0.000168   0.001474  -0.015620   0.089725   0.036826  -0.008522
     15      -0.052742  -0.040454   0.005518  -0.005765   0.092701  -0.002902
     16       0.014500   0.011339  -0.007994   0.039573   0.109581  -0.011980
     17       0.014930   0.009997   0.025061  -0.143602   0.030149  -0.007372
     18      -0.090031  -0.078341   0.023720  -0.003682   0.149752   0.001241
     19      -0.005979  -0.004696  -0.002706   0.011474  -0.100817   0.020978
     20       0.007474   0.003822   0.017763  -0.075185  -0.000620  -0.053706
     21      -0.038463  -0.040745   0.014158   0.045478   0.401245  -0.036198
     22       0.008938   0.002954   0.025256  -0.133889   0.018473   0.027499
     23      -0.017052  -0.022099  -0.070193   0.607538  -0.043865  -0.099656
     24       0.023734   0.018702  -0.000790  -0.005433  -0.154074   0.000423
     25      -0.003376   0.009012  -0.021437  -0.020032  -0.106154   0.010546
     26       0.018734  -0.000291   0.025100   0.056635  -0.028307  -0.054105
     27      -0.064363  -0.053350   0.004792   0.033920   0.309345  -0.027114
     28       0.034617   0.025743   0.020519  -0.113038   0.163420  -0.019515
     29      -0.032552  -0.016570  -0.111319   0.573726  -0.004019   0.039219
     30      -0.103525  -0.080066   0.010582  -0.011923   0.038251   0.008049
     31      -0.021236  -0.017319   0.001609   0.018742   0.072081  -0.015909
     32      -0.000292   0.001348   0.002641  -0.079748   0.038047   0.039337
     33       0.083629   0.069998  -0.015302  -0.008557  -0.307570   0.021992
     34       0.006621   0.005029   0.000071  -0.004722  -0.024572   0.002142
     35      -0.007179  -0.005934  -0.001836   0.020072   0.020379  -0.002085
     36       0.071114   0.061187  -0.022847   0.034789  -0.314240   0.019624
     37       0.009540   0.007269  -0.003851   0.019646  -0.027182   0.001909
     38      -0.002179  -0.002644   0.008478  -0.042571   0.018835  -0.000160
     39       0.090897   0.072228   0.011483  -0.152205  -0.284034   0.022472
     40       0.007084   0.004389   0.002861  -0.011804  -0.012619   0.001848
     41      -0.004957  -0.005143   0.006124  -0.023084   0.027898  -0.001706
     42       0.076464   0.062520  -0.024147   0.071086  -0.281306   0.018636
     43       0.004269   0.001815  -0.000089   0.012136  -0.006447   0.000687
     44      -0.001861  -0.002656   0.007250  -0.032281   0.019587  -0.000708
     45       0.088978   0.072732  -0.013057   0.007766   0.045787   0.008715
     46       0.052008   0.033616   0.008959   0.002965   0.030786  -0.022287
     47      -0.034384   0.002508  -0.069414   0.006101   0.014700   0.067471
     48       0.096642   0.071774  -0.002407   0.009682   0.050916  -0.008788
     49      -0.036994  -0.036956   0.007395   0.003379   0.106119   0.050219
     50       0.035316  -0.002437   0.088546   0.015957   0.002188  -0.021898
     51      -0.010269  -0.009902   0.006080   0.005126   0.081355  -0.006874
     52      -0.033593  -0.033864   0.019950   0.001649  -0.033640  -0.012052
     53      -0.084607   0.006665  -0.188185  -0.040906   0.018105   0.205310
     54       0.089131   0.050896  -0.010433   0.007856   0.029140   0.038868
     55      -0.061404  -0.045343  -0.035975   0.021142   0.103730   0.199072
     56       0.134246  -0.005552   0.286304  -0.073924  -0.037253  -0.632673
     57       0.038170   0.042544  -0.021288  -0.003731  -0.003361  -0.008437
     58      -0.019485  -0.021414   0.019495  -0.000408  -0.078674  -0.021834
     59       0.022066   0.002293   0.049247   0.008870  -0.007612  -0.055445
     60      -0.109373  -0.097518   0.022294  -0.001897  -0.016900   0.001414
     61      -0.021826   0.056382  -0.029358  -0.008175  -0.001235  -0.072901
     62      -0.108334   0.080596  -0.050182  -0.017990  -0.012027  -0.166876
     63      -0.021832  -0.018051   0.004063  -0.000954  -0.014725  -0.004545
     64       0.139149   0.067890  -0.012939   0.006965   0.054067   0.035343
     65       0.057303  -0.104445   0.091394   0.022498  -0.018526   0.050588
     66      -0.010685  -0.023007   0.013269   0.002342  -0.023547  -0.002438
     67       0.048460   0.149491  -0.034600   0.000714   0.067759   0.013593
     68      -0.182247   0.067210   0.017290  -0.001095  -0.029902   0.006186
     69       0.122628   0.106596  -0.033736   0.003032   0.055016   0.009016
     70       0.021469  -0.045126   0.045478   0.010701  -0.008183   0.030442
     71       0.107781  -0.042985   0.076039   0.022418   0.010665   0.079366
     72      -0.058338  -0.044985   0.005388  -0.005519  -0.048751   0.002805
     73      -0.149966  -0.032422   0.023139  -0.003459  -0.053207  -0.000774
     74      -0.096469   0.146673  -0.007135   0.000481   0.022795  -0.001295
     75      -0.060259  -0.045563   0.007191  -0.004137  -0.034478   0.001332
     76      -0.051739  -0.092219   0.033828   0.001300  -0.039047   0.015523
     77       0.139175  -0.028421   0.066652   0.022376   0.021541   0.038203
     78       0.056200   0.066359   0.011100   0.003006   0.010845  -0.026203
     79       0.210457  -0.143452  -0.149326  -0.030295   0.036461   0.014515
     80       0.379945  -0.418087  -0.205105  -0.053811  -0.012786  -0.038365
     81      -0.161845  -0.162365   0.075795   0.004509  -0.113877  -0.010468
     82       0.051851  -0.000355  -0.230472  -0.056002   0.031185  -0.163208
     83      -0.056962  -0.161950  -0.470091  -0.129938  -0.044863  -0.385110
     84       0.118851   0.108120  -0.026034   0.005277   0.054371   0.011679
     85       0.172659  -0.241331  -0.128074  -0.033743  -0.021673  -0.156497
     86       0.457825  -0.463879  -0.364990  -0.093498  -0.016722  -0.330641
     87      -0.184875  -0.144378   0.029564  -0.011681  -0.118899   0.000103
     88      -0.005443  -0.063369  -0.194545  -0.050964  -0.011243  -0.126457
     89      -0.035545  -0.149018  -0.470689  -0.126048  -0.030402  -0.307118
     90       0.032726   0.057069  -0.020093  -0.003123  -0.000614   0.004783
     91       0.095561  -0.226102  -0.093274  -0.027989  -0.037363   0.039198
     92       0.416026  -0.424357  -0.211711  -0.047104   0.004101   0.091297
                 36         37         38         39         40         41    
      0      -0.001039  -0.027029   0.000169  -0.006117  -0.000609   0.009296
      1       0.000908  -0.017479  -0.000134   0.006458  -0.003365  -0.009286
      2      -0.007102   0.008654   0.001395  -0.035744   0.012247  -0.004053
      3      -0.003534   0.082657  -0.000874   0.011236   0.004228   0.047470
      4       0.016938   0.198850  -0.000432  -0.003883   0.019237   0.046224
      5      -0.071566   0.026899  -0.002725   0.078759  -0.031706   0.010582
      6      -0.002513  -0.002468  -0.000366   0.005654  -0.002907   0.007054
      7       0.012104   0.291776  -0.001174  -0.004681   0.027292   0.117052
      8      -0.044529   0.054295  -0.002839   0.097496  -0.051606   0.026275
      9      -0.000242  -0.058417   0.000996  -0.011016  -0.002236  -0.133326
     10       0.006289  -0.024829  -0.000657   0.035169  -0.020464  -0.033654
     11      -0.030126   0.014783   0.004373  -0.164120   0.088378  -0.003429
     12       0.003150   0.017217  -0.000303   0.006566   0.000596   0.022135
     13      -0.018849  -0.201591   0.001154  -0.027843  -0.005886  -0.057830
     14       0.081370  -0.058804  -0.002383   0.074087  -0.032855  -0.012952
     15       0.004431   0.066323  -0.000315   0.010208   0.007541   0.044314
     16      -0.021019  -0.164191   0.000980  -0.019890  -0.008143  -0.027511
     17       0.090176  -0.049116  -0.001369   0.036889  -0.013972  -0.007006
     18       0.017998   0.327097  -0.001695   0.004616   0.030672   0.155739
     19      -0.079008   0.068625  -0.003532   0.113337  -0.050487  -0.003152
     20       0.355361   0.068733   0.014932  -0.493262   0.251713  -0.017448
     21       0.017440   0.016841  -0.000586  -0.020311   0.011093   0.202829
     22      -0.095592   0.295055  -0.005902   0.124311  -0.034141   0.243770
     23       0.433942   0.148845   0.015154  -0.475962   0.232027   0.037976
     24      -0.000433  -0.146587   0.000937  -0.016064  -0.018696  -0.130662
     25      -0.000585  -0.183266   0.002146  -0.013563   0.011395  -0.032125
     26       0.000435  -0.021907   0.000847   0.029229  -0.054927  -0.001824
     27      -0.026871  -0.024235   0.000036  -0.010967   0.007048   0.179842
     28       0.131886  -0.213568  -0.001816   0.058891  -0.036367  -0.127913
     29      -0.614393   0.032506   0.012129  -0.329495   0.102350  -0.040646
     30      -0.020430   0.220584  -0.000310   0.009143   0.024156   0.093833
     31       0.104043  -0.077400  -0.001789   0.062664  -0.027383   0.005706
     32      -0.485010   0.033206   0.009887  -0.298812   0.110573  -0.004701
     33       0.001418   0.065003   0.000122   0.000622   0.003100  -0.024189
     34       0.000290   0.006067  -0.000048   0.001660  -0.000443  -0.005194
     35      -0.001175  -0.004063   0.000241  -0.006095   0.002455  -0.001231
     36      -0.002593   0.057200   0.001027  -0.018273   0.012044  -0.038829
     37      -0.000133   0.013174   0.000349  -0.012991   0.006356  -0.003079
     38       0.003395  -0.005764  -0.000894   0.026760  -0.012768   0.004569
     39       0.014194   0.078029  -0.002396   0.064368  -0.025931   0.006518
     40       0.002904   0.023407  -0.000339   0.003882  -0.000296   0.011406
     41       0.002496   0.000046  -0.000508   0.012901  -0.006103   0.008083
     42      -0.007749   0.111940   0.000814  -0.032377   0.020099   0.006173
     43      -0.000101   0.031176  -0.000182  -0.002304   0.002401   0.015119
     44       0.005291   0.001558  -0.000820   0.021977  -0.010390   0.008928
     45       0.001002  -0.033722  -0.000485  -0.004193  -0.006595   0.062720
     46      -0.003049   0.021254  -0.000599  -0.003346  -0.002511   0.102607
     47       0.011824   0.000544   0.000630   0.012408   0.006432   0.014575
     48      -0.001034  -0.012651  -0.000982  -0.002121  -0.000792   0.092684
     49       0.005931   0.284899   0.002326  -0.002672  -0.033498  -0.232861
     50      -0.011276  -0.006340  -0.015864   0.065734   0.141498  -0.020765
     51      -0.000560   0.121301  -0.002946   0.021276   0.023102  -0.078614
     52      -0.001480  -0.062521  -0.000583   0.005349   0.012852   0.018036
     53       0.020414  -0.018504   0.024163  -0.059775  -0.106863  -0.000152
     54       0.002739  -0.041608   0.009407  -0.007356  -0.009509   0.001508
     55       0.007534   0.199536  -0.008878   0.096936   0.163547  -0.261560
     56      -0.010387   0.373625   0.058417  -0.429238  -0.834514  -0.135014
     57      -0.000245  -0.016812  -0.001809  -0.002813  -0.002540   0.019427
     58      -0.002352  -0.138009   0.001420  -0.005133   0.004313   0.092839
     59      -0.004986  -0.000218  -0.005556   0.010519   0.018867   0.002215
     60       0.000140   0.026222  -0.002183   0.004234   0.004051  -0.040804
     61      -0.004851   0.005941  -0.008747   0.011382   0.018979   0.023589
     62      -0.010552   0.032216  -0.019052   0.025204   0.038782   0.023438
     63      -0.000186  -0.011459  -0.000073  -0.003513  -0.005494   0.009261
     64       0.002341   0.044664  -0.034389  -0.003054  -0.006177  -0.036125
     65       0.001229  -0.024122  -0.065455  -0.000775   0.007949  -0.068553
     66      -0.000783  -0.034096   0.001992   0.002862   0.008291   0.017985
     67       0.001815   0.067397  -0.030136  -0.001390  -0.008018  -0.036872
     68       0.000973  -0.033212  -0.062814  -0.012684  -0.014974   0.037159
     69       0.000462   0.037486   0.000677   0.008926   0.011963  -0.017468
     70       0.001547  -0.015602   0.005063  -0.004743  -0.007005   0.034131
     71       0.004998  -0.009148   0.008264  -0.015490  -0.026971   0.063988
     72       0.000495  -0.049834   0.003283  -0.011531  -0.014457   0.032066
     73       0.000096  -0.048764   0.031092  -0.006157  -0.007422   0.033053
     74       0.000162   0.020796   0.065764   0.006270   0.004055  -0.009077
     75       0.000243  -0.027179   0.000752  -0.005220  -0.006265   0.007654
     76       0.000722  -0.024785   0.034168  -0.002899  -0.003611  -0.034535
     77       0.000342   0.007792   0.071196   0.011778   0.017191  -0.060345
     78      -0.001085  -0.006200  -0.014261  -0.018119  -0.032840  -0.008214
     79       0.003496   0.040753   0.210748   0.007146  -0.007935   0.177304
     80       0.001918  -0.036274   0.467321  -0.006231  -0.048651   0.390421
     81      -0.002480  -0.122441   0.001481   0.001786   0.016119   0.051275
     82      -0.009426   0.071241   0.184017   0.046053   0.060005  -0.083535
     83      -0.023087   0.038770   0.419095   0.095080   0.133105  -0.087716
     84       0.000404   0.033573   0.001305   0.010671   0.015385  -0.009927
     85      -0.012267   0.009061  -0.018340   0.049042   0.087612  -0.153923
     86      -0.022621   0.071827  -0.044669   0.075953   0.131765  -0.390558
     87       0.000785  -0.105135   0.009626  -0.025981  -0.034243   0.048284
     88      -0.006401   0.008426  -0.206713   0.004731   0.019572   0.006290
     89      -0.014720   0.038959  -0.486675   0.001057   0.025338  -0.042772
     90       0.000351  -0.020372   0.018250  -0.001042   0.000089  -0.018296
     91       0.005960  -0.042406  -0.173262  -0.043196  -0.062223   0.143386
     92       0.012589  -0.031554  -0.432938  -0.085313  -0.124728   0.375805
                 42         43         44         45         46         47    
      0       0.007960   0.000399  -0.016831   0.003276  -0.020533  -0.001001
      1      -0.004508  -0.002218   0.000638  -0.000218   0.002376   0.002193
      2      -0.001752   0.010052  -0.002042   0.000165  -0.000468  -0.005052
      3       0.014198  -0.000107   0.024181  -0.004743   0.022748   0.005468
      4       0.007294   0.008263   0.053522  -0.011739   0.069523  -0.026611
      5       0.002486  -0.023514   0.007898  -0.000449   0.003847   0.117892
      6       0.002693   0.000079  -0.001883   0.000082   0.000928  -0.005396
      7       0.049324  -0.004882  -0.014103   0.004477  -0.042861   0.024834
      8       0.011156   0.019510  -0.000883  -0.000759  -0.000544  -0.114201
      9      -0.055567  -0.001109  -0.014862   0.003301  -0.001272   0.000516
     10      -0.017526   0.004114   0.007482  -0.001735   0.014002  -0.003077
     11      -0.003208  -0.016621   0.005055  -0.000552   0.003632   0.019162
     12       0.008286   0.004904  -0.003409   0.000662  -0.005143   0.001493
     13      -0.019134  -0.021852   0.005157  -0.001850   0.023210  -0.006260
     14      -0.004096   0.104025  -0.012523   0.000574   0.000780   0.025000
     15       0.006356  -0.003536   0.051463  -0.010143   0.052504  -0.000366
     16       0.001869   0.023932  -0.058564   0.012161  -0.074056   0.005235
     17       0.001026  -0.121939  -0.000977   0.002326  -0.014681  -0.027881
     18       0.052734   0.008230   0.050888  -0.009247   0.032089  -0.030488
     19      -0.009885  -0.035279   0.040561  -0.007784   0.055876   0.153676
     20      -0.011451   0.174782   0.016828  -0.011909   0.070197  -0.695172
     21       0.106667  -0.011239  -0.083174   0.019044  -0.152311   0.028412
     22       0.114720   0.020587  -0.057204   0.012768  -0.119161  -0.140901
     23       0.017954  -0.109288  -0.017660   0.010842  -0.068318   0.629241
     24      -0.034027  -0.003275  -0.096991   0.018401  -0.084532  -0.001720
     25      -0.028856   0.001119   0.069310  -0.013433   0.070890   0.003533
     26      -0.004844   0.006033   0.020701  -0.004463   0.018977  -0.004168
     27       0.090202  -0.023519  -0.070630   0.017248  -0.143265  -0.005804
     28      -0.054162   0.126111   0.013209  -0.006979   0.072848   0.031065
     29      -0.018445  -0.581505   0.082850  -0.007857   0.047859  -0.148075
     30       0.012802   0.033379   0.093653  -0.018306   0.087728   0.010058
     31       0.006967  -0.162344  -0.008654   0.005958  -0.048200  -0.027916
     32      -0.002448   0.734271  -0.091714   0.006626  -0.036618   0.136310
     33      -0.012870   0.000407   0.010918  -0.002026   0.014291   0.000007
     34      -0.003048  -0.002503   0.003294  -0.000691   0.004799   0.000918
     35      -0.001568   0.006168   0.005292  -0.001198   0.006619  -0.004239
     36      -0.026134   0.013743   0.038337  -0.008480   0.054301  -0.009555
     37      -0.001438   0.011245   0.002210  -0.000579   0.003102  -0.009614
     38       0.004032  -0.023254  -0.009688   0.002476  -0.014269   0.016765
     39       0.008972  -0.052196  -0.030004   0.006797  -0.034873   0.032572
     40       0.007388   0.001073  -0.010184   0.002179  -0.013510  -0.001123
     41       0.005074  -0.008539  -0.006957   0.001489  -0.008642   0.005285
     42       0.002471   0.034782   0.002789  -0.001002   0.005782  -0.018779
     43       0.008541   0.000980  -0.008438   0.001707  -0.010629  -0.000700
     44       0.006489  -0.023395  -0.011716   0.002900  -0.017133   0.014244
     45       0.047842  -0.000355  -0.019486   0.004724  -0.033543  -0.002009
     46       0.057137  -0.001432  -0.044100   0.008826  -0.056521  -0.001965
     47       0.015179   0.000239  -0.010840   0.002284  -0.011307  -0.001016
     48       0.047682   0.000077   0.000183  -0.000605  -0.009896  -0.000561
     49      -0.057814  -0.005606  -0.172568   0.036176  -0.133278  -0.004582
     50      -0.036199  -0.001796  -0.051813   0.010721  -0.037907  -0.002390
     51      -0.098050   0.005725   0.184252  -0.037146   0.185222   0.007237
     52      -0.022787   0.003692   0.115504  -0.024447   0.110080   0.004077
     53       0.061454   0.002415   0.059426  -0.007759   0.044319   0.001280
     54       0.036939  -0.003544  -0.122256   0.034201  -0.093616  -0.004996
     55      -0.080004  -0.008466  -0.279648   0.063824  -0.206964  -0.010544
     56       0.047517   0.001188   0.108254  -0.030249   0.049546   0.013854
     57       0.017295  -0.001509  -0.049332   0.009801  -0.050947  -0.002085
     58       0.030041   0.002458   0.079210  -0.015887   0.056476   0.002403
     59      -0.012300  -0.000300  -0.007003   0.000393  -0.004520  -0.000120
     60      -0.050916   0.003727   0.124803  -0.030657   0.107367   0.005184
     61      -0.026755  -0.000829  -0.024137   0.000939  -0.010934  -0.000455
     62      -0.072885  -0.002021  -0.057613   0.003386  -0.044035  -0.001310
     63       0.008837  -0.003810  -0.153755   0.001840   0.162651   0.002213
     64       0.038999  -0.004702  -0.195755  -0.033514   0.176443   0.001977
     65       0.093665   0.002435   0.081983  -0.083737  -0.078330   0.000117
     66       0.013878  -0.000754  -0.025565   0.007617  -0.017750  -0.001029
     67      -0.039461   0.004151   0.148840   0.014545   0.056234   0.003832
     68       0.000820  -0.000657  -0.017353   0.092319   0.018028  -0.001310
     69      -0.025270   0.004779   0.196040  -0.001833  -0.242695  -0.003936
     70      -0.036157  -0.000800  -0.031356  -0.000842   0.053164   0.001026
     71      -0.083501  -0.000863  -0.020315   0.000385  -0.063221  -0.001805
     72       0.040615  -0.003681  -0.124777   0.020660  -0.075106  -0.003938
     73       0.032126  -0.004080  -0.145644  -0.015624  -0.063422  -0.003701
     74      -0.017613   0.001061   0.029239  -0.094593   0.010821   0.002508
     75       0.011991  -0.001170  -0.049540   0.001442   0.077831   0.001469
     76       0.045568   0.004782   0.202123   0.040618  -0.260874  -0.004357
     77       0.082821   0.000035  -0.014783   0.082885   0.165667   0.002078
     78       0.049929  -0.001808  -0.079016  -0.022781   0.113631   0.003099
     79      -0.259822  -0.007292  -0.255107   0.213095   0.258092  -0.000021
     80      -0.498399   0.001187   0.126710   0.434264  -0.054387  -0.003898
     81       0.041259   0.001889   0.076742   0.019555  -0.018027   0.001147
     82       0.006521   0.001917   0.056595  -0.215914  -0.036253   0.003867
     83       0.085812  -0.007825  -0.303971  -0.430767  -0.225969  -0.004045
     84      -0.035601   0.005243   0.213372  -0.002370  -0.243982  -0.003825
     85       0.183523   0.004545   0.131768  -0.007631   0.229709   0.007326
     86       0.488810   0.005357   0.155249   0.004666   0.116251   0.004563
     87       0.081322  -0.004419  -0.136697   0.024004  -0.175867  -0.005512
     88       0.012623  -0.002327  -0.072923   0.212418   0.026152  -0.005511
     89       0.019680   0.004004   0.185123   0.449465   0.057797  -0.003448
     90       0.051567   0.002420   0.083213   0.033146   0.065879   0.002859
     91      -0.176101   0.001565   0.096936  -0.173994  -0.411066  -0.004902
     92      -0.478078  -0.010594  -0.381330  -0.452481  -0.123304   0.000948
                 48         49         50         51         52         53    
      0       0.003001  -0.031617   0.000202  -0.010710  -0.000593   0.032847
      1       0.000690  -0.009972   0.006416   0.091082  -0.003156  -0.008974
      2       0.000266  -0.001690   0.000338   0.018589  -0.002067   0.075905
      3      -0.004065   0.041125  -0.003868  -0.002381   0.001729  -0.008210
      4      -0.015417   0.197035  -0.033604  -0.064218   0.001427   0.014547
      5      -0.003653   0.044234  -0.006878  -0.012590   0.000338  -0.005658
      6      -0.000532   0.011531  -0.001570   0.039595  -0.002810   0.006337
      7       0.008323  -0.123080   0.015148  -0.038296   0.002187  -0.006086
      8       0.002302  -0.030463   0.002990  -0.010968   0.000575  -0.000746
      9       0.000982   0.001524   0.003557  -0.022466  -0.004909  -0.008003
     10       0.000321  -0.007309   0.009021   0.052511   0.001832  -0.000455
     11      -0.000144  -0.000350   0.002162   0.012171   0.000567   0.001688
     12       0.000480  -0.002435  -0.003373  -0.035633   0.000102   0.002821
     13      -0.009986   0.149028  -0.029690  -0.043436  -0.004361   0.001878
     14      -0.002196   0.032584  -0.006531  -0.006127  -0.001025   0.001513
     15      -0.006737   0.062574  -0.000769   0.027306   0.004922  -0.004883
     16       0.014433  -0.180740   0.022493  -0.078918   0.003567  -0.014508
     17       0.003478  -0.042167   0.004715  -0.020192   0.000869  -0.014027
     18      -0.003593   0.004550   0.003132  -0.126415   0.011820  -0.082725
     19      -0.017431   0.235460  -0.039777  -0.005190  -0.003519   0.043312
     20      -0.000898   0.032346  -0.010560   0.010012  -0.002505   0.069824
     21       0.031248  -0.432097   0.067439   0.346488  -0.012455   0.034087
     22       0.028032  -0.395354   0.056211   0.139681  -0.002832   0.012099
     23       0.002266  -0.051848   0.012531   0.012794   0.000303  -0.008071
     24       0.009317  -0.056104  -0.008783  -0.011155  -0.012807   0.022072
     25      -0.001907  -0.024058   0.023658  -0.004823   0.022818  -0.018611
     26      -0.000676  -0.002862   0.006463  -0.000457   0.004908  -0.005592
     27       0.032342  -0.443026   0.048110  -0.341841   0.028017  -0.030692
     28      -0.023239   0.334462  -0.052575   0.076859  -0.016408   0.016280
     29      -0.006457   0.092260  -0.012718   0.026579  -0.004448   0.002415
     30      -0.004312  -0.014596   0.035347   0.162731   0.015771  -0.046550
     31       0.017555  -0.253869   0.051336   0.014331   0.012190  -0.062792
     32       0.004128  -0.058146   0.010605  -0.002548   0.000800   0.037660
     33      -0.001905   0.019931   0.000322  -0.005414   0.000876  -0.030590
     34      -0.000075  -0.001468   0.005487   0.107106  -0.005757   0.026980
     35      -0.000516   0.001657   0.003241   0.026151   0.001278  -0.136213
     36      -0.003986   0.027836   0.029925   0.566543  -0.022486  -0.225452
     37      -0.000696   0.006245  -0.002039  -0.078073   0.006368  -0.179605
     38       0.001531  -0.012115  -0.002987  -0.013656  -0.004522   0.300497
     39       0.001153   0.018600  -0.022037  -0.078250  -0.011965   0.702781
     40      -0.000187   0.011492  -0.015883  -0.264374   0.012246  -0.007572
     41       0.000370   0.001441  -0.004771  -0.032749  -0.000439   0.072754
     42      -0.004667   0.064636  -0.027605  -0.449397   0.026831  -0.410326
     43      -0.000544   0.015782  -0.013734  -0.178499   0.006798   0.038480
     44       0.001404  -0.008073  -0.007284  -0.078868  -0.001541   0.308731
     45      -0.004243   0.044515  -0.018242   0.008185  -0.004403  -0.015203
     46      -0.000155   0.030273  -0.028460  -0.005521  -0.016135   0.016169
     47      -0.000327   0.003014  -0.005655  -0.001778  -0.003971   0.004517
     48      -0.002252   0.020556  -0.006869   0.014058   0.003983  -0.000699
     49       0.008110   0.002103  -0.026408   0.004732  -0.014589  -0.005068
     50       0.004648   0.003590  -0.012188   0.001230   0.003534  -0.000822
     51      -0.001732  -0.060795   0.087491  -0.012416   0.015442   0.003069
     52      -0.003372  -0.025406   0.038315  -0.006394   0.012924  -0.000332
     53      -0.009088  -0.009657   0.015614  -0.002693  -0.011207   0.003155
     54       0.002367   0.042917  -0.070462   0.044410   0.054023  -0.046876
     55       0.014160   0.014594  -0.074634   0.020003   0.014604  -0.023743
     56      -0.010902  -0.001358   0.059912  -0.001512  -0.041721  -0.012737
     57       0.001467   0.020009  -0.017056   0.003531  -0.010007  -0.004615
     58      -0.004060  -0.010785   0.011507  -0.004276   0.016115   0.010014
     59       0.001385   0.001792  -0.001515   0.000269   0.001323  -0.000889
     60       0.000430  -0.062401   0.033624  -0.012454   0.025000   0.025394
     61       0.002539   0.006441   0.000444  -0.000535  -0.051378  -0.004637
     62       0.006466   0.004711  -0.014431   0.001558   0.015449   0.000612
     63      -0.004646  -0.017382  -0.047074   0.004520   0.111576   0.002174
     64      -0.012276   0.000564   0.052978  -0.001866   0.019358   0.001176
     65      -0.034056  -0.006147  -0.010667   0.000147  -0.007292  -0.000300
     66      -0.001176   0.009333  -0.022243   0.001082  -0.050174  -0.005374
     67       0.023278  -0.062198  -0.137337   0.002662   0.070617   0.007915
     68       0.081969   0.035010   0.050644  -0.000944  -0.030045  -0.003298
     69       0.014960   0.045490   0.144686  -0.005104  -0.011640   0.003153
     70      -0.045720  -0.019896  -0.019494  -0.002861  -0.072337  -0.000666
     71      -0.095787  -0.001294   0.013899   0.001147   0.030755   0.000372
     72       0.004325   0.048477   0.019271   0.007084   0.052079  -0.005900
     73       0.044632   0.069064   0.119047   0.001482   0.028699  -0.005607
     74       0.075195  -0.019798  -0.062559  -0.000282  -0.016383   0.001779
     75      -0.005851  -0.021259  -0.054769  -0.002192  -0.091263  -0.002421
     76      -0.013682   0.017775  -0.043096   0.006527   0.051988  -0.001454
     77      -0.036306  -0.015262   0.034119  -0.003628  -0.013801   0.002127
     78      -0.033622  -0.041042  -0.293966   0.031381   0.377764  -0.027750
     79       0.118686   0.027835   0.207524  -0.021403  -0.166894   0.024812
     80       0.205756   0.017081  -0.186361   0.013639   0.109157  -0.013552
     81      -0.013373  -0.070328  -0.388879   0.007813  -0.297466  -0.012552
     82      -0.213058  -0.111476  -0.237347   0.004456  -0.000916   0.006184
     83      -0.436243   0.002733   0.150270  -0.003186  -0.016939  -0.002929
     84       0.008839   0.044803   0.168300  -0.009732  -0.108774   0.002082
     85       0.230539  -0.025765   0.000350  -0.022256  -0.503119  -0.005034
     86       0.554258   0.069045  -0.028434   0.009927   0.217291   0.001071
     87      -0.008158   0.017777  -0.299253   0.030752   0.226544  -0.006359
     88      -0.169780   0.080582   0.416626  -0.017730  -0.095697  -0.004548
     89      -0.467688  -0.086372  -0.113384   0.006100   0.059245   0.004655
     90      -0.047750  -0.084335  -0.375086   0.002176  -0.535726  -0.052694
     91       0.086257   0.022292  -0.183036   0.010995  -0.094015  -0.021205
     92       0.232352   0.035878  -0.027093   0.000927  -0.005535  -0.000858
                 54         55         56         57         58         59    
      0      -0.002031   0.000672   0.011445  -0.003615  -0.034602   0.318591
      1      -0.024803  -0.000340   0.020791  -0.003311  -0.008515   0.043428
      2      -0.005331  -0.000738  -0.017145   0.002765   0.007904  -0.024776
      3       0.040684   0.000814  -0.037367   0.011986   0.029275   0.059734
      4      -0.007343   0.000999   0.020174  -0.008287  -0.074857  -0.027302
      5      -0.002159   0.000283   0.008408  -0.002791  -0.018867  -0.006060
      6      -0.022352  -0.000327   0.027480  -0.008361  -0.020458  -0.084657
      7       0.029796   0.000202  -0.016005   0.001358   0.023623   0.063516
      8       0.006879   0.000044  -0.004332   0.000598   0.006094   0.017525
      9       0.017972  -0.001606   0.021766  -0.013403   0.071100  -0.054818
     10      -0.027727  -0.000415  -0.024641   0.012024  -0.018613   0.017905
     11      -0.006740  -0.000099  -0.007251   0.003526  -0.006610   0.006333
     12       0.026871   0.000984   0.014554  -0.009490  -0.023473  -0.071226
     13       0.035417   0.000958   0.022531  -0.009497  -0.004713  -0.090013
     14       0.007110   0.000223   0.004327  -0.001788   0.000378  -0.016577
     15      -0.055614  -0.001383  -0.028775   0.015328   0.018203   0.047629
     16      -0.005601  -0.001438  -0.021414   0.008266   0.085944   0.017026
     17       0.000137  -0.000154   0.000052   0.000576   0.016365   0.004519
     18       0.337531   0.004617  -0.277394   0.086571   0.394926  -0.054258
     19      -0.163392  -0.000756   0.151677  -0.048863  -0.278661   0.046443
     20      -0.048819  -0.000650   0.031235  -0.012320  -0.071498   0.000617
     21      -0.374752  -0.007518   0.262124  -0.081501  -0.302032  -0.555067
     22      -0.177376  -0.003951   0.118605  -0.040779  -0.143166  -0.202500
     23      -0.023771  -0.000831   0.012674  -0.004493  -0.017696  -0.024550
     24       0.017840   0.001293   0.109300  -0.033750  -0.026023   0.014987
     25      -0.030814   0.000634  -0.163510   0.053703  -0.070926   0.024049
     26      -0.007512  -0.000188  -0.039977   0.013507  -0.014557   0.004832
     27       0.393640   0.014152  -0.192264   0.008372  -0.480920  -0.467335
     28      -0.110357  -0.004345   0.112033  -0.019009   0.184515   0.058529
     29      -0.039336  -0.001662   0.029964  -0.003902   0.059646   0.026483
     30      -0.369199  -0.012137  -0.123912   0.095931   0.359507  -0.047196
     31      -0.240265  -0.009530  -0.089975   0.068573   0.352801  -0.064231
     32      -0.037044  -0.002110  -0.028733   0.013595   0.069934  -0.023396
     33      -0.004478  -0.000627  -0.004296   0.001778   0.023509  -0.179232
     34       0.087644   0.001743  -0.026895   0.000925   0.005764  -0.019696
     35       0.019102   0.001512   0.032713  -0.006144  -0.015823   0.033887
     36       0.366428   0.010195  -0.008351  -0.013879  -0.023332  -0.089796
     37      -0.037641   0.000369   0.055039  -0.008280  -0.017794   0.000715
     38       0.002866  -0.002488  -0.091149   0.016598   0.046407  -0.059587
     39      -0.034149  -0.005536  -0.150630   0.021189   0.045744  -0.212512
     40      -0.196538  -0.004456   0.045362   0.000568   0.000577  -0.012605
     41      -0.018352  -0.000627  -0.005112   0.000227  -0.006541   0.020729
     42      -0.297098  -0.003617   0.178436  -0.018208  -0.045118  -0.076422
     43      -0.104824  -0.002514   0.014869   0.001968   0.001922  -0.006232
     44      -0.060103  -0.003981  -0.078046   0.017038   0.047941  -0.059092
     45      -0.006339  -0.001345  -0.039610   0.014807   0.020780  -0.010723
     46       0.032747   0.000384   0.145262  -0.049248   0.059834  -0.009046
     47       0.007684   0.000571   0.035211  -0.012175   0.011870  -0.001816
     48      -0.011433   0.000448  -0.038448   0.018567  -0.032896   0.036439
     49      -0.007165   0.000789  -0.021175   0.007436  -0.013842   0.003112
     50      -0.000702  -0.000052  -0.002295  -0.000780  -0.000023  -0.000483
     51      -0.000737  -0.005364  -0.019845  -0.003567   0.019177  -0.099729
     52       0.000043  -0.002594  -0.009462   0.002270   0.009851  -0.032361
     53       0.002400   0.000902   0.010465  -0.001797   0.003067  -0.007829
     54      -0.099729   0.014682  -0.429515   0.128427  -0.237771   0.250387
     55      -0.045417   0.008873  -0.187913   0.048723  -0.105763   0.103312
     56      -0.013327  -0.007174  -0.055939   0.049271  -0.026383   0.017184
     57      -0.003202   0.002303  -0.014531   0.006642  -0.001375   0.004951
     58       0.010923  -0.001609   0.050499  -0.015092   0.007792   0.009353
     59      -0.000499  -0.000237  -0.002781   0.000483   0.000453  -0.000523
     60       0.019687   0.001627   0.114687  -0.018511  -0.028164   0.117600
     61      -0.004157  -0.000622  -0.021784   0.010798   0.002371  -0.026317
     62       0.000791  -0.000070   0.006221  -0.004195  -0.003058   0.015453
     63       0.001274   0.000475  -0.004973  -0.054354   0.004631   0.012614
     64       0.002314  -0.008094   0.014690   0.033819  -0.000020  -0.007869
     65      -0.000859   0.003697  -0.006359  -0.014502   0.000784   0.001526
     66      -0.000293  -0.039893  -0.001286   0.051889   0.004409  -0.026519
     67       0.007734  -0.011679   0.040137   0.002620  -0.004039   0.025979
     68      -0.003167   0.005155  -0.016547  -0.001038   0.001950  -0.011854
     69       0.001285   0.014275   0.012109   0.011218  -0.003763   0.005005
     70      -0.002635   0.057821  -0.003818  -0.004527  -0.000521   0.001581
     71       0.001214  -0.025141   0.002043   0.002037   0.000178  -0.000569
     72      -0.004103   0.035678  -0.016599   0.034384   0.008378  -0.034945
     73      -0.004681  -0.030246  -0.035620  -0.023704   0.005381  -0.017761
     74       0.001576   0.012656   0.012683   0.008946  -0.001871   0.006467
     75      -0.002847  -0.009373  -0.016894  -0.044411  -0.005036   0.028966
     76      -0.001025  -0.006360  -0.008943  -0.014700   0.001220   0.004299
     77       0.001528   0.004665   0.009885   0.008665  -0.000749  -0.000450
     78      -0.039056   0.092012  -0.279824  -0.361280   0.052229  -0.112155
     79       0.034856  -0.078083   0.232252   0.260473  -0.034685   0.092464
     80      -0.015156   0.039574  -0.109266  -0.148051   0.025456  -0.046637
     81       0.024223  -0.434202   0.144068   0.525561  -0.011716  -0.128525
     82       0.015544  -0.134657   0.086156   0.147092  -0.009845  -0.001992
     83      -0.006794   0.047873  -0.036173  -0.050921   0.002057   0.000217
     84      -0.004185   0.137685   0.004365   0.009607  -0.004914   0.008825
     85      -0.026067   0.610716  -0.032998  -0.012579  -0.005670   0.024665
     86       0.010528  -0.257257   0.010680   0.006295   0.003226  -0.011825
     87      -0.000760   0.385859   0.077945   0.328971   0.034739  -0.147233
     88      -0.007061  -0.313359  -0.110104  -0.257653  -0.015954   0.070883
     89       0.004622   0.138922   0.057965   0.119064   0.005102  -0.027653
     90      -0.054157  -0.190473  -0.365336  -0.438947   0.020931  -0.036443
     91      -0.019758  -0.064844  -0.132944  -0.140637   0.011380  -0.022440
     92       0.001288   0.015953   0.014588   0.036513  -0.000659  -0.000942
                 60         61         62         63         64         65    
      0       0.149275  -0.016782  -0.004257   0.000224  -0.002917   0.034910
      1       0.019408   0.045715   0.001159   0.004317  -0.077228  -0.214393
      2      -0.009557   0.009591   0.000037   0.000404  -0.013893  -0.051100
      3      -0.002940   0.053832  -0.001359  -0.001189  -0.010267  -0.031811
      4       0.000993  -0.045194   0.002063   0.011682  -0.044982   0.083602
      5       0.001346  -0.013012   0.000599   0.002766  -0.009882   0.020709
      6      -0.020949   0.021974  -0.001455  -0.013460   0.087051   0.037150
      7       0.035101  -0.050769  -0.002790  -0.009544   0.077173   0.048206
      8       0.008407  -0.011930  -0.000591  -0.001428   0.012853   0.008691
      9       0.050561  -0.088451  -0.010207  -0.031726   0.178797  -0.092423
     10      -0.000350   0.219654  -0.009893  -0.019047   0.039521  -0.123062
     11      -0.002170   0.051765  -0.001754  -0.003071   0.001923  -0.023504
     12      -0.012767  -0.027611   0.005291   0.001215  -0.015521  -0.091467
     13      -0.038001  -0.032820   0.002926   0.003941  -0.003246   0.078555
     14      -0.007909  -0.006221   0.000585   0.000873  -0.000263   0.021691
     15      -0.003354  -0.034120  -0.001378   0.006506  -0.015328   0.030424
     16      -0.003758  -0.074833   0.002049  -0.000628   0.032727   0.040970
     17       0.000265  -0.013509   0.000616  -0.000370   0.007135   0.007328
     18      -0.306210  -0.189929   0.053204   0.129137  -0.740118  -0.250962
     19       0.167614   0.082533  -0.026807  -0.055810   0.333771   0.208610
     20       0.044846   0.028430  -0.007966  -0.018313   0.107169   0.055381
     21      -0.036779  -0.412204   0.009021   0.050629  -0.234356  -0.045305
     22       0.029573  -0.317144   0.003583   0.029690  -0.116636   0.006463
     23       0.007508  -0.053696  -0.000537   0.003811  -0.012419   0.003538
     24       0.002056   0.054448   0.018452   0.026605  -0.170396   0.106844
     25      -0.033433  -0.070576  -0.008611   0.014102  -0.022109   0.018512
     26      -0.007779  -0.017805  -0.003669   0.002117   0.002151  -0.000324
     27      -0.084357   0.464141  -0.037830  -0.043865   0.160687   0.096261
     28      -0.011487  -0.244844   0.021335   0.022373  -0.072427   0.006859
     29      -0.000430  -0.072124   0.005681   0.006248  -0.020815  -0.004622
     30      -0.299968   0.434375   0.000764  -0.001406   0.020243   0.526691
     31      -0.232926   0.278066   0.004311  -0.007549   0.065654   0.417741
     32      -0.043015   0.038173   0.000601  -0.001773   0.015468   0.068262
     33      -0.078379   0.004190   0.000312  -0.003968   0.025279  -0.035591
     34      -0.007742  -0.021185  -0.000401  -0.002162   0.032492   0.081073
     35       0.013676  -0.003127   0.000608   0.000546   0.000813   0.022821
     36      -0.058491  -0.035240   0.010859   0.016138  -0.056737   0.251309
     37       0.005615   0.003052  -0.000215  -0.002510   0.005911  -0.072862
     38      -0.024599  -0.015941  -0.004714  -0.008711   0.076692   0.088019
     39      -0.092385   0.023092   0.007239   0.013622  -0.089960   0.079170
     40      -0.010628   0.069383   0.003021   0.009854  -0.141474  -0.388776
     41       0.007894   0.010030   0.002506   0.006133  -0.045813   0.003936
     42      -0.056099   0.092105   0.012406   0.021869  -0.170383  -0.029625
     43      -0.013338   0.032649   0.004195   0.010792  -0.087356  -0.046750
     44      -0.027592   0.016436  -0.002272   0.000000  -0.036379  -0.227478
     45      -0.018255  -0.037354  -0.024911  -0.018258   0.119054  -0.060596
     46       0.003505   0.032717   0.015407  -0.009833   0.001325  -0.004301
     47       0.002903   0.009323   0.006289  -0.001033  -0.005961   0.002345
     48      -0.026775   0.049893  -0.000588   0.016657  -0.072306   0.026022
     49      -0.006275   0.002308   0.000556   0.005338  -0.008056   0.007882
     50      -0.002067  -0.001524  -0.005860  -0.000598   0.002481  -0.000385
     51       0.222318   0.020837  -0.025752   0.009167  -0.072092   0.035946
     52       0.058109  -0.011498  -0.012973  -0.001151   0.013382  -0.007903
     53       0.020997   0.006279   0.012638   0.001419  -0.008342   0.004279
     54      -0.435706  -0.123646   0.124836  -0.012489  -0.064287   0.009151
     55      -0.197676  -0.071919   0.060928  -0.011489  -0.008776   0.002868
     56      -0.042048  -0.029714  -0.004853   0.009674   0.016428  -0.008252
     57      -0.015168  -0.005907   0.018790   0.001055   0.016544  -0.008158
     58      -0.013032   0.013421  -0.021573   0.000716  -0.017338   0.009031
     59      -0.000572  -0.001427  -0.002038  -0.000546   0.002197  -0.001096
     60      -0.242735  -0.018184   0.043476   0.006639   0.043383  -0.017378
     61       0.061959   0.009667   0.212073   0.058077   0.018314  -0.001317
     62      -0.036195  -0.005783  -0.082302  -0.025001  -0.004967  -0.000300
     63      -0.026526   0.003685   0.011770   0.145748   0.035854  -0.009619
     64       0.012092  -0.004755  -0.046886  -0.097432  -0.023966   0.006037
     65      -0.001474   0.002410   0.019342   0.046883   0.011031  -0.002800
     66       0.048138  -0.003816  -0.101657  -0.107472  -0.031631   0.006886
     67      -0.056419  -0.005407  -0.053435  -0.028270   0.000936  -0.002752
     68       0.025916   0.002728   0.021897   0.010457  -0.001618   0.001632
     69      -0.008480   0.000520   0.007482   0.042796   0.005750  -0.000371
     70      -0.000740   0.005789   0.040027   0.164107   0.031123  -0.006222
     71       0.000098  -0.002471  -0.016703  -0.070110  -0.013205   0.002636
     72       0.070315   0.007952   0.070022   0.090933   0.016147  -0.002260
     73       0.036367   0.000279  -0.085119  -0.053885  -0.027018   0.008282
     74      -0.013270   0.000063   0.035259   0.024175   0.011369  -0.003432
     75      -0.061963  -0.010867  -0.023549  -0.192245  -0.019667  -0.000302
     76      -0.010823  -0.001946  -0.031440  -0.042141  -0.004761  -0.000606
     77       0.002012   0.000735   0.014483   0.014676   0.001880   0.000202
     78       0.257768   0.023550   0.373889  -0.416527  -0.089370   0.032434
     79      -0.218182  -0.021176  -0.331571   0.334986   0.076339  -0.027743
     80       0.102028   0.008756   0.160891  -0.175633  -0.028920   0.010192
     81       0.256322   0.009339   0.396554  -0.125993  -0.022262   0.012776
     82       0.000001  -0.002580   0.093419  -0.035276   0.005314  -0.001875
     83       0.001535   0.000417  -0.038260   0.008683  -0.003884   0.001187
     84      -0.017252  -0.003370   0.023031  -0.074915  -0.011078   0.002609
     85      -0.054724  -0.013885   0.109760  -0.366106  -0.037532   0.003653
     86       0.024445   0.004797  -0.045618   0.158756   0.018626  -0.002671
     87       0.273658   0.011139  -0.353531   0.157290  -0.049923   0.022103
     88      -0.123051  -0.001453   0.256401  -0.105731   0.024616  -0.010501
     89       0.047695   0.000453  -0.105420   0.043462  -0.010332   0.004433
     90       0.105608   0.036359  -0.440987   0.512880  -0.013347   0.020446
     91       0.052864   0.012789  -0.166164   0.178542  -0.002649   0.005653
     92      -0.003418  -0.005073   0.049488  -0.058837   0.001775  -0.002336
                 66         67         68         69         70         71    
      0      -0.042200  -0.002754   0.018688  -0.003637  -0.008175  -0.085621
      1      -0.006234   0.007884   0.004730  -0.009013   0.015943  -0.023001
      2       0.000985   0.008446  -0.004600   0.014139   0.004763  -0.003288
      3      -0.005137  -0.019247   0.002286   0.005772   0.008444  -0.025241
      4      -0.038387  -0.013116   0.011067   0.003449   0.008231  -0.048577
      5      -0.008234  -0.002473   0.002384   0.000429   0.001080  -0.009430
      6       0.065907   0.013274  -0.025367   0.001648  -0.026369   0.136464
      7       0.035392   0.001723  -0.012215   0.002750  -0.030865   0.063640
      8       0.005060  -0.000381  -0.001714   0.000593  -0.005874   0.008390
      9       0.022972   0.042931   0.010059  -0.021601  -0.001904  -0.100569
     10      -0.001608   0.009941   0.000140  -0.007504   0.050832  -0.004927
     11      -0.001277   0.000535  -0.000273  -0.000299   0.011264   0.002508
     12       0.071774   0.008876  -0.026573  -0.003242   0.040494   0.094012
     13      -0.019813   0.000213   0.011805   0.001370  -0.032940  -0.056664
     14      -0.007230  -0.000636   0.003687   0.000381  -0.008653  -0.016036
     15      -0.021809  -0.019672  -0.002676   0.009861  -0.005610   0.046998
     16       0.034209   0.000188  -0.016712   0.001089   0.014643   0.082431
     17       0.008463   0.000506  -0.003348  -0.000774   0.003681   0.015927
     18      -0.188734   0.001945   0.049118   0.007620   0.074735  -0.224469
     19       0.051538  -0.030592  -0.011249   0.004746  -0.024824   0.041322
     20       0.019768  -0.007580  -0.004089  -0.001047  -0.006100   0.019050
     21      -0.168390  -0.003256   0.058865  -0.011683   0.044571  -0.287889
     22      -0.105881  -0.011191   0.038104  -0.004127   0.009765  -0.190000
     23      -0.016156  -0.000646   0.005652  -0.000848   0.000519  -0.029669
     24      -0.008612  -0.035877   0.006191   0.012511  -0.010771  -0.008678
     25      -0.052781  -0.004114  -0.004767   0.006812  -0.002330   0.052696
     26      -0.010342   0.000587  -0.001818   0.000655  -0.000150   0.011434
     27      -0.185297   0.010038   0.078545  -0.009385  -0.072659  -0.330853
     28       0.089375   0.001734  -0.031383   0.003056   0.011784   0.113369
     29       0.026852   0.001814  -0.010064   0.001116   0.005071   0.037443
     30      -0.137632   0.001558   0.061950   0.018804  -0.091734  -0.309890
     31      -0.044292   0.022162   0.029880   0.004734  -0.046241  -0.180310
     32      -0.003392   0.003538   0.003314   0.002445  -0.008738  -0.025060
     33       0.025579  -0.108807  -0.010392   0.041224   0.000767   0.009211
     34       0.004402  -0.016113  -0.000630  -0.006998   0.043873  -0.002974
     35       0.002070   0.024537  -0.012914   0.039602   0.011516  -0.007073
     36      -0.041637   0.419447   0.081514  -0.335523  -0.359639   0.172034
     37       0.031119   0.022122  -0.114912   0.419685  -0.025266  -0.064891
     38      -0.002028  -0.329777   0.116230  -0.420019   0.298175   0.004056
     39      -0.013237   0.628681  -0.103226   0.199914   0.122430   0.025545
     40      -0.018696   0.079204  -0.000207   0.135684  -0.654865   0.061050
     41      -0.011747   0.230564  -0.034334   0.084682  -0.028413   0.006124
     42      -0.030176   0.389608   0.064139  -0.399664   0.273151   0.091127
     43      -0.038868   0.098077   0.109565  -0.408363  -0.060050   0.085198
     44      -0.026290  -0.275444   0.138395  -0.337443  -0.468384   0.089284
     45      -0.143940   0.013862   0.030079   0.000363   0.003441  -0.065213
     46       0.086999   0.002332   0.004225  -0.008389  -0.003863  -0.076276
     47       0.023023  -0.000308   0.000591  -0.001564  -0.000929  -0.012485
     48       0.038023  -0.015281  -0.038521   0.008792   0.010729   0.175273
     49      -0.071411  -0.007101   0.001407   0.008752   0.004311   0.065804
     50      -0.017595  -0.000905  -0.001955   0.001075   0.000581   0.007479
     51       0.063376  -0.001798  -0.030435  -0.007497  -0.007278  -0.034710
     52       0.003378   0.005949   0.011093  -0.003752  -0.002261  -0.055426
     53       0.004428  -0.000446   0.007909   0.001498   0.000195   0.004298
     54       0.817883   0.044341  -0.005203  -0.071557  -0.046262  -0.514555
     55       0.268725   0.017894   0.018552  -0.025591  -0.020685  -0.235993
     56       0.061209   0.006975   0.010294  -0.007113  -0.005089  -0.068414
     57      -0.008998   0.001660   0.015715   0.001914   0.001318   0.000198
     58       0.001449  -0.004361  -0.027644  -0.000963  -0.000114   0.026323
     59      -0.001081   0.000236  -0.000660  -0.000254  -0.000055  -0.001712
     60      -0.011127   0.002347   0.035856   0.003897   0.000924  -0.021582
     61       0.004178   0.003611   0.141482   0.020732   0.005703   0.028691
     62      -0.003789  -0.001366  -0.052921  -0.007740  -0.002165  -0.011452
     63      -0.027504  -0.002434  -0.092511  -0.012205  -0.002168  -0.001525
     64       0.009495  -0.001296  -0.043491  -0.007410  -0.003372  -0.029324
     65      -0.004519   0.000498   0.015551   0.002723   0.001359   0.012311
     66       0.019277   0.004301   0.144358   0.021023   0.006414   0.042898
     67      -0.011409  -0.000659  -0.024564  -0.002663   0.000282   0.011631
     68       0.005481   0.000264   0.012570   0.001460  -0.000037  -0.004225
     69       0.013047   0.001011   0.018656   0.001290  -0.000726  -0.019166
     70       0.008031   0.003701   0.112734   0.016073   0.004737   0.022937
     71      -0.003677  -0.001615  -0.048697  -0.006939  -0.002046  -0.009974
     72      -0.023333  -0.004384  -0.136232  -0.018323  -0.004251  -0.004838
     73       0.024799   0.000722   0.015455   0.000385  -0.001589  -0.025866
     74      -0.010387  -0.000325  -0.007679  -0.000332   0.000619   0.010803
     75      -0.013948   0.001397   0.075488   0.012951   0.005302   0.042037
     76      -0.017950  -0.002395  -0.065500  -0.007916  -0.001034   0.010313
     77       0.007183   0.001006   0.027368   0.003337   0.000461  -0.003985
     78       0.005814  -0.003232   0.039489   0.005363  -0.003340  -0.053198
     79      -0.026889  -0.001513  -0.166193  -0.023539  -0.003101   0.007133
     80      -0.014112  -0.000064   0.079771   0.012820   0.002530   0.004614
     81      -0.005158  -0.012283  -0.382098  -0.058083  -0.020950  -0.148812
     82      -0.021637  -0.006021  -0.199882  -0.028875  -0.008492  -0.047941
     83       0.011710   0.002607   0.083827   0.011876   0.003381   0.017984
     84      -0.004561  -0.003973  -0.131074  -0.019690  -0.006601  -0.045521
     85      -0.083129  -0.018376  -0.549048  -0.075452  -0.019623  -0.071273
     86       0.035017   0.008091   0.236197   0.032326   0.008437   0.029542
     87       0.117402   0.008900   0.214137   0.022611   0.000000  -0.069304
     88      -0.088742  -0.010708  -0.288879  -0.035821  -0.006061   0.020355
     89       0.037822   0.004617   0.126727   0.015841   0.002752  -0.007785
     90       0.095939  -0.002336  -0.133619  -0.026873  -0.014304  -0.133341
     91       0.012766  -0.004030  -0.146669  -0.022421  -0.007532  -0.043593
     92      -0.005152   0.001580   0.054823   0.008342   0.002768   0.015782
                 72         73         74         75         76         77    
      0      -0.014925  -0.029021  -0.026848  -0.134757  -0.006676  -0.003872
      1      -0.002249   0.055923   0.281434  -0.029044  -0.001780  -0.000367
      2       0.000141   0.013619   0.062550   0.002753   0.000123   0.000219
      3      -0.008755   0.302900  -0.039170   0.150209   0.008975   0.005826
      4      -0.007132  -0.081347  -0.168229  -0.049545  -0.001903  -0.001396
      5      -0.001166  -0.031584  -0.035300  -0.017777  -0.000827  -0.000547
      6       0.026415  -0.194603   0.196923  -0.000032  -0.003636  -0.002914
      7       0.009778   0.049925   0.180855   0.036589   0.000018   0.000084
      8       0.001028   0.019358   0.031900   0.008075   0.000227   0.000193
      9      -0.023584  -0.016352  -0.029614  -0.304637  -0.010172  -0.004879
     10       0.003405  -0.155683  -0.263501   0.019623   0.003097   0.000458
     11       0.001643  -0.033795  -0.056758   0.017086   0.000869   0.000290
     12       0.007070   0.228540  -0.187378   0.038930  -0.002478  -0.003116
     13      -0.011464   0.059140   0.148536  -0.078542  -0.003591  -0.001170
     14      -0.002710   0.003459   0.040142  -0.018681  -0.000678  -0.000190
     15       0.018736  -0.269721   0.050779   0.134921   0.009462   0.005944
     16       0.015392  -0.097346  -0.163420   0.101295   0.005507   0.002646
     17       0.002538  -0.009038  -0.037873   0.015958   0.000780   0.000276
     18      -0.024958  -0.453849  -0.105583  -0.315065  -0.014154  -0.008095
     19      -0.001875   0.349345  -0.167769   0.199537   0.010811   0.006314
     20       0.000790   0.100836  -0.031426   0.060261   0.002934   0.001784
     21      -0.048468  -0.024597  -0.335968  -0.253698  -0.006678  -0.002394
     22      -0.035542   0.184512  -0.136650  -0.103558  -0.001250   0.000758
     23      -0.005933   0.040515  -0.016926  -0.011934   0.000152   0.000425
     24      -0.002305   0.004548   0.043094   0.165507   0.004804   0.004608
     25       0.014098   0.071764   0.034038  -0.004014   0.000076  -0.001244
     26       0.002646   0.015431   0.005655  -0.007704   0.000165  -0.000195
     27      -0.046933  -0.148728   0.282129  -0.279493  -0.007072  -0.001636
     28       0.008466   0.246931  -0.043544   0.030537  -0.003106  -0.002595
     29       0.003554   0.060428  -0.020383   0.018465  -0.000351  -0.000452
     30      -0.060132   0.263933   0.152005  -0.329667  -0.016337  -0.008017
     31      -0.044823   0.349901  -0.123895  -0.251669  -0.014550  -0.008485
     32      -0.007021   0.061743  -0.035247  -0.038382  -0.002371  -0.001379
     33       0.001758   0.000542   0.007972   0.007836   0.000077   0.000069
     34      -0.000565   0.009028  -0.034521   0.002202   0.000079  -0.000031
     35      -0.000753   0.001040  -0.007912  -0.003690  -0.000202  -0.000126
     36       0.013713   0.039509  -0.364810   0.114902   0.005610   0.002225
     37      -0.006468  -0.004296  -0.014332  -0.022236  -0.001158  -0.000567
     38       0.002077  -0.000312   0.162120  -0.027426  -0.001609  -0.000663
     39       0.010653   0.026222   0.063396   0.117485   0.006636   0.003605
     40      -0.001734   0.016273  -0.239883   0.019683   0.000880   0.000223
     41       0.001812   0.009018  -0.015189   0.032253   0.001990   0.001061
     42       0.018118   0.030487   0.298796   0.083951   0.004173   0.002460
     43       0.008419   0.024391   0.019464   0.043250   0.002213   0.001105
     44       0.000715   0.002453  -0.193948  -0.005028  -0.000621  -0.000610
     45       0.014573  -0.013019   0.007087   0.239155   0.020665   0.006177
     46      -0.022894  -0.037627  -0.012066   0.018476   0.001186   0.001687
     47      -0.004670  -0.006916  -0.002336  -0.004787  -0.000931  -0.000147
     48       0.020063   0.031073  -0.036543  -0.339244  -0.028204  -0.016984
     49       0.020821   0.020466   0.000099  -0.051626  -0.005605  -0.000759
     50       0.003787   0.002854   0.000538  -0.000636   0.003441  -0.000759
     51      -0.055061  -0.007576   0.017148   0.049275   0.043167   0.038902
     52      -0.010622  -0.012518  -0.000005   0.099632  -0.042018  -0.021317
     53      -0.002455   0.000353   0.000819  -0.000779  -0.009331   0.001904
     54      -0.198519  -0.131612   0.014742   0.218902   0.050824   0.046231
     55      -0.069790  -0.050225   0.023226   0.197311   0.030812   0.023813
     56      -0.031518  -0.014875   0.005629   0.064528  -0.005587   0.009545
     57       0.001065  -0.000400  -0.002993   0.004533  -0.025032  -0.003089
     58       0.007419   0.006541   0.002251  -0.052843   0.048325   0.007321
     59      -0.000356  -0.000352  -0.000129   0.001680   0.001496   0.000787
     60       0.148011   0.006574  -0.005303  -0.002413  -0.062345  -0.203435
     61      -0.012392   0.002129   0.001106   0.004797  -0.269264   0.051777
     62       0.008782  -0.000376  -0.000175  -0.001118   0.106258  -0.023324
     63      -0.053943  -0.003252  -0.000265   0.003422  -0.069191   0.275569
     64       0.095800   0.003395  -0.000863  -0.006065   0.191861  -0.135842
     65      -0.043643  -0.001685   0.000377   0.002880  -0.083300   0.065258
     66      -0.121425  -0.004374   0.003171   0.014354  -0.116567  -0.286551
     67      -0.074300  -0.004027   0.000851   0.011806  -0.180517  -0.013184
     68       0.030988   0.001739  -0.000281  -0.005121   0.077704   0.000719
     69       0.100515   0.004570  -0.002142  -0.011463   0.083368   0.139114
     70      -0.018686   0.001736   0.000066  -0.018157   0.338069  -0.031238
     71       0.009127  -0.000668  -0.000044   0.007667  -0.144459   0.014743
     72      -0.095108  -0.006480   0.002819   0.016069   0.014371  -0.269448
     73       0.118548   0.004355  -0.001887   0.001395  -0.193459   0.124785
     74      -0.051408  -0.001957   0.000824  -0.000304   0.082980  -0.054912
     75      -0.080233   0.000387  -0.000404  -0.020824   0.147687   0.311823
     76      -0.080860  -0.003498   0.001096  -0.002719   0.146139   0.016077
     77       0.032486   0.001397  -0.000491   0.001210  -0.058427  -0.004969
     78       0.397953   0.023056  -0.001823  -0.023426   0.314538  -0.253200
     79      -0.235320  -0.015528   0.000163   0.014217  -0.086592   0.281846
     80       0.129532   0.010853  -0.000516  -0.009331   0.049196  -0.138958
     81       0.423296   0.013720  -0.005926  -0.021330   0.237378   0.264342
     82       0.080351   0.000517  -0.001822   0.003742  -0.100939   0.168609
     83      -0.030260  -0.000335   0.000848  -0.000954   0.045659  -0.070751
     84       0.120513   0.003178  -0.002361  -0.000984  -0.091238   0.165408
     85      -0.037772  -0.009134   0.000901   0.036104  -0.450169  -0.027826
     86       0.016824   0.003773  -0.000547  -0.015143   0.193237   0.014872
     87       0.377474   0.014914  -0.005199  -0.007595  -0.226866   0.187686
     88      -0.252454  -0.012894   0.004537   0.022546  -0.033288  -0.263642
     89       0.110130   0.005830  -0.002139  -0.010707   0.010784   0.112872
     90       0.414052   0.010460  -0.003891   0.014458  -0.293596  -0.325525
     91       0.055604  -0.001360   0.000317   0.009644   0.024595  -0.188246
     92      -0.018776   0.000783  -0.000131  -0.004803  -0.010752   0.078673
                 78         79         80         81         82         83    
      0       0.158512  -0.018224   0.000138   0.000761   0.000025   0.000330
      1       0.000505  -0.005803   0.000124  -0.000090  -0.000016   0.000041
      2      -0.012741  -0.000066   0.000400   0.000492  -0.000004  -0.000021
      3      -0.294986   0.032447  -0.001244   0.000428   0.000025   0.001206
      4       0.067974  -0.003986   0.000212   0.000464   0.000153   0.002190
      5       0.028334  -0.002246   0.000066  -0.000009   0.000033   0.000623
      6       0.246506  -0.034977   0.000508   0.000016   0.000351   0.000000
      7       0.034439  -0.012400   0.000134  -0.000011  -0.000410  -0.000267
      8      -0.002848  -0.001112  -0.000033  -0.000054  -0.000105  -0.000001
      9      -0.144147   0.033555  -0.000671   0.000033   0.000187  -0.000011
     10       0.017595   0.019066  -0.000041  -0.000026   0.000069   0.000071
     11       0.010218   0.002244  -0.000007   0.000078   0.000001   0.000030
     12       0.286850  -0.033132   0.000607   0.000005  -0.000022  -0.000045
     13      -0.019492  -0.002367  -0.000025   0.000086  -0.000053  -0.000493
     14      -0.016175   0.000919  -0.000072   0.000012  -0.000012  -0.000160
     15      -0.298297   0.035471  -0.001267   0.000773   0.000021  -0.001357
     16      -0.101067   0.016413  -0.000373  -0.000725  -0.000014   0.002044
     17      -0.008619   0.002096  -0.000040  -0.000095  -0.000004   0.000327
     18       0.329891  -0.028541   0.003634  -0.003008  -0.000843  -0.015644
     19      -0.284198   0.031957   0.004387  -0.004975  -0.001692  -0.023595
     20      -0.080654   0.008453   0.001077  -0.001113  -0.000341  -0.005282
     21      -0.114031   0.027641   0.000862  -0.000418  -0.003400  -0.002508
     22      -0.209036   0.026031  -0.000829   0.000579   0.004724   0.003884
     23      -0.042691   0.003937  -0.000079  -0.000084   0.001192   0.000705
     24      -0.008816  -0.036553   0.000433  -0.000023  -0.001499  -0.000001
     25       0.026147   0.026233  -0.000119   0.000019   0.000591   0.000004
     26       0.005889   0.006359  -0.000039  -0.000016   0.000186  -0.000010
     27      -0.174914   0.022751   0.000789  -0.000697   0.000384   0.002935
     28       0.198280  -0.029605   0.000797  -0.001301   0.001057   0.006656
     29       0.048778  -0.007719   0.000275  -0.000639   0.000213   0.001510
     30       0.260372  -0.033270   0.005361  -0.006920   0.000045   0.018515
     31       0.357716  -0.039412  -0.005208   0.008574   0.000046  -0.020982
     32       0.063281  -0.006876  -0.001292   0.001428   0.000005  -0.004887
     33       0.001151   0.001103   0.046109  -0.015652  -0.000033   0.002958
     34       0.003250   0.000375   0.001992   0.023891   0.000007  -0.091903
     35       0.006482  -0.000489  -0.017247  -0.090392  -0.000022  -0.024240
     36      -0.068585   0.007493  -0.138180   0.099710   0.000081   0.230894
     37       0.023053  -0.001139  -0.387143   0.289301   0.000210   0.644121
     38       0.025079  -0.002242  -0.253052   0.169902   0.000125   0.418327
     39      -0.150220   0.009749  -0.182642  -0.187900   0.000045  -0.028235
     40      -0.006006   0.001532  -0.068314  -0.064038   0.000008  -0.025999
     41      -0.045756   0.002739   0.667604   0.669099  -0.000039   0.104348
     42      -0.099213   0.003983  -0.221698   0.260471   0.000200  -0.243303
     43      -0.045466   0.002293   0.431274  -0.509136  -0.000342   0.468085
     44       0.028205  -0.000587  -0.213535   0.232768   0.000150  -0.235303
     45       0.131578   0.124364  -0.000248   0.000022  -0.000603   0.000004
     46      -0.032896  -0.040099   0.000195  -0.000013   0.000413  -0.000003
     47      -0.011280  -0.010118   0.000049  -0.000015   0.000088   0.000003
     48      -0.147611  -0.153937   0.000300  -0.000037   0.034118  -0.000006
     49      -0.013921   0.048074   0.000024   0.000018  -0.075518   0.000002
     50       0.000812   0.005237  -0.000000   0.000013  -0.015778   0.000003
     51       0.035075   0.210798  -0.000117   0.000004   0.002252  -0.000002
     52       0.003936  -0.716901  -0.000213   0.000015   0.001611   0.000001
     53       0.001145  -0.000807  -0.000028   0.000004   0.000223   0.000003
     54       0.019463   0.242384  -0.000032   0.000133  -0.403652   0.000016
     55       0.060119   0.238996   0.000283  -0.000289   0.867599  -0.000032
     56       0.016705   0.031966   0.000094  -0.000062   0.179540  -0.000034
     57      -0.006588  -0.137368   0.000001   0.000002  -0.000194   0.000001
     58       0.003827   0.455281   0.000097  -0.000008   0.000080  -0.000000
     59       0.000126   0.000153   0.000007  -0.000002  -0.000054  -0.000000
     60      -0.005174   0.015026   0.000020   0.000000  -0.000252   0.000001
     61       0.002311   0.107895   0.000007   0.000001  -0.001090   0.000001
     62       0.000171  -0.025143  -0.000002  -0.000001   0.000158  -0.000001
     63       0.001226  -0.032269   0.000016  -0.000004   0.012153  -0.000002
     64      -0.000489  -0.018433   0.000016  -0.000003   0.012639  -0.000000
     65       0.000213   0.007708  -0.000003   0.000003  -0.005245   0.000001
     66      -0.000320   0.046260   0.000006  -0.000000   0.000615   0.000000
     67      -0.000151   0.018991  -0.000014   0.000004  -0.003728   0.000002
     68       0.000102  -0.009143   0.000003   0.000001   0.001721   0.000001
     69      -0.000092  -0.016415   0.000010   0.000001  -0.000854   0.000001
     70      -0.000312  -0.032896  -0.000000   0.000000   0.000272   0.000001
     71       0.000153   0.014141  -0.000001   0.000001  -0.000150   0.000000
     72       0.000146   0.012750   0.000014  -0.000001   0.000283  -0.000000
     73       0.000169   0.021911   0.000007  -0.000001   0.000160   0.000001
     74      -0.000058  -0.010611  -0.000005   0.000000  -0.000045   0.000000
     75      -0.000156  -0.041157  -0.000006   0.000001  -0.000077  -0.000001
     76       0.000132  -0.045610   0.000001  -0.000001  -0.000646   0.000002
     77      -0.000079   0.014872  -0.000004  -0.000000   0.000320  -0.000001
     78       0.003962  -0.017245  -0.000168   0.000040  -0.132231   0.000016
     79      -0.001827  -0.036456  -0.000082   0.000039  -0.142074   0.000018
     80       0.000958   0.021796   0.000050  -0.000017   0.063198  -0.000008
     81       0.000748  -0.046823  -0.000045   0.000011  -0.015646   0.000001
     82       0.000264  -0.006557   0.000165  -0.000032   0.045191   0.000000
     83       0.000173   0.002928  -0.000072   0.000017  -0.020090   0.000001
     84       0.000091  -0.004133  -0.000034  -0.000014   0.010988  -0.000011
     85       0.000145   0.033972   0.000013   0.000003  -0.001962   0.000004
     86      -0.000238  -0.010719   0.000002  -0.000001   0.000785  -0.000001
     87       0.000192   0.051111  -0.000082   0.000014  -0.002868  -0.000000
     88       0.000071  -0.006659  -0.000108   0.000015  -0.002795   0.000002
     89      -0.000510   0.003751   0.000046  -0.000007   0.001181  -0.000000
     90      -0.000748   0.078339   0.000030  -0.000002  -0.002245   0.000005
     91      -0.000032  -0.020042  -0.000145   0.000009   0.007995  -0.000018
     92       0.000081   0.031099   0.000074  -0.000006  -0.003529   0.000008
                 84         85         86         87         88         89    
      0       0.000015   0.000014   0.000003   0.000013  -0.000028  -0.000271
      1       0.000007   0.000008   0.000005   0.000004  -0.000003  -0.000556
      2       0.000002   0.000001   0.000000   0.000001  -0.000002  -0.000136
      3      -0.000010  -0.000013  -0.000017   0.000003  -0.000072   0.001676
      4       0.000009   0.000001  -0.000029   0.000032  -0.000188   0.000410
      5       0.000002  -0.000001  -0.000007   0.000004  -0.000039   0.000002
      6      -0.000012  -0.000028  -0.000045   0.000006  -0.000088  -0.001219
      7       0.000059   0.000079   0.000077   0.000024   0.000074   0.001283
      8       0.000011   0.000014   0.000014   0.000002   0.000018   0.000339
      9      -0.000097  -0.000106  -0.000047  -0.000070   0.000104  -0.001179
     10      -0.000022  -0.000030  -0.000017  -0.000017   0.000012   0.001881
     11      -0.000001  -0.000007  -0.000004  -0.000005  -0.000003   0.000467
     12       0.000030   0.000033   0.000018   0.000024  -0.000026  -0.025775
     13      -0.000011  -0.000002   0.000013  -0.000004   0.000043  -0.062918
     14      -0.000000   0.000004   0.000008   0.000002   0.000014  -0.012515
     15      -0.000011  -0.000010  -0.000005   0.000001  -0.000015  -0.030357
     16      -0.000025  -0.000029  -0.000008  -0.000033   0.000075   0.041534
     17      -0.000004  -0.000004   0.000001  -0.000005   0.000019   0.010371
     18      -0.000024   0.000023   0.000192  -0.000170   0.001130  -0.007733
     19      -0.000038   0.000054   0.000359  -0.000303   0.002032  -0.013670
     20      -0.000005   0.000013   0.000074  -0.000062   0.000402  -0.002624
     21       0.000338   0.000481   0.000535   0.000080   0.000693   0.009064
     22      -0.000495  -0.000706  -0.000783  -0.000125  -0.001042  -0.016302
     23      -0.000137  -0.000196  -0.000221  -0.000040  -0.000277  -0.004009
     24       0.000225   0.000283   0.000188   0.000126  -0.000043  -0.000135
     25      -0.000090  -0.000117  -0.000066  -0.000062   0.000037  -0.000116
     26      -0.000054  -0.000075  -0.000065  -0.000035  -0.000011  -0.000015
     27      -0.000014  -0.000058  -0.000097  -0.000028  -0.000144   0.310805
     28      -0.000022  -0.000133  -0.000229  -0.000057  -0.000365   0.715369
     29      -0.000006  -0.000029  -0.000050  -0.000010  -0.000075   0.141524
     30      -0.000119  -0.000148  -0.000047  -0.000200   0.000476   0.366393
     31       0.000153   0.000187   0.000057   0.000257  -0.000613  -0.463691
     32       0.000037   0.000042   0.000010   0.000063  -0.000155  -0.116538
     33      -0.000011  -0.000011  -0.000002  -0.000009   0.000018  -0.000466
     34      -0.000001  -0.000001  -0.000001   0.000000  -0.000004   0.002340
     35      -0.000002  -0.000000  -0.000001   0.000000  -0.000004  -0.000050
     36       0.000031   0.000025   0.000011   0.000017  -0.000016  -0.002888
     37       0.000070   0.000058   0.000029   0.000037  -0.000026  -0.010932
     38       0.000044   0.000035   0.000015   0.000021  -0.000019  -0.006912
     39       0.000040   0.000043   0.000012   0.000035  -0.000067   0.000846
     40       0.000008   0.000009   0.000003   0.000007  -0.000016   0.000627
     41      -0.000072  -0.000088  -0.000025  -0.000072   0.000135  -0.000494
     42       0.000035   0.000030  -0.000006   0.000030  -0.000073   0.009725
     43      -0.000051  -0.000042   0.000014  -0.000043   0.000116  -0.016648
     44       0.000028   0.000024  -0.000004   0.000023  -0.000055   0.008093
     45       0.000010   0.000072   0.000078   0.000027   0.000125   0.000236
     46      -0.000031  -0.000053  -0.000106   0.000024  -0.000146  -0.000058
     47       0.000031   0.000051   0.000049   0.000034   0.000000  -0.000024
     48      -0.003423  -0.004763  -0.003799  -0.001663  -0.001552  -0.000111
     49       0.007695   0.010632   0.008193   0.003813   0.002896   0.000031
     50       0.001650   0.002341   0.001775   0.000896   0.000618   0.000007
     51      -0.000177  -0.000160   0.000170  -0.000063   0.000430   0.000007
     52      -0.000313   0.000357  -0.000547   0.000856  -0.000516   0.000023
     53      -0.000078  -0.000191  -0.000064  -0.000190   0.000034   0.000002
     54       0.041499   0.057800   0.044536   0.021423   0.015886   0.000373
     55      -0.089126  -0.124351  -0.095495  -0.045954  -0.033767  -0.000737
     56      -0.017652  -0.024395  -0.018412  -0.008628  -0.006271  -0.000148
     57       0.000036  -0.000175  -0.000014  -0.000197  -0.000079   0.000003
     58       0.000155  -0.000150   0.000382  -0.000327   0.000358  -0.000011
     59       0.000006   0.000063  -0.000022   0.000071  -0.000033  -0.000001
     60       0.000873   0.000142   0.001663  -0.000898   0.001227   0.000001
     61      -0.000364  -0.001874  -0.000767  -0.002804   0.000004   0.000000
     62       0.000210   0.000813   0.000400   0.001112   0.000046   0.000002
     63       0.015532   0.031175   0.031797   0.024036   0.017273   0.000010
     64       0.018802   0.035529   0.034107   0.022869   0.016062   0.000012
     65      -0.008282  -0.015606  -0.014942  -0.009956  -0.007012  -0.000006
     66       0.013544   0.010661  -0.008180  -0.015267  -0.012914   0.000000
     67      -0.035555  -0.035489   0.011504   0.040149   0.039706  -0.000004
     68       0.015821   0.015738  -0.005218  -0.017906  -0.017653   0.000001
     69      -0.049218   0.008712   0.049895  -0.013275  -0.047744   0.000012
     70       0.008989   0.001149  -0.010608  -0.000868   0.008799  -0.000003
     71      -0.004388  -0.000387   0.005076   0.000247  -0.004299   0.000001
     72       0.029636  -0.030539   0.012317   0.024633  -0.029000   0.000009
     73       0.029580  -0.032771   0.017823   0.021676  -0.031175   0.000009
     74      -0.012441   0.013797  -0.007546  -0.009058   0.013088  -0.000005
     75       0.004419  -0.007897   0.012009  -0.018994   0.012859  -0.000005
     76      -0.017328   0.026722  -0.038064   0.049423  -0.030889   0.000013
     77       0.007391  -0.011374   0.016237  -0.021052   0.013185  -0.000006
     78      -0.195560  -0.374287  -0.360587  -0.252403  -0.175714  -0.000129
     79      -0.210717  -0.401885  -0.385885  -0.266797  -0.185301  -0.000145
     80       0.091595   0.174768   0.167609   0.115997   0.080395   0.000057
     81      -0.150598  -0.142715   0.055030   0.161223   0.152476  -0.000013
     82       0.419717   0.403618  -0.142993  -0.448481  -0.430493   0.000038
     83      -0.186929  -0.179716   0.063850   0.199716   0.191760  -0.000018
     84       0.575579  -0.093906  -0.567552   0.140508   0.518775  -0.000135
     85      -0.106437   0.014858   0.106567  -0.022658  -0.096094   0.000025
     86       0.052022  -0.007446  -0.051833   0.011250   0.046953  -0.000014
     87      -0.338013   0.356546  -0.165991  -0.250265   0.319897  -0.000100
     88      -0.352150   0.372858  -0.177933  -0.257793   0.335577  -0.000104
     89       0.147994  -0.156732   0.074801   0.108100  -0.140888   0.000042
     90      -0.069197   0.108068  -0.150764   0.198875  -0.123816   0.000051
     91       0.200982  -0.310794   0.434257  -0.562437   0.347495  -0.000144
     92      -0.085379   0.131821  -0.184341   0.238696  -0.147540   0.000060
                 90         91         92    
      0      -0.001002   0.001106   0.000830
      1       0.001806   0.001849  -0.001157
      2       0.000402   0.000403  -0.000278
      3      -0.041919   0.006105   0.014256
      4      -0.073016   0.012103   0.017461
      5      -0.014290   0.002432   0.003234
      6      -0.005886   0.001629  -0.046144
      7       0.017518  -0.003131   0.069967
      8       0.004202  -0.000779   0.017663
      9       0.000235  -0.001869  -0.000811
     10       0.000004   0.001560  -0.002245
     11       0.000000   0.000410  -0.000476
     12      -0.004729  -0.025677   0.000395
     13      -0.007918  -0.046929   0.000836
     14      -0.001517  -0.009093   0.000158
     15       0.007682   0.046717   0.001369
     16      -0.006526  -0.053112  -0.001387
     17      -0.001780  -0.013598  -0.000350
     18       0.464545  -0.072038  -0.113404
     19       0.820564  -0.126684  -0.194371
     20       0.161407  -0.024980  -0.038070
     21       0.114836  -0.022675   0.499032
     22      -0.191566   0.036694  -0.805882
     23      -0.048030   0.009189  -0.202386
     24      -0.000351   0.000386  -0.000215
     25       0.000165  -0.000250   0.000719
     26       0.000045  -0.000067   0.000178
     27       0.040176   0.237106  -0.005718
     28       0.091794   0.534830  -0.011374
     29       0.018195   0.105696  -0.002235
     30      -0.070939  -0.481303  -0.012355
     31       0.088602   0.599690   0.015252
     32       0.022393   0.151074   0.003833
     33      -0.000265   0.000516   0.000019
     34      -0.002815  -0.001543   0.000157
     35      -0.001107   0.000332   0.000130
     36       0.009621  -0.000401  -0.000936
     37       0.023105   0.004005  -0.001514
     38       0.014524   0.002475  -0.000902
     39       0.000195  -0.001112  -0.000188
     40      -0.000705  -0.000637   0.000138
     41       0.003275  -0.000426  -0.000448
     42      -0.003893  -0.008429  -0.000413
     43       0.010666   0.012916  -0.000131
     44      -0.004740  -0.006307  -0.000038
     45       0.000011  -0.000009  -0.000539
     46      -0.000192   0.000147  -0.000399
     47      -0.000033   0.000030  -0.000044
     48      -0.000012   0.000113   0.000317
     49      -0.000309   0.000119  -0.000482
     50      -0.000061   0.000019  -0.000105
     51       0.000050  -0.000056  -0.000022
     52       0.000126  -0.000125   0.000041
     53       0.000017  -0.000015   0.000001
     54      -0.001377   0.000612  -0.002390
     55       0.002801  -0.001091   0.004807
     56       0.000541  -0.000198   0.001014
     57       0.000003  -0.000002   0.000018
     58      -0.000056   0.000058  -0.000013
     59      -0.000005   0.000007  -0.000008
     60      -0.000015   0.000011  -0.000010
     61      -0.000010   0.000008  -0.000015
     62       0.000001  -0.000000   0.000001
     63      -0.000031   0.000008  -0.000016
     64      -0.000027   0.000003  -0.000019
     65       0.000011  -0.000000   0.000011
     66       0.000029  -0.000016   0.000004
     67      -0.000089   0.000052  -0.000014
     68       0.000041  -0.000026   0.000010
     69       0.000080  -0.000037   0.000011
     70      -0.000015   0.000009  -0.000001
     71       0.000007  -0.000003   0.000001
     72       0.000072  -0.000040   0.000011
     73       0.000078  -0.000043   0.000009
     74      -0.000032   0.000020  -0.000006
     75      -0.000043   0.000024  -0.000013
     76       0.000110  -0.000062   0.000029
     77      -0.000046   0.000028  -0.000015
     78       0.000319  -0.000047   0.000230
     79       0.000281   0.000006   0.000228
     80      -0.000127   0.000001  -0.000089
     81      -0.000356   0.000212  -0.000063
     82       0.000983  -0.000576   0.000167
     83      -0.000438   0.000255  -0.000069
     84      -0.000887   0.000434  -0.000119
     85       0.000163  -0.000076   0.000022
     86      -0.000086   0.000043  -0.000012
     87      -0.000817   0.000471  -0.000134
     88      -0.000837   0.000480  -0.000131
     89       0.000349  -0.000196   0.000048
     90       0.000426  -0.000245   0.000105
     91      -0.001162   0.000654  -0.000292
     92       0.000484  -0.000265   0.000115


-----------
IR SPECTRUM
-----------

 Mode   freq       eps      Int      T**2         TX        TY        TZ
       cm**-1   L/(mol*cm) km/mol    a.u.
----------------------------------------------------------------------------
  6:     19.27   0.001701    8.60  0.027549  (-0.039577  0.021527 -0.159747)
  7:     30.59   0.000249    1.26  0.002542  ( 0.036317  0.031766 -0.014639)
  8:     46.33   0.001032    5.22  0.006952  ( 0.032863  0.075442  0.013427)
  9:     65.78   0.000416    2.10  0.001974  ( 0.013868 -0.039871 -0.013842)
 10:     72.20   0.000256    1.29  0.001107  ( 0.011812 -0.030139  0.007665)
 11:     95.65   0.000464    2.35  0.001515  (-0.006106 -0.017448  0.034253)
 12:    137.20   0.001069    5.40  0.002432  (-0.048383 -0.007206 -0.006236)
 13:    170.31   0.002062   10.42  0.003779  (-0.054578 -0.002281  0.028192)
 14:    173.85   0.000576    2.91  0.001034  ( 0.021912 -0.012437  0.019983)
 15:    219.95   0.000482    2.43  0.000683  ( 0.023684 -0.000363 -0.011049)
 16:    301.88   0.003316   16.76  0.003428  (-0.030303 -0.017367  0.046993)
 17:    309.48   0.002794   14.12  0.002817  (-0.046456 -0.004686 -0.025244)
 18:    372.95   0.000146    0.74  0.000122  ( 0.007989 -0.005926 -0.004827)
 19:    396.99   0.002008   10.15  0.001579  (-0.038329 -0.000949 -0.010420)
 20:    423.87   0.000440    2.23  0.000324  (-0.017847  0.002349  0.000393)
 21:    435.19   0.000579    2.92  0.000415  (-0.016969  0.002566 -0.010971)
 22:    445.89   0.000468    2.36  0.000327  ( 0.016198 -0.003011 -0.007482)
 23:    462.88   0.000300    1.51  0.000202  ( 0.003130 -0.007705 -0.011523)
 24:    490.67   0.002510   12.68  0.001596  (-0.032890 -0.021609 -0.006891)
 25:    529.22   0.006177   31.22  0.003642  ( 0.017069 -0.012952  0.056420)
 26:    530.64   0.004096   20.70  0.002409  (-0.041512  0.006573  0.025347)
 27:    632.25   0.004012   20.28  0.001980  ( 0.040408  0.015654  0.010125)
 28:    641.31   0.000807    4.08  0.000392  (-0.019618 -0.002306 -0.001515)
 29:    687.17   0.001135    5.74  0.000516  ( 0.022604 -0.001867 -0.001048)
 30:    724.58   0.022457  113.49  0.009672  (-0.094178  0.005324  0.027822)
 31:    731.22   0.014288   72.21  0.006098  (-0.045381 -0.031278 -0.055318)
 32:    761.18   0.020192  102.04  0.008278  (-0.030924 -0.028377 -0.080725)
 33:    764.71   0.000972    4.91  0.000397  (-0.012516 -0.006978 -0.013827)
 34:    815.33   0.004013   20.28  0.001536  ( 0.038514  0.006360  0.003461)
 35:    842.47   0.008057   40.72  0.002985  ( 0.045736 -0.006574 -0.029147)
 36:    876.93   0.000952    4.81  0.000339  ( 0.006572  0.001781 -0.017100)
 37:    884.79   0.017998   90.95  0.006348  (-0.075088  0.014517  0.022336)
 38:    898.97   0.000427    2.16  0.000148  ( 0.010233 -0.003093  0.005827)
 39:    906.72   0.028642  144.74  0.009858  ( 0.018747  0.026258 -0.093897)
 40:    914.14   0.001530    7.73  0.000522  ( 0.021716  0.006365 -0.003203)
 41:    982.70   0.053380  269.76  0.016951  (-0.128554 -0.020515  0.002067)
 42:    994.53   0.063415  320.47  0.019898  (-0.139029 -0.023535 -0.003930)
 43:   1033.38   0.000570    2.88  0.000172  ( 0.013083 -0.000395 -0.000947)
 44:   1034.89   0.146911  742.43  0.044300  ( 0.210442 -0.003561 -0.001281)
 45:   1042.23   0.013789   69.69  0.004129  (-0.064237  0.001449 -0.000598)
 46:   1043.72   0.118872  600.73  0.035542  ( 0.188482  0.002391 -0.003228)
 47:   1049.79   0.000527    2.66  0.000157  ( 0.011142 -0.001911  0.005369)
 48:   1063.74   0.002388   12.07  0.000701  (-0.026403  0.001834  0.000464)
 49:   1068.37   0.000131    0.66  0.000038  ( 0.003398 -0.004437 -0.002634)
 50:   1088.64   0.019500   98.54  0.005590  ( 0.074333  0.007785 -0.001903)
 51:   1114.32   0.000254    1.28  0.000071  (-0.002450 -0.007910 -0.001574)
 52:   1142.09   0.005301   26.79  0.001448  ( 0.029310 -0.023526  0.005982)
 53:   1176.81   0.068000  343.64  0.018032  (-0.133908 -0.002054  0.009821)
 54:   1202.49   0.012945   65.42  0.003359  (-0.048568 -0.031193 -0.005242)
 55:   1205.09   0.000878    4.44  0.000227  (-0.014454  0.003611 -0.002328)
 56:   1210.74   0.323737  1636.03  0.083442  (-0.288701  0.005228  0.008151)
 57:   1235.83   0.024578  124.21  0.006206  ( 0.078607  0.003069 -0.004201)
 58:   1246.42   0.107277  542.13  0.026859  ( 0.163857  0.000777 -0.003009)
 59:   1281.99   0.178744  903.30  0.043510  (-0.208518 -0.005150  0.001951)
 60:   1292.41   0.066183  334.46  0.015980  ( 0.125856 -0.006732  0.009763)
 61:   1356.93   0.116159  587.02  0.026714  (-0.163146  0.003829  0.009104)
 62:   1375.47   0.019946  100.80  0.004525  (-0.066859  0.007367  0.001000)
 63:   1399.30   0.010999   55.58  0.002453  (-0.047912  0.012015 -0.003610)
 64:   1411.69   0.363182  1835.37  0.080284  ( 0.282530  0.015733 -0.014607)
 65:   1435.62   0.110344  557.63  0.023986  (-0.153554  0.015282  0.013167)
 66:   1485.36   0.081715  412.95  0.017168  (-0.130656  0.003113  0.009328)
 67:   1510.22   0.005721   28.91  0.001182  ( 0.033845  0.002105 -0.005682)
 68:   1524.59   0.007637   38.59  0.001563  ( 0.033093 -0.016293  0.014234)
 69:   1528.65   0.009927   50.17  0.002027  (-0.037320  0.001186 -0.025148)
 70:   1534.27   0.003096   15.65  0.000630  ( 0.000017 -0.024248 -0.006466)
 71:   1555.71   0.280245  1416.24  0.056215  (-0.236026 -0.020132  0.010084)
 72:   1579.04   0.004740   23.95  0.000937  (-0.029289 -0.008732  0.001634)
 73:   1603.28   0.005259   26.58  0.001024  (-0.030339 -0.010150 -0.000294)
 74:   1625.09   0.025525  128.99  0.004901  (-0.034079 -0.060112 -0.011253)
 75:   1661.90   0.026592  134.38  0.004993  ( 0.065816  0.025717  0.000377)
 76:   1693.43   0.003478   17.58  0.000641  ( 0.020012 -0.015307  0.002485)
 77:   1716.72   0.007667   38.75  0.001394  ( 0.035985 -0.009644  0.002400)
 78:   1766.21   0.143182  723.58  0.025298  (-0.158825 -0.000218  0.008519)
 79:   1809.29   0.053652  271.13  0.009254  ( 0.033312 -0.090181  0.003385)
 80:   3145.88   0.011928   60.28  0.001183  ( 0.034008  0.001549 -0.004925)
 81:   3238.53   0.000801    4.05  0.000077  (-0.002096  0.001901 -0.008314)
 82:   3252.31   0.002785   14.07  0.000267  ( 0.011348 -0.011482 -0.002571)
 83:   3262.14   0.000370    1.87  0.000035  ( 0.000328 -0.005666 -0.001774)
 84:   3270.06   0.000154    0.78  0.000015  ( 0.003053  0.002309  0.000091)
 85:   3276.21   0.000239    1.21  0.000023  ( 0.003151 -0.002828  0.002207)
 86:   3282.34   0.001265    6.39  0.000120  ( 0.010074  0.004317 -0.000421)
 87:   3288.52   0.002501   12.64  0.000237  ( 0.003846  0.013716 -0.005863)
 88:   3293.92   0.002707   13.68  0.000256  (-0.015850  0.002256 -0.000317)
 89:   3298.48   0.000017    0.09  0.000002  ( 0.000875 -0.000899 -0.000275)
 90:   3304.65   0.000113    0.57  0.000011  (-0.003227  0.000463  0.000056)
 91:   3311.40   0.000084    0.42  0.000008  ( 0.002407  0.001395  0.000397)
 92:   3329.81   0.000406    2.05  0.000038  ( 0.004562 -0.004016 -0.001060)

* The epsilon (eps) is given for a Dirac delta lineshape.
** The dipole moment derivative (T) already includes vibrational overlap.

The first frequency considered to be a vibration is 6
The total number of vibrations considered is 87


--------------------------
THERMOCHEMISTRY AT 298.15K
--------------------------

Temperature         ...   298.15 K
Pressure            ...     1.00 atm
Total Mass          ...   239.28 AMU
Quasi RRHO          ...     True
Cut-Off Frequency   ...     1.00 cm^-1

Throughout the following assumptions are being made:
  (1) The electronic state is orbitally nondegenerate
  (2) There are no thermally accessible electronically excited states
  (3) Hindered rotations indicated by low frequency modes are not
      treated as such but are treated as vibrations and this may
      cause some error
  (4) All equations used are the standard statistical mechanics
      equations for an ideal gas
  (5) All vibrations are strictly harmonic

freq.      19.27  E(vib)   ...       0.57 
freq.      30.59  E(vib)   ...       0.55 
freq.      46.33  E(vib)   ...       0.53 
freq.      65.78  E(vib)   ...       0.50 
freq.      72.20  E(vib)   ...       0.50 
freq.      95.65  E(vib)   ...       0.47 
freq.     137.20  E(vib)   ...       0.42 
freq.     170.31  E(vib)   ...       0.38 
freq.     173.85  E(vib)   ...       0.38 
freq.     219.95  E(vib)   ...       0.33 
freq.     301.88  E(vib)   ...       0.26 
freq.     309.48  E(vib)   ...       0.26 
freq.     372.95  E(vib)   ...       0.21 
freq.     396.99  E(vib)   ...       0.20 
freq.     423.87  E(vib)   ...       0.18 
freq.     435.19  E(vib)   ...       0.17 
freq.     445.89  E(vib)   ...       0.17 
freq.     462.88  E(vib)   ...       0.16 
freq.     490.67  E(vib)   ...       0.15 
freq.     529.22  E(vib)   ...       0.13 
freq.     530.64  E(vib)   ...       0.13 
freq.     632.25  E(vib)   ...       0.09 
freq.     641.31  E(vib)   ...       0.09 
freq.     687.17  E(vib)   ...       0.07 
freq.     724.58  E(vib)   ...       0.06 
freq.     731.22  E(vib)   ...       0.06 
freq.     761.18  E(vib)   ...       0.06 
freq.     764.71  E(vib)   ...       0.06 
freq.     815.33  E(vib)   ...       0.05 
freq.     842.47  E(vib)   ...       0.04 
freq.     876.93  E(vib)   ...       0.04 
freq.     884.79  E(vib)   ...       0.04 
freq.     898.97  E(vib)   ...       0.03 
freq.     906.72  E(vib)   ...       0.03 
freq.     914.14  E(vib)   ...       0.03 
freq.     982.70  E(vib)   ...       0.02 
freq.     994.53  E(vib)   ...       0.02 
freq.    1033.38  E(vib)   ...       0.02 
freq.    1034.89  E(vib)   ...       0.02 
freq.    1042.23  E(vib)   ...       0.02 
freq.    1043.72  E(vib)   ...       0.02 
freq.    1049.79  E(vib)   ...       0.02 
freq.    1063.74  E(vib)   ...       0.02 
freq.    1068.37  E(vib)   ...       0.02 
freq.    1088.64  E(vib)   ...       0.02 
freq.    1114.32  E(vib)   ...       0.01 
freq.    1142.09  E(vib)   ...       0.01 
freq.    1176.81  E(vib)   ...       0.01 
freq.    1202.49  E(vib)   ...       0.01 
freq.    1205.09  E(vib)   ...       0.01 
freq.    1210.74  E(vib)   ...       0.01 
freq.    1235.83  E(vib)   ...       0.01 
freq.    1246.42  E(vib)   ...       0.01 
freq.    1281.99  E(vib)   ...       0.01 
freq.    1292.41  E(vib)   ...       0.01 
freq.    1356.93  E(vib)   ...       0.01 
freq.    1375.47  E(vib)   ...       0.01 
freq.    1399.30  E(vib)   ...       0.00 
freq.    1411.69  E(vib)   ...       0.00 
freq.    1435.62  E(vib)   ...       0.00 
freq.    1485.36  E(vib)   ...       0.00 
freq.    1510.22  E(vib)   ...       0.00 
freq.    1524.59  E(vib)   ...       0.00 
freq.    1528.65  E(vib)   ...       0.00 
freq.    1534.27  E(vib)   ...       0.00 
freq.    1555.71  E(vib)   ...       0.00 
freq.    1579.04  E(vib)   ...       0.00 
freq.    1603.28  E(vib)   ...       0.00 
freq.    1625.09  E(vib)   ...       0.00 
freq.    1661.90  E(vib)   ...       0.00 
freq.    1693.43  E(vib)   ...       0.00 
freq.    1716.72  E(vib)   ...       0.00 
freq.    1766.21  E(vib)   ...       0.00 
freq.    1809.29  E(vib)   ...       0.00 
freq.    3145.88  E(vib)   ...       0.00 
freq.    3238.53  E(vib)   ...       0.00 
freq.    3252.31  E(vib)   ...       0.00 
freq.    3262.14  E(vib)   ...       0.00 
freq.    3270.06  E(vib)   ...       0.00 
freq.    3276.21  E(vib)   ...       0.00 
freq.    3282.34  E(vib)   ...       0.00 
freq.    3288.52  E(vib)   ...       0.00 
freq.    3293.92  E(vib)   ...       0.00 
freq.    3298.48  E(vib)   ...       0.00 
freq.    3304.65  E(vib)   ...       0.00 
freq.    3311.40  E(vib)   ...       0.00 
freq.    3329.81  E(vib)   ...       0.00 

------------
INNER ENERGY
------------

The inner energy is: U= E(el) + E(ZPE) + E(vib) + E(rot) + E(trans)
    E(el)   - is the total energy from the electronic structure calculation
              = E(kin-el) + E(nuc-el) + E(el-el) + E(nuc-nuc)
    E(ZPE)  - the the zero temperature vibrational energy from the frequency calculation
    E(vib)  - the the finite temperature correction to E(ZPE) due to population
              of excited vibrational states
    E(rot)  - is the rotational thermal energy
    E(trans)- is the translational thermal energy

Summary of contributions to the inner energy U:
Electronic energy                ...   -779.04334347 Eh
Zero point energy                ...      0.25390131 Eh     159.33 kcal/mol
Thermal vibrational correction   ...      0.01232224 Eh       7.73 kcal/mol
Thermal rotational correction    ...      0.00141627 Eh       0.89 kcal/mol
Thermal translational correction ...      0.00141627 Eh       0.89 kcal/mol
-----------------------------------------------------------------------
Total thermal energy                   -778.77428738 Eh


Summary of corrections to the electronic energy:
(perhaps to be used in another calculation)
Total thermal correction                  0.01515478 Eh       9.51 kcal/mol
Non-thermal (ZPE) correction              0.25390131 Eh     159.33 kcal/mol
-----------------------------------------------------------------------
Total correction                          0.26905609 Eh     168.83 kcal/mol


--------
ENTHALPY
--------

The enthalpy is H = U + kB*T
                kB is Boltzmann's constant
Total thermal energy              ...   -778.77428738 Eh 
Thermal Enthalpy correction       ...      0.00094421 Eh       0.59 kcal/mol
-----------------------------------------------------------------------
Total Enthalpy                    ...   -778.77334317 Eh


Note: Only C1 symmetry has been detected, increase convergence thresholds 
      if your molecule has a higher symmetry. Symmetry factor of 1.0 is   
      used for the rotational entropy correction. 
 

Note: Rotational entropy computed according to Herzberg 
Infrared and Raman Spectra, Chapter V,1, Van Nostrand Reinhold, 1945 
Point Group:  C1, Symmetry Number:   1  
Rotational constants in cm-1:     0.068921     0.004418     0.004198 

Vibrational entropy computed according to the QRRHO of S. Grimme
Chem.Eur.J. 2012 18 9955 using a reference frequency of 100.0 cm-1


-------
ENTROPY
-------

The entropy contributions are T*S = T*(S(el)+S(vib)+S(rot)+S(trans))
     S(el)   - electronic entropy
     S(vib)  - vibrational entropy
     S(rot)  - rotational entropy
     S(trans)- translational entropy
The entropies will be listed as multiplied by the temperature to get
units of energy

Electronic entropy                ...      0.00000000 Eh      0.00 kcal/mol
Vibrational entropy               ...      0.02202830 Eh     13.82 kcal/mol
Rotational entropy                ...      0.01591717 Eh      9.99 kcal/mol
Translational entropy             ...      0.02010688 Eh     12.62 kcal/mol
-----------------------------------------------------------------------
Final entropy term                ...      0.05805234 Eh     36.43 kcal/mol

In case the symmetry of your molecule has not been determined correctly
or in case you have a reason to use a different symmetry number we print 
out the resulting rotational entropy values for sn=1,12:

 non-linear molecules -----------------------------------
|  sn= 1 | S(rot)=       0.01591717 Eh      9.99 kcal/mol|
|  sn= 2 | S(rot)=       0.01526271 Eh      9.58 kcal/mol|
|  sn= 3 | S(rot)=       0.01487988 Eh      9.34 kcal/mol|
|  sn= 4 | S(rot)=       0.01460826 Eh      9.17 kcal/mol|
|  sn= 5 | S(rot)=       0.01439757 Eh      9.03 kcal/mol|
|  sn= 6 | S(rot)=       0.01422542 Eh      8.93 kcal/mol|
|  sn= 7 | S(rot)=       0.01407988 Eh      8.84 kcal/mol|
|  sn= 8 | S(rot)=       0.01395380 Eh      8.76 kcal/mol|
|  sn= 9 | S(rot)=       0.01384259 Eh      8.69 kcal/mol|
|  sn=10 | S(rot)=       0.01374311 Eh      8.62 kcal/mol|
|  sn=11 | S(rot)=       0.01365312 Eh      8.57 kcal/mol|
|  sn=12 | S(rot)=       0.01357097 Eh      8.52 kcal/mol|
 linear molecules ---------------------------------------
|  Dinfh | S(rot)=       0.01049352 Eh      6.58 kcal/mol|
|  Cinfv | S(rot)=       0.01114798 Eh      7.00 kcal/mol|
 --------------------------------------------------------


-------------------
GIBBS FREE ENERGY
-------------------

The Gibbs free energy is G = H - T*S

Total enthalpy                    ...   -778.77334317 Eh 
Total entropy correction          ...     -0.05805234 Eh    -36.43 kcal/mol
-----------------------------------------------------------------------
Final Gibbs free energy         ...   -778.83139552 Eh

For completeness - the Gibbs free energy minus the electronic energy
G-E(el)                           ...      0.21194796 Eh    133.00 kcal/mol


Maximum memory used throughout the entire PROP-calculation: 46.7 MB

--------------------------------
SUGGESTED CITATIONS FOR THIS RUN
--------------------------------

Below you find a list of papers that are relevant to this ORCA run
We neither can nor want to force you to cite these papers, but we appreciate if you do
You receive ORCA, which is the product of decades of hard work by many enthusiastic individuals, for free
The only thing we kindly ask in return is that you cite our papers,
We deeply appreciate it, if you show your appreciation for ORCA by not just citing the generic ORCA reference.

Please note that relegating all ORCA citations to the supporting information does *not* help us.
SI sections are not indexed - citations you put there will not count into any citation statistics
But we need these citations in order to attract the funding resources that allow us to do what we are doing

Therefore, if you are a happy ORCA user, please consider citing a few of the papers listed below in the main body of your paper

In addition to the list printed below, the program has created the file orca.bibtex that contains the list in bibtex format
You can import this file easily into all common literature databanks and citation aid programs


List of essential papers. We consider these as the minimum necessary citations

  1. Neese,F.
     Software update: the ORCA program system, version 5.0
     WIRES Comput. Molec. Sci., 2022 12(1)e1606
     doi.org/10.1002/wcms.1606

List of papers to cite with high priority. The work reported in these papers was absolutely
necessary for this run to complete.
Our perspective: the developers of density functionals and basis sets usually get cited in chemistry papers
Good! But without the algorithms to do something with them, the functionals or basis sets would not do anything.
Hence, in our opinion, the algorithm design and method developments papers are equally worthy of getting cited

  1. Neese,F.
     An improvement of the resolution of the identity approximation for the formation of the Coulomb matrix
     J. Comp. Chem., 2003 24(14)1740-1747
     doi.org/10.1002/jcc.10318
  2. Bykov,D.; Petrenko,T.; Izsak,R.; Kossmann,S.; Becker,U.; Valeev,E.; Neese,F.
     Efficient implementation of the analytic second derivatives of Hartree-Fock and hybrid DFT energies: a detailed analysis of different approximations
     Molec. Phys., 2015 113 1961-1977
     doi.org/10.1080/00268976.2015.1025114
  3. Garcia-Rates,M.; Neese,F.
     Efficient implementation of the analytical second derivatives of hartree-fock and hybrid DFT energies within the framework of the conductor-like polarizable continuum model
     J. Comput. Chem., 2019 40 1816-1828
     doi.org/10.1002/jcc.25833
  4. Garcia-Rates,M.; Neese,F.
     Effect of the Solute Cavity on the Solvation Energy and its Derivatives within the Framework of the Gaussian Charge Scheme
     J. Comput. Chem., 2020 41 922-939
     doi.org/10.1002/jcc.26139
  5. Neese,F.
     The SHARK Integral Generation and Digestion System
     J. Comp. Chem., 2022  1-16
     doi.org/10.1002/jcc.26942
  6. Grimme,S.; Antony,J.; Ehrlich,S.; Krieg,H.
     A consistent and accurate ab initio parametrization of density functional dispersion correction (DFT-D) for the 94 elements H-Pu
     J. Chem. Phys., 2010 132 154104
     doi.org/10.1063/1.3382344
  7. Grimme,S.; Ehrlich,S.; Goerigk,L.
     Effect of the damping function in dispersion corrected density functional theory
     J. Comput. Chem., 2011 32(7)1456-1465
     doi.org/10.1002/jcc.21759

List of suggested additional citations. These are papers that are important in the 'surrounding' of 
of this run, or papers that preceded the highly important papers. If you like your results we are grateful for a citation.

  1. Neese,F.
     The ORCA program system
     WIRES Comput. Molec. Sci., 2012 2(1)73-78
     doi.org/10.1002/wcms.81
  2. Neese,F.
     Software update: the ORCA program system, version 4.0
     WIRES Comput. Molec. Sci., 2018 8(1)1-6
     doi.org/10.1002/wcms.1327
  3. Neese,F.; Wennmohs,F.; Becker,U.; Riplinger,C.
     The ORCA quantum chemistry program package
     J. Chem. Phys., 2020 152 Art. No. L224108
     doi.org/10.1063/5.0004608

List of optional additional citations

  1. Neese,F.
     Approximate second-order SCF convergence for spin unrestricted wavefunctions
     Chem. Phys. Lett., 2000 325(1-3)93-98
     doi.org/10.1016/s0009-2614(00)00662-x

Timings for individual modules:

Sum of individual times          ...     1960.129 sec (=  32.669 min)
Startup calculation              ...        1.363 sec (=   0.023 min)   0.1 %
SCF iterations                   ...       41.944 sec (=   0.699 min)   2.1 %
Property integrals               ...      134.618 sec (=   2.244 min)   6.9 %
SCF Response                     ...     1691.604 sec (=  28.193 min)  86.3 %
Property calculations            ...       90.601 sec (=   1.510 min)   4.6 %
                             ****ORCA TERMINATED NORMALLY****
TOTAL RUN TIME: 0 days 0 hours 32 minutes 40 seconds 702 msec
