# Supplementary material for: Photovermellogens: Minimalistic Pyridinium-Based Acylhydrazones with Photoswitchable Basicity for Operation in Aqueous Media
Source: J Org Chem. 2026 May 4;91(19):6559–65. doi: 10.1021/acs.joc.5c02962 (PMC13185115; doi:10.1021/acs.joc.5c02962)
Supplement: Supplementary file 3 [file jo5c02962_si_003.zip › thermodynamics/zpa/2b/orca.out]

                                 *****************
                                 * O   R   C   A *
                                 *****************

                                            #,                                       
                                            ###                                      
                                            ####                                     
                                            #####                                    
                                            ######                                   
                                           ########,                                 
                                     ,,################,,,,,                         
                               ,,#################################,,                 
                          ,,##########################################,,             
                       ,#########################################, ''#####,          
                    ,#############################################,,   '####,        
                  ,##################################################,,,,####,       
                ,###########''''           ''''###############################       
              ,#####''   ,,,,##########,,,,          '''####'''          '####       
            ,##' ,,,,###########################,,,                        '##       
           ' ,,###''''                  '''############,,,                           
         ,,##''                                '''############,,,,        ,,,,,,###''
      ,#''                                            '''#######################'''  
     '                                                          ''''####''''         
             ,#######,   #######,   ,#######,      ##                                
            ,#'     '#,  ##    ##  ,#'     '#,    #''#        ,####,   ,####,        
            ##       ##  ##   ,#'  ##            #'  '#       #'       #'  '#        
            ##       ##  #######   ##           ,######,      #####,   #    #        
            '#,     ,#'  ##    ##  '#,     ,#' ,#      #,     #,   #   #,  ,#        
             '#######'   ##     ##  '#######'  #'      '#     '####' # '####'        


                #########################################################
                #                        -***-                          #
                #          Department of theory and spectroscopy        #
                #                                                       #
                #                      Frank Neese                      #
                #                                                       #
                #     Directorship, Architecture, Infrastructure        #
                #                    SHARK, DRIVERS                     #
                #        Core code/Algorithms in most modules           #
                #                                                       #
                #        Max Planck Institute fuer Kohlenforschung      #
                #                Kaiser Wilhelm Platz 1                 #
                #                 D-45470 Muelheim/Ruhr                 #
                #                      Germany                          #
                #                                                       #
                #                  All rights reserved                  #
                #                        -***-                          #
                #########################################################


                         Program Version 6.0.1  -  RELEASE   -


 With contributions from (in alphabetic order):
[Max-Planck-Institut fuer Kohlenforschung]                               
  Daniel Aravena         : Magnetic Suceptibility                        
  Michael Atanasov       : Ab Initio Ligand Field Theory (pilot matlab implementation)
  Alexander A. Auer      : GIAO ZORA, VPT2 properties, NMR spectrum      
  Ute Becker             : All parallelization in ORCA, NUMFREQ, NUMCALC 
  Giovanni Bistoni       : ED, misc. LED, open-shell LED, HFLD           
  Martin Brehm           : Molecular dynamics                            
  Dmytro Bykov           : pre 5.0 version of the SCF Hessian            
  Marcos Casanova-Páez   : Triplet and SCS-CIS(D). UHF-(DLPNO)-IP/EA/STEOM-CCSD. UHF-CVS-IP/STEOM-CCSD   
  Vijay G. Chilkuri      : MRCI spin determinant printing, contributions to CSF-ICE 
  Pauline Colinet        : FMM embedding                                 
  Dipayan Datta          : RHF DLPNO-CCSD density                        
  Achintya Kumar Dutta   : EOM-CC, STEOM-CC                              
  Nicolas Foglia         : Exact transition moments, OPA infrastructure, MCD improvements    
  Dmitry Ganyushin       : Spin-Orbit,Spin-Spin,Magnetic field MRCI      
  Miquel Garcia-Rates    : C-PCM and meta-GGA Hessian, CCSD/C-PCM, Gaussian charge scheme 
  Tiago L. C. Gouveia    : GS-ROHF, GS-ROCIS                             
  Yang Guo               : DLPNO-NEVPT2, F12-NEVPT2, CIM, IAO-localization        
  Andreas Hansen         : Spin unrestricted coupled pair/coupled cluster methods 
  Ingolf Harden          : AUTO-CI MPn and infrastructure                
  Benjamin Helmich-Paris : MC-RPA, TRAH-(SCF,CASSCF), AVAS, COSX integrals, SCF dyn. polar. 
  Lee Huntington         : MR-EOM, pCC                                   
  Robert Izsak           : Overlap fitted RIJCOSX, COSX-SCS-MP3, EOM     
  Riya Kayal             : Wick's Theorem for AUTO-CI, AUTO-CI UHF-CCSDT 
  Emily Kempfer          : AUTO-CI, RHF CISDT and CCSDT                  
  Christian Kollmar      : KDIIS, OOCD, Brueckner-CCSD(T), CCSD density, CASPT2, CASPT2-K, improved NEVPT2 
  Axel Koslowski         : Symmetry handling                             
  Simone Kossmann        : meta-GGA functionals, TD-DFT gradient, OOMP2, (MP2 Hessian; deprecated post 5.0) 
  Lucas Lang             : DCDCAS                                        
  Marvin Lechner         : AUTO-CI (C++ implementation), FIC-MRCC        
  Spencer Leger          : CASSCF response                               
  Dagmar Lenk            : GEPOL surface, SMD, ORCA-2-JSON               
  Dimitrios Liakos       : Extrapolation schemes; Compound Job, initial MDCI parallelization 
  Dimitrios Manganas     : Further ROCIS development; embedding schemes. LFT, Crystal Embedding 
  Dimitrios Pantazis     : SARC Basis sets                               
  Anastasios Papadopoulos: AUTO-CI, single reference methods and gradients 
  Taras Petrenko         : pre 6.0 DFT Hessian and TD-DFT gradient, (ASA, deprecated), ECA, 1-Electron XAS/XES, NRVS 
  Peter Pinski           : DLPNO-MP2, DLPNO-MP2 Gradient                 
  Christoph Reimann      : Effective Core Potentials                     
  Marius Retegan         : Local ZFS, SOC                                
  Christoph Riplinger    : Optimizer, TS searches, QM/MM, DLPNO-CCSD(T), (RO)-DLPNO pert. Triples 
  Michael Roemelt        : Original ROCIS implementation                 
  Masaaki Saitow         : Open-shell DLPNO-CCSD energy and density      
  Barbara Sandhoefer     : DKH picture change effects                    
  Kantharuban Sivalingam : CASSCF convergence/infrastructure, NEVPT2 and variants, FIC-MRCI 
  Bernardo de Souza      : ESD, SOC TD-DFT                               
  Georgi L. Stoychev     : AutoAux, RI-MP2 NMR, DLPNO-MP2 response, X2C  
  Van Anh Tran           : RI-MP2 g-tensors                              
  Willem Van den Heuvel  : Paramagnetic NMR                              
  Zikuan Wang            : NOTCH, Electric field optimization            
  Frank Wennmohs         : Technical directorship and infrastructure     
  Hang Xu                : AUTO-CI-Response properties                   
                                                                         
[FACCTs GmbH]                                                            
  Markus Bursch, Miquel Garcia-Rates, Christoph Riplinger, Bernardo de Souza, Georgi L. Stoychev 
                                                                 
  APM, Basis sets (HGBS, AHGBS, def-TZVP (Ac-Lr), def2-XVPD (La-Lu)), CI-OPT, improved COSX, DLPNO-Multilevel,           
  DOCKER, DRACO, updates on ESD, GOAT, IRC, LR-CPCM, MBIS, meta-GGA TD-DFT gradient, ML-optimized integration grids, 
  MM, NACMEs, nearIR, NEB, NEB-TS, NL-DFT gradient (VV10), 2- and 3-layer-ONIOM, interface openCOSMO-RS, QMMM,   
  Crystal-QMMM, SF, symmetry and pop. for TD-DFT, r2SCAN hybrids, SOLVATOR                                   
                                                                         
[Other institutions]                                                     
  V. Asgeirsson          : NEB                                           
  Christoph Bannwarth    : sTDA-DFT, sTD-DFT, PBEh-3c, B97-3c, D3        
  Sebastian Ehlert       : rSCAN, r2SCAN, r2SCAN-3c, D4, dhf basis sets  
  Marvin Friede          : D4 for Fr, Ra, Ac-Lr                          
  Lars Goerigk           : TD-DFT with DH, B97 family of functionals     
  Stefan Grimme          : VdW corrections, initial TS optimization, DFT functionals, gCP, sTDA/sTD-DF 
  Waldemar Hujo          : DFT-NL                                        
  H. Jonsson             : NEB                                           
  Holger Kruse           : gCP                                           
  Marcel Mueller         : wB97X-3c, vDZP basis set                      
  Hagen Neugebauer       : wr2SCAN                                       
  Tobias Risthaus        : range-separated hybrid DFT                    
  Lukas Wittmann         : regularized MP2, r2SCAN double-hybrids, wr2SCAN        
                                                                         
We gratefully acknowledge several colleagues who have allowed us to      
interface, adapt or use parts of their codes:                            
  Ed Valeev, F. Pavosevic, A. Kumar             : LibInt (2-el integral package), F12 methods 
  Garnet Chan, S. Sharma, J. Yang, R. Olivares  : DMRG                   
  Ulf Ekstrom                                   : XCFun DFT Library      
  Mihaly Kallay                                 : mrcc  (arbitrary order and MRCC methods)
  Frank Weinhold                                : gennbo (NPA and NBO analysis)           
  Simon Mueller                                 : openCOSMO-RS                            
  Christopher J. Cramer and Donald G. Truhlar   : smd solvation model                     
  S Lehtola, MJT Oliveira, MAL Marques          : LibXC Library                           
  Liviu Ungur et al                             : ANISO software                          


 Your calculation uses the libint2 library for the computation of 2-el integrals
 For citations please refer to: http://libint.valeyev.net

 Your ORCA version has been built with support for libXC version: 6.2.2
 For citations please refer to: https://libxc.gitlab.io

 This ORCA versions uses:
   CBLAS   interface :  Fast vector & matrix operations
   LAPACKE interface :  Fast linear algebra routines
   SCALAPACK package :  Parallel linear algebra routines
   Shared memory     :  Shared parallel matrices
   BLAS/LAPACK       :  OpenBLAS 0.3.27  USE64BITINT DYNAMIC_ARCH NO_AFFINITY SapphireRapids SINGLE_THREADED
        Core in use  :  SapphireRapids
   Copyright (c) 2011-2014, The OpenBLAS Project


NOTE: MaxCore=1400 MB was set to SCF,MP2,MDCI,CIPSI,MRCI and CIS
      => If you want to overwrite this, your respective input block should be placed after the MaxCore statement


***************************************
The coordinates will be read from file: coord.xyz
***************************************


Your calculation utilizes the atom-pairwise dispersion correction
based on EEQ partial charges (D4)


Warning: RI is on but no J-basis has been assigned. Assigning Def2/J (nothing to worry about!)
================================================================================

----- Orbital basis set information -----
Your calculation utilizes the basis: def2-QZVPP
   F. Weigend and R. Ahlrichs, Phys. Chem. Chem. Phys. 7, 3297 (2005).

----- AuxJ basis set information -----
Your calculation utilizes the auxiliary basis: def2/J
   F. Weigend, Phys. Chem. Chem. Phys. 8, 1057 (2006).

================================================================================
                                        WARNINGS
                       Please study these warnings very carefully!
================================================================================

WARNING: Old DensityContainer found on disk!
         Will remove this file - 
         If you want to keep old densities, please start your calculation with a different basename. 


================================================================================
                                       INPUT FILE
================================================================================
NAME = orca.inp
|  1> 
|  2> ! UKS PW6B95 D4 def2-QZVPP defgrid3 CPCM(water) SP
|  3> %maxcore 1400
|  4> %scf
|  5> autotrah false
|  6> end
|  7> %pal
|  8>   nprocs 8
|  9> end
| 10> *xyzfile 0 1 coord.xyz
| 11> 
| 12> 
| 13>                          ****END OF INPUT****
================================================================================

                       ****************************
                       * Single Point Calculation *
                       ****************************

---------------------------------
CARTESIAN COORDINATES (ANGSTROEM)
---------------------------------
  N     -5.174092   -0.099177    0.058114
  C     -4.400251   -1.174433   -0.207469
  C     -3.043711   -1.101975   -0.248637
  C     -2.375428    0.133388   -0.003156
  C     -3.230312    1.235811    0.273812
  C     -4.579946    1.091986    0.298272
  H     -4.922969   -2.102772   -0.390014
  H     -2.485139   -1.997043   -0.473098
  N     -1.059875    0.357994   -0.009655
  H     -2.801542    2.209083    0.466343
  H     -5.239376    1.922310    0.507447
  C     -6.623765   -0.224493    0.152076
  H     -6.949054   -1.096804   -0.406582
  H     -6.929682   -0.330350    1.191363
  H     -7.094471    0.657647   -0.273198
  N     -0.368915   -0.740084   -0.269794
  C      0.923425   -0.711143   -0.304351
  C      1.837924    0.428731   -0.150787
  H      1.377323   -1.673449   -0.509708
  O      1.489349    1.597079   -0.149903
  C      3.292766    0.094805   -0.034515
  C      3.744594   -1.116849    0.488446
  C      5.103655   -1.364038    0.621162
  C      6.027501   -0.409398    0.219865
  C      5.587311    0.801475   -0.301743
  C      4.230805    1.055337   -0.416831
  H      3.042072   -1.870218    0.820141
  H      5.439727   -2.303641    1.039527
  H      7.087541   -0.605766    0.315654
  H      6.303652    1.549388   -0.615791
  H      3.894827    2.002430   -0.818261

----------------------------
CARTESIAN COORDINATES (A.U.)
----------------------------
  NO LB      ZA    FRAG     MASS         X           Y           Z
   0 N     7.0000    0    14.007   -9.777616   -0.187418    0.109820
   1 C     6.0000    0    12.011   -8.315269   -2.219357   -0.392060
   2 C     6.0000    0    12.011   -5.751779   -2.082431   -0.469857
   3 C     6.0000    0    12.011   -4.488908    0.252068   -0.005965
   4 C     6.0000    0    12.011   -6.104406    2.335344    0.517430
   5 C     6.0000    0    12.011   -8.654843    2.063555    0.563651
   6 H     1.0000    0     1.008   -9.303063   -3.973664   -0.737019
   7 H     1.0000    0     1.008   -4.696232   -3.773865   -0.894026
   8 N     7.0000    0    14.007   -2.002873    0.676511   -0.018245
   9 H     1.0000    0     1.008   -5.294148    4.174561    0.881260
  10 H     1.0000    0     1.008   -9.900986    3.632639    0.958936
  11 C     6.0000    0    12.011  -12.517101   -0.424231    0.287383
  12 H     1.0000    0     1.008  -13.131809   -2.072659   -0.768329
  13 H     1.0000    0     1.008  -13.095202   -0.624272    2.251350
  14 H     1.0000    0     1.008  -13.406607    1.242773   -0.516269
  15 N     7.0000    0    14.007   -0.697148   -1.398555   -0.509838
  16 C     6.0000    0    12.011    1.745020   -1.343866   -0.575140
  17 C     6.0000    0    12.011    3.473173    0.810183   -0.284945
  18 H     1.0000    0     1.008    2.602764   -3.162361   -0.963208
  19 O     8.0000    0    15.999    2.814462    3.018042   -0.283275
  20 C     6.0000    0    12.011    6.222425    0.179156   -0.065224
  21 C     6.0000    0    12.011    7.076256   -2.110539    0.923030
  22 C     6.0000    0    12.011    9.644510   -2.577657    1.173826
  23 C     6.0000    0    12.011   11.390327   -0.773650    0.415485
  24 C     6.0000    0    12.011   10.558487    1.514568   -0.570211
  25 C     6.0000    0    12.011    7.995063    1.994298   -0.787696
  26 H     1.0000    0     1.008    5.748683   -3.534201    1.549841
  27 H     1.0000    0     1.008   10.279594   -4.353250    1.964421
  28 H     1.0000    0     1.008   13.393512   -1.144733    0.596500
  29 H     1.0000    0     1.008   11.912177    2.927918   -1.163676
  30 H     1.0000    0     1.008    7.360156    3.784045   -1.546290

--------------------------------
INTERNAL COORDINATES (ANGSTROEM)
--------------------------------
 N      0   0   0     0.000000000000     0.00000000     0.00000000
 C      1   0   0     1.351125225870     0.00000000     0.00000000
 C      2   1   0     1.359097483956   122.35655589     0.00000000
 C      3   2   1     1.425828119516   120.58345116     0.25751046
 C      4   3   2     1.422278088479   115.04802890   359.85641445
 C      1   2   3     1.352610787329   118.95703586   359.67848740
 H      2   1   3     1.080911995658   116.08576663   180.18318366
 H      3   2   1     1.078671542583   118.61508327   180.41191581
 N      4   3   2     1.334604822354   127.37159144   180.04029475
 H      5   4   3     1.080819029744   119.61854665   180.28378918
 H      6   1   2     1.080758826083   116.29064702   180.10303965
 C      1   2   3     1.458110283705   120.91024618   182.69996093
 H     12   1   2     1.085743077615   109.49708769   336.26726159
 H     12   1   2     1.088534711856   110.44410350    96.55752824
 H     12   1   2     1.086551264158   109.61552759   217.07135960
 N      9   4   3     1.323205647674   112.08790809   359.40355470
 C     16   9   4     1.293125150415   120.56731889   180.61873154
 C     17  16   9     1.469422841239   129.53449277   356.79264579
 H     17  16   9     1.083617867748   113.81647958   178.99354949
 O     18  17  16     1.219238804789   124.43690374   348.93626532
 C     18  17  16     1.497193823294   116.09428355   170.98378710
 C     21  18  17     1.394898819880   122.52052827   332.14585488
 C     22  21  18     1.387718516186   120.51780622   182.30607093
 C     23  22  21     1.387756885195   120.11762596   359.31643748
 C     24  23  22     1.389983900204   119.79846579     0.71589200
 C     25  24  23     1.384846026022   120.07186011     0.18236132
 H     22  21  18     1.082184281345   120.61987229     0.79173122
 H     23  22  21     1.082048059888   119.72441759   179.26374664
 H     24  23  22     1.082321981002   120.10637093   180.52057523
 H     25  24  23     1.082194639567   120.08771559   179.97716479
 H     26  25  24     1.082133809788   119.69554137   179.63530123

---------------------------
INTERNAL COORDINATES (A.U.)
---------------------------
 N      0   0   0     0.000000000000     0.00000000     0.00000000
 C      1   0   0     2.553256649526     0.00000000     0.00000000
 C      2   1   0     2.568322033978   122.35655589     0.00000000
 C      3   2   1     2.694424659928   120.58345116     0.25751046
 C      4   3   2     2.687716073503   115.04802890   359.85641445
 C      1   2   3     2.556063953839   118.95703586   359.67848740
 H      2   1   3     2.042627646664   116.08576663   180.18318366
 H      3   2   1     2.038393803936   118.61508327   180.41191581
 N      4   3   2     2.522037611259   127.37159144   180.04029475
 H      5   4   3     2.042451966547   119.61854665   180.28378918
 H      6   1   2     2.042338198114   116.29064702   180.10303965
 C      1   2   3     2.755429109257   120.91024618   182.69996093
 H     12   1   2     2.051757068493   109.49708769   336.26726159
 H     12   1   2     2.057032492675   110.44410350    96.55752824
 H     12   1   2     2.053284319725   109.61552759   217.07135960
 N      9   4   3     2.500496292962   112.08790809   359.40355470
 C     16   9   4     2.443652391170   120.56731889   180.61873154
 C     17  16   9     2.776806744871   129.53449277   356.79264579
 H     17  16   9     2.047741003867   113.81647958   178.99354949
 O     18  17  16     2.304027432900   124.43690374   348.93626532
 C     18  17  16     2.829286295423   116.09428355   170.98378710
 C     21  18  17     2.635976754103   122.52052827   332.14585488
 C     22  21  18     2.622407946562   120.51780622   182.30607093
 C     23  22  21     2.622480453483   120.11762596   359.31643748
 C     24  23  22     2.626688901945   119.79846579     0.71589200
 C     25  24  23     2.616979726831   120.07186011     0.18236132
 H     22  21  18     2.045031918177   120.61987229     0.79173122
 H     23  22  21     2.044774496930   119.72441759   179.26374664
 H     24  23  22     2.045292132816   120.10637093   180.52057523
 H     25  24  23     2.045051492380   120.08771559   179.97716479
 H     26  25  24     2.044936540755   119.69554137   179.63530123

---------------------
BASIS SET INFORMATION
---------------------
There are 4 groups of distinct atoms

 Group   1 Type N   : 15s8p3d2f1g contracted to 7s4p3d2f1g pattern {8211111/5111/111/11/1}
 Group   2 Type C   : 15s8p3d2f1g contracted to 7s4p3d2f1g pattern {8211111/5111/111/11/1}
 Group   3 Type H   : 7s3p2d1f contracted to 4s3p2d1f pattern {4111/111/11/1}
 Group   4 Type O   : 15s8p3d2f1g contracted to 7s4p3d2f1g pattern {8211111/5111/111/11/1}

Atom   0N    basis set group =>   1
Atom   1C    basis set group =>   2
Atom   2C    basis set group =>   2
Atom   3C    basis set group =>   2
Atom   4C    basis set group =>   2
Atom   5C    basis set group =>   2
Atom   6H    basis set group =>   3
Atom   7H    basis set group =>   3
Atom   8N    basis set group =>   1
Atom   9H    basis set group =>   3
Atom  10H    basis set group =>   3
Atom  11C    basis set group =>   2
Atom  12H    basis set group =>   3
Atom  13H    basis set group =>   3
Atom  14H    basis set group =>   3
Atom  15N    basis set group =>   1
Atom  16C    basis set group =>   2
Atom  17C    basis set group =>   2
Atom  18H    basis set group =>   3
Atom  19O    basis set group =>   4
Atom  20C    basis set group =>   2
Atom  21C    basis set group =>   2
Atom  22C    basis set group =>   2
Atom  23C    basis set group =>   2
Atom  24C    basis set group =>   2
Atom  25C    basis set group =>   2
Atom  26H    basis set group =>   3
Atom  27H    basis set group =>   3
Atom  28H    basis set group =>   3
Atom  29H    basis set group =>   3
Atom  30H    basis set group =>   3
---------------------------------
AUXILIARY/J BASIS SET INFORMATION
---------------------------------
There are 4 groups of distinct atoms

 Group   1 Type N   : 12s5p4d2f1g contracted to 6s4p3d1f1g pattern {711111/2111/211/2/1}
 Group   2 Type C   : 12s5p4d2f1g contracted to 6s4p3d1f1g pattern {711111/2111/211/2/1}
 Group   3 Type H   : 5s2p1d contracted to 3s1p1d pattern {311/2/1}
 Group   4 Type O   : 12s5p4d2f1g contracted to 6s4p3d1f1g pattern {711111/2111/211/2/1}

Atom   0N    basis set group =>   1
Atom   1C    basis set group =>   2
Atom   2C    basis set group =>   2
Atom   3C    basis set group =>   2
Atom   4C    basis set group =>   2
Atom   5C    basis set group =>   2
Atom   6H    basis set group =>   3
Atom   7H    basis set group =>   3
Atom   8N    basis set group =>   1
Atom   9H    basis set group =>   3
Atom  10H    basis set group =>   3
Atom  11C    basis set group =>   2
Atom  12H    basis set group =>   3
Atom  13H    basis set group =>   3
Atom  14H    basis set group =>   3
Atom  15N    basis set group =>   1
Atom  16C    basis set group =>   2
Atom  17C    basis set group =>   2
Atom  18H    basis set group =>   3
Atom  19O    basis set group =>   4
Atom  20C    basis set group =>   2
Atom  21C    basis set group =>   2
Atom  22C    basis set group =>   2
Atom  23C    basis set group =>   2
Atom  24C    basis set group =>   2
Atom  25C    basis set group =>   2
Atom  26H    basis set group =>   3
Atom  27H    basis set group =>   3
Atom  28H    basis set group =>   3
Atom  29H    basis set group =>   3
Atom  30H    basis set group =>   3

Checking for AutoStart:
The File: orca.gbw exists
Trying to determine its content:
     ... Fine, the file contains calculation information
     ... Fine, the calculation information was read
     ... Fine, the file contains a basis set
     ... Fine, the basis set was read
     ... Fine, the file contains a geometry
     ... Fine, the geometry was read
     ... Fine, the file contains a set of orbitals
     ... Fine, the orbitals can be read
     => possible old guess file was deleted
     => GBW file was renamed to GES file
     => GES file is set as startup file
     => Guess is set to MORead
     ... now leaving AutoStart


           ************************************************************
           *        Program running with 8 parallel MPI-processes     *
           *              working on a common directory               *
           ************************************************************
------------------------------------------------------------------------------
                             ORCA STARTUP CALCULATIONS
                           -- RI-GTO INTEGRALS CHOSEN --
------------------------------------------------------------------------------
------------------------------------------------------------------------------
                   ___                                                        
                  /   \      - P O W E R E D   B Y -                         
                 /     \                                                     
                 |  |  |   _    _      __       _____    __    __             
                 |  |  |  | |  | |    /  \     |  _  \  |  |  /  |          
                  \  \/   | |  | |   /    \    | | | |  |  | /  /          
                 / \  \   | |__| |  /  /\  \   | |_| |  |  |/  /          
                |  |  |   |  __  | /  /__\  \  |    /   |      \           
                |  |  |   | |  | | |   __   |  |    \   |  |\   \          
                \     /   | |  | | |  |  |  |  | |\  \  |  | \   \       
                 \___/    |_|  |_| |__|  |__|  |_| \__\ |__|  \__/        
                                                                              
                      - O R C A' S   B I G   F R I E N D -                    
                                      &                                       
                       - I N T E G R A L  F E E D E R -                       
                                                                              
 v1 FN, 2020, v2 2021, v3 2022-2024                                           
------------------------------------------------------------------------------


----------------------
SHARK INTEGRAL PACKAGE
----------------------

Number of atoms                             ...     31
Number of basis functions                   ...   1416
Number of shells                            ...    436
Maximum angular momentum                    ...      4
Integral batch strategy                     ... SHARK/LIBINT Hybrid
RI-J (if used) integral strategy            ... SPLIT-RIJ (Revised 2003 algorithm where possible)
Printlevel                                  ...      1
Contraction scheme used                     ... SEGMENTED contraction
Prescreening option                         ... SCHWARTZ
   Thresh                                   ... 1.000e-10
   Tcut                                     ... 1.000e-11
   Tpresel                                  ... 1.000e-11 
Coulomb Range Separation                    ... NOT USED
Exchange Range Separation                   ... NOT USED
Multipole approximations                    ... NOT USED
Finite Nucleus Model                        ... NOT USED
CABS basis                                  ... NOT available
Auxiliary Coulomb fitting basis             ... AVAILABLE
   # of basis functions in Aux-J            ...   1025
   # of shells in Aux-J                     ...    335
   Maximum angular momentum in Aux-J        ...      4
Auxiliary J/K fitting basis                 ... NOT available
Auxiliary Correlation fitting basis         ... NOT available
Auxiliary 'external' fitting basis          ... NOT available

Checking pre-screening integrals            ... done (  0.0 sec) Dimension = 436
Check shell pair data                       ... done (  0.0 sec)
Shell pair information
Shell pair cut-off parameter TPreSel        ...   1.0e-11
Total number of shell pairs                 ...     95266
Shell pairs after pre-screening             ...     51765
Total number of primitive shell pairs       ...    239866
Primitive shell pairs kept                  ...     93397
          la=0 lb=0:   8022 shell pairs
          la=1 lb=0:  11657 shell pairs
          la=1 lb=1:   4097 shell pairs
          la=2 lb=0:   7173 shell pairs
          la=2 lb=1:   5220 shell pairs
          la=2 lb=2:   1666 shell pairs
          la=3 lb=0:   4270 shell pairs
          la=3 lb=1:   3111 shell pairs
          la=3 lb=2:   1909 shell pairs
          la=3 lb=3:    581 shell pairs
          la=4 lb=0:   1636 shell pairs
          la=4 lb=1:   1178 shell pairs
          la=4 lb=2:    724 shell pairs
          la=4 lb=3:    431 shell pairs
          la=4 lb=4:     90 shell pairs

Calculating one electron integrals          ... done (  0.1 sec)
Calculating RI/J V-Matrix + Cholesky decomp.... done (  0.1 sec)
Calculating Nuclear repulsion               ... done (  0.0 sec) ENN=   1133.368706631018 Eh

Diagonalization of the overlap matrix:
Smallest eigenvalue                        ... 5.983e-06
Time for diagonalization                   ...    0.267 sec
Threshold for overlap eigenvalues          ... 1.000e-07
Number of eigenvalues below threshold      ... 0
Time for construction of square roots      ...    0.150 sec
Total time needed                          ...    0.429 sec

-------------------
DFT GRID GENERATION
-------------------

General Integration Accuracy     IntAcc      ... 4.959
Radial Grid Type                 RadialGrid  ... OptM3 with GC (2021)
Angular Grid (max. ang.)         AngularGrid ... 6 (Lebedev-590)
Angular grid pruning method      GridPruning ... 4 (adaptive)
Weight generation scheme         WeightScheme... mBecke (2022)
Basis function cutoff            BFCut       ... 1.0000e-10
Integration weight cutoff        WCut        ... 1.0000e-14
Partially contracted basis set               ... off
Rotationally invariant grid construction     ... off
Angular grids for H and He will be reduced by one unit
Diffuse basis detected: some atoms will have their outermost
                        angular grid increased by 1.

Total number of grid points                  ...   377972
Total number of batches                      ...     5924
Average number of points per batch           ...       63
Average number of grid points per atom       ...    12193

--------------------
COSX GRID GENERATION
--------------------

GRIDX 1
-------
General Integration Accuracy     IntAcc      ... 4.020
Radial Grid Type                 RadialGrid  ... OptM3 with GC (2021)
Angular Grid (max. ang.)         AngularGrid ... 2 (Lebedev-110)
Angular grid pruning method      GridPruning ... 4 (adaptive)
Weight generation scheme         WeightScheme... mBecke (2022)
Basis function cutoff            BFCut       ... 1.0000e-10
Integration weight cutoff        WCut        ... 1.0000e-14
Partially contracted basis set               ... on
Rotationally invariant grid construction     ... off
Angular grids for H and He will be reduced by one unit
Diffuse basis detected: some atoms will have their outermost
                        angular grid increased by 1.

Total number of grid points                  ...    47028
Total number of batches                      ...      380
Average number of points per batch           ...      123
Average number of grid points per atom       ...     1517
UseSFitting                                  ... on

GRIDX 2
-------
General Integration Accuracy     IntAcc      ... 4.338
Radial Grid Type                 RadialGrid  ... OptM3 with GC (2021)
Angular Grid (max. ang.)         AngularGrid ... 3 (Lebedev-194)
Angular grid pruning method      GridPruning ... 4 (adaptive)
Weight generation scheme         WeightScheme... mBecke (2022)
Basis function cutoff            BFCut       ... 1.0000e-10
Integration weight cutoff        WCut        ... 1.0000e-14
Partially contracted basis set               ... on
Rotationally invariant grid construction     ... off
Angular grids for H and He will be reduced by one unit
Diffuse basis detected: some atoms will have their outermost
                        angular grid increased by 1.

Total number of grid points                  ...   101459
Total number of batches                      ...      806
Average number of points per batch           ...      125
Average number of grid points per atom       ...     3273
UseSFitting                                  ... on

GRIDX 3
-------
General Integration Accuracy     IntAcc      ... 4.871
Radial Grid Type                 RadialGrid  ... OptM3 with GC (2021)
Angular Grid (max. ang.)         AngularGrid ... 4 (Lebedev-302)
Angular grid pruning method      GridPruning ... 4 (adaptive)
Weight generation scheme         WeightScheme... mBecke (2022)
Basis function cutoff            BFCut       ... 1.0000e-10
Integration weight cutoff        WCut        ... 1.0000e-14
Partially contracted basis set               ... on
Rotationally invariant grid construction     ... off
Angular grids for H and He will be reduced by one unit
Diffuse basis detected: some atoms will have their outermost
                        angular grid increased by 1.

Total number of grid points                  ...   187140
Total number of batches                      ...     1477
Average number of points per batch           ...      126
Average number of grid points per atom       ...     6037
UseSFitting                                  ... on
Initializing property integral containers    ... done (  0.0 sec)

SHARK setup successfully completed in  11.0 seconds

Maximum memory used throughout the entire STARTUP-calculation: 159.6 MB


           ************************************************************
           *        Program running with 8 parallel MPI-processes     *
           *              working on a common directory               *
           ************************************************************
-------------------------------------------------------------------------------
                                 ORCA GUESS
                   Start orbitals & Density for SCF / CASSCF
-------------------------------------------------------------------------------

------------
SCF SETTINGS
------------
Hamiltonian:
 Density Functional     Method          .... DFT(GTOs)
 Exchange Functional    Exchange        .... PW6
 Correlation Functional Correlation     .... B95
 Gradients option       PostSCFGGA      .... off
 Hybrid DFT is turned on
   Fraction HF Exchange ScalHFX         ....  0.280000
   Scaling of DF-GGA-X  ScalDFX         ....  0.720000
   Scaling of DF-GGA-C  ScalDFC         ....  1.000000
   Scaling of DF-LDA-C  ScalLDAC        ....  1.000000
   Perturbative correction              ....  0.000000
   NL short-range parameter             ....  9.000000
 RI-approximation to the Coulomb term is turned on
   Number of AuxJ basis functions       .... 1025
   RIJ-COSX (HFX calculated with COS-X)).... on


General Settings:
 Integral files         IntName         .... orca
 Hartree-Fock type      HFTyp           .... UHF
 Total Charge           Charge          ....    0
 Multiplicity           Mult            ....    1
 Number of Electrons    NEL             ....  126
 Basis Dimension        Dim             .... 1416
 Nuclear Repulsion      ENuc            ....   1133.3687066310 Eh

Convergence Acceleration:
 AO-DIIS                CNVDIIS         .... on
   Start iteration      DIISMaxIt       ....    12
   Startup error        DIISStart       ....  0.200000
   # of expansion vecs  DIISMaxEq       ....     5
   Bias factor          DIISBfac        ....   1.050
   Max. coefficient     DIISMaxC        ....  10.000
 MO-DIIS                CNVKDIIS        .... off
 Trust-Rad. Augm. Hess. CNVTRAH         .... off
 SOSCF                  CNVSOSCF        .... on
   Start iteration      SOSCFMaxIt      ....   150
   Startup grad/error   SOSCFStart      ....  0.003300
   Hessian update       SOSCFHessUp     .... L-BFGS
 Level Shifting         CNVShift        .... on
   Level shift para.    LevelShift      ....    0.2500
   Turn off err/grad.   ShiftErr        ....    0.0010
 Zerner damping         CNVZerner       .... off
 Static damping         CNVDamp         .... on
   Fraction old density DampFac         ....    0.7000
   Max. Damping (<1)    DampMax         ....    0.9800
   Min. Damping (>=0)   DampMin         ....    0.0000
   Turn off err/grad.   DampErr         ....    0.1000

SCF Procedure:
 Maximum # iterations   MaxIter         ....   125
 SCF integral mode      SCFMode         .... Direct
   Integral package                     .... SHARK and LIBINT hybrid scheme
 Reset frequency        DirectResetFreq ....    20
 Integral Threshold     Thresh          ....  1.000e-10 Eh
 Primitive CutOff       TCut            ....  1.000e-11 Eh

Convergence Tolerance:
 Convergence Check Mode ConvCheckMode   .... Total+1el-Energy
 Convergence forced     ConvForced      .... 0
 Energy Change          TolE            ....  1.000e-06 Eh
 1-El. energy change                    ....  1.000e-03 Eh
 Orbital Gradient       TolG            ....  5.000e-05
 Orbital Rotation angle TolX            ....  5.000e-05
 DIIS Error             TolErr          ....  1.000e-06

---------------------
INITIAL GUESS: MOREAD
---------------------
Guess MOs are being read from file: orca.ges
Input Geometry matches current geometry (good)
Input basis set matches current basis set (good)
MOs were renormalized
MOs were reorthogonalized (Cholesky)
                      ------------------
                      INITIAL GUESS DONE (   3.0 sec)
                      ------------------
             **** ENERGY FILE WAS UPDATED (orca.en.tmp) ****
Finished Guess after   3.7 sec
Maximum memory used throughout the entire GUESS-calculation: 192.1 MB


           ************************************************************
           *        Program running with 8 parallel MPI-processes     *
           *              working on a common directory               *
           ************************************************************

-------------------------------------------------------------------------------------------
                                      ORCA LEAN-SCF
                              memory conserving SCF solver
-------------------------------------------------------------------------------------------

--------------------
CPCM SOLVATION MODEL
--------------------
CPCM parameters:
  Epsilon                                         ...      80.1510
  Refrac                                          ...       1.3328
  Rsolv                                           ...       1.3000
  Surface type                                    ... GAUSSIAN VDW
  Discretization scheme                           ... Constant charge density
    Threshold for H atoms                         ...       5.0000 (charges/Ang^2)
    Threshold for non-H atoms                     ...       5.0000 (charges/Ang^2)
  Epsilon function type                           ...         CPCM
Solvent:                                          ... WATER
Radii:
  Scheme                                          ... Element-dependent radii
  Radius for N  used is    3.5149 Bohr (=   1.8600 Ang.)
  Radius for C  used is    3.8550 Bohr (=   2.0400 Ang.)
  Radius for H  used is    2.4944 Bohr (=   1.3200 Ang.)
  Radius for O  used is    3.4469 Bohr (=   1.8240 Ang.)
Calculating surface                               ...        done! (  0.0s)
Cavity surface points                             ...         2917
Cavity Volume                                     ...    1981.4868
Cavity Surface-area                               ...    1051.1398
Calculating surface distance matrix               ...        done! (  0.1s)
Performing Cholesky decomposition & store         ...        done! (  0.2s)
Overall time for CPCM initialization              ...                 0.2s

----------------------------------------D-I-I-S--------------------------------------------
Iteration    Energy (Eh)           Delta-E    RMSDP     MaxDP     DIISErr   Damp  Time(sec)
-------------------------------------------------------------------------------------------
               ***  Starting incremental Fock matrix formation  ***
                              *** Initializing SOSCF ***
---------------------------------------S-O-S-C-F--------------------------------------
Iteration    Energy (Eh)           Delta-E    RMSDP     MaxDP     MaxGrad    Time(sec)
--------------------------------------------------------------------------------------
    1    -782.0867119929557703     0.00e+00  1.28e-07  1.61e-05  9.58e-06    75.7
               *** Restarting incremental Fock matrix formation ***
    2    -782.0867119909455596     2.01e-09  1.96e-07  3.01e-05  1.55e-05    77.0
    3    -782.0867119892213850     1.72e-09  1.56e-06  3.08e-04  3.54e-05    20.4
                 **** Energy Check signals convergence ****

               *****************************************************
               *                     SUCCESS                       *
               *           SCF CONVERGED AFTER   3 CYCLES          *
               *****************************************************

Recomputing exchange energy using gridx3       ... done (   78.678 sec)
Old exchange energy                            :    -29.506841411 Eh
New exchange energy                            :    -29.506843018 Eh
Exchange energy change after final integration :     -0.000001607 Eh
Total energy after final integration           :   -782.086713596 Eh
             **** ENERGY FILE WAS UPDATED (orca.en.tmp) ****

----------------
TOTAL SCF ENERGY
----------------

Total Energy       :       -782.08671359598611 Eh          -21281.66142 eV

Components:
Nuclear Repulsion  :       1133.36870663101809 Eh           30840.53041 eV
Electronic Energy  :      -1915.40897120349337 Eh          -52120.92788 eV
One Electron Energy:      -3309.23708733971262 Eh          -90048.91915 eV
Two Electron Energy:       1393.82811613621925 Eh           37927.99126 eV
CPCM Dielectric    :         -0.04644741674618 Eh              -1.26390 eV

Virial components:
Potential Energy   :      -1560.97195360411888 Eh          -42476.20631 eV
Kinetic Energy     :        778.88524000813277 Eh           21194.54489 eV
Virial Ratio       :          2.00411032771377

DFT components:
N(Alpha)           :       62.999998065693 electrons
N(Beta)            :       62.999998065693 electrons
N(Total)           :      125.999996131387 electrons
E(X)               :      -77.409643610012 Eh       
E(C)               :       -4.465965191601 Eh       
E(XC)              :      -81.875608801613 Eh       

CPCM Solvation Model Properties:
Surface-charge          :         -0.03436973525989
Corrected charge        :         -0.00000000000000
Outlying charge corr.   :          0.00006405366316 Eh               0.00174 eV
Free-energy (cav+disp)  :  This term is not implemented in the current solvation scheme

---------------
SCF CONVERGENCE
---------------

  Last Energy change         ...   -1.7242e-09  Tolerance :   1.0000e-06
  Last MAX-Density change    ...    3.0821e-04  Tolerance :   1.0000e-05
  Last RMS-Density change    ...    1.5619e-06  Tolerance :   1.0000e-06
  Last DIIS Error            ...    3.5674e-05  Tolerance :   1.0000e-06
  Last Orbital Gradient      ...    3.5397e-05  Tolerance :   5.0000e-05
  Last Orbital Rotation      ...    4.7732e-05  Tolerance :   5.0000e-05


----------------------
UHF SPIN CONTAMINATION
----------------------

Warning: in a DFT calculation there is little theoretical justification to 
         calculate <S**2> as in Hartree-Fock theory. We will do it anyways
         but you should keep in mind that the values have only limited relevance

Expectation value of <S**2>     :    -0.000000
Ideal value S*(S+1) for S=0.0   :     0.000000
Deviation                       :    -0.000000

----------------
ORBITAL ENERGIES
----------------
                 SPIN UP ORBITALS
  NO   OCC          E(Eh)            E(eV) 
   0   1.0000     -19.278317      -524.5897 
   1   1.0000     -14.550813      -395.9478 
   2   1.0000     -14.494390      -394.4124 
   3   1.0000     -14.463225      -393.5644 
   4   1.0000     -10.381759      -282.5020 
   5   1.0000     -10.359474      -281.8956 
   6   1.0000     -10.358479      -281.8685 
   7   1.0000     -10.352009      -281.6925 
   8   1.0000     -10.337101      -281.2868 
   9   1.0000     -10.313936      -280.6565 
  10   1.0000     -10.311334      -280.5857 
  11   1.0000     -10.310569      -280.5648 
  12   1.0000     -10.309411      -280.5333 
  13   1.0000     -10.307799      -280.4895 
  14   1.0000     -10.305834      -280.4360 
  15   1.0000     -10.305060      -280.4149 
  16   1.0000     -10.303256      -280.3658 
  17   1.0000     -10.302956      -280.3577 
  18   1.0000      -1.072567       -29.1860 
  19   1.0000      -1.045544       -28.4507 
  20   1.0000      -1.029571       -28.0161 
  21   1.0000      -0.893076       -24.3018 
  22   1.0000      -0.885033       -24.0830 
  23   1.0000      -0.822090       -22.3702 
  24   1.0000      -0.818585       -22.2748 
  25   1.0000      -0.792314       -21.5599 
  26   1.0000      -0.778227       -21.1766 
  27   1.0000      -0.742676       -20.2093 
  28   1.0000      -0.699575       -19.0364 
  29   1.0000      -0.685523       -18.6540 
  30   1.0000      -0.652612       -17.7585 
  31   1.0000      -0.634474       -17.2649 
  32   1.0000      -0.613456       -16.6930 
  33   1.0000      -0.581741       -15.8300 
  34   1.0000      -0.555910       -15.1271 
  35   1.0000      -0.546613       -14.8741 
  36   1.0000      -0.534526       -14.5452 
  37   1.0000      -0.507067       -13.7980 
  38   1.0000      -0.503316       -13.6959 
  39   1.0000      -0.492893       -13.4123 
  40   1.0000      -0.480199       -13.0669 
  41   1.0000      -0.473027       -12.8717 
  42   1.0000      -0.469541       -12.7768 
  43   1.0000      -0.461989       -12.5714 
  44   1.0000      -0.448715       -12.2101 
  45   1.0000      -0.443349       -12.0641 
  46   1.0000      -0.437249       -11.8981 
  47   1.0000      -0.433937       -11.8080 
  48   1.0000      -0.425244       -11.5715 
  49   1.0000      -0.418311       -11.3828 
  50   1.0000      -0.401297       -10.9199 
  51   1.0000      -0.391673       -10.6580 
  52   1.0000      -0.384882       -10.4732 
  53   1.0000      -0.379919       -10.3381 
  54   1.0000      -0.371779       -10.1166 
  55   1.0000      -0.359516        -9.7829 
  56   1.0000      -0.324705        -8.8357 
  57   1.0000      -0.305218        -8.3054 
  58   1.0000      -0.297622        -8.0987 
  59   1.0000      -0.279410        -7.6031 
  60   1.0000      -0.276138        -7.5141 
  61   1.0000      -0.228760        -6.2249 
  62   1.0000      -0.221996        -6.0408 
  63   0.0000      -0.082138        -2.2351 
  64   0.0000      -0.029062        -0.7908 
  65   0.0000      -0.024782        -0.6743 
  66   0.0000      -0.012051        -0.3279 
  67   0.0000       0.010109         0.2751 
  68   0.0000       0.030613         0.8330 
  69   0.0000       0.035358         0.9622 
  70   0.0000       0.047735         1.2989 
  71   0.0000       0.051900         1.4123 
  72   0.0000       0.058111         1.5813 
  73   0.0000       0.061200         1.6653 

                 SPIN DOWN ORBITALS
  NO   OCC          E(Eh)            E(eV) 
   0   1.0000     -19.278317      -524.5897 
   1   1.0000     -14.550813      -395.9478 
   2   1.0000     -14.494390      -394.4124 
   3   1.0000     -14.463225      -393.5644 
   4   1.0000     -10.381759      -282.5020 
   5   1.0000     -10.359474      -281.8956 
   6   1.0000     -10.358479      -281.8685 
   7   1.0000     -10.352009      -281.6925 
   8   1.0000     -10.337101      -281.2868 
   9   1.0000     -10.313936      -280.6565 
  10   1.0000     -10.311334      -280.5857 
  11   1.0000     -10.310569      -280.5648 
  12   1.0000     -10.309411      -280.5333 
  13   1.0000     -10.307799      -280.4895 
  14   1.0000     -10.305834      -280.4360 
  15   1.0000     -10.305060      -280.4149 
  16   1.0000     -10.303256      -280.3658 
  17   1.0000     -10.302956      -280.3577 
  18   1.0000      -1.072567       -29.1860 
  19   1.0000      -1.045544       -28.4507 
  20   1.0000      -1.029571       -28.0161 
  21   1.0000      -0.893076       -24.3018 
  22   1.0000      -0.885033       -24.0830 
  23   1.0000      -0.822090       -22.3702 
  24   1.0000      -0.818585       -22.2748 
  25   1.0000      -0.792314       -21.5599 
  26   1.0000      -0.778227       -21.1766 
  27   1.0000      -0.742676       -20.2093 
  28   1.0000      -0.699575       -19.0364 
  29   1.0000      -0.685523       -18.6540 
  30   1.0000      -0.652612       -17.7585 
  31   1.0000      -0.634474       -17.2649 
  32   1.0000      -0.613456       -16.6930 
  33   1.0000      -0.581741       -15.8300 
  34   1.0000      -0.555910       -15.1271 
  35   1.0000      -0.546613       -14.8741 
  36   1.0000      -0.534526       -14.5452 
  37   1.0000      -0.507067       -13.7980 
  38   1.0000      -0.503316       -13.6959 
  39   1.0000      -0.492893       -13.4123 
  40   1.0000      -0.480199       -13.0669 
  41   1.0000      -0.473027       -12.8717 
  42   1.0000      -0.469541       -12.7768 
  43   1.0000      -0.461989       -12.5714 
  44   1.0000      -0.448715       -12.2101 
  45   1.0000      -0.443349       -12.0641 
  46   1.0000      -0.437249       -11.8981 
  47   1.0000      -0.433937       -11.8080 
  48   1.0000      -0.425244       -11.5715 
  49   1.0000      -0.418311       -11.3828 
  50   1.0000      -0.401297       -10.9199 
  51   1.0000      -0.391673       -10.6580 
  52   1.0000      -0.384882       -10.4732 
  53   1.0000      -0.379919       -10.3381 
  54   1.0000      -0.371779       -10.1166 
  55   1.0000      -0.359516        -9.7829 
  56   1.0000      -0.324705        -8.8357 
  57   1.0000      -0.305218        -8.3054 
  58   1.0000      -0.297622        -8.0987 
  59   1.0000      -0.279410        -7.6031 
  60   1.0000      -0.276138        -7.5141 
  61   1.0000      -0.228760        -6.2249 
  62   1.0000      -0.221996        -6.0408 
  63   0.0000      -0.082138        -2.2351 
  64   0.0000      -0.029062        -0.7908 
  65   0.0000      -0.024782        -0.6743 
  66   0.0000      -0.012051        -0.3279 
  67   0.0000       0.010109         0.2751 
  68   0.0000       0.030613         0.8330 
  69   0.0000       0.035358         0.9622 
  70   0.0000       0.047735         1.2989 
  71   0.0000       0.051900         1.4123 
  72   0.0000       0.058111         1.5813 
  73   0.0000       0.061200         1.6653 
*Only the first 10 virtual orbitals were printed.

                    ********************************
                    * MULLIKEN POPULATION ANALYSIS *
                    ********************************

--------------------------------------------
MULLIKEN ATOMIC CHARGES AND SPIN POPULATIONS
--------------------------------------------
   0 N :   -0.159185   -0.000000
   1 C :    0.054436    0.000000
   2 C :   -0.225996   -0.000000
   3 C :    0.259782    0.000000
   4 C :   -0.224693   -0.000000
   5 C :    0.073015    0.000000
   6 H :    0.175036   -0.000000
   7 H :    0.123993    0.000000
   8 N :   -0.316114   -0.000000
   9 H :    0.138982   -0.000000
  10 H :    0.169363    0.000000
  11 C :   -0.154472    0.000000
  12 H :    0.137656   -0.000000
  13 H :    0.134401    0.000000
  14 H :    0.131305    0.000000
  15 N :   -0.194501    0.000000
  16 C :   -0.041887    0.000000
  17 C :    0.120694   -0.000000
  18 H :    0.128293   -0.000000
  19 O :   -0.411495    0.000000
  20 C :    0.018881   -0.000000
  21 C :   -0.065496    0.000000
  22 C :   -0.189805   -0.000000
  23 C :   -0.100997    0.000000
  24 C :   -0.172949   -0.000000
  25 C :   -0.096743    0.000000
  26 H :    0.130535   -0.000000
  27 H :    0.146083    0.000000
  28 H :    0.144646   -0.000000
  29 H :    0.143378    0.000000
  30 H :    0.123855    0.000000
Sum of atomic charges         :   -0.0000000
Sum of atomic spin populations:   -0.0000000

-----------------------------------------------------
MULLIKEN REDUCED ORBITAL CHARGES AND SPIN POPULATIONS
-----------------------------------------------------
CHARGE
  0 N s       :     3.474778  s :     3.474778
      pz      :     1.371637  p :     3.557980
      px      :     1.109280
      py      :     1.077063
      dz2     :     0.007745  d :     0.113345
      dxz     :     0.020446
      dyz     :     0.020186
      dx2y2   :     0.035128
      dxy     :     0.029840
      f0      :     0.001544  f :     0.012326
      f+1     :     0.001130
      f-1     :     0.001217
      f+2     :     0.001116
      f-2     :     0.001267
      f+3     :     0.001618
      f-3     :     0.004434
      g0      :     0.000041  g :     0.000756
      g+1     :     0.000047
      g-1     :     0.000048
      g+2     :     0.000047
      g-2     :     0.000066
      g+3     :     0.000112
      g-3     :     0.000025
      g+4     :     0.000189
      g-4     :     0.000180

  1 C s       :     3.247542  s :     3.247542
      pz      :     0.895261  p :     2.561575
      px      :     0.850856
      py      :     0.815458
      dz2     :     0.005474  d :     0.116353
      dxz     :     0.035131
      dyz     :     0.013686
      dx2y2   :     0.021581
      dxy     :     0.040480
      f0      :     0.002354  f :     0.018333
      f+1     :     0.000968
      f-1     :     0.001667
      f+2     :     0.002283
      f-2     :     0.002353
      f+3     :     0.002289
      f-3     :     0.006419
      g0      :     0.000102  g :     0.001761
      g+1     :     0.000166
      g-1     :     0.000105
      g+2     :     0.000082
      g-2     :     0.000164
      g+3     :     0.000260
      g-3     :     0.000058
      g+4     :     0.000352
      g-4     :     0.000474

  2 C s       :     3.283441  s :     3.283441
      pz      :     0.992645  p :     2.830342
      px      :     0.886390
      py      :     0.951307
      dz2     :     0.003288  d :     0.097915
      dxz     :     0.021451
      dyz     :     0.010239
      dx2y2   :     0.022435
      dxy     :     0.040501
      f0      :     0.002031  f :     0.013162
      f+1     :     0.000709
      f-1     :     0.001175
      f+2     :     0.001849
      f-2     :     0.001064
      f+3     :     0.001500
      f-3     :     0.004835
      g0      :     0.000050  g :     0.001136
      g+1     :     0.000115
      g-1     :     0.000055
      g+2     :     0.000074
      g-2     :     0.000058
      g+3     :     0.000194
      g-3     :     0.000022
      g+4     :     0.000276
      g-4     :     0.000293

  3 C s       :     3.142025  s :     3.142025
      pz      :     0.830401  p :     2.464844
      px      :     0.782597
      py      :     0.851846
      dz2     :     0.004984  d :     0.109164
      dxz     :     0.047701
      dyz     :     0.020547
      dx2y2   :     0.024902
      dxy     :     0.011029
      f0      :     0.002605  f :     0.022059
      f+1     :     0.001318
      f-1     :     0.001359
      f+2     :     0.003075
      f-2     :     0.002111
      f+3     :     0.003408
      f-3     :     0.008181
      g0      :     0.000086  g :     0.002127
      g+1     :     0.000245
      g-1     :     0.000082
      g+2     :     0.000136
      g-2     :     0.000154
      g+3     :     0.000283
      g-3     :     0.000082
      g+4     :     0.000575
      g-4     :     0.000483

  4 C s       :     3.297412  s :     3.297412
      pz      :     0.982289  p :     2.812418
      px      :     0.857961
      py      :     0.972169
      dz2     :     0.003417  d :     0.101048
      dxz     :     0.023522
      dyz     :     0.009632
      dx2y2   :     0.033113
      dxy     :     0.031363
      f0      :     0.001977  f :     0.012689
      f+1     :     0.000762
      f-1     :     0.001170
      f+2     :     0.001685
      f-2     :     0.001184
      f+3     :     0.001958
      f-3     :     0.003954
      g0      :     0.000050  g :     0.001126
      g+1     :     0.000119
      g-1     :     0.000047
      g+2     :     0.000059
      g-2     :     0.000074
      g+3     :     0.000173
      g-3     :     0.000042
      g+4     :     0.000245
      g-4     :     0.000317

  5 C s       :     3.232798  s :     3.232798
      pz      :     0.901975  p :     2.561823
      px      :     0.879921
      py      :     0.779927
      dz2     :     0.005166  d :     0.112670
      dxz     :     0.029724
      dyz     :     0.017669
      dx2y2   :     0.024811
      dxy     :     0.035299
      f0      :     0.002405  f :     0.017942
      f+1     :     0.000759
      f-1     :     0.001687
      f+2     :     0.002971
      f-2     :     0.001603
      f+3     :     0.001762
      f-3     :     0.006756
      g0      :     0.000094  g :     0.001752
      g+1     :     0.000151
      g-1     :     0.000131
      g+2     :     0.000120
      g-2     :     0.000119
      g+3     :     0.000253
      g-3     :     0.000053
      g+4     :     0.000425
      g-4     :     0.000406

  6 H s       :     0.796334  s :     0.796334
      pz      :     0.010787  p :     0.025428
      px      :     0.007109
      py      :     0.007532
      dz2     :     0.000189  d :     0.002993
      dxz     :     0.000357
      dyz     :     0.000894
      dx2y2   :     0.001116
      dxy     :     0.000438
      f0      :     0.000029  f :     0.000209
      f+1     :     0.000006
      f-1     :     0.000024
      f+2     :     0.000018
      f-2     :     0.000033
      f+3     :     0.000031
      f-3     :     0.000070

  7 H s       :     0.841423  s :     0.841423
      pz      :     0.013411  p :     0.030993
      px      :     0.009710
      py      :     0.007871
      dz2     :     0.000223  d :     0.003360
      dxz     :     0.000465
      dyz     :     0.000865
      dx2y2   :     0.001392
      dxy     :     0.000416
      f0      :     0.000026  f :     0.000230
      f+1     :     0.000011
      f-1     :     0.000026
      f+2     :     0.000018
      f-2     :     0.000040
      f+3     :     0.000031
      f-3     :     0.000079

  8 N s       :     3.668340  s :     3.668340
      pz      :     1.265590  p :     3.557542
      px      :     1.008923
      py      :     1.283029
      dz2     :     0.008029  d :     0.079586
      dxz     :     0.016008
      dyz     :     0.011894
      dx2y2   :     0.023973
      dxy     :     0.019684
      f0      :     0.001219  f :     0.009903
      f+1     :     0.000749
      f-1     :     0.000769
      f+2     :     0.000837
      f-2     :     0.001079
      f+3     :     0.001838
      f-3     :     0.003411
      g0      :     0.000044  g :     0.000743
      g+1     :     0.000055
      g-1     :     0.000048
      g+2     :     0.000049
      g-2     :     0.000060
      g+3     :     0.000103
      g-3     :     0.000028
      g+4     :     0.000198
      g-4     :     0.000158

  9 H s       :     0.832915  s :     0.832915
      pz      :     0.012874  p :     0.024816
      px      :     0.007792
      py      :     0.004150
      dz2     :     0.000145  d :     0.003080
      dxz     :     0.000307
      dyz     :     0.001005
      dx2y2   :     0.000917
      dxy     :     0.000706
      f0      :     0.000027  f :     0.000208
      f+1     :     0.000006
      f-1     :     0.000023
      f+2     :     0.000024
      f-2     :     0.000028
      f+3     :     0.000030
      f-3     :     0.000069

 10 H s       :     0.801807  s :     0.801807
      pz      :     0.010728  p :     0.025646
      px      :     0.006460
      py      :     0.008457
      dz2     :     0.000207  d :     0.002976
      dxz     :     0.000513
      dyz     :     0.000714
      dx2y2   :     0.001340
      dxy     :     0.000203
      f0      :     0.000027  f :     0.000208
      f+1     :     0.000010
      f-1     :     0.000023
      f+2     :     0.000012
      f-2     :     0.000038
      f+3     :     0.000037
      f-3     :     0.000061

 11 C s       :     3.296050  s :     3.296050
      pz      :     1.040476  p :     2.776746
      px      :     0.685901
      py      :     1.050368
      dz2     :     0.012785  d :     0.070929
      dxz     :     0.024203
      dyz     :     0.008551
      dx2y2   :     0.014859
      dxy     :     0.010531
      f0      :     0.002410  f :     0.009755
      f+1     :     0.001077
      f-1     :     0.000175
      f+2     :     0.002465
      f-2     :     0.000016
      f+3     :     0.001797
      f-3     :     0.001816
      g0      :     0.000079  g :     0.000991
      g+1     :     0.000199
      g-1     :     0.000023
      g+2     :     0.000114
      g-2     :     0.000031
      g+3     :     0.000180
      g-3     :     0.000021
      g+4     :     0.000178
      g-4     :     0.000166

 12 H s       :     0.832014  s :     0.832014
      pz      :     0.010117  p :     0.026675
      px      :     0.008540
      py      :     0.008017
      dz2     :     0.001023  d :     0.003387
      dxz     :     0.000371
      dyz     :     0.000387
      dx2y2   :     0.000719
      dxy     :     0.000888
      f0      :     0.000020  f :     0.000268
      f+1     :     0.000012
      f-1     :     0.000088
      f+2     :     0.000021
      f-2     :     0.000036
      f+3     :     0.000034
      f-3     :     0.000058

 13 H s       :     0.831662  s :     0.831662
      pz      :     0.007631  p :     0.030024
      px      :     0.009646
      py      :     0.012746
      dz2     :     0.000333  d :     0.003645
      dxz     :     0.000924
      dyz     :     0.001918
      dx2y2   :     0.000336
      dxy     :     0.000133
      f0      :     0.000047  f :     0.000269
      f+1     :     0.000044
      f-1     :     0.000117
      f+2     :     0.000035
      f-2     :     0.000023
      f+3     :     0.000002
      f-3     :     0.000001

 14 H s       :     0.838317  s :     0.838317
      pz      :     0.010451  p :     0.026730
      px      :     0.008466
      py      :     0.007814
      dz2     :     0.000731  d :     0.003381
      dxz     :     0.000332
      dyz     :     0.000677
      dx2y2   :     0.001003
      dxy     :     0.000638
      f0      :     0.000015  f :     0.000266
      f+1     :     0.000019
      f-1     :     0.000076
      f+2     :     0.000019
      f-2     :     0.000034
      f+3     :     0.000034
      f-3     :     0.000070

 15 N s       :     3.653159  s :     3.653159
      pz      :     1.056524  p :     3.433477
      px      :     1.082120
      py      :     1.294833
      dz2     :     0.007863  d :     0.096065
      dxz     :     0.028665
      dyz     :     0.013764
      dx2y2   :     0.023238
      dxy     :     0.022535
      f0      :     0.001189  f :     0.011002
      f+1     :     0.000693
      f-1     :     0.000771
      f+2     :     0.001605
      f-2     :     0.001422
      f+3     :     0.001618
      f-3     :     0.003703
      g0      :     0.000044  g :     0.000798
      g+1     :     0.000079
      g-1     :     0.000045
      g+2     :     0.000051
      g-2     :     0.000061
      g+3     :     0.000126
      g-3     :     0.000019
      g+4     :     0.000196
      g-4     :     0.000176

 16 C s       :     3.213471  s :     3.213471
      pz      :     1.016637  p :     2.725768
      px      :     0.774163
      py      :     0.934967
      dz2     :     0.004534  d :     0.086320
      dxz     :     0.019112
      dyz     :     0.006567
      dx2y2   :     0.020422
      dxy     :     0.035685
      f0      :     0.001834  f :     0.014764
      f+1     :     0.000869
      f-1     :     0.000615
      f+2     :     0.002348
      f-2     :     0.001020
      f+3     :     0.002410
      f-3     :     0.005667
      g0      :     0.000061  g :     0.001565
      g+1     :     0.000175
      g-1     :     0.000039
      g+2     :     0.000094
      g-2     :     0.000101
      g+3     :     0.000231
      g-3     :     0.000013
      g+4     :     0.000374
      g-4     :     0.000478

 17 C s       :     3.199778  s :     3.199778
      pz      :     0.737398  p :     2.453378
      px      :     0.929078
      py      :     0.786901
      dz2     :     0.008640  d :     0.197217
      dxz     :     0.023513
      dyz     :     0.042218
      dx2y2   :     0.060694
      dxy     :     0.062152
      f0      :     0.002569  f :     0.025977
      f+1     :     0.000972
      f-1     :     0.001106
      f+2     :     0.003268
      f-2     :     0.002412
      f+3     :     0.006606
      f-3     :     0.009043
      g0      :     0.000085  g :     0.002955
      g+1     :     0.000095
      g-1     :     0.000352
      g+2     :     0.000189
      g-2     :     0.000200
      g+3     :     0.000295
      g-3     :     0.000183
      g+4     :     0.000925
      g-4     :     0.000630

 18 H s       :     0.840131  s :     0.840131
      pz      :     0.014800  p :     0.027536
      px      :     0.006999
      py      :     0.005737
      dz2     :     0.000209  d :     0.003767
      dxz     :     0.000560
      dyz     :     0.001259
      dx2y2   :     0.001217
      dxy     :     0.000522
      f0      :     0.000035  f :     0.000273
      f+1     :     0.000010
      f-1     :     0.000030
      f+2     :     0.000027
      f-2     :     0.000046
      f+3     :     0.000041
      f-3     :     0.000084

 19 O s       :     3.780600  s :     3.780600
      pz      :     1.394510  p :     4.592525
      px      :     1.793164
      py      :     1.404850
      dz2     :     0.002628  d :     0.034521
      dxz     :     0.001430
      dyz     :     0.011978
      dx2y2   :     0.009317
      dxy     :     0.009168
      f0      :     0.000348  f :     0.003645
      f+1     :     0.000063
      f-1     :     0.000287
      f+2     :     0.000699
      f-2     :     0.000308
      f+3     :     0.000939
      f-3     :     0.001001
      g0      :     0.000011  g :     0.000205
      g+1     :     0.000003
      g-1     :     0.000035
      g+2     :     0.000020
      g-2     :     0.000012
      g+3     :     0.000018
      g-3     :     0.000013
      g+4     :     0.000044
      g-4     :     0.000049

 20 C s       :     3.303253  s :     3.303253
      pz      :     0.928161  p :     2.540782
      px      :     0.773606
      py      :     0.839016
      dz2     :     0.015924  d :     0.116892
      dxz     :     0.017720
      dyz     :     0.022788
      dx2y2   :     0.038579
      dxy     :     0.021881
      f0      :     0.001448  f :     0.018744
      f+1     :     0.001575
      f-1     :     0.002133
      f+2     :     0.001880
      f-2     :     0.002186
      f+3     :     0.004239
      f-3     :     0.005282
      g0      :     0.000113  g :     0.001448
      g+1     :     0.000078
      g-1     :     0.000068
      g+2     :     0.000096
      g-2     :     0.000143
      g+3     :     0.000183
      g-3     :     0.000164
      g+4     :     0.000285
      g-4     :     0.000318

 21 C s       :     3.258515  s :     3.258515
      pz      :     0.917170  p :     2.689875
      px      :     0.872765
      py      :     0.899940
      dz2     :     0.007624  d :     0.101810
      dxz     :     0.022148
      dyz     :     0.012118
      dx2y2   :     0.021501
      dxy     :     0.038418
      f0      :     0.001389  f :     0.014118
      f+1     :     0.000676
      f-1     :     0.001953
      f+2     :     0.002423
      f-2     :     0.001249
      f+3     :     0.002244
      f-3     :     0.004185
      g0      :     0.000072  g :     0.001178
      g+1     :     0.000098
      g-1     :     0.000053
      g+2     :     0.000113
      g-2     :     0.000062
      g+3     :     0.000167
      g-3     :     0.000107
      g+4     :     0.000277
      g-4     :     0.000229

 22 C s       :     3.278061  s :     3.278061
      pz      :     0.951678  p :     2.778548
      px      :     0.873790
      py      :     0.953080
      dz2     :     0.005361  d :     0.118597
      dxz     :     0.027541
      dyz     :     0.011815
      dx2y2   :     0.037055
      dxy     :     0.036825
      f0      :     0.001473  f :     0.013413
      f+1     :     0.001108
      f-1     :     0.001188
      f+2     :     0.002014
      f-2     :     0.001550
      f+3     :     0.002369
      f-3     :     0.003712
      g0      :     0.000073  g :     0.001187
      g+1     :     0.000104
      g-1     :     0.000044
      g+2     :     0.000054
      g-2     :     0.000108
      g+3     :     0.000156
      g-3     :     0.000101
      g+4     :     0.000242
      g-4     :     0.000306

 23 C s       :     3.249967  s :     3.249967
      pz      :     0.916077  p :     2.725141
      px      :     0.930541
      py      :     0.878523
      dz2     :     0.012252  d :     0.111655
      dxz     :     0.010930
      dyz     :     0.019618
      dx2y2   :     0.045214
      dxy     :     0.023642
      f0      :     0.000830  f :     0.013050
      f+1     :     0.001296
      f-1     :     0.002018
      f+2     :     0.001299
      f-2     :     0.001737
      f+3     :     0.002510
      f-3     :     0.003361
      g0      :     0.000092  g :     0.001183
      g+1     :     0.000039
      g-1     :     0.000058
      g+2     :     0.000066
      g-2     :     0.000138
      g+3     :     0.000161
      g-3     :     0.000147
      g+4     :     0.000237
      g-4     :     0.000244

 24 C s       :     3.273464  s :     3.273464
      pz      :     0.944221  p :     2.770012
      px      :     0.909458
      py      :     0.916332
      dz2     :     0.007944  d :     0.115006
      dxz     :     0.023901
      dyz     :     0.011598
      dx2y2   :     0.022944
      dxy     :     0.048620
      f0      :     0.001329  f :     0.013278
      f+1     :     0.000693
      f-1     :     0.001877
      f+2     :     0.002236
      f-2     :     0.001156
      f+3     :     0.002114
      f-3     :     0.003872
      g0      :     0.000068  g :     0.001190
      g+1     :     0.000101
      g-1     :     0.000050
      g+2     :     0.000112
      g-2     :     0.000055
      g+3     :     0.000165
      g-3     :     0.000116
      g+4     :     0.000284
      g-4     :     0.000240

 25 C s       :     3.266247  s :     3.266247
      pz      :     0.919020  p :     2.710496
      px      :     0.862128
      py      :     0.929348
      dz2     :     0.004578  d :     0.105132
      dxz     :     0.026098
      dyz     :     0.010425
      dx2y2   :     0.028653
      dxy     :     0.035379
      f0      :     0.001478  f :     0.013696
      f+1     :     0.001084
      f-1     :     0.001105
      f+2     :     0.001904
      f-2     :     0.001799
      f+3     :     0.002627
      f-3     :     0.003699
      g0      :     0.000071  g :     0.001171
      g+1     :     0.000108
      g-1     :     0.000048
      g+2     :     0.000053
      g-2     :     0.000107
      g+3     :     0.000139
      g-3     :     0.000100
      g+4     :     0.000241
      g-4     :     0.000305

 26 H s       :     0.836669  s :     0.836669
      pz      :     0.011257  p :     0.029265
      px      :     0.008415
      py      :     0.009593
      dz2     :     0.000339  d :     0.003300
      dxz     :     0.000595
      dyz     :     0.000555
      dx2y2   :     0.001581
      dxy     :     0.000231
      f0      :     0.000016  f :     0.000231
      f+1     :     0.000022
      f-1     :     0.000028
      f+2     :     0.000024
      f-2     :     0.000039
      f+3     :     0.000051
      f-3     :     0.000051

 27 H s       :     0.824657  s :     0.824657
      pz      :     0.012010  p :     0.026044
      px      :     0.008423
      py      :     0.005611
      dz2     :     0.000522  d :     0.003010
      dxz     :     0.000315
      dyz     :     0.000662
      dx2y2   :     0.000666
      dxy     :     0.000845
      f0      :     0.000007  f :     0.000206
      f+1     :     0.000008
      f-1     :     0.000058
      f+2     :     0.000024
      f-2     :     0.000027
      f+3     :     0.000034
      f-3     :     0.000048

 28 H s       :     0.826131  s :     0.826131
      pz      :     0.012063  p :     0.026009
      px      :     0.004247
      py      :     0.009699
      dz2     :     0.000056  d :     0.003009
      dxz     :     0.001261
      dyz     :     0.000103
      dx2y2   :     0.000293
      dxy     :     0.001295
      f0      :     0.000030  f :     0.000205
      f+1     :     0.000014
      f-1     :     0.000006
      f+2     :     0.000044
      f-2     :     0.000009
      f+3     :     0.000040
      f-3     :     0.000062

 29 H s       :     0.827244  s :     0.827244
      pz      :     0.012405  p :     0.026138
      px      :     0.006629
      py      :     0.007103
      dz2     :     0.000323  d :     0.003034
      dxz     :     0.000575
      dyz     :     0.000589
      dx2y2   :     0.001349
      dxy     :     0.000197
      f0      :     0.000015  f :     0.000207
      f+1     :     0.000021
      f-1     :     0.000028
      f+2     :     0.000017
      f-2     :     0.000034
      f+3     :     0.000044
      f-3     :     0.000047

 30 H s       :     0.843311  s :     0.843311
      pz      :     0.011161  p :     0.029241
      px      :     0.010962
      py      :     0.007118
      dz2     :     0.000502  d :     0.003363
      dxz     :     0.000328
      dyz     :     0.000721
      dx2y2   :     0.000973
      dxy     :     0.000839
      f0      :     0.000010  f :     0.000230
      f+1     :     0.000008
      f-1     :     0.000056
      f+2     :     0.000037
      f-2     :     0.000026
      f+3     :     0.000034
      f-3     :     0.000060


SPIN
  0 N s       :    -0.000000  s :    -0.000000
      pz      :    -0.000000  p :    -0.000000
      px      :    -0.000000
      py      :    -0.000000
      dz2     :    -0.000000  d :     0.000000
      dxz     :     0.000000
      dyz     :    -0.000000
      dx2y2   :     0.000000
      dxy     :    -0.000000
      f0      :    -0.000000  f :    -0.000000
      f+1     :    -0.000000
      f-1     :     0.000000
      f+2     :     0.000000
      f-2     :    -0.000000
      f+3     :    -0.000000
      f-3     :    -0.000000
      g0      :    -0.000000  g :    -0.000000
      g+1     :     0.000000
      g-1     :    -0.000000
      g+2     :     0.000000
      g-2     :     0.000000
      g+3     :     0.000000
      g-3     :    -0.000000
      g+4     :    -0.000000
      g-4     :     0.000000

  1 C s       :     0.000000  s :     0.000000
      pz      :    -0.000000  p :    -0.000000
      px      :    -0.000000
      py      :     0.000000
      dz2     :     0.000000  d :     0.000000
      dxz     :     0.000000
      dyz     :     0.000000
      dx2y2   :    -0.000000
      dxy     :     0.000000
      f0      :     0.000000  f :    -0.000000
      f+1     :    -0.000000
      f-1     :     0.000000
      f+2     :     0.000000
      f-2     :     0.000000
      f+3     :    -0.000000
      f-3     :     0.000000
      g0      :    -0.000000  g :    -0.000000
      g+1     :     0.000000
      g-1     :     0.000000
      g+2     :    -0.000000
      g-2     :    -0.000000
      g+3     :     0.000000
      g-3     :     0.000000
      g+4     :    -0.000000
      g-4     :     0.000000

  2 C s       :     0.000000  s :     0.000000
      pz      :    -0.000000  p :    -0.000000
      px      :    -0.000000
      py      :    -0.000000
      dz2     :    -0.000000  d :    -0.000000
      dxz     :    -0.000000
      dyz     :     0.000000
      dx2y2   :    -0.000000
      dxy     :    -0.000000
      f0      :     0.000000  f :     0.000000
      f+1     :     0.000000
      f-1     :     0.000000
      f+2     :    -0.000000
      f-2     :     0.000000
      f+3     :     0.000000
      f-3     :     0.000000
      g0      :     0.000000  g :     0.000000
      g+1     :    -0.000000
      g-1     :     0.000000
      g+2     :     0.000000
      g-2     :    -0.000000
      g+3     :    -0.000000
      g-3     :    -0.000000
      g+4     :    -0.000000
      g-4     :    -0.000000

  3 C s       :     0.000000  s :     0.000000
      pz      :     0.000000  p :     0.000000
      px      :     0.000000
      py      :     0.000000
      dz2     :     0.000000  d :     0.000000
      dxz     :     0.000000
      dyz     :    -0.000000
      dx2y2   :    -0.000000
      dxy     :     0.000000
      f0      :     0.000000  f :    -0.000000
      f+1     :     0.000000
      f-1     :    -0.000000
      f+2     :     0.000000
      f-2     :    -0.000000
      f+3     :    -0.000000
      f-3     :    -0.000000
      g0      :    -0.000000  g :    -0.000000
      g+1     :    -0.000000
      g-1     :    -0.000000
      g+2     :    -0.000000
      g-2     :    -0.000000
      g+3     :    -0.000000
      g-3     :    -0.000000
      g+4     :    -0.000000
      g-4     :     0.000000

  4 C s       :    -0.000000  s :    -0.000000
      pz      :     0.000000  p :    -0.000000
      px      :     0.000000
      py      :    -0.000000
      dz2     :    -0.000000  d :     0.000000
      dxz     :     0.000000
      dyz     :     0.000000
      dx2y2   :     0.000000
      dxy     :     0.000000
      f0      :     0.000000  f :     0.000000
      f+1     :     0.000000
      f-1     :     0.000000
      f+2     :    -0.000000
      f-2     :     0.000000
      f+3     :     0.000000
      f-3     :    -0.000000
      g0      :     0.000000  g :     0.000000
      g+1     :     0.000000
      g-1     :     0.000000
      g+2     :     0.000000
      g-2     :     0.000000
      g+3     :     0.000000
      g-3     :     0.000000
      g+4     :     0.000000
      g-4     :     0.000000

  5 C s       :     0.000000  s :     0.000000
      pz      :     0.000000  p :     0.000000
      px      :     0.000000
      py      :     0.000000
      dz2     :     0.000000  d :     0.000000
      dxz     :     0.000000
      dyz     :     0.000000
      dx2y2   :     0.000000
      dxy     :     0.000000
      f0      :     0.000000  f :     0.000000
      f+1     :    -0.000000
      f-1     :     0.000000
      f+2     :     0.000000
      f-2     :     0.000000
      f+3     :     0.000000
      f-3     :     0.000000
      g0      :     0.000000  g :    -0.000000
      g+1     :    -0.000000
      g-1     :     0.000000
      g+2     :    -0.000000
      g-2     :     0.000000
      g+3     :     0.000000
      g-3     :    -0.000000
      g+4     :    -0.000000
      g-4     :    -0.000000

  6 H s       :    -0.000000  s :    -0.000000
      pz      :    -0.000000  p :    -0.000000
      px      :    -0.000000
      py      :    -0.000000
      dz2     :    -0.000000  d :    -0.000000
      dxz     :    -0.000000
      dyz     :     0.000000
      dx2y2   :     0.000000
      dxy     :    -0.000000
      f0      :     0.000000  f :     0.000000
      f+1     :    -0.000000
      f-1     :     0.000000
      f+2     :     0.000000
      f-2     :    -0.000000
      f+3     :     0.000000
      f-3     :    -0.000000

  7 H s       :     0.000000  s :     0.000000
      pz      :    -0.000000  p :    -0.000000
      px      :    -0.000000
      py      :    -0.000000
      dz2     :    -0.000000  d :    -0.000000
      dxz     :    -0.000000
      dyz     :    -0.000000
      dx2y2   :    -0.000000
      dxy     :    -0.000000
      f0      :     0.000000  f :    -0.000000
      f+1     :     0.000000
      f-1     :     0.000000
      f+2     :     0.000000
      f-2     :    -0.000000
      f+3     :    -0.000000
      f-3     :    -0.000000

  8 N s       :    -0.000000  s :    -0.000000
      pz      :    -0.000000  p :    -0.000000
      px      :    -0.000000
      py      :    -0.000000
      dz2     :    -0.000000  d :     0.000000
      dxz     :    -0.000000
      dyz     :    -0.000000
      dx2y2   :    -0.000000
      dxy     :     0.000000
      f0      :    -0.000000  f :     0.000000
      f+1     :     0.000000
      f-1     :    -0.000000
      f+2     :    -0.000000
      f-2     :    -0.000000
      f+3     :     0.000000
      f-3     :     0.000000
      g0      :    -0.000000  g :     0.000000
      g+1     :    -0.000000
      g-1     :    -0.000000
      g+2     :     0.000000
      g-2     :     0.000000
      g+3     :    -0.000000
      g-3     :     0.000000
      g+4     :     0.000000
      g-4     :    -0.000000

  9 H s       :    -0.000000  s :    -0.000000
      pz      :    -0.000000  p :     0.000000
      px      :     0.000000
      py      :     0.000000
      dz2     :     0.000000  d :     0.000000
      dxz     :    -0.000000
      dyz     :     0.000000
      dx2y2   :     0.000000
      dxy     :     0.000000
      f0      :     0.000000  f :     0.000000
      f+1     :     0.000000
      f-1     :     0.000000
      f+2     :     0.000000
      f-2     :    -0.000000
      f+3     :     0.000000
      f-3     :     0.000000

 10 H s       :     0.000000  s :     0.000000
      pz      :    -0.000000  p :    -0.000000
      px      :    -0.000000
      py      :    -0.000000
      dz2     :     0.000000  d :    -0.000000
      dxz     :    -0.000000
      dyz     :    -0.000000
      dx2y2   :    -0.000000
      dxy     :     0.000000
      f0      :    -0.000000  f :    -0.000000
      f+1     :    -0.000000
      f-1     :    -0.000000
      f+2     :    -0.000000
      f-2     :    -0.000000
      f+3     :     0.000000
      f-3     :     0.000000

 11 C s       :     0.000000  s :     0.000000
      pz      :    -0.000000  p :     0.000000
      px      :     0.000000
      py      :     0.000000
      dz2     :     0.000000  d :     0.000000
      dxz     :     0.000000
      dyz     :     0.000000
      dx2y2   :     0.000000
      dxy     :    -0.000000
      f0      :    -0.000000  f :    -0.000000
      f+1     :     0.000000
      f-1     :     0.000000
      f+2     :     0.000000
      f-2     :     0.000000
      f+3     :    -0.000000
      f-3     :     0.000000
      g0      :    -0.000000  g :    -0.000000
      g+1     :    -0.000000
      g-1     :     0.000000
      g+2     :    -0.000000
      g-2     :    -0.000000
      g+3     :    -0.000000
      g-3     :     0.000000
      g+4     :     0.000000
      g-4     :    -0.000000

 12 H s       :    -0.000000  s :    -0.000000
      pz      :    -0.000000  p :    -0.000000
      px      :    -0.000000
      py      :    -0.000000
      dz2     :    -0.000000  d :    -0.000000
      dxz     :    -0.000000
      dyz     :    -0.000000
      dx2y2   :    -0.000000
      dxy     :    -0.000000
      f0      :     0.000000  f :    -0.000000
      f+1     :     0.000000
      f-1     :    -0.000000
      f+2     :    -0.000000
      f-2     :    -0.000000
      f+3     :    -0.000000
      f-3     :     0.000000

 13 H s       :     0.000000  s :     0.000000
      pz      :     0.000000  p :     0.000000
      px      :     0.000000
      py      :     0.000000
      dz2     :     0.000000  d :     0.000000
      dxz     :     0.000000
      dyz     :     0.000000
      dx2y2   :     0.000000
      dxy     :     0.000000
      f0      :     0.000000  f :     0.000000
      f+1     :     0.000000
      f-1     :     0.000000
      f+2     :     0.000000
      f-2     :     0.000000
      f+3     :     0.000000
      f-3     :    -0.000000

 14 H s       :     0.000000  s :     0.000000
      pz      :     0.000000  p :    -0.000000
      px      :     0.000000
      py      :    -0.000000
      dz2     :    -0.000000  d :    -0.000000
      dxz     :    -0.000000
      dyz     :    -0.000000
      dx2y2   :    -0.000000
      dxy     :    -0.000000
      f0      :     0.000000  f :    -0.000000
      f+1     :    -0.000000
      f-1     :     0.000000
      f+2     :     0.000000
      f-2     :    -0.000000
      f+3     :    -0.000000
      f-3     :    -0.000000

 15 N s       :     0.000000  s :     0.000000
      pz      :    -0.000000  p :     0.000000
      px      :     0.000000
      py      :     0.000000
      dz2     :     0.000000  d :     0.000000
      dxz     :     0.000000
      dyz     :    -0.000000
      dx2y2   :     0.000000
      dxy     :     0.000000
      f0      :     0.000000  f :    -0.000000
      f+1     :    -0.000000
      f-1     :     0.000000
      f+2     :    -0.000000
      f-2     :    -0.000000
      f+3     :     0.000000
      f-3     :    -0.000000
      g0      :    -0.000000  g :    -0.000000
      g+1     :     0.000000
      g-1     :     0.000000
      g+2     :     0.000000
      g-2     :     0.000000
      g+3     :    -0.000000
      g-3     :    -0.000000
      g+4     :     0.000000
      g-4     :    -0.000000

 16 C s       :    -0.000000  s :    -0.000000
      pz      :    -0.000000  p :     0.000000
      px      :     0.000000
      py      :     0.000000
      dz2     :    -0.000000  d :     0.000000
      dxz     :    -0.000000
      dyz     :     0.000000
      dx2y2   :    -0.000000
      dxy     :     0.000000
      f0      :     0.000000  f :     0.000000
      f+1     :     0.000000
      f-1     :     0.000000
      f+2     :    -0.000000
      f-2     :     0.000000
      f+3     :    -0.000000
      f-3     :     0.000000
      g0      :    -0.000000  g :     0.000000
      g+1     :    -0.000000
      g-1     :     0.000000
      g+2     :     0.000000
      g-2     :     0.000000
      g+3     :     0.000000
      g-3     :    -0.000000
      g+4     :     0.000000
      g-4     :    -0.000000

 17 C s       :    -0.000000  s :    -0.000000
      pz      :    -0.000000  p :    -0.000000
      px      :    -0.000000
      py      :    -0.000000
      dz2     :    -0.000000  d :    -0.000000
      dxz     :     0.000000
      dyz     :    -0.000000
      dx2y2   :    -0.000000
      dxy     :    -0.000000
      f0      :    -0.000000  f :    -0.000000
      f+1     :     0.000000
      f-1     :    -0.000000
      f+2     :    -0.000000
      f-2     :     0.000000
      f+3     :    -0.000000
      f-3     :    -0.000000
      g0      :    -0.000000  g :    -0.000000
      g+1     :     0.000000
      g-1     :    -0.000000
      g+2     :    -0.000000
      g-2     :    -0.000000
      g+3     :    -0.000000
      g-3     :    -0.000000
      g+4     :    -0.000000
      g-4     :    -0.000000

 18 H s       :    -0.000000  s :    -0.000000
      pz      :    -0.000000  p :    -0.000000
      px      :     0.000000
      py      :    -0.000000
      dz2     :    -0.000000  d :    -0.000000
      dxz     :     0.000000
      dyz     :    -0.000000
      dx2y2   :    -0.000000
      dxy     :     0.000000
      f0      :     0.000000  f :     0.000000
      f+1     :    -0.000000
      f-1     :    -0.000000
      f+2     :    -0.000000
      f-2     :     0.000000
      f+3     :     0.000000
      f-3     :    -0.000000

 19 O s       :     0.000000  s :     0.000000
      pz      :     0.000000  p :     0.000000
      px      :     0.000000
      py      :     0.000000
      dz2     :     0.000000  d :     0.000000
      dxz     :     0.000000
      dyz     :     0.000000
      dx2y2   :     0.000000
      dxy     :     0.000000
      f0      :     0.000000  f :     0.000000
      f+1     :     0.000000
      f-1     :     0.000000
      f+2     :     0.000000
      f-2     :    -0.000000
      f+3     :     0.000000
      f-3     :    -0.000000
      g0      :     0.000000  g :     0.000000
      g+1     :     0.000000
      g-1     :     0.000000
      g+2     :    -0.000000
      g-2     :     0.000000
      g+3     :     0.000000
      g-3     :     0.000000
      g+4     :    -0.000000
      g-4     :     0.000000

 20 C s       :    -0.000000  s :    -0.000000
      pz      :     0.000000  p :     0.000000
      px      :    -0.000000
      py      :     0.000000
      dz2     :    -0.000000  d :     0.000000
      dxz     :    -0.000000
      dyz     :    -0.000000
      dx2y2   :     0.000000
      dxy     :     0.000000
      f0      :     0.000000  f :     0.000000
      f+1     :     0.000000
      f-1     :     0.000000
      f+2     :     0.000000
      f-2     :    -0.000000
      f+3     :     0.000000
      f-3     :     0.000000
      g0      :     0.000000  g :     0.000000
      g+1     :     0.000000
      g-1     :    -0.000000
      g+2     :     0.000000
      g-2     :     0.000000
      g+3     :    -0.000000
      g-3     :     0.000000
      g+4     :    -0.000000
      g-4     :     0.000000

 21 C s       :     0.000000  s :     0.000000
      pz      :    -0.000000  p :     0.000000
      px      :     0.000000
      py      :     0.000000
      dz2     :     0.000000  d :     0.000000
      dxz     :    -0.000000
      dyz     :     0.000000
      dx2y2   :     0.000000
      dxy     :    -0.000000
      f0      :    -0.000000  f :     0.000000
      f+1     :     0.000000
      f-1     :     0.000000
      f+2     :     0.000000
      f-2     :    -0.000000
      f+3     :     0.000000
      f-3     :     0.000000
      g0      :     0.000000  g :    -0.000000
      g+1     :     0.000000
      g-1     :    -0.000000
      g+2     :     0.000000
      g-2     :     0.000000
      g+3     :    -0.000000
      g-3     :    -0.000000
      g+4     :    -0.000000
      g-4     :    -0.000000

 22 C s       :    -0.000000  s :    -0.000000
      pz      :    -0.000000  p :    -0.000000
      px      :    -0.000000
      py      :    -0.000000
      dz2     :    -0.000000  d :     0.000000
      dxz     :    -0.000000
      dyz     :    -0.000000
      dx2y2   :     0.000000
      dxy     :     0.000000
      f0      :    -0.000000  f :     0.000000
      f+1     :     0.000000
      f-1     :    -0.000000
      f+2     :     0.000000
      f-2     :     0.000000
      f+3     :    -0.000000
      f-3     :     0.000000
      g0      :     0.000000  g :    -0.000000
      g+1     :     0.000000
      g-1     :    -0.000000
      g+2     :     0.000000
      g-2     :     0.000000
      g+3     :     0.000000
      g-3     :     0.000000
      g+4     :     0.000000
      g-4     :    -0.000000

 23 C s       :     0.000000  s :     0.000000
      pz      :    -0.000000  p :     0.000000
      px      :     0.000000
      py      :    -0.000000
      dz2     :     0.000000  d :     0.000000
      dxz     :    -0.000000
      dyz     :     0.000000
      dx2y2   :     0.000000
      dxy     :    -0.000000
      f0      :    -0.000000  f :    -0.000000
      f+1     :    -0.000000
      f-1     :    -0.000000
      f+2     :    -0.000000
      f-2     :     0.000000
      f+3     :    -0.000000
      f-3     :    -0.000000
      g0      :     0.000000  g :    -0.000000
      g+1     :    -0.000000
      g-1     :    -0.000000
      g+2     :     0.000000
      g-2     :    -0.000000
      g+3     :    -0.000000
      g-3     :     0.000000
      g+4     :    -0.000000
      g-4     :    -0.000000

 24 C s       :    -0.000000  s :    -0.000000
      pz      :    -0.000000  p :    -0.000000
      px      :    -0.000000
      py      :    -0.000000
      dz2     :    -0.000000  d :     0.000000
      dxz     :     0.000000
      dyz     :    -0.000000
      dx2y2   :    -0.000000
      dxy     :     0.000000
      f0      :    -0.000000  f :    -0.000000
      f+1     :    -0.000000
      f-1     :     0.000000
      f+2     :     0.000000
      f-2     :    -0.000000
      f+3     :    -0.000000
      f-3     :    -0.000000
      g0      :     0.000000  g :     0.000000
      g+1     :    -0.000000
      g-1     :    -0.000000
      g+2     :    -0.000000
      g-2     :    -0.000000
      g+3     :     0.000000
      g-3     :     0.000000
      g+4     :     0.000000
      g-4     :     0.000000

 25 C s       :     0.000000  s :     0.000000
      pz      :     0.000000  p :    -0.000000
      px      :    -0.000000
      py      :    -0.000000
      dz2     :     0.000000  d :     0.000000
      dxz     :     0.000000
      dyz     :     0.000000
      dx2y2   :     0.000000
      dxy     :    -0.000000
      f0      :     0.000000  f :     0.000000
      f+1     :     0.000000
      f-1     :     0.000000
      f+2     :    -0.000000
      f-2     :    -0.000000
      f+3     :    -0.000000
      f-3     :     0.000000
      g0      :     0.000000  g :    -0.000000
      g+1     :    -0.000000
      g-1     :     0.000000
      g+2     :     0.000000
      g-2     :    -0.000000
      g+3     :    -0.000000
      g-3     :     0.000000
      g+4     :    -0.000000
      g-4     :    -0.000000

 26 H s       :    -0.000000  s :    -0.000000
      pz      :    -0.000000  p :    -0.000000
      px      :    -0.000000
      py      :    -0.000000
      dz2     :    -0.000000  d :    -0.000000
      dxz     :    -0.000000
      dyz     :    -0.000000
      dx2y2   :     0.000000
      dxy     :    -0.000000
      f0      :    -0.000000  f :     0.000000
      f+1     :     0.000000
      f-1     :     0.000000
      f+2     :     0.000000
      f-2     :    -0.000000
      f+3     :    -0.000000
      f-3     :     0.000000

 27 H s       :     0.000000  s :     0.000000
      pz      :    -0.000000  p :     0.000000
      px      :    -0.000000
      py      :     0.000000
      dz2     :    -0.000000  d :     0.000000
      dxz     :    -0.000000
      dyz     :    -0.000000
      dx2y2   :     0.000000
      dxy     :    -0.000000
      f0      :    -0.000000  f :    -0.000000
      f+1     :     0.000000
      f-1     :    -0.000000
      f+2     :     0.000000
      f-2     :    -0.000000
      f+3     :    -0.000000
      f-3     :     0.000000

 28 H s       :    -0.000000  s :    -0.000000
      pz      :    -0.000000  p :     0.000000
      px      :     0.000000
      py      :     0.000000
      dz2     :     0.000000  d :     0.000000
      dxz     :    -0.000000
      dyz     :    -0.000000
      dx2y2   :     0.000000
      dxy     :    -0.000000
      f0      :    -0.000000  f :     0.000000
      f+1     :     0.000000
      f-1     :    -0.000000
      f+2     :    -0.000000
      f-2     :    -0.000000
      f+3     :     0.000000
      f-3     :    -0.000000

 29 H s       :     0.000000  s :     0.000000
      pz      :     0.000000  p :     0.000000
      px      :     0.000000
      py      :     0.000000
      dz2     :     0.000000  d :     0.000000
      dxz     :     0.000000
      dyz     :    -0.000000
      dx2y2   :    -0.000000
      dxy     :     0.000000
      f0      :     0.000000  f :     0.000000
      f+1     :     0.000000
      f-1     :     0.000000
      f+2     :    -0.000000
      f-2     :    -0.000000
      f+3     :     0.000000
      f-3     :     0.000000

 30 H s       :     0.000000  s :     0.000000
      pz      :    -0.000000  p :    -0.000000
      px      :    -0.000000
      py      :    -0.000000
      dz2     :    -0.000000  d :    -0.000000
      dxz     :    -0.000000
      dyz     :     0.000000
      dx2y2   :    -0.000000
      dxy     :    -0.000000
      f0      :     0.000000  f :     0.000000
      f+1     :    -0.000000
      f-1     :    -0.000000
      f+2     :     0.000000
      f-2     :     0.000000
      f+3     :    -0.000000
      f-3     :     0.000000


                     *******************************
                     * LOEWDIN POPULATION ANALYSIS *
                     *******************************

-------------------------------------------
LOEWDIN ATOMIC CHARGES AND SPIN POPULATIONS
-------------------------------------------
   0 N :    0.445327   -0.000000
   1 C :    0.010053    0.000000
   2 C :    0.073683   -0.000000
   3 C :   -0.342483    0.000000
   4 C :    0.074681   -0.000000
   5 C :    0.011787    0.000000
   6 H :   -0.036690   -0.000000
   7 H :   -0.062229   -0.000000
   8 N :    0.127132   -0.000000
   9 H :   -0.047965   -0.000000
  10 H :   -0.035399    0.000000
  11 C :    0.227475    0.000000
  12 H :   -0.043786   -0.000000
  13 H :   -0.046766    0.000000
  14 H :   -0.044184   -0.000000
  15 N :    0.171856    0.000000
  16 C :   -0.186205    0.000000
  17 C :   -0.523047   -0.000000
  18 H :   -0.081313   -0.000000
  19 O :    0.297986    0.000000
  20 C :   -0.111466   -0.000000
  21 C :    0.084595    0.000000
  22 C :    0.068807   -0.000000
  23 C :    0.073338    0.000000
  24 C :    0.068375   -0.000000
  25 C :    0.086936    0.000000
  26 H :   -0.049206   -0.000000
  27 H :   -0.053474    0.000000
  28 H :   -0.052656   -0.000000
  29 H :   -0.053740    0.000000
  30 H :   -0.051422   -0.000000

----------------------------------------------------
LOEWDIN REDUCED ORBITAL CHARGES AND SPIN POPULATIONS
----------------------------------------------------
CHARGE
  0 N s       :     2.693839  s :     2.693839
      pz      :     1.105712  p :     3.310086
      px      :     1.073949
      py      :     1.130425
      dz2     :     0.035316  d :     0.465026
      dxz     :     0.068096
      dyz     :     0.072985
      dx2y2   :     0.146317
      dxy     :     0.142313
      f0      :     0.005599  f :     0.081407
      f+1     :     0.005429
      f-1     :     0.004524
      f+2     :     0.010052
      f-2     :     0.011567
      f+3     :     0.009856
      f-3     :     0.034380
      g0      :     0.000296  g :     0.004315
      g+1     :     0.000419
      g-1     :     0.000407
      g+2     :     0.000384
      g-2     :     0.000456
      g+3     :     0.000398
      g-3     :     0.000251
      g+4     :     0.000889
      g-4     :     0.000815

  1 C s       :     2.583759  s :     2.583759
      pz      :     0.751779  p :     2.629415
      px      :     0.994460
      py      :     0.883176
      dz2     :     0.050517  d :     0.602493
      dxz     :     0.118726
      dyz     :     0.057078
      dx2y2   :     0.158892
      dxy     :     0.217281
      f0      :     0.009490  f :     0.155514
      f+1     :     0.010744
      f-1     :     0.011989
      f+2     :     0.020735
      f-2     :     0.021399
      f+3     :     0.025991
      f-3     :     0.055166
      g0      :     0.001269  g :     0.018766
      g+1     :     0.002331
      g-1     :     0.001325
      g+2     :     0.001275
      g-2     :     0.002404
      g+3     :     0.001795
      g-3     :     0.000725
      g+4     :     0.003099
      g-4     :     0.004544

  2 C s       :     2.586612  s :     2.586612
      pz      :     0.801346  p :     2.741968
      px      :     0.996603
      py      :     0.944019
      dz2     :     0.039025  d :     0.474477
      dxz     :     0.070901
      dyz     :     0.042349
      dx2y2   :     0.150021
      dxy     :     0.172181
      f0      :     0.008254  f :     0.111396
      f+1     :     0.008045
      f-1     :     0.007025
      f+2     :     0.017235
      f-2     :     0.008516
      f+3     :     0.018755
      f-3     :     0.043566
      g0      :     0.000561  g :     0.011864
      g+1     :     0.001443
      g-1     :     0.000642
      g+2     :     0.001153
      g-2     :     0.001046
      g+3     :     0.001242
      g-3     :     0.000342
      g+4     :     0.002634
      g-4     :     0.002802

  3 C s       :     2.590511  s :     2.590511
      pz      :     0.725848  p :     2.693218
      px      :     0.978323
      py      :     0.989047
      dz2     :     0.066726  d :     0.829892
      dxz     :     0.177919
      dyz     :     0.082201
      dx2y2   :     0.226490
      dxy     :     0.276556
      f0      :     0.012635  f :     0.206894
      f+1     :     0.015336
      f-1     :     0.010536
      f+2     :     0.030177
      f-2     :     0.020282
      f+3     :     0.031492
      f-3     :     0.086436
      g0      :     0.000954  g :     0.021969
      g+1     :     0.003602
      g-1     :     0.000969
      g+2     :     0.001641
      g-2     :     0.002190
      g+3     :     0.001856
      g-3     :     0.000965
      g+4     :     0.004647
      g-4     :     0.005145

  4 C s       :     2.587829  s :     2.587829
      pz      :     0.794192  p :     2.732397
      px      :     1.001310
      py      :     0.936895
      dz2     :     0.040510  d :     0.480932
      dxz     :     0.082616
      dyz     :     0.035184
      dx2y2   :     0.163709
      dxy     :     0.158912
      f0      :     0.008050  f :     0.112185
      f+1     :     0.008862
      f-1     :     0.006850
      f+2     :     0.015136
      f-2     :     0.010836
      f+3     :     0.021303
      f-3     :     0.041147
      g0      :     0.000577  g :     0.011978
      g+1     :     0.001520
      g-1     :     0.000574
      g+2     :     0.001070
      g-2     :     0.001189
      g+3     :     0.001074
      g-3     :     0.000544
      g+4     :     0.002033
      g-4     :     0.003396

  5 C s       :     2.583347  s :     2.583347
      pz      :     0.756671  p :     2.634419
      px      :     1.005918
      py      :     0.871830
      dz2     :     0.048590  d :     0.596270
      dxz     :     0.100806
      dyz     :     0.073698
      dx2y2   :     0.152519
      dxy     :     0.220657
      f0      :     0.009823  f :     0.155468
      f+1     :     0.009628
      f-1     :     0.012830
      f+2     :     0.026847
      f-2     :     0.014671
      f+3     :     0.025729
      f-3     :     0.055940
      g0      :     0.001137  g :     0.018709
      g+1     :     0.002080
      g-1     :     0.001692
      g+2     :     0.001727
      g-2     :     0.001927
      g+3     :     0.001838
      g-3     :     0.000566
      g+4     :     0.004282
      g-4     :     0.003460

  6 H s       :     0.777726  s :     0.777726
      pz      :     0.050066  p :     0.184413
      px      :     0.053579
      py      :     0.080767
      dz2     :     0.005895  d :     0.064833
      dxz     :     0.005987
      dyz     :     0.015335
      dx2y2   :     0.020230
      dxy     :     0.017386
      f0      :     0.000956  f :     0.009718
      f+1     :     0.000438
      f-1     :     0.001052
      f+2     :     0.000720
      f-2     :     0.001402
      f+3     :     0.002037
      f-3     :     0.003113

  7 H s       :     0.783367  s :     0.783367
      pz      :     0.056771  p :     0.201257
      px      :     0.065351
      py      :     0.079134
      dz2     :     0.006387  d :     0.067539
      dxz     :     0.007433
      dyz     :     0.014599
      dx2y2   :     0.022696
      dxy     :     0.016423
      f0      :     0.000914  f :     0.010066
      f+1     :     0.000566
      f-1     :     0.001098
      f+2     :     0.000661
      f-2     :     0.001625
      f+3     :     0.001967
      f-3     :     0.003235

  8 N s       :     2.915643  s :     2.915643
      pz      :     1.088377  p :     3.482286
      px      :     1.131020
      py      :     1.262889
      dz2     :     0.035451  d :     0.385423
      dxz     :     0.057216
      dyz     :     0.034396
      dx2y2   :     0.143245
      dxy     :     0.115117
      f0      :     0.005525  f :     0.083777
      f+1     :     0.005248
      f-1     :     0.005063
      f+2     :     0.008204
      f-2     :     0.008678
      f+3     :     0.016727
      f-3     :     0.034334
      g0      :     0.000303  g :     0.005739
      g+1     :     0.000534
      g-1     :     0.000336
      g+2     :     0.000428
      g-2     :     0.000593
      g+3     :     0.000554
      g-3     :     0.000318
      g+4     :     0.001448
      g-4     :     0.001226

  9 H s       :     0.782306  s :     0.782306
      pz      :     0.054895  p :     0.189388
      px      :     0.049348
      py      :     0.085144
      dz2     :     0.005809  d :     0.066301
      dxz     :     0.004880
      dyz     :     0.017060
      dx2y2   :     0.020046
      dxy     :     0.018506
      f0      :     0.000958  f :     0.009970
      f+1     :     0.000384
      f-1     :     0.001146
      f+2     :     0.000970
      f-2     :     0.001215
      f+3     :     0.002089
      f-3     :     0.003209

 10 H s       :     0.776992  s :     0.776992
      pz      :     0.050946  p :     0.183917
      px      :     0.062080
      py      :     0.070891
      dz2     :     0.006205  d :     0.064749
      dxz     :     0.008980
      dyz     :     0.012478
      dx2y2   :     0.021439
      dxy     :     0.015647
      f0      :     0.000915  f :     0.009741
      f+1     :     0.000621
      f-1     :     0.000934
      f+2     :     0.000474
      f-2     :     0.001724
      f+3     :     0.002224
      f-3     :     0.002849

 11 C s       :     2.548421  s :     2.548421
      pz      :     0.968514  p :     2.685346
      px      :     0.751939
      py      :     0.964892
      dz2     :     0.079379  d :     0.423776
      dxz     :     0.101472
      dyz     :     0.047718
      dx2y2   :     0.103613
      dxy     :     0.091594
      f0      :     0.017085  f :     0.106815
      f+1     :     0.013205
      f-1     :     0.001996
      f+2     :     0.022650
      f-2     :     0.008277
      f+3     :     0.020431
      f-3     :     0.023171
      g0      :     0.000346  g :     0.008167
      g+1     :     0.001753
      g-1     :     0.000065
      g+2     :     0.000759
      g-2     :     0.000303
      g+3     :     0.001410
      g-3     :     0.000192
      g+4     :     0.001386
      g-4     :     0.001954

 12 H s       :     0.778944  s :     0.778944
      pz      :     0.066314  p :     0.188313
      px      :     0.040987
      py      :     0.081012
      dz2     :     0.017632  d :     0.066993
      dxz     :     0.005844
      dyz     :     0.014049
      dx2y2   :     0.015761
      dxy     :     0.013707
      f0      :     0.000802  f :     0.009537
      f+1     :     0.000311
      f-1     :     0.002779
      f+2     :     0.001308
      f-2     :     0.001479
      f+3     :     0.001098
      f-3     :     0.001758

 13 H s       :     0.783474  s :     0.783474
      pz      :     0.089788  p :     0.188177
      px      :     0.042524
      py      :     0.055866
      dz2     :     0.018177  d :     0.065767
      dxz     :     0.017036
      dyz     :     0.025707
      dx2y2   :     0.003461
      dxy     :     0.001386
      f0      :     0.002495  f :     0.009347
      f+1     :     0.002237
      f-1     :     0.003131
      f+2     :     0.000904
      f-2     :     0.000506
      f+3     :     0.000049
      f-3     :     0.000025

 14 H s       :     0.780100  s :     0.780100
      pz      :     0.062054  p :     0.188013
      px      :     0.045527
      py      :     0.080433
      dz2     :     0.013189  d :     0.066591
      dxz     :     0.005665
      dyz     :     0.015883
      dx2y2   :     0.018479
      dxy     :     0.013375
      f0      :     0.000636  f :     0.009481
      f+1     :     0.000553
      f-1     :     0.002334
      f+2     :     0.000981
      f-2     :     0.001458
      f+3     :     0.001384
      f-3     :     0.002134

 15 N s       :     2.900825  s :     2.900825
      pz      :     0.926637  p :     3.388894
      px      :     1.208930
      py      :     1.253327
      dz2     :     0.037766  d :     0.447096
      dxz     :     0.093084
      dyz     :     0.044110
      dx2y2   :     0.143989
      dxy     :     0.128147
      f0      :     0.004448  f :     0.085020
      f+1     :     0.005512
      f-1     :     0.005597
      f+2     :     0.012491
      f-2     :     0.009361
      f+3     :     0.012945
      f-3     :     0.034667
      g0      :     0.000382  g :     0.006309
      g+1     :     0.000827
      g-1     :     0.000371
      g+2     :     0.000452
      g-2     :     0.000666
      g+3     :     0.000534
      g-3     :     0.000248
      g+4     :     0.001270
      g-4     :     0.001560

 16 C s       :     2.618620  s :     2.618620
      pz      :     0.834870  p :     2.803619
      px      :     0.997338
      py      :     0.971411
      dz2     :     0.051067  d :     0.598377
      dxz     :     0.087228
      dyz     :     0.029775
      dx2y2   :     0.182292
      dxy     :     0.248015
      f0      :     0.010741  f :     0.147109
      f+1     :     0.012897
      f-1     :     0.006453
      f+2     :     0.020642
      f-2     :     0.008286
      f+3     :     0.027084
      f-3     :     0.061005
      g0      :     0.000681  g :     0.018480
      g+1     :     0.002676
      g-1     :     0.000504
      g+2     :     0.001703
      g-2     :     0.001729
      g+3     :     0.001830
      g-3     :     0.000166
      g+4     :     0.002800
      g-4     :     0.006391

 17 C s       :     2.623026  s :     2.623026
      pz      :     0.669961  p :     2.650485
      px      :     0.969420
      py      :     1.011104
      dz2     :     0.071908  d :     0.955057
      dxz     :     0.086736
      dyz     :     0.167290
      dx2y2   :     0.301036
      dxy     :     0.328087
      f0      :     0.015255  f :     0.259090
      f+1     :     0.009791
      f-1     :     0.019747
      f+2     :     0.033192
      f-2     :     0.024735
      f+3     :     0.069181
      f-3     :     0.087189
      g0      :     0.001057  g :     0.035390
      g+1     :     0.001410
      g-1     :     0.005983
      g+2     :     0.003125
      g-2     :     0.003193
      g+3     :     0.002175
      g-3     :     0.001597
      g+4     :     0.010462
      g-4     :     0.006387

 18 H s       :     0.797396  s :     0.797396
      pz      :     0.064210  p :     0.204698
      px      :     0.052047
      py      :     0.088441
      dz2     :     0.006501  d :     0.069233
      dxz     :     0.006226
      dyz     :     0.017881
      dx2y2   :     0.021054
      dxy     :     0.017572
      f0      :     0.000971  f :     0.009986
      f+1     :     0.000420
      f-1     :     0.001194
      f+2     :     0.000909
      f-2     :     0.001383
      f+3     :     0.002047
      f-3     :     0.003062

 19 O s       :     3.250479  s :     3.250479
      pz      :     1.249901  p :     4.324655
      px      :     1.569660
      py      :     1.505094
      dz2     :     0.010023  d :     0.103584
      dxz     :     0.002166
      dyz     :     0.018309
      dx2y2   :     0.033505
      dxy     :     0.039581
      f0      :     0.001661  f :     0.022067
      f+1     :     0.000830
      f-1     :     0.002198
      f+2     :     0.002362
      f-2     :     0.000970
      f+3     :     0.006558
      f-3     :     0.007487
      g0      :     0.000049  g :     0.001229
      g+1     :     0.000012
      g-1     :     0.000137
      g+2     :     0.000101
      g-2     :     0.000090
      g+3     :     0.000067
      g-3     :     0.000053
      g+4     :     0.000446
      g-4     :     0.000273

 20 C s       :     2.579430  s :     2.579430
      pz      :     0.811776  p :     2.736249
      px      :     0.952887
      py      :     0.971586
      dz2     :     0.073277  d :     0.628206
      dxz     :     0.080486
      dyz     :     0.095030
      dx2y2   :     0.202296
      dxy     :     0.177118
      f0      :     0.009538  f :     0.153219
      f+1     :     0.013387
      f-1     :     0.010883
      f+2     :     0.018100
      f-2     :     0.021917
      f+3     :     0.034703
      f-3     :     0.044692
      g0      :     0.001342  g :     0.014362
      g+1     :     0.001054
      g-1     :     0.000705
      g+2     :     0.000840
      g-2     :     0.001287
      g+3     :     0.001674
      g-3     :     0.001863
      g+4     :     0.002747
      g-4     :     0.002850

 21 C s       :     2.581566  s :     2.581566
      pz      :     0.787927  p :     2.695479
      px      :     0.980165
      py      :     0.927388
      dz2     :     0.049690  d :     0.510805
      dxz     :     0.088237
      dyz     :     0.060031
      dx2y2   :     0.129553
      dxy     :     0.183294
      f0      :     0.008335  f :     0.115839
      f+1     :     0.007551
      f-1     :     0.010271
      f+2     :     0.020224
      f-2     :     0.011065
      f+3     :     0.023362
      f-3     :     0.035031
      g0      :     0.000971  g :     0.011717
      g+1     :     0.001353
      g-1     :     0.000562
      g+2     :     0.001080
      g-2     :     0.000686
      g+3     :     0.001400
      g-3     :     0.001240
      g+4     :     0.002633
      g-4     :     0.001792

 22 C s       :     2.588765  s :     2.588765
      pz      :     0.796926  p :     2.712086
      px      :     0.990954
      py      :     0.924207
      dz2     :     0.038923  d :     0.505283
      dxz     :     0.099329
      dyz     :     0.049307
      dx2y2   :     0.164736
      dxy     :     0.152988
      f0      :     0.008470  f :     0.113409
      f+1     :     0.011451
      f-1     :     0.005270
      f+2     :     0.015457
      f-2     :     0.013607
      f+3     :     0.025314
      f-3     :     0.033840
      g0      :     0.000918  g :     0.011649
      g+1     :     0.001336
      g-1     :     0.000544
      g+2     :     0.000633
      g-2     :     0.001198
      g+3     :     0.001320
      g-3     :     0.000950
      g+4     :     0.001837
      g-4     :     0.002913

 23 C s       :     2.590384  s :     2.590384
      pz      :     0.788286  p :     2.702163
      px      :     0.953111
      py      :     0.960766
      dz2     :     0.060365  d :     0.508598
      dxz     :     0.044927
      dyz     :     0.091290
      dx2y2   :     0.178901
      dxy     :     0.133114
      f0      :     0.005610  f :     0.113905
      f+1     :     0.010381
      f-1     :     0.010338
      f+2     :     0.013287
      f-2     :     0.018432
      f+3     :     0.024633
      f-3     :     0.031225
      g0      :     0.001285  g :     0.011612
      g+1     :     0.000712
      g-1     :     0.000672
      g+2     :     0.000657
      g-2     :     0.001190
      g+3     :     0.001468
      g-3     :     0.001655
      g+4     :     0.001939
      g-4     :     0.002034

 24 C s       :     2.588843  s :     2.588843
      pz      :     0.796667  p :     2.712197
      px      :     0.976621
      py      :     0.938909
      dz2     :     0.046529  d :     0.505437
      dxz     :     0.084330
      dyz     :     0.058837
      dx2y2   :     0.129926
      dxy     :     0.185815
      f0      :     0.008075  f :     0.113483
      f+1     :     0.007143
      f-1     :     0.010033
      f+2     :     0.020045
      f-2     :     0.010330
      f+3     :     0.022759
      f-3     :     0.035099
      g0      :     0.000909  g :     0.011664
      g+1     :     0.001359
      g-1     :     0.000553
      g+2     :     0.001115
      g-2     :     0.000632
      g+3     :     0.001352
      g-3     :     0.001266
      g+4     :     0.002682
      g-4     :     0.001797

 25 C s       :     2.582372  s :     2.582372
      pz      :     0.778309  p :     2.691871
      px      :     0.993755
      py      :     0.919807
      dz2     :     0.039920  d :     0.510433
      dxz     :     0.100892
      dyz     :     0.048193
      dx2y2   :     0.162233
      dxy     :     0.159194
      f0      :     0.008484  f :     0.116609
      f+1     :     0.011619
      f-1     :     0.005376
      f+2     :     0.015194
      f-2     :     0.014618
      f+3     :     0.026015
      f-3     :     0.035302
      g0      :     0.000883  g :     0.011779
      g+1     :     0.001402
      g-1     :     0.000551
      g+2     :     0.000656
      g-2     :     0.001265
      g+3     :     0.001214
      g-3     :     0.000915
      g+4     :     0.001906
      g-4     :     0.002987

 26 H s       :     0.779495  s :     0.779495
      pz      :     0.055833  p :     0.193926
      px      :     0.069224
      py      :     0.068869
      dz2     :     0.007827  d :     0.066055
      dxz     :     0.010232
      dyz     :     0.011386
      dx2y2   :     0.022743
      dxy     :     0.013867
      f0      :     0.000686  f :     0.009729
      f+1     :     0.000912
      f-1     :     0.000977
      f+2     :     0.000850
      f-2     :     0.001690
      f+3     :     0.002144
      f-3     :     0.002471

 27 H s       :     0.789355  s :     0.789355
      pz      :     0.058564  p :     0.189522
      px      :     0.047860
      py      :     0.083099
      dz2     :     0.009297  d :     0.064861
      dxz     :     0.005426
      dyz     :     0.015714
      dx2y2   :     0.016253
      dxy     :     0.018171
      f0      :     0.000569  f :     0.009735
      f+1     :     0.000268
      f-1     :     0.001836
      f+2     :     0.001494
      f-2     :     0.001403
      f+3     :     0.001864
      f-3     :     0.002303

 28 H s       :     0.789807  s :     0.789807
      pz      :     0.050026  p :     0.188670
      px      :     0.092332
      py      :     0.046312
      dz2     :     0.005059  d :     0.064498
      dxz     :     0.019688
      dyz     :     0.001219
      dx2y2   :     0.015695
      dxy     :     0.022837
      f0      :     0.001053  f :     0.009681
      f+1     :     0.001105
      f-1     :     0.000243
      f+2     :     0.001559
      f-2     :     0.000350
      f+3     :     0.002379
      f-3     :     0.002992

 29 H s       :     0.789855  s :     0.789855
      pz      :     0.055052  p :     0.189363
      px      :     0.065332
      py      :     0.068979
      dz2     :     0.007457  d :     0.064799
      dxz     :     0.009945
      dyz     :     0.011037
      dx2y2   :     0.022600
      dxy     :     0.013759
      f0      :     0.000719  f :     0.009723
      f+1     :     0.000907
      f-1     :     0.000929
      f+2     :     0.000767
      f-2     :     0.001688
      f+3     :     0.002244
      f-3     :     0.002468

 30 H s       :     0.783937  s :     0.783937
      pz      :     0.056653  p :     0.192158
      px      :     0.051627
      py      :     0.083879
      dz2     :     0.008777  d :     0.065588
      dxz     :     0.005310
      dyz     :     0.015941
      dx2y2   :     0.017166
      dxy     :     0.018393
      f0      :     0.000584  f :     0.009739
      f+1     :     0.000269
      f-1     :     0.001755
      f+2     :     0.001497
      f-2     :     0.001336
      f+3     :     0.001927
      f-3     :     0.002370


SPIN
  0 N s       :    -0.000000  s :    -0.000000
      pz      :    -0.000000  p :    -0.000000
      px      :    -0.000000
      py      :    -0.000000
      dz2     :    -0.000000  d :     0.000000
      dxz     :    -0.000000
      dyz     :    -0.000000
      dx2y2   :     0.000000
      dxy     :     0.000000
      f0      :     0.000000  f :     0.000000
      f+1     :     0.000000
      f-1     :    -0.000000
      f+2     :    -0.000000
      f-2     :    -0.000000
      f+3     :     0.000000
      f-3     :     0.000000
      g0      :     0.000000  g :    -0.000000
      g+1     :    -0.000000
      g-1     :     0.000000
      g+2     :    -0.000000
      g-2     :    -0.000000
      g+3     :     0.000000
      g-3     :    -0.000000
      g+4     :    -0.000000
      g-4     :    -0.000000

  1 C s       :     0.000000  s :     0.000000
      pz      :    -0.000000  p :    -0.000000
      px      :    -0.000000
      py      :     0.000000
      dz2     :    -0.000000  d :    -0.000000
      dxz     :    -0.000000
      dyz     :    -0.000000
      dx2y2   :    -0.000000
      dxy     :     0.000000
      f0      :    -0.000000  f :     0.000000
      f+1     :    -0.000000
      f-1     :    -0.000000
      f+2     :     0.000000
      f-2     :     0.000000
      f+3     :     0.000000
      f-3     :    -0.000000
      g0      :    -0.000000  g :    -0.000000
      g+1     :     0.000000
      g-1     :    -0.000000
      g+2     :    -0.000000
      g-2     :    -0.000000
      g+3     :     0.000000
      g-3     :     0.000000
      g+4     :    -0.000000
      g-4     :    -0.000000

  2 C s       :     0.000000  s :     0.000000
      pz      :     0.000000  p :    -0.000000
      px      :    -0.000000
      py      :    -0.000000
      dz2     :     0.000000  d :    -0.000000
      dxz     :    -0.000000
      dyz     :     0.000000
      dx2y2   :    -0.000000
      dxy     :    -0.000000
      f0      :    -0.000000  f :     0.000000
      f+1     :     0.000000
      f-1     :     0.000000
      f+2     :    -0.000000
      f-2     :    -0.000000
      f+3     :     0.000000
      f-3     :    -0.000000
      g0      :    -0.000000  g :    -0.000000
      g+1     :    -0.000000
      g-1     :    -0.000000
      g+2     :    -0.000000
      g-2     :    -0.000000
      g+3     :    -0.000000
      g-3     :    -0.000000
      g+4     :    -0.000000
      g-4     :     0.000000

  3 C s       :     0.000000  s :     0.000000
      pz      :     0.000000  p :     0.000000
      px      :    -0.000000
      py      :     0.000000
      dz2     :    -0.000000  d :    -0.000000
      dxz     :     0.000000
      dyz     :    -0.000000
      dx2y2   :    -0.000000
      dxy     :    -0.000000
      f0      :    -0.000000  f :    -0.000000
      f+1     :    -0.000000
      f-1     :    -0.000000
      f+2     :    -0.000000
      f-2     :     0.000000
      f+3     :    -0.000000
      f-3     :     0.000000
      g0      :     0.000000  g :     0.000000
      g+1     :    -0.000000
      g-1     :     0.000000
      g+2     :     0.000000
      g-2     :     0.000000
      g+3     :     0.000000
      g-3     :    -0.000000
      g+4     :    -0.000000
      g-4     :     0.000000

  4 C s       :    -0.000000  s :    -0.000000
      pz      :    -0.000000  p :    -0.000000
      px      :    -0.000000
      py      :    -0.000000
      dz2     :     0.000000  d :     0.000000
      dxz     :    -0.000000
      dyz     :     0.000000
      dx2y2   :     0.000000
      dxy     :    -0.000000
      f0      :    -0.000000  f :    -0.000000
      f+1     :    -0.000000
      f-1     :    -0.000000
      f+2     :     0.000000
      f-2     :    -0.000000
      f+3     :    -0.000000
      f-3     :     0.000000
      g0      :    -0.000000  g :     0.000000
      g+1     :     0.000000
      g-1     :    -0.000000
      g+2     :     0.000000
      g-2     :     0.000000
      g+3     :    -0.000000
      g-3     :     0.000000
      g+4     :    -0.000000
      g-4     :     0.000000

  5 C s       :     0.000000  s :     0.000000
      pz      :     0.000000  p :     0.000000
      px      :    -0.000000
      py      :     0.000000
      dz2     :    -0.000000  d :     0.000000
      dxz     :    -0.000000
      dyz     :    -0.000000
      dx2y2   :     0.000000
      dxy     :     0.000000
      f0      :    -0.000000  f :     0.000000
      f+1     :    -0.000000
      f-1     :    -0.000000
      f+2     :     0.000000
      f-2     :    -0.000000
      f+3     :     0.000000
      f-3     :    -0.000000
      g0      :     0.000000  g :    -0.000000
      g+1     :     0.000000
      g-1     :    -0.000000
      g+2     :    -0.000000
      g-2     :    -0.000000
      g+3     :    -0.000000
      g-3     :    -0.000000
      g+4     :     0.000000
      g-4     :     0.000000

  6 H s       :    -0.000000  s :    -0.000000
      pz      :    -0.000000  p :     0.000000
      px      :    -0.000000
      py      :     0.000000
      dz2     :    -0.000000  d :     0.000000
      dxz     :    -0.000000
      dyz     :    -0.000000
      dx2y2   :    -0.000000
      dxy     :     0.000000
      f0      :    -0.000000  f :     0.000000
      f+1     :    -0.000000
      f-1     :    -0.000000
      f+2     :    -0.000000
      f-2     :    -0.000000
      f+3     :     0.000000
      f-3     :    -0.000000

  7 H s       :    -0.000000  s :    -0.000000
      pz      :     0.000000  p :    -0.000000
      px      :    -0.000000
      py      :     0.000000
      dz2     :     0.000000  d :     0.000000
      dxz     :     0.000000
      dyz     :     0.000000
      dx2y2   :    -0.000000
      dxy     :    -0.000000
      f0      :    -0.000000  f :    -0.000000
      f+1     :    -0.000000
      f-1     :    -0.000000
      f+2     :     0.000000
      f-2     :    -0.000000
      f+3     :    -0.000000
      f-3     :    -0.000000

  8 N s       :    -0.000000  s :    -0.000000
      pz      :    -0.000000  p :    -0.000000
      px      :     0.000000
      py      :    -0.000000
      dz2     :    -0.000000  d :    -0.000000
      dxz     :    -0.000000
      dyz     :    -0.000000
      dx2y2   :     0.000000
      dxy     :     0.000000
      f0      :    -0.000000  f :    -0.000000
      f+1     :     0.000000
      f-1     :    -0.000000
      f+2     :     0.000000
      f-2     :    -0.000000
      f+3     :    -0.000000
      f-3     :    -0.000000
      g0      :    -0.000000  g :     0.000000
      g+1     :    -0.000000
      g-1     :    -0.000000
      g+2     :    -0.000000
      g-2     :     0.000000
      g+3     :     0.000000
      g-3     :     0.000000
      g+4     :     0.000000
      g-4     :     0.000000

  9 H s       :    -0.000000  s :    -0.000000
      pz      :     0.000000  p :    -0.000000
      px      :    -0.000000
      py      :    -0.000000
      dz2     :    -0.000000  d :    -0.000000
      dxz     :    -0.000000
      dyz     :     0.000000
      dx2y2   :    -0.000000
      dxy     :     0.000000
      f0      :     0.000000  f :     0.000000
      f+1     :     0.000000
      f-1     :     0.000000
      f+2     :     0.000000
      f-2     :    -0.000000
      f+3     :     0.000000
      f-3     :    -0.000000

 10 H s       :     0.000000  s :     0.000000
      pz      :    -0.000000  p :    -0.000000
      px      :    -0.000000
      py      :     0.000000
      dz2     :     0.000000  d :     0.000000
      dxz     :     0.000000
      dyz     :    -0.000000
      dx2y2   :    -0.000000
      dxy     :     0.000000
      f0      :    -0.000000  f :     0.000000
      f+1     :    -0.000000
      f-1     :     0.000000
      f+2     :    -0.000000
      f-2     :    -0.000000
      f+3     :    -0.000000
      f-3     :     0.000000

 11 C s       :     0.000000  s :     0.000000
      pz      :    -0.000000  p :     0.000000
      px      :     0.000000
      py      :     0.000000
      dz2     :     0.000000  d :     0.000000
      dxz     :     0.000000
      dyz     :    -0.000000
      dx2y2   :     0.000000
      dxy     :    -0.000000
      f0      :    -0.000000  f :     0.000000
      f+1     :    -0.000000
      f-1     :     0.000000
      f+2     :    -0.000000
      f-2     :    -0.000000
      f+3     :     0.000000
      f-3     :    -0.000000
      g0      :    -0.000000  g :    -0.000000
      g+1     :    -0.000000
      g-1     :     0.000000
      g+2     :    -0.000000
      g-2     :     0.000000
      g+3     :    -0.000000
      g-3     :    -0.000000
      g+4     :     0.000000
      g-4     :    -0.000000

 12 H s       :    -0.000000  s :    -0.000000
      pz      :     0.000000  p :    -0.000000
      px      :    -0.000000
      py      :    -0.000000
      dz2     :    -0.000000  d :     0.000000
      dxz     :     0.000000
      dyz     :     0.000000
      dx2y2   :     0.000000
      dxy     :    -0.000000
      f0      :     0.000000  f :    -0.000000
      f+1     :    -0.000000
      f-1     :     0.000000
      f+2     :    -0.000000
      f-2     :    -0.000000
      f+3     :    -0.000000
      f-3     :     0.000000

 13 H s       :     0.000000  s :     0.000000
      pz      :     0.000000  p :     0.000000
      px      :     0.000000
      py      :    -0.000000
      dz2     :    -0.000000  d :    -0.000000
      dxz     :    -0.000000
      dyz     :     0.000000
      dx2y2   :    -0.000000
      dxy     :    -0.000000
      f0      :     0.000000  f :     0.000000
      f+1     :    -0.000000
      f-1     :    -0.000000
      f+2     :     0.000000
      f-2     :     0.000000
      f+3     :    -0.000000
      f-3     :    -0.000000

 14 H s       :    -0.000000  s :    -0.000000
      pz      :     0.000000  p :     0.000000
      px      :     0.000000
      py      :     0.000000
      dz2     :    -0.000000  d :     0.000000
      dxz     :    -0.000000
      dyz     :     0.000000
      dx2y2   :     0.000000
      dxy     :    -0.000000
      f0      :     0.000000  f :    -0.000000
      f+1     :    -0.000000
      f-1     :     0.000000
      f+2     :     0.000000
      f-2     :    -0.000000
      f+3     :    -0.000000
      f-3     :    -0.000000

 15 N s       :     0.000000  s :     0.000000
      pz      :    -0.000000  p :     0.000000
      px      :     0.000000
      py      :     0.000000
      dz2     :    -0.000000  d :     0.000000
      dxz     :     0.000000
      dyz     :     0.000000
      dx2y2   :    -0.000000
      dxy     :     0.000000
      f0      :     0.000000  f :    -0.000000
      f+1     :    -0.000000
      f-1     :    -0.000000
      f+2     :    -0.000000
      f-2     :    -0.000000
      f+3     :    -0.000000
      f-3     :    -0.000000
      g0      :    -0.000000  g :    -0.000000
      g+1     :     0.000000
      g-1     :     0.000000
      g+2     :     0.000000
      g-2     :    -0.000000
      g+3     :    -0.000000
      g-3     :     0.000000
      g+4     :    -0.000000
      g-4     :     0.000000

 16 C s       :     0.000000  s :     0.000000
      pz      :     0.000000  p :     0.000000
      px      :     0.000000
      py      :    -0.000000
      dz2     :    -0.000000  d :     0.000000
      dxz     :     0.000000
      dyz     :     0.000000
      dx2y2   :    -0.000000
      dxy     :     0.000000
      f0      :     0.000000  f :     0.000000
      f+1     :     0.000000
      f-1     :    -0.000000
      f+2     :    -0.000000
      f-2     :     0.000000
      f+3     :     0.000000
      f-3     :     0.000000
      g0      :    -0.000000  g :    -0.000000
      g+1     :    -0.000000
      g-1     :     0.000000
      g+2     :     0.000000
      g-2     :     0.000000
      g+3     :    -0.000000
      g-3     :    -0.000000
      g+4     :     0.000000
      g-4     :    -0.000000

 17 C s       :     0.000000  s :     0.000000
      pz      :    -0.000000  p :    -0.000000
      px      :    -0.000000
      py      :    -0.000000
      dz2     :     0.000000  d :     0.000000
      dxz     :    -0.000000
      dyz     :     0.000000
      dx2y2   :     0.000000
      dxy     :     0.000000
      f0      :     0.000000  f :     0.000000
      f+1     :     0.000000
      f-1     :    -0.000000
      f+2     :    -0.000000
      f-2     :     0.000000
      f+3     :     0.000000
      f-3     :     0.000000
      g0      :     0.000000  g :     0.000000
      g+1     :    -0.000000
      g-1     :     0.000000
      g+2     :     0.000000
      g-2     :     0.000000
      g+3     :    -0.000000
      g-3     :     0.000000
      g+4     :    -0.000000
      g-4     :     0.000000

 18 H s       :    -0.000000  s :    -0.000000
      pz      :    -0.000000  p :     0.000000
      px      :     0.000000
      py      :     0.000000
      dz2     :    -0.000000  d :    -0.000000
      dxz     :     0.000000
      dyz     :    -0.000000
      dx2y2   :    -0.000000
      dxy     :     0.000000
      f0      :     0.000000  f :    -0.000000
      f+1     :    -0.000000
      f-1     :     0.000000
      f+2     :    -0.000000
      f-2     :     0.000000
      f+3     :    -0.000000
      f-3     :    -0.000000

 19 O s       :     0.000000  s :     0.000000
      pz      :     0.000000  p :     0.000000
      px      :     0.000000
      py      :     0.000000
      dz2     :     0.000000  d :     0.000000
      dxz     :    -0.000000
      dyz     :    -0.000000
      dx2y2   :     0.000000
      dxy     :     0.000000
      f0      :     0.000000  f :     0.000000
      f+1     :     0.000000
      f-1     :     0.000000
      f+2     :    -0.000000
      f-2     :    -0.000000
      f+3     :    -0.000000
      f-3     :    -0.000000
      g0      :     0.000000  g :     0.000000
      g+1     :    -0.000000
      g-1     :     0.000000
      g+2     :     0.000000
      g-2     :    -0.000000
      g+3     :    -0.000000
      g-3     :    -0.000000
      g+4     :     0.000000
      g-4     :     0.000000

 20 C s       :    -0.000000  s :    -0.000000
      pz      :    -0.000000  p :    -0.000000
      px      :    -0.000000
      py      :    -0.000000
      dz2     :    -0.000000  d :     0.000000
      dxz     :    -0.000000
      dyz     :     0.000000
      dx2y2   :     0.000000
      dxy     :     0.000000
      f0      :    -0.000000  f :    -0.000000
      f+1     :     0.000000
      f-1     :     0.000000
      f+2     :    -0.000000
      f-2     :    -0.000000
      f+3     :     0.000000
      f-3     :    -0.000000
      g0      :     0.000000  g :     0.000000
      g+1     :    -0.000000
      g-1     :     0.000000
      g+2     :    -0.000000
      g-2     :     0.000000
      g+3     :     0.000000
      g-3     :     0.000000
      g+4     :    -0.000000
      g-4     :     0.000000

 21 C s       :     0.000000  s :     0.000000
      pz      :     0.000000  p :     0.000000
      px      :     0.000000
      py      :    -0.000000
      dz2     :    -0.000000  d :     0.000000
      dxz     :    -0.000000
      dyz     :    -0.000000
      dx2y2   :     0.000000
      dxy     :    -0.000000
      f0      :    -0.000000  f :     0.000000
      f+1     :     0.000000
      f-1     :     0.000000
      f+2     :    -0.000000
      f-2     :    -0.000000
      f+3     :     0.000000
      f-3     :    -0.000000
      g0      :    -0.000000  g :     0.000000
      g+1     :    -0.000000
      g-1     :     0.000000
      g+2     :     0.000000
      g-2     :     0.000000
      g+3     :     0.000000
      g-3     :     0.000000
      g+4     :     0.000000
      g-4     :    -0.000000

 22 C s       :    -0.000000  s :    -0.000000
      pz      :    -0.000000  p :    -0.000000
      px      :     0.000000
      py      :    -0.000000
      dz2     :    -0.000000  d :     0.000000
      dxz     :     0.000000
      dyz     :     0.000000
      dx2y2   :     0.000000
      dxy     :     0.000000
      f0      :    -0.000000  f :    -0.000000
      f+1     :    -0.000000
      f-1     :     0.000000
      f+2     :     0.000000
      f-2     :     0.000000
      f+3     :     0.000000
      f-3     :    -0.000000
      g0      :     0.000000  g :     0.000000
      g+1     :     0.000000
      g-1     :    -0.000000
      g+2     :     0.000000
      g-2     :    -0.000000
      g+3     :     0.000000
      g-3     :     0.000000
      g+4     :    -0.000000
      g-4     :    -0.000000

 23 C s       :     0.000000  s :     0.000000
      pz      :     0.000000  p :    -0.000000
      px      :     0.000000
      py      :    -0.000000
      dz2     :    -0.000000  d :     0.000000
      dxz     :    -0.000000
      dyz     :     0.000000
      dx2y2   :     0.000000
      dxy     :    -0.000000
      f0      :    -0.000000  f :     0.000000
      f+1     :     0.000000
      f-1     :    -0.000000
      f+2     :    -0.000000
      f-2     :     0.000000
      f+3     :    -0.000000
      f-3     :     0.000000
      g0      :     0.000000  g :     0.000000
      g+1     :     0.000000
      g-1     :     0.000000
      g+2     :    -0.000000
      g-2     :     0.000000
      g+3     :     0.000000
      g-3     :    -0.000000
      g+4     :     0.000000
      g-4     :    -0.000000

 24 C s       :    -0.000000  s :    -0.000000
      pz      :    -0.000000  p :    -0.000000
      px      :    -0.000000
      py      :     0.000000
      dz2     :    -0.000000  d :     0.000000
      dxz     :     0.000000
      dyz     :     0.000000
      dx2y2   :    -0.000000
      dxy     :     0.000000
      f0      :    -0.000000  f :     0.000000
      f+1     :     0.000000
      f-1     :    -0.000000
      f+2     :     0.000000
      f-2     :    -0.000000
      f+3     :    -0.000000
      f-3     :     0.000000
      g0      :    -0.000000  g :     0.000000
      g+1     :     0.000000
      g-1     :    -0.000000
      g+2     :     0.000000
      g-2     :    -0.000000
      g+3     :    -0.000000
      g-3     :    -0.000000
      g+4     :     0.000000
      g-4     :     0.000000

 25 C s       :     0.000000  s :     0.000000
      pz      :    -0.000000  p :    -0.000000
      px      :    -0.000000
      py      :    -0.000000
      dz2     :     0.000000  d :     0.000000
      dxz     :    -0.000000
      dyz     :     0.000000
      dx2y2   :     0.000000
      dxy     :     0.000000
      f0      :     0.000000  f :     0.000000
      f+1     :     0.000000
      f-1     :    -0.000000
      f+2     :     0.000000
      f-2     :     0.000000
      f+3     :    -0.000000
      f-3     :    -0.000000
      g0      :    -0.000000  g :    -0.000000
      g+1     :    -0.000000
      g-1     :    -0.000000
      g+2     :     0.000000
      g-2     :    -0.000000
      g+3     :    -0.000000
      g-3     :     0.000000
      g+4     :    -0.000000
      g-4     :    -0.000000

 26 H s       :     0.000000  s :     0.000000
      pz      :     0.000000  p :    -0.000000
      px      :    -0.000000
      py      :    -0.000000
      dz2     :    -0.000000  d :    -0.000000
      dxz     :    -0.000000
      dyz     :     0.000000
      dx2y2   :     0.000000
      dxy     :    -0.000000
      f0      :    -0.000000  f :     0.000000
      f+1     :     0.000000
      f-1     :     0.000000
      f+2     :     0.000000
      f-2     :    -0.000000
      f+3     :    -0.000000
      f-3     :     0.000000

 27 H s       :     0.000000  s :     0.000000
      pz      :    -0.000000  p :     0.000000
      px      :     0.000000
      py      :     0.000000
      dz2     :     0.000000  d :     0.000000
      dxz     :     0.000000
      dyz     :     0.000000
      dx2y2   :     0.000000
      dxy     :     0.000000
      f0      :     0.000000  f :    -0.000000
      f+1     :    -0.000000
      f-1     :     0.000000
      f+2     :     0.000000
      f-2     :    -0.000000
      f+3     :     0.000000
      f-3     :    -0.000000

 28 H s       :    -0.000000  s :    -0.000000
      pz      :     0.000000  p :    -0.000000
      px      :    -0.000000
      py      :    -0.000000
      dz2     :     0.000000  d :    -0.000000
      dxz     :     0.000000
      dyz     :     0.000000
      dx2y2   :    -0.000000
      dxy     :    -0.000000
      f0      :     0.000000  f :     0.000000
      f+1     :    -0.000000
      f-1     :     0.000000
      f+2     :    -0.000000
      f-2     :     0.000000
      f+3     :     0.000000
      f-3     :     0.000000

 29 H s       :     0.000000  s :     0.000000
      pz      :    -0.000000  p :     0.000000
      px      :     0.000000
      py      :     0.000000
      dz2     :     0.000000  d :    -0.000000
      dxz     :     0.000000
      dyz     :     0.000000
      dx2y2   :    -0.000000
      dxy     :    -0.000000
      f0      :     0.000000  f :     0.000000
      f+1     :    -0.000000
      f-1     :     0.000000
      f+2     :     0.000000
      f-2     :    -0.000000
      f+3     :     0.000000
      f-3     :     0.000000

 30 H s       :    -0.000000  s :    -0.000000
      pz      :     0.000000  p :    -0.000000
      px      :    -0.000000
      py      :    -0.000000
      dz2     :     0.000000  d :     0.000000
      dxz     :    -0.000000
      dyz     :     0.000000
      dx2y2   :     0.000000
      dxy     :    -0.000000
      f0      :    -0.000000  f :     0.000000
      f+1     :     0.000000
      f-1     :     0.000000
      f+2     :     0.000000
      f-2     :     0.000000
      f+3     :     0.000000
      f-3     :    -0.000000


                      *****************************
                      * MAYER POPULATION ANALYSIS *
                      *****************************

  NA   - Mulliken gross atomic population
  ZA   - Total nuclear charge
  QA   - Mulliken gross atomic charge
  VA   - Mayer's total valence
  BVA  - Mayer's bonded valence
  FA   - Mayer's free valence

  ATOM       NA         ZA         QA         VA         BVA        FA
  0 N      7.1592     7.0000    -0.1592     3.4775     3.4775     0.0000
  1 C      5.9456     6.0000     0.0544     3.7878     3.7878    -0.0000
  2 C      6.2260     6.0000    -0.2260     3.8433     3.8433    -0.0000
  3 C      5.7402     6.0000     0.2598     3.7902     3.7902    -0.0000
  4 C      6.2247     6.0000    -0.2247     3.8747     3.8747     0.0000
  5 C      5.9270     6.0000     0.0730     3.7788     3.7788    -0.0000
  6 H      0.8250     1.0000     0.1750     0.9634     0.9634     0.0000
  7 H      0.8760     1.0000     0.1240     1.0274     1.0274     0.0000
  8 N      7.3161     7.0000    -0.3161     2.8062     2.8062    -0.0000
  9 H      0.8610     1.0000     0.1390     1.0046     1.0046     0.0000
 10 H      0.8306     1.0000     0.1694     0.9671     0.9671     0.0000
 11 C      6.1545     6.0000    -0.1545     3.8072     3.8072    -0.0000
 12 H      0.8623     1.0000     0.1377     0.9793     0.9793     0.0000
 13 H      0.8656     1.0000     0.1344     0.9830     0.9830    -0.0000
 14 H      0.8687     1.0000     0.1313     0.9779     0.9779    -0.0000
 15 N      7.1945     7.0000    -0.1945     2.9648     2.9648    -0.0000
 16 C      6.0419     6.0000    -0.0419     3.7748     3.7748    -0.0000
 17 C      5.8793     6.0000     0.1207     4.0957     4.0957     0.0000
 18 H      0.8717     1.0000     0.1283     0.9717     0.9717    -0.0000
 19 O      8.4115     8.0000    -0.4115     2.0159     2.0159     0.0000
 20 C      5.9811     6.0000     0.0189     3.7431     3.7431    -0.0000
 21 C      6.0655     6.0000    -0.0655     3.7805     3.7805     0.0000
 22 C      6.1898     6.0000    -0.1898     3.9200     3.9200     0.0000
 23 C      6.1010     6.0000    -0.1010     3.8708     3.8708    -0.0000
 24 C      6.1729     6.0000    -0.1729     3.9155     3.9155    -0.0000
 25 C      6.0967     6.0000    -0.0967     3.8130     3.8130    -0.0000
 26 H      0.8695     1.0000     0.1305     0.9754     0.9754     0.0000
 27 H      0.8539     1.0000     0.1461     0.9766     0.9766     0.0000
 28 H      0.8554     1.0000     0.1446     0.9742     0.9742     0.0000
 29 H      0.8566     1.0000     0.1434     0.9764     0.9764    -0.0000
 30 H      0.8761     1.0000     0.1239     0.9983     0.9983     0.0000

  Mayer bond orders larger than 0.100000
B(  0-N ,  1-C ) :   1.2255 B(  0-N ,  5-C ) :   1.2051 B(  0-N , 11-C ) :   0.8803 
B(  1-C ,  2-C ) :   1.5010 B(  1-C ,  6-H ) :   0.9383 B(  2-C ,  3-C ) :   1.1364 
B(  2-C ,  7-H ) :   0.9527 B(  3-C ,  4-C ) :   1.2054 B(  3-C ,  8-N ) :   1.3440 
B(  4-C ,  5-C ) :   1.5086 B(  4-C ,  9-H ) :   0.9393 B(  5-C , 10-H ) :   0.9416 
B(  8-N , 15-N ) :   1.1885 B( 11-C , 12-H ) :   0.9571 B( 11-C , 13-H ) :   0.9576 
B( 11-C , 14-H ) :   0.9569 B( 15-N , 16-C ) :   1.5920 B( 16-C , 17-C ) :   1.1099 
B( 16-C , 18-H ) :   0.9456 B( 17-C , 19-O ) :   1.8594 B( 17-C , 20-C ) :   0.9854 
B( 20-C , 21-C ) :   1.3029 B( 20-C , 25-C ) :   1.3062 B( 21-C , 22-C ) :   1.3946 
B( 21-C , 26-H ) :   0.9508 B( 22-C , 23-C ) :   1.3940 B( 22-C , 27-H ) :   0.9493 
B( 23-C , 24-C ) :   1.3780 B( 23-C , 28-H ) :   0.9470 B( 24-C , 25-C ) :   1.4067 
B( 24-C , 29-H ) :   0.9481 B( 25-C , 30-H ) :   0.9509 

-------
TIMINGS
-------

Total SCF time: 0 days 0 hours 4 min 14 sec 

Total time                  ....     254.458 sec
Sum of individual times     ....     254.102 sec  ( 99.9%)

SCF preparation             ....       0.930 sec  (  0.4%)
Fock matrix formation       ....     247.241 sec  ( 97.2%)
  Startup                   ....       0.201 sec  (  0.1% of F)
  Split-RI-J                ....       4.659 sec  (  1.9% of F)
  Chain of spheres X        ....     197.169 sec  ( 79.7% of F)
  XC integration            ....      39.352 sec  ( 15.9% of F)
    XC Preparation          ....       0.000 sec  (  0.0% of XC)
    Basis function eval.    ....       1.239 sec  (  3.1% of XC)
    Density eval.           ....      10.792 sec  ( 27.4% of XC)
    XC-Functional eval.     ....       0.153 sec  (  0.4% of XC)
    XC-Potential eval.      ....      18.557 sec  ( 47.2% of XC)
  CPCM terms                ....       5.464 sec  (  2.2% of F)
Diagonalization             ....       0.000 sec  (  0.0%)
Density matrix formation    ....       0.380 sec  (  0.1%)
Total Energy calculation    ....       0.285 sec  (  0.1%)
Population analysis         ....       0.563 sec  (  0.2%)
Orbital Transformation      ....       0.927 sec  (  0.4%)
Orbital Orthonormalization  ....       0.000 sec  (  0.0%)
DIIS solution               ....       1.280 sec  (  0.5%)
SOSCF solution              ....       2.496 sec  (  1.0%)
Finished LeanSCF after 254.8 sec

Maximum memory used throughout the entire LEANSCF-calculation: 268.9 MB


-------------------------------------------------------------------------------
                          DFT DISPERSION CORRECTION                            
                                                                               
                                DFTD4 V3.4.0                                   
-------------------------------------------------------------------------------
The PW6B95 functional is recognized
Active option DFTDOPT                   ...         5   

-------------------------   ----------------
Dispersion correction           -0.032096682
-------------------------   ----------------


-------------------------   --------------------
FINAL SINGLE POINT ENERGY      -782.118810278452
-------------------------   --------------------


           ************************************************************
           *        Program running with 8 parallel MPI-processes     *
           *              working on a common directory               *
           ************************************************************

------------------------------------------------------------------------------
                              ORCA PROPERTY CALCULATIONS
------------------------------------------------------------------------------

GBWName                                 ... orca.gbw
Number of atoms                         ...     31
Number of basis functions               ...   1416
Max core memory                         ...   1400 MB

Electric properties:
Dipole moment                           ... YES
Quadrupole moment                       ...  NO
Static polarizability (Dipole/Dipole)   ...  NO
Static polarizability (Dipole/Quad.)    ...  NO
Static polarizability (Quad./Quad.)     ...  NO
Static polarizability (Velocity)        ...  NO

Atomic electric properties:
Dipole moment                           ...  NO
Quadrupole moment                       ...  NO
Static polarizability                   ...  NO

Choice of electric origin               ... Center of mass
Position of electric origin             ...    -0.000028    -0.000009     0.000001

General magnetic properties:
Magnetizability                         ...  NO

EPR properties:
g-Tensor (aka g-matrix)                 ...  NO
Zero-Field splitting spin-orbit         ...  NO
Zero-field splitting spin-spin          ...  NO
Hyperfine couplings                     ...  NO (   0 nuclei)
Quadrupole couplings                    ...  NO (   0 nuclei)
Contact density                         ...  NO (   0 nuclei)

NMR properties:
Chemical shifts                         ...  NO (   0 nuclei)
Spin-rotation constants                 ...  NO (   0 nuclei)
Spin-spin couplings                     ...  NO (   0 nuclei,    0 pairs)

Choice of magnetic origin               ... GIAO
Position of magnetic origin             ...     0.000000     0.000000     0.000000

Properties with geometric perturbations:
SCF Hessian                             ...  NO
IR spectrum                             ...  NO
VCD spectrum                            ...  NO
X-ray spectroscopy properties:
SCF XES/XAS/RIXS spectra                ...  NO


-------------
DIPOLE MOMENT
-------------

Method             : SCF
Type of density    : Electron Density
Multiplicity       :   1
Irrep              :   0
Energy             :  -782.0867135959861116 Eh
Relativity type    : 
Basis              : AO
                                X                 Y                 Z
Electronic contribution:      3.919978837       1.804385535      -0.559689224
Nuclear contribution   :     -8.717701684      -3.393171524       0.797596320
                        -----------------------------------------
Total Dipole Moment    :     -4.797722846      -1.588785989       0.237907096
                        -----------------------------------------
Magnitude (a.u.)       :      5.059543973
Magnitude (Debye)      :     12.860338752


--------------------
Rotational spectrum 
--------------------
 
Rotational constants in cm-1:             0.068921             0.004418             0.004198 
Rotational constants in MHz :          2066.184962           132.435081           125.843091 

Dipole components along the rotational axes: 
x,y,z [a.u.] :    -4.797055    -1.603526     0.126315 
x,y,z [Debye]:   -12.193144    -4.075838     0.321068 

 

Dipole moment calculation done in   0.1 sec 

Maximum memory used throughout the entire PROP-calculation: 168.6 MB

--------------------------------
SUGGESTED CITATIONS FOR THIS RUN
--------------------------------

Below you find a list of papers that are relevant to this ORCA run
We neither can nor want to force you to cite these papers, but we appreciate if you do
You receive ORCA, which is the product of decades of hard work by many enthusiastic individuals, for free
The only thing we kindly ask in return is that you cite our papers,
We deeply appreciate it, if you show your appreciation for ORCA by not just citing the generic ORCA reference.

Please note that relegating all ORCA citations to the supporting information does *not* help us.
SI sections are not indexed - citations you put there will not count into any citation statistics
But we need these citations in order to attract the funding resources that allow us to do what we are doing

Therefore, if you are a happy ORCA user, please consider citing a few of the papers listed below in the main body of your paper

In addition to the list printed below, the program has created the file orca.bibtex that contains the list in bibtex format
You can import this file easily into all common literature databanks and citation aid programs


List of essential papers. We consider these as the minimum necessary citations

  1. Neese,F.
     Software update: the ORCA program system, version 5.0
     WIRES Comput. Molec. Sci., 2022 12(1)e1606
     doi.org/10.1002/wcms.1606

List of papers to cite with high priority. The work reported in these papers was absolutely
necessary for this run to complete.
Our perspective: the developers of density functionals and basis sets usually get cited in chemistry papers
Good! But without the algorithms to do something with them, the functionals or basis sets would not do anything.
Hence, in our opinion, the algorithm design and method developments papers are equally worthy of getting cited

  1. Neese,F.
     An improvement of the resolution of the identity approximation for the formation of the Coulomb matrix
     J. Comp. Chem., 2003 24(14)1740-1747
     doi.org/10.1002/jcc.10318
  2. Neese,F.; Wennmohs,F.; Hansen,A.; Becker,U.
     Efficient, approximate and parallel Hartree-Fock and hybrid DFT calculations. A 'chain-of-spheres' algorithm for the Hartree-Fock exchange
     Chem. Phys., 2009 356(1-3)98-109
     doi.org/10.1016/j.chemphys.2008.10.036
  3. Garcia-Rates,M.; Neese,F.
     Effect of the Solute Cavity on the Solvation Energy and its Derivatives within the Framework of the Gaussian Charge Scheme
     J. Comput. Chem., 2020 41 922-939
     doi.org/10.1002/jcc.26139
  4. Helmich-Paris,B.; de Souza,B.; Neese,F.; Izsák,R.
     An improved chain of spheres for exchange algorithm
     J. Chem. Phys., 2021 155 104109
     doi.org/doi: 10.1063/5.0058766.
  5. Neese,F.
     The SHARK Integral Generation and Digestion System
     J. Comp. Chem., 2022  1-16
     doi.org/10.1002/jcc.26942
  6. Caldeweyher,E.; Bannwarth,C.; Grimme,S.
     Extension of the D3 dispersion coefficient model
     J. Chem. Phys., 2017 147 034112
     doi.org/10.1063/1.4993215
  7. Caldeweyher,E.; Ehlert,S.; Hansen,A.; Neugebauer,H.; Spicher,S.; Bannwarth,C.; Grimme,S.
     A generally applicable atomic-charge dependent London dispersion correction
     J. Chem. Phys., 2019 150 154122
     doi.org/10.1063/1.5090222
  8. Caldeweyher,E.; Mewes,J.; Ehlert,S.; Grimme,S.
     Extension and evaluation of the D4 London-dispersion model for periodic systems
     Phys. Chem. Chem. Phys., 2020 22(16)8499-8512
     doi.org/10.1039/D0CP00502A
  9. Wittmann,L.; Gordiy,I.; Friede,M.; Helmich-Paris,B.; Grimme,S.; Hansen,A.; Bursch,M.
     Extension of the D3 and D4 London Dispersion Corrections to the full Actinides Series
     Phys. Chem. Chem. Phys., 2024 26(32)21379-21394
     doi.org/https://doi.org/10.1039/D4CP01514B 

List of suggested additional citations. These are papers that are important in the 'surrounding' of 
of this run, or papers that preceded the highly important papers. If you like your results we are grateful for a citation.

  1. Izsak,R.; Neese,F.
     An overlap fitted chain of spheres exchange method
     J. Chem. Phys., 2011 135 144105
     doi.org/10.1063/1.3646921
  2. Izsak,R.; Hansen,A.; Neese,F.
     The resolution of identity and chain of spheres approximations for the LPNO-CCSD singles Fock term
     Molec. Phys., 2012 110 2413-2417
     doi.org/10.1080/00268976.2012.687466
  3. Neese,F.
     The ORCA program system
     WIRES Comput. Molec. Sci., 2012 2(1)73-78
     doi.org/10.1002/wcms.81
  4. Izsak,R.; Neese,F.; Klopper,W.
     Robust fitting techniques in the chain of spheres approximation to the Fock exchange: The role of the complementary space
     J. Chem. Phys., 2013 139 
     doi.org/10.1063/1.4819264
  5. Neese,F.
     Software update: the ORCA program system, version 4.0
     WIRES Comput. Molec. Sci., 2018 8(1)1-6
     doi.org/10.1002/wcms.1327
  6. Neese,F.; Wennmohs,F.; Becker,U.; Riplinger,C.
     The ORCA quantum chemistry program package
     J. Chem. Phys., 2020 152 Art. No. L224108
     doi.org/10.1063/5.0004608

List of optional additional citations

  1. Neese,F.
     Approximate second-order SCF convergence for spin unrestricted wavefunctions
     Chem. Phys. Lett., 2000 325(1-3)93-98
     doi.org/10.1016/s0009-2614(00)00662-x

Timings for individual modules:

Sum of individual times          ...      271.261 sec (=   4.521 min)
Startup calculation              ...       11.469 sec (=   0.191 min)   4.2 %
SCF iterations                   ...      259.072 sec (=   4.318 min)  95.5 %
Property calculations            ...        0.720 sec (=   0.012 min)   0.3 %
                             ****ORCA TERMINATED NORMALLY****
TOTAL RUN TIME: 0 days 0 hours 4 minutes 31 seconds 739 msec
