# Supplementary material for: Photovermellogens: Minimalistic Pyridinium-Based Acylhydrazones with Photoswitchable Basicity for Operation in Aqueous Media
Source: J Org Chem. 2026 May 4;91(19):6559–65. doi: 10.1021/acs.joc.5c02962 (PMC13185115; doi:10.1021/acs.joc.5c02962)
Supplement: Supplementary file 3 [file jo5c02962_si_003.zip › thermodynamics/epah/coord.xyz]

  32
       -779.51777000
 N         -4.3027852369       -0.8281634945        0.1531481396
 C         -4.4718761357        0.4904850914       -0.0538729881
 C         -3.4103706280        1.3377614132       -0.1667804686
 C         -2.1056600464        0.8289082113       -0.0634793081
 C         -1.9505923873       -0.5483858655        0.1496846764
 C         -3.0630602688       -1.3343402129        0.2519444259
 H         -5.4907517081        0.8425923315       -0.1241332286
 H         -3.5918323759        2.3905912717       -0.3332958068
 N         -1.0530442517        1.6692531335       -0.1725584013
 H         -0.9760799907       -1.0037405058        0.2346585037
 H         -2.9846763726       -2.3987821704        0.4164107835
 C         -5.4797318529       -1.6874099660        0.2947931653
 H         -5.1636877062       -2.7242235804        0.3300209974
 H         -6.0037013768       -1.4372566036        1.2136631113
 H         -6.1391555075       -1.5416313814       -0.5561570326
 H         -1.2210257768        2.6595974924       -0.3282634925
 N          0.1840864436        1.2063305245       -0.0678114085
 C          1.1553063287        2.0227819562       -0.1667073550
 C          2.5434880918        1.5472052980        0.0223357112
 H          1.0229703823        3.0948654387       -0.3200315991
 O          3.4039243329        2.3724986052        0.2543466764
 C          2.8589521735        0.0970777147       -0.0309500978
 C          3.8743881175       -0.3834344395        0.7971996850
 C          4.2358382106       -1.7197428947        0.7582226950
 C          3.6080145321       -2.5836386319       -0.1306571580
 C          2.6152012125       -2.1072768979       -0.9758463053
 C          2.2340105305       -0.7747434560       -0.9227097560
 H          4.3701669118        0.2862026194        1.4879050027
 H          5.0106225288       -2.0875307290        1.4177793608
 H          3.8958194178       -3.6262959610       -0.1671995744
 H          2.1350043181       -2.7737768074       -1.6799749774
 H          1.4666465483       -0.4177477922       -1.5945812324
