# Supplementary material for: Photovermellogens: Minimalistic Pyridinium-Based Acylhydrazones with Photoswitchable Basicity for Operation in Aqueous Media
Source: J Org Chem. 2026 May 4;91(19):6559–65. doi: 10.1021/acs.joc.5c02962 (PMC13185115; doi:10.1021/acs.joc.5c02962)
Supplement: Supplementary file 3 [file jo5c02962_si_003.zip › thermodynamics/epah/2d/orca.out]

                                 *****************
                                 * O   R   C   A *
                                 *****************

                                            #,                                       
                                            ###                                      
                                            ####                                     
                                            #####                                    
                                            ######                                   
                                           ########,                                 
                                     ,,################,,,,,                         
                               ,,#################################,,                 
                          ,,##########################################,,             
                       ,#########################################, ''#####,          
                    ,#############################################,,   '####,        
                  ,##################################################,,,,####,       
                ,###########''''           ''''###############################       
              ,#####''   ,,,,##########,,,,          '''####'''          '####       
            ,##' ,,,,###########################,,,                        '##       
           ' ,,###''''                  '''############,,,                           
         ,,##''                                '''############,,,,        ,,,,,,###''
      ,#''                                            '''#######################'''  
     '                                                          ''''####''''         
             ,#######,   #######,   ,#######,      ##                                
            ,#'     '#,  ##    ##  ,#'     '#,    #''#        ,####,   ,####,        
            ##       ##  ##   ,#'  ##            #'  '#       #'       #'  '#        
            ##       ##  #######   ##           ,######,      #####,   #    #        
            '#,     ,#'  ##    ##  '#,     ,#' ,#      #,     #,   #   #,  ,#        
             '#######'   ##     ##  '#######'  #'      '#     '####' # '####'        


                #########################################################
                #                        -***-                          #
                #          Department of theory and spectroscopy        #
                #                                                       #
                #                      Frank Neese                      #
                #                                                       #
                #     Directorship, Architecture, Infrastructure        #
                #                    SHARK, DRIVERS                     #
                #        Core code/Algorithms in most modules           #
                #                                                       #
                #        Max Planck Institute fuer Kohlenforschung      #
                #                Kaiser Wilhelm Platz 1                 #
                #                 D-45470 Muelheim/Ruhr                 #
                #                      Germany                          #
                #                                                       #
                #                  All rights reserved                  #
                #                        -***-                          #
                #########################################################


                         Program Version 6.0.1  -  RELEASE   -


 With contributions from (in alphabetic order):
[Max-Planck-Institut fuer Kohlenforschung]                               
  Daniel Aravena         : Magnetic Suceptibility                        
  Michael Atanasov       : Ab Initio Ligand Field Theory (pilot matlab implementation)
  Alexander A. Auer      : GIAO ZORA, VPT2 properties, NMR spectrum      
  Ute Becker             : All parallelization in ORCA, NUMFREQ, NUMCALC 
  Giovanni Bistoni       : ED, misc. LED, open-shell LED, HFLD           
  Martin Brehm           : Molecular dynamics                            
  Dmytro Bykov           : pre 5.0 version of the SCF Hessian            
  Marcos Casanova-Páez   : Triplet and SCS-CIS(D). UHF-(DLPNO)-IP/EA/STEOM-CCSD. UHF-CVS-IP/STEOM-CCSD   
  Vijay G. Chilkuri      : MRCI spin determinant printing, contributions to CSF-ICE 
  Pauline Colinet        : FMM embedding                                 
  Dipayan Datta          : RHF DLPNO-CCSD density                        
  Achintya Kumar Dutta   : EOM-CC, STEOM-CC                              
  Nicolas Foglia         : Exact transition moments, OPA infrastructure, MCD improvements    
  Dmitry Ganyushin       : Spin-Orbit,Spin-Spin,Magnetic field MRCI      
  Miquel Garcia-Rates    : C-PCM and meta-GGA Hessian, CCSD/C-PCM, Gaussian charge scheme 
  Tiago L. C. Gouveia    : GS-ROHF, GS-ROCIS                             
  Yang Guo               : DLPNO-NEVPT2, F12-NEVPT2, CIM, IAO-localization        
  Andreas Hansen         : Spin unrestricted coupled pair/coupled cluster methods 
  Ingolf Harden          : AUTO-CI MPn and infrastructure                
  Benjamin Helmich-Paris : MC-RPA, TRAH-(SCF,CASSCF), AVAS, COSX integrals, SCF dyn. polar. 
  Lee Huntington         : MR-EOM, pCC                                   
  Robert Izsak           : Overlap fitted RIJCOSX, COSX-SCS-MP3, EOM     
  Riya Kayal             : Wick's Theorem for AUTO-CI, AUTO-CI UHF-CCSDT 
  Emily Kempfer          : AUTO-CI, RHF CISDT and CCSDT                  
  Christian Kollmar      : KDIIS, OOCD, Brueckner-CCSD(T), CCSD density, CASPT2, CASPT2-K, improved NEVPT2 
  Axel Koslowski         : Symmetry handling                             
  Simone Kossmann        : meta-GGA functionals, TD-DFT gradient, OOMP2, (MP2 Hessian; deprecated post 5.0) 
  Lucas Lang             : DCDCAS                                        
  Marvin Lechner         : AUTO-CI (C++ implementation), FIC-MRCC        
  Spencer Leger          : CASSCF response                               
  Dagmar Lenk            : GEPOL surface, SMD, ORCA-2-JSON               
  Dimitrios Liakos       : Extrapolation schemes; Compound Job, initial MDCI parallelization 
  Dimitrios Manganas     : Further ROCIS development; embedding schemes. LFT, Crystal Embedding 
  Dimitrios Pantazis     : SARC Basis sets                               
  Anastasios Papadopoulos: AUTO-CI, single reference methods and gradients 
  Taras Petrenko         : pre 6.0 DFT Hessian and TD-DFT gradient, (ASA, deprecated), ECA, 1-Electron XAS/XES, NRVS 
  Peter Pinski           : DLPNO-MP2, DLPNO-MP2 Gradient                 
  Christoph Reimann      : Effective Core Potentials                     
  Marius Retegan         : Local ZFS, SOC                                
  Christoph Riplinger    : Optimizer, TS searches, QM/MM, DLPNO-CCSD(T), (RO)-DLPNO pert. Triples 
  Michael Roemelt        : Original ROCIS implementation                 
  Masaaki Saitow         : Open-shell DLPNO-CCSD energy and density      
  Barbara Sandhoefer     : DKH picture change effects                    
  Kantharuban Sivalingam : CASSCF convergence/infrastructure, NEVPT2 and variants, FIC-MRCI 
  Bernardo de Souza      : ESD, SOC TD-DFT                               
  Georgi L. Stoychev     : AutoAux, RI-MP2 NMR, DLPNO-MP2 response, X2C  
  Van Anh Tran           : RI-MP2 g-tensors                              
  Willem Van den Heuvel  : Paramagnetic NMR                              
  Zikuan Wang            : NOTCH, Electric field optimization            
  Frank Wennmohs         : Technical directorship and infrastructure     
  Hang Xu                : AUTO-CI-Response properties                   
                                                                         
[FACCTs GmbH]                                                            
  Markus Bursch, Miquel Garcia-Rates, Christoph Riplinger, Bernardo de Souza, Georgi L. Stoychev 
                                                                 
  APM, Basis sets (HGBS, AHGBS, def-TZVP (Ac-Lr), def2-XVPD (La-Lu)), CI-OPT, improved COSX, DLPNO-Multilevel,           
  DOCKER, DRACO, updates on ESD, GOAT, IRC, LR-CPCM, MBIS, meta-GGA TD-DFT gradient, ML-optimized integration grids, 
  MM, NACMEs, nearIR, NEB, NEB-TS, NL-DFT gradient (VV10), 2- and 3-layer-ONIOM, interface openCOSMO-RS, QMMM,   
  Crystal-QMMM, SF, symmetry and pop. for TD-DFT, r2SCAN hybrids, SOLVATOR                                   
                                                                         
[Other institutions]                                                     
  V. Asgeirsson          : NEB                                           
  Christoph Bannwarth    : sTDA-DFT, sTD-DFT, PBEh-3c, B97-3c, D3        
  Sebastian Ehlert       : rSCAN, r2SCAN, r2SCAN-3c, D4, dhf basis sets  
  Marvin Friede          : D4 for Fr, Ra, Ac-Lr                          
  Lars Goerigk           : TD-DFT with DH, B97 family of functionals     
  Stefan Grimme          : VdW corrections, initial TS optimization, DFT functionals, gCP, sTDA/sTD-DF 
  Waldemar Hujo          : DFT-NL                                        
  H. Jonsson             : NEB                                           
  Holger Kruse           : gCP                                           
  Marcel Mueller         : wB97X-3c, vDZP basis set                      
  Hagen Neugebauer       : wr2SCAN                                       
  Tobias Risthaus        : range-separated hybrid DFT                    
  Lukas Wittmann         : regularized MP2, r2SCAN double-hybrids, wr2SCAN        
                                                                         
We gratefully acknowledge several colleagues who have allowed us to      
interface, adapt or use parts of their codes:                            
  Ed Valeev, F. Pavosevic, A. Kumar             : LibInt (2-el integral package), F12 methods 
  Garnet Chan, S. Sharma, J. Yang, R. Olivares  : DMRG                   
  Ulf Ekstrom                                   : XCFun DFT Library      
  Mihaly Kallay                                 : mrcc  (arbitrary order and MRCC methods)
  Frank Weinhold                                : gennbo (NPA and NBO analysis)           
  Simon Mueller                                 : openCOSMO-RS                            
  Christopher J. Cramer and Donald G. Truhlar   : smd solvation model                     
  S Lehtola, MJT Oliveira, MAL Marques          : LibXC Library                           
  Liviu Ungur et al                             : ANISO software                          


 Your calculation uses the libint2 library for the computation of 2-el integrals
 For citations please refer to: http://libint.valeyev.net

 Your ORCA version has been built with support for libXC version: 6.2.2
 For citations please refer to: https://libxc.gitlab.io

 This ORCA versions uses:
   CBLAS   interface :  Fast vector & matrix operations
   LAPACKE interface :  Fast linear algebra routines
   SCALAPACK package :  Parallel linear algebra routines
   Shared memory     :  Shared parallel matrices
   BLAS/LAPACK       :  OpenBLAS 0.3.27  USE64BITINT DYNAMIC_ARCH NO_AFFINITY SkylakeX SINGLE_THREADED
        Core in use  :  SkylakeX
   Copyright (c) 2011-2014, The OpenBLAS Project


***************************************
The coordinates will be read from file: coord.xyz
***************************************


Your calculation utilizes the atom-pairwise dispersion correction
based on EEQ partial charges (D4)


Warning: RI is on but no J-basis has been assigned. Assigning Def2/J (nothing to worry about!)
================================================================================

----- Orbital basis set information -----
Your calculation utilizes the basis: def2-QZVPP
   F. Weigend and R. Ahlrichs, Phys. Chem. Chem. Phys. 7, 3297 (2005).

----- AuxJ basis set information -----
Your calculation utilizes the auxiliary basis: def2/J
   F. Weigend, Phys. Chem. Chem. Phys. 8, 1057 (2006).

================================================================================
                                        WARNINGS
                       Please study these warnings very carefully!
================================================================================


================================================================================
                                       INPUT FILE
================================================================================
NAME = orca.inp
|  1> !UKS wb97x-D4 def2-QZVPP defgrid3 CPCM(water) SP
|  2> %pal nprocs 12 end
|  3> * XYZFILE 1 1 coord.xyz
|  4> 
|  5> 
|  6>                          ****END OF INPUT****
================================================================================

                       ****************************
                       * Single Point Calculation *
                       ****************************

---------------------------------
CARTESIAN COORDINATES (ANGSTROEM)
---------------------------------
  N     -4.302785   -0.828163    0.153148
  C     -4.471876    0.490485   -0.053873
  C     -3.410371    1.337761   -0.166780
  C     -2.105660    0.828908   -0.063479
  C     -1.950592   -0.548386    0.149685
  C     -3.063060   -1.334340    0.251944
  H     -5.490752    0.842592   -0.124133
  H     -3.591832    2.390591   -0.333296
  N     -1.053044    1.669253   -0.172558
  H     -0.976080   -1.003741    0.234659
  H     -2.984676   -2.398782    0.416411
  C     -5.479732   -1.687410    0.294793
  H     -5.163688   -2.724224    0.330021
  H     -6.003701   -1.437257    1.213663
  H     -6.139156   -1.541631   -0.556157
  H     -1.221026    2.659597   -0.328263
  N      0.184086    1.206331   -0.067811
  C      1.155306    2.022782   -0.166707
  C      2.543488    1.547205    0.022336
  H      1.022970    3.094865   -0.320032
  O      3.403924    2.372499    0.254347
  C      2.858952    0.097078   -0.030950
  C      3.874388   -0.383434    0.797200
  C      4.235838   -1.719743    0.758223
  C      3.608015   -2.583639   -0.130657
  C      2.615201   -2.107277   -0.975846
  C      2.234011   -0.774743   -0.922710
  H      4.370167    0.286203    1.487905
  H      5.010623   -2.087531    1.417779
  H      3.895819   -3.626296   -0.167200
  H      2.135004   -2.773777   -1.679975
  H      1.466647   -0.417748   -1.594581

----------------------------
CARTESIAN COORDINATES (A.U.)
----------------------------
  NO LB      ZA    FRAG     MASS         X           Y           Z
   0 N     7.0000    0    14.007   -8.131086   -1.565002    0.289408
   1 C     6.0000    0    12.011   -8.450621    0.926882   -0.101805
   2 C     6.0000    0    12.011   -6.444667    2.528003   -0.315169
   3 C     6.0000    0    12.011   -3.979121    1.566410   -0.119959
   4 C     6.0000    0    12.011   -3.686085   -1.036299    0.282863
   5 C     6.0000    0    12.011   -5.788345   -2.521538    0.476106
   6 H     1.0000    0     1.008  -10.376017    1.592269   -0.234578
   7 H     1.0000    0     1.008   -6.787580    4.517563   -0.629838
   8 N     7.0000    0    14.007   -1.989965    3.154431   -0.326088
   9 H     1.0000    0     1.008   -1.844524   -1.896795    0.443440
  10 H     1.0000    0     1.008   -5.640221   -4.533041    0.786902
  11 C     6.0000    0    12.011  -10.355192   -3.188743    0.557078
  12 H     1.0000    0     1.008   -9.757956   -5.148036    0.623649
  13 H     1.0000    0     1.008  -11.345351   -2.716021    2.293491
  14 H     1.0000    0     1.008  -11.601323   -2.913261   -1.050984
  15 H     1.0000    0     1.008   -2.307404    5.025911   -0.620328
  16 N     7.0000    0    14.007    0.347873    2.279634   -0.128145
  17 C     6.0000    0    12.011    2.183213    3.822504   -0.315031
  18 C     6.0000    0    12.011    4.806496    2.923794    0.042208
  19 H     1.0000    0     1.008    1.933134    5.848448   -0.604772
  20 O     8.0000    0    15.999    6.432485    4.483373    0.480646
  21 C     6.0000    0    12.011    5.402637    0.183450   -0.058487
  22 C     6.0000    0    12.011    7.321532   -0.724586    1.506489
  23 C     6.0000    0    12.011    8.004574   -3.249843    1.432833
  24 C     6.0000    0    12.011    6.818159   -4.882369   -0.246906
  25 C     6.0000    0    12.011    4.942014   -3.982176   -1.844082
  26 C     6.0000    0    12.011    4.221668   -1.464053   -1.743669
  27 H     1.0000    0     1.008    8.258419    0.540845    2.811733
  28 H     1.0000    0     1.008    9.468704   -3.944861    2.679215
  29 H     1.0000    0     1.008    7.362032   -6.852706   -0.315961
  30 H     1.0000    0     1.008    4.034573   -5.241679   -3.174693
  31 H     1.0000    0     1.008    2.771560   -0.789429   -3.013322

--------------------------------
INTERNAL COORDINATES (ANGSTROEM)
--------------------------------
 N      0   0   0     0.000000000000     0.00000000     0.00000000
 C      1   0   0     1.345467789457     0.00000000     0.00000000
 C      2   1   0     1.362871676833   121.61137728     0.00000000
 C      3   2   1     1.404233745707   119.49171883   359.90217479
 C      4   3   2     1.402292350822   118.02375729     0.21668468
 C      1   2   3     1.342718724442   119.78986728   359.95813735
 H      2   1   3     1.080288591979   116.61405225   180.10278644
 H      3   2   1     1.081252253064   119.16891744   179.97433714
 N      4   3   2     1.351324479203   119.50235606   180.13997152
 H      5   4   3     1.079000839154   121.75823997   179.77356294
 H      6   1   2     1.079921246597   116.73063903   180.09917003
 C      1   2   3     1.464093968639   119.27753865   178.72012946
 H     12   1   2     1.084484842597   109.26614748   172.98439358
 H     12   1   2     1.086941923176   109.52593058   292.87135933
 H     12   1   2     1.086373412451   109.47617197    53.30735514
 H      9   4   3     1.016486014368   119.30851860     0.00000000
 N      9   4   3     1.325051558120   120.24029716   179.51491031
 C     17   9   4     1.272651332366   118.83172225   180.42339898
 C     18  17   9     1.479513111164   119.99285797   176.54120210
 H     18  17   9     1.091047258366   123.28071160     0.92234546
 O     19  18  17     1.214614612081   118.07778705   198.08843974
 C     19  18  17     1.485000664017   120.57247368    16.27100744
 C     22  19  18     1.395648290026   118.00034167   213.98360810
 C     23  22  19     1.384877490246   120.35876787   181.92344987
 C     24  23  22     1.389455220260   120.00128876     1.49728653
 C     25  24  23     1.388143898848   119.95454552   359.76711650
 C     26  25  24     1.387002236010   120.19362573   359.07523773
 H     23  22  19     1.082258859714   119.93186703     3.10978448
 H     24  23  22     1.081930508946   119.85200145   181.21319925
 H     25  24  23     1.082266744548   120.02894165   179.49611175
 H     26  25  24     1.081946566901   120.15094282   179.04553697
 H     27  26  25     1.080603843205   119.25763438   179.37757127

---------------------------
INTERNAL COORDINATES (A.U.)
---------------------------
 N      0   0   0     0.000000000000     0.00000000     0.00000000
 C      1   0   0     2.542565644087     0.00000000     0.00000000
 C      2   1   0     2.575454224892   121.61137728     0.00000000
 C      3   2   1     2.653617207397   119.49171883   359.90217479
 C      4   3   2     2.649948502747   118.02375729     0.21668468
 C      1   2   3     2.537370664084   119.78986728   359.95813735
 H      2   1   3     2.041449584439   116.61405225   180.10278644
 H      3   2   1     2.043270639976   119.16891744   179.97433714
 N      4   3   2     2.553633183757   119.50235606   180.13997152
 H      5   4   3     2.039016084273   121.75823997   179.77356294
 H      6   1   2     2.040755402272   116.73063903   180.09917003
 C      1   2   3     2.766736635053   119.27753865   178.72012946
 H     12   1   2     2.049379348897   109.26614748   172.98439358
 H     12   1   2     2.054022558281   109.52593058   292.87135933
 H     12   1   2     2.052948228706   109.47617197    53.30735514
 H      9   4   3     1.920880186117   119.30851860     0.00000000
 N      9   4   3     2.503984558173   120.24029716   179.51491031
 C     17   9   4     2.404962482142   118.83172225   180.42339898
 C     18  17   9     2.795874591646   119.99285797   176.54120210
 H     18  17   9     2.061780517477   123.28071160     0.92234546
 O     19  18  17     2.295288975092   118.07778705   198.08843974
 C     19  18  17     2.806244563683   120.57247368    16.27100744
 C     22  19  18     2.637393047425   118.00034167   213.98360810
 C     23  22  19     2.617039185597   120.35876787   181.92344987
 C     24  23  22     2.625689841638   120.00128876     1.49728653
 C     25  24  23     2.623211803296   119.95454552   359.76711650
 C     26  25  24     2.621054373195   120.19362573   359.07523773
 H     23  22  19     2.045172850869   119.93186703     3.10978448
 H     24  23  22     2.044552357843   119.85200145   181.21319925
 H     25  24  23     2.045187751047   120.02894165   179.49611175
 H     26  25  24     2.044582702979   120.15094282   179.04553697
 H     27  26  25     2.042045322921   119.25763438   179.37757127

---------------------
BASIS SET INFORMATION
---------------------
There are 4 groups of distinct atoms

 Group   1 Type N   : 15s8p3d2f1g contracted to 7s4p3d2f1g pattern {8211111/5111/111/11/1}
 Group   2 Type C   : 15s8p3d2f1g contracted to 7s4p3d2f1g pattern {8211111/5111/111/11/1}
 Group   3 Type H   : 7s3p2d1f contracted to 4s3p2d1f pattern {4111/111/11/1}
 Group   4 Type O   : 15s8p3d2f1g contracted to 7s4p3d2f1g pattern {8211111/5111/111/11/1}

Atom   0N    basis set group =>   1
Atom   1C    basis set group =>   2
Atom   2C    basis set group =>   2
Atom   3C    basis set group =>   2
Atom   4C    basis set group =>   2
Atom   5C    basis set group =>   2
Atom   6H    basis set group =>   3
Atom   7H    basis set group =>   3
Atom   8N    basis set group =>   1
Atom   9H    basis set group =>   3
Atom  10H    basis set group =>   3
Atom  11C    basis set group =>   2
Atom  12H    basis set group =>   3
Atom  13H    basis set group =>   3
Atom  14H    basis set group =>   3
Atom  15H    basis set group =>   3
Atom  16N    basis set group =>   1
Atom  17C    basis set group =>   2
Atom  18C    basis set group =>   2
Atom  19H    basis set group =>   3
Atom  20O    basis set group =>   4
Atom  21C    basis set group =>   2
Atom  22C    basis set group =>   2
Atom  23C    basis set group =>   2
Atom  24C    basis set group =>   2
Atom  25C    basis set group =>   2
Atom  26C    basis set group =>   2
Atom  27H    basis set group =>   3
Atom  28H    basis set group =>   3
Atom  29H    basis set group =>   3
Atom  30H    basis set group =>   3
Atom  31H    basis set group =>   3
---------------------------------
AUXILIARY/J BASIS SET INFORMATION
---------------------------------
There are 4 groups of distinct atoms

 Group   1 Type N   : 12s5p4d2f1g contracted to 6s4p3d1f1g pattern {711111/2111/211/2/1}
 Group   2 Type C   : 12s5p4d2f1g contracted to 6s4p3d1f1g pattern {711111/2111/211/2/1}
 Group   3 Type H   : 5s2p1d contracted to 3s1p1d pattern {311/2/1}
 Group   4 Type O   : 12s5p4d2f1g contracted to 6s4p3d1f1g pattern {711111/2111/211/2/1}

Atom   0N    basis set group =>   1
Atom   1C    basis set group =>   2
Atom   2C    basis set group =>   2
Atom   3C    basis set group =>   2
Atom   4C    basis set group =>   2
Atom   5C    basis set group =>   2
Atom   6H    basis set group =>   3
Atom   7H    basis set group =>   3
Atom   8N    basis set group =>   1
Atom   9H    basis set group =>   3
Atom  10H    basis set group =>   3
Atom  11C    basis set group =>   2
Atom  12H    basis set group =>   3
Atom  13H    basis set group =>   3
Atom  14H    basis set group =>   3
Atom  15H    basis set group =>   3
Atom  16N    basis set group =>   1
Atom  17C    basis set group =>   2
Atom  18C    basis set group =>   2
Atom  19H    basis set group =>   3
Atom  20O    basis set group =>   4
Atom  21C    basis set group =>   2
Atom  22C    basis set group =>   2
Atom  23C    basis set group =>   2
Atom  24C    basis set group =>   2
Atom  25C    basis set group =>   2
Atom  26C    basis set group =>   2
Atom  27H    basis set group =>   3
Atom  28H    basis set group =>   3
Atom  29H    basis set group =>   3
Atom  30H    basis set group =>   3
Atom  31H    basis set group =>   3


           ************************************************************
           *        Program running with 12 parallel MPI-processes    *
           *              working on a common directory               *
           ************************************************************
------------------------------------------------------------------------------
                             ORCA STARTUP CALCULATIONS
                           -- RI-GTO INTEGRALS CHOSEN --
------------------------------------------------------------------------------
------------------------------------------------------------------------------
                   ___                                                        
                  /   \      - P O W E R E D   B Y -                         
                 /     \                                                     
                 |  |  |   _    _      __       _____    __    __             
                 |  |  |  | |  | |    /  \     |  _  \  |  |  /  |          
                  \  \/   | |  | |   /    \    | | | |  |  | /  /          
                 / \  \   | |__| |  /  /\  \   | |_| |  |  |/  /          
                |  |  |   |  __  | /  /__\  \  |    /   |      \           
                |  |  |   | |  | | |   __   |  |    \   |  |\   \          
                \     /   | |  | | |  |  |  |  | |\  \  |  | \   \       
                 \___/    |_|  |_| |__|  |__|  |_| \__\ |__|  \__/        
                                                                              
                      - O R C A' S   B I G   F R I E N D -                    
                                      &                                       
                       - I N T E G R A L  F E E D E R -                       
                                                                              
 v1 FN, 2020, v2 2021, v3 2022-2024                                           
------------------------------------------------------------------------------


----------------------
SHARK INTEGRAL PACKAGE
----------------------

Number of atoms                             ...     32
Number of basis functions                   ...   1446
Number of shells                            ...    446
Maximum angular momentum                    ...      4
Integral batch strategy                     ... SHARK/LIBINT Hybrid
RI-J (if used) integral strategy            ... SPLIT-RIJ (Revised 2003 algorithm where possible)
Printlevel                                  ...      1
Contraction scheme used                     ... SEGMENTED contraction
Prescreening option                         ... SCHWARTZ
   Thresh                                   ... 1.000e-10
   Tcut                                     ... 1.000e-11
   Tpresel                                  ... 1.000e-11 
Coulomb Range Separation                    ... NOT USED
Exchange Range Separation                   ... Long Range
   Mu parameter                             ... 3.000e-01
   Scaling (regular/separated)              ... 1.670e-01 8.330e-01
Multipole approximations                    ... NOT USED
Finite Nucleus Model                        ... NOT USED
CABS basis                                  ... NOT available
Auxiliary Coulomb fitting basis             ... AVAILABLE
   # of basis functions in Aux-J            ...   1036
   # of shells in Aux-J                     ...    340
   Maximum angular momentum in Aux-J        ...      4
Auxiliary J/K fitting basis                 ... NOT available
Auxiliary Correlation fitting basis         ... NOT available
Auxiliary 'external' fitting basis          ... NOT available

Checking pre-screening integrals            ... done (  0.0 sec) Dimension = 446
Check shell pair data                       ... done (  0.0 sec)
Shell pair information
Shell pair cut-off parameter TPreSel        ...   1.0e-11
Total number of shell pairs                 ...     99681
Shell pairs after pre-screening             ...     58506
Total number of primitive shell pairs       ...    248946
Primitive shell pairs kept                  ...    103612
          la=0 lb=0:   9250 shell pairs
          la=1 lb=0:  13240 shell pairs
          la=1 lb=1:   4634 shell pairs
          la=2 lb=0:   8170 shell pairs
          la=2 lb=1:   5919 shell pairs
          la=2 lb=2:   1867 shell pairs
          la=3 lb=0:   4781 shell pairs
          la=3 lb=1:   3497 shell pairs
          la=3 lb=2:   2111 shell pairs
          la=3 lb=3:    635 shell pairs
          la=4 lb=0:   1799 shell pairs
          la=4 lb=1:   1278 shell pairs
          la=4 lb=2:    780 shell pairs
          la=4 lb=3:    454 shell pairs
          la=4 lb=4:     91 shell pairs

Calculating one electron integrals          ... done (  0.1 sec)
Calculating RI/J V-Matrix + Cholesky decomp.... done (  0.0 sec)
Calculating Nuclear repulsion               ... done (  0.0 sec) ENN=   1183.708593628553 Eh

Diagonalization of the overlap matrix:
Smallest eigenvalue                        ... 6.063e-06
Time for diagonalization                   ...    0.279 sec
Threshold for overlap eigenvalues          ... 1.000e-07
Number of eigenvalues below threshold      ... 0
Time for construction of square roots      ...    0.192 sec
Total time needed                          ...    0.487 sec

-------------------
DFT GRID GENERATION
-------------------

General Integration Accuracy     IntAcc      ... 4.959
Radial Grid Type                 RadialGrid  ... OptM3 with GC (2021)
Angular Grid (max. ang.)         AngularGrid ... 6 (Lebedev-590)
Angular grid pruning method      GridPruning ... 4 (adaptive)
Weight generation scheme         WeightScheme... mBecke (2022)
Basis function cutoff            BFCut       ... 1.0000e-10
Integration weight cutoff        WCut        ... 1.0000e-14
Partially contracted basis set               ... off
Rotationally invariant grid construction     ... off
Angular grids for H and He will be reduced by one unit
Diffuse basis detected: some atoms will have their outermost
                        angular grid increased by 1.

Total number of grid points                  ...   385652
Total number of batches                      ...     6041
Average number of points per batch           ...       63
Average number of grid points per atom       ...    12052

--------------------
COSX GRID GENERATION
--------------------

GRIDX 1
-------
General Integration Accuracy     IntAcc      ... 4.020
Radial Grid Type                 RadialGrid  ... OptM3 with GC (2021)
Angular Grid (max. ang.)         AngularGrid ... 2 (Lebedev-110)
Angular grid pruning method      GridPruning ... 4 (adaptive)
Weight generation scheme         WeightScheme... mBecke (2022)
Basis function cutoff            BFCut       ... 1.0000e-10
Integration weight cutoff        WCut        ... 1.0000e-14
Partially contracted basis set               ... on
Rotationally invariant grid construction     ... off
Angular grids for H and He will be reduced by one unit
Diffuse basis detected: some atoms will have their outermost
                        angular grid increased by 1.

Total number of grid points                  ...    47429
Total number of batches                      ...      385
Average number of points per batch           ...      123
Average number of grid points per atom       ...     1482
UseSFitting                                  ... on

GRIDX 2
-------
General Integration Accuracy     IntAcc      ... 4.338
Radial Grid Type                 RadialGrid  ... OptM3 with GC (2021)
Angular Grid (max. ang.)         AngularGrid ... 3 (Lebedev-194)
Angular grid pruning method      GridPruning ... 4 (adaptive)
Weight generation scheme         WeightScheme... mBecke (2022)
Basis function cutoff            BFCut       ... 1.0000e-10
Integration weight cutoff        WCut        ... 1.0000e-14
Partially contracted basis set               ... on
Rotationally invariant grid construction     ... off
Angular grids for H and He will be reduced by one unit
Diffuse basis detected: some atoms will have their outermost
                        angular grid increased by 1.

Total number of grid points                  ...   102271
Total number of batches                      ...      817
Average number of points per batch           ...      125
Average number of grid points per atom       ...     3196
UseSFitting                                  ... on

GRIDX 3
-------
General Integration Accuracy     IntAcc      ... 4.871
Radial Grid Type                 RadialGrid  ... OptM3 with GC (2021)
Angular Grid (max. ang.)         AngularGrid ... 4 (Lebedev-302)
Angular grid pruning method      GridPruning ... 4 (adaptive)
Weight generation scheme         WeightScheme... mBecke (2022)
Basis function cutoff            BFCut       ... 1.0000e-10
Integration weight cutoff        WCut        ... 1.0000e-14
Partially contracted basis set               ... on
Rotationally invariant grid construction     ... off
Angular grids for H and He will be reduced by one unit
Diffuse basis detected: some atoms will have their outermost
                        angular grid increased by 1.

Total number of grid points                  ...   189204
Total number of batches                      ...     1494
Average number of points per batch           ...      126
Average number of grid points per atom       ...     5913
UseSFitting                                  ... on
Initializing property integral containers    ... done (  0.0 sec)

SHARK setup successfully completed in  12.1 seconds

Maximum memory used throughout the entire STARTUP-calculation: 161.4 MB


           ************************************************************
           *        Program running with 12 parallel MPI-processes    *
           *              working on a common directory               *
           ************************************************************
-------------------------------------------------------------------------------
                                 ORCA GUESS
                   Start orbitals & Density for SCF / CASSCF
-------------------------------------------------------------------------------

------------
SCF SETTINGS
------------
Hamiltonian:
 Density Functional     Method          .... DFT(GTOs)
 Exchange Functional    Exchange        .... WB97X-V
 Correlation Functional Correlation     .... WB97X-V
 Gradients option       PostSCFGGA      .... off
 Hybrid DFT is turned on
   Fraction HF Exchange ScalHFX         ....  0.167000
   Scaling of DF-GGA-X  ScalDFX         ....  0.000000
   Scaling of DF-GGA-C  ScalDFC         ....  1.000000
   Scaling of DF-LDA-C  ScalLDAC        ....  1.000000
   Perturbative correction              ....  0.000000
 Long-range corrected/Screened/Range-Separated Hybrid DFT is turned on
   Amount of maximum screened exact exchange              ....  0.833000
   Range separation parameter mu (erf(mu*r12)/r12)        ....  0.300000
 RI-approximation to the Coulomb term is turned on
   Number of AuxJ basis functions       .... 1036
   RIJ-COSX (HFX calculated with COS-X)).... on


General Settings:
 Integral files         IntName         .... orca
 Hartree-Fock type      HFTyp           .... UHF
 Total Charge           Charge          ....    1
 Multiplicity           Mult            ....    1
 Number of Electrons    NEL             ....  126
 Basis Dimension        Dim             .... 1446
 Nuclear Repulsion      ENuc            ....   1183.7085936286 Eh

Convergence Acceleration:
 AO-DIIS                CNVDIIS         .... on
   Start iteration      DIISMaxIt       ....    12
   Startup error        DIISStart       ....  0.200000
   # of expansion vecs  DIISMaxEq       ....     5
   Bias factor          DIISBfac        ....   1.050
   Max. coefficient     DIISMaxC        ....  10.000
 MO-DIIS                CNVKDIIS        .... off
 Trust-Rad. Augm. Hess. CNVTRAH         .... auto
   Auto Start mean grad. ratio tolernc. ....  1.125000
   Auto Start start iteration           ....    50
   Auto Start num. interpolation iter.  ....    10
   Max. Number of Micro iterations      ....    24
   Max. Number of Macro iterations      .... Maxiter - #DIIS iter
   Number of Davidson start vectors     ....     2
   Converg. threshold    (grad. norm)   ....   5.000e-05
   Grad. Scal. Fac. for Micro threshold ....   0.100
   Minimum threshold for Micro iter.    ....   1.000e-02
   NR start threshold (gradient norm)   ....   1.000e-04
   Initial trust radius                 ....   0.400
   Minimum AH scaling param. (alpha)    ....   1.000
   Maximum AH scaling param. (alpha)    .... 1000.000
   Quad. conv. algorithm                .... NR
   White noise on init. David. guess    .... on
   Maximum white noise                  ....   0.010
   Pseudo random numbers                .... off
   Inactive MOs                         .... canonical
   Orbital update algorithm             .... Taylor
   Preconditioner                       .... Diag
   Full preconditioner red. dimension   ....   250
 SOSCF                  CNVSOSCF        .... on
   Start iteration      SOSCFMaxIt      ....   150
   Startup grad/error   SOSCFStart      ....  0.003300
   Hessian update       SOSCFHessUp     .... L-BFGS
 Level Shifting         CNVShift        .... on
   Level shift para.    LevelShift      ....    0.2500
   Turn off err/grad.   ShiftErr        ....    0.0010
 Zerner damping         CNVZerner       .... off
 Static damping         CNVDamp         .... on
   Fraction old density DampFac         ....    0.7000
   Max. Damping (<1)    DampMax         ....    0.9800
   Min. Damping (>=0)   DampMin         ....    0.0000
   Turn off err/grad.   DampErr         ....    0.1000

SCF Procedure:
 Maximum # iterations   MaxIter         ....   125
 SCF integral mode      SCFMode         .... Direct
   Integral package                     .... SHARK and LIBINT hybrid scheme
 Reset frequency        DirectResetFreq ....    20
 Integral Threshold     Thresh          ....  1.000e-10 Eh
 Primitive CutOff       TCut            ....  1.000e-11 Eh

Convergence Tolerance:
 Convergence Check Mode ConvCheckMode   .... Total+1el-Energy
 Convergence forced     ConvForced      .... 0
 Energy Change          TolE            ....  1.000e-06 Eh
 1-El. energy change                    ....  1.000e-03 Eh
 Orbital Gradient       TolG            ....  5.000e-05
 Orbital Rotation angle TolX            ....  5.000e-05
 DIIS Error             TolErr          ....  1.000e-06

------------------------------
INITIAL GUESS: MODEL POTENTIAL
------------------------------
Loading Hartree-Fock densities                     ... done
Calculating cut-offs                               ... done
Initializing the effective Hamiltonian             ... done
Setting up the integral package (SHARK)            ... done
Starting the Coulomb interaction                   ... done (   0.6 sec)
Making the grid                                    ... done (   0.3 sec)
Mapping shells                                     ... done
Starting the XC term evaluation                    ... done (   0.5 sec)
  promolecular density results
     # of electrons  =    126.991360898
     EX              =    -70.005194878
     EC              =     -5.273138187
     EX+EC           =    -75.278333065
Transforming the Hamiltonian                       ... done (   0.1 sec)
Diagonalizing the Hamiltonian                      ... done (   0.3 sec)
Back transforming the eigenvectors                 ... done (   0.1 sec)
Now organizing SCF variables                       ... done
                      ------------------
                      INITIAL GUESS DONE (   2.4 sec)
                      ------------------
             **** ENERGY FILE WAS UPDATED (orca.en.tmp) ****
Finished Guess after   3.5 sec
Maximum memory used throughout the entire GUESS-calculation: 144.5 MB


           ************************************************************
           *        Program running with 12 parallel MPI-processes    *
           *              working on a common directory               *
           ************************************************************

-------------------------------------------------------------------------------------------
                                      ORCA LEAN-SCF
                              memory conserving SCF solver
-------------------------------------------------------------------------------------------

--------------------
CPCM SOLVATION MODEL
--------------------
CPCM parameters:
  Epsilon                                         ...      80.1510
  Refrac                                          ...       1.3328
  Rsolv                                           ...       1.3000
  Surface type                                    ... GAUSSIAN VDW
  Discretization scheme                           ... Constant charge density
    Threshold for H atoms                         ...       5.0000 (charges/Ang^2)
    Threshold for non-H atoms                     ...       5.0000 (charges/Ang^2)
  Epsilon function type                           ...         CPCM
Solvent:                                          ... WATER
Radii:
  Scheme                                          ... Element-dependent radii
  Radius for N  used is    3.5149 Bohr (=   1.8600 Ang.)
  Radius for C  used is    3.8550 Bohr (=   2.0400 Ang.)
  Radius for H  used is    2.4944 Bohr (=   1.3200 Ang.)
  Radius for O  used is    3.4469 Bohr (=   1.8240 Ang.)
Calculating surface                               ...        done! (  0.0s)
Cavity surface points                             ...         2931
Cavity Volume                                     ...    1992.8316
Cavity Surface-area                               ...    1061.8906
Calculating surface distance matrix               ...        done! (  0.1s)
Performing Cholesky decomposition & store         ...        done! (  0.3s)
Overall time for CPCM initialization              ...                 0.3s

----------------------------------------D-I-I-S--------------------------------------------
Iteration    Energy (Eh)           Delta-E    RMSDP     MaxDP     DIISErr   Damp  Time(sec)
-------------------------------------------------------------------------------------------
               ***  Starting incremental Fock matrix formation  ***
    1    -781.6538776298423272     0.00e+00  1.15e-04  2.86e-02  1.65e-01  0.700  76.2
    2    -781.7062527290624985    -5.24e-02  1.10e-04  2.88e-02  1.15e-01  0.700  33.2
                               ***Turning on AO-DIIS***
    3    -781.7374112118159246    -3.12e-02  9.20e-05  2.50e-02  7.89e-02  0.700  32.7
    4    -781.7577546613445065    -2.03e-02  2.47e-04  6.56e-02  5.46e-02  0.000  30.6
    5    -781.8073770598548435    -4.96e-02  2.86e-05  5.24e-03  4.32e-03  0.000  34.1
                              *** Initializing SOSCF ***
---------------------------------------S-O-S-C-F--------------------------------------
Iteration    Energy (Eh)           Delta-E    RMSDP     MaxDP     MaxGrad    Time(sec)
--------------------------------------------------------------------------------------
    6    -781.8080116237833863    -6.35e-04  1.55e-05  2.93e-03  1.38e-03    31.6
               *** Restarting incremental Fock matrix formation ***
    7    -781.8081734968204728    -1.62e-04  2.02e-05  2.49e-03  1.92e-03    77.8
    8    -781.8082630076087298    -8.95e-05  1.25e-05  2.35e-03  8.75e-04    55.4
    9    -781.8082880979764013    -2.51e-05  4.74e-06  4.76e-04  2.75e-04    49.2
   10    -781.8082921386530870    -4.04e-06  2.98e-06  4.86e-04  1.80e-04    41.8
   11    -781.8082930231316823    -8.84e-07  2.89e-06  4.89e-04  4.44e-05    38.5
                 **** Energy Check signals convergence ****

               *****************************************************
               *                     SUCCESS                       *
               *           SCF CONVERGED AFTER  11 CYCLES          *
               *****************************************************

Recomputing exchange energy using gridx3       ... done (  107.667 sec)
Old exchange energy                            :    -34.057032088 Eh
New exchange energy                            :    -34.057030826 Eh
Exchange energy change after final integration :      0.000001262 Eh
Total energy after final integration           :   -781.808291761 Eh
             **** ENERGY FILE WAS UPDATED (orca.en.tmp) ****

----------------
TOTAL SCF ENERGY
----------------

Total Energy       :       -781.80829176110410 Eh          -21274.08517 eV

Components:
Nuclear Repulsion  :       1183.70859362855276 Eh           32210.34838 eV
Electronic Energy  :      -1965.41477141027212 Eh          -53481.65488 eV
One Electron Energy:      -3389.71514028420461 Eh          -92238.83830 eV
Two Electron Energy:       1424.30036887393248 Eh           38757.18341 eV
CPCM Dielectric    :         -0.10211524141232 Eh              -2.77870 eV

Virial components:
Potential Energy   :      -1560.36843655172174 Eh          -42459.78377 eV
Kinetic Energy     :        778.56014479061764 Eh           21185.69860 eV
Virial Ratio       :          2.00417199235309

DFT components:
N(Alpha)           :       63.000005131604 electrons
N(Beta)            :       63.000005131604 electrons
N(Total)           :      126.000010263208 electrons
E(X)               :      -71.377536167996 Eh       
E(C)               :       -5.273051998838 Eh       
E(XC)              :      -76.650588166835 Eh       

CPCM Solvation Model Properties:
Surface-charge          :         -1.02801357451360
Corrected charge        :         -1.00000000000000
Outlying charge corr.   :          0.00004353256489 Eh               0.00118 eV
Free-energy (cav+disp)  :  This term is not implemented in the current solvation scheme

---------------
SCF CONVERGENCE
---------------

  Last Energy change         ...    8.8448e-07  Tolerance :   1.0000e-06
  Last MAX-Density change    ...    4.8863e-04  Tolerance :   1.0000e-05
  Last RMS-Density change    ...    2.8924e-06  Tolerance :   1.0000e-06
  Last DIIS Error            ...    1.3834e-03  Tolerance :   1.0000e-06
  Last Orbital Gradient      ...    4.4442e-05  Tolerance :   5.0000e-05
  Last Orbital Rotation      ...    1.3900e-04  Tolerance :   5.0000e-05


----------------------
UHF SPIN CONTAMINATION
----------------------

Warning: in a DFT calculation there is little theoretical justification to 
         calculate <S**2> as in Hartree-Fock theory. We will do it anyways
         but you should keep in mind that the values have only limited relevance

Expectation value of <S**2>     :     0.000000
Ideal value S*(S+1) for S=0.0   :     0.000000
Deviation                       :     0.000000

----------------
ORBITAL ENERGIES
----------------
                 SPIN UP ORBITALS
  NO   OCC          E(Eh)            E(eV) 
   0   1.0000     -19.223634      -523.1017 
   1   1.0000     -14.526624      -395.2895 
   2   1.0000     -14.506554      -394.7434 
   3   1.0000     -14.489439      -394.2777 
   4   1.0000     -10.385667      -282.6084 
   5   1.0000     -10.380417      -282.4655 
   6   1.0000     -10.361121      -281.9404 
   7   1.0000     -10.360333      -281.9190 
   8   1.0000     -10.331907      -281.1455 
   9   1.0000     -10.323528      -280.9175 
  10   1.0000     -10.314280      -280.6658 
  11   1.0000     -10.310869      -280.5730 
  12   1.0000     -10.297015      -280.1960 
  13   1.0000     -10.290686      -280.0238 
  14   1.0000     -10.289596      -279.9941 
  15   1.0000     -10.287589      -279.9395 
  16   1.0000     -10.283602      -279.8310 
  17   1.0000     -10.283556      -279.8298 
  18   1.0000      -1.211766       -32.9738 
  19   1.0000      -1.197933       -32.5974 
  20   1.0000      -1.178029       -32.0558 
  21   1.0000      -1.048870       -28.5412 
  22   1.0000      -1.010708       -27.5028 
  23   1.0000      -0.971475       -26.4352 
  24   1.0000      -0.952426       -25.9168 
  25   1.0000      -0.909875       -24.7590 
  26   1.0000      -0.892974       -24.2991 
  27   1.0000      -0.875761       -23.8307 
  28   1.0000      -0.839688       -22.8491 
  29   1.0000      -0.816162       -22.2089 
  30   1.0000      -0.777516       -21.1573 
  31   1.0000      -0.764045       -20.7907 
  32   1.0000      -0.741945       -20.1894 
  33   1.0000      -0.722348       -19.6561 
  34   1.0000      -0.697791       -18.9879 
  35   1.0000      -0.680922       -18.5288 
  36   1.0000      -0.653126       -17.7725 
  37   1.0000      -0.641683       -17.4611 
  38   1.0000      -0.626467       -17.0470 
  39   1.0000      -0.622068       -16.9273 
  40   1.0000      -0.611642       -16.6436 
  41   1.0000      -0.595892       -16.2151 
  42   1.0000      -0.593033       -16.1372 
  43   1.0000      -0.586136       -15.9496 
  44   1.0000      -0.579877       -15.7792 
  45   1.0000      -0.565194       -15.3797 
  46   1.0000      -0.552206       -15.0263 
  47   1.0000      -0.542631       -14.7657 
  48   1.0000      -0.536702       -14.6044 
  49   1.0000      -0.530858       -14.4454 
  50   1.0000      -0.529262       -14.4020 
  51   1.0000      -0.517068       -14.0701 
  52   1.0000      -0.509465       -13.8633 
  53   1.0000      -0.492751       -13.4084 
  54   1.0000      -0.472501       -12.8574 
  55   1.0000      -0.456538       -12.4230 
  56   1.0000      -0.444218       -12.0878 
  57   1.0000      -0.433815       -11.8047 
  58   1.0000      -0.405072       -11.0226 
  59   1.0000      -0.386554       -10.5187 
  60   1.0000      -0.360181        -9.8010 
  61   1.0000      -0.359590        -9.7849 
  62   1.0000      -0.343117        -9.3367 
  63   0.0000      -0.023545        -0.6407 
  64   0.0000       0.021318         0.5801 
  65   0.0000       0.029303         0.7974 
  66   0.0000       0.055280         1.5043 
  67   0.0000       0.061408         1.6710 
  68   0.0000       0.087241         2.3740 
  69   0.0000       0.094771         2.5788 
  70   0.0000       0.098186         2.6718 
  71   0.0000       0.111421         3.0319 
  72   0.0000       0.118464         3.2236 
  73   0.0000       0.122262         3.3269 

                 SPIN DOWN ORBITALS
  NO   OCC          E(Eh)            E(eV) 
   0   1.0000     -19.223634      -523.1017 
   1   1.0000     -14.526624      -395.2895 
   2   1.0000     -14.506554      -394.7434 
   3   1.0000     -14.489439      -394.2777 
   4   1.0000     -10.385667      -282.6084 
   5   1.0000     -10.380417      -282.4655 
   6   1.0000     -10.361121      -281.9404 
   7   1.0000     -10.360333      -281.9190 
   8   1.0000     -10.331907      -281.1455 
   9   1.0000     -10.323528      -280.9175 
  10   1.0000     -10.314280      -280.6658 
  11   1.0000     -10.310869      -280.5730 
  12   1.0000     -10.297015      -280.1960 
  13   1.0000     -10.290686      -280.0238 
  14   1.0000     -10.289596      -279.9941 
  15   1.0000     -10.287589      -279.9395 
  16   1.0000     -10.283602      -279.8310 
  17   1.0000     -10.283556      -279.8298 
  18   1.0000      -1.211766       -32.9738 
  19   1.0000      -1.197933       -32.5974 
  20   1.0000      -1.178029       -32.0558 
  21   1.0000      -1.048870       -28.5412 
  22   1.0000      -1.010708       -27.5028 
  23   1.0000      -0.971475       -26.4352 
  24   1.0000      -0.952426       -25.9168 
  25   1.0000      -0.909875       -24.7590 
  26   1.0000      -0.892974       -24.2991 
  27   1.0000      -0.875761       -23.8307 
  28   1.0000      -0.839688       -22.8491 
  29   1.0000      -0.816162       -22.2089 
  30   1.0000      -0.777516       -21.1573 
  31   1.0000      -0.764045       -20.7907 
  32   1.0000      -0.741945       -20.1894 
  33   1.0000      -0.722348       -19.6561 
  34   1.0000      -0.697791       -18.9879 
  35   1.0000      -0.680922       -18.5288 
  36   1.0000      -0.653126       -17.7725 
  37   1.0000      -0.641683       -17.4611 
  38   1.0000      -0.626467       -17.0470 
  39   1.0000      -0.622068       -16.9273 
  40   1.0000      -0.611642       -16.6436 
  41   1.0000      -0.595892       -16.2151 
  42   1.0000      -0.593033       -16.1372 
  43   1.0000      -0.586136       -15.9496 
  44   1.0000      -0.579877       -15.7792 
  45   1.0000      -0.565194       -15.3797 
  46   1.0000      -0.552206       -15.0263 
  47   1.0000      -0.542631       -14.7657 
  48   1.0000      -0.536702       -14.6044 
  49   1.0000      -0.530858       -14.4454 
  50   1.0000      -0.529262       -14.4020 
  51   1.0000      -0.517068       -14.0701 
  52   1.0000      -0.509465       -13.8633 
  53   1.0000      -0.492751       -13.4084 
  54   1.0000      -0.472501       -12.8574 
  55   1.0000      -0.456538       -12.4230 
  56   1.0000      -0.444218       -12.0878 
  57   1.0000      -0.433815       -11.8047 
  58   1.0000      -0.405072       -11.0226 
  59   1.0000      -0.386554       -10.5187 
  60   1.0000      -0.360181        -9.8010 
  61   1.0000      -0.359590        -9.7849 
  62   1.0000      -0.343117        -9.3367 
  63   0.0000      -0.023545        -0.6407 
  64   0.0000       0.021318         0.5801 
  65   0.0000       0.029303         0.7974 
  66   0.0000       0.055280         1.5043 
  67   0.0000       0.061408         1.6710 
  68   0.0000       0.087241         2.3740 
  69   0.0000       0.094771         2.5788 
  70   0.0000       0.098186         2.6718 
  71   0.0000       0.111421         3.0319 
  72   0.0000       0.118464         3.2236 
  73   0.0000       0.122262         3.3269 
*Only the first 10 virtual orbitals were printed.

                    ********************************
                    * MULLIKEN POPULATION ANALYSIS *
                    ********************************

--------------------------------------------
MULLIKEN ATOMIC CHARGES AND SPIN POPULATIONS
--------------------------------------------
   0 N :   -0.216006   -0.000000
   1 C :    0.185332    0.000000
   2 C :   -0.131271    0.000000
   3 C :    0.320169   -0.000000
   4 C :   -0.094397   -0.000000
   5 C :    0.135564    0.000000
   6 H :    0.135712   -0.000000
   7 H :    0.112653    0.000000
   8 N :   -0.092913    0.000000
   9 H :    0.098037   -0.000000
  10 H :    0.145501   -0.000000
  11 C :    0.013201    0.000000
  12 H :    0.091760   -0.000000
  13 H :    0.093858   -0.000000
  14 H :    0.084900   -0.000000
  15 H :    0.194666   -0.000000
  16 N :   -0.178428   -0.000000
  17 C :    0.073500    0.000000
  18 C :    0.174808   -0.000000
  19 H :    0.085565   -0.000000
  20 O :   -0.399620   -0.000000
  21 C :    0.152726   -0.000000
  22 C :   -0.093287    0.000000
  23 C :   -0.119370   -0.000000
  24 C :   -0.066776    0.000000
  25 C :   -0.125740   -0.000000
  26 C :   -0.051068    0.000000
  27 H :    0.084860   -0.000000
  28 H :    0.102966   -0.000000
  29 H :    0.103891   -0.000000
  30 H :    0.106920   -0.000000
  31 H :    0.072286   -0.000000
Sum of atomic charges         :    1.0000000
Sum of atomic spin populations:    0.0000000

-----------------------------------------------------
MULLIKEN REDUCED ORBITAL CHARGES AND SPIN POPULATIONS
-----------------------------------------------------
CHARGE
  0 N s       :     3.505758  s :     3.505758
      pz      :     1.348054  p :     3.577285
      px      :     1.119142
      py      :     1.110089
      dz2     :     0.005143  d :     0.118469
      dxz     :     0.022338
      dyz     :     0.019319
      dx2y2   :     0.033819
      dxy     :     0.037850
      f0      :     0.001734  f :     0.013757
      f+1     :     0.001050
      f-1     :     0.001119
      f+2     :     0.001466
      f-2     :     0.001108
      f+3     :     0.005124
      f-3     :     0.002157
      g0      :     0.000034  g :     0.000736
      g+1     :     0.000058
      g-1     :     0.000050
      g+2     :     0.000061
      g-2     :     0.000048
      g+3     :     0.000025
      g-3     :     0.000097
      g+4     :     0.000185
      g-4     :     0.000180

  1 C s       :     3.286537  s :     3.286537
      pz      :     0.853893  p :     2.403035
      px      :     0.864487
      py      :     0.684655
      dz2     :     0.004905  d :     0.104195
      dxz     :     0.012838
      dyz     :     0.034231
      dx2y2   :     0.034818
      dxy     :     0.017403
      f0      :     0.002467  f :     0.019261
      f+1     :     0.000405
      f-1     :     0.001380
      f+2     :     0.002818
      f-2     :     0.002056
      f+3     :     0.007503
      f-3     :     0.002632
      g0      :     0.000094  g :     0.001640
      g+1     :     0.000080
      g-1     :     0.000209
      g+2     :     0.000141
      g-2     :     0.000069
      g+3     :     0.000081
      g-3     :     0.000230
      g+4     :     0.000315
      g-4     :     0.000421

  2 C s       :     3.349408  s :     3.349408
      pz      :     0.986804  p :     2.687855
      px      :     0.757098
      py      :     0.943952
      dz2     :     0.002098  d :     0.080084
      dxz     :     0.019651
      dyz     :     0.011293
      dx2y2   :     0.035535
      dxy     :     0.011506
      f0      :     0.002223  f :     0.012985
      f+1     :     0.000710
      f-1     :     0.000679
      f+2     :     0.001139
      f-2     :     0.001963
      f+3     :     0.003897
      f-3     :     0.002374
      g0      :     0.000049  g :     0.000939
      g+1     :     0.000107
      g-1     :     0.000067
      g+2     :     0.000041
      g-2     :     0.000072
      g+3     :     0.000040
      g-3     :     0.000141
      g+4     :     0.000216
      g-4     :     0.000206

  3 C s       :     3.293802  s :     3.293802
      pz      :     0.808813  p :     2.241542
      px      :     0.693558
      py      :     0.739171
      dz2     :     0.002622  d :     0.113783
      dxz     :     0.044111
      dyz     :     0.037108
      dx2y2   :     0.000161
      dxy     :     0.029781
      f0      :     0.003499  f :     0.028584
      f+1     :     0.001153
      f-1     :     0.001430
      f+2     :     0.002717
      f-2     :     0.004291
      f+3     :     0.012124
      f-3     :     0.003370
      g0      :     0.000094  g :     0.002119
      g+1     :     0.000257
      g-1     :     0.000182
      g+2     :     0.000133
      g-2     :     0.000155
      g+3     :     0.000079
      g-3     :     0.000288
      g+4     :     0.000460
      g-4     :     0.000471

  4 C s       :     3.333921  s :     3.333921
      pz      :     0.989312  p :     2.664946
      px      :     0.916770
      py      :     0.758864
      dz2     :     0.002453  d :     0.081092
      dxz     :     0.014080
      dyz     :     0.015554
      dx2y2   :     0.019072
      dxy     :     0.029934
      f0      :     0.002048  f :     0.013514
      f+1     :     0.000587
      f-1     :     0.000986
      f+2     :     0.001441
      f-2     :     0.001521
      f+3     :     0.005406
      f-3     :     0.001525
      g0      :     0.000049  g :     0.000924
      g+1     :     0.000079
      g-1     :     0.000085
      g+2     :     0.000073
      g-2     :     0.000045
      g+3     :     0.000036
      g-3     :     0.000155
      g+4     :     0.000183
      g-4     :     0.000219

  5 C s       :     3.312748  s :     3.312748
      pz      :     0.849041  p :     2.424363
      px      :     0.713068
      py      :     0.862254
      dz2     :     0.003447  d :     0.106042
      dxz     :     0.041636
      dyz     :     0.008177
      dx2y2   :     0.022870
      dxy     :     0.029912
      f0      :     0.002680  f :     0.019626
      f+1     :     0.000891
      f-1     :     0.000512
      f+2     :     0.001625
      f-2     :     0.003494
      f+3     :     0.007265
      f-3     :     0.003160
      g0      :     0.000073  g :     0.001655
      g+1     :     0.000253
      g-1     :     0.000077
      g+2     :     0.000073
      g-2     :     0.000124
      g+3     :     0.000046
      g-3     :     0.000237
      g+4     :     0.000407
      g-4     :     0.000364

  6 H s       :     0.830909  s :     0.830909
      pz      :     0.009324  p :     0.029109
      px      :     0.010335
      py      :     0.009450
      dz2     :     0.000182  d :     0.004033
      dxz     :     0.001323
      dyz     :     0.000239
      dx2y2   :     0.000898
      dxy     :     0.001390
      f0      :     0.000041  f :     0.000238
      f+1     :     0.000004
      f-1     :     0.000009
      f+2     :     0.000037
      f-2     :     0.000024
      f+3     :     0.000085
      f-3     :     0.000038

  7 H s       :     0.852112  s :     0.852112
      pz      :     0.012568  p :     0.030599
      px      :     0.009594
      py      :     0.008437
      dz2     :     0.000231  d :     0.004362
      dxz     :     0.000116
      dyz     :     0.001644
      dx2y2   :     0.000434
      dxy     :     0.001938
      f0      :     0.000039  f :     0.000273
      f+1     :     0.000009
      f-1     :     0.000021
      f+2     :     0.000054
      f-2     :     0.000014
      f+3     :     0.000102
      f-3     :     0.000035

  8 N s       :     3.494910  s :     3.494910
      pz      :     1.530107  p :     3.500860
      px      :     0.892552
      py      :     1.078202
      dz2     :     0.004419  d :     0.083248
      dxz     :     0.021412
      dyz     :     0.005458
      dx2y2   :     0.032591
      dxy     :     0.019369
      f0      :     0.001640  f :     0.013183
      f+1     :     0.001180
      f-1     :     0.000638
      f+2     :     0.001032
      f-2     :     0.000925
      f+3     :     0.005160
      f-3     :     0.002609
      g0      :     0.000039  g :     0.000712
      g+1     :     0.000084
      g-1     :     0.000024
      g+2     :     0.000051
      g-2     :     0.000064
      g+3     :     0.000030
      g-3     :     0.000067
      g+4     :     0.000179
      g-4     :     0.000174

  9 H s       :     0.862030  s :     0.862030
      pz      :     0.013286  p :     0.034934
      px      :     0.010724
      py      :     0.010923
      dz2     :     0.000124  d :     0.004712
      dxz     :     0.001592
      dyz     :     0.000337
      dx2y2   :     0.001264
      dxy     :     0.001395
      f0      :     0.000047  f :     0.000287
      f+1     :     0.000007
      f-1     :     0.000010
      f+2     :     0.000034
      f-2     :     0.000042
      f+3     :     0.000129
      f-3     :     0.000019

 10 H s       :     0.821819  s :     0.821819
      pz      :     0.009399  p :     0.028370
      px      :     0.008700
      py      :     0.010271
      dz2     :     0.000264  d :     0.004069
      dxz     :     0.000133
      dyz     :     0.001383
      dx2y2   :     0.000417
      dxy     :     0.001871
      f0      :     0.000034  f :     0.000241
      f+1     :     0.000007
      f-1     :     0.000019
      f+2     :     0.000046
      f-2     :     0.000011
      f+3     :     0.000105
      f-3     :     0.000018

 11 C s       :     3.305530  s :     3.305530
      pz      :     0.981516  p :     2.620827
      px      :     0.765909
      py      :     0.873402
      dz2     :     0.006314  d :     0.050666
      dxz     :     0.019262
      dyz     :     0.004742
      dx2y2   :     0.007867
      dxy     :     0.012482
      f0      :     0.001255  f :     0.009037
      f+1     :     0.001512
      f-1     :     0.000937
      f+2     :     0.000054
      f-2     :     0.001546
      f+3     :     0.001927
      f-3     :     0.001806
      g0      :     0.000044  g :     0.000739
      g+1     :     0.000059
      g-1     :     0.000042
      g+2     :     0.000089
      g-2     :     0.000086
      g+3     :     0.000022
      g-3     :     0.000095
      g+4     :     0.000164
      g-4     :     0.000137

 12 H s       :     0.873011  s :     0.873011
      pz      :     0.011635  p :     0.030437
      px      :     0.009038
      py      :     0.009764
      dz2     :     0.000224  d :     0.004494
      dxz     :     0.000282
      dyz     :     0.001753
      dx2y2   :     0.001003
      dxy     :     0.001233
      f0      :     0.000058  f :     0.000299
      f+1     :     0.000002
      f-1     :     0.000013
      f+2     :     0.000063
      f-2     :     0.000042
      f+3     :     0.000049
      f-3     :     0.000071

 13 H s       :     0.869823  s :     0.869823
      pz      :     0.010082  p :     0.031269
      px      :     0.010750
      py      :     0.010437
      dz2     :     0.001548  d :     0.004747
      dxz     :     0.000941
      dyz     :     0.000983
      dx2y2   :     0.000558
      dxy     :     0.000717
      f0      :     0.000124  f :     0.000303
      f+1     :     0.000023
      f-1     :     0.000021
      f+2     :     0.000043
      f-2     :     0.000063
      f+3     :     0.000015
      f-3     :     0.000013

 14 H s       :     0.879704  s :     0.879704
      pz      :     0.009640  p :     0.030497
      px      :     0.010675
      py      :     0.010181
      dz2     :     0.001519  d :     0.004601
      dxz     :     0.000605
      dyz     :     0.000874
      dx2y2   :     0.000678
      dxy     :     0.000925
      f0      :     0.000097  f :     0.000298
      f+1     :     0.000027
      f-1     :     0.000017
      f+2     :     0.000033
      f-2     :     0.000079
      f+3     :     0.000021
      f-3     :     0.000026

 15 H s       :     0.739377  s :     0.739377
      pz      :     0.023314  p :     0.055492
      px      :     0.012759
      py      :     0.019419
      dz2     :     0.000561  d :     0.009621
      dxz     :     0.000288
      dyz     :     0.004203
      dx2y2   :     0.001375
      dxy     :     0.003194
      f0      :     0.000127  f :     0.000844
      f+1     :     0.000016
      f-1     :     0.000105
      f+2     :     0.000206
      f-2     :     0.000044
      f+3     :     0.000230
      f-3     :     0.000115

 16 N s       :     3.676728  s :     3.676728
      pz      :     1.071842  p :     3.398041
      px      :     0.867176
      py      :     1.459022
      dz2     :     0.005124  d :     0.091007
      dxz     :     0.035789
      dyz     :     0.011107
      dx2y2   :     0.018958
      dxy     :     0.020027
      f0      :     0.001631  f :     0.011856
      f+1     :     0.001040
      f-1     :     0.000365
      f+2     :     0.001165
      f-2     :     0.002214
      f+3     :     0.003162
      f-3     :     0.002280
      g0      :     0.000041  g :     0.000797
      g+1     :     0.000124
      g-1     :     0.000044
      g+2     :     0.000043
      g-2     :     0.000066
      g+3     :     0.000032
      g-3     :     0.000094
      g+4     :     0.000155
      g-4     :     0.000197

 17 C s       :     3.290653  s :     3.290653
      pz      :     0.918053  p :     2.520143
      px      :     0.767754
      py      :     0.834336
      dz2     :     0.004096  d :     0.097867
      dxz     :     0.021973
      dyz     :     0.013306
      dx2y2   :     0.036351
      dxy     :     0.022141
      f0      :     0.002226  f :     0.016278
      f+1     :     0.001049
      f-1     :     0.000293
      f+2     :     0.001269
      f-2     :     0.001940
      f+3     :     0.005835
      f-3     :     0.003666
      g0      :     0.000077  g :     0.001559
      g+1     :     0.000152
      g-1     :     0.000109
      g+2     :     0.000081
      g-2     :     0.000101
      g+3     :     0.000074
      g-3     :     0.000221
      g+4     :     0.000274
      g-4     :     0.000470

 18 C s       :     3.284632  s :     3.284632
      pz      :     0.692076  p :     2.340858
      px      :     0.809024
      py      :     0.839758
      dz2     :     0.007228  d :     0.169659
      dxz     :     0.033567
      dyz     :     0.031856
      dx2y2   :     0.046929
      dxy     :     0.050079
      f0      :     0.002316  f :     0.027119
      f+1     :     0.001556
      f-1     :     0.001230
      f+2     :     0.002730
      f-2     :     0.003539
      f+3     :     0.008236
      f-3     :     0.007512
      g0      :     0.000151  g :     0.002924
      g+1     :     0.000182
      g-1     :     0.000176
      g+2     :     0.000132
      g-2     :     0.000288
      g+3     :     0.000260
      g-3     :     0.000329
      g+4     :     0.000553
      g-4     :     0.000855

 19 H s       :     0.879913  s :     0.879913
      pz      :     0.010669  p :     0.029878
      px      :     0.006863
      py      :     0.012346
      dz2     :     0.000301  d :     0.004399
      dxz     :     0.000084
      dyz     :     0.001755
      dx2y2   :     0.000461
      dxy     :     0.001799
      f0      :     0.000037  f :     0.000245
      f+1     :     0.000006
      f-1     :     0.000019
      f+2     :     0.000059
      f-2     :     0.000010
      f+3     :     0.000090
      f-3     :     0.000024

 20 O s       :     3.809347  s :     3.809347
      pz      :     1.355674  p :     4.550722
      px      :     1.588132
      py      :     1.606916
      dz2     :     0.003343  d :     0.035668
      dxz     :     0.007215
      dyz     :     0.006643
      dx2y2   :     0.010010
      dxy     :     0.008457
      f0      :     0.000267  f :     0.003685
      f+1     :     0.000268
      f-1     :     0.000253
      f+2     :     0.000125
      f-2     :     0.000886
      f+3     :     0.000967
      f-3     :     0.000920
      g0      :     0.000016  g :     0.000198
      g+1     :     0.000016
      g-1     :     0.000015
      g+2     :     0.000004
      g-2     :     0.000029
      g+3     :     0.000018
      g-3     :     0.000021
      g+4     :     0.000039
      g-4     :     0.000043

 21 C s       :     3.312657  s :     3.312657
      pz      :     0.874576  p :     2.410588
      px      :     0.836913
      py      :     0.699098
      dz2     :     0.031570  d :     0.101485
      dxz     :     0.009883
      dyz     :     0.017305
      dx2y2   :     0.025927
      dxy     :     0.016800
      f0      :     0.001729  f :     0.021187
      f+1     :     0.002612
      f-1     :     0.002346
      f+2     :     0.004905
      f-2     :     0.001922
      f+3     :     0.004255
      f-3     :     0.003417
      g0      :     0.000077  g :     0.001357
      g+1     :     0.000117
      g-1     :     0.000188
      g+2     :     0.000135
      g-2     :     0.000159
      g+3     :     0.000181
      g-3     :     0.000194
      g+4     :     0.000166
      g-4     :     0.000140

 22 C s       :     3.360292  s :     3.360292
      pz      :     0.900422  p :     2.626840
      px      :     0.872270
      py      :     0.854148
      dz2     :     0.012471  d :     0.090617
      dxz     :     0.007480
      dyz     :     0.025002
      dx2y2   :     0.020629
      dxy     :     0.025035
      f0      :     0.001725  f :     0.014537
      f+1     :     0.002038
      f-1     :     0.001045
      f+2     :     0.003134
      f-2     :     0.001407
      f+3     :     0.002947
      f-3     :     0.002241
      g0      :     0.000048  g :     0.001003
      g+1     :     0.000110
      g-1     :     0.000125
      g+2     :     0.000078
      g-2     :     0.000083
      g+3     :     0.000139
      g-3     :     0.000099
      g+4     :     0.000193
      g-4     :     0.000128

 23 C s       :     3.325335  s :     3.325335
      pz      :     0.914663  p :     2.676981
      px      :     0.920219
      py      :     0.842100
      dz2     :     0.014464  d :     0.102238
      dxz     :     0.012862
      dyz     :     0.027922
      dx2y2   :     0.021752
      dxy     :     0.025238
      f0      :     0.001844  f :     0.013784
      f+1     :     0.001373
      f-1     :     0.001262
      f+2     :     0.003235
      f-2     :     0.001483
      f+3     :     0.002067
      f-3     :     0.002519
      g0      :     0.000045  g :     0.001032
      g+1     :     0.000056
      g-1     :     0.000196
      g+2     :     0.000088
      g-2     :     0.000091
      g+3     :     0.000109
      g-3     :     0.000143
      g+4     :     0.000183
      g-4     :     0.000121

 24 C s       :     3.315583  s :     3.315583
      pz      :     0.873215  p :     2.635976
      px      :     0.873151
      py      :     0.889610
      dz2     :     0.029756  d :     0.100453
      dxz     :     0.012617
      dyz     :     0.012880
      dx2y2   :     0.027382
      dxy     :     0.017818
      f0      :     0.001269  f :     0.013738
      f+1     :     0.002266
      f-1     :     0.001870
      f+2     :     0.003060
      f-2     :     0.001370
      f+3     :     0.002048
      f-3     :     0.001855
      g0      :     0.000034  g :     0.001026
      g+1     :     0.000115
      g-1     :     0.000118
      g+2     :     0.000116
      g-2     :     0.000156
      g+3     :     0.000180
      g-3     :     0.000172
      g+4     :     0.000074
      g-4     :     0.000061

 25 C s       :     3.323564  s :     3.323564
      pz      :     0.928256  p :     2.683901
      px      :     0.894419
      py      :     0.861226
      dz2     :     0.013856  d :     0.103374
      dxz     :     0.008122
      dyz     :     0.031915
      dx2y2   :     0.020984
      dxy     :     0.028497
      f0      :     0.001664  f :     0.013871
      f+1     :     0.002045
      f-1     :     0.000810
      f+2     :     0.003046
      f-2     :     0.001627
      f+3     :     0.002530
      f-3     :     0.002149
      g0      :     0.000048  g :     0.001030
      g+1     :     0.000114
      g-1     :     0.000126
      g+2     :     0.000090
      g-2     :     0.000087
      g+3     :     0.000149
      g-3     :     0.000101
      g+4     :     0.000190
      g-4     :     0.000125

 26 C s       :     3.369560  s :     3.369560
      pz      :     0.887159  p :     2.580461
      px      :     0.874435
      py      :     0.818867
      dz2     :     0.014723  d :     0.085145
      dxz     :     0.009918
      dyz     :     0.019773
      dx2y2   :     0.016119
      dxy     :     0.024612
      f0      :     0.002027  f :     0.014897
      f+1     :     0.001384
      f-1     :     0.001564
      f+2     :     0.003264
      f-2     :     0.001541
      f+3     :     0.002152
      f-3     :     0.002964
      g0      :     0.000045  g :     0.001004
      g+1     :     0.000056
      g-1     :     0.000194
      g+2     :     0.000084
      g-2     :     0.000087
      g+3     :     0.000105
      g-3     :     0.000135
      g+4     :     0.000184
      g-4     :     0.000114

 27 H s       :     0.879233  s :     0.879233
      pz      :     0.009450  p :     0.031082
      px      :     0.011071
      py      :     0.010561
      dz2     :     0.001314  d :     0.004549
      dxz     :     0.000759
      dyz     :     0.000525
      dx2y2   :     0.001259
      dxy     :     0.000692
      f0      :     0.000027  f :     0.000276
      f+1     :     0.000039
      f-1     :     0.000051
      f+2     :     0.000077
      f-2     :     0.000017
      f+3     :     0.000024
      f-3     :     0.000041

 28 H s       :     0.864537  s :     0.864537
      pz      :     0.009968  p :     0.028020
      px      :     0.008939
      py      :     0.009113
      dz2     :     0.001267  d :     0.004219
      dxz     :     0.000415
      dyz     :     0.000704
      dx2y2   :     0.000939
      dxy     :     0.000893
      f0      :     0.000021  f :     0.000259
      f+1     :     0.000068
      f-1     :     0.000019
      f+2     :     0.000048
      f-2     :     0.000034
      f+3     :     0.000046
      f-3     :     0.000023

 29 H s       :     0.864136  s :     0.864136
      pz      :     0.010401  p :     0.027567
      px      :     0.010365
      py      :     0.006801
      dz2     :     0.000130  d :     0.004151
      dxz     :     0.000177
      dyz     :     0.001723
      dx2y2   :     0.000676
      dxy     :     0.001445
      f0      :     0.000042  f :     0.000255
      f+1     :     0.000009
      f-1     :     0.000005
      f+2     :     0.000059
      f-2     :     0.000024
      f+3     :     0.000056
      f-3     :     0.000060

 30 H s       :     0.860829  s :     0.860829
      pz      :     0.009567  p :     0.027793
      px      :     0.010186
      py      :     0.008039
      dz2     :     0.001302  d :     0.004198
      dxz     :     0.000659
      dyz     :     0.000496
      dx2y2   :     0.001157
      dxy     :     0.000585
      f0      :     0.000031  f :     0.000260
      f+1     :     0.000033
      f-1     :     0.000046
      f+2     :     0.000076
      f-2     :     0.000013
      f+3     :     0.000022
      f-3     :     0.000039

 31 H s       :     0.890985  s :     0.890985
      pz      :     0.010186  p :     0.031845
      px      :     0.010613
      py      :     0.011046
      dz2     :     0.001307  d :     0.004607
      dxz     :     0.000603
      dyz     :     0.000759
      dx2y2   :     0.000990
      dxy     :     0.000948
      f0      :     0.000023  f :     0.000276
      f+1     :     0.000077
      f-1     :     0.000020
      f+2     :     0.000055
      f-2     :     0.000034
      f+3     :     0.000044
      f-3     :     0.000024


SPIN
  0 N s       :    -0.000000  s :    -0.000000
      pz      :     0.000000  p :    -0.000000
      px      :    -0.000000
      py      :    -0.000000
      dz2     :    -0.000000  d :    -0.000000
      dxz     :    -0.000000
      dyz     :    -0.000000
      dx2y2   :    -0.000000
      dxy     :    -0.000000
      f0      :    -0.000000  f :    -0.000000
      f+1     :    -0.000000
      f-1     :    -0.000000
      f+2     :    -0.000000
      f-2     :     0.000000
      f+3     :     0.000000
      f-3     :    -0.000000
      g0      :     0.000000  g :    -0.000000
      g+1     :     0.000000
      g-1     :     0.000000
      g+2     :    -0.000000
      g-2     :    -0.000000
      g+3     :    -0.000000
      g-3     :     0.000000
      g+4     :    -0.000000
      g-4     :    -0.000000

  1 C s       :     0.000000  s :     0.000000
      pz      :     0.000000  p :     0.000000
      px      :    -0.000000
      py      :     0.000000
      dz2     :    -0.000000  d :    -0.000000
      dxz     :    -0.000000
      dyz     :    -0.000000
      dx2y2   :    -0.000000
      dxy     :     0.000000
      f0      :    -0.000000  f :     0.000000
      f+1     :     0.000000
      f-1     :     0.000000
      f+2     :     0.000000
      f-2     :    -0.000000
      f+3     :     0.000000
      f-3     :     0.000000
      g0      :     0.000000  g :     0.000000
      g+1     :     0.000000
      g-1     :     0.000000
      g+2     :     0.000000
      g-2     :     0.000000
      g+3     :     0.000000
      g-3     :     0.000000
      g+4     :     0.000000
      g-4     :    -0.000000

  2 C s       :     0.000000  s :     0.000000
      pz      :     0.000000  p :    -0.000000
      px      :     0.000000
      py      :    -0.000000
      dz2     :     0.000000  d :     0.000000
      dxz     :     0.000000
      dyz     :    -0.000000
      dx2y2   :    -0.000000
      dxy     :     0.000000
      f0      :     0.000000  f :    -0.000000
      f+1     :     0.000000
      f-1     :     0.000000
      f+2     :    -0.000000
      f-2     :    -0.000000
      f+3     :    -0.000000
      f-3     :    -0.000000
      g0      :     0.000000  g :     0.000000
      g+1     :    -0.000000
      g-1     :    -0.000000
      g+2     :    -0.000000
      g-2     :    -0.000000
      g+3     :    -0.000000
      g-3     :     0.000000
      g+4     :     0.000000
      g-4     :     0.000000

  3 C s       :    -0.000000  s :    -0.000000
      pz      :    -0.000000  p :     0.000000
      px      :     0.000000
      py      :     0.000000
      dz2     :    -0.000000  d :     0.000000
      dxz     :     0.000000
      dyz     :     0.000000
      dx2y2   :     0.000000
      dxy     :     0.000000
      f0      :    -0.000000  f :    -0.000000
      f+1     :    -0.000000
      f-1     :    -0.000000
      f+2     :    -0.000000
      f-2     :     0.000000
      f+3     :    -0.000000
      f-3     :    -0.000000
      g0      :    -0.000000  g :    -0.000000
      g+1     :     0.000000
      g-1     :    -0.000000
      g+2     :    -0.000000
      g-2     :    -0.000000
      g+3     :     0.000000
      g-3     :     0.000000
      g+4     :    -0.000000
      g-4     :     0.000000

  4 C s       :    -0.000000  s :    -0.000000
      pz      :     0.000000  p :    -0.000000
      px      :    -0.000000
      py      :    -0.000000
      dz2     :    -0.000000  d :    -0.000000
      dxz     :    -0.000000
      dyz     :     0.000000
      dx2y2   :    -0.000000
      dxy     :    -0.000000
      f0      :     0.000000  f :     0.000000
      f+1     :    -0.000000
      f-1     :    -0.000000
      f+2     :     0.000000
      f-2     :     0.000000
      f+3     :    -0.000000
      f-3     :     0.000000
      g0      :    -0.000000  g :    -0.000000
      g+1     :    -0.000000
      g-1     :     0.000000
      g+2     :     0.000000
      g-2     :     0.000000
      g+3     :     0.000000
      g-3     :     0.000000
      g+4     :    -0.000000
      g-4     :    -0.000000

  5 C s       :     0.000000  s :     0.000000
      pz      :    -0.000000  p :    -0.000000
      px      :    -0.000000
      py      :    -0.000000
      dz2     :    -0.000000  d :    -0.000000
      dxz     :     0.000000
      dyz     :     0.000000
      dx2y2   :    -0.000000
      dxy     :    -0.000000
      f0      :    -0.000000  f :     0.000000
      f+1     :    -0.000000
      f-1     :     0.000000
      f+2     :     0.000000
      f-2     :     0.000000
      f+3     :     0.000000
      f-3     :     0.000000
      g0      :     0.000000  g :     0.000000
      g+1     :     0.000000
      g-1     :     0.000000
      g+2     :    -0.000000
      g-2     :    -0.000000
      g+3     :     0.000000
      g-3     :     0.000000
      g+4     :     0.000000
      g-4     :    -0.000000

  6 H s       :    -0.000000  s :    -0.000000
      pz      :    -0.000000  p :    -0.000000
      px      :    -0.000000
      py      :    -0.000000
      dz2     :    -0.000000  d :    -0.000000
      dxz     :     0.000000
      dyz     :     0.000000
      dx2y2   :    -0.000000
      dxy     :    -0.000000
      f0      :     0.000000  f :    -0.000000
      f+1     :    -0.000000
      f-1     :    -0.000000
      f+2     :    -0.000000
      f-2     :     0.000000
      f+3     :    -0.000000
      f-3     :    -0.000000

  7 H s       :     0.000000  s :     0.000000
      pz      :     0.000000  p :     0.000000
      px      :    -0.000000
      py      :     0.000000
      dz2     :     0.000000  d :     0.000000
      dxz     :     0.000000
      dyz     :    -0.000000
      dx2y2   :     0.000000
      dxy     :     0.000000
      f0      :    -0.000000  f :     0.000000
      f+1     :     0.000000
      f-1     :     0.000000
      f+2     :    -0.000000
      f-2     :     0.000000
      f+3     :     0.000000
      f-3     :     0.000000

  8 N s       :     0.000000  s :     0.000000
      pz      :    -0.000000  p :    -0.000000
      px      :    -0.000000
      py      :     0.000000
      dz2     :     0.000000  d :     0.000000
      dxz     :    -0.000000
      dyz     :    -0.000000
      dx2y2   :    -0.000000
      dxy     :     0.000000
      f0      :     0.000000  f :     0.000000
      f+1     :    -0.000000
      f-1     :     0.000000
      f+2     :     0.000000
      f-2     :     0.000000
      f+3     :     0.000000
      f-3     :     0.000000
      g0      :     0.000000  g :     0.000000
      g+1     :    -0.000000
      g-1     :     0.000000
      g+2     :    -0.000000
      g-2     :    -0.000000
      g+3     :    -0.000000
      g-3     :     0.000000
      g+4     :    -0.000000
      g-4     :     0.000000

  9 H s       :    -0.000000  s :    -0.000000
      pz      :    -0.000000  p :    -0.000000
      px      :    -0.000000
      py      :    -0.000000
      dz2     :     0.000000  d :     0.000000
      dxz     :    -0.000000
      dyz     :     0.000000
      dx2y2   :     0.000000
      dxy     :    -0.000000
      f0      :    -0.000000  f :     0.000000
      f+1     :     0.000000
      f-1     :     0.000000
      f+2     :    -0.000000
      f-2     :     0.000000
      f+3     :     0.000000
      f-3     :     0.000000

 10 H s       :    -0.000000  s :    -0.000000
      pz      :    -0.000000  p :    -0.000000
      px      :     0.000000
      py      :    -0.000000
      dz2     :    -0.000000  d :    -0.000000
      dxz     :     0.000000
      dyz     :    -0.000000
      dx2y2   :    -0.000000
      dxy     :     0.000000
      f0      :    -0.000000  f :    -0.000000
      f+1     :    -0.000000
      f-1     :    -0.000000
      f+2     :    -0.000000
      f-2     :    -0.000000
      f+3     :     0.000000
      f-3     :    -0.000000

 11 C s       :     0.000000  s :     0.000000
      pz      :     0.000000  p :     0.000000
      px      :    -0.000000
      py      :     0.000000
      dz2     :     0.000000  d :     0.000000
      dxz     :     0.000000
      dyz     :    -0.000000
      dx2y2   :    -0.000000
      dxy     :     0.000000
      f0      :     0.000000  f :     0.000000
      f+1     :     0.000000
      f-1     :     0.000000
      f+2     :     0.000000
      f-2     :     0.000000
      f+3     :     0.000000
      f-3     :     0.000000
      g0      :    -0.000000  g :     0.000000
      g+1     :     0.000000
      g-1     :     0.000000
      g+2     :     0.000000
      g-2     :     0.000000
      g+3     :    -0.000000
      g-3     :    -0.000000
      g+4     :    -0.000000
      g-4     :     0.000000

 12 H s       :    -0.000000  s :    -0.000000
      pz      :    -0.000000  p :    -0.000000
      px      :    -0.000000
      py      :    -0.000000
      dz2     :    -0.000000  d :    -0.000000
      dxz     :    -0.000000
      dyz     :     0.000000
      dx2y2   :    -0.000000
      dxy     :    -0.000000
      f0      :    -0.000000  f :    -0.000000
      f+1     :    -0.000000
      f-1     :    -0.000000
      f+2     :     0.000000
      f-2     :    -0.000000
      f+3     :    -0.000000
      f-3     :     0.000000

 13 H s       :    -0.000000  s :    -0.000000
      pz      :    -0.000000  p :    -0.000000
      px      :    -0.000000
      py      :    -0.000000
      dz2     :    -0.000000  d :    -0.000000
      dxz     :    -0.000000
      dyz     :    -0.000000
      dx2y2   :    -0.000000
      dxy     :    -0.000000
      f0      :    -0.000000  f :    -0.000000
      f+1     :    -0.000000
      f-1     :    -0.000000
      f+2     :     0.000000
      f-2     :     0.000000
      f+3     :    -0.000000
      f-3     :     0.000000

 14 H s       :    -0.000000  s :    -0.000000
      pz      :    -0.000000  p :    -0.000000
      px      :    -0.000000
      py      :     0.000000
      dz2     :     0.000000  d :    -0.000000
      dxz     :    -0.000000
      dyz     :    -0.000000
      dx2y2   :    -0.000000
      dxy     :    -0.000000
      f0      :     0.000000  f :    -0.000000
      f+1     :    -0.000000
      f-1     :    -0.000000
      f+2     :    -0.000000
      f-2     :    -0.000000
      f+3     :    -0.000000
      f-3     :     0.000000

 15 H s       :    -0.000000  s :    -0.000000
      pz      :    -0.000000  p :    -0.000000
      px      :     0.000000
      py      :    -0.000000
      dz2     :    -0.000000  d :    -0.000000
      dxz     :    -0.000000
      dyz     :    -0.000000
      dx2y2   :    -0.000000
      dxy     :    -0.000000
      f0      :    -0.000000  f :    -0.000000
      f+1     :     0.000000
      f-1     :    -0.000000
      f+2     :    -0.000000
      f-2     :    -0.000000
      f+3     :     0.000000
      f-3     :    -0.000000

 16 N s       :    -0.000000  s :    -0.000000
      pz      :     0.000000  p :    -0.000000
      px      :    -0.000000
      py      :     0.000000
      dz2     :     0.000000  d :    -0.000000
      dxz     :    -0.000000
      dyz     :     0.000000
      dx2y2   :     0.000000
      dxy     :    -0.000000
      f0      :    -0.000000  f :    -0.000000
      f+1     :    -0.000000
      f-1     :    -0.000000
      f+2     :     0.000000
      f-2     :    -0.000000
      f+3     :    -0.000000
      f-3     :    -0.000000
      g0      :    -0.000000  g :     0.000000
      g+1     :    -0.000000
      g-1     :    -0.000000
      g+2     :     0.000000
      g-2     :    -0.000000
      g+3     :    -0.000000
      g-3     :     0.000000
      g+4     :    -0.000000
      g-4     :     0.000000

 17 C s       :     0.000000  s :     0.000000
      pz      :     0.000000  p :     0.000000
      px      :     0.000000
      py      :    -0.000000
      dz2     :     0.000000  d :     0.000000
      dxz     :     0.000000
      dyz     :     0.000000
      dx2y2   :     0.000000
      dxy     :     0.000000
      f0      :     0.000000  f :     0.000000
      f+1     :     0.000000
      f-1     :     0.000000
      f+2     :     0.000000
      f-2     :     0.000000
      f+3     :     0.000000
      f-3     :     0.000000
      g0      :     0.000000  g :     0.000000
      g+1     :     0.000000
      g-1     :     0.000000
      g+2     :     0.000000
      g-2     :    -0.000000
      g+3     :     0.000000
      g-3     :    -0.000000
      g+4     :     0.000000
      g-4     :    -0.000000

 18 C s       :     0.000000  s :     0.000000
      pz      :     0.000000  p :    -0.000000
      px      :    -0.000000
      py      :     0.000000
      dz2     :    -0.000000  d :    -0.000000
      dxz     :    -0.000000
      dyz     :     0.000000
      dx2y2   :    -0.000000
      dxy     :    -0.000000
      f0      :    -0.000000  f :     0.000000
      f+1     :    -0.000000
      f-1     :     0.000000
      f+2     :     0.000000
      f-2     :     0.000000
      f+3     :    -0.000000
      f-3     :     0.000000
      g0      :    -0.000000  g :    -0.000000
      g+1     :     0.000000
      g-1     :    -0.000000
      g+2     :     0.000000
      g-2     :    -0.000000
      g+3     :     0.000000
      g-3     :     0.000000
      g+4     :    -0.000000
      g-4     :    -0.000000

 19 H s       :    -0.000000  s :    -0.000000
      pz      :     0.000000  p :     0.000000
      px      :     0.000000
      py      :    -0.000000
      dz2     :    -0.000000  d :     0.000000
      dxz     :     0.000000
      dyz     :     0.000000
      dx2y2   :    -0.000000
      dxy     :     0.000000
      f0      :     0.000000  f :     0.000000
      f+1     :    -0.000000
      f-1     :     0.000000
      f+2     :     0.000000
      f-2     :     0.000000
      f+3     :     0.000000
      f-3     :     0.000000

 20 O s       :    -0.000000  s :    -0.000000
      pz      :     0.000000  p :    -0.000000
      px      :    -0.000000
      py      :    -0.000000
      dz2     :    -0.000000  d :    -0.000000
      dxz     :     0.000000
      dyz     :     0.000000
      dx2y2   :     0.000000
      dxy     :    -0.000000
      f0      :    -0.000000  f :    -0.000000
      f+1     :    -0.000000
      f-1     :    -0.000000
      f+2     :    -0.000000
      f-2     :    -0.000000
      f+3     :    -0.000000
      f-3     :    -0.000000
      g0      :    -0.000000  g :    -0.000000
      g+1     :    -0.000000
      g-1     :    -0.000000
      g+2     :    -0.000000
      g-2     :    -0.000000
      g+3     :    -0.000000
      g-3     :    -0.000000
      g+4     :    -0.000000
      g-4     :     0.000000

 21 C s       :    -0.000000  s :    -0.000000
      pz      :    -0.000000  p :    -0.000000
      px      :    -0.000000
      py      :    -0.000000
      dz2     :    -0.000000  d :    -0.000000
      dxz     :     0.000000
      dyz     :    -0.000000
      dx2y2   :    -0.000000
      dxy     :    -0.000000
      f0      :    -0.000000  f :    -0.000000
      f+1     :    -0.000000
      f-1     :    -0.000000
      f+2     :    -0.000000
      f-2     :    -0.000000
      f+3     :    -0.000000
      f-3     :    -0.000000
      g0      :     0.000000  g :     0.000000
      g+1     :    -0.000000
      g-1     :    -0.000000
      g+2     :    -0.000000
      g-2     :     0.000000
      g+3     :    -0.000000
      g-3     :    -0.000000
      g+4     :     0.000000
      g-4     :     0.000000

 22 C s       :     0.000000  s :     0.000000
      pz      :     0.000000  p :     0.000000
      px      :     0.000000
      py      :     0.000000
      dz2     :     0.000000  d :     0.000000
      dxz     :     0.000000
      dyz     :     0.000000
      dx2y2   :    -0.000000
      dxy     :     0.000000
      f0      :     0.000000  f :     0.000000
      f+1     :     0.000000
      f-1     :     0.000000
      f+2     :     0.000000
      f-2     :     0.000000
      f+3     :     0.000000
      f-3     :     0.000000
      g0      :     0.000000  g :     0.000000
      g+1     :     0.000000
      g-1     :     0.000000
      g+2     :     0.000000
      g-2     :    -0.000000
      g+3     :    -0.000000
      g-3     :     0.000000
      g+4     :     0.000000
      g-4     :    -0.000000

 23 C s       :    -0.000000  s :    -0.000000
      pz      :    -0.000000  p :    -0.000000
      px      :    -0.000000
      py      :     0.000000
      dz2     :     0.000000  d :     0.000000
      dxz     :    -0.000000
      dyz     :    -0.000000
      dx2y2   :     0.000000
      dxy     :     0.000000
      f0      :     0.000000  f :    -0.000000
      f+1     :     0.000000
      f-1     :    -0.000000
      f+2     :    -0.000000
      f-2     :    -0.000000
      f+3     :     0.000000
      f-3     :    -0.000000
      g0      :    -0.000000  g :    -0.000000
      g+1     :    -0.000000
      g-1     :    -0.000000
      g+2     :     0.000000
      g-2     :     0.000000
      g+3     :    -0.000000
      g-3     :    -0.000000
      g+4     :     0.000000
      g-4     :    -0.000000

 24 C s       :     0.000000  s :     0.000000
      pz      :     0.000000  p :     0.000000
      px      :     0.000000
      py      :     0.000000
      dz2     :     0.000000  d :     0.000000
      dxz     :     0.000000
      dyz     :     0.000000
      dx2y2   :     0.000000
      dxy     :     0.000000
      f0      :    -0.000000  f :     0.000000
      f+1     :     0.000000
      f-1     :     0.000000
      f+2     :     0.000000
      f-2     :     0.000000
      f+3     :    -0.000000
      f-3     :     0.000000
      g0      :     0.000000  g :     0.000000
      g+1     :    -0.000000
      g-1     :    -0.000000
      g+2     :     0.000000
      g-2     :     0.000000
      g+3     :    -0.000000
      g-3     :     0.000000
      g+4     :     0.000000
      g-4     :    -0.000000

 25 C s       :    -0.000000  s :    -0.000000
      pz      :    -0.000000  p :    -0.000000
      px      :     0.000000
      py      :    -0.000000
      dz2     :    -0.000000  d :    -0.000000
      dxz     :    -0.000000
      dyz     :    -0.000000
      dx2y2   :    -0.000000
      dxy     :    -0.000000
      f0      :     0.000000  f :    -0.000000
      f+1     :     0.000000
      f-1     :    -0.000000
      f+2     :     0.000000
      f-2     :     0.000000
      f+3     :    -0.000000
      f-3     :    -0.000000
      g0      :    -0.000000  g :    -0.000000
      g+1     :    -0.000000
      g-1     :     0.000000
      g+2     :    -0.000000
      g-2     :     0.000000
      g+3     :     0.000000
      g-3     :    -0.000000
      g+4     :     0.000000
      g-4     :    -0.000000

 26 C s       :     0.000000  s :     0.000000
      pz      :     0.000000  p :    -0.000000
      px      :     0.000000
      py      :    -0.000000
      dz2     :    -0.000000  d :    -0.000000
      dxz     :    -0.000000
      dyz     :     0.000000
      dx2y2   :    -0.000000
      dxy     :    -0.000000
      f0      :    -0.000000  f :     0.000000
      f+1     :     0.000000
      f-1     :     0.000000
      f+2     :    -0.000000
      f-2     :     0.000000
      f+3     :     0.000000
      f-3     :     0.000000
      g0      :     0.000000  g :     0.000000
      g+1     :     0.000000
      g-1     :     0.000000
      g+2     :     0.000000
      g-2     :     0.000000
      g+3     :    -0.000000
      g-3     :     0.000000
      g+4     :     0.000000
      g-4     :     0.000000

 27 H s       :    -0.000000  s :    -0.000000
      pz      :    -0.000000  p :    -0.000000
      px      :    -0.000000
      py      :    -0.000000
      dz2     :     0.000000  d :    -0.000000
      dxz     :    -0.000000
      dyz     :    -0.000000
      dx2y2   :     0.000000
      dxy     :    -0.000000
      f0      :    -0.000000  f :     0.000000
      f+1     :     0.000000
      f-1     :    -0.000000
      f+2     :     0.000000
      f-2     :     0.000000
      f+3     :     0.000000
      f-3     :     0.000000

 28 H s       :    -0.000000  s :    -0.000000
      pz      :     0.000000  p :     0.000000
      px      :     0.000000
      py      :    -0.000000
      dz2     :    -0.000000  d :    -0.000000
      dxz     :     0.000000
      dyz     :    -0.000000
      dx2y2   :     0.000000
      dxy     :    -0.000000
      f0      :    -0.000000  f :     0.000000
      f+1     :     0.000000
      f-1     :     0.000000
      f+2     :    -0.000000
      f-2     :     0.000000
      f+3     :    -0.000000
      f-3     :     0.000000

 29 H s       :    -0.000000  s :    -0.000000
      pz      :     0.000000  p :    -0.000000
      px      :    -0.000000
      py      :    -0.000000
      dz2     :    -0.000000  d :    -0.000000
      dxz     :     0.000000
      dyz     :     0.000000
      dx2y2   :     0.000000
      dxy     :    -0.000000
      f0      :     0.000000  f :    -0.000000
      f+1     :     0.000000
      f-1     :    -0.000000
      f+2     :     0.000000
      f-2     :     0.000000
      f+3     :    -0.000000
      f-3     :    -0.000000

 30 H s       :    -0.000000  s :    -0.000000
      pz      :    -0.000000  p :    -0.000000
      px      :    -0.000000
      py      :     0.000000
      dz2     :     0.000000  d :     0.000000
      dxz     :    -0.000000
      dyz     :     0.000000
      dx2y2   :     0.000000
      dxy     :    -0.000000
      f0      :    -0.000000  f :    -0.000000
      f+1     :    -0.000000
      f-1     :    -0.000000
      f+2     :    -0.000000
      f-2     :     0.000000
      f+3     :     0.000000
      f-3     :    -0.000000

 31 H s       :    -0.000000  s :    -0.000000
      pz      :    -0.000000  p :    -0.000000
      px      :    -0.000000
      py      :    -0.000000
      dz2     :    -0.000000  d :    -0.000000
      dxz     :    -0.000000
      dyz     :    -0.000000
      dx2y2   :    -0.000000
      dxy     :    -0.000000
      f0      :     0.000000  f :     0.000000
      f+1     :     0.000000
      f-1     :     0.000000
      f+2     :    -0.000000
      f-2     :    -0.000000
      f+3     :     0.000000
      f-3     :    -0.000000


                     *******************************
                     * LOEWDIN POPULATION ANALYSIS *
                     *******************************

-------------------------------------------
LOEWDIN ATOMIC CHARGES AND SPIN POPULATIONS
-------------------------------------------
   0 N :    0.469752    0.000000
   1 C :    0.053838    0.000000
   2 C :    0.120953   -0.000000
   3 C :   -0.200297   -0.000000
   4 C :    0.112201   -0.000000
   5 C :    0.051489    0.000000
   6 H :   -0.023349    0.000000
   7 H :   -0.032234    0.000000
   8 N :    0.480199    0.000000
   9 H :   -0.043104   -0.000000
  10 H :   -0.026266   -0.000000
  11 C :    0.252637    0.000000
  12 H :   -0.042103   -0.000000
  13 H :   -0.043307   -0.000000
  14 H :   -0.042746   -0.000000
  15 H :   -0.113134   -0.000000
  16 N :    0.281023   -0.000000
  17 C :   -0.091082    0.000000
  18 C :   -0.490085   -0.000000
  19 H :   -0.056938    0.000000
  20 O :    0.340249   -0.000000
  21 C :   -0.112820   -0.000000
  22 C :    0.094030    0.000000
  23 C :    0.072141   -0.000000
  24 C :    0.078781    0.000000
  25 C :    0.071945    0.000000
  26 C :    0.090742    0.000000
  27 H :   -0.046563   -0.000000
  28 H :   -0.053084   -0.000000
  29 H :   -0.051287   -0.000000
  30 H :   -0.052919   -0.000000
  31 H :   -0.048663   -0.000000

----------------------------------------------------
LOEWDIN REDUCED ORBITAL CHARGES AND SPIN POPULATIONS
----------------------------------------------------
CHARGE
  0 N s       :     2.687713  s :     2.687713
      pz      :     1.077979  p :     3.291052
      px      :     1.101637
      py      :     1.111436
      dz2     :     0.031148  d :     0.464463
      dxz     :     0.073003
      dyz     :     0.066128
      dx2y2   :     0.145143
      dxy     :     0.149040
      f0      :     0.005133  f :     0.082671
      f+1     :     0.004579
      f-1     :     0.004698
      f+2     :     0.012915
      f-2     :     0.008744
      f+3     :     0.033664
      f-3     :     0.012938
      g0      :     0.000182  g :     0.004350
      g+1     :     0.000511
      g-1     :     0.000420
      g+2     :     0.000463
      g-2     :     0.000430
      g+3     :     0.000148
      g-3     :     0.000328
      g+4     :     0.000979
      g-4     :     0.000887

  1 C s       :     2.579712  s :     2.579712
      pz      :     0.720387  p :     2.602136
      px      :     0.990894
      py      :     0.890854
      dz2     :     0.049867  d :     0.588530
      dxz     :     0.041010
      dyz     :     0.124015
      dx2y2   :     0.207021
      dxy     :     0.166618
      f0      :     0.009609  f :     0.157102
      f+1     :     0.007617
      f-1     :     0.013896
      f+2     :     0.024559
      f-2     :     0.018430
      f+3     :     0.053592
      f-3     :     0.029398
      g0      :     0.001112  g :     0.018682
      g+1     :     0.000976
      g-1     :     0.002752
      g+2     :     0.002217
      g-2     :     0.001362
      g+3     :     0.000742
      g-3     :     0.001648
      g+4     :     0.003032
      g-4     :     0.004841

  2 C s       :     2.578608  s :     2.578608
      pz      :     0.793132  p :     2.712948
      px      :     0.968415
      py      :     0.951401
      dz2     :     0.037736  d :     0.462841
      dxz     :     0.076426
      dyz     :     0.029608
      dx2y2   :     0.176988
      dxy     :     0.142083
      f0      :     0.008063  f :     0.112652
      f+1     :     0.009066
      f-1     :     0.006150
      f+2     :     0.007898
      f-2     :     0.017660
      f+3     :     0.040439
      f-3     :     0.023376
      g0      :     0.000510  g :     0.011997
      g+1     :     0.001269
      g-1     :     0.000779
      g+2     :     0.001101
      g-2     :     0.001270
      g+3     :     0.000462
      g-3     :     0.000900
      g+4     :     0.003063
      g-4     :     0.002641

  3 C s       :     2.569691  s :     2.569691
      pz      :     0.699906  p :     2.615106
      px      :     0.946603
      py      :     0.968597
      dz2     :     0.060874  d :     0.786419
      dxz     :     0.147225
      dyz     :     0.126821
      dx2y2   :     0.209978
      dxy     :     0.241521
      f0      :     0.014231  f :     0.207008
      f+1     :     0.012718
      f-1     :     0.011184
      f+2     :     0.022575
      f-2     :     0.036904
      f+3     :     0.075097
      f-3     :     0.034299
      g0      :     0.000966  g :     0.022072
      g+1     :     0.003137
      g-1     :     0.002167
      g+2     :     0.001701
      g-2     :     0.002038
      g+3     :     0.000774
      g-3     :     0.002057
      g+4     :     0.004367
      g-4     :     0.004865

  4 C s       :     2.577733  s :     2.577733
      pz      :     0.795430  p :     2.723529
      px      :     0.971653
      py      :     0.956446
      dz2     :     0.039301  d :     0.461904
      dxz     :     0.037406
      dyz     :     0.064080
      dx2y2   :     0.155747
      dxy     :     0.165370
      f0      :     0.007415  f :     0.112660
      f+1     :     0.007151
      f-1     :     0.008823
      f+2     :     0.012284
      f-2     :     0.013126
      f+3     :     0.043160
      f-3     :     0.020701
      g0      :     0.000533  g :     0.011973
      g+1     :     0.000953
      g-1     :     0.000974
      g+2     :     0.001247
      g-2     :     0.001151
      g+3     :     0.000411
      g-3     :     0.001087
      g+4     :     0.002198
      g-4     :     0.003420

  5 C s       :     2.580744  s :     2.580744
      pz      :     0.716066  p :     2.597334
      px      :     0.924209
      py      :     0.957059
      dz2     :     0.045835  d :     0.594456
      dxz     :     0.139787
      dyz     :     0.030273
      dx2y2   :     0.222080
      dxy     :     0.156481
      f0      :     0.010611  f :     0.157237
      f+1     :     0.013101
      f-1     :     0.006763
      f+2     :     0.012409
      f-2     :     0.029835
      f+3     :     0.056491
      f-3     :     0.028026
      g0      :     0.000733  g :     0.018740
      g+1     :     0.003371
      g-1     :     0.000870
      g+2     :     0.001666
      g-2     :     0.001810
      g+3     :     0.000402
      g-3     :     0.001686
      g+4     :     0.005043
      g-4     :     0.003159

  6 H s       :     0.771057  s :     0.771057
      pz      :     0.044573  p :     0.178901
      px      :     0.094277
      py      :     0.040050
      dz2     :     0.005087  d :     0.063831
      dxz     :     0.018243
      dyz     :     0.002418
      dx2y2   :     0.018340
      dxy     :     0.019743
      f0      :     0.001025  f :     0.009560
      f+1     :     0.000968
      f-1     :     0.000335
      f+2     :     0.001129
      f-2     :     0.000730
      f+3     :     0.002901
      f-3     :     0.002472

  7 H s       :     0.770414  s :     0.770414
      pz      :     0.053464  p :     0.186264
      px      :     0.040725
      py      :     0.092075
      dz2     :     0.005665  d :     0.065748
      dxz     :     0.001178
      dyz     :     0.021019
      dx2y2   :     0.015018
      dxy     :     0.022869
      f0      :     0.000995  f :     0.009809
      f+1     :     0.000229
      f-1     :     0.001244
      f+2     :     0.001702
      f-2     :     0.000395
      f+3     :     0.002987
      f-3     :     0.002257

  8 N s       :     2.685386  s :     2.685386
      pz      :     1.193147  p :     3.305772
      px      :     1.030069
      py      :     1.082556
      dz2     :     0.030837  d :     0.439537
      dxz     :     0.077036
      dyz     :     0.019792
      dx2y2   :     0.153743
      dxy     :     0.158130
      f0      :     0.007343  f :     0.083497
      f+1     :     0.007043
      f-1     :     0.003737
      f+2     :     0.006699
      f-2     :     0.009321
      f+3     :     0.029860
      f-3     :     0.019493
      g0      :     0.000189  g :     0.005609
      g+1     :     0.000808
      g-1     :     0.000231
      g+2     :     0.000653
      g-2     :     0.000637
      g+3     :     0.000246
      g-3     :     0.000450
      g+4     :     0.001441
      g-4     :     0.000953

  9 H s       :     0.772154  s :     0.772154
      pz      :     0.053378  p :     0.194154
      px      :     0.089098
      py      :     0.051678
      dz2     :     0.005034  d :     0.066885
      dxz     :     0.018588
      dyz     :     0.003875
      dx2y2   :     0.020074
      dxy     :     0.019314
      f0      :     0.001121  f :     0.009910
      f+1     :     0.000952
      f-1     :     0.000387
      f+2     :     0.000887
      f-2     :     0.001121
      f+3     :     0.003335
      f-3     :     0.002105

 10 H s       :     0.772278  s :     0.772278
      pz      :     0.046031  p :     0.180384
      px      :     0.035446
      py      :     0.098907
      dz2     :     0.005715  d :     0.064054
      dxz     :     0.001063
      dyz     :     0.019362
      dx2y2   :     0.015516
      dxy     :     0.022398
      f0      :     0.000919  f :     0.009550
      f+1     :     0.000205
      f-1     :     0.001231
      f+2     :     0.001654
      f-2     :     0.000306
      f+3     :     0.003151
      f-3     :     0.002083

 11 C s       :     2.546003  s :     2.546003
      pz      :     0.968219  p :     2.674741
      px      :     0.818936
      py      :     0.887587
      dz2     :     0.072235  d :     0.414548
      dxz     :     0.123525
      dyz     :     0.028244
      dx2y2   :     0.095400
      dxy     :     0.095144
      f0      :     0.010934  f :     0.104196
      f+1     :     0.013344
      f-1     :     0.010933
      f+2     :     0.006589
      f-2     :     0.018786
      f+3     :     0.025056
      f-3     :     0.018555
      g0      :     0.000395  g :     0.007874
      g+1     :     0.000885
      g-1     :     0.000630
      g+2     :     0.000566
      g-2     :     0.000791
      g+3     :     0.000227
      g-3     :     0.001080
      g+4     :     0.001530
      g-4     :     0.001771

 12 H s       :     0.778630  s :     0.778630
      pz      :     0.056429  p :     0.186910
      px      :     0.044984
      py      :     0.085497
      dz2     :     0.004615  d :     0.067091
      dxz     :     0.004184
      dyz     :     0.023823
      dx2y2   :     0.015175
      dxy     :     0.019293
      f0      :     0.001375  f :     0.009472
      f+1     :     0.000199
      f-1     :     0.001141
      f+2     :     0.001323
      f-2     :     0.001053
      f+3     :     0.002228
      f-3     :     0.002153

 13 H s       :     0.781742  s :     0.781742
      pz      :     0.082017  p :     0.186298
      px      :     0.054422
      py      :     0.049858
      dz2     :     0.022867  d :     0.065965
      dxz     :     0.015617
      dyz     :     0.013795
      dx2y2   :     0.005803
      dxy     :     0.007883
      f0      :     0.002914  f :     0.009303
      f+1     :     0.001949
      f-1     :     0.000925
      f+2     :     0.001382
      f-2     :     0.001606
      f+3     :     0.000313
      f-3     :     0.000215

 14 H s       :     0.781077  s :     0.781077
      pz      :     0.078021  p :     0.186173
      px      :     0.059714
      py      :     0.048437
      dz2     :     0.022068  d :     0.066157
      dxz     :     0.013667
      dyz     :     0.012372
      dx2y2   :     0.007410
      dxy     :     0.010640
      f0      :     0.002377  f :     0.009339
      f+1     :     0.002039
      f-1     :     0.000539
      f+2     :     0.001552
      f-2     :     0.001877
      f+3     :     0.000449
      f-3     :     0.000506

 15 H s       :     0.694198  s :     0.694198
      pz      :     0.093417  p :     0.277449
      px      :     0.045248
      py      :     0.138784
      dz2     :     0.011020  d :     0.119570
      dxz     :     0.002304
      dyz     :     0.046881
      dx2y2   :     0.027405
      dxy     :     0.031959
      f0      :     0.002957  f :     0.021917
      f+1     :     0.000406
      f-1     :     0.002950
      f+2     :     0.005133
      f-2     :     0.000990
      f+3     :     0.005421
      f-3     :     0.004059

 16 N s       :     2.877798  s :     2.877798
      pz      :     0.935878  p :     3.342110
      px      :     1.042031
      py      :     1.364201
      dz2     :     0.031376  d :     0.406395
      dxz     :     0.127545
      dyz     :     0.014854
      dx2y2   :     0.125525
      dxy     :     0.107097
      f0      :     0.006072  f :     0.086165
      f+1     :     0.007882
      f-1     :     0.002496
      f+2     :     0.007304
      f-2     :     0.017123
      f+3     :     0.026491
      f-3     :     0.018797
      g0      :     0.000248  g :     0.006509
      g+1     :     0.001449
      g-1     :     0.000163
      g+2     :     0.000495
      g-2     :     0.000650
      g+3     :     0.000195
      g-3     :     0.000492
      g+4     :     0.001400
      g-4     :     0.001417

 17 C s       :     2.619088  s :     2.619088
      pz      :     0.766485  p :     2.706552
      px      :     0.966041
      py      :     0.974025
      dz2     :     0.051161  d :     0.595900
      dxz     :     0.084227
      dyz     :     0.037970
      dx2y2   :     0.233333
      dxy     :     0.189209
      f0      :     0.010568  f :     0.150630
      f+1     :     0.012655
      f-1     :     0.007681
      f+2     :     0.008289
      f-2     :     0.019269
      f+3     :     0.061059
      f-3     :     0.031110
      g0      :     0.000836  g :     0.018912
      g+1     :     0.001950
      g-1     :     0.001376
      g+2     :     0.001781
      g-2     :     0.001804
      g+3     :     0.000733
      g-3     :     0.001511
      g+4     :     0.003767
      g-4     :     0.005151

 18 C s       :     2.622034  s :     2.622034
      pz      :     0.640269  p :     2.616725
      px      :     0.983157
      py      :     0.993300
      dz2     :     0.073366  d :     0.952381
      dxz     :     0.131900
      dyz     :     0.127781
      dx2y2   :     0.345967
      dxy     :     0.273366
      f0      :     0.016214  f :     0.263667
      f+1     :     0.015980
      f-1     :     0.015693
      f+2     :     0.023958
      f-2     :     0.037706
      f+3     :     0.084020
      f-3     :     0.070096
      g0      :     0.002227  g :     0.035277
      g+1     :     0.002842
      g-1     :     0.002959
      g+2     :     0.002285
      g-2     :     0.003976
      g+3     :     0.002741
      g-3     :     0.003014
      g+4     :     0.004829
      g-4     :     0.010404

 19 H s       :     0.800618  s :     0.800618
      pz      :     0.046679  p :     0.182334
      px      :     0.035120
      py      :     0.100534
      dz2     :     0.005649  d :     0.064672
      dxz     :     0.000689
      dyz     :     0.020575
      dx2y2   :     0.015352
      dxy     :     0.022407
      f0      :     0.000972  f :     0.009314
      f+1     :     0.000203
      f-1     :     0.001161
      f+2     :     0.001742
      f-2     :     0.000239
      f+3     :     0.002988
      f-3     :     0.002009

 20 O s       :     3.243249  s :     3.243249
      pz      :     1.229172  p :     4.290879
      px      :     1.526709
      py      :     1.534999
      dz2     :     0.009638  d :     0.102240
      dxz     :     0.011168
      dyz     :     0.009900
      dx2y2   :     0.042658
      dxy     :     0.028877
      f0      :     0.001410  f :     0.022145
      f+1     :     0.001561
      f-1     :     0.001487
      f+2     :     0.001053
      f-2     :     0.003048
      f+3     :     0.007248
      f-3     :     0.006339
      g0      :     0.000060  g :     0.001238
      g+1     :     0.000073
      g-1     :     0.000063
      g+2     :     0.000045
      g-2     :     0.000118
      g+3     :     0.000100
      g-3     :     0.000113
      g+4     :     0.000225
      g-4     :     0.000442

 21 C s       :     2.573952  s :     2.573952
      pz      :     0.905184  p :     2.748156
      px      :     0.896938
      py      :     0.946035
      dz2     :     0.124129  d :     0.622165
      dxz     :     0.093103
      dyz     :     0.112962
      dx2y2   :     0.155527
      dxy     :     0.136443
      f0      :     0.013475  f :     0.154163
      f+1     :     0.017015
      f-1     :     0.020002
      f+2     :     0.031596
      f-2     :     0.016972
      f+3     :     0.029894
      f-3     :     0.025209
      g0      :     0.000925  g :     0.014384
      g+1     :     0.001278
      g-1     :     0.001461
      g+2     :     0.001457
      g-2     :     0.001583
      g+3     :     0.002015
      g-3     :     0.002200
      g+4     :     0.001785
      g-4     :     0.001679

 22 C s       :     2.579828  s :     2.579828
      pz      :     0.853388  p :     2.686324
      px      :     0.857745
      py      :     0.975190
      dz2     :     0.064954  d :     0.510839
      dxz     :     0.066060
      dyz     :     0.130447
      dx2y2   :     0.113582
      dxy     :     0.135796
      f0      :     0.015094  f :     0.117287
      f+1     :     0.014055
      f-1     :     0.009949
      f+2     :     0.020393
      f-2     :     0.013923
      f+3     :     0.024938
      f-3     :     0.018936
      g0      :     0.000796  g :     0.011692
      g+1     :     0.001149
      g-1     :     0.001196
      g+2     :     0.001041
      g-2     :     0.001139
      g+3     :     0.001884
      g-3     :     0.001172
      g+4     :     0.001957
      g-4     :     0.001358

 23 C s       :     2.586258  s :     2.586258
      pz      :     0.868926  p :     2.713884
      px      :     0.862137
      py      :     0.982821
      dz2     :     0.066152  d :     0.502423
      dxz     :     0.069808
      dyz     :     0.129588
      dx2y2   :     0.118986
      dxy     :     0.117889
      f0      :     0.016258  f :     0.113754
      f+1     :     0.008935
      f-1     :     0.012979
      f+2     :     0.023056
      f-2     :     0.011717
      f+3     :     0.018248
      f-3     :     0.022562
      g0      :     0.000750  g :     0.011540
      g+1     :     0.000712
      g-1     :     0.001725
      g+2     :     0.000955
      g-2     :     0.001269
      g+3     :     0.001163
      g-3     :     0.001849
      g+4     :     0.001688
      g-4     :     0.001429

 24 C s       :     2.588285  s :     2.588285
      pz      :     0.878181  p :     2.698581
      px      :     0.876548
      py      :     0.943852
      dz2     :     0.115818  d :     0.508484
      dxz     :     0.091372
      dyz     :     0.083887
      dx2y2   :     0.122798
      dxy     :     0.094609
      f0      :     0.010118  f :     0.114373
      f+1     :     0.016055
      f-1     :     0.016833
      f+2     :     0.023156
      f-2     :     0.015784
      f+3     :     0.016756
      f-3     :     0.015673
      g0      :     0.000783  g :     0.011495
      g+1     :     0.001339
      g-1     :     0.000903
      g+2     :     0.001381
      g-2     :     0.001553
      g+3     :     0.001986
      g-3     :     0.001902
      g+4     :     0.000724
      g-4     :     0.000925

 25 C s       :     2.586024  s :     2.586024
      pz      :     0.870063  p :     2.714714
      px      :     0.878641
      py      :     0.966011
      dz2     :     0.065056  d :     0.502179
      dxz     :     0.066513
      dyz     :     0.131382
      dx2y2   :     0.108296
      dxy     :     0.130932
      f0      :     0.014923  f :     0.113624
      f+1     :     0.013896
      f-1     :     0.009276
      f+2     :     0.020454
      f-2     :     0.013676
      f+3     :     0.023022
      f-3     :     0.018376
      g0      :     0.000785  g :     0.011514
      g+1     :     0.001187
      g-1     :     0.001157
      g+2     :     0.001090
      g-2     :     0.001117
      g+3     :     0.001892
      g-3     :     0.001103
      g+4     :     0.001901
      g-4     :     0.001282

 26 C s       :     2.579195  s :     2.579195
      pz      :     0.860256  p :     2.690398
      px      :     0.849562
      py      :     0.980581
      dz2     :     0.070189  d :     0.511340
      dxz     :     0.071955
      dyz     :     0.130868
      dx2y2   :     0.114514
      dxy     :     0.123813
      f0      :     0.016849  f :     0.116687
      f+1     :     0.008947
      f-1     :     0.014175
      f+2     :     0.022877
      f-2     :     0.012097
      f+3     :     0.018267
      f-3     :     0.023475
      g0      :     0.000748  g :     0.011638
      g+1     :     0.000728
      g-1     :     0.001755
      g+2     :     0.001006
      g-2     :     0.001277
      g+3     :     0.001223
      g-3     :     0.001803
      g+4     :     0.001709
      g-4     :     0.001389

 27 H s       :     0.784507  s :     0.784507
      pz      :     0.066586  p :     0.187401
      px      :     0.055375
      py      :     0.065440
      dz2     :     0.015544  d :     0.065063
      dxz     :     0.011569
      dyz     :     0.012796
      dx2y2   :     0.014813
      dxy     :     0.010342
      f0      :     0.000950  f :     0.009591
      f+1     :     0.001109
      f-1     :     0.001654
      f+2     :     0.002174
      f-2     :     0.001654
      f+3     :     0.000922
      f-3     :     0.001126

 28 H s       :     0.791483  s :     0.791483
      pz      :     0.065669  p :     0.187305
      px      :     0.072758
      py      :     0.048878
      dz2     :     0.015225  d :     0.064684
      dxz     :     0.013476
      dyz     :     0.009984
      dx2y2   :     0.012754
      dxy     :     0.013246
      f0      :     0.000852  f :     0.009611
      f+1     :     0.002162
      f-1     :     0.000602
      f+2     :     0.001850
      f-2     :     0.001879
      f+3     :     0.001288
      f-3     :     0.000978

 29 H s       :     0.791544  s :     0.791544
      pz      :     0.046084  p :     0.185990
      px      :     0.049763
      py      :     0.090142
      dz2     :     0.004897  d :     0.064215
      dxz     :     0.001894
      dyz     :     0.021080
      dx2y2   :     0.016065
      dxy     :     0.020279
      f0      :     0.001231  f :     0.009539
      f+1     :     0.000265
      f-1     :     0.001075
      f+2     :     0.001528
      f-2     :     0.000573
      f+3     :     0.002420
      f-3     :     0.002448

 30 H s       :     0.791131  s :     0.791131
      pz      :     0.068238  p :     0.187420
      px      :     0.057201
      py      :     0.061980
      dz2     :     0.016048  d :     0.064753
      dxz     :     0.011753
      dyz     :     0.012678
      dx2y2   :     0.014166
      dxy     :     0.010107
      f0      :     0.001019  f :     0.009615
      f+1     :     0.001090
      f-1     :     0.001696
      f+2     :     0.002211
      f-2     :     0.001651
      f+3     :     0.000859
      f-3     :     0.001088

 31 H s       :     0.782342  s :     0.782342
      pz      :     0.065812  p :     0.190783
      px      :     0.074291
      py      :     0.050680
      dz2     :     0.015581  d :     0.065881
      dxz     :     0.014128
      dyz     :     0.010368
      dx2y2   :     0.012343
      dxy     :     0.013460
      f0      :     0.000909  f :     0.009657
      f+1     :     0.002212
      f-1     :     0.000604
      f+2     :     0.001855
      f-2     :     0.001909
      f+3     :     0.001210
      f-3     :     0.000959


SPIN
  0 N s       :     0.000000  s :     0.000000
      pz      :     0.000000  p :     0.000000
      px      :    -0.000000
      py      :    -0.000000
      dz2     :    -0.000000  d :    -0.000000
      dxz     :     0.000000
      dyz     :    -0.000000
      dx2y2   :    -0.000000
      dxy     :    -0.000000
      f0      :    -0.000000  f :    -0.000000
      f+1     :     0.000000
      f-1     :    -0.000000
      f+2     :    -0.000000
      f-2     :    -0.000000
      f+3     :     0.000000
      f-3     :    -0.000000
      g0      :     0.000000  g :    -0.000000
      g+1     :     0.000000
      g-1     :     0.000000
      g+2     :    -0.000000
      g-2     :    -0.000000
      g+3     :    -0.000000
      g-3     :     0.000000
      g+4     :    -0.000000
      g-4     :     0.000000

  1 C s       :     0.000000  s :     0.000000
      pz      :    -0.000000  p :    -0.000000
      px      :     0.000000
      py      :     0.000000
      dz2     :    -0.000000  d :     0.000000
      dxz     :     0.000000
      dyz     :     0.000000
      dx2y2   :     0.000000
      dxy     :     0.000000
      f0      :     0.000000  f :     0.000000
      f+1     :     0.000000
      f-1     :     0.000000
      f+2     :     0.000000
      f-2     :     0.000000
      f+3     :     0.000000
      f-3     :     0.000000
      g0      :     0.000000  g :     0.000000
      g+1     :     0.000000
      g-1     :     0.000000
      g+2     :     0.000000
      g-2     :     0.000000
      g+3     :     0.000000
      g-3     :     0.000000
      g+4     :     0.000000
      g-4     :    -0.000000

  2 C s       :     0.000000  s :     0.000000
      pz      :     0.000000  p :     0.000000
      px      :     0.000000
      py      :    -0.000000
      dz2     :    -0.000000  d :    -0.000000
      dxz     :    -0.000000
      dyz     :    -0.000000
      dx2y2   :    -0.000000
      dxy     :    -0.000000
      f0      :    -0.000000  f :    -0.000000
      f+1     :    -0.000000
      f-1     :    -0.000000
      f+2     :     0.000000
      f-2     :     0.000000
      f+3     :    -0.000000
      f-3     :    -0.000000
      g0      :     0.000000  g :    -0.000000
      g+1     :    -0.000000
      g-1     :     0.000000
      g+2     :    -0.000000
      g-2     :    -0.000000
      g+3     :    -0.000000
      g-3     :    -0.000000
      g+4     :    -0.000000
      g-4     :     0.000000

  3 C s       :    -0.000000  s :    -0.000000
      pz      :    -0.000000  p :     0.000000
      px      :     0.000000
      py      :     0.000000
      dz2     :     0.000000  d :     0.000000
      dxz     :     0.000000
      dyz     :     0.000000
      dx2y2   :     0.000000
      dxy     :     0.000000
      f0      :     0.000000  f :    -0.000000
      f+1     :    -0.000000
      f-1     :    -0.000000
      f+2     :    -0.000000
      f-2     :    -0.000000
      f+3     :    -0.000000
      f-3     :    -0.000000
      g0      :    -0.000000  g :    -0.000000
      g+1     :    -0.000000
      g-1     :    -0.000000
      g+2     :    -0.000000
      g-2     :    -0.000000
      g+3     :     0.000000
      g-3     :     0.000000
      g+4     :    -0.000000
      g-4     :    -0.000000

  4 C s       :    -0.000000  s :    -0.000000
      pz      :     0.000000  p :    -0.000000
      px      :    -0.000000
      py      :    -0.000000
      dz2     :    -0.000000  d :    -0.000000
      dxz     :    -0.000000
      dyz     :     0.000000
      dx2y2   :    -0.000000
      dxy     :     0.000000
      f0      :     0.000000  f :     0.000000
      f+1     :     0.000000
      f-1     :    -0.000000
      f+2     :     0.000000
      f-2     :     0.000000
      f+3     :     0.000000
      f-3     :     0.000000
      g0      :    -0.000000  g :     0.000000
      g+1     :    -0.000000
      g-1     :    -0.000000
      g+2     :     0.000000
      g-2     :     0.000000
      g+3     :     0.000000
      g-3     :    -0.000000
      g+4     :     0.000000
      g-4     :     0.000000

  5 C s       :     0.000000  s :     0.000000
      pz      :    -0.000000  p :    -0.000000
      px      :    -0.000000
      py      :     0.000000
      dz2     :     0.000000  d :     0.000000
      dxz     :     0.000000
      dyz     :     0.000000
      dx2y2   :    -0.000000
      dxy     :     0.000000
      f0      :    -0.000000  f :     0.000000
      f+1     :     0.000000
      f-1     :    -0.000000
      f+2     :    -0.000000
      f-2     :     0.000000
      f+3     :     0.000000
      f-3     :    -0.000000
      g0      :    -0.000000  g :     0.000000
      g+1     :     0.000000
      g-1     :    -0.000000
      g+2     :     0.000000
      g-2     :    -0.000000
      g+3     :     0.000000
      g-3     :     0.000000
      g+4     :     0.000000
      g-4     :    -0.000000

  6 H s       :     0.000000  s :     0.000000
      pz      :    -0.000000  p :    -0.000000
      px      :     0.000000
      py      :    -0.000000
      dz2     :    -0.000000  d :    -0.000000
      dxz     :     0.000000
      dyz     :     0.000000
      dx2y2   :    -0.000000
      dxy     :    -0.000000
      f0      :    -0.000000  f :     0.000000
      f+1     :     0.000000
      f-1     :    -0.000000
      f+2     :    -0.000000
      f-2     :    -0.000000
      f+3     :     0.000000
      f-3     :    -0.000000

  7 H s       :     0.000000  s :     0.000000
      pz      :     0.000000  p :    -0.000000
      px      :    -0.000000
      py      :     0.000000
      dz2     :     0.000000  d :     0.000000
      dxz     :     0.000000
      dyz     :     0.000000
      dx2y2   :     0.000000
      dxy     :     0.000000
      f0      :     0.000000  f :    -0.000000
      f+1     :     0.000000
      f-1     :    -0.000000
      f+2     :     0.000000
      f-2     :    -0.000000
      f+3     :    -0.000000
      f-3     :    -0.000000

  8 N s       :     0.000000  s :     0.000000
      pz      :    -0.000000  p :    -0.000000
      px      :     0.000000
      py      :    -0.000000
      dz2     :    -0.000000  d :     0.000000
      dxz     :    -0.000000
      dyz     :    -0.000000
      dx2y2   :    -0.000000
      dxy     :     0.000000
      f0      :     0.000000  f :    -0.000000
      f+1     :    -0.000000
      f-1     :    -0.000000
      f+2     :     0.000000
      f-2     :    -0.000000
      f+3     :    -0.000000
      f-3     :    -0.000000
      g0      :    -0.000000  g :    -0.000000
      g+1     :    -0.000000
      g-1     :     0.000000
      g+2     :    -0.000000
      g-2     :    -0.000000
      g+3     :     0.000000
      g-3     :    -0.000000
      g+4     :    -0.000000
      g-4     :    -0.000000

  9 H s       :    -0.000000  s :    -0.000000
      pz      :     0.000000  p :    -0.000000
      px      :    -0.000000
      py      :    -0.000000
      dz2     :     0.000000  d :     0.000000
      dxz     :     0.000000
      dyz     :     0.000000
      dx2y2   :     0.000000
      dxy     :     0.000000
      f0      :     0.000000  f :    -0.000000
      f+1     :     0.000000
      f-1     :    -0.000000
      f+2     :     0.000000
      f-2     :     0.000000
      f+3     :    -0.000000
      f-3     :     0.000000

 10 H s       :    -0.000000  s :    -0.000000
      pz      :    -0.000000  p :    -0.000000
      px      :    -0.000000
      py      :    -0.000000
      dz2     :    -0.000000  d :    -0.000000
      dxz     :     0.000000
      dyz     :    -0.000000
      dx2y2   :    -0.000000
      dxy     :     0.000000
      f0      :    -0.000000  f :    -0.000000
      f+1     :    -0.000000
      f-1     :    -0.000000
      f+2     :    -0.000000
      f-2     :    -0.000000
      f+3     :     0.000000
      f-3     :    -0.000000

 11 C s       :     0.000000  s :     0.000000
      pz      :     0.000000  p :     0.000000
      px      :    -0.000000
      py      :     0.000000
      dz2     :     0.000000  d :    -0.000000
      dxz     :     0.000000
      dyz     :     0.000000
      dx2y2   :     0.000000
      dxy     :    -0.000000
      f0      :    -0.000000  f :     0.000000
      f+1     :     0.000000
      f-1     :     0.000000
      f+2     :     0.000000
      f-2     :    -0.000000
      f+3     :     0.000000
      f-3     :     0.000000
      g0      :    -0.000000  g :    -0.000000
      g+1     :    -0.000000
      g-1     :    -0.000000
      g+2     :    -0.000000
      g-2     :     0.000000
      g+3     :     0.000000
      g-3     :     0.000000
      g+4     :    -0.000000
      g-4     :    -0.000000

 12 H s       :     0.000000  s :     0.000000
      pz      :    -0.000000  p :    -0.000000
      px      :    -0.000000
      py      :    -0.000000
      dz2     :     0.000000  d :     0.000000
      dxz     :     0.000000
      dyz     :     0.000000
      dx2y2   :    -0.000000
      dxy     :     0.000000
      f0      :     0.000000  f :     0.000000
      f+1     :    -0.000000
      f-1     :    -0.000000
      f+2     :     0.000000
      f-2     :     0.000000
      f+3     :     0.000000
      f-3     :    -0.000000

 13 H s       :    -0.000000  s :    -0.000000
      pz      :     0.000000  p :    -0.000000
      px      :    -0.000000
      py      :    -0.000000
      dz2     :    -0.000000  d :     0.000000
      dxz     :     0.000000
      dyz     :    -0.000000
      dx2y2   :     0.000000
      dxy     :     0.000000
      f0      :    -0.000000  f :     0.000000
      f+1     :    -0.000000
      f-1     :    -0.000000
      f+2     :     0.000000
      f-2     :     0.000000
      f+3     :     0.000000
      f-3     :     0.000000

 14 H s       :    -0.000000  s :    -0.000000
      pz      :    -0.000000  p :    -0.000000
      px      :    -0.000000
      py      :    -0.000000
      dz2     :    -0.000000  d :    -0.000000
      dxz     :    -0.000000
      dyz     :    -0.000000
      dx2y2   :     0.000000
      dxy     :    -0.000000
      f0      :     0.000000  f :     0.000000
      f+1     :    -0.000000
      f-1     :    -0.000000
      f+2     :     0.000000
      f-2     :     0.000000
      f+3     :     0.000000
      f-3     :     0.000000

 15 H s       :    -0.000000  s :    -0.000000
      pz      :    -0.000000  p :    -0.000000
      px      :    -0.000000
      py      :    -0.000000
      dz2     :     0.000000  d :     0.000000
      dxz     :    -0.000000
      dyz     :     0.000000
      dx2y2   :     0.000000
      dxy     :    -0.000000
      f0      :     0.000000  f :     0.000000
      f+1     :     0.000000
      f-1     :     0.000000
      f+2     :    -0.000000
      f-2     :     0.000000
      f+3     :     0.000000
      f-3     :    -0.000000

 16 N s       :    -0.000000  s :    -0.000000
      pz      :     0.000000  p :    -0.000000
      px      :    -0.000000
      py      :    -0.000000
      dz2     :    -0.000000  d :    -0.000000
      dxz     :     0.000000
      dyz     :    -0.000000
      dx2y2   :    -0.000000
      dxy     :    -0.000000
      f0      :    -0.000000  f :     0.000000
      f+1     :     0.000000
      f-1     :    -0.000000
      f+2     :     0.000000
      f-2     :    -0.000000
      f+3     :    -0.000000
      f-3     :     0.000000
      g0      :    -0.000000  g :     0.000000
      g+1     :     0.000000
      g-1     :    -0.000000
      g+2     :     0.000000
      g-2     :     0.000000
      g+3     :    -0.000000
      g-3     :     0.000000
      g+4     :     0.000000
      g-4     :     0.000000

 17 C s       :     0.000000  s :     0.000000
      pz      :    -0.000000  p :    -0.000000
      px      :     0.000000
      py      :    -0.000000
      dz2     :     0.000000  d :     0.000000
      dxz     :     0.000000
      dyz     :     0.000000
      dx2y2   :     0.000000
      dxy     :    -0.000000
      f0      :    -0.000000  f :     0.000000
      f+1     :    -0.000000
      f-1     :     0.000000
      f+2     :     0.000000
      f-2     :    -0.000000
      f+3     :    -0.000000
      f-3     :     0.000000
      g0      :    -0.000000  g :    -0.000000
      g+1     :    -0.000000
      g-1     :    -0.000000
      g+2     :    -0.000000
      g-2     :    -0.000000
      g+3     :     0.000000
      g-3     :     0.000000
      g+4     :     0.000000
      g-4     :     0.000000

 18 C s       :     0.000000  s :     0.000000
      pz      :    -0.000000  p :    -0.000000
      px      :    -0.000000
      py      :    -0.000000
      dz2     :    -0.000000  d :     0.000000
      dxz     :     0.000000
      dyz     :     0.000000
      dx2y2   :    -0.000000
      dxy     :     0.000000
      f0      :    -0.000000  f :     0.000000
      f+1     :     0.000000
      f-1     :     0.000000
      f+2     :     0.000000
      f-2     :     0.000000
      f+3     :    -0.000000
      f-3     :    -0.000000
      g0      :    -0.000000  g :    -0.000000
      g+1     :    -0.000000
      g-1     :     0.000000
      g+2     :     0.000000
      g-2     :    -0.000000
      g+3     :     0.000000
      g-3     :     0.000000
      g+4     :    -0.000000
      g-4     :     0.000000

 19 H s       :    -0.000000  s :    -0.000000
      pz      :    -0.000000  p :     0.000000
      px      :     0.000000
      py      :    -0.000000
      dz2     :    -0.000000  d :    -0.000000
      dxz     :     0.000000
      dyz     :    -0.000000
      dx2y2   :    -0.000000
      dxy     :     0.000000
      f0      :     0.000000  f :     0.000000
      f+1     :    -0.000000
      f-1     :     0.000000
      f+2     :     0.000000
      f-2     :     0.000000
      f+3     :    -0.000000
      f-3     :     0.000000

 20 O s       :    -0.000000  s :    -0.000000
      pz      :     0.000000  p :     0.000000
      px      :     0.000000
      py      :    -0.000000
      dz2     :     0.000000  d :     0.000000
      dxz     :    -0.000000
      dyz     :    -0.000000
      dx2y2   :     0.000000
      dxy     :     0.000000
      f0      :    -0.000000  f :    -0.000000
      f+1     :    -0.000000
      f-1     :    -0.000000
      f+2     :    -0.000000
      f-2     :    -0.000000
      f+3     :    -0.000000
      f-3     :    -0.000000
      g0      :    -0.000000  g :    -0.000000
      g+1     :    -0.000000
      g-1     :    -0.000000
      g+2     :    -0.000000
      g-2     :    -0.000000
      g+3     :     0.000000
      g-3     :    -0.000000
      g+4     :    -0.000000
      g-4     :    -0.000000

 21 C s       :     0.000000  s :     0.000000
      pz      :     0.000000  p :     0.000000
      px      :    -0.000000
      py      :    -0.000000
      dz2     :    -0.000000  d :    -0.000000
      dxz     :     0.000000
      dyz     :    -0.000000
      dx2y2   :    -0.000000
      dxy     :    -0.000000
      f0      :     0.000000  f :    -0.000000
      f+1     :    -0.000000
      f-1     :    -0.000000
      f+2     :    -0.000000
      f-2     :     0.000000
      f+3     :    -0.000000
      f-3     :    -0.000000
      g0      :    -0.000000  g :    -0.000000
      g+1     :    -0.000000
      g-1     :    -0.000000
      g+2     :     0.000000
      g-2     :     0.000000
      g+3     :     0.000000
      g-3     :    -0.000000
      g+4     :     0.000000
      g-4     :     0.000000

 22 C s       :     0.000000  s :     0.000000
      pz      :     0.000000  p :    -0.000000
      px      :    -0.000000
      py      :    -0.000000
      dz2     :    -0.000000  d :     0.000000
      dxz     :    -0.000000
      dyz     :    -0.000000
      dx2y2   :     0.000000
      dxy     :     0.000000
      f0      :     0.000000  f :     0.000000
      f+1     :    -0.000000
      f-1     :    -0.000000
      f+2     :    -0.000000
      f-2     :     0.000000
      f+3     :    -0.000000
      f-3     :     0.000000
      g0      :     0.000000  g :     0.000000
      g+1     :     0.000000
      g-1     :     0.000000
      g+2     :     0.000000
      g-2     :     0.000000
      g+3     :    -0.000000
      g-3     :     0.000000
      g+4     :     0.000000
      g-4     :     0.000000

 23 C s       :    -0.000000  s :    -0.000000
      pz      :    -0.000000  p :    -0.000000
      px      :     0.000000
      py      :     0.000000
      dz2     :    -0.000000  d :    -0.000000
      dxz     :     0.000000
      dyz     :    -0.000000
      dx2y2   :     0.000000
      dxy     :     0.000000
      f0      :    -0.000000  f :    -0.000000
      f+1     :     0.000000
      f-1     :    -0.000000
      f+2     :    -0.000000
      f-2     :    -0.000000
      f+3     :    -0.000000
      f-3     :     0.000000
      g0      :    -0.000000  g :    -0.000000
      g+1     :    -0.000000
      g-1     :     0.000000
      g+2     :    -0.000000
      g-2     :     0.000000
      g+3     :    -0.000000
      g-3     :    -0.000000
      g+4     :     0.000000
      g-4     :    -0.000000

 24 C s       :     0.000000  s :     0.000000
      pz      :    -0.000000  p :    -0.000000
      px      :    -0.000000
      py      :     0.000000
      dz2     :     0.000000  d :     0.000000
      dxz     :     0.000000
      dyz     :    -0.000000
      dx2y2   :     0.000000
      dxy     :     0.000000
      f0      :    -0.000000  f :     0.000000
      f+1     :    -0.000000
      f-1     :     0.000000
      f+2     :     0.000000
      f-2     :     0.000000
      f+3     :    -0.000000
      f-3     :     0.000000
      g0      :     0.000000  g :    -0.000000
      g+1     :     0.000000
      g-1     :     0.000000
      g+2     :    -0.000000
      g-2     :    -0.000000
      g+3     :    -0.000000
      g-3     :     0.000000
      g+4     :     0.000000
      g-4     :    -0.000000

 25 C s       :     0.000000  s :     0.000000
      pz      :     0.000000  p :     0.000000
      px      :     0.000000
      py      :     0.000000
      dz2     :    -0.000000  d :    -0.000000
      dxz     :    -0.000000
      dyz     :    -0.000000
      dx2y2   :     0.000000
      dxy     :    -0.000000
      f0      :    -0.000000  f :     0.000000
      f+1     :    -0.000000
      f-1     :    -0.000000
      f+2     :     0.000000
      f-2     :     0.000000
      f+3     :    -0.000000
      f-3     :     0.000000
      g0      :    -0.000000  g :     0.000000
      g+1     :    -0.000000
      g-1     :    -0.000000
      g+2     :    -0.000000
      g-2     :     0.000000
      g+3     :     0.000000
      g-3     :    -0.000000
      g+4     :     0.000000
      g-4     :     0.000000

 26 C s       :     0.000000  s :     0.000000
      pz      :     0.000000  p :    -0.000000
      px      :    -0.000000
      py      :    -0.000000
      dz2     :     0.000000  d :     0.000000
      dxz     :    -0.000000
      dyz     :     0.000000
      dx2y2   :     0.000000
      dxy     :     0.000000
      f0      :    -0.000000  f :     0.000000
      f+1     :    -0.000000
      f-1     :     0.000000
      f+2     :     0.000000
      f-2     :     0.000000
      f+3     :     0.000000
      f-3     :     0.000000
      g0      :     0.000000  g :     0.000000
      g+1     :     0.000000
      g-1     :     0.000000
      g+2     :     0.000000
      g-2     :     0.000000
      g+3     :    -0.000000
      g-3     :     0.000000
      g+4     :     0.000000
      g-4     :     0.000000

 27 H s       :     0.000000  s :     0.000000
      pz      :    -0.000000  p :    -0.000000
      px      :    -0.000000
      py      :    -0.000000
      dz2     :     0.000000  d :     0.000000
      dxz     :     0.000000
      dyz     :     0.000000
      dx2y2   :    -0.000000
      dxy     :     0.000000
      f0      :    -0.000000  f :    -0.000000
      f+1     :     0.000000
      f-1     :    -0.000000
      f+2     :     0.000000
      f-2     :     0.000000
      f+3     :     0.000000
      f-3     :    -0.000000

 28 H s       :    -0.000000  s :    -0.000000
      pz      :     0.000000  p :    -0.000000
      px      :    -0.000000
      py      :    -0.000000
      dz2     :    -0.000000  d :     0.000000
      dxz     :    -0.000000
      dyz     :    -0.000000
      dx2y2   :     0.000000
      dxy     :     0.000000
      f0      :    -0.000000  f :     0.000000
      f+1     :     0.000000
      f-1     :     0.000000
      f+2     :    -0.000000
      f-2     :     0.000000
      f+3     :    -0.000000
      f-3     :     0.000000

 29 H s       :    -0.000000  s :    -0.000000
      pz      :     0.000000  p :     0.000000
      px      :    -0.000000
      py      :     0.000000
      dz2     :    -0.000000  d :    -0.000000
      dxz     :    -0.000000
      dyz     :    -0.000000
      dx2y2   :     0.000000
      dxy     :    -0.000000
      f0      :    -0.000000  f :    -0.000000
      f+1     :     0.000000
      f-1     :    -0.000000
      f+2     :    -0.000000
      f-2     :    -0.000000
      f+3     :    -0.000000
      f-3     :    -0.000000

 30 H s       :    -0.000000  s :    -0.000000
      pz      :     0.000000  p :     0.000000
      px      :    -0.000000
      py      :     0.000000
      dz2     :     0.000000  d :     0.000000
      dxz     :     0.000000
      dyz     :    -0.000000
      dx2y2   :     0.000000
      dxy     :     0.000000
      f0      :    -0.000000  f :    -0.000000
      f+1     :     0.000000
      f-1     :    -0.000000
      f+2     :    -0.000000
      f-2     :    -0.000000
      f+3     :    -0.000000
      f-3     :     0.000000

 31 H s       :     0.000000  s :     0.000000
      pz      :    -0.000000  p :    -0.000000
      px      :    -0.000000
      py      :    -0.000000
      dz2     :     0.000000  d :     0.000000
      dxz     :    -0.000000
      dyz     :     0.000000
      dx2y2   :     0.000000
      dxy     :     0.000000
      f0      :    -0.000000  f :    -0.000000
      f+1     :     0.000000
      f-1     :    -0.000000
      f+2     :    -0.000000
      f-2     :    -0.000000
      f+3     :    -0.000000
      f-3     :     0.000000


                      *****************************
                      * MAYER POPULATION ANALYSIS *
                      *****************************

  NA   - Mulliken gross atomic population
  ZA   - Total nuclear charge
  QA   - Mulliken gross atomic charge
  VA   - Mayer's total valence
  BVA  - Mayer's bonded valence
  FA   - Mayer's free valence

  ATOM       NA         ZA         QA         VA         BVA        FA
  0 N      7.2160     7.0000    -0.2160     3.4842     3.4842     0.0000
  1 C      5.8147     6.0000     0.1853     3.6392     3.6392    -0.0000
  2 C      6.1313     6.0000    -0.1313     3.7219     3.7219     0.0000
  3 C      5.6798     6.0000     0.3202     3.5337     3.5337     0.0000
  4 C      6.0944     6.0000    -0.0944     3.6892     3.6892    -0.0000
  5 C      5.8644     6.0000     0.1356     3.6519     3.6519     0.0000
  6 H      0.8643     1.0000     0.1357     0.9736     0.9736    -0.0000
  7 H      0.8873     1.0000     0.1127     0.9907     0.9907    -0.0000
  8 N      7.0929     7.0000    -0.0929     3.2220     3.2220     0.0000
  9 H      0.9020     1.0000     0.0980     1.0047     1.0047    -0.0000
 10 H      0.8545     1.0000     0.1455     0.9684     0.9684     0.0000
 11 C      5.9868     6.0000     0.0132     3.7668     3.7668    -0.0000
 12 H      0.9082     1.0000     0.0918     0.9932     0.9932    -0.0000
 13 H      0.9061     1.0000     0.0939     0.9882     0.9882     0.0000
 14 H      0.9151     1.0000     0.0849     0.9875     0.9875    -0.0000
 15 H      0.8053     1.0000     0.1947     1.0070     1.0070     0.0000
 16 N      7.1784     7.0000    -0.1784     2.8795     2.8795    -0.0000
 17 C      5.9265     6.0000     0.0735     3.6996     3.6996    -0.0000
 18 C      5.8252     6.0000     0.1748     3.8641     3.8641    -0.0000
 19 H      0.9144     1.0000     0.0856     1.0106     1.0106    -0.0000
 20 O      8.3996     8.0000    -0.3996     2.0134     2.0134     0.0000
 21 C      5.8473     6.0000     0.1527     3.3720     3.3720    -0.0000
 22 C      6.0933     6.0000    -0.0933     3.7038     3.7038    -0.0000
 23 C      6.1194     6.0000    -0.1194     3.7856     3.7856    -0.0000
 24 C      6.0668     6.0000    -0.0668     3.7638     3.7638    -0.0000
 25 C      6.1257     6.0000    -0.1257     3.7818     3.7818    -0.0000
 26 C      6.0511     6.0000    -0.0511     3.6237     3.6237     0.0000
 27 H      0.9151     1.0000     0.0849     0.9968     0.9968    -0.0000
 28 H      0.8970     1.0000     0.1030     0.9838     0.9838    -0.0000
 29 H      0.8961     1.0000     0.1039     0.9821     0.9821     0.0000
 30 H      0.8931     1.0000     0.1069     0.9837     0.9837    -0.0000
 31 H      0.9277     1.0000     0.0723     1.0042     1.0042    -0.0000

  Mayer bond orders larger than 0.100000
B(  0-N ,  1-C ) :   1.2037 B(  0-N ,  5-C ) :   1.2465 B(  0-N , 11-C ) :   0.8511 
B(  1-C ,  2-C ) :   1.4054 B(  1-C ,  6-H ) :   0.9563 B(  2-C ,  3-C ) :   1.1722 
B(  2-C ,  7-H ) :   0.9627 B(  3-C ,  4-C ) :   1.1507 B(  3-C ,  8-N ) :   1.1110 
B(  4-C ,  5-C ) :   1.3735 B(  4-C ,  9-H ) :   0.9699 B(  5-C , 10-H ) :   0.9478 
B(  8-N , 15-H ) :   0.9335 B(  8-N , 16-N ) :   1.0417 B( 11-C , 12-H ) :   0.9684 
B( 11-C , 13-H ) :   0.9616 B( 11-C , 14-H ) :   0.9628 B( 16-N , 17-C ) :   1.6772 
B( 17-C , 18-C ) :   1.0014 B( 17-C , 19-H ) :   0.9496 B( 18-C , 20-O ) :   1.9125 
B( 18-C , 21-C ) :   0.8958 B( 21-C , 22-C ) :   1.2469 B( 21-C , 26-C ) :   1.1963 
B( 22-C , 23-C ) :   1.3500 B( 22-C , 27-H ) :   0.9723 B( 23-C , 24-C ) :   1.3225 
B( 23-C , 28-H ) :   0.9684 B( 24-C , 25-C ) :   1.3343 B( 24-C , 29-H ) :   0.9674 
B( 25-C , 26-C ) :   1.3321 B( 25-C , 30-H ) :   0.9694 B( 26-C , 31-H ) :   0.9735 


-------
TIMINGS
-------

Total SCF time: 0 days 0 hours 10 min 13 sec 

Total time                  ....     613.023 sec
Sum of individual times     ....     613.605 sec  (100.1%)

SCF preparation             ....       1.261 sec  (  0.2%)
Fock matrix formation       ....     587.799 sec  ( 95.9%)
  Startup                   ....       0.778 sec  (  0.1% of F)
  Split-RI-J                ....      14.136 sec  (  2.4% of F)
  Chain of spheres X        ....     496.087 sec  ( 84.4% of F)
  XC integration            ....      57.520 sec  (  9.8% of F)
    XC Preparation          ....       0.000 sec  (  0.0% of XC)
    Basis function eval.    ....       5.365 sec  (  9.3% of XC)
    Density eval.           ....      22.443 sec  ( 39.0% of XC)
    XC-Functional eval.     ....       0.625 sec  (  1.1% of XC)
    XC-Potential eval.      ....      26.689 sec  ( 46.4% of XC)
  CPCM terms                ....      17.026 sec  (  2.9% of F)
Diagonalization             ....       0.000 sec  (  0.0%)
Density matrix formation    ....       2.171 sec  (  0.4%)
Total Energy calculation    ....       1.162 sec  (  0.2%)
Population analysis         ....       0.985 sec  (  0.2%)
Orbital Transformation      ....       3.131 sec  (  0.5%)
Orbital Orthonormalization  ....       0.000 sec  (  0.0%)
DIIS solution               ....      11.584 sec  (  1.9%)
SOSCF solution              ....       5.512 sec  (  0.9%)
Finished LeanSCF after 613.8 sec

Maximum memory used throughout the entire LEANSCF-calculation: 281.9 MB


-------------------------------------------------------------------------------
                          DFT DISPERSION CORRECTION                            
                                                                               
                                DFTD4 V3.4.0                                   
-------------------------------------------------------------------------------
The WB97X-D3BJ functional is recognized
Active option DFTDOPT                   ...         5   

-------------------------   ----------------
Dispersion correction           -0.069171849
-------------------------   ----------------


-------------------------   --------------------
FINAL SINGLE POINT ENERGY      -781.877463609893
-------------------------   --------------------


           ************************************************************
           *        Program running with 12 parallel MPI-processes    *
           *              working on a common directory               *
           ************************************************************

------------------------------------------------------------------------------
                              ORCA PROPERTY CALCULATIONS
------------------------------------------------------------------------------

GBWName                                 ... orca.gbw
Number of atoms                         ...     32
Number of basis functions               ...   1446
Max core memory                         ...   1024 MB

Electric properties:
Dipole moment                           ... YES
Quadrupole moment                       ...  NO
Static polarizability (Dipole/Dipole)   ...  NO
Static polarizability (Dipole/Quad.)    ...  NO
Static polarizability (Quad./Quad.)     ...  NO
Static polarizability (Velocity)        ...  NO

Atomic electric properties:
Dipole moment                           ...  NO
Quadrupole moment                       ...  NO
Static polarizability                   ...  NO

Choice of electric origin               ... Center of mass
Position of electric origin             ...    -0.000034    -0.000010    -0.000001

General magnetic properties:
Magnetizability                         ...  NO

EPR properties:
g-Tensor (aka g-matrix)                 ...  NO
Zero-Field splitting spin-orbit         ...  NO
Zero-field splitting spin-spin          ...  NO
Hyperfine couplings                     ...  NO (   0 nuclei)
Quadrupole couplings                    ...  NO (   0 nuclei)
Contact density                         ...  NO (   0 nuclei)

NMR properties:
Chemical shifts                         ...  NO (   0 nuclei)
Spin-rotation constants                 ...  NO (   0 nuclei)
Spin-spin couplings                     ...  NO (   0 nuclei,    0 pairs)

Choice of magnetic origin               ... GIAO
Position of magnetic origin             ...     0.000000     0.000000     0.000000

Properties with geometric perturbations:
SCF Hessian                             ...  NO
IR spectrum                             ...  NO
VCD spectrum                            ...  NO
X-ray spectroscopy properties:
SCF XES/XAS/RIXS spectra                ...  NO


-------------
DIPOLE MOMENT
-------------

Method             : SCF
Type of density    : Electron Density
Multiplicity       :   1
Irrep              :   0
Energy             :  -781.8082917611041012 Eh
Relativity type    : 
Basis              : AO
                                X                 Y                 Z
Electronic contribution:      4.959418425       7.312421882      -0.288947284
Nuclear contribution   :    -12.802474891      -8.150547058       0.000286936
                        -----------------------------------------
Total Dipole Moment    :     -7.843056466      -0.838125176      -0.288660348
                        -----------------------------------------
Magnitude (a.u.)       :      7.892991406
Magnitude (Debye)      :     20.062389771


--------------------
Rotational spectrum 
--------------------
 
Rotational constants in cm-1:             0.026848             0.006544             0.005443 
Rotational constants in MHz :           804.883573           196.185007           163.162792 

Dipole components along the rotational axes: 
x,y,z [a.u.] :    -7.843055    -0.838137    -0.288662 
x,y,z [Debye]:   -19.935462    -2.130374    -0.733721 

 

Dipole moment calculation done in   0.1 sec 

Maximum memory used throughout the entire PROP-calculation: 172.8 MB

--------------------------------
SUGGESTED CITATIONS FOR THIS RUN
--------------------------------

Below you find a list of papers that are relevant to this ORCA run
We neither can nor want to force you to cite these papers, but we appreciate if you do
You receive ORCA, which is the product of decades of hard work by many enthusiastic individuals, for free
The only thing we kindly ask in return is that you cite our papers,
We deeply appreciate it, if you show your appreciation for ORCA by not just citing the generic ORCA reference.

Please note that relegating all ORCA citations to the supporting information does *not* help us.
SI sections are not indexed - citations you put there will not count into any citation statistics
But we need these citations in order to attract the funding resources that allow us to do what we are doing

Therefore, if you are a happy ORCA user, please consider citing a few of the papers listed below in the main body of your paper

In addition to the list printed below, the program has created the file orca.bibtex that contains the list in bibtex format
You can import this file easily into all common literature databanks and citation aid programs


List of essential papers. We consider these as the minimum necessary citations

  1. Neese,F.
     Software update: the ORCA program system, version 5.0
     WIRES Comput. Molec. Sci., 2022 12(1)e1606
     doi.org/10.1002/wcms.1606

List of papers to cite with high priority. The work reported in these papers was absolutely
necessary for this run to complete.
Our perspective: the developers of density functionals and basis sets usually get cited in chemistry papers
Good! But without the algorithms to do something with them, the functionals or basis sets would not do anything.
Hence, in our opinion, the algorithm design and method developments papers are equally worthy of getting cited

  1. Neese,F.
     An improvement of the resolution of the identity approximation for the formation of the Coulomb matrix
     J. Comp. Chem., 2003 24(14)1740-1747
     doi.org/10.1002/jcc.10318
  2. Neese,F.; Wennmohs,F.; Hansen,A.; Becker,U.
     Efficient, approximate and parallel Hartree-Fock and hybrid DFT calculations. A 'chain-of-spheres' algorithm for the Hartree-Fock exchange
     Chem. Phys., 2009 356(1-3)98-109
     doi.org/10.1016/j.chemphys.2008.10.036
  3. Garcia-Rates,M.; Neese,F.
     Effect of the Solute Cavity on the Solvation Energy and its Derivatives within the Framework of the Gaussian Charge Scheme
     J. Comput. Chem., 2020 41 922-939
     doi.org/10.1002/jcc.26139
  4. Helmich-Paris,B.; de Souza,B.; Neese,F.; Izsák,R.
     An improved chain of spheres for exchange algorithm
     J. Chem. Phys., 2021 155 104109
     doi.org/doi: 10.1063/5.0058766.
  5. Neese,F.
     The SHARK Integral Generation and Digestion System
     J. Comp. Chem., 2022  1-16
     doi.org/10.1002/jcc.26942
  6. Caldeweyher,E.; Bannwarth,C.; Grimme,S.
     Extension of the D3 dispersion coefficient model
     J. Chem. Phys., 2017 147 034112
     doi.org/10.1063/1.4993215
  7. Caldeweyher,E.; Ehlert,S.; Hansen,A.; Neugebauer,H.; Spicher,S.; Bannwarth,C.; Grimme,S.
     A generally applicable atomic-charge dependent London dispersion correction
     J. Chem. Phys., 2019 150 154122
     doi.org/10.1063/1.5090222
  8. Caldeweyher,E.; Mewes,J.; Ehlert,S.; Grimme,S.
     Extension and evaluation of the D4 London-dispersion model for periodic systems
     Phys. Chem. Chem. Phys., 2020 22(16)8499-8512
     doi.org/10.1039/D0CP00502A
  9. Wittmann,L.; Gordiy,I.; Friede,M.; Helmich-Paris,B.; Grimme,S.; Hansen,A.; Bursch,M.
     Extension of the D3 and D4 London Dispersion Corrections to the full Actinides Series
     Phys. Chem. Chem. Phys., 2024 26(32)21379-21394
     doi.org/https://doi.org/10.1039/D4CP01514B 

List of suggested additional citations. These are papers that are important in the 'surrounding' of 
of this run, or papers that preceded the highly important papers. If you like your results we are grateful for a citation.

  1. Izsak,R.; Neese,F.
     An overlap fitted chain of spheres exchange method
     J. Chem. Phys., 2011 135 144105
     doi.org/10.1063/1.3646921
  2. Izsak,R.; Hansen,A.; Neese,F.
     The resolution of identity and chain of spheres approximations for the LPNO-CCSD singles Fock term
     Molec. Phys., 2012 110 2413-2417
     doi.org/10.1080/00268976.2012.687466
  3. Neese,F.
     The ORCA program system
     WIRES Comput. Molec. Sci., 2012 2(1)73-78
     doi.org/10.1002/wcms.81
  4. Izsak,R.; Neese,F.; Klopper,W.
     Robust fitting techniques in the chain of spheres approximation to the Fock exchange: The role of the complementary space
     J. Chem. Phys., 2013 139 
     doi.org/10.1063/1.4819264
  5. Neese,F.
     Software update: the ORCA program system, version 4.0
     WIRES Comput. Molec. Sci., 2018 8(1)1-6
     doi.org/10.1002/wcms.1327
  6. Neese,F.; Wennmohs,F.; Becker,U.; Riplinger,C.
     The ORCA quantum chemistry program package
     J. Chem. Phys., 2020 152 Art. No. L224108
     doi.org/10.1063/5.0004608

List of optional additional citations

  1. Neese,F.
     Approximate second-order SCF convergence for spin unrestricted wavefunctions
     Chem. Phys. Lett., 2000 325(1-3)93-98
     doi.org/10.1016/s0009-2614(00)00662-x

Timings for individual modules:

Sum of individual times          ...      631.825 sec (=  10.530 min)
Startup calculation              ...       12.625 sec (=   0.210 min)   2.0 %
SCF iterations                   ...      618.031 sec (=  10.301 min)  97.8 %
Property calculations            ...        1.169 sec (=   0.019 min)   0.2 %
                             ****ORCA TERMINATED NORMALLY****
TOTAL RUN TIME: 0 days 0 hours 10 minutes 32 seconds 344 msec
