# Supplementary material for: Photovermellogens: Minimalistic Pyridinium-Based Acylhydrazones with Photoswitchable Basicity for Operation in Aqueous Media
Source: J Org Chem. 2026 May 4;91(19):6559–65. doi: 10.1021/acs.joc.5c02962 (PMC13185115; doi:10.1021/acs.joc.5c02962)
Supplement: Supplementary file 3 [file jo5c02962_si_003.zip › thermodynamics/epah/1a/orca.out]

                                 *****************
                                 * O   R   C   A *
                                 *****************

                                            #,                                       
                                            ###                                      
                                            ####                                     
                                            #####                                    
                                            ######                                   
                                           ########,                                 
                                     ,,################,,,,,                         
                               ,,#################################,,                 
                          ,,##########################################,,             
                       ,#########################################, ''#####,          
                    ,#############################################,,   '####,        
                  ,##################################################,,,,####,       
                ,###########''''           ''''###############################       
              ,#####''   ,,,,##########,,,,          '''####'''          '####       
            ,##' ,,,,###########################,,,                        '##       
           ' ,,###''''                  '''############,,,                           
         ,,##''                                '''############,,,,        ,,,,,,###''
      ,#''                                            '''#######################'''  
     '                                                          ''''####''''         
             ,#######,   #######,   ,#######,      ##                                
            ,#'     '#,  ##    ##  ,#'     '#,    #''#        ,####,   ,####,        
            ##       ##  ##   ,#'  ##            #'  '#       #'       #'  '#        
            ##       ##  #######   ##           ,######,      #####,   #    #        
            '#,     ,#'  ##    ##  '#,     ,#' ,#      #,     #,   #   #,  ,#        
             '#######'   ##     ##  '#######'  #'      '#     '####' # '####'        


                #########################################################
                #                        -***-                          #
                #          Department of theory and spectroscopy        #
                #                                                       #
                #                      Frank Neese                      #
                #                                                       #
                #     Directorship, Architecture, Infrastructure        #
                #                    SHARK, DRIVERS                     #
                #        Core code/Algorithms in most modules           #
                #                                                       #
                #        Max Planck Institute fuer Kohlenforschung      #
                #                Kaiser Wilhelm Platz 1                 #
                #                 D-45470 Muelheim/Ruhr                 #
                #                      Germany                          #
                #                                                       #
                #                  All rights reserved                  #
                #                        -***-                          #
                #########################################################


                         Program Version 6.0.1  -  RELEASE   -


 With contributions from (in alphabetic order):
[Max-Planck-Institut fuer Kohlenforschung]                               
  Daniel Aravena         : Magnetic Suceptibility                        
  Michael Atanasov       : Ab Initio Ligand Field Theory (pilot matlab implementation)
  Alexander A. Auer      : GIAO ZORA, VPT2 properties, NMR spectrum      
  Ute Becker             : All parallelization in ORCA, NUMFREQ, NUMCALC 
  Giovanni Bistoni       : ED, misc. LED, open-shell LED, HFLD           
  Martin Brehm           : Molecular dynamics                            
  Dmytro Bykov           : pre 5.0 version of the SCF Hessian            
  Marcos Casanova-Páez   : Triplet and SCS-CIS(D). UHF-(DLPNO)-IP/EA/STEOM-CCSD. UHF-CVS-IP/STEOM-CCSD   
  Vijay G. Chilkuri      : MRCI spin determinant printing, contributions to CSF-ICE 
  Pauline Colinet        : FMM embedding                                 
  Dipayan Datta          : RHF DLPNO-CCSD density                        
  Achintya Kumar Dutta   : EOM-CC, STEOM-CC                              
  Nicolas Foglia         : Exact transition moments, OPA infrastructure, MCD improvements    
  Dmitry Ganyushin       : Spin-Orbit,Spin-Spin,Magnetic field MRCI      
  Miquel Garcia-Rates    : C-PCM and meta-GGA Hessian, CCSD/C-PCM, Gaussian charge scheme 
  Tiago L. C. Gouveia    : GS-ROHF, GS-ROCIS                             
  Yang Guo               : DLPNO-NEVPT2, F12-NEVPT2, CIM, IAO-localization        
  Andreas Hansen         : Spin unrestricted coupled pair/coupled cluster methods 
  Ingolf Harden          : AUTO-CI MPn and infrastructure                
  Benjamin Helmich-Paris : MC-RPA, TRAH-(SCF,CASSCF), AVAS, COSX integrals, SCF dyn. polar. 
  Lee Huntington         : MR-EOM, pCC                                   
  Robert Izsak           : Overlap fitted RIJCOSX, COSX-SCS-MP3, EOM     
  Riya Kayal             : Wick's Theorem for AUTO-CI, AUTO-CI UHF-CCSDT 
  Emily Kempfer          : AUTO-CI, RHF CISDT and CCSDT                  
  Christian Kollmar      : KDIIS, OOCD, Brueckner-CCSD(T), CCSD density, CASPT2, CASPT2-K, improved NEVPT2 
  Axel Koslowski         : Symmetry handling                             
  Simone Kossmann        : meta-GGA functionals, TD-DFT gradient, OOMP2, (MP2 Hessian; deprecated post 5.0) 
  Lucas Lang             : DCDCAS                                        
  Marvin Lechner         : AUTO-CI (C++ implementation), FIC-MRCC        
  Spencer Leger          : CASSCF response                               
  Dagmar Lenk            : GEPOL surface, SMD, ORCA-2-JSON               
  Dimitrios Liakos       : Extrapolation schemes; Compound Job, initial MDCI parallelization 
  Dimitrios Manganas     : Further ROCIS development; embedding schemes. LFT, Crystal Embedding 
  Dimitrios Pantazis     : SARC Basis sets                               
  Anastasios Papadopoulos: AUTO-CI, single reference methods and gradients 
  Taras Petrenko         : pre 6.0 DFT Hessian and TD-DFT gradient, (ASA, deprecated), ECA, 1-Electron XAS/XES, NRVS 
  Peter Pinski           : DLPNO-MP2, DLPNO-MP2 Gradient                 
  Christoph Reimann      : Effective Core Potentials                     
  Marius Retegan         : Local ZFS, SOC                                
  Christoph Riplinger    : Optimizer, TS searches, QM/MM, DLPNO-CCSD(T), (RO)-DLPNO pert. Triples 
  Michael Roemelt        : Original ROCIS implementation                 
  Masaaki Saitow         : Open-shell DLPNO-CCSD energy and density      
  Barbara Sandhoefer     : DKH picture change effects                    
  Kantharuban Sivalingam : CASSCF convergence/infrastructure, NEVPT2 and variants, FIC-MRCI 
  Bernardo de Souza      : ESD, SOC TD-DFT                               
  Georgi L. Stoychev     : AutoAux, RI-MP2 NMR, DLPNO-MP2 response, X2C  
  Van Anh Tran           : RI-MP2 g-tensors                              
  Willem Van den Heuvel  : Paramagnetic NMR                              
  Zikuan Wang            : NOTCH, Electric field optimization            
  Frank Wennmohs         : Technical directorship and infrastructure     
  Hang Xu                : AUTO-CI-Response properties                   
                                                                         
[FACCTs GmbH]                                                            
  Markus Bursch, Miquel Garcia-Rates, Christoph Riplinger, Bernardo de Souza, Georgi L. Stoychev 
                                                                 
  APM, Basis sets (HGBS, AHGBS, def-TZVP (Ac-Lr), def2-XVPD (La-Lu)), CI-OPT, improved COSX, DLPNO-Multilevel,           
  DOCKER, DRACO, updates on ESD, GOAT, IRC, LR-CPCM, MBIS, meta-GGA TD-DFT gradient, ML-optimized integration grids, 
  MM, NACMEs, nearIR, NEB, NEB-TS, NL-DFT gradient (VV10), 2- and 3-layer-ONIOM, interface openCOSMO-RS, QMMM,   
  Crystal-QMMM, SF, symmetry and pop. for TD-DFT, r2SCAN hybrids, SOLVATOR                                   
                                                                         
[Other institutions]                                                     
  V. Asgeirsson          : NEB                                           
  Christoph Bannwarth    : sTDA-DFT, sTD-DFT, PBEh-3c, B97-3c, D3        
  Sebastian Ehlert       : rSCAN, r2SCAN, r2SCAN-3c, D4, dhf basis sets  
  Marvin Friede          : D4 for Fr, Ra, Ac-Lr                          
  Lars Goerigk           : TD-DFT with DH, B97 family of functionals     
  Stefan Grimme          : VdW corrections, initial TS optimization, DFT functionals, gCP, sTDA/sTD-DF 
  Waldemar Hujo          : DFT-NL                                        
  H. Jonsson             : NEB                                           
  Holger Kruse           : gCP                                           
  Marcel Mueller         : wB97X-3c, vDZP basis set                      
  Hagen Neugebauer       : wr2SCAN                                       
  Tobias Risthaus        : range-separated hybrid DFT                    
  Lukas Wittmann         : regularized MP2, r2SCAN double-hybrids, wr2SCAN        
                                                                         
We gratefully acknowledge several colleagues who have allowed us to      
interface, adapt or use parts of their codes:                            
  Ed Valeev, F. Pavosevic, A. Kumar             : LibInt (2-el integral package), F12 methods 
  Garnet Chan, S. Sharma, J. Yang, R. Olivares  : DMRG                   
  Ulf Ekstrom                                   : XCFun DFT Library      
  Mihaly Kallay                                 : mrcc  (arbitrary order and MRCC methods)
  Frank Weinhold                                : gennbo (NPA and NBO analysis)           
  Simon Mueller                                 : openCOSMO-RS                            
  Christopher J. Cramer and Donald G. Truhlar   : smd solvation model                     
  S Lehtola, MJT Oliveira, MAL Marques          : LibXC Library                           
  Liviu Ungur et al                             : ANISO software                          


 Your calculation uses the libint2 library for the computation of 2-el integrals
 For citations please refer to: http://libint.valeyev.net

 Your ORCA version has been built with support for libXC version: 6.2.2
 For citations please refer to: https://libxc.gitlab.io

 This ORCA versions uses:
   CBLAS   interface :  Fast vector & matrix operations
   LAPACKE interface :  Fast linear algebra routines
   SCALAPACK package :  Parallel linear algebra routines
   Shared memory     :  Shared parallel matrices
   BLAS/LAPACK       :  OpenBLAS 0.3.27  USE64BITINT DYNAMIC_ARCH NO_AFFINITY Zen SINGLE_THREADED
        Core in use  :  Zen
   Copyright (c) 2011-2014, The OpenBLAS Project


***************************************
The coordinates will be read from file: coord.xyz
***************************************


Your calculation utilizes the atom-pairwise dispersion correction
based on EEQ partial charges (D4)


Warning: RI is on but no J-basis has been assigned. Assigning Def2/J (nothing to worry about!)
================================================================================

----- Orbital basis set information -----
Your calculation utilizes the basis: def2-QZVPP
   F. Weigend and R. Ahlrichs, Phys. Chem. Chem. Phys. 7, 3297 (2005).

----- AuxJ basis set information -----
Your calculation utilizes the auxiliary basis: def2/J
   F. Weigend, Phys. Chem. Chem. Phys. 8, 1057 (2006).

================================================================================
                                        WARNINGS
                       Please study these warnings very carefully!
================================================================================

WARNING: Old DensityContainer found on disk!
         Will remove this file - 
         If you want to keep old densities, please start your calculation with a different basename. 


================================================================================
                                       INPUT FILE
================================================================================
NAME = orca.inp
|  1> ! UKS PW6B95 D4 def2-QZVPP defgrid3 SP
|  2> %pal nprocs 12 end
|  3> * XYZFILE 1 1 coord.xyz
|  4> 
|  5> 
|  6>                          ****END OF INPUT****
================================================================================

                       ****************************
                       * Single Point Calculation *
                       ****************************

---------------------------------
CARTESIAN COORDINATES (ANGSTROEM)
---------------------------------
  N     -4.302785   -0.828163    0.153148
  C     -4.471876    0.490485   -0.053873
  C     -3.410371    1.337761   -0.166780
  C     -2.105660    0.828908   -0.063479
  C     -1.950592   -0.548386    0.149685
  C     -3.063060   -1.334340    0.251944
  H     -5.490752    0.842592   -0.124133
  H     -3.591832    2.390591   -0.333296
  N     -1.053044    1.669253   -0.172558
  H     -0.976080   -1.003741    0.234659
  H     -2.984676   -2.398782    0.416411
  C     -5.479732   -1.687410    0.294793
  H     -5.163688   -2.724224    0.330021
  H     -6.003701   -1.437257    1.213663
  H     -6.139156   -1.541631   -0.556157
  H     -1.221026    2.659597   -0.328263
  N      0.184086    1.206331   -0.067811
  C      1.155306    2.022782   -0.166707
  C      2.543488    1.547205    0.022336
  H      1.022970    3.094865   -0.320032
  O      3.403924    2.372499    0.254347
  C      2.858952    0.097078   -0.030950
  C      3.874388   -0.383434    0.797200
  C      4.235838   -1.719743    0.758223
  C      3.608015   -2.583639   -0.130657
  C      2.615201   -2.107277   -0.975846
  C      2.234011   -0.774743   -0.922710
  H      4.370167    0.286203    1.487905
  H      5.010623   -2.087531    1.417779
  H      3.895819   -3.626296   -0.167200
  H      2.135004   -2.773777   -1.679975
  H      1.466647   -0.417748   -1.594581

----------------------------
CARTESIAN COORDINATES (A.U.)
----------------------------
  NO LB      ZA    FRAG     MASS         X           Y           Z
   0 N     7.0000    0    14.007   -8.131086   -1.565002    0.289408
   1 C     6.0000    0    12.011   -8.450621    0.926882   -0.101805
   2 C     6.0000    0    12.011   -6.444667    2.528003   -0.315169
   3 C     6.0000    0    12.011   -3.979121    1.566410   -0.119959
   4 C     6.0000    0    12.011   -3.686085   -1.036299    0.282863
   5 C     6.0000    0    12.011   -5.788345   -2.521538    0.476106
   6 H     1.0000    0     1.008  -10.376017    1.592269   -0.234578
   7 H     1.0000    0     1.008   -6.787580    4.517563   -0.629838
   8 N     7.0000    0    14.007   -1.989965    3.154431   -0.326088
   9 H     1.0000    0     1.008   -1.844524   -1.896795    0.443440
  10 H     1.0000    0     1.008   -5.640221   -4.533041    0.786902
  11 C     6.0000    0    12.011  -10.355192   -3.188743    0.557078
  12 H     1.0000    0     1.008   -9.757956   -5.148036    0.623649
  13 H     1.0000    0     1.008  -11.345351   -2.716021    2.293491
  14 H     1.0000    0     1.008  -11.601323   -2.913261   -1.050984
  15 H     1.0000    0     1.008   -2.307404    5.025911   -0.620328
  16 N     7.0000    0    14.007    0.347873    2.279634   -0.128145
  17 C     6.0000    0    12.011    2.183213    3.822504   -0.315031
  18 C     6.0000    0    12.011    4.806496    2.923794    0.042208
  19 H     1.0000    0     1.008    1.933134    5.848448   -0.604772
  20 O     8.0000    0    15.999    6.432485    4.483373    0.480646
  21 C     6.0000    0    12.011    5.402637    0.183450   -0.058487
  22 C     6.0000    0    12.011    7.321532   -0.724586    1.506489
  23 C     6.0000    0    12.011    8.004574   -3.249843    1.432833
  24 C     6.0000    0    12.011    6.818159   -4.882369   -0.246906
  25 C     6.0000    0    12.011    4.942014   -3.982176   -1.844082
  26 C     6.0000    0    12.011    4.221668   -1.464053   -1.743669
  27 H     1.0000    0     1.008    8.258419    0.540845    2.811733
  28 H     1.0000    0     1.008    9.468704   -3.944861    2.679215
  29 H     1.0000    0     1.008    7.362032   -6.852706   -0.315961
  30 H     1.0000    0     1.008    4.034573   -5.241679   -3.174693
  31 H     1.0000    0     1.008    2.771560   -0.789429   -3.013322

--------------------------------
INTERNAL COORDINATES (ANGSTROEM)
--------------------------------
 N      0   0   0     0.000000000000     0.00000000     0.00000000
 C      1   0   0     1.345467789457     0.00000000     0.00000000
 C      2   1   0     1.362871676833   121.61137728     0.00000000
 C      3   2   1     1.404233745707   119.49171883   359.90217479
 C      4   3   2     1.402292350822   118.02375729     0.21668468
 C      1   2   3     1.342718724442   119.78986728   359.95813735
 H      2   1   3     1.080288591979   116.61405225   180.10278644
 H      3   2   1     1.081252253064   119.16891744   179.97433714
 N      4   3   2     1.351324479203   119.50235606   180.13997152
 H      5   4   3     1.079000839154   121.75823997   179.77356294
 H      6   1   2     1.079921246597   116.73063903   180.09917003
 C      1   2   3     1.464093968639   119.27753865   178.72012946
 H     12   1   2     1.084484842597   109.26614748   172.98439358
 H     12   1   2     1.086941923176   109.52593058   292.87135933
 H     12   1   2     1.086373412451   109.47617197    53.30735514
 H      9   4   3     1.016486014368   119.30851860     0.00000000
 N      9   4   3     1.325051558120   120.24029716   179.51491031
 C     17   9   4     1.272651332366   118.83172225   180.42339898
 C     18  17   9     1.479513111164   119.99285797   176.54120210
 H     18  17   9     1.091047258366   123.28071160     0.92234546
 O     19  18  17     1.214614612081   118.07778705   198.08843974
 C     19  18  17     1.485000664017   120.57247368    16.27100744
 C     22  19  18     1.395648290026   118.00034167   213.98360810
 C     23  22  19     1.384877490246   120.35876787   181.92344987
 C     24  23  22     1.389455220260   120.00128876     1.49728653
 C     25  24  23     1.388143898848   119.95454552   359.76711650
 C     26  25  24     1.387002236010   120.19362573   359.07523773
 H     23  22  19     1.082258859714   119.93186703     3.10978448
 H     24  23  22     1.081930508946   119.85200145   181.21319925
 H     25  24  23     1.082266744548   120.02894165   179.49611175
 H     26  25  24     1.081946566901   120.15094282   179.04553697
 H     27  26  25     1.080603843205   119.25763438   179.37757127

---------------------------
INTERNAL COORDINATES (A.U.)
---------------------------
 N      0   0   0     0.000000000000     0.00000000     0.00000000
 C      1   0   0     2.542565644087     0.00000000     0.00000000
 C      2   1   0     2.575454224892   121.61137728     0.00000000
 C      3   2   1     2.653617207397   119.49171883   359.90217479
 C      4   3   2     2.649948502747   118.02375729     0.21668468
 C      1   2   3     2.537370664084   119.78986728   359.95813735
 H      2   1   3     2.041449584439   116.61405225   180.10278644
 H      3   2   1     2.043270639976   119.16891744   179.97433714
 N      4   3   2     2.553633183757   119.50235606   180.13997152
 H      5   4   3     2.039016084273   121.75823997   179.77356294
 H      6   1   2     2.040755402272   116.73063903   180.09917003
 C      1   2   3     2.766736635053   119.27753865   178.72012946
 H     12   1   2     2.049379348897   109.26614748   172.98439358
 H     12   1   2     2.054022558281   109.52593058   292.87135933
 H     12   1   2     2.052948228706   109.47617197    53.30735514
 H      9   4   3     1.920880186117   119.30851860     0.00000000
 N      9   4   3     2.503984558173   120.24029716   179.51491031
 C     17   9   4     2.404962482142   118.83172225   180.42339898
 C     18  17   9     2.795874591646   119.99285797   176.54120210
 H     18  17   9     2.061780517477   123.28071160     0.92234546
 O     19  18  17     2.295288975092   118.07778705   198.08843974
 C     19  18  17     2.806244563683   120.57247368    16.27100744
 C     22  19  18     2.637393047425   118.00034167   213.98360810
 C     23  22  19     2.617039185597   120.35876787   181.92344987
 C     24  23  22     2.625689841638   120.00128876     1.49728653
 C     25  24  23     2.623211803296   119.95454552   359.76711650
 C     26  25  24     2.621054373195   120.19362573   359.07523773
 H     23  22  19     2.045172850869   119.93186703     3.10978448
 H     24  23  22     2.044552357843   119.85200145   181.21319925
 H     25  24  23     2.045187751047   120.02894165   179.49611175
 H     26  25  24     2.044582702979   120.15094282   179.04553697
 H     27  26  25     2.042045322921   119.25763438   179.37757127

---------------------
BASIS SET INFORMATION
---------------------
There are 4 groups of distinct atoms

 Group   1 Type N   : 15s8p3d2f1g contracted to 7s4p3d2f1g pattern {8211111/5111/111/11/1}
 Group   2 Type C   : 15s8p3d2f1g contracted to 7s4p3d2f1g pattern {8211111/5111/111/11/1}
 Group   3 Type H   : 7s3p2d1f contracted to 4s3p2d1f pattern {4111/111/11/1}
 Group   4 Type O   : 15s8p3d2f1g contracted to 7s4p3d2f1g pattern {8211111/5111/111/11/1}

Atom   0N    basis set group =>   1
Atom   1C    basis set group =>   2
Atom   2C    basis set group =>   2
Atom   3C    basis set group =>   2
Atom   4C    basis set group =>   2
Atom   5C    basis set group =>   2
Atom   6H    basis set group =>   3
Atom   7H    basis set group =>   3
Atom   8N    basis set group =>   1
Atom   9H    basis set group =>   3
Atom  10H    basis set group =>   3
Atom  11C    basis set group =>   2
Atom  12H    basis set group =>   3
Atom  13H    basis set group =>   3
Atom  14H    basis set group =>   3
Atom  15H    basis set group =>   3
Atom  16N    basis set group =>   1
Atom  17C    basis set group =>   2
Atom  18C    basis set group =>   2
Atom  19H    basis set group =>   3
Atom  20O    basis set group =>   4
Atom  21C    basis set group =>   2
Atom  22C    basis set group =>   2
Atom  23C    basis set group =>   2
Atom  24C    basis set group =>   2
Atom  25C    basis set group =>   2
Atom  26C    basis set group =>   2
Atom  27H    basis set group =>   3
Atom  28H    basis set group =>   3
Atom  29H    basis set group =>   3
Atom  30H    basis set group =>   3
Atom  31H    basis set group =>   3
---------------------------------
AUXILIARY/J BASIS SET INFORMATION
---------------------------------
There are 4 groups of distinct atoms

 Group   1 Type N   : 12s5p4d2f1g contracted to 6s4p3d1f1g pattern {711111/2111/211/2/1}
 Group   2 Type C   : 12s5p4d2f1g contracted to 6s4p3d1f1g pattern {711111/2111/211/2/1}
 Group   3 Type H   : 5s2p1d contracted to 3s1p1d pattern {311/2/1}
 Group   4 Type O   : 12s5p4d2f1g contracted to 6s4p3d1f1g pattern {711111/2111/211/2/1}

Atom   0N    basis set group =>   1
Atom   1C    basis set group =>   2
Atom   2C    basis set group =>   2
Atom   3C    basis set group =>   2
Atom   4C    basis set group =>   2
Atom   5C    basis set group =>   2
Atom   6H    basis set group =>   3
Atom   7H    basis set group =>   3
Atom   8N    basis set group =>   1
Atom   9H    basis set group =>   3
Atom  10H    basis set group =>   3
Atom  11C    basis set group =>   2
Atom  12H    basis set group =>   3
Atom  13H    basis set group =>   3
Atom  14H    basis set group =>   3
Atom  15H    basis set group =>   3
Atom  16N    basis set group =>   1
Atom  17C    basis set group =>   2
Atom  18C    basis set group =>   2
Atom  19H    basis set group =>   3
Atom  20O    basis set group =>   4
Atom  21C    basis set group =>   2
Atom  22C    basis set group =>   2
Atom  23C    basis set group =>   2
Atom  24C    basis set group =>   2
Atom  25C    basis set group =>   2
Atom  26C    basis set group =>   2
Atom  27H    basis set group =>   3
Atom  28H    basis set group =>   3
Atom  29H    basis set group =>   3
Atom  30H    basis set group =>   3
Atom  31H    basis set group =>   3

Checking for AutoStart:
The File: orca.gbw exists
Trying to determine its content:
     ... Fine, the file contains calculation information
     ... Fine, the calculation information was read
     ... Fine, the file contains a basis set
     ... Fine, the basis set was read
     ... Fine, the file contains a geometry
     ... Fine, the geometry was read
     ... Fine, the file contains a set of orbitals
     ... Fine, the orbitals can be read
     => possible old guess file was deleted
     => GBW file was renamed to GES file
     => GES file is set as startup file
     => Guess is set to MORead
     ... now leaving AutoStart


           ************************************************************
           *        Program running with 12 parallel MPI-processes    *
           *              working on a common directory               *
           ************************************************************
------------------------------------------------------------------------------
                             ORCA STARTUP CALCULATIONS
                           -- RI-GTO INTEGRALS CHOSEN --
------------------------------------------------------------------------------
------------------------------------------------------------------------------
                   ___                                                        
                  /   \      - P O W E R E D   B Y -                         
                 /     \                                                     
                 |  |  |   _    _      __       _____    __    __             
                 |  |  |  | |  | |    /  \     |  _  \  |  |  /  |          
                  \  \/   | |  | |   /    \    | | | |  |  | /  /          
                 / \  \   | |__| |  /  /\  \   | |_| |  |  |/  /          
                |  |  |   |  __  | /  /__\  \  |    /   |      \           
                |  |  |   | |  | | |   __   |  |    \   |  |\   \          
                \     /   | |  | | |  |  |  |  | |\  \  |  | \   \       
                 \___/    |_|  |_| |__|  |__|  |_| \__\ |__|  \__/        
                                                                              
                      - O R C A' S   B I G   F R I E N D -                    
                                      &                                       
                       - I N T E G R A L  F E E D E R -                       
                                                                              
 v1 FN, 2020, v2 2021, v3 2022-2024                                           
------------------------------------------------------------------------------


----------------------
SHARK INTEGRAL PACKAGE
----------------------

Number of atoms                             ...     32
Number of basis functions                   ...   1446
Number of shells                            ...    446
Maximum angular momentum                    ...      4
Integral batch strategy                     ... SHARK/LIBINT Hybrid
RI-J (if used) integral strategy            ... SPLIT-RIJ (Revised 2003 algorithm where possible)
Printlevel                                  ...      1
Contraction scheme used                     ... SEGMENTED contraction
Prescreening option                         ... SCHWARTZ
   Thresh                                   ... 1.000e-10
   Tcut                                     ... 1.000e-11
   Tpresel                                  ... 1.000e-11 
Coulomb Range Separation                    ... NOT USED
Exchange Range Separation                   ... NOT USED
Multipole approximations                    ... NOT USED
Finite Nucleus Model                        ... NOT USED
CABS basis                                  ... NOT available
Auxiliary Coulomb fitting basis             ... AVAILABLE
   # of basis functions in Aux-J            ...   1036
   # of shells in Aux-J                     ...    340
   Maximum angular momentum in Aux-J        ...      4
Auxiliary J/K fitting basis                 ... NOT available
Auxiliary Correlation fitting basis         ... NOT available
Auxiliary 'external' fitting basis          ... NOT available

Checking pre-screening integrals            ... done (  0.0 sec) Dimension = 446
Check shell pair data                       ... done (  0.0 sec)
Shell pair information
Shell pair cut-off parameter TPreSel        ...   1.0e-11
Total number of shell pairs                 ...     99681
Shell pairs after pre-screening             ...     58506
Total number of primitive shell pairs       ...    248946
Primitive shell pairs kept                  ...    103612
          la=0 lb=0:   9250 shell pairs
          la=1 lb=0:  13240 shell pairs
          la=1 lb=1:   4634 shell pairs
          la=2 lb=0:   8170 shell pairs
          la=2 lb=1:   5919 shell pairs
          la=2 lb=2:   1867 shell pairs
          la=3 lb=0:   4781 shell pairs
          la=3 lb=1:   3497 shell pairs
          la=3 lb=2:   2111 shell pairs
          la=3 lb=3:    635 shell pairs
          la=4 lb=0:   1799 shell pairs
          la=4 lb=1:   1278 shell pairs
          la=4 lb=2:    780 shell pairs
          la=4 lb=3:    454 shell pairs
          la=4 lb=4:     91 shell pairs

Calculating one electron integrals          ... done (  0.1 sec)
Calculating RI/J V-Matrix + Cholesky decomp.... done (  0.0 sec)
Calculating Nuclear repulsion               ... done (  0.0 sec) ENN=   1183.708593628553 Eh

Diagonalization of the overlap matrix:
Smallest eigenvalue                        ... 6.063e-06
Time for diagonalization                   ...    0.312 sec
Threshold for overlap eigenvalues          ... 1.000e-07
Number of eigenvalues below threshold      ... 0
Time for construction of square roots      ...    0.205 sec
Total time needed                          ...    0.531 sec

-------------------
DFT GRID GENERATION
-------------------

General Integration Accuracy     IntAcc      ... 4.959
Radial Grid Type                 RadialGrid  ... OptM3 with GC (2021)
Angular Grid (max. ang.)         AngularGrid ... 6 (Lebedev-590)
Angular grid pruning method      GridPruning ... 4 (adaptive)
Weight generation scheme         WeightScheme... mBecke (2022)
Basis function cutoff            BFCut       ... 1.0000e-10
Integration weight cutoff        WCut        ... 1.0000e-14
Partially contracted basis set               ... off
Rotationally invariant grid construction     ... off
Angular grids for H and He will be reduced by one unit
Diffuse basis detected: some atoms will have their outermost
                        angular grid increased by 1.

Total number of grid points                  ...   385652
Total number of batches                      ...     6041
Average number of points per batch           ...       63
Average number of grid points per atom       ...    12052

--------------------
COSX GRID GENERATION
--------------------

GRIDX 1
-------
General Integration Accuracy     IntAcc      ... 4.020
Radial Grid Type                 RadialGrid  ... OptM3 with GC (2021)
Angular Grid (max. ang.)         AngularGrid ... 2 (Lebedev-110)
Angular grid pruning method      GridPruning ... 4 (adaptive)
Weight generation scheme         WeightScheme... mBecke (2022)
Basis function cutoff            BFCut       ... 1.0000e-10
Integration weight cutoff        WCut        ... 1.0000e-14
Partially contracted basis set               ... on
Rotationally invariant grid construction     ... off
Angular grids for H and He will be reduced by one unit
Diffuse basis detected: some atoms will have their outermost
                        angular grid increased by 1.

Total number of grid points                  ...    47429
Total number of batches                      ...      385
Average number of points per batch           ...      123
Average number of grid points per atom       ...     1482
UseSFitting                                  ... on

GRIDX 2
-------
General Integration Accuracy     IntAcc      ... 4.338
Radial Grid Type                 RadialGrid  ... OptM3 with GC (2021)
Angular Grid (max. ang.)         AngularGrid ... 3 (Lebedev-194)
Angular grid pruning method      GridPruning ... 4 (adaptive)
Weight generation scheme         WeightScheme... mBecke (2022)
Basis function cutoff            BFCut       ... 1.0000e-10
Integration weight cutoff        WCut        ... 1.0000e-14
Partially contracted basis set               ... on
Rotationally invariant grid construction     ... off
Angular grids for H and He will be reduced by one unit
Diffuse basis detected: some atoms will have their outermost
                        angular grid increased by 1.

Total number of grid points                  ...   102271
Total number of batches                      ...      817
Average number of points per batch           ...      125
Average number of grid points per atom       ...     3196
UseSFitting                                  ... on

GRIDX 3
-------
General Integration Accuracy     IntAcc      ... 4.871
Radial Grid Type                 RadialGrid  ... OptM3 with GC (2021)
Angular Grid (max. ang.)         AngularGrid ... 4 (Lebedev-302)
Angular grid pruning method      GridPruning ... 4 (adaptive)
Weight generation scheme         WeightScheme... mBecke (2022)
Basis function cutoff            BFCut       ... 1.0000e-10
Integration weight cutoff        WCut        ... 1.0000e-14
Partially contracted basis set               ... on
Rotationally invariant grid construction     ... off
Angular grids for H and He will be reduced by one unit
Diffuse basis detected: some atoms will have their outermost
                        angular grid increased by 1.

Total number of grid points                  ...   189204
Total number of batches                      ...     1494
Average number of points per batch           ...      126
Average number of grid points per atom       ...     5913
UseSFitting                                  ... on
Initializing property integral containers    ... done (  0.0 sec)

SHARK setup successfully completed in  12.3 seconds

Maximum memory used throughout the entire STARTUP-calculation: 161.4 MB


           ************************************************************
           *        Program running with 12 parallel MPI-processes    *
           *              working on a common directory               *
           ************************************************************
-------------------------------------------------------------------------------
                                 ORCA GUESS
                   Start orbitals & Density for SCF / CASSCF
-------------------------------------------------------------------------------

------------
SCF SETTINGS
------------
Hamiltonian:
 Density Functional     Method          .... DFT(GTOs)
 Exchange Functional    Exchange        .... PW6
 Correlation Functional Correlation     .... B95
 Gradients option       PostSCFGGA      .... off
 Hybrid DFT is turned on
   Fraction HF Exchange ScalHFX         ....  0.280000
   Scaling of DF-GGA-X  ScalDFX         ....  0.720000
   Scaling of DF-GGA-C  ScalDFC         ....  1.000000
   Scaling of DF-LDA-C  ScalLDAC        ....  1.000000
   Perturbative correction              ....  0.000000
   NL short-range parameter             ....  9.000000
 RI-approximation to the Coulomb term is turned on
   Number of AuxJ basis functions       .... 1036
   RIJ-COSX (HFX calculated with COS-X)).... on


General Settings:
 Integral files         IntName         .... orca
 Hartree-Fock type      HFTyp           .... UHF
 Total Charge           Charge          ....    1
 Multiplicity           Mult            ....    1
 Number of Electrons    NEL             ....  126
 Basis Dimension        Dim             .... 1446
 Nuclear Repulsion      ENuc            ....   1183.7085936286 Eh

Convergence Acceleration:
 AO-DIIS                CNVDIIS         .... on
   Start iteration      DIISMaxIt       ....    12
   Startup error        DIISStart       ....  0.200000
   # of expansion vecs  DIISMaxEq       ....     5
   Bias factor          DIISBfac        ....   1.050
   Max. coefficient     DIISMaxC        ....  10.000
 MO-DIIS                CNVKDIIS        .... off
 Trust-Rad. Augm. Hess. CNVTRAH         .... auto
   Auto Start mean grad. ratio tolernc. ....  1.125000
   Auto Start start iteration           ....     1
   Auto Start num. interpolation iter.  ....    10
   Max. Number of Micro iterations      ....    24
   Max. Number of Macro iterations      .... Maxiter - #DIIS iter
   Number of Davidson start vectors     ....     2
   Converg. threshold    (grad. norm)   ....   5.000e-05
   Grad. Scal. Fac. for Micro threshold ....   0.100
   Minimum threshold for Micro iter.    ....   1.000e-02
   NR start threshold (gradient norm)   ....   1.000e-04
   Initial trust radius                 ....   0.400
   Minimum AH scaling param. (alpha)    ....   1.000
   Maximum AH scaling param. (alpha)    .... 1000.000
   Quad. conv. algorithm                .... NR
   White noise on init. David. guess    .... on
   Maximum white noise                  ....   0.010
   Pseudo random numbers                .... off
   Inactive MOs                         .... canonical
   Orbital update algorithm             .... Taylor
   Preconditioner                       .... Diag
   Full preconditioner red. dimension   ....   250
 SOSCF                  CNVSOSCF        .... on
   Start iteration      SOSCFMaxIt      ....   150
   Startup grad/error   SOSCFStart      ....  0.003300
   Hessian update       SOSCFHessUp     .... L-BFGS
 Level Shifting         CNVShift        .... on
   Level shift para.    LevelShift      ....    0.2500
   Turn off err/grad.   ShiftErr        ....    0.0010
 Zerner damping         CNVZerner       .... off
 Static damping         CNVDamp         .... on
   Fraction old density DampFac         ....    0.7000
   Max. Damping (<1)    DampMax         ....    0.9800
   Min. Damping (>=0)   DampMin         ....    0.0000
   Turn off err/grad.   DampErr         ....    0.1000

SCF Procedure:
 Maximum # iterations   MaxIter         ....   125
 SCF integral mode      SCFMode         .... Direct
   Integral package                     .... SHARK and LIBINT hybrid scheme
 Reset frequency        DirectResetFreq ....    20
 Integral Threshold     Thresh          ....  1.000e-10 Eh
 Primitive CutOff       TCut            ....  1.000e-11 Eh

Convergence Tolerance:
 Convergence Check Mode ConvCheckMode   .... Total+1el-Energy
 Convergence forced     ConvForced      .... 0
 Energy Change          TolE            ....  1.000e-06 Eh
 1-El. energy change                    ....  1.000e-03 Eh
 Orbital Gradient       TolG            ....  5.000e-05
 Orbital Rotation angle TolX            ....  5.000e-05
 DIIS Error             TolErr          ....  1.000e-06

---------------------
INITIAL GUESS: MOREAD
---------------------
Guess MOs are being read from file: orca.ges
Input Geometry matches current geometry (good)
Input basis set matches current basis set (good)
MOs were renormalized
MOs were reorthogonalized (Cholesky)
                      ------------------
                      INITIAL GUESS DONE (   4.2 sec)
                      ------------------
             **** ENERGY FILE WAS UPDATED (orca.en.tmp) ****
Finished Guess after   5.2 sec
Maximum memory used throughout the entire GUESS-calculation: 197.3 MB


           ************************************************************
           *        Program running with 12 parallel MPI-processes    *
           *              working on a common directory               *
           ************************************************************

-------------------------------------------------------------------------------------------
                                      ORCA LEAN-SCF
                              memory conserving SCF solver
-------------------------------------------------------------------------------------------

----------------------------------------D-I-I-S--------------------------------------------
Iteration    Energy (Eh)           Delta-E    RMSDP     MaxDP     DIISErr   Damp  Time(sec)
-------------------------------------------------------------------------------------------
               ***  Starting incremental Fock matrix formation  ***
                              *** Initializing SOSCF ***
---------------------------------------S-O-S-C-F--------------------------------------
Iteration    Energy (Eh)           Delta-E    RMSDP     MaxDP     MaxGrad    Time(sec)
--------------------------------------------------------------------------------------
    1    -782.4704658431676307     0.00e+00  1.05e-07  1.39e-05  1.15e-05    64.9
               *** Restarting incremental Fock matrix formation ***
    2    -782.4704658423386263     8.29e-10  1.62e-07  2.24e-05  2.17e-05    62.3
    3    -782.4704657625998152     7.97e-08  1.20e-06  1.24e-04  5.38e-05    19.6
                 **** Energy Check signals convergence ****

               *****************************************************
               *                     SUCCESS                       *
               *           SCF CONVERGED AFTER   3 CYCLES          *
               *****************************************************

Recomputing exchange energy using gridx3       ... done (   77.147 sec)
Old exchange energy                            :    -29.550925624 Eh
New exchange energy                            :    -29.550922872 Eh
Exchange energy change after final integration :      0.000002752 Eh
Total energy after final integration           :   -782.470463011 Eh
             **** ENERGY FILE WAS UPDATED (orca.en.tmp) ****

----------------
TOTAL SCF ENERGY
----------------

Total Energy       :       -782.47046301057355 Eh          -21292.10377 eV

Components:
Nuclear Repulsion  :       1183.70859362855276 Eh           32210.34838 eV
Electronic Energy  :      -1966.17905939115258 Eh          -53502.45222 eV
One Electron Energy:      -3390.65308892269422 Eh          -92264.36118 eV
Two Electron Energy:       1424.47402953154165 Eh           38761.90896 eV

Virial components:
Potential Energy   :      -1561.79717862921825 Eh          -42498.66182 eV
Kinetic Energy     :        779.32671561864458 Eh           21206.55805 eV
Virial Ratio       :          2.00403392740031

DFT components:
N(Alpha)           :       63.000006137939 electrons
N(Beta)            :       63.000006137939 electrons
N(Total)           :      126.000012275878 electrons
E(X)               :      -77.510621710475 Eh       
E(C)               :       -4.465942661281 Eh       
E(XC)              :      -81.976564371756 Eh       

---------------
SCF CONVERGENCE
---------------

  Last Energy change         ...   -7.9739e-08  Tolerance :   1.0000e-06
  Last MAX-Density change    ...    1.2439e-04  Tolerance :   1.0000e-05
  Last RMS-Density change    ...    1.2005e-06  Tolerance :   1.0000e-06
  Last DIIS Error            ...    3.0700e-05  Tolerance :   1.0000e-06
  Last Orbital Gradient      ...    5.3808e-05  Tolerance :   5.0000e-05
  Last Orbital Rotation      ...    7.0531e-05  Tolerance :   5.0000e-05


----------------------
UHF SPIN CONTAMINATION
----------------------

Warning: in a DFT calculation there is little theoretical justification to 
         calculate <S**2> as in Hartree-Fock theory. We will do it anyways
         but you should keep in mind that the values have only limited relevance

Expectation value of <S**2>     :    -0.000000
Ideal value S*(S+1) for S=0.0   :     0.000000
Deviation                       :    -0.000000

----------------
ORBITAL ENERGIES
----------------
                 SPIN UP ORBITALS
  NO   OCC          E(Eh)            E(eV) 
   0   1.0000     -19.389176      -527.6063 
   1   1.0000     -14.720835      -400.5743 
   2   1.0000     -14.697938      -399.9512 
   3   1.0000     -14.654960      -398.7817 
   4   1.0000     -10.540387      -286.8185 
   5   1.0000     -10.527875      -286.4781 
   6   1.0000     -10.526753      -286.4475 
   7   1.0000     -10.496483      -285.6238 
   8   1.0000     -10.492686      -285.5205 
   9   1.0000     -10.485215      -285.3172 
  10   1.0000     -10.476909      -285.0912 
  11   1.0000     -10.474891      -285.0363 
  12   1.0000     -10.405569      -283.1499 
  13   1.0000     -10.401011      -283.0259 
  14   1.0000     -10.394042      -282.8363 
  15   1.0000     -10.393792      -282.8295 
  16   1.0000     -10.392585      -282.7966 
  17   1.0000     -10.388812      -282.6939 
  18   1.0000      -1.234352       -33.5884 
  19   1.0000      -1.214471       -33.0474 
  20   1.0000      -1.180487       -32.1227 
  21   1.0000      -1.072139       -29.1744 
  22   1.0000      -1.001525       -27.2529 
  23   1.0000      -0.988221       -26.8909 
  24   1.0000      -0.981138       -26.6981 
  25   1.0000      -0.914507       -24.8850 
  26   1.0000      -0.885531       -24.0965 
  27   1.0000      -0.869860       -23.6701 
  28   1.0000      -0.867079       -23.5944 
  29   1.0000      -0.844308       -22.9748 
  30   1.0000      -0.813952       -22.1488 
  31   1.0000      -0.770421       -20.9642 
  32   1.0000      -0.745779       -20.2937 
  33   1.0000      -0.726158       -19.7598 
  34   1.0000      -0.719659       -19.5829 
  35   1.0000      -0.700292       -19.0559 
  36   1.0000      -0.685311       -18.6483 
  37   1.0000      -0.672620       -18.3029 
  38   1.0000      -0.669023       -18.2050 
  39   1.0000      -0.658198       -17.9105 
  40   1.0000      -0.638379       -17.3712 
  41   1.0000      -0.629876       -17.1398 
  42   1.0000      -0.623520       -16.9668 
  43   1.0000      -0.596690       -16.2368 
  44   1.0000      -0.589913       -16.0523 
  45   1.0000      -0.587160       -15.9774 
  46   1.0000      -0.574411       -15.6305 
  47   1.0000      -0.569146       -15.4873 
  48   1.0000      -0.564927       -15.3724 
  49   1.0000      -0.554180       -15.0800 
  50   1.0000      -0.541976       -14.7479 
  51   1.0000      -0.533944       -14.5293 
  52   1.0000      -0.523042       -14.2327 
  53   1.0000      -0.493180       -13.4201 
  54   1.0000      -0.476457       -12.9651 
  55   1.0000      -0.471195       -12.8219 
  56   1.0000      -0.468908       -12.7596 
  57   1.0000      -0.459812       -12.5121 
  58   1.0000      -0.449950       -12.2438 
  59   1.0000      -0.401245       -10.9184 
  60   1.0000      -0.384569       -10.4647 
  61   1.0000      -0.365340        -9.9414 
  62   1.0000      -0.362890        -9.8747 
  63   0.0000      -0.217492        -5.9183 
  64   0.0000      -0.191512        -5.2113 
  65   0.0000      -0.166841        -4.5400 
  66   0.0000      -0.120014        -3.2658 
  67   0.0000      -0.116560        -3.1718 
  68   0.0000      -0.108495        -2.9523 
  69   0.0000      -0.097051        -2.6409 
  70   0.0000      -0.085643        -2.3305 
  71   0.0000      -0.082110        -2.2343 
  72   0.0000      -0.069891        -1.9018 
  73   0.0000      -0.058306        -1.5866 

                 SPIN DOWN ORBITALS
  NO   OCC          E(Eh)            E(eV) 
   0   1.0000     -19.389176      -527.6063 
   1   1.0000     -14.720835      -400.5743 
   2   1.0000     -14.697938      -399.9512 
   3   1.0000     -14.654960      -398.7817 
   4   1.0000     -10.540387      -286.8185 
   5   1.0000     -10.527875      -286.4781 
   6   1.0000     -10.526753      -286.4475 
   7   1.0000     -10.496483      -285.6238 
   8   1.0000     -10.492686      -285.5205 
   9   1.0000     -10.485215      -285.3172 
  10   1.0000     -10.476909      -285.0912 
  11   1.0000     -10.474891      -285.0363 
  12   1.0000     -10.405569      -283.1499 
  13   1.0000     -10.401011      -283.0259 
  14   1.0000     -10.394042      -282.8363 
  15   1.0000     -10.393792      -282.8295 
  16   1.0000     -10.392585      -282.7966 
  17   1.0000     -10.388812      -282.6939 
  18   1.0000      -1.234352       -33.5884 
  19   1.0000      -1.214471       -33.0474 
  20   1.0000      -1.180487       -32.1227 
  21   1.0000      -1.072139       -29.1744 
  22   1.0000      -1.001525       -27.2529 
  23   1.0000      -0.988221       -26.8909 
  24   1.0000      -0.981138       -26.6981 
  25   1.0000      -0.914507       -24.8850 
  26   1.0000      -0.885531       -24.0965 
  27   1.0000      -0.869860       -23.6701 
  28   1.0000      -0.867079       -23.5944 
  29   1.0000      -0.844308       -22.9748 
  30   1.0000      -0.813952       -22.1488 
  31   1.0000      -0.770421       -20.9642 
  32   1.0000      -0.745779       -20.2937 
  33   1.0000      -0.726158       -19.7598 
  34   1.0000      -0.719659       -19.5829 
  35   1.0000      -0.700292       -19.0559 
  36   1.0000      -0.685311       -18.6483 
  37   1.0000      -0.672620       -18.3029 
  38   1.0000      -0.669023       -18.2050 
  39   1.0000      -0.658198       -17.9105 
  40   1.0000      -0.638379       -17.3712 
  41   1.0000      -0.629876       -17.1398 
  42   1.0000      -0.623520       -16.9668 
  43   1.0000      -0.596690       -16.2368 
  44   1.0000      -0.589913       -16.0523 
  45   1.0000      -0.587160       -15.9774 
  46   1.0000      -0.574411       -15.6305 
  47   1.0000      -0.569146       -15.4873 
  48   1.0000      -0.564927       -15.3724 
  49   1.0000      -0.554180       -15.0800 
  50   1.0000      -0.541976       -14.7479 
  51   1.0000      -0.533944       -14.5293 
  52   1.0000      -0.523042       -14.2327 
  53   1.0000      -0.493180       -13.4201 
  54   1.0000      -0.476457       -12.9651 
  55   1.0000      -0.471195       -12.8219 
  56   1.0000      -0.468908       -12.7596 
  57   1.0000      -0.459812       -12.5121 
  58   1.0000      -0.449950       -12.2438 
  59   1.0000      -0.401245       -10.9184 
  60   1.0000      -0.384569       -10.4647 
  61   1.0000      -0.365340        -9.9414 
  62   1.0000      -0.362890        -9.8747 
  63   0.0000      -0.217492        -5.9183 
  64   0.0000      -0.191512        -5.2113 
  65   0.0000      -0.166841        -4.5400 
  66   0.0000      -0.120014        -3.2658 
  67   0.0000      -0.116560        -3.1718 
  68   0.0000      -0.108495        -2.9523 
  69   0.0000      -0.097051        -2.6409 
  70   0.0000      -0.085643        -2.3305 
  71   0.0000      -0.082110        -2.2343 
  72   0.0000      -0.069891        -1.9018 
  73   0.0000      -0.058306        -1.5866 
*Only the first 10 virtual orbitals were printed.

                    ********************************
                    * MULLIKEN POPULATION ANALYSIS *
                    ********************************

--------------------------------------------
MULLIKEN ATOMIC CHARGES AND SPIN POPULATIONS
--------------------------------------------
   0 N :   -0.179226   -0.000000
   1 C :    0.114083    0.000000
   2 C :   -0.141563   -0.000000
   3 C :    0.288718    0.000000
   4 C :   -0.132847   -0.000000
   5 C :    0.085157   -0.000000
   6 H :    0.152417   -0.000000
   7 H :    0.117280   -0.000000
   8 N :   -0.107075   -0.000000
   9 H :    0.164641   -0.000000
  10 H :    0.158905    0.000000
  11 C :   -0.107513    0.000000
  12 H :    0.124061   -0.000000
  13 H :    0.138138   -0.000000
  14 H :    0.123709    0.000000
  15 H :    0.190228    0.000000
  16 N :   -0.161784    0.000000
  17 C :    0.040712   -0.000000
  18 C :    0.128626    0.000000
  19 H :    0.105778    0.000000
  20 O :   -0.276585   -0.000000
  21 C :    0.075034    0.000000
  22 C :   -0.077244   -0.000000
  23 C :   -0.119313    0.000000
  24 C :   -0.069351   -0.000000
  25 C :   -0.141718    0.000000
  26 C :   -0.057492   -0.000000
  27 H :    0.119489   -0.000000
  28 H :    0.119859    0.000000
  29 H :    0.119685    0.000000
  30 H :    0.118937    0.000000
  31 H :    0.086255   -0.000000
Sum of atomic charges         :    1.0000000
Sum of atomic spin populations:    0.0000000

-----------------------------------------------------
MULLIKEN REDUCED ORBITAL CHARGES AND SPIN POPULATIONS
-----------------------------------------------------
CHARGE
  0 N s       :     3.479619  s :     3.479619
      pz      :     1.355791  p :     3.575133
      px      :     1.111868
      py      :     1.107474
      dz2     :     0.006093  d :     0.111376
      dxz     :     0.022035
      dyz     :     0.018983
      dx2y2   :     0.030746
      dxy     :     0.033519
      f0      :     0.001679  f :     0.012333
      f+1     :     0.001036
      f-1     :     0.001118
      f+2     :     0.001307
      f-2     :     0.000986
      f+3     :     0.004241
      f-3     :     0.001965
      g0      :     0.000034  g :     0.000765
      g+1     :     0.000055
      g-1     :     0.000048
      g+2     :     0.000063
      g-2     :     0.000048
      g+3     :     0.000025
      g-3     :     0.000101
      g+4     :     0.000196
      g-4     :     0.000195

  1 C s       :     3.238936  s :     3.238936
      pz      :     0.888200  p :     2.516749
      px      :     0.903034
      py      :     0.725515
      dz2     :     0.005966  d :     0.109943
      dxz     :     0.013827
      dyz     :     0.033882
      dx2y2   :     0.037950
      dxy     :     0.018317
      f0      :     0.002650  f :     0.018535
      f+1     :     0.000894
      f-1     :     0.001565
      f+2     :     0.002564
      f-2     :     0.001921
      f+3     :     0.006475
      f-3     :     0.002466
      g0      :     0.000096  g :     0.001755
      g+1     :     0.000074
      g-1     :     0.000201
      g+2     :     0.000148
      g-2     :     0.000084
      g+3     :     0.000082
      g-3     :     0.000232
      g+4     :     0.000356
      g-4     :     0.000483

  2 C s       :     3.298111  s :     3.298111
      pz      :     0.972887  p :     2.738393
      px      :     0.807166
      py      :     0.958339
      dz2     :     0.003694  d :     0.090871
      dxz     :     0.022845
      dyz     :     0.010309
      dx2y2   :     0.035851
      dxy     :     0.018172
      f0      :     0.002305  f :     0.013063
      f+1     :     0.000846
      f-1     :     0.001055
      f+2     :     0.001081
      f-2     :     0.001895
      f+3     :     0.003643
      f-3     :     0.002238
      g0      :     0.000051  g :     0.001126
      g+1     :     0.000111
      g-1     :     0.000063
      g+2     :     0.000054
      g-2     :     0.000080
      g+3     :     0.000043
      g-3     :     0.000156
      g+4     :     0.000292
      g-4     :     0.000276

  3 C s       :     3.199153  s :     3.199153
      pz      :     0.839285  p :     2.349278
      px      :     0.729775
      py      :     0.780218
      dz2     :     0.005365  d :     0.135100
      dxz     :     0.042271
      dyz     :     0.038453
      dx2y2   :     0.017625
      dxy     :     0.031386
      f0      :     0.003396  f :     0.025621
      f+1     :     0.001291
      f-1     :     0.001531
      f+2     :     0.002452
      f-2     :     0.003814
      f+3     :     0.010180
      f-3     :     0.002956
      g0      :     0.000095  g :     0.002130
      g+1     :     0.000236
      g-1     :     0.000177
      g+2     :     0.000134
      g-2     :     0.000156
      g+3     :     0.000075
      g-3     :     0.000276
      g+4     :     0.000484
      g-4     :     0.000497

  4 C s       :     3.284018  s :     3.284018
      pz      :     0.953986  p :     2.737293
      px      :     0.969528
      py      :     0.813779
      dz2     :     0.004148  d :     0.097130
      dxz     :     0.014036
      dyz     :     0.017772
      dx2y2   :     0.027470
      dxy     :     0.033703
      f0      :     0.002157  f :     0.013282
      f+1     :     0.000915
      f-1     :     0.001144
      f+2     :     0.001413
      f-2     :     0.001397
      f+3     :     0.004588
      f-3     :     0.001668
      g0      :     0.000054  g :     0.001124
      g+1     :     0.000072
      g-1     :     0.000085
      g+2     :     0.000082
      g-2     :     0.000062
      g+3     :     0.000036
      g-3     :     0.000176
      g+4     :     0.000247
      g-4     :     0.000310

  5 C s       :     3.251148  s :     3.251148
      pz      :     0.884080  p :     2.529393
      px      :     0.748857
      py      :     0.896457
      dz2     :     0.004045  d :     0.113851
      dxz     :     0.039586
      dyz     :     0.008963
      dx2y2   :     0.030832
      dxy     :     0.030425
      f0      :     0.002854  f :     0.018684
      f+1     :     0.001086
      f-1     :     0.000996
      f+2     :     0.001489
      f-2     :     0.003118
      f+3     :     0.006310
      f-3     :     0.002830
      g0      :     0.000074  g :     0.001767
      g+1     :     0.000240
      g-1     :     0.000073
      g+2     :     0.000087
      g-2     :     0.000128
      g+3     :     0.000044
      g-3     :     0.000247
      g+4     :     0.000488
      g-4     :     0.000386

  6 H s       :     0.817066  s :     0.817066
      pz      :     0.011278  p :     0.027262
      px      :     0.007031
      py      :     0.008953
      dz2     :     0.000124  d :     0.003039
      dxz     :     0.001084
      dyz     :     0.000207
      dx2y2   :     0.000629
      dxy     :     0.000996
      f0      :     0.000036  f :     0.000216
      f+1     :     0.000014
      f-1     :     0.000008
      f+2     :     0.000032
      f-2     :     0.000020
      f+3     :     0.000063
      f-3     :     0.000043

  7 H s       :     0.849263  s :     0.849263
      pz      :     0.014302  p :     0.029937
      px      :     0.010090
      py      :     0.005546
      dz2     :     0.000186  d :     0.003288
      dxz     :     0.000104
      dyz     :     0.001354
      dx2y2   :     0.000212
      dxy     :     0.001431
      f0      :     0.000036  f :     0.000232
      f+1     :     0.000008
      f-1     :     0.000026
      f+2     :     0.000045
      f-2     :     0.000011
      f+3     :     0.000068
      f-3     :     0.000037

  8 N s       :     3.461500  s :     3.461500
      pz      :     1.511256  p :     3.539231
      px      :     0.927878
      py      :     1.100098
      dz2     :     0.005218  d :     0.093136
      dxz     :     0.026707
      dyz     :     0.005300
      dx2y2   :     0.033979
      dxy     :     0.021932
      f0      :     0.001671  f :     0.012437
      f+1     :     0.001231
      f-1     :     0.000785
      f+2     :     0.001014
      f-2     :     0.000980
      f+3     :     0.004376
      f-3     :     0.002379
      g0      :     0.000038  g :     0.000770
      g+1     :     0.000092
      g-1     :     0.000025
      g+2     :     0.000055
      g-2     :     0.000067
      g+3     :     0.000031
      g-3     :     0.000072
      g+4     :     0.000198
      g-4     :     0.000193

  9 H s       :     0.800517  s :     0.800517
      pz      :     0.013280  p :     0.031269
      px      :     0.008732
      py      :     0.009256
      dz2     :     0.000082  d :     0.003339
      dxz     :     0.001228
      dyz     :     0.000237
      dx2y2   :     0.000816
      dxy     :     0.000977
      f0      :     0.000039  f :     0.000234
      f+1     :     0.000015
      f-1     :     0.000009
      f+2     :     0.000026
      f-2     :     0.000031
      f+3     :     0.000082
      f-3     :     0.000033

 10 H s       :     0.810504  s :     0.810504
      pz      :     0.011503  p :     0.027260
      px      :     0.009193
      py      :     0.006564
      dz2     :     0.000206  d :     0.003112
      dxz     :     0.000122
      dyz     :     0.001168
      dx2y2   :     0.000168
      dxy     :     0.001448
      f0      :     0.000032  f :     0.000219
      f+1     :     0.000005
      f-1     :     0.000026
      f+2     :     0.000042
      f-2     :     0.000008
      f+3     :     0.000072
      f-3     :     0.000033

 11 C s       :     3.316005  s :     3.316005
      pz      :     1.012118  p :     2.718205
      px      :     0.803298
      py      :     0.902789
      dz2     :     0.009556  d :     0.062832
      dxz     :     0.023007
      dyz     :     0.005563
      dx2y2   :     0.010160
      dxy     :     0.014546
      f0      :     0.001332  f :     0.009510
      f+1     :     0.001536
      f-1     :     0.001065
      f+2     :     0.000228
      f-2     :     0.001652
      f+3     :     0.001996
      f-3     :     0.001701
      g0      :     0.000065  g :     0.000960
      g+1     :     0.000114
      g-1     :     0.000055
      g+2     :     0.000126
      g-2     :     0.000122
      g+3     :     0.000029
      g-3     :     0.000107
      g+4     :     0.000173
      g-4     :     0.000169

 12 H s       :     0.844273  s :     0.844273
      pz      :     0.012147  p :     0.027901
      px      :     0.008776
      py      :     0.006978
      dz2     :     0.000156  d :     0.003490
      dxz     :     0.000238
      dyz     :     0.001427
      dx2y2   :     0.000729
      dxy     :     0.000939
      f0      :     0.000045  f :     0.000275
      f+1     :     0.000003
      f-1     :     0.000022
      f+2     :     0.000050
      f-2     :     0.000034
      f+3     :     0.000051
      f-3     :     0.000070

 13 H s       :     0.829780  s :     0.829780
      pz      :     0.007047  p :     0.028210
      px      :     0.010982
      py      :     0.010181
      dz2     :     0.001145  d :     0.003596
      dxz     :     0.000695
      dyz     :     0.000729
      dx2y2   :     0.000448
      dxy     :     0.000579
      f0      :     0.000103  f :     0.000277
      f+1     :     0.000041
      f-1     :     0.000018
      f+2     :     0.000037
      f-2     :     0.000053
      f+3     :     0.000012
      f-3     :     0.000011

 14 H s       :     0.845017  s :     0.845017
      pz      :     0.006549  p :     0.027484
      px      :     0.010728
      py      :     0.010207
      dz2     :     0.001182  d :     0.003516
      dxz     :     0.000381
      dyz     :     0.000666
      dx2y2   :     0.000549
      dxy     :     0.000738
      f0      :     0.000079  f :     0.000275
      f+1     :     0.000044
      f-1     :     0.000013
      f+2     :     0.000039
      f-2     :     0.000061
      f+3     :     0.000017
      f-3     :     0.000022

 15 H s       :     0.744348  s :     0.744348
      pz      :     0.026942  p :     0.056340
      px      :     0.014274
      py      :     0.015124
      dz2     :     0.000503  d :     0.008324
      dxz     :     0.000291
      dyz     :     0.003910
      dx2y2   :     0.000960
      dxy     :     0.002660
      f0      :     0.000120  f :     0.000761
      f+1     :     0.000013
      f-1     :     0.000100
      f+2     :     0.000193
      f-2     :     0.000038
      f+3     :     0.000192
      f-3     :     0.000105

 16 N s       :     3.647988  s :     3.647988
      pz      :     1.110875  p :     3.412931
      px      :     0.864608
      py      :     1.437448
      dz2     :     0.006298  d :     0.088877
      dxz     :     0.030877
      dyz     :     0.010905
      dx2y2   :     0.019177
      dxy     :     0.021620
      f0      :     0.001577  f :     0.011174
      f+1     :     0.001098
      f-1     :     0.000371
      f+2     :     0.001097
      f-2     :     0.002036
      f+3     :     0.002739
      f-3     :     0.002256
      g0      :     0.000041  g :     0.000814
      g+1     :     0.000116
      g-1     :     0.000042
      g+2     :     0.000041
      g-2     :     0.000072
      g+3     :     0.000032
      g-3     :     0.000095
      g+4     :     0.000170
      g-4     :     0.000205

 17 C s       :     3.245103  s :     3.245103
      pz      :     0.865561  p :     2.574610
      px      :     0.834724
      py      :     0.874325
      dz2     :     0.006667  d :     0.121927
      dxz     :     0.030084
      dyz     :     0.012020
      dx2y2   :     0.041881
      dxy     :     0.031275
      f0      :     0.002234  f :     0.015958
      f+1     :     0.001134
      f-1     :     0.000653
      f+2     :     0.001261
      f-2     :     0.002233
      f+3     :     0.005391
      f-3     :     0.003052
      g0      :     0.000079  g :     0.001690
      g+1     :     0.000166
      g-1     :     0.000107
      g+2     :     0.000092
      g-2     :     0.000109
      g+3     :     0.000072
      g-3     :     0.000222
      g+4     :     0.000323
      g-4     :     0.000519

 18 C s       :     3.207409  s :     3.207409
      pz      :     0.756319  p :     2.437568
      px      :     0.815726
      py      :     0.865524
      dz2     :     0.010047  d :     0.199565
      dxz     :     0.031929
      dyz     :     0.034938
      dx2y2   :     0.064600
      dxy     :     0.058051
      f0      :     0.002279  f :     0.023913
      f+1     :     0.001610
      f-1     :     0.001356
      f+2     :     0.002353
      f-2     :     0.003176
      f+3     :     0.006463
      f-3     :     0.006676
      g0      :     0.000149  g :     0.002918
      g+1     :     0.000174
      g-1     :     0.000169
      g+2     :     0.000143
      g-2     :     0.000287
      g+3     :     0.000248
      g-3     :     0.000318
      g+4     :     0.000560
      g-4     :     0.000869

 19 H s       :     0.863429  s :     0.863429
      pz      :     0.010828  p :     0.027260
      px      :     0.007996
      py      :     0.008436
      dz2     :     0.000229  d :     0.003321
      dxz     :     0.000078
      dyz     :     0.001444
      dx2y2   :     0.000211
      dxy     :     0.001359
      f0      :     0.000034  f :     0.000212
      f+1     :     0.000004
      f-1     :     0.000025
      f+2     :     0.000052
      f-2     :     0.000007
      f+3     :     0.000051
      f-3     :     0.000040

 20 O s       :     3.793867  s :     3.793867
      pz      :     1.284514  p :     4.440142
      px      :     1.565928
      py      :     1.589700
      dz2     :     0.003849  d :     0.038675
      dxz     :     0.007927
      dyz     :     0.007014
      dx2y2   :     0.010170
      dxy     :     0.009715
      f0      :     0.000265  f :     0.003690
      f+1     :     0.000278
      f-1     :     0.000246
      f+2     :     0.000113
      f-2     :     0.000918
      f+3     :     0.000937
      f-3     :     0.000935
      g0      :     0.000016  g :     0.000212
      g+1     :     0.000017
      g-1     :     0.000015
      g+2     :     0.000003
      g-2     :     0.000031
      g+3     :     0.000019
      g-3     :     0.000023
      g+4     :     0.000046
      g-4     :     0.000040

 21 C s       :     3.255324  s :     3.255324
      pz      :     0.906386  p :     2.533103
      px      :     0.859985
      py      :     0.766731
      dz2     :     0.037884  d :     0.116148
      dxz     :     0.012661
      dyz     :     0.020578
      dx2y2   :     0.027226
      dxy     :     0.017799
      f0      :     0.001598  f :     0.018940
      f+1     :     0.002377
      f-1     :     0.002269
      f+2     :     0.004236
      f-2     :     0.001846
      f+3     :     0.003734
      f-3     :     0.002879
      g0      :     0.000092  g :     0.001451
      g+1     :     0.000121
      g-1     :     0.000179
      g+2     :     0.000148
      g-2     :     0.000183
      g+3     :     0.000195
      g-3     :     0.000206
      g+4     :     0.000167
      g-4     :     0.000160

 22 C s       :     3.283435  s :     3.283435
      pz      :     0.908204  p :     2.675421
      px      :     0.893698
      py      :     0.873519
      dz2     :     0.013042  d :     0.103123
      dxz     :     0.008652
      dyz     :     0.029864
      dx2y2   :     0.024258
      dxy     :     0.027307
      f0      :     0.001698  f :     0.014098
      f+1     :     0.002064
      f-1     :     0.001070
      f+2     :     0.002836
      f-2     :     0.001787
      f+3     :     0.002676
      f-3     :     0.001967
      g0      :     0.000070  g :     0.001167
      g+1     :     0.000099
      g-1     :     0.000122
      g+2     :     0.000098
      g-2     :     0.000126
      g+3     :     0.000168
      g-3     :     0.000123
      g+4     :     0.000202
      g-4     :     0.000158

 23 C s       :     3.271008  s :     3.271008
      pz      :     0.919349  p :     2.721695
      px      :     0.924219
      py      :     0.878126
      dz2     :     0.015207  d :     0.111822
      dxz     :     0.014672
      dyz     :     0.032457
      dx2y2   :     0.022819
      dxy     :     0.026668
      f0      :     0.001874  f :     0.013611
      f+1     :     0.001476
      f-1     :     0.001225
      f+2     :     0.003132
      f-2     :     0.001552
      f+3     :     0.001914
      f-3     :     0.002438
      g0      :     0.000066  g :     0.001177
      g+1     :     0.000050
      g-1     :     0.000188
      g+2     :     0.000105
      g-2     :     0.000131
      g+3     :     0.000127
      g-3     :     0.000172
      g+4     :     0.000187
      g-4     :     0.000152

 24 C s       :     3.255067  s :     3.255067
      pz      :     0.889861  p :     2.688901
      px      :     0.882994
      py      :     0.916046
      dz2     :     0.029096  d :     0.110751
      dxz     :     0.014930
      dyz     :     0.016064
      dx2y2   :     0.030446
      dxy     :     0.020216
      f0      :     0.001173  f :     0.013456
      f+1     :     0.002211
      f-1     :     0.001956
      f+2     :     0.002837
      f-2     :     0.001408
      f+3     :     0.002050
      f-3     :     0.001820
      g0      :     0.000060  g :     0.001177
      g+1     :     0.000113
      g-1     :     0.000111
      g+2     :     0.000136
      g-2     :     0.000185
      g+3     :     0.000195
      g-3     :     0.000189
      g+4     :     0.000086
      g-4     :     0.000102

 25 C s       :     3.263342  s :     3.263342
      pz      :     0.949554  p :     2.749692
      px      :     0.913016
      py      :     0.887122
      dz2     :     0.014603  d :     0.113871
      dxz     :     0.009830
      dyz     :     0.035219
      dx2y2   :     0.023948
      dxy     :     0.030271
      f0      :     0.001786  f :     0.013637
      f+1     :     0.002103
      f-1     :     0.000853
      f+2     :     0.002816
      f-2     :     0.001804
      f+3     :     0.002305
      f-3     :     0.001970
      g0      :     0.000069  g :     0.001177
      g+1     :     0.000105
      g-1     :     0.000120
      g+2     :     0.000107
      g-2     :     0.000133
      g+3     :     0.000178
      g-3     :     0.000120
      g+4     :     0.000194
      g-4     :     0.000150

 26 C s       :     3.288556  s :     3.288556
      pz      :     0.900935  p :     2.654257
      px      :     0.895264
      py      :     0.858058
      dz2     :     0.015856  d :     0.099082
      dxz     :     0.010386
      dyz     :     0.022830
      dx2y2   :     0.018454
      dxy     :     0.031557
      f0      :     0.002050  f :     0.014419
      f+1     :     0.001597
      f-1     :     0.001318
      f+2     :     0.003239
      f-2     :     0.001648
      f+3     :     0.001920
      f-3     :     0.002647
      g0      :     0.000069  g :     0.001178
      g+1     :     0.000050
      g-1     :     0.000188
      g+2     :     0.000109
      g-2     :     0.000131
      g+3     :     0.000125
      g-3     :     0.000167
      g+4     :     0.000187
      g-4     :     0.000151

 27 H s       :     0.847259  s :     0.847259
      pz      :     0.008742  p :     0.029647
      px      :     0.010637
      py      :     0.010267
      dz2     :     0.001030  d :     0.003378
      dxz     :     0.000535
      dyz     :     0.000348
      dx2y2   :     0.000928
      dxy     :     0.000537
      f0      :     0.000023  f :     0.000227
      f+1     :     0.000031
      f-1     :     0.000045
      f+2     :     0.000051
      f-2     :     0.000029
      f+3     :     0.000020
      f-3     :     0.000027

 28 H s       :     0.848269  s :     0.848269
      pz      :     0.010525  p :     0.028427
      px      :     0.008671
      py      :     0.009231
      dz2     :     0.001055  d :     0.003229
      dxz     :     0.000257
      dyz     :     0.000529
      dx2y2   :     0.000753
      dxy     :     0.000636
      f0      :     0.000019  f :     0.000216
      f+1     :     0.000057
      f-1     :     0.000016
      f+2     :     0.000038
      f-2     :     0.000034
      f+3     :     0.000032
      f-3     :     0.000020

 29 H s       :     0.848810  s :     0.848810
      pz      :     0.011625  p :     0.028116
      px      :     0.011249
      py      :     0.005242
      dz2     :     0.000073  d :     0.003175
      dxz     :     0.000161
      dyz     :     0.001355
      dx2y2   :     0.000479
      dxy     :     0.001108
      f0      :     0.000030  f :     0.000213
      f+1     :     0.000007
      f-1     :     0.000015
      f+2     :     0.000041
      f-2     :     0.000019
      f+3     :     0.000050
      f-3     :     0.000052

 30 H s       :     0.849844  s :     0.849844
      pz      :     0.008536  p :     0.027844
      px      :     0.011734
      py      :     0.007574
      dz2     :     0.001047  d :     0.003157
      dxz     :     0.000474
      dyz     :     0.000302
      dx2y2   :     0.000854
      dxy     :     0.000480
      f0      :     0.000027  f :     0.000217
      f+1     :     0.000025
      f-1     :     0.000044
      f+2     :     0.000052
      f-2     :     0.000025
      f+3     :     0.000018
      f-3     :     0.000026

 31 H s       :     0.881515  s :     0.881515
      pz      :     0.007223  p :     0.028781
      px      :     0.010969
      py      :     0.010589
      dz2     :     0.000849  d :     0.003217
      dxz     :     0.000436
      dyz     :     0.000528
      dx2y2   :     0.000727
      dxy     :     0.000677
      f0      :     0.000019  f :     0.000231
      f+1     :     0.000063
      f-1     :     0.000018
      f+2     :     0.000051
      f-2     :     0.000031
      f+3     :     0.000030
      f-3     :     0.000020


SPIN
  0 N s       :    -0.000000  s :    -0.000000
      pz      :    -0.000000  p :     0.000000
      px      :     0.000000
      py      :    -0.000000
      dz2     :    -0.000000  d :    -0.000000
      dxz     :    -0.000000
      dyz     :     0.000000
      dx2y2   :     0.000000
      dxy     :    -0.000000
      f0      :    -0.000000  f :     0.000000
      f+1     :    -0.000000
      f-1     :     0.000000
      f+2     :     0.000000
      f-2     :     0.000000
      f+3     :    -0.000000
      f-3     :     0.000000
      g0      :     0.000000  g :     0.000000
      g+1     :    -0.000000
      g-1     :     0.000000
      g+2     :     0.000000
      g-2     :    -0.000000
      g+3     :     0.000000
      g-3     :    -0.000000
      g+4     :    -0.000000
      g-4     :     0.000000

  1 C s       :     0.000000  s :     0.000000
      pz      :     0.000000  p :     0.000000
      px      :     0.000000
      py      :     0.000000
      dz2     :     0.000000  d :     0.000000
      dxz     :    -0.000000
      dyz     :     0.000000
      dx2y2   :     0.000000
      dxy     :     0.000000
      f0      :     0.000000  f :     0.000000
      f+1     :    -0.000000
      f-1     :     0.000000
      f+2     :     0.000000
      f-2     :     0.000000
      f+3     :     0.000000
      f-3     :    -0.000000
      g0      :    -0.000000  g :     0.000000
      g+1     :    -0.000000
      g-1     :     0.000000
      g+2     :     0.000000
      g-2     :     0.000000
      g+3     :     0.000000
      g-3     :     0.000000
      g+4     :     0.000000
      g-4     :    -0.000000

  2 C s       :    -0.000000  s :    -0.000000
      pz      :    -0.000000  p :    -0.000000
      px      :     0.000000
      py      :    -0.000000
      dz2     :    -0.000000  d :     0.000000
      dxz     :     0.000000
      dyz     :     0.000000
      dx2y2   :     0.000000
      dxy     :     0.000000
      f0      :     0.000000  f :     0.000000
      f+1     :    -0.000000
      f-1     :     0.000000
      f+2     :    -0.000000
      f-2     :    -0.000000
      f+3     :     0.000000
      f-3     :     0.000000
      g0      :     0.000000  g :     0.000000
      g+1     :     0.000000
      g-1     :    -0.000000
      g+2     :    -0.000000
      g-2     :     0.000000
      g+3     :     0.000000
      g-3     :     0.000000
      g+4     :     0.000000
      g-4     :     0.000000

  3 C s       :     0.000000  s :     0.000000
      pz      :     0.000000  p :     0.000000
      px      :    -0.000000
      py      :     0.000000
      dz2     :     0.000000  d :    -0.000000
      dxz     :    -0.000000
      dyz     :    -0.000000
      dx2y2   :    -0.000000
      dxy     :    -0.000000
      f0      :     0.000000  f :     0.000000
      f+1     :    -0.000000
      f-1     :     0.000000
      f+2     :    -0.000000
      f-2     :     0.000000
      f+3     :     0.000000
      f-3     :     0.000000
      g0      :     0.000000  g :    -0.000000
      g+1     :    -0.000000
      g-1     :    -0.000000
      g+2     :    -0.000000
      g-2     :    -0.000000
      g+3     :    -0.000000
      g-3     :    -0.000000
      g+4     :     0.000000
      g-4     :    -0.000000

  4 C s       :    -0.000000  s :    -0.000000
      pz      :    -0.000000  p :    -0.000000
      px      :    -0.000000
      py      :    -0.000000
      dz2     :    -0.000000  d :    -0.000000
      dxz     :     0.000000
      dyz     :    -0.000000
      dx2y2   :    -0.000000
      dxy     :    -0.000000
      f0      :    -0.000000  f :    -0.000000
      f+1     :     0.000000
      f-1     :    -0.000000
      f+2     :    -0.000000
      f-2     :     0.000000
      f+3     :    -0.000000
      f-3     :    -0.000000
      g0      :     0.000000  g :     0.000000
      g+1     :     0.000000
      g-1     :     0.000000
      g+2     :    -0.000000
      g-2     :    -0.000000
      g+3     :    -0.000000
      g-3     :    -0.000000
      g+4     :     0.000000
      g-4     :    -0.000000

  5 C s       :    -0.000000  s :    -0.000000
      pz      :     0.000000  p :    -0.000000
      px      :    -0.000000
      py      :     0.000000
      dz2     :    -0.000000  d :    -0.000000
      dxz     :    -0.000000
      dyz     :     0.000000
      dx2y2   :    -0.000000
      dxy     :    -0.000000
      f0      :     0.000000  f :     0.000000
      f+1     :    -0.000000
      f-1     :     0.000000
      f+2     :     0.000000
      f-2     :    -0.000000
      f+3     :     0.000000
      f-3     :     0.000000
      g0      :     0.000000  g :     0.000000
      g+1     :    -0.000000
      g-1     :     0.000000
      g+2     :     0.000000
      g-2     :     0.000000
      g+3     :     0.000000
      g-3     :     0.000000
      g+4     :     0.000000
      g-4     :     0.000000

  6 H s       :    -0.000000  s :    -0.000000
      pz      :    -0.000000  p :    -0.000000
      px      :    -0.000000
      py      :    -0.000000
      dz2     :    -0.000000  d :    -0.000000
      dxz     :    -0.000000
      dyz     :    -0.000000
      dx2y2   :     0.000000
      dxy     :    -0.000000
      f0      :    -0.000000  f :    -0.000000
      f+1     :    -0.000000
      f-1     :    -0.000000
      f+2     :    -0.000000
      f-2     :    -0.000000
      f+3     :     0.000000
      f-3     :    -0.000000

  7 H s       :    -0.000000  s :    -0.000000
      pz      :    -0.000000  p :    -0.000000
      px      :    -0.000000
      py      :    -0.000000
      dz2     :    -0.000000  d :    -0.000000
      dxz     :    -0.000000
      dyz     :    -0.000000
      dx2y2   :    -0.000000
      dxy     :    -0.000000
      f0      :     0.000000  f :     0.000000
      f+1     :     0.000000
      f-1     :     0.000000
      f+2     :     0.000000
      f-2     :    -0.000000
      f+3     :    -0.000000
      f-3     :    -0.000000

  8 N s       :     0.000000  s :     0.000000
      pz      :     0.000000  p :    -0.000000
      px      :    -0.000000
      py      :    -0.000000
      dz2     :    -0.000000  d :    -0.000000
      dxz     :     0.000000
      dyz     :    -0.000000
      dx2y2   :    -0.000000
      dxy     :    -0.000000
      f0      :    -0.000000  f :    -0.000000
      f+1     :     0.000000
      f-1     :    -0.000000
      f+2     :    -0.000000
      f-2     :    -0.000000
      f+3     :     0.000000
      f-3     :    -0.000000
      g0      :    -0.000000  g :    -0.000000
      g+1     :     0.000000
      g-1     :    -0.000000
      g+2     :    -0.000000
      g-2     :    -0.000000
      g+3     :     0.000000
      g-3     :    -0.000000
      g+4     :     0.000000
      g-4     :    -0.000000

  9 H s       :    -0.000000  s :    -0.000000
      pz      :     0.000000  p :     0.000000
      px      :     0.000000
      py      :     0.000000
      dz2     :     0.000000  d :     0.000000
      dxz     :     0.000000
      dyz     :     0.000000
      dx2y2   :     0.000000
      dxy     :     0.000000
      f0      :     0.000000  f :     0.000000
      f+1     :     0.000000
      f-1     :     0.000000
      f+2     :     0.000000
      f-2     :     0.000000
      f+3     :     0.000000
      f-3     :     0.000000

 10 H s       :     0.000000  s :     0.000000
      pz      :     0.000000  p :     0.000000
      px      :    -0.000000
      py      :     0.000000
      dz2     :     0.000000  d :     0.000000
      dxz     :     0.000000
      dyz     :     0.000000
      dx2y2   :     0.000000
      dxy     :    -0.000000
      f0      :     0.000000  f :     0.000000
      f+1     :     0.000000
      f-1     :     0.000000
      f+2     :     0.000000
      f-2     :     0.000000
      f+3     :     0.000000
      f-3     :     0.000000

 11 C s       :     0.000000  s :     0.000000
      pz      :     0.000000  p :     0.000000
      px      :     0.000000
      py      :     0.000000
      dz2     :     0.000000  d :     0.000000
      dxz     :     0.000000
      dyz     :     0.000000
      dx2y2   :    -0.000000
      dxy     :     0.000000
      f0      :     0.000000  f :     0.000000
      f+1     :     0.000000
      f-1     :     0.000000
      f+2     :    -0.000000
      f-2     :     0.000000
      f+3     :    -0.000000
      f-3     :     0.000000
      g0      :    -0.000000  g :     0.000000
      g+1     :     0.000000
      g-1     :     0.000000
      g+2     :     0.000000
      g-2     :     0.000000
      g+3     :     0.000000
      g-3     :     0.000000
      g+4     :     0.000000
      g-4     :    -0.000000

 12 H s       :    -0.000000  s :    -0.000000
      pz      :    -0.000000  p :     0.000000
      px      :     0.000000
      py      :     0.000000
      dz2     :     0.000000  d :     0.000000
      dxz     :    -0.000000
      dyz     :    -0.000000
      dx2y2   :     0.000000
      dxy     :    -0.000000
      f0      :    -0.000000  f :     0.000000
      f+1     :     0.000000
      f-1     :     0.000000
      f+2     :     0.000000
      f-2     :    -0.000000
      f+3     :     0.000000
      f-3     :     0.000000

 13 H s       :    -0.000000  s :    -0.000000
      pz      :    -0.000000  p :    -0.000000
      px      :    -0.000000
      py      :    -0.000000
      dz2     :    -0.000000  d :    -0.000000
      dxz     :    -0.000000
      dyz     :    -0.000000
      dx2y2   :    -0.000000
      dxy     :    -0.000000
      f0      :    -0.000000  f :     0.000000
      f+1     :     0.000000
      f-1     :     0.000000
      f+2     :    -0.000000
      f-2     :    -0.000000
      f+3     :    -0.000000
      f-3     :    -0.000000

 14 H s       :     0.000000  s :     0.000000
      pz      :     0.000000  p :     0.000000
      px      :     0.000000
      py      :    -0.000000
      dz2     :     0.000000  d :    -0.000000
      dxz     :     0.000000
      dyz     :    -0.000000
      dx2y2   :     0.000000
      dxy     :    -0.000000
      f0      :     0.000000  f :     0.000000
      f+1     :     0.000000
      f-1     :     0.000000
      f+2     :     0.000000
      f-2     :    -0.000000
      f+3     :    -0.000000
      f-3     :    -0.000000

 15 H s       :     0.000000  s :     0.000000
      pz      :     0.000000  p :     0.000000
      px      :     0.000000
      py      :    -0.000000
      dz2     :    -0.000000  d :     0.000000
      dxz     :    -0.000000
      dyz     :     0.000000
      dx2y2   :     0.000000
      dxy     :     0.000000
      f0      :     0.000000  f :     0.000000
      f+1     :     0.000000
      f-1     :     0.000000
      f+2     :     0.000000
      f-2     :     0.000000
      f+3     :     0.000000
      f-3     :     0.000000

 16 N s       :    -0.000000  s :    -0.000000
      pz      :     0.000000  p :     0.000000
      px      :     0.000000
      py      :     0.000000
      dz2     :    -0.000000  d :    -0.000000
      dxz     :     0.000000
      dyz     :    -0.000000
      dx2y2   :    -0.000000
      dxy     :     0.000000
      f0      :     0.000000  f :     0.000000
      f+1     :     0.000000
      f-1     :     0.000000
      f+2     :    -0.000000
      f-2     :    -0.000000
      f+3     :    -0.000000
      f-3     :     0.000000
      g0      :     0.000000  g :     0.000000
      g+1     :    -0.000000
      g-1     :    -0.000000
      g+2     :     0.000000
      g-2     :     0.000000
      g+3     :     0.000000
      g-3     :     0.000000
      g+4     :     0.000000
      g-4     :    -0.000000

 17 C s       :    -0.000000  s :    -0.000000
      pz      :    -0.000000  p :     0.000000
      px      :     0.000000
      py      :    -0.000000
      dz2     :    -0.000000  d :     0.000000
      dxz     :    -0.000000
      dyz     :    -0.000000
      dx2y2   :    -0.000000
      dxy     :     0.000000
      f0      :    -0.000000  f :    -0.000000
      f+1     :     0.000000
      f-1     :    -0.000000
      f+2     :    -0.000000
      f-2     :    -0.000000
      f+3     :    -0.000000
      f-3     :    -0.000000
      g0      :    -0.000000  g :    -0.000000
      g+1     :    -0.000000
      g-1     :    -0.000000
      g+2     :     0.000000
      g-2     :     0.000000
      g+3     :    -0.000000
      g-3     :    -0.000000
      g+4     :     0.000000
      g-4     :    -0.000000

 18 C s       :     0.000000  s :     0.000000
      pz      :    -0.000000  p :     0.000000
      px      :     0.000000
      py      :    -0.000000
      dz2     :     0.000000  d :     0.000000
      dxz     :    -0.000000
      dyz     :     0.000000
      dx2y2   :     0.000000
      dxy     :     0.000000
      f0      :     0.000000  f :     0.000000
      f+1     :     0.000000
      f-1     :    -0.000000
      f+2     :    -0.000000
      f-2     :    -0.000000
      f+3     :     0.000000
      f-3     :     0.000000
      g0      :     0.000000  g :     0.000000
      g+1     :     0.000000
      g-1     :     0.000000
      g+2     :    -0.000000
      g-2     :     0.000000
      g+3     :     0.000000
      g-3     :     0.000000
      g+4     :     0.000000
      g-4     :    -0.000000

 19 H s       :     0.000000  s :     0.000000
      pz      :     0.000000  p :     0.000000
      px      :    -0.000000
      py      :     0.000000
      dz2     :     0.000000  d :     0.000000
      dxz     :     0.000000
      dyz     :     0.000000
      dx2y2   :     0.000000
      dxy     :    -0.000000
      f0      :     0.000000  f :     0.000000
      f+1     :     0.000000
      f-1     :     0.000000
      f+2     :     0.000000
      f-2     :     0.000000
      f+3     :     0.000000
      f-3     :     0.000000

 20 O s       :    -0.000000  s :    -0.000000
      pz      :    -0.000000  p :    -0.000000
      px      :    -0.000000
      py      :    -0.000000
      dz2     :    -0.000000  d :    -0.000000
      dxz     :    -0.000000
      dyz     :    -0.000000
      dx2y2   :    -0.000000
      dxy     :    -0.000000
      f0      :    -0.000000  f :    -0.000000
      f+1     :    -0.000000
      f-1     :    -0.000000
      f+2     :     0.000000
      f-2     :    -0.000000
      f+3     :    -0.000000
      f-3     :    -0.000000
      g0      :    -0.000000  g :    -0.000000
      g+1     :    -0.000000
      g-1     :    -0.000000
      g+2     :    -0.000000
      g-2     :    -0.000000
      g+3     :    -0.000000
      g-3     :    -0.000000
      g+4     :    -0.000000
      g-4     :    -0.000000

 21 C s       :     0.000000  s :     0.000000
      pz      :     0.000000  p :     0.000000
      px      :    -0.000000
      py      :     0.000000
      dz2     :    -0.000000  d :     0.000000
      dxz     :     0.000000
      dyz     :     0.000000
      dx2y2   :     0.000000
      dxy     :     0.000000
      f0      :     0.000000  f :    -0.000000
      f+1     :    -0.000000
      f-1     :    -0.000000
      f+2     :    -0.000000
      f-2     :    -0.000000
      f+3     :    -0.000000
      f-3     :    -0.000000
      g0      :    -0.000000  g :     0.000000
      g+1     :     0.000000
      g-1     :    -0.000000
      g+2     :     0.000000
      g-2     :     0.000000
      g+3     :     0.000000
      g-3     :     0.000000
      g+4     :    -0.000000
      g-4     :    -0.000000

 22 C s       :     0.000000  s :     0.000000
      pz      :    -0.000000  p :    -0.000000
      px      :    -0.000000
      py      :    -0.000000
      dz2     :    -0.000000  d :    -0.000000
      dxz     :    -0.000000
      dyz     :    -0.000000
      dx2y2   :    -0.000000
      dxy     :    -0.000000
      f0      :     0.000000  f :     0.000000
      f+1     :     0.000000
      f-1     :    -0.000000
      f+2     :     0.000000
      f-2     :     0.000000
      f+3     :     0.000000
      f-3     :     0.000000
      g0      :     0.000000  g :     0.000000
      g+1     :     0.000000
      g-1     :     0.000000
      g+2     :     0.000000
      g-2     :    -0.000000
      g+3     :     0.000000
      g-3     :     0.000000
      g+4     :    -0.000000
      g-4     :     0.000000

 23 C s       :     0.000000  s :     0.000000
      pz      :     0.000000  p :    -0.000000
      px      :     0.000000
      py      :    -0.000000
      dz2     :    -0.000000  d :    -0.000000
      dxz     :    -0.000000
      dyz     :     0.000000
      dx2y2   :    -0.000000
      dxy     :    -0.000000
      f0      :    -0.000000  f :    -0.000000
      f+1     :     0.000000
      f-1     :     0.000000
      f+2     :     0.000000
      f-2     :    -0.000000
      f+3     :    -0.000000
      f-3     :    -0.000000
      g0      :    -0.000000  g :    -0.000000
      g+1     :     0.000000
      g-1     :     0.000000
      g+2     :    -0.000000
      g-2     :    -0.000000
      g+3     :    -0.000000
      g-3     :    -0.000000
      g+4     :     0.000000
      g-4     :    -0.000000

 24 C s       :    -0.000000  s :    -0.000000
      pz      :     0.000000  p :     0.000000
      px      :     0.000000
      py      :     0.000000
      dz2     :     0.000000  d :     0.000000
      dxz     :    -0.000000
      dyz     :     0.000000
      dx2y2   :    -0.000000
      dxy     :     0.000000
      f0      :     0.000000  f :    -0.000000
      f+1     :    -0.000000
      f-1     :    -0.000000
      f+2     :    -0.000000
      f-2     :    -0.000000
      f+3     :    -0.000000
      f-3     :    -0.000000
      g0      :    -0.000000  g :    -0.000000
      g+1     :     0.000000
      g-1     :    -0.000000
      g+2     :     0.000000
      g-2     :    -0.000000
      g+3     :    -0.000000
      g-3     :     0.000000
      g+4     :    -0.000000
      g-4     :    -0.000000

 25 C s       :     0.000000  s :     0.000000
      pz      :    -0.000000  p :    -0.000000
      px      :     0.000000
      py      :    -0.000000
      dz2     :     0.000000  d :     0.000000
      dxz     :     0.000000
      dyz     :     0.000000
      dx2y2   :     0.000000
      dxy     :     0.000000
      f0      :     0.000000  f :     0.000000
      f+1     :     0.000000
      f-1     :    -0.000000
      f+2     :    -0.000000
      f-2     :     0.000000
      f+3     :     0.000000
      f-3     :     0.000000
      g0      :    -0.000000  g :    -0.000000
      g+1     :    -0.000000
      g-1     :    -0.000000
      g+2     :    -0.000000
      g-2     :    -0.000000
      g+3     :     0.000000
      g-3     :    -0.000000
      g+4     :    -0.000000
      g-4     :     0.000000

 26 C s       :    -0.000000  s :    -0.000000
      pz      :     0.000000  p :     0.000000
      px      :     0.000000
      py      :    -0.000000
      dz2     :    -0.000000  d :     0.000000
      dxz     :    -0.000000
      dyz     :     0.000000
      dx2y2   :    -0.000000
      dxy     :     0.000000
      f0      :    -0.000000  f :    -0.000000
      f+1     :     0.000000
      f-1     :    -0.000000
      f+2     :     0.000000
      f-2     :    -0.000000
      f+3     :    -0.000000
      f-3     :    -0.000000
      g0      :    -0.000000  g :    -0.000000
      g+1     :     0.000000
      g-1     :     0.000000
      g+2     :    -0.000000
      g-2     :    -0.000000
      g+3     :    -0.000000
      g-3     :     0.000000
      g+4     :     0.000000
      g-4     :    -0.000000

 27 H s       :    -0.000000  s :    -0.000000
      pz      :    -0.000000  p :    -0.000000
      px      :    -0.000000
      py      :     0.000000
      dz2     :     0.000000  d :     0.000000
      dxz     :     0.000000
      dyz     :     0.000000
      dx2y2   :     0.000000
      dxy     :    -0.000000
      f0      :     0.000000  f :     0.000000
      f+1     :     0.000000
      f-1     :     0.000000
      f+2     :     0.000000
      f-2     :     0.000000
      f+3     :    -0.000000
      f-3     :     0.000000

 28 H s       :     0.000000  s :     0.000000
      pz      :    -0.000000  p :    -0.000000
      px      :     0.000000
      py      :     0.000000
      dz2     :    -0.000000  d :    -0.000000
      dxz     :    -0.000000
      dyz     :    -0.000000
      dx2y2   :     0.000000
      dxy     :    -0.000000
      f0      :     0.000000  f :     0.000000
      f+1     :     0.000000
      f-1     :    -0.000000
      f+2     :     0.000000
      f-2     :    -0.000000
      f+3     :     0.000000
      f-3     :    -0.000000

 29 H s       :    -0.000000  s :    -0.000000
      pz      :     0.000000  p :     0.000000
      px      :     0.000000
      py      :     0.000000
      dz2     :    -0.000000  d :     0.000000
      dxz     :     0.000000
      dyz     :     0.000000
      dx2y2   :    -0.000000
      dxy     :     0.000000
      f0      :     0.000000  f :     0.000000
      f+1     :     0.000000
      f-1     :     0.000000
      f+2     :     0.000000
      f-2     :    -0.000000
      f+3     :     0.000000
      f-3     :     0.000000

 30 H s       :     0.000000  s :     0.000000
      pz      :    -0.000000  p :    -0.000000
      px      :    -0.000000
      py      :     0.000000
      dz2     :    -0.000000  d :    -0.000000
      dxz     :    -0.000000
      dyz     :    -0.000000
      dx2y2   :    -0.000000
      dxy     :    -0.000000
      f0      :    -0.000000  f :    -0.000000
      f+1     :    -0.000000
      f-1     :    -0.000000
      f+2     :     0.000000
      f-2     :    -0.000000
      f+3     :    -0.000000
      f-3     :     0.000000

 31 H s       :    -0.000000  s :    -0.000000
      pz      :     0.000000  p :     0.000000
      px      :    -0.000000
      py      :     0.000000
      dz2     :     0.000000  d :     0.000000
      dxz     :     0.000000
      dyz     :    -0.000000
      dx2y2   :    -0.000000
      dxy     :    -0.000000
      f0      :     0.000000  f :     0.000000
      f+1     :     0.000000
      f-1     :     0.000000
      f+2     :     0.000000
      f-2     :     0.000000
      f+3     :    -0.000000
      f-3     :    -0.000000


                     *******************************
                     * LOEWDIN POPULATION ANALYSIS *
                     *******************************

-------------------------------------------
LOEWDIN ATOMIC CHARGES AND SPIN POPULATIONS
-------------------------------------------
   0 N :    0.455534   -0.000000
   1 C :    0.036821    0.000000
   2 C :    0.115723    0.000000
   3 C :   -0.204577    0.000000
   4 C :    0.122875   -0.000000
   5 C :    0.036773   -0.000000
   6 H :   -0.031113    0.000000
   7 H :   -0.037343    0.000000
   8 N :    0.467730   -0.000000
   9 H :   -0.037006    0.000000
  10 H :   -0.033782    0.000000
  11 C :    0.246910    0.000000
  12 H :   -0.042385    0.000000
  13 H :   -0.041681   -0.000000
  14 H :   -0.041822   -0.000000
  15 H :   -0.132579    0.000000
  16 N :    0.275188   -0.000000
  17 C :   -0.079565   -0.000000
  18 C :   -0.488275    0.000000
  19 H :   -0.061042   -0.000000
  20 O :    0.404198   -0.000000
  21 C :   -0.108395    0.000000
  22 C :    0.111795   -0.000000
  23 C :    0.088565   -0.000000
  24 C :    0.089906   -0.000000
  25 C :    0.071569    0.000000
  26 C :    0.080116   -0.000000
  27 H :   -0.042277   -0.000000
  28 H :   -0.051510    0.000000
  29 H :   -0.051965   -0.000000
  30 H :   -0.058110   -0.000000
  31 H :   -0.060278   -0.000000

----------------------------------------------------
LOEWDIN REDUCED ORBITAL CHARGES AND SPIN POPULATIONS
----------------------------------------------------
CHARGE
  0 N s       :     2.691898  s :     2.691898
      pz      :     1.084860  p :     3.296502
      px      :     1.100846
      py      :     1.110796
      dz2     :     0.031809  d :     0.469228
      dxz     :     0.074824
      dyz     :     0.068383
      dx2y2   :     0.145031
      dxy     :     0.149181
      f0      :     0.005316  f :     0.082428
      f+1     :     0.004621
      f-1     :     0.004761
      f+2     :     0.013078
      f-2     :     0.008730
      f+3     :     0.033097
      f-3     :     0.012825
      g0      :     0.000189  g :     0.004410
      g+1     :     0.000528
      g-1     :     0.000438
      g+2     :     0.000475
      g-2     :     0.000440
      g+3     :     0.000149
      g-3     :     0.000343
      g+4     :     0.000968
      g-4     :     0.000880

  1 C s       :     2.580251  s :     2.580251
      pz      :     0.740988  p :     2.616761
      px      :     0.987087
      py      :     0.888687
      dz2     :     0.051025  d :     0.590615
      dxz     :     0.039600
      dyz     :     0.124510
      dx2y2   :     0.208146
      dxy     :     0.167334
      f0      :     0.009571  f :     0.156698
      f+1     :     0.007743
      f-1     :     0.014047
      f+2     :     0.024508
      f-2     :     0.018184
      f+3     :     0.053102
      f-3     :     0.029543
      g0      :     0.001143  g :     0.018853
      g+1     :     0.000990
      g-1     :     0.002822
      g+2     :     0.002264
      g-2     :     0.001392
      g+3     :     0.000729
      g-3     :     0.001633
      g+4     :     0.003064
      g-4     :     0.004817

  2 C s       :     2.580843  s :     2.580843
      pz      :     0.788299  p :     2.706794
      px      :     0.970172
      py      :     0.948324
      dz2     :     0.038762  d :     0.470807
      dxz     :     0.082572
      dyz     :     0.029479
      dx2y2   :     0.177586
      dxy     :     0.142408
      f0      :     0.008483  f :     0.113620
      f+1     :     0.009186
      f-1     :     0.006327
      f+2     :     0.008107
      f-2     :     0.018168
      f+3     :     0.039942
      f-3     :     0.023405
      g0      :     0.000523  g :     0.012212
      g+1     :     0.001394
      g-1     :     0.000804
      g+2     :     0.001120
      g-2     :     0.001302
      g+3     :     0.000471
      g-3     :     0.000923
      g+4     :     0.003043
      g-4     :     0.002633

  3 C s       :     2.569863  s :     2.569863
      pz      :     0.719309  p :     2.626030
      px      :     0.941168
      py      :     0.965553
      dz2     :     0.061856  d :     0.781800
      dxz     :     0.142688
      dyz     :     0.124024
      dx2y2   :     0.211060
      dxy     :     0.242172
      f0      :     0.013777  f :     0.204737
      f+1     :     0.012909
      f-1     :     0.011238
      f+2     :     0.021483
      f-2     :     0.036179
      f+3     :     0.074391
      f-3     :     0.034760
      g0      :     0.000981  g :     0.022147
      g+1     :     0.003143
      g-1     :     0.002169
      g+2     :     0.001735
      g-2     :     0.002094
      g+3     :     0.000765
      g-3     :     0.001985
      g+4     :     0.004378
      g-4     :     0.004898

  4 C s       :     2.580358  s :     2.580358
      pz      :     0.779713  p :     2.706745
      px      :     0.972127
      py      :     0.954906
      dz2     :     0.040114  d :     0.464656
      dxz     :     0.038596
      dyz     :     0.066297
      dx2y2   :     0.154387
      dxy     :     0.165262
      f0      :     0.007890  f :     0.113175
      f+1     :     0.007231
      f-1     :     0.009052
      f+2     :     0.012651
      f-2     :     0.013177
      f+3     :     0.042371
      f-3     :     0.020804
      g0      :     0.000556  g :     0.012190
      g+1     :     0.000993
      g-1     :     0.001030
      g+2     :     0.001276
      g-2     :     0.001181
      g+3     :     0.000404
      g-3     :     0.001147
      g+4     :     0.002214
      g-4     :     0.003390

  5 C s       :     2.581592  s :     2.581592
      pz      :     0.734669  p :     2.609976
      px      :     0.921750
      py      :     0.953557
      dz2     :     0.046998  d :     0.596038
      dxz     :     0.138179
      dyz     :     0.029372
      dx2y2   :     0.224856
      dxy     :     0.156633
      f0      :     0.010529  f :     0.156720
      f+1     :     0.013271
      f-1     :     0.006901
      f+2     :     0.012246
      f-2     :     0.029439
      f+3     :     0.055990
      f-3     :     0.028344
      g0      :     0.000747  g :     0.018901
      g+1     :     0.003446
      g-1     :     0.000870
      g+2     :     0.001709
      g-2     :     0.001848
      g+3     :     0.000409
      g-3     :     0.001654
      g+4     :     0.005014
      g-4     :     0.003204

  6 H s       :     0.774669  s :     0.774669
      pz      :     0.048034  p :     0.182064
      px      :     0.093429
      py      :     0.040601
      dz2     :     0.005174  d :     0.064616
      dxz     :     0.018854
      dyz     :     0.002508
      dx2y2   :     0.018400
      dxy     :     0.019679
      f0      :     0.001080  f :     0.009764
      f+1     :     0.000991
      f-1     :     0.000337
      f+2     :     0.001191
      f-2     :     0.000762
      f+3     :     0.002905
      f-3     :     0.002499

  7 H s       :     0.773603  s :     0.773603
      pz      :     0.054318  p :     0.187881
      px      :     0.041926
      py      :     0.091637
      dz2     :     0.005768  d :     0.065908
      dxz     :     0.001207
      dyz     :     0.020905
      dx2y2   :     0.015216
      dxy     :     0.022813
      f0      :     0.001012  f :     0.009951
      f+1     :     0.000231
      f-1     :     0.001268
      f+2     :     0.001730
      f-2     :     0.000399
      f+3     :     0.003017
      f-3     :     0.002293

  8 N s       :     2.691427  s :     2.691427
      pz      :     1.181107  p :     3.296914
      px      :     1.039173
      py      :     1.076635
      dz2     :     0.032116  d :     0.454540
      dxz     :     0.086001
      dyz     :     0.019918
      dx2y2   :     0.155029
      dxy     :     0.161476
      f0      :     0.007214  f :     0.083741
      f+1     :     0.007099
      f-1     :     0.003745
      f+2     :     0.006813
      f-2     :     0.010072
      f+3     :     0.029298
      f-3     :     0.019501
      g0      :     0.000190  g :     0.005648
      g+1     :     0.000879
      g-1     :     0.000239
      g+2     :     0.000657
      g-2     :     0.000653
      g+3     :     0.000243
      g-3     :     0.000447
      g+4     :     0.001403
      g-4     :     0.000939

  9 H s       :     0.765345  s :     0.765345
      pz      :     0.052054  p :     0.194985
      px      :     0.091313
      py      :     0.051618
      dz2     :     0.005162  d :     0.066678
      dxz     :     0.018196
      dyz     :     0.003749
      dx2y2   :     0.019995
      dxy     :     0.019576
      f0      :     0.001122  f :     0.009997
      f+1     :     0.000976
      f-1     :     0.000392
      f+2     :     0.000893
      f-2     :     0.001112
      f+3     :     0.003337
      f-3     :     0.002166

 10 H s       :     0.776097  s :     0.776097
      pz      :     0.049143  p :     0.183180
      px      :     0.036179
      py      :     0.097858
      dz2     :     0.005836  d :     0.064754
      dxz     :     0.001064
      dyz     :     0.019944
      dx2y2   :     0.015714
      dxy     :     0.022196
      f0      :     0.000964  f :     0.009751
      f+1     :     0.000205
      f-1     :     0.001272
      f+2     :     0.001737
      f-2     :     0.000305
      f+3     :     0.003146
      f-3     :     0.002122

 11 C s       :     2.549179  s :     2.549179
      pz      :     0.968768  p :     2.675118
      px      :     0.819143
      py      :     0.887207
      dz2     :     0.072051  d :     0.415570
      dxz     :     0.124472
      dyz     :     0.028819
      dx2y2   :     0.095182
      dxy     :     0.095045
      f0      :     0.010989  f :     0.105251
      f+1     :     0.013496
      f-1     :     0.011147
      f+2     :     0.006670
      f-2     :     0.019049
      f+3     :     0.025256
      f-3     :     0.018645
      g0      :     0.000405  g :     0.007972
      g+1     :     0.000888
      g-1     :     0.000644
      g+2     :     0.000587
      g-2     :     0.000810
      g+3     :     0.000228
      g-3     :     0.001087
      g+4     :     0.001542
      g-4     :     0.001781

 12 H s       :     0.777632  s :     0.777632
      pz      :     0.056414  p :     0.188003
      px      :     0.045423
      py      :     0.086165
      dz2     :     0.004731  d :     0.067160
      dxz     :     0.004051
      dyz     :     0.023668
      dx2y2   :     0.015341
      dxy     :     0.019368
      f0      :     0.001382  f :     0.009589
      f+1     :     0.000204
      f-1     :     0.001162
      f+2     :     0.001340
      f-2     :     0.001047
      f+3     :     0.002261
      f-3     :     0.002193

 13 H s       :     0.778455  s :     0.778455
      pz      :     0.082768  p :     0.187814
      px      :     0.055139
      py      :     0.049907
      dz2     :     0.022816  d :     0.066004
      dxz     :     0.015744
      dyz     :     0.013842
      dx2y2   :     0.005792
      dxy     :     0.007809
      f0      :     0.002918  f :     0.009409
      f+1     :     0.001998
      f-1     :     0.000948
      f+2     :     0.001396
      f-2     :     0.001618
      f+3     :     0.000313
      f-3     :     0.000218

 14 H s       :     0.778570  s :     0.778570
      pz      :     0.078587  p :     0.187607
      px      :     0.060515
      py      :     0.048506
      dz2     :     0.021945  d :     0.066197
      dxz     :     0.013942
      dyz     :     0.012344
      dx2y2   :     0.007434
      dxy     :     0.010532
      f0      :     0.002379  f :     0.009448
      f+1     :     0.002091
      f-1     :     0.000550
      f+2     :     0.001580
      f-2     :     0.001888
      f+3     :     0.000453
      f-3     :     0.000507

 15 H s       :     0.708013  s :     0.708013
      pz      :     0.095132  p :     0.283014
      px      :     0.048026
      py      :     0.139855
      dz2     :     0.011054  d :     0.119479
      dxz     :     0.002296
      dyz     :     0.045934
      dx2y2   :     0.027627
      dxy     :     0.032568
      f0      :     0.002937  f :     0.022074
      f+1     :     0.000410
      f-1     :     0.002963
      f+2     :     0.005109
      f-2     :     0.000981
      f+3     :     0.005558
      f-3     :     0.004116

 16 N s       :     2.882293  s :     2.882293
      pz      :     0.967638  p :     3.352128
      px      :     1.029420
      py      :     1.355070
      dz2     :     0.032487  d :     0.397905
      dxz     :     0.115844
      dyz     :     0.014762
      dx2y2   :     0.127746
      dxy     :     0.107065
      f0      :     0.006108  f :     0.085950
      f+1     :     0.008065
      f-1     :     0.002503
      f+2     :     0.007315
      f-2     :     0.016174
      f+3     :     0.026225
      f-3     :     0.019558
      g0      :     0.000256  g :     0.006537
      g+1     :     0.001404
      g-1     :     0.000161
      g+2     :     0.000512
      g-2     :     0.000662
      g+3     :     0.000196
      g-3     :     0.000499
      g+4     :     0.001381
      g-4     :     0.001467

 17 C s       :     2.623881  s :     2.623881
      pz      :     0.732950  p :     2.677473
      px      :     0.974832
      py      :     0.969692
      dz2     :     0.053160  d :     0.606889
      dxz     :     0.094858
      dyz     :     0.037487
      dx2y2   :     0.229820
      dxy     :     0.191564
      f0      :     0.010705  f :     0.152175
      f+1     :     0.012813
      f-1     :     0.007773
      f+2     :     0.008509
      f-2     :     0.021014
      f+3     :     0.060913
      f-3     :     0.030447
      g0      :     0.000855  g :     0.019147
      g+1     :     0.002143
      g-1     :     0.001427
      g+2     :     0.001778
      g-2     :     0.001858
      g+3     :     0.000727
      g-3     :     0.001555
      g+4     :     0.003812
      g-4     :     0.004992

 18 C s       :     2.619878  s :     2.619878
      pz      :     0.675550  p :     2.632185
      px      :     0.967192
      py      :     0.989443
      dz2     :     0.073558  d :     0.942666
      dxz     :     0.118002
      dyz     :     0.127319
      dx2y2   :     0.349376
      dxy     :     0.274411
      f0      :     0.015622  f :     0.258443
      f+1     :     0.016086
      f-1     :     0.015416
      f+2     :     0.022904
      f-2     :     0.035657
      f+3     :     0.082408
      f-3     :     0.070350
      g0      :     0.002156  g :     0.035103
      g+1     :     0.002724
      g-1     :     0.002971
      g+2     :     0.002355
      g-2     :     0.003978
      g+3     :     0.002699
      g-3     :     0.002972
      g+4     :     0.004876
      g-4     :     0.010372

 19 H s       :     0.803457  s :     0.803457
      pz      :     0.044670  p :     0.183893
      px      :     0.036986
      py      :     0.102238
      dz2     :     0.005665  d :     0.064327
      dxz     :     0.000706
      dyz     :     0.019518
      dx2y2   :     0.015568
      dxy     :     0.022871
      f0      :     0.000942  f :     0.009364
      f+1     :     0.000207
      f-1     :     0.001163
      f+2     :     0.001682
      f-2     :     0.000242
      f+3     :     0.003079
      f-3     :     0.002051

 20 O s       :     3.252918  s :     3.252918
      pz      :     1.178194  p :     4.215969
      px      :     1.510989
      py      :     1.526786
      dz2     :     0.010198  d :     0.103433
      dxz     :     0.012443
      dyz     :     0.011012
      dx2y2   :     0.039890
      dxy     :     0.029889
      f0      :     0.001523  f :     0.022234
      f+1     :     0.001625
      f-1     :     0.001517
      f+2     :     0.001011
      f-2     :     0.003303
      f+3     :     0.007065
      f-3     :     0.006190
      g0      :     0.000065  g :     0.001248
      g+1     :     0.000078
      g-1     :     0.000067
      g+2     :     0.000043
      g-2     :     0.000126
      g+3     :     0.000102
      g-3     :     0.000117
      g+4     :     0.000228
      g-4     :     0.000422

 21 C s       :     2.575749  s :     2.575749
      pz      :     0.901827  p :     2.738151
      px      :     0.895846
      py      :     0.940479
      dz2     :     0.124456  d :     0.625952
      dxz     :     0.094049
      dyz     :     0.116402
      dx2y2   :     0.154361
      dxy     :     0.136684
      f0      :     0.013692  f :     0.153963
      f+1     :     0.016884
      f-1     :     0.020136
      f+2     :     0.031751
      f-2     :     0.017066
      f+3     :     0.029342
      f-3     :     0.025092
      g0      :     0.000952  g :     0.014579
      g+1     :     0.001323
      g-1     :     0.001512
      g+2     :     0.001468
      g-2     :     0.001608
      g+3     :     0.002033
      g-3     :     0.002231
      g+4     :     0.001769
      g-4     :     0.001682

 22 C s       :     2.581733  s :     2.581733
      pz      :     0.848606  p :     2.671668
      px      :     0.851479
      py      :     0.971583
      dz2     :     0.064330  d :     0.506387
      dxz     :     0.066439
      dyz     :     0.128567
      dx2y2   :     0.112614
      dxy     :     0.134437
      f0      :     0.014771  f :     0.116597
      f+1     :     0.014139
      f-1     :     0.009902
      f+2     :     0.020345
      f-2     :     0.013987
      f+3     :     0.024553
      f-3     :     0.018898
      g0      :     0.000830  g :     0.011821
      g+1     :     0.001155
      g-1     :     0.001197
      g+2     :     0.001045
      g-2     :     0.001176
      g+3     :     0.001872
      g-3     :     0.001192
      g+4     :     0.001963
      g-4     :     0.001390

 23 C s       :     2.588171  s :     2.588171
      pz      :     0.862827  p :     2.698844
      px      :     0.855895
      py      :     0.980122
      dz2     :     0.065403  d :     0.499359
      dxz     :     0.070119
      dyz     :     0.128542
      dx2y2   :     0.119164
      dxy     :     0.116132
      f0      :     0.015968  f :     0.113385
      f+1     :     0.009003
      f-1     :     0.013046
      f+2     :     0.022956
      f-2     :     0.011896
      f+3     :     0.018206
      f-3     :     0.022310
      g0      :     0.000779  g :     0.011676
      g+1     :     0.000715
      g-1     :     0.001746
      g+2     :     0.000972
      g-2     :     0.001288
      g+3     :     0.001178
      g-3     :     0.001845
      g+4     :     0.001705
      g-4     :     0.001448

 24 C s       :     2.590017  s :     2.590017
      pz      :     0.874006  p :     2.688208
      px      :     0.872245
      py      :     0.941958
      dz2     :     0.113201  d :     0.506235
      dxz     :     0.092620
      dyz     :     0.083830
      dx2y2   :     0.122779
      dxy     :     0.093805
      f0      :     0.010144  f :     0.113998
      f+1     :     0.016176
      f-1     :     0.016623
      f+2     :     0.023004
      f-2     :     0.015926
      f+3     :     0.016592
      f-3     :     0.015534
      g0      :     0.000807  g :     0.011635
      g+1     :     0.001359
      g-1     :     0.000907
      g+2     :     0.001389
      g-2     :     0.001594
      g+3     :     0.001996
      g-3     :     0.001917
      g+4     :     0.000722
      g-4     :     0.000944

 25 C s       :     2.587645  s :     2.587645
      pz      :     0.869088  p :     2.711569
      px      :     0.879633
      py      :     0.962848
      dz2     :     0.064928  d :     0.504012
      dxz     :     0.067755
      dyz     :     0.131311
      dx2y2   :     0.108493
      dxy     :     0.131525
      f0      :     0.014958  f :     0.113537
      f+1     :     0.013935
      f-1     :     0.009273
      f+2     :     0.020345
      f-2     :     0.013817
      f+3     :     0.022735
      f-3     :     0.018475
      g0      :     0.000814  g :     0.011668
      g+1     :     0.001202
      g-1     :     0.001151
      g+2     :     0.001096
      g-2     :     0.001159
      g+3     :     0.001912
      g-3     :     0.001116
      g+4     :     0.001911
      g-4     :     0.001307

 26 C s       :     2.580589  s :     2.580589
      pz      :     0.863046  p :     2.696128
      px      :     0.853245
      py      :     0.979837
      dz2     :     0.069912  d :     0.515071
      dxz     :     0.073597
      dyz     :     0.131700
      dx2y2   :     0.115432
      dxy     :     0.124430
      f0      :     0.016890  f :     0.116327
      f+1     :     0.008995
      f-1     :     0.014132
      f+2     :     0.022683
      f-2     :     0.012261
      f+3     :     0.018128
      f-3     :     0.023239
      g0      :     0.000777  g :     0.011769
      g+1     :     0.000737
      g-1     :     0.001738
      g+2     :     0.001038
      g-2     :     0.001303
      g+3     :     0.001243
      g-3     :     0.001822
      g+4     :     0.001704
      g-4     :     0.001408

 27 H s       :     0.779609  s :     0.779609
      pz      :     0.066497  p :     0.187940
      px      :     0.055520
      py      :     0.065923
      dz2     :     0.015335  d :     0.065021
      dxz     :     0.011606
      dyz     :     0.013042
      dx2y2   :     0.014620
      dxy     :     0.010419
      f0      :     0.000960  f :     0.009707
      f+1     :     0.001120
      f-1     :     0.001690
      f+2     :     0.002177
      f-2     :     0.001696
      f+3     :     0.000932
      f-3     :     0.001131

 28 H s       :     0.789323  s :     0.789323
      pz      :     0.065751  p :     0.187797
      px      :     0.073025
      py      :     0.049021
      dz2     :     0.015015  d :     0.064659
      dxz     :     0.013784
      dyz     :     0.009952
      dx2y2   :     0.012677
      dxy     :     0.013231
      f0      :     0.000863  f :     0.009731
      f+1     :     0.002191
      f-1     :     0.000610
      f+2     :     0.001871
      f-2     :     0.001907
      f+3     :     0.001296
      f-3     :     0.000992

 29 H s       :     0.790616  s :     0.790616
      pz      :     0.046471  p :     0.187334
      px      :     0.050151
      py      :     0.090712
      dz2     :     0.005026  d :     0.064343
      dxz     :     0.001884
      dyz     :     0.020883
      dx2y2   :     0.016356
      dxy     :     0.020194
      f0      :     0.001243  f :     0.009672
      f+1     :     0.000268
      f-1     :     0.001099
      f+2     :     0.001538
      f-2     :     0.000582
      f+3     :     0.002455
      f-3     :     0.002487

 30 H s       :     0.793363  s :     0.793363
      pz      :     0.069296  p :     0.189980
      px      :     0.058111
      py      :     0.062573
      dz2     :     0.016055  d :     0.065004
      dxz     :     0.011843
      dyz     :     0.012862
      dx2y2   :     0.014024
      dxy     :     0.010220
      f0      :     0.001044  f :     0.009763
      f+1     :     0.001101
      f-1     :     0.001741
      f+2     :     0.002223
      f-2     :     0.001686
      f+3     :     0.000871
      f-3     :     0.001098

 31 H s       :     0.789276  s :     0.789276
      pz      :     0.067705  p :     0.194802
      px      :     0.075256
      py      :     0.051841
      dz2     :     0.015854  d :     0.066361
      dxz     :     0.014239
      dyz     :     0.010449
      dx2y2   :     0.012386
      dxy     :     0.013433
      f0      :     0.000936  f :     0.009840
      f+1     :     0.002263
      f-1     :     0.000628
      f+2     :     0.001883
      f-2     :     0.001926
      f+3     :     0.001228
      f-3     :     0.000974


SPIN
  0 N s       :    -0.000000  s :    -0.000000
      pz      :     0.000000  p :    -0.000000
      px      :    -0.000000
      py      :    -0.000000
      dz2     :     0.000000  d :    -0.000000
      dxz     :     0.000000
      dyz     :     0.000000
      dx2y2   :    -0.000000
      dxy     :    -0.000000
      f0      :     0.000000  f :    -0.000000
      f+1     :    -0.000000
      f-1     :    -0.000000
      f+2     :    -0.000000
      f-2     :    -0.000000
      f+3     :    -0.000000
      f-3     :     0.000000
      g0      :     0.000000  g :     0.000000
      g+1     :     0.000000
      g-1     :     0.000000
      g+2     :    -0.000000
      g-2     :     0.000000
      g+3     :     0.000000
      g-3     :     0.000000
      g+4     :     0.000000
      g-4     :     0.000000

  1 C s       :     0.000000  s :     0.000000
      pz      :    -0.000000  p :     0.000000
      px      :     0.000000
      py      :     0.000000
      dz2     :    -0.000000  d :     0.000000
      dxz     :    -0.000000
      dyz     :     0.000000
      dx2y2   :     0.000000
      dxy     :     0.000000
      f0      :     0.000000  f :     0.000000
      f+1     :    -0.000000
      f-1     :    -0.000000
      f+2     :    -0.000000
      f-2     :     0.000000
      f+3     :     0.000000
      f-3     :     0.000000
      g0      :    -0.000000  g :    -0.000000
      g+1     :     0.000000
      g-1     :    -0.000000
      g+2     :    -0.000000
      g-2     :    -0.000000
      g+3     :    -0.000000
      g-3     :     0.000000
      g+4     :    -0.000000
      g-4     :    -0.000000

  2 C s       :    -0.000000  s :    -0.000000
      pz      :     0.000000  p :     0.000000
      px      :     0.000000
      py      :    -0.000000
      dz2     :    -0.000000  d :    -0.000000
      dxz     :     0.000000
      dyz     :    -0.000000
      dx2y2   :    -0.000000
      dxy     :     0.000000
      f0      :    -0.000000  f :    -0.000000
      f+1     :    -0.000000
      f-1     :    -0.000000
      f+2     :    -0.000000
      f-2     :    -0.000000
      f+3     :    -0.000000
      f-3     :    -0.000000
      g0      :    -0.000000  g :     0.000000
      g+1     :    -0.000000
      g-1     :     0.000000
      g+2     :    -0.000000
      g-2     :    -0.000000
      g+3     :    -0.000000
      g-3     :    -0.000000
      g+4     :    -0.000000
      g-4     :     0.000000

  3 C s       :     0.000000  s :     0.000000
      pz      :    -0.000000  p :     0.000000
      px      :    -0.000000
      py      :     0.000000
      dz2     :     0.000000  d :     0.000000
      dxz     :     0.000000
      dyz     :     0.000000
      dx2y2   :    -0.000000
      dxy     :     0.000000
      f0      :     0.000000  f :     0.000000
      f+1     :     0.000000
      f-1     :     0.000000
      f+2     :     0.000000
      f-2     :    -0.000000
      f+3     :     0.000000
      f-3     :     0.000000
      g0      :    -0.000000  g :    -0.000000
      g+1     :    -0.000000
      g-1     :     0.000000
      g+2     :    -0.000000
      g-2     :    -0.000000
      g+3     :    -0.000000
      g-3     :    -0.000000
      g+4     :     0.000000
      g-4     :    -0.000000

  4 C s       :    -0.000000  s :    -0.000000
      pz      :     0.000000  p :    -0.000000
      px      :    -0.000000
      py      :     0.000000
      dz2     :    -0.000000  d :    -0.000000
      dxz     :     0.000000
      dyz     :    -0.000000
      dx2y2   :     0.000000
      dxy     :    -0.000000
      f0      :     0.000000  f :    -0.000000
      f+1     :    -0.000000
      f-1     :    -0.000000
      f+2     :    -0.000000
      f-2     :     0.000000
      f+3     :     0.000000
      f-3     :    -0.000000
      g0      :    -0.000000  g :    -0.000000
      g+1     :     0.000000
      g-1     :     0.000000
      g+2     :    -0.000000
      g-2     :     0.000000
      g+3     :    -0.000000
      g-3     :    -0.000000
      g+4     :    -0.000000
      g-4     :    -0.000000

  5 C s       :    -0.000000  s :    -0.000000
      pz      :    -0.000000  p :    -0.000000
      px      :    -0.000000
      py      :    -0.000000
      dz2     :    -0.000000  d :    -0.000000
      dxz     :     0.000000
      dyz     :     0.000000
      dx2y2   :    -0.000000
      dxy     :    -0.000000
      f0      :    -0.000000  f :    -0.000000
      f+1     :     0.000000
      f-1     :    -0.000000
      f+2     :     0.000000
      f-2     :     0.000000
      f+3     :    -0.000000
      f-3     :     0.000000
      g0      :     0.000000  g :     0.000000
      g+1     :     0.000000
      g-1     :    -0.000000
      g+2     :     0.000000
      g-2     :    -0.000000
      g+3     :     0.000000
      g-3     :     0.000000
      g+4     :    -0.000000
      g-4     :    -0.000000

  6 H s       :     0.000000  s :     0.000000
      pz      :    -0.000000  p :     0.000000
      px      :    -0.000000
      py      :     0.000000
      dz2     :     0.000000  d :    -0.000000
      dxz     :    -0.000000
      dyz     :    -0.000000
      dx2y2   :    -0.000000
      dxy     :    -0.000000
      f0      :    -0.000000  f :    -0.000000
      f+1     :     0.000000
      f-1     :    -0.000000
      f+2     :    -0.000000
      f-2     :    -0.000000
      f+3     :    -0.000000
      f-3     :     0.000000

  7 H s       :     0.000000  s :     0.000000
      pz      :     0.000000  p :     0.000000
      px      :     0.000000
      py      :    -0.000000
      dz2     :     0.000000  d :     0.000000
      dxz     :     0.000000
      dyz     :     0.000000
      dx2y2   :     0.000000
      dxy     :    -0.000000
      f0      :     0.000000  f :     0.000000
      f+1     :     0.000000
      f-1     :     0.000000
      f+2     :     0.000000
      f-2     :    -0.000000
      f+3     :    -0.000000
      f-3     :     0.000000

  8 N s       :    -0.000000  s :    -0.000000
      pz      :     0.000000  p :    -0.000000
      px      :    -0.000000
      py      :    -0.000000
      dz2     :    -0.000000  d :     0.000000
      dxz     :     0.000000
      dyz     :    -0.000000
      dx2y2   :    -0.000000
      dxy     :     0.000000
      f0      :     0.000000  f :    -0.000000
      f+1     :    -0.000000
      f-1     :     0.000000
      f+2     :    -0.000000
      f-2     :    -0.000000
      f+3     :     0.000000
      f-3     :    -0.000000
      g0      :    -0.000000  g :    -0.000000
      g+1     :    -0.000000
      g-1     :    -0.000000
      g+2     :     0.000000
      g-2     :    -0.000000
      g+3     :     0.000000
      g-3     :     0.000000
      g+4     :    -0.000000
      g-4     :     0.000000

  9 H s       :    -0.000000  s :    -0.000000
      pz      :    -0.000000  p :     0.000000
      px      :     0.000000
      py      :     0.000000
      dz2     :    -0.000000  d :     0.000000
      dxz     :     0.000000
      dyz     :    -0.000000
      dx2y2   :     0.000000
      dxy     :     0.000000
      f0      :     0.000000  f :     0.000000
      f+1     :     0.000000
      f-1     :     0.000000
      f+2     :    -0.000000
      f-2     :    -0.000000
      f+3     :     0.000000
      f-3     :    -0.000000

 10 H s       :    -0.000000  s :    -0.000000
      pz      :    -0.000000  p :     0.000000
      px      :    -0.000000
      py      :     0.000000
      dz2     :    -0.000000  d :     0.000000
      dxz     :     0.000000
      dyz     :     0.000000
      dx2y2   :     0.000000
      dxy     :     0.000000
      f0      :    -0.000000  f :     0.000000
      f+1     :     0.000000
      f-1     :    -0.000000
      f+2     :     0.000000
      f-2     :     0.000000
      f+3     :     0.000000
      f-3     :     0.000000

 11 C s       :     0.000000  s :     0.000000
      pz      :     0.000000  p :     0.000000
      px      :    -0.000000
      py      :     0.000000
      dz2     :    -0.000000  d :     0.000000
      dxz     :     0.000000
      dyz     :     0.000000
      dx2y2   :    -0.000000
      dxy     :     0.000000
      f0      :    -0.000000  f :     0.000000
      f+1     :     0.000000
      f-1     :     0.000000
      f+2     :    -0.000000
      f-2     :     0.000000
      f+3     :    -0.000000
      f-3     :     0.000000
      g0      :     0.000000  g :     0.000000
      g+1     :     0.000000
      g-1     :     0.000000
      g+2     :    -0.000000
      g-2     :     0.000000
      g+3     :    -0.000000
      g-3     :     0.000000
      g+4     :    -0.000000
      g-4     :    -0.000000

 12 H s       :    -0.000000  s :    -0.000000
      pz      :     0.000000  p :     0.000000
      px      :    -0.000000
      py      :     0.000000
      dz2     :    -0.000000  d :    -0.000000
      dxz     :     0.000000
      dyz     :    -0.000000
      dx2y2   :    -0.000000
      dxy     :     0.000000
      f0      :     0.000000  f :    -0.000000
      f+1     :     0.000000
      f-1     :     0.000000
      f+2     :     0.000000
      f-2     :    -0.000000
      f+3     :     0.000000
      f-3     :    -0.000000

 13 H s       :    -0.000000  s :    -0.000000
      pz      :    -0.000000  p :    -0.000000
      px      :    -0.000000
      py      :    -0.000000
      dz2     :     0.000000  d :     0.000000
      dxz     :     0.000000
      dyz     :     0.000000
      dx2y2   :     0.000000
      dxy     :     0.000000
      f0      :    -0.000000  f :    -0.000000
      f+1     :    -0.000000
      f-1     :     0.000000
      f+2     :    -0.000000
      f-2     :    -0.000000
      f+3     :     0.000000
      f-3     :    -0.000000

 14 H s       :    -0.000000  s :    -0.000000
      pz      :    -0.000000  p :    -0.000000
      px      :    -0.000000
      py      :     0.000000
      dz2     :     0.000000  d :     0.000000
      dxz     :     0.000000
      dyz     :    -0.000000
      dx2y2   :    -0.000000
      dxy     :    -0.000000
      f0      :    -0.000000  f :    -0.000000
      f+1     :     0.000000
      f-1     :     0.000000
      f+2     :    -0.000000
      f-2     :    -0.000000
      f+3     :    -0.000000
      f-3     :     0.000000

 15 H s       :     0.000000  s :     0.000000
      pz      :     0.000000  p :    -0.000000
      px      :    -0.000000
      py      :    -0.000000
      dz2     :     0.000000  d :     0.000000
      dxz     :     0.000000
      dyz     :     0.000000
      dx2y2   :     0.000000
      dxy     :    -0.000000
      f0      :     0.000000  f :     0.000000
      f+1     :     0.000000
      f-1     :     0.000000
      f+2     :     0.000000
      f-2     :     0.000000
      f+3     :     0.000000
      f-3     :     0.000000

 16 N s       :    -0.000000  s :    -0.000000
      pz      :    -0.000000  p :     0.000000
      px      :    -0.000000
      py      :     0.000000
      dz2     :     0.000000  d :    -0.000000
      dxz     :    -0.000000
      dyz     :    -0.000000
      dx2y2   :    -0.000000
      dxy     :     0.000000
      f0      :     0.000000  f :     0.000000
      f+1     :     0.000000
      f-1     :    -0.000000
      f+2     :    -0.000000
      f-2     :    -0.000000
      f+3     :     0.000000
      f-3     :     0.000000
      g0      :    -0.000000  g :    -0.000000
      g+1     :    -0.000000
      g-1     :    -0.000000
      g+2     :    -0.000000
      g-2     :    -0.000000
      g+3     :     0.000000
      g-3     :     0.000000
      g+4     :     0.000000
      g-4     :    -0.000000

 17 C s       :    -0.000000  s :    -0.000000
      pz      :    -0.000000  p :     0.000000
      px      :     0.000000
      py      :    -0.000000
      dz2     :     0.000000  d :    -0.000000
      dxz     :     0.000000
      dyz     :     0.000000
      dx2y2   :    -0.000000
      dxy     :    -0.000000
      f0      :     0.000000  f :    -0.000000
      f+1     :     0.000000
      f-1     :     0.000000
      f+2     :     0.000000
      f-2     :    -0.000000
      f+3     :    -0.000000
      f-3     :    -0.000000
      g0      :    -0.000000  g :     0.000000
      g+1     :     0.000000
      g-1     :     0.000000
      g+2     :     0.000000
      g-2     :    -0.000000
      g+3     :    -0.000000
      g-3     :     0.000000
      g+4     :     0.000000
      g-4     :    -0.000000

 18 C s       :     0.000000  s :     0.000000
      pz      :     0.000000  p :     0.000000
      px      :     0.000000
      py      :     0.000000
      dz2     :     0.000000  d :     0.000000
      dxz     :    -0.000000
      dyz     :     0.000000
      dx2y2   :    -0.000000
      dxy     :     0.000000
      f0      :     0.000000  f :    -0.000000
      f+1     :    -0.000000
      f-1     :    -0.000000
      f+2     :    -0.000000
      f-2     :    -0.000000
      f+3     :     0.000000
      f-3     :     0.000000
      g0      :    -0.000000  g :    -0.000000
      g+1     :     0.000000
      g-1     :     0.000000
      g+2     :    -0.000000
      g-2     :    -0.000000
      g+3     :     0.000000
      g-3     :     0.000000
      g+4     :    -0.000000
      g-4     :     0.000000

 19 H s       :    -0.000000  s :    -0.000000
      pz      :    -0.000000  p :     0.000000
      px      :     0.000000
      py      :     0.000000
      dz2     :     0.000000  d :     0.000000
      dxz     :     0.000000
      dyz     :    -0.000000
      dx2y2   :    -0.000000
      dxy     :    -0.000000
      f0      :    -0.000000  f :     0.000000
      f+1     :     0.000000
      f-1     :     0.000000
      f+2     :     0.000000
      f-2     :     0.000000
      f+3     :     0.000000
      f-3     :    -0.000000

 20 O s       :    -0.000000  s :    -0.000000
      pz      :    -0.000000  p :    -0.000000
      px      :    -0.000000
      py      :     0.000000
      dz2     :    -0.000000  d :    -0.000000
      dxz     :     0.000000
      dyz     :     0.000000
      dx2y2   :    -0.000000
      dxy     :     0.000000
      f0      :     0.000000  f :     0.000000
      f+1     :     0.000000
      f-1     :     0.000000
      f+2     :    -0.000000
      f-2     :     0.000000
      f+3     :     0.000000
      f-3     :     0.000000
      g0      :     0.000000  g :     0.000000
      g+1     :    -0.000000
      g-1     :     0.000000
      g+2     :     0.000000
      g-2     :    -0.000000
      g+3     :     0.000000
      g-3     :    -0.000000
      g+4     :    -0.000000
      g-4     :     0.000000

 21 C s       :     0.000000  s :     0.000000
      pz      :    -0.000000  p :     0.000000
      px      :    -0.000000
      py      :     0.000000
      dz2     :     0.000000  d :     0.000000
      dxz     :    -0.000000
      dyz     :    -0.000000
      dx2y2   :     0.000000
      dxy     :     0.000000
      f0      :     0.000000  f :    -0.000000
      f+1     :     0.000000
      f-1     :    -0.000000
      f+2     :    -0.000000
      f-2     :    -0.000000
      f+3     :    -0.000000
      f-3     :    -0.000000
      g0      :    -0.000000  g :    -0.000000
      g+1     :    -0.000000
      g-1     :    -0.000000
      g+2     :    -0.000000
      g-2     :    -0.000000
      g+3     :     0.000000
      g-3     :     0.000000
      g+4     :     0.000000
      g-4     :    -0.000000

 22 C s       :     0.000000  s :     0.000000
      pz      :    -0.000000  p :    -0.000000
      px      :    -0.000000
      py      :    -0.000000
      dz2     :     0.000000  d :    -0.000000
      dxz     :    -0.000000
      dyz     :    -0.000000
      dx2y2   :     0.000000
      dxy     :    -0.000000
      f0      :    -0.000000  f :     0.000000
      f+1     :     0.000000
      f-1     :     0.000000
      f+2     :     0.000000
      f-2     :    -0.000000
      f+3     :    -0.000000
      f-3     :    -0.000000
      g0      :     0.000000  g :    -0.000000
      g+1     :     0.000000
      g-1     :     0.000000
      g+2     :    -0.000000
      g-2     :    -0.000000
      g+3     :    -0.000000
      g-3     :    -0.000000
      g+4     :    -0.000000
      g-4     :     0.000000

 23 C s       :    -0.000000  s :    -0.000000
      pz      :     0.000000  p :    -0.000000
      px      :     0.000000
      py      :    -0.000000
      dz2     :     0.000000  d :    -0.000000
      dxz     :     0.000000
      dyz     :     0.000000
      dx2y2   :    -0.000000
      dxy     :    -0.000000
      f0      :     0.000000  f :     0.000000
      f+1     :    -0.000000
      f-1     :    -0.000000
      f+2     :     0.000000
      f-2     :    -0.000000
      f+3     :     0.000000
      f-3     :     0.000000
      g0      :    -0.000000  g :    -0.000000
      g+1     :    -0.000000
      g-1     :     0.000000
      g+2     :    -0.000000
      g-2     :    -0.000000
      g+3     :     0.000000
      g-3     :     0.000000
      g+4     :     0.000000
      g-4     :     0.000000

 24 C s       :    -0.000000  s :    -0.000000
      pz      :     0.000000  p :     0.000000
      px      :     0.000000
      py      :    -0.000000
      dz2     :    -0.000000  d :    -0.000000
      dxz     :    -0.000000
      dyz     :    -0.000000
      dx2y2   :     0.000000
      dxy     :     0.000000
      f0      :     0.000000  f :    -0.000000
      f+1     :     0.000000
      f-1     :    -0.000000
      f+2     :    -0.000000
      f-2     :     0.000000
      f+3     :    -0.000000
      f-3     :     0.000000
      g0      :    -0.000000  g :    -0.000000
      g+1     :     0.000000
      g-1     :     0.000000
      g+2     :     0.000000
      g-2     :    -0.000000
      g+3     :    -0.000000
      g-3     :     0.000000
      g+4     :    -0.000000
      g-4     :    -0.000000

 25 C s       :     0.000000  s :     0.000000
      pz      :    -0.000000  p :    -0.000000
      px      :    -0.000000
      py      :     0.000000
      dz2     :     0.000000  d :     0.000000
      dxz     :     0.000000
      dyz     :     0.000000
      dx2y2   :     0.000000
      dxy     :     0.000000
      f0      :    -0.000000  f :    -0.000000
      f+1     :     0.000000
      f-1     :    -0.000000
      f+2     :    -0.000000
      f-2     :     0.000000
      f+3     :    -0.000000
      f-3     :     0.000000
      g0      :     0.000000  g :     0.000000
      g+1     :     0.000000
      g-1     :     0.000000
      g+2     :    -0.000000
      g-2     :     0.000000
      g+3     :     0.000000
      g-3     :     0.000000
      g+4     :    -0.000000
      g-4     :     0.000000

 26 C s       :    -0.000000  s :    -0.000000
      pz      :     0.000000  p :     0.000000
      px      :     0.000000
      py      :     0.000000
      dz2     :     0.000000  d :    -0.000000
      dxz     :    -0.000000
      dyz     :    -0.000000
      dx2y2   :     0.000000
      dxy     :    -0.000000
      f0      :     0.000000  f :     0.000000
      f+1     :     0.000000
      f-1     :     0.000000
      f+2     :     0.000000
      f-2     :    -0.000000
      f+3     :    -0.000000
      f-3     :    -0.000000
      g0      :     0.000000  g :     0.000000
      g+1     :     0.000000
      g-1     :    -0.000000
      g+2     :     0.000000
      g-2     :    -0.000000
      g+3     :    -0.000000
      g-3     :     0.000000
      g+4     :    -0.000000
      g-4     :     0.000000

 27 H s       :    -0.000000  s :    -0.000000
      pz      :    -0.000000  p :     0.000000
      px      :     0.000000
      py      :     0.000000
      dz2     :     0.000000  d :    -0.000000
      dxz     :    -0.000000
      dyz     :    -0.000000
      dx2y2   :    -0.000000
      dxy     :    -0.000000
      f0      :    -0.000000  f :    -0.000000
      f+1     :     0.000000
      f-1     :    -0.000000
      f+2     :    -0.000000
      f-2     :     0.000000
      f+3     :    -0.000000
      f-3     :    -0.000000

 28 H s       :     0.000000  s :     0.000000
      pz      :    -0.000000  p :     0.000000
      px      :    -0.000000
      py      :     0.000000
      dz2     :    -0.000000  d :    -0.000000
      dxz     :    -0.000000
      dyz     :     0.000000
      dx2y2   :    -0.000000
      dxy     :    -0.000000
      f0      :     0.000000  f :    -0.000000
      f+1     :    -0.000000
      f-1     :    -0.000000
      f+2     :    -0.000000
      f-2     :    -0.000000
      f+3     :     0.000000
      f-3     :    -0.000000

 29 H s       :    -0.000000  s :    -0.000000
      pz      :    -0.000000  p :     0.000000
      px      :     0.000000
      py      :     0.000000
      dz2     :    -0.000000  d :    -0.000000
      dxz     :    -0.000000
      dyz     :     0.000000
      dx2y2   :    -0.000000
      dxy     :     0.000000
      f0      :     0.000000  f :    -0.000000
      f+1     :     0.000000
      f-1     :    -0.000000
      f+2     :    -0.000000
      f-2     :     0.000000
      f+3     :     0.000000
      f-3     :    -0.000000

 30 H s       :     0.000000  s :     0.000000
      pz      :    -0.000000  p :    -0.000000
      px      :    -0.000000
      py      :    -0.000000
      dz2     :    -0.000000  d :    -0.000000
      dxz     :    -0.000000
      dyz     :     0.000000
      dx2y2   :    -0.000000
      dxy     :    -0.000000
      f0      :    -0.000000  f :     0.000000
      f+1     :     0.000000
      f-1     :    -0.000000
      f+2     :    -0.000000
      f-2     :     0.000000
      f+3     :     0.000000
      f-3     :    -0.000000

 31 H s       :    -0.000000  s :    -0.000000
      pz      :     0.000000  p :    -0.000000
      px      :     0.000000
      py      :    -0.000000
      dz2     :    -0.000000  d :     0.000000
      dxz     :     0.000000
      dyz     :     0.000000
      dx2y2   :    -0.000000
      dxy     :    -0.000000
      f0      :     0.000000  f :     0.000000
      f+1     :    -0.000000
      f-1     :     0.000000
      f+2     :    -0.000000
      f-2     :     0.000000
      f+3     :     0.000000
      f-3     :    -0.000000


                      *****************************
                      * MAYER POPULATION ANALYSIS *
                      *****************************

  NA   - Mulliken gross atomic population
  ZA   - Total nuclear charge
  QA   - Mulliken gross atomic charge
  VA   - Mayer's total valence
  BVA  - Mayer's bonded valence
  FA   - Mayer's free valence

  ATOM       NA         ZA         QA         VA         BVA        FA
  0 N      7.1792     7.0000    -0.1792     3.5396     3.5396     0.0000
  1 C      5.8859     6.0000     0.1141     3.7756     3.7756    -0.0000
  2 C      6.1416     6.0000    -0.1416     3.8766     3.8766     0.0000
  3 C      5.7113     6.0000     0.2887     3.7219     3.7219     0.0000
  4 C      6.1328     6.0000    -0.1328     3.8543     3.8543     0.0000
  5 C      5.9148     6.0000     0.0852     3.7686     3.7686     0.0000
  6 H      0.8476     1.0000     0.1524     0.9724     0.9724     0.0000
  7 H      0.8827     1.0000     0.1173     0.9953     0.9953    -0.0000
  8 N      7.1071     7.0000    -0.1071     3.3161     3.3161     0.0000
  9 H      0.8354     1.0000     0.1646     0.9846     0.9846     0.0000
 10 H      0.8411     1.0000     0.1589     0.9718     0.9718     0.0000
 11 C      6.1075     6.0000    -0.1075     3.7849     3.7849    -0.0000
 12 H      0.8759     1.0000     0.1241     0.9895     0.9895     0.0000
 13 H      0.8619     1.0000     0.1381     0.9776     0.9776     0.0000
 14 H      0.8763     1.0000     0.1237     0.9791     0.9791    -0.0000
 15 H      0.8098     1.0000     0.1902     1.0306     1.0306    -0.0000
 16 N      7.1618     7.0000    -0.1618     2.9746     2.9746    -0.0000
 17 C      5.9593     6.0000     0.0407     3.8457     3.8457    -0.0000
 18 C      5.8714     6.0000     0.1286     4.0878     4.0878     0.0000
 19 H      0.8942     1.0000     0.1058     1.0095     1.0095    -0.0000
 20 O      8.2766     8.0000    -0.2766     2.1611     2.1611     0.0000
 21 C      5.9250     6.0000     0.0750     3.6880     3.6880     0.0000
 22 C      6.0772     6.0000    -0.0772     3.8468     3.8468    -0.0000
 23 C      6.1193     6.0000    -0.1193     3.9095     3.9095    -0.0000
 24 C      6.0694     6.0000    -0.0694     3.9029     3.9029    -0.0000
 25 C      6.1417     6.0000    -0.1417     3.9071     3.9071    -0.0000
 26 C      6.0575     6.0000    -0.0575     3.7631     3.7631     0.0000
 27 H      0.8805     1.0000     0.1195     0.9949     0.9949    -0.0000
 28 H      0.8801     1.0000     0.1199     0.9857     0.9857     0.0000
 29 H      0.8803     1.0000     0.1197     0.9832     0.9832    -0.0000
 30 H      0.8811     1.0000     0.1189     0.9844     0.9844     0.0000
 31 H      0.9137     1.0000     0.0863     0.9943     0.9943     0.0000

  Mayer bond orders larger than 0.100000
B(  0-N ,  1-C ) :   1.2153 B(  0-N ,  5-C ) :   1.2448 B(  0-N , 11-C ) :   0.8835 
B(  1-C ,  2-C ) :   1.4805 B(  1-C ,  6-H ) :   0.9478 B(  2-C ,  3-C ) :   1.2046 
B(  2-C ,  7-H ) :   0.9577 B(  3-C ,  4-C ) :   1.2225 B(  3-C ,  8-N ) :   1.1871 
B(  4-C ,  5-C ) :   1.4437 B(  4-C ,  9-H ) :   0.9395 B(  5-C , 10-H ) :   0.9415 
B(  8-N , 15-H ) :   0.9220 B(  8-N , 16-N ) :   1.0385 B( 11-C , 12-H ) :   0.9543 
B( 11-C , 13-H ) :   0.9475 B( 11-C , 14-H ) :   0.9493 B( 16-N , 17-C ) :   1.7459 
B( 17-C , 18-C ) :   1.0455 B( 17-C , 19-H ) :   0.9275 B( 18-C , 20-O ) :   1.9866 
B( 18-C , 21-C ) :   0.9716 B( 21-C , 22-C ) :   1.3239 B( 21-C , 26-C ) :   1.2718 
B( 22-C , 23-C ) :   1.3909 B( 22-C , 27-H ) :   0.9525 B( 23-C , 24-C ) :   1.3769 
B( 23-C , 28-H ) :   0.9542 B( 24-C , 25-C ) :   1.3890 B( 24-C , 29-H ) :   0.9538 
B( 25-C , 26-C ) :   1.3836 B( 25-C , 30-H ) :   0.9541 B( 26-C , 31-H ) :   0.9578 


-------
TIMINGS
-------

Total SCF time: 0 days 0 hours 3 min 47 sec 

Total time                  ....     227.574 sec
Sum of individual times     ....     226.897 sec  ( 99.7%)

SCF preparation             ....       0.813 sec  (  0.4%)
Fock matrix formation       ....     217.980 sec  ( 95.8%)
  Startup                   ....       0.323 sec  (  0.1% of F)
  Split-RI-J                ....       4.374 sec  (  2.0% of F)
  Chain of spheres X        ....     175.384 sec  ( 80.5% of F)
  XC integration            ....      37.183 sec  ( 17.1% of F)
    XC Preparation          ....       0.000 sec  (  0.0% of XC)
    Basis function eval.    ....       1.141 sec  (  3.1% of XC)
    Density eval.           ....      13.075 sec  ( 35.2% of XC)
    XC-Functional eval.     ....       0.142 sec  (  0.4% of XC)
    XC-Potential eval.      ....      13.720 sec  ( 36.9% of XC)
Diagonalization             ....       0.000 sec  (  0.0%)
Density matrix formation    ....       0.663 sec  (  0.3%)
Total Energy calculation    ....       0.289 sec  (  0.1%)
Population analysis         ....       0.883 sec  (  0.4%)
Orbital Transformation      ....       1.468 sec  (  0.6%)
Orbital Orthonormalization  ....       0.000 sec  (  0.0%)
DIIS solution               ....       1.521 sec  (  0.7%)
SOSCF solution              ....       3.279 sec  (  1.4%)
Finished LeanSCF after 228.1 sec

Maximum memory used throughout the entire LEANSCF-calculation: 273.7 MB


-------------------------------------------------------------------------------
                          DFT DISPERSION CORRECTION                            
                                                                               
                                DFTD4 V3.4.0                                   
-------------------------------------------------------------------------------
The PW6B95 functional is recognized
Active option DFTDOPT                   ...         5   

-------------------------   ----------------
Dispersion correction           -0.031820474
-------------------------   ----------------


-------------------------   --------------------
FINAL SINGLE POINT ENERGY      -782.502283484912
-------------------------   --------------------


           ************************************************************
           *        Program running with 12 parallel MPI-processes    *
           *              working on a common directory               *
           ************************************************************

------------------------------------------------------------------------------
                              ORCA PROPERTY CALCULATIONS
------------------------------------------------------------------------------

GBWName                                 ... orca.gbw
Number of atoms                         ...     32
Number of basis functions               ...   1446
Max core memory                         ...   1024 MB

Electric properties:
Dipole moment                           ... YES
Quadrupole moment                       ...  NO
Static polarizability (Dipole/Dipole)   ...  NO
Static polarizability (Dipole/Quad.)    ...  NO
Static polarizability (Quad./Quad.)     ...  NO
Static polarizability (Velocity)        ...  NO

Atomic electric properties:
Dipole moment                           ...  NO
Quadrupole moment                       ...  NO
Static polarizability                   ...  NO

Choice of electric origin               ... Center of mass
Position of electric origin             ...    -0.000034    -0.000010    -0.000001

General magnetic properties:
Magnetizability                         ...  NO

EPR properties:
g-Tensor (aka g-matrix)                 ...  NO
Zero-Field splitting spin-orbit         ...  NO
Zero-field splitting spin-spin          ...  NO
Hyperfine couplings                     ...  NO (   0 nuclei)
Quadrupole couplings                    ...  NO (   0 nuclei)
Contact density                         ...  NO (   0 nuclei)

NMR properties:
Chemical shifts                         ...  NO (   0 nuclei)
Spin-rotation constants                 ...  NO (   0 nuclei)
Spin-spin couplings                     ...  NO (   0 nuclei,    0 pairs)

Choice of magnetic origin               ... GIAO
Position of magnetic origin             ...     0.000000     0.000000     0.000000

Properties with geometric perturbations:
SCF Hessian                             ...  NO
IR spectrum                             ...  NO
VCD spectrum                            ...  NO
X-ray spectroscopy properties:
SCF XES/XAS/RIXS spectra                ...  NO


-------------
DIPOLE MOMENT
-------------

Method             : SCF
Type of density    : Electron Density
Multiplicity       :   1
Irrep              :   0
Energy             :  -782.4704630105735532 Eh
Relativity type    : 
Basis              : AO
                                X                 Y                 Z
Electronic contribution:      6.638581517       7.438868255      -0.079453701
Nuclear contribution   :    -12.802474891      -8.150547058       0.000286936
                        -----------------------------------------
Total Dipole Moment    :     -6.163893374      -0.711678803      -0.079166766
                        -----------------------------------------
Magnitude (a.u.)       :      6.205347341
Magnitude (Debye)      :     15.772739460


--------------------
Rotational spectrum 
--------------------
 
Rotational constants in cm-1:             0.026848             0.006544             0.005443 
Rotational constants in MHz :           804.883573           196.185007           163.162792 

Dipole components along the rotational axes: 
x,y,z [a.u.] :    -6.163892    -0.711688    -0.079168 
x,y,z [Debye]:   -15.667369    -1.808967    -0.201230 

 

Dipole moment calculation done in   0.1 sec 

Maximum memory used throughout the entire PROP-calculation: 172.8 MB

--------------------------------
SUGGESTED CITATIONS FOR THIS RUN
--------------------------------

Below you find a list of papers that are relevant to this ORCA run
We neither can nor want to force you to cite these papers, but we appreciate if you do
You receive ORCA, which is the product of decades of hard work by many enthusiastic individuals, for free
The only thing we kindly ask in return is that you cite our papers,
We deeply appreciate it, if you show your appreciation for ORCA by not just citing the generic ORCA reference.

Please note that relegating all ORCA citations to the supporting information does *not* help us.
SI sections are not indexed - citations you put there will not count into any citation statistics
But we need these citations in order to attract the funding resources that allow us to do what we are doing

Therefore, if you are a happy ORCA user, please consider citing a few of the papers listed below in the main body of your paper

In addition to the list printed below, the program has created the file orca.bibtex that contains the list in bibtex format
You can import this file easily into all common literature databanks and citation aid programs


List of essential papers. We consider these as the minimum necessary citations

  1. Neese,F.
     Software update: the ORCA program system, version 5.0
     WIRES Comput. Molec. Sci., 2022 12(1)e1606
     doi.org/10.1002/wcms.1606

List of papers to cite with high priority. The work reported in these papers was absolutely
necessary for this run to complete.
Our perspective: the developers of density functionals and basis sets usually get cited in chemistry papers
Good! But without the algorithms to do something with them, the functionals or basis sets would not do anything.
Hence, in our opinion, the algorithm design and method developments papers are equally worthy of getting cited

  1. Neese,F.
     An improvement of the resolution of the identity approximation for the formation of the Coulomb matrix
     J. Comp. Chem., 2003 24(14)1740-1747
     doi.org/10.1002/jcc.10318
  2. Neese,F.; Wennmohs,F.; Hansen,A.; Becker,U.
     Efficient, approximate and parallel Hartree-Fock and hybrid DFT calculations. A 'chain-of-spheres' algorithm for the Hartree-Fock exchange
     Chem. Phys., 2009 356(1-3)98-109
     doi.org/10.1016/j.chemphys.2008.10.036
  3. Helmich-Paris,B.; de Souza,B.; Neese,F.; Izsák,R.
     An improved chain of spheres for exchange algorithm
     J. Chem. Phys., 2021 155 104109
     doi.org/doi: 10.1063/5.0058766.
  4. Neese,F.
     The SHARK Integral Generation and Digestion System
     J. Comp. Chem., 2022  1-16
     doi.org/10.1002/jcc.26942
  5. Caldeweyher,E.; Bannwarth,C.; Grimme,S.
     Extension of the D3 dispersion coefficient model
     J. Chem. Phys., 2017 147 034112
     doi.org/10.1063/1.4993215
  6. Caldeweyher,E.; Ehlert,S.; Hansen,A.; Neugebauer,H.; Spicher,S.; Bannwarth,C.; Grimme,S.
     A generally applicable atomic-charge dependent London dispersion correction
     J. Chem. Phys., 2019 150 154122
     doi.org/10.1063/1.5090222
  7. Caldeweyher,E.; Mewes,J.; Ehlert,S.; Grimme,S.
     Extension and evaluation of the D4 London-dispersion model for periodic systems
     Phys. Chem. Chem. Phys., 2020 22(16)8499-8512
     doi.org/10.1039/D0CP00502A
  8. Wittmann,L.; Gordiy,I.; Friede,M.; Helmich-Paris,B.; Grimme,S.; Hansen,A.; Bursch,M.
     Extension of the D3 and D4 London Dispersion Corrections to the full Actinides Series
     Phys. Chem. Chem. Phys., 2024 26(32)21379-21394
     doi.org/https://doi.org/10.1039/D4CP01514B 

List of suggested additional citations. These are papers that are important in the 'surrounding' of 
of this run, or papers that preceded the highly important papers. If you like your results we are grateful for a citation.

  1. Izsak,R.; Neese,F.
     An overlap fitted chain of spheres exchange method
     J. Chem. Phys., 2011 135 144105
     doi.org/10.1063/1.3646921
  2. Izsak,R.; Hansen,A.; Neese,F.
     The resolution of identity and chain of spheres approximations for the LPNO-CCSD singles Fock term
     Molec. Phys., 2012 110 2413-2417
     doi.org/10.1080/00268976.2012.687466
  3. Neese,F.
     The ORCA program system
     WIRES Comput. Molec. Sci., 2012 2(1)73-78
     doi.org/10.1002/wcms.81
  4. Izsak,R.; Neese,F.; Klopper,W.
     Robust fitting techniques in the chain of spheres approximation to the Fock exchange: The role of the complementary space
     J. Chem. Phys., 2013 139 
     doi.org/10.1063/1.4819264
  5. Neese,F.
     Software update: the ORCA program system, version 4.0
     WIRES Comput. Molec. Sci., 2018 8(1)1-6
     doi.org/10.1002/wcms.1327
  6. Neese,F.; Wennmohs,F.; Becker,U.; Riplinger,C.
     The ORCA quantum chemistry program package
     J. Chem. Phys., 2020 152 Art. No. L224108
     doi.org/10.1063/5.0004608

List of optional additional citations

  1. Neese,F.
     Approximate second-order SCF convergence for spin unrestricted wavefunctions
     Chem. Phys. Lett., 2000 325(1-3)93-98
     doi.org/10.1016/s0009-2614(00)00662-x

Timings for individual modules:

Sum of individual times          ...      249.409 sec (=   4.157 min)
Startup calculation              ...       13.193 sec (=   0.220 min)   5.3 %
SCF iterations                   ...      234.913 sec (=   3.915 min)  94.2 %
Property calculations            ...        1.303 sec (=   0.022 min)   0.5 %
                             ****ORCA TERMINATED NORMALLY****
TOTAL RUN TIME: 0 days 0 hours 4 minutes 10 seconds 250 msec
