# Supplementary material for: Photovermellogens: Minimalistic Pyridinium-Based Acylhydrazones with Photoswitchable Basicity for Operation in Aqueous Media
Source: J Org Chem. 2026 May 4;91(19):6559–65. doi: 10.1021/acs.joc.5c02962 (PMC13185115; doi:10.1021/acs.joc.5c02962)
Supplement: Supplementary file 3 [file jo5c02962_si_003.zip › thermodynamics/epah/1c/orca.out]

                                 *****************
                                 * O   R   C   A *
                                 *****************

                                            #,                                       
                                            ###                                      
                                            ####                                     
                                            #####                                    
                                            ######                                   
                                           ########,                                 
                                     ,,################,,,,,                         
                               ,,#################################,,                 
                          ,,##########################################,,             
                       ,#########################################, ''#####,          
                    ,#############################################,,   '####,        
                  ,##################################################,,,,####,       
                ,###########''''           ''''###############################       
              ,#####''   ,,,,##########,,,,          '''####'''          '####       
            ,##' ,,,,###########################,,,                        '##       
           ' ,,###''''                  '''############,,,                           
         ,,##''                                '''############,,,,        ,,,,,,###''
      ,#''                                            '''#######################'''  
     '                                                          ''''####''''         
             ,#######,   #######,   ,#######,      ##                                
            ,#'     '#,  ##    ##  ,#'     '#,    #''#        ,####,   ,####,        
            ##       ##  ##   ,#'  ##            #'  '#       #'       #'  '#        
            ##       ##  #######   ##           ,######,      #####,   #    #        
            '#,     ,#'  ##    ##  '#,     ,#' ,#      #,     #,   #   #,  ,#        
             '#######'   ##     ##  '#######'  #'      '#     '####' # '####'        


                #########################################################
                #                        -***-                          #
                #          Department of theory and spectroscopy        #
                #                                                       #
                #                      Frank Neese                      #
                #                                                       #
                #     Directorship, Architecture, Infrastructure        #
                #                    SHARK, DRIVERS                     #
                #        Core code/Algorithms in most modules           #
                #                                                       #
                #        Max Planck Institute fuer Kohlenforschung      #
                #                Kaiser Wilhelm Platz 1                 #
                #                 D-45470 Muelheim/Ruhr                 #
                #                      Germany                          #
                #                                                       #
                #                  All rights reserved                  #
                #                        -***-                          #
                #########################################################


                         Program Version 6.0.1  -  RELEASE   -


 With contributions from (in alphabetic order):
[Max-Planck-Institut fuer Kohlenforschung]                               
  Daniel Aravena         : Magnetic Suceptibility                        
  Michael Atanasov       : Ab Initio Ligand Field Theory (pilot matlab implementation)
  Alexander A. Auer      : GIAO ZORA, VPT2 properties, NMR spectrum      
  Ute Becker             : All parallelization in ORCA, NUMFREQ, NUMCALC 
  Giovanni Bistoni       : ED, misc. LED, open-shell LED, HFLD           
  Martin Brehm           : Molecular dynamics                            
  Dmytro Bykov           : pre 5.0 version of the SCF Hessian            
  Marcos Casanova-Páez   : Triplet and SCS-CIS(D). UHF-(DLPNO)-IP/EA/STEOM-CCSD. UHF-CVS-IP/STEOM-CCSD   
  Vijay G. Chilkuri      : MRCI spin determinant printing, contributions to CSF-ICE 
  Pauline Colinet        : FMM embedding                                 
  Dipayan Datta          : RHF DLPNO-CCSD density                        
  Achintya Kumar Dutta   : EOM-CC, STEOM-CC                              
  Nicolas Foglia         : Exact transition moments, OPA infrastructure, MCD improvements    
  Dmitry Ganyushin       : Spin-Orbit,Spin-Spin,Magnetic field MRCI      
  Miquel Garcia-Rates    : C-PCM and meta-GGA Hessian, CCSD/C-PCM, Gaussian charge scheme 
  Tiago L. C. Gouveia    : GS-ROHF, GS-ROCIS                             
  Yang Guo               : DLPNO-NEVPT2, F12-NEVPT2, CIM, IAO-localization        
  Andreas Hansen         : Spin unrestricted coupled pair/coupled cluster methods 
  Ingolf Harden          : AUTO-CI MPn and infrastructure                
  Benjamin Helmich-Paris : MC-RPA, TRAH-(SCF,CASSCF), AVAS, COSX integrals, SCF dyn. polar. 
  Lee Huntington         : MR-EOM, pCC                                   
  Robert Izsak           : Overlap fitted RIJCOSX, COSX-SCS-MP3, EOM     
  Riya Kayal             : Wick's Theorem for AUTO-CI, AUTO-CI UHF-CCSDT 
  Emily Kempfer          : AUTO-CI, RHF CISDT and CCSDT                  
  Christian Kollmar      : KDIIS, OOCD, Brueckner-CCSD(T), CCSD density, CASPT2, CASPT2-K, improved NEVPT2 
  Axel Koslowski         : Symmetry handling                             
  Simone Kossmann        : meta-GGA functionals, TD-DFT gradient, OOMP2, (MP2 Hessian; deprecated post 5.0) 
  Lucas Lang             : DCDCAS                                        
  Marvin Lechner         : AUTO-CI (C++ implementation), FIC-MRCC        
  Spencer Leger          : CASSCF response                               
  Dagmar Lenk            : GEPOL surface, SMD, ORCA-2-JSON               
  Dimitrios Liakos       : Extrapolation schemes; Compound Job, initial MDCI parallelization 
  Dimitrios Manganas     : Further ROCIS development; embedding schemes. LFT, Crystal Embedding 
  Dimitrios Pantazis     : SARC Basis sets                               
  Anastasios Papadopoulos: AUTO-CI, single reference methods and gradients 
  Taras Petrenko         : pre 6.0 DFT Hessian and TD-DFT gradient, (ASA, deprecated), ECA, 1-Electron XAS/XES, NRVS 
  Peter Pinski           : DLPNO-MP2, DLPNO-MP2 Gradient                 
  Christoph Reimann      : Effective Core Potentials                     
  Marius Retegan         : Local ZFS, SOC                                
  Christoph Riplinger    : Optimizer, TS searches, QM/MM, DLPNO-CCSD(T), (RO)-DLPNO pert. Triples 
  Michael Roemelt        : Original ROCIS implementation                 
  Masaaki Saitow         : Open-shell DLPNO-CCSD energy and density      
  Barbara Sandhoefer     : DKH picture change effects                    
  Kantharuban Sivalingam : CASSCF convergence/infrastructure, NEVPT2 and variants, FIC-MRCI 
  Bernardo de Souza      : ESD, SOC TD-DFT                               
  Georgi L. Stoychev     : AutoAux, RI-MP2 NMR, DLPNO-MP2 response, X2C  
  Van Anh Tran           : RI-MP2 g-tensors                              
  Willem Van den Heuvel  : Paramagnetic NMR                              
  Zikuan Wang            : NOTCH, Electric field optimization            
  Frank Wennmohs         : Technical directorship and infrastructure     
  Hang Xu                : AUTO-CI-Response properties                   
                                                                         
[FACCTs GmbH]                                                            
  Markus Bursch, Miquel Garcia-Rates, Christoph Riplinger, Bernardo de Souza, Georgi L. Stoychev 
                                                                 
  APM, Basis sets (HGBS, AHGBS, def-TZVP (Ac-Lr), def2-XVPD (La-Lu)), CI-OPT, improved COSX, DLPNO-Multilevel,           
  DOCKER, DRACO, updates on ESD, GOAT, IRC, LR-CPCM, MBIS, meta-GGA TD-DFT gradient, ML-optimized integration grids, 
  MM, NACMEs, nearIR, NEB, NEB-TS, NL-DFT gradient (VV10), 2- and 3-layer-ONIOM, interface openCOSMO-RS, QMMM,   
  Crystal-QMMM, SF, symmetry and pop. for TD-DFT, r2SCAN hybrids, SOLVATOR                                   
                                                                         
[Other institutions]                                                     
  V. Asgeirsson          : NEB                                           
  Christoph Bannwarth    : sTDA-DFT, sTD-DFT, PBEh-3c, B97-3c, D3        
  Sebastian Ehlert       : rSCAN, r2SCAN, r2SCAN-3c, D4, dhf basis sets  
  Marvin Friede          : D4 for Fr, Ra, Ac-Lr                          
  Lars Goerigk           : TD-DFT with DH, B97 family of functionals     
  Stefan Grimme          : VdW corrections, initial TS optimization, DFT functionals, gCP, sTDA/sTD-DF 
  Waldemar Hujo          : DFT-NL                                        
  H. Jonsson             : NEB                                           
  Holger Kruse           : gCP                                           
  Marcel Mueller         : wB97X-3c, vDZP basis set                      
  Hagen Neugebauer       : wr2SCAN                                       
  Tobias Risthaus        : range-separated hybrid DFT                    
  Lukas Wittmann         : regularized MP2, r2SCAN double-hybrids, wr2SCAN        
                                                                         
We gratefully acknowledge several colleagues who have allowed us to      
interface, adapt or use parts of their codes:                            
  Ed Valeev, F. Pavosevic, A. Kumar             : LibInt (2-el integral package), F12 methods 
  Garnet Chan, S. Sharma, J. Yang, R. Olivares  : DMRG                   
  Ulf Ekstrom                                   : XCFun DFT Library      
  Mihaly Kallay                                 : mrcc  (arbitrary order and MRCC methods)
  Frank Weinhold                                : gennbo (NPA and NBO analysis)           
  Simon Mueller                                 : openCOSMO-RS                            
  Christopher J. Cramer and Donald G. Truhlar   : smd solvation model                     
  S Lehtola, MJT Oliveira, MAL Marques          : LibXC Library                           
  Liviu Ungur et al                             : ANISO software                          


 Your calculation uses the libint2 library for the computation of 2-el integrals
 For citations please refer to: http://libint.valeyev.net

 Your ORCA version has been built with support for libXC version: 6.2.2
 For citations please refer to: https://libxc.gitlab.io

 This ORCA versions uses:
   CBLAS   interface :  Fast vector & matrix operations
   LAPACKE interface :  Fast linear algebra routines
   SCALAPACK package :  Parallel linear algebra routines
   Shared memory     :  Shared parallel matrices
   BLAS/LAPACK       :  OpenBLAS 0.3.27  USE64BITINT DYNAMIC_ARCH NO_AFFINITY SapphireRapids SINGLE_THREADED
        Core in use  :  SapphireRapids
   Copyright (c) 2011-2014, The OpenBLAS Project


***************************************
The coordinates will be read from file: coord.xyz
***************************************


Your calculation utilizes the atom-pairwise dispersion correction
based on EEQ partial charges (D4)


Warning: RI is on but no J-basis has been assigned. Assigning Def2/J (nothing to worry about!)
================================================================================

----- Orbital basis set information -----
Your calculation utilizes the basis: def2-QZVPP
   F. Weigend and R. Ahlrichs, Phys. Chem. Chem. Phys. 7, 3297 (2005).

----- AuxJ basis set information -----
Your calculation utilizes the auxiliary basis: def2/J
   F. Weigend, Phys. Chem. Chem. Phys. 8, 1057 (2006).

================================================================================
                                        WARNINGS
                       Please study these warnings very carefully!
================================================================================

WARNING: Old DensityContainer found on disk!
         Will remove this file - 
         If you want to keep old densities, please start your calculation with a different basename. 


================================================================================
                                       INPUT FILE
================================================================================
NAME = orca.inp
|  1> !UKS wb97x-D4 def2-QZVPP defgrid3 SP
|  2> %pal nprocs 12 end
|  3> * XYZFILE 1 1 coord.xyz
|  4> 
|  5> 
|  6>                          ****END OF INPUT****
================================================================================

                       ****************************
                       * Single Point Calculation *
                       ****************************

---------------------------------
CARTESIAN COORDINATES (ANGSTROEM)
---------------------------------
  N     -4.302785   -0.828163    0.153148
  C     -4.471876    0.490485   -0.053873
  C     -3.410371    1.337761   -0.166780
  C     -2.105660    0.828908   -0.063479
  C     -1.950592   -0.548386    0.149685
  C     -3.063060   -1.334340    0.251944
  H     -5.490752    0.842592   -0.124133
  H     -3.591832    2.390591   -0.333296
  N     -1.053044    1.669253   -0.172558
  H     -0.976080   -1.003741    0.234659
  H     -2.984676   -2.398782    0.416411
  C     -5.479732   -1.687410    0.294793
  H     -5.163688   -2.724224    0.330021
  H     -6.003701   -1.437257    1.213663
  H     -6.139156   -1.541631   -0.556157
  H     -1.221026    2.659597   -0.328263
  N      0.184086    1.206331   -0.067811
  C      1.155306    2.022782   -0.166707
  C      2.543488    1.547205    0.022336
  H      1.022970    3.094865   -0.320032
  O      3.403924    2.372499    0.254347
  C      2.858952    0.097078   -0.030950
  C      3.874388   -0.383434    0.797200
  C      4.235838   -1.719743    0.758223
  C      3.608015   -2.583639   -0.130657
  C      2.615201   -2.107277   -0.975846
  C      2.234011   -0.774743   -0.922710
  H      4.370167    0.286203    1.487905
  H      5.010623   -2.087531    1.417779
  H      3.895819   -3.626296   -0.167200
  H      2.135004   -2.773777   -1.679975
  H      1.466647   -0.417748   -1.594581

----------------------------
CARTESIAN COORDINATES (A.U.)
----------------------------
  NO LB      ZA    FRAG     MASS         X           Y           Z
   0 N     7.0000    0    14.007   -8.131086   -1.565002    0.289408
   1 C     6.0000    0    12.011   -8.450621    0.926882   -0.101805
   2 C     6.0000    0    12.011   -6.444667    2.528003   -0.315169
   3 C     6.0000    0    12.011   -3.979121    1.566410   -0.119959
   4 C     6.0000    0    12.011   -3.686085   -1.036299    0.282863
   5 C     6.0000    0    12.011   -5.788345   -2.521538    0.476106
   6 H     1.0000    0     1.008  -10.376017    1.592269   -0.234578
   7 H     1.0000    0     1.008   -6.787580    4.517563   -0.629838
   8 N     7.0000    0    14.007   -1.989965    3.154431   -0.326088
   9 H     1.0000    0     1.008   -1.844524   -1.896795    0.443440
  10 H     1.0000    0     1.008   -5.640221   -4.533041    0.786902
  11 C     6.0000    0    12.011  -10.355192   -3.188743    0.557078
  12 H     1.0000    0     1.008   -9.757956   -5.148036    0.623649
  13 H     1.0000    0     1.008  -11.345351   -2.716021    2.293491
  14 H     1.0000    0     1.008  -11.601323   -2.913261   -1.050984
  15 H     1.0000    0     1.008   -2.307404    5.025911   -0.620328
  16 N     7.0000    0    14.007    0.347873    2.279634   -0.128145
  17 C     6.0000    0    12.011    2.183213    3.822504   -0.315031
  18 C     6.0000    0    12.011    4.806496    2.923794    0.042208
  19 H     1.0000    0     1.008    1.933134    5.848448   -0.604772
  20 O     8.0000    0    15.999    6.432485    4.483373    0.480646
  21 C     6.0000    0    12.011    5.402637    0.183450   -0.058487
  22 C     6.0000    0    12.011    7.321532   -0.724586    1.506489
  23 C     6.0000    0    12.011    8.004574   -3.249843    1.432833
  24 C     6.0000    0    12.011    6.818159   -4.882369   -0.246906
  25 C     6.0000    0    12.011    4.942014   -3.982176   -1.844082
  26 C     6.0000    0    12.011    4.221668   -1.464053   -1.743669
  27 H     1.0000    0     1.008    8.258419    0.540845    2.811733
  28 H     1.0000    0     1.008    9.468704   -3.944861    2.679215
  29 H     1.0000    0     1.008    7.362032   -6.852706   -0.315961
  30 H     1.0000    0     1.008    4.034573   -5.241679   -3.174693
  31 H     1.0000    0     1.008    2.771560   -0.789429   -3.013322

--------------------------------
INTERNAL COORDINATES (ANGSTROEM)
--------------------------------
 N      0   0   0     0.000000000000     0.00000000     0.00000000
 C      1   0   0     1.345467789457     0.00000000     0.00000000
 C      2   1   0     1.362871676833   121.61137728     0.00000000
 C      3   2   1     1.404233745707   119.49171883   359.90217479
 C      4   3   2     1.402292350822   118.02375729     0.21668468
 C      1   2   3     1.342718724442   119.78986728   359.95813735
 H      2   1   3     1.080288591979   116.61405225   180.10278644
 H      3   2   1     1.081252253064   119.16891744   179.97433714
 N      4   3   2     1.351324479203   119.50235606   180.13997152
 H      5   4   3     1.079000839154   121.75823997   179.77356294
 H      6   1   2     1.079921246597   116.73063903   180.09917003
 C      1   2   3     1.464093968639   119.27753865   178.72012946
 H     12   1   2     1.084484842597   109.26614748   172.98439358
 H     12   1   2     1.086941923176   109.52593058   292.87135933
 H     12   1   2     1.086373412451   109.47617197    53.30735514
 H      9   4   3     1.016486014368   119.30851860     0.00000000
 N      9   4   3     1.325051558120   120.24029716   179.51491031
 C     17   9   4     1.272651332366   118.83172225   180.42339898
 C     18  17   9     1.479513111164   119.99285797   176.54120210
 H     18  17   9     1.091047258366   123.28071160     0.92234546
 O     19  18  17     1.214614612081   118.07778705   198.08843974
 C     19  18  17     1.485000664017   120.57247368    16.27100744
 C     22  19  18     1.395648290026   118.00034167   213.98360810
 C     23  22  19     1.384877490246   120.35876787   181.92344987
 C     24  23  22     1.389455220260   120.00128876     1.49728653
 C     25  24  23     1.388143898848   119.95454552   359.76711650
 C     26  25  24     1.387002236010   120.19362573   359.07523773
 H     23  22  19     1.082258859714   119.93186703     3.10978448
 H     24  23  22     1.081930508946   119.85200145   181.21319925
 H     25  24  23     1.082266744548   120.02894165   179.49611175
 H     26  25  24     1.081946566901   120.15094282   179.04553697
 H     27  26  25     1.080603843205   119.25763438   179.37757127

---------------------------
INTERNAL COORDINATES (A.U.)
---------------------------
 N      0   0   0     0.000000000000     0.00000000     0.00000000
 C      1   0   0     2.542565644087     0.00000000     0.00000000
 C      2   1   0     2.575454224892   121.61137728     0.00000000
 C      3   2   1     2.653617207397   119.49171883   359.90217479
 C      4   3   2     2.649948502747   118.02375729     0.21668468
 C      1   2   3     2.537370664084   119.78986728   359.95813735
 H      2   1   3     2.041449584439   116.61405225   180.10278644
 H      3   2   1     2.043270639976   119.16891744   179.97433714
 N      4   3   2     2.553633183757   119.50235606   180.13997152
 H      5   4   3     2.039016084273   121.75823997   179.77356294
 H      6   1   2     2.040755402272   116.73063903   180.09917003
 C      1   2   3     2.766736635053   119.27753865   178.72012946
 H     12   1   2     2.049379348897   109.26614748   172.98439358
 H     12   1   2     2.054022558281   109.52593058   292.87135933
 H     12   1   2     2.052948228706   109.47617197    53.30735514
 H      9   4   3     1.920880186117   119.30851860     0.00000000
 N      9   4   3     2.503984558173   120.24029716   179.51491031
 C     17   9   4     2.404962482142   118.83172225   180.42339898
 C     18  17   9     2.795874591646   119.99285797   176.54120210
 H     18  17   9     2.061780517477   123.28071160     0.92234546
 O     19  18  17     2.295288975092   118.07778705   198.08843974
 C     19  18  17     2.806244563683   120.57247368    16.27100744
 C     22  19  18     2.637393047425   118.00034167   213.98360810
 C     23  22  19     2.617039185597   120.35876787   181.92344987
 C     24  23  22     2.625689841638   120.00128876     1.49728653
 C     25  24  23     2.623211803296   119.95454552   359.76711650
 C     26  25  24     2.621054373195   120.19362573   359.07523773
 H     23  22  19     2.045172850869   119.93186703     3.10978448
 H     24  23  22     2.044552357843   119.85200145   181.21319925
 H     25  24  23     2.045187751047   120.02894165   179.49611175
 H     26  25  24     2.044582702979   120.15094282   179.04553697
 H     27  26  25     2.042045322921   119.25763438   179.37757127

---------------------
BASIS SET INFORMATION
---------------------
There are 4 groups of distinct atoms

 Group   1 Type N   : 15s8p3d2f1g contracted to 7s4p3d2f1g pattern {8211111/5111/111/11/1}
 Group   2 Type C   : 15s8p3d2f1g contracted to 7s4p3d2f1g pattern {8211111/5111/111/11/1}
 Group   3 Type H   : 7s3p2d1f contracted to 4s3p2d1f pattern {4111/111/11/1}
 Group   4 Type O   : 15s8p3d2f1g contracted to 7s4p3d2f1g pattern {8211111/5111/111/11/1}

Atom   0N    basis set group =>   1
Atom   1C    basis set group =>   2
Atom   2C    basis set group =>   2
Atom   3C    basis set group =>   2
Atom   4C    basis set group =>   2
Atom   5C    basis set group =>   2
Atom   6H    basis set group =>   3
Atom   7H    basis set group =>   3
Atom   8N    basis set group =>   1
Atom   9H    basis set group =>   3
Atom  10H    basis set group =>   3
Atom  11C    basis set group =>   2
Atom  12H    basis set group =>   3
Atom  13H    basis set group =>   3
Atom  14H    basis set group =>   3
Atom  15H    basis set group =>   3
Atom  16N    basis set group =>   1
Atom  17C    basis set group =>   2
Atom  18C    basis set group =>   2
Atom  19H    basis set group =>   3
Atom  20O    basis set group =>   4
Atom  21C    basis set group =>   2
Atom  22C    basis set group =>   2
Atom  23C    basis set group =>   2
Atom  24C    basis set group =>   2
Atom  25C    basis set group =>   2
Atom  26C    basis set group =>   2
Atom  27H    basis set group =>   3
Atom  28H    basis set group =>   3
Atom  29H    basis set group =>   3
Atom  30H    basis set group =>   3
Atom  31H    basis set group =>   3
---------------------------------
AUXILIARY/J BASIS SET INFORMATION
---------------------------------
There are 4 groups of distinct atoms

 Group   1 Type N   : 12s5p4d2f1g contracted to 6s4p3d1f1g pattern {711111/2111/211/2/1}
 Group   2 Type C   : 12s5p4d2f1g contracted to 6s4p3d1f1g pattern {711111/2111/211/2/1}
 Group   3 Type H   : 5s2p1d contracted to 3s1p1d pattern {311/2/1}
 Group   4 Type O   : 12s5p4d2f1g contracted to 6s4p3d1f1g pattern {711111/2111/211/2/1}

Atom   0N    basis set group =>   1
Atom   1C    basis set group =>   2
Atom   2C    basis set group =>   2
Atom   3C    basis set group =>   2
Atom   4C    basis set group =>   2
Atom   5C    basis set group =>   2
Atom   6H    basis set group =>   3
Atom   7H    basis set group =>   3
Atom   8N    basis set group =>   1
Atom   9H    basis set group =>   3
Atom  10H    basis set group =>   3
Atom  11C    basis set group =>   2
Atom  12H    basis set group =>   3
Atom  13H    basis set group =>   3
Atom  14H    basis set group =>   3
Atom  15H    basis set group =>   3
Atom  16N    basis set group =>   1
Atom  17C    basis set group =>   2
Atom  18C    basis set group =>   2
Atom  19H    basis set group =>   3
Atom  20O    basis set group =>   4
Atom  21C    basis set group =>   2
Atom  22C    basis set group =>   2
Atom  23C    basis set group =>   2
Atom  24C    basis set group =>   2
Atom  25C    basis set group =>   2
Atom  26C    basis set group =>   2
Atom  27H    basis set group =>   3
Atom  28H    basis set group =>   3
Atom  29H    basis set group =>   3
Atom  30H    basis set group =>   3
Atom  31H    basis set group =>   3

Checking for AutoStart:
The File: orca.gbw exists
Trying to determine its content:
     ... Fine, the file contains calculation information
     ... Fine, the calculation information was read
     ... Fine, the file contains a basis set
     ... Fine, the basis set was read
     ... Fine, the file contains a geometry
     ... Fine, the geometry was read
     ... Fine, the file contains a set of orbitals
     ... Fine, the orbitals can be read
     => possible old guess file was deleted
     => GBW file was renamed to GES file
     => GES file is set as startup file
     => Guess is set to MORead
     ... now leaving AutoStart


           ************************************************************
           *        Program running with 12 parallel MPI-processes    *
           *              working on a common directory               *
           ************************************************************
------------------------------------------------------------------------------
                             ORCA STARTUP CALCULATIONS
                           -- RI-GTO INTEGRALS CHOSEN --
------------------------------------------------------------------------------
------------------------------------------------------------------------------
                   ___                                                        
                  /   \      - P O W E R E D   B Y -                         
                 /     \                                                     
                 |  |  |   _    _      __       _____    __    __             
                 |  |  |  | |  | |    /  \     |  _  \  |  |  /  |          
                  \  \/   | |  | |   /    \    | | | |  |  | /  /          
                 / \  \   | |__| |  /  /\  \   | |_| |  |  |/  /          
                |  |  |   |  __  | /  /__\  \  |    /   |      \           
                |  |  |   | |  | | |   __   |  |    \   |  |\   \          
                \     /   | |  | | |  |  |  |  | |\  \  |  | \   \       
                 \___/    |_|  |_| |__|  |__|  |_| \__\ |__|  \__/        
                                                                              
                      - O R C A' S   B I G   F R I E N D -                    
                                      &                                       
                       - I N T E G R A L  F E E D E R -                       
                                                                              
 v1 FN, 2020, v2 2021, v3 2022-2024                                           
------------------------------------------------------------------------------


----------------------
SHARK INTEGRAL PACKAGE
----------------------

Number of atoms                             ...     32
Number of basis functions                   ...   1446
Number of shells                            ...    446
Maximum angular momentum                    ...      4
Integral batch strategy                     ... SHARK/LIBINT Hybrid
RI-J (if used) integral strategy            ... SPLIT-RIJ (Revised 2003 algorithm where possible)
Printlevel                                  ...      1
Contraction scheme used                     ... SEGMENTED contraction
Prescreening option                         ... SCHWARTZ
   Thresh                                   ... 1.000e-10
   Tcut                                     ... 1.000e-11
   Tpresel                                  ... 1.000e-11 
Coulomb Range Separation                    ... NOT USED
Exchange Range Separation                   ... Long Range
   Mu parameter                             ... 3.000e-01
   Scaling (regular/separated)              ... 1.670e-01 8.330e-01
Multipole approximations                    ... NOT USED
Finite Nucleus Model                        ... NOT USED
CABS basis                                  ... NOT available
Auxiliary Coulomb fitting basis             ... AVAILABLE
   # of basis functions in Aux-J            ...   1036
   # of shells in Aux-J                     ...    340
   Maximum angular momentum in Aux-J        ...      4
Auxiliary J/K fitting basis                 ... NOT available
Auxiliary Correlation fitting basis         ... NOT available
Auxiliary 'external' fitting basis          ... NOT available

Checking pre-screening integrals            ... done (  0.0 sec) Dimension = 446
Check shell pair data                       ... done (  0.0 sec)
Shell pair information
Shell pair cut-off parameter TPreSel        ...   1.0e-11
Total number of shell pairs                 ...     99681
Shell pairs after pre-screening             ...     58506
Total number of primitive shell pairs       ...    248946
Primitive shell pairs kept                  ...    103612
          la=0 lb=0:   9250 shell pairs
          la=1 lb=0:  13240 shell pairs
          la=1 lb=1:   4634 shell pairs
          la=2 lb=0:   8170 shell pairs
          la=2 lb=1:   5919 shell pairs
          la=2 lb=2:   1867 shell pairs
          la=3 lb=0:   4781 shell pairs
          la=3 lb=1:   3497 shell pairs
          la=3 lb=2:   2111 shell pairs
          la=3 lb=3:    635 shell pairs
          la=4 lb=0:   1799 shell pairs
          la=4 lb=1:   1278 shell pairs
          la=4 lb=2:    780 shell pairs
          la=4 lb=3:    454 shell pairs
          la=4 lb=4:     91 shell pairs

Calculating one electron integrals          ... done (  0.2 sec)
Calculating RI/J V-Matrix + Cholesky decomp.... done (  0.1 sec)
Calculating Nuclear repulsion               ... done (  0.0 sec) ENN=   1183.708593628553 Eh

Diagonalization of the overlap matrix:
Smallest eigenvalue                        ... 6.063e-06
Time for diagonalization                   ...    0.333 sec
Threshold for overlap eigenvalues          ... 1.000e-07
Number of eigenvalues below threshold      ... 0
Time for construction of square roots      ...    0.215 sec
Total time needed                          ...    0.566 sec

-------------------
DFT GRID GENERATION
-------------------

General Integration Accuracy     IntAcc      ... 4.959
Radial Grid Type                 RadialGrid  ... OptM3 with GC (2021)
Angular Grid (max. ang.)         AngularGrid ... 6 (Lebedev-590)
Angular grid pruning method      GridPruning ... 4 (adaptive)
Weight generation scheme         WeightScheme... mBecke (2022)
Basis function cutoff            BFCut       ... 1.0000e-10
Integration weight cutoff        WCut        ... 1.0000e-14
Partially contracted basis set               ... off
Rotationally invariant grid construction     ... off
Angular grids for H and He will be reduced by one unit
Diffuse basis detected: some atoms will have their outermost
                        angular grid increased by 1.

Total number of grid points                  ...   385652
Total number of batches                      ...     6041
Average number of points per batch           ...       63
Average number of grid points per atom       ...    12052

--------------------
COSX GRID GENERATION
--------------------

GRIDX 1
-------
General Integration Accuracy     IntAcc      ... 4.020
Radial Grid Type                 RadialGrid  ... OptM3 with GC (2021)
Angular Grid (max. ang.)         AngularGrid ... 2 (Lebedev-110)
Angular grid pruning method      GridPruning ... 4 (adaptive)
Weight generation scheme         WeightScheme... mBecke (2022)
Basis function cutoff            BFCut       ... 1.0000e-10
Integration weight cutoff        WCut        ... 1.0000e-14
Partially contracted basis set               ... on
Rotationally invariant grid construction     ... off
Angular grids for H and He will be reduced by one unit
Diffuse basis detected: some atoms will have their outermost
                        angular grid increased by 1.

Total number of grid points                  ...    47429
Total number of batches                      ...      385
Average number of points per batch           ...      123
Average number of grid points per atom       ...     1482
UseSFitting                                  ... on

GRIDX 2
-------
General Integration Accuracy     IntAcc      ... 4.338
Radial Grid Type                 RadialGrid  ... OptM3 with GC (2021)
Angular Grid (max. ang.)         AngularGrid ... 3 (Lebedev-194)
Angular grid pruning method      GridPruning ... 4 (adaptive)
Weight generation scheme         WeightScheme... mBecke (2022)
Basis function cutoff            BFCut       ... 1.0000e-10
Integration weight cutoff        WCut        ... 1.0000e-14
Partially contracted basis set               ... on
Rotationally invariant grid construction     ... off
Angular grids for H and He will be reduced by one unit
Diffuse basis detected: some atoms will have their outermost
                        angular grid increased by 1.

Total number of grid points                  ...   102271
Total number of batches                      ...      817
Average number of points per batch           ...      125
Average number of grid points per atom       ...     3196
UseSFitting                                  ... on

GRIDX 3
-------
General Integration Accuracy     IntAcc      ... 4.871
Radial Grid Type                 RadialGrid  ... OptM3 with GC (2021)
Angular Grid (max. ang.)         AngularGrid ... 4 (Lebedev-302)
Angular grid pruning method      GridPruning ... 4 (adaptive)
Weight generation scheme         WeightScheme... mBecke (2022)
Basis function cutoff            BFCut       ... 1.0000e-10
Integration weight cutoff        WCut        ... 1.0000e-14
Partially contracted basis set               ... on
Rotationally invariant grid construction     ... off
Angular grids for H and He will be reduced by one unit
Diffuse basis detected: some atoms will have their outermost
                        angular grid increased by 1.

Total number of grid points                  ...   189204
Total number of batches                      ...     1494
Average number of points per batch           ...      126
Average number of grid points per atom       ...     5913
UseSFitting                                  ... on
Initializing property integral containers    ... done (  0.0 sec)

SHARK setup successfully completed in  14.5 seconds

Maximum memory used throughout the entire STARTUP-calculation: 161.4 MB


           ************************************************************
           *        Program running with 12 parallel MPI-processes    *
           *              working on a common directory               *
           ************************************************************
-------------------------------------------------------------------------------
                                 ORCA GUESS
                   Start orbitals & Density for SCF / CASSCF
-------------------------------------------------------------------------------

------------
SCF SETTINGS
------------
Hamiltonian:
 Density Functional     Method          .... DFT(GTOs)
 Exchange Functional    Exchange        .... WB97X-V
 Correlation Functional Correlation     .... WB97X-V
 Gradients option       PostSCFGGA      .... off
 Hybrid DFT is turned on
   Fraction HF Exchange ScalHFX         ....  0.167000
   Scaling of DF-GGA-X  ScalDFX         ....  0.000000
   Scaling of DF-GGA-C  ScalDFC         ....  1.000000
   Scaling of DF-LDA-C  ScalLDAC        ....  1.000000
   Perturbative correction              ....  0.000000
 Long-range corrected/Screened/Range-Separated Hybrid DFT is turned on
   Amount of maximum screened exact exchange              ....  0.833000
   Range separation parameter mu (erf(mu*r12)/r12)        ....  0.300000
 RI-approximation to the Coulomb term is turned on
   Number of AuxJ basis functions       .... 1036
   RIJ-COSX (HFX calculated with COS-X)).... on


General Settings:
 Integral files         IntName         .... orca
 Hartree-Fock type      HFTyp           .... UHF
 Total Charge           Charge          ....    1
 Multiplicity           Mult            ....    1
 Number of Electrons    NEL             ....  126
 Basis Dimension        Dim             .... 1446
 Nuclear Repulsion      ENuc            ....   1183.7085936286 Eh

Convergence Acceleration:
 AO-DIIS                CNVDIIS         .... on
   Start iteration      DIISMaxIt       ....    12
   Startup error        DIISStart       ....  0.200000
   # of expansion vecs  DIISMaxEq       ....     5
   Bias factor          DIISBfac        ....   1.050
   Max. coefficient     DIISMaxC        ....  10.000
 MO-DIIS                CNVKDIIS        .... off
 Trust-Rad. Augm. Hess. CNVTRAH         .... auto
   Auto Start mean grad. ratio tolernc. ....  1.125000
   Auto Start start iteration           ....     1
   Auto Start num. interpolation iter.  ....    10
   Max. Number of Micro iterations      ....    24
   Max. Number of Macro iterations      .... Maxiter - #DIIS iter
   Number of Davidson start vectors     ....     2
   Converg. threshold    (grad. norm)   ....   5.000e-05
   Grad. Scal. Fac. for Micro threshold ....   0.100
   Minimum threshold for Micro iter.    ....   1.000e-02
   NR start threshold (gradient norm)   ....   1.000e-04
   Initial trust radius                 ....   0.400
   Minimum AH scaling param. (alpha)    ....   1.000
   Maximum AH scaling param. (alpha)    .... 1000.000
   Quad. conv. algorithm                .... NR
   White noise on init. David. guess    .... on
   Maximum white noise                  ....   0.010
   Pseudo random numbers                .... off
   Inactive MOs                         .... canonical
   Orbital update algorithm             .... Taylor
   Preconditioner                       .... Diag
   Full preconditioner red. dimension   ....   250
 SOSCF                  CNVSOSCF        .... on
   Start iteration      SOSCFMaxIt      ....   150
   Startup grad/error   SOSCFStart      ....  0.003300
   Hessian update       SOSCFHessUp     .... L-BFGS
 Level Shifting         CNVShift        .... on
   Level shift para.    LevelShift      ....    0.2500
   Turn off err/grad.   ShiftErr        ....    0.0010
 Zerner damping         CNVZerner       .... off
 Static damping         CNVDamp         .... on
   Fraction old density DampFac         ....    0.7000
   Max. Damping (<1)    DampMax         ....    0.9800
   Min. Damping (>=0)   DampMin         ....    0.0000
   Turn off err/grad.   DampErr         ....    0.1000

SCF Procedure:
 Maximum # iterations   MaxIter         ....   125
 SCF integral mode      SCFMode         .... Direct
   Integral package                     .... SHARK and LIBINT hybrid scheme
 Reset frequency        DirectResetFreq ....    20
 Integral Threshold     Thresh          ....  1.000e-10 Eh
 Primitive CutOff       TCut            ....  1.000e-11 Eh

Convergence Tolerance:
 Convergence Check Mode ConvCheckMode   .... Total+1el-Energy
 Convergence forced     ConvForced      .... 0
 Energy Change          TolE            ....  1.000e-06 Eh
 1-El. energy change                    ....  1.000e-03 Eh
 Orbital Gradient       TolG            ....  5.000e-05
 Orbital Rotation angle TolX            ....  5.000e-05
 DIIS Error             TolErr          ....  1.000e-06

---------------------
INITIAL GUESS: MOREAD
---------------------
Guess MOs are being read from file: orca.ges
Input Geometry matches current geometry (good)
Input basis set matches current basis set (good)
MOs were renormalized
MOs were reorthogonalized (Cholesky)
                      ------------------
                      INITIAL GUESS DONE (   4.6 sec)
                      ------------------
             **** ENERGY FILE WAS UPDATED (orca.en.tmp) ****
Finished Guess after   5.9 sec
Maximum memory used throughout the entire GUESS-calculation: 197.3 MB


           ************************************************************
           *        Program running with 12 parallel MPI-processes    *
           *              working on a common directory               *
           ************************************************************

-------------------------------------------------------------------------------------------
                                      ORCA LEAN-SCF
                              memory conserving SCF solver
-------------------------------------------------------------------------------------------

----------------------------------------D-I-I-S--------------------------------------------
Iteration    Energy (Eh)           Delta-E    RMSDP     MaxDP     DIISErr   Damp  Time(sec)
-------------------------------------------------------------------------------------------
               ***  Starting incremental Fock matrix formation  ***
                              *** Initializing SOSCF ***
---------------------------------------S-O-S-C-F--------------------------------------
Iteration    Energy (Eh)           Delta-E    RMSDP     MaxDP     MaxGrad    Time(sec)
--------------------------------------------------------------------------------------
    1    -781.7147701706471707     0.00e+00  2.36e-06  2.95e-04  1.62e-05    92.1
               *** Restarting incremental Fock matrix formation ***
    2    -781.7147702030069922    -3.24e-08  5.17e-07  5.77e-05  2.30e-05    82.6
    3    -781.7147700855057337     1.18e-07  1.89e-06  2.74e-04  3.30e-05    28.5
                 **** Energy Check signals convergence ****

               *****************************************************
               *                     SUCCESS                       *
               *           SCF CONVERGED AFTER   3 CYCLES          *
               *****************************************************

Recomputing exchange energy using gridx3       ... done (  130.695 sec)
Old exchange energy                            :    -34.057275224 Eh
New exchange energy                            :    -34.057273807 Eh
Exchange energy change after final integration :      0.000001417 Eh
Total energy after final integration           :   -781.714768668 Eh
             **** ENERGY FILE WAS UPDATED (orca.en.tmp) ****

----------------
TOTAL SCF ENERGY
----------------

Total Energy       :       -781.71476866828527 Eh          -21271.54028 eV

Components:
Nuclear Repulsion  :       1183.70859362855276 Eh           32210.34838 eV
Electronic Energy  :      -1965.42336371405850 Eh          -53481.88869 eV
One Electron Energy:      -3389.76193637540246 Eh          -92240.11169 eV
Two Electron Energy:       1424.33857266134396 Eh           38758.22299 eV

Virial components:
Potential Energy   :      -1560.30517473618465 Eh          -42458.06233 eV
Kinetic Energy     :        778.59040606789927 Eh           21186.52205 eV
Virial Ratio       :          2.00401284497733

DFT components:
N(Alpha)           :       63.000005680767 electrons
N(Beta)            :       63.000005680767 electrons
N(Total)           :      126.000011361533 electrons
E(X)               :      -71.378331736901 Eh       
E(C)               :       -5.273172710062 Eh       
E(XC)              :      -76.651504446963 Eh       

---------------
SCF CONVERGENCE
---------------

  Last Energy change         ...   -1.1750e-07  Tolerance :   1.0000e-06
  Last MAX-Density change    ...    2.7420e-04  Tolerance :   1.0000e-05
  Last RMS-Density change    ...    1.8864e-06  Tolerance :   1.0000e-06
  Last DIIS Error            ...    5.4260e-05  Tolerance :   1.0000e-06
  Last Orbital Gradient      ...    3.3026e-05  Tolerance :   5.0000e-05
  Last Orbital Rotation      ...    3.1005e-05  Tolerance :   5.0000e-05


----------------------
UHF SPIN CONTAMINATION
----------------------

Warning: in a DFT calculation there is little theoretical justification to 
         calculate <S**2> as in Hartree-Fock theory. We will do it anyways
         but you should keep in mind that the values have only limited relevance

Expectation value of <S**2>     :    -0.000000
Ideal value S*(S+1) for S=0.0   :     0.000000
Deviation                       :    -0.000000

----------------
ORBITAL ENERGIES
----------------
                 SPIN UP ORBITALS
  NO   OCC          E(Eh)            E(eV) 
   0   1.0000     -19.309829      -525.4472 
   1   1.0000     -14.672315      -399.2540 
   2   1.0000     -14.643700      -398.4753 
   3   1.0000     -14.603928      -397.3931 
   4   1.0000     -10.522888      -286.3423 
   5   1.0000     -10.508621      -285.9541 
   6   1.0000     -10.507338      -285.9192 
   7   1.0000     -10.474676      -285.0304 
   8   1.0000     -10.472681      -284.9761 
   9   1.0000     -10.461545      -284.6731 
  10   1.0000     -10.453006      -284.4407 
  11   1.0000     -10.452457      -284.4258 
  12   1.0000     -10.381316      -282.4900 
  13   1.0000     -10.377794      -282.3941 
  14   1.0000     -10.370768      -282.2030 
  15   1.0000     -10.370192      -282.1873 
  16   1.0000     -10.368746      -282.1479 
  17   1.0000     -10.364701      -282.0378 
  18   1.0000      -1.341228       -36.4967 
  19   1.0000      -1.324928       -36.0531 
  20   1.0000      -1.282964       -34.9112 
  21   1.0000      -1.181545       -32.1515 
  22   1.0000      -1.110392       -30.2153 
  23   1.0000      -1.099083       -29.9076 
  24   1.0000      -1.092395       -29.7256 
  25   1.0000      -1.022585       -27.8259 
  26   1.0000      -0.993743       -27.0411 
  27   1.0000      -0.976413       -26.5696 
  28   1.0000      -0.975058       -26.5327 
  29   1.0000      -0.949004       -25.8237 
  30   1.0000      -0.915738       -24.9185 
  31   1.0000      -0.872061       -23.7300 
  32   1.0000      -0.847810       -23.0701 
  33   1.0000      -0.827235       -22.5102 
  34   1.0000      -0.821180       -22.3455 
  35   1.0000      -0.797094       -21.6900 
  36   1.0000      -0.781342       -21.2614 
  37   1.0000      -0.772447       -21.0193 
  38   1.0000      -0.770454       -20.9651 
  39   1.0000      -0.754840       -20.5402 
  40   1.0000      -0.734326       -19.9820 
  41   1.0000      -0.728163       -19.8143 
  42   1.0000      -0.721211       -19.6252 
  43   1.0000      -0.691531       -18.8175 
  44   1.0000      -0.683338       -18.5946 
  45   1.0000      -0.679460       -18.4890 
  46   1.0000      -0.670588       -18.2476 
  47   1.0000      -0.663691       -18.0600 
  48   1.0000      -0.655387       -17.8340 
  49   1.0000      -0.648172       -17.6377 
  50   1.0000      -0.635350       -17.2888 
  51   1.0000      -0.627305       -17.0698 
  52   1.0000      -0.616312       -16.7707 
  53   1.0000      -0.583445       -15.8763 
  54   1.0000      -0.567475       -15.4418 
  55   1.0000      -0.560440       -15.2503 
  56   1.0000      -0.551107       -14.9964 
  57   1.0000      -0.548170       -14.9165 
  58   1.0000      -0.537071       -14.6144 
  59   1.0000      -0.476946       -12.9784 
  60   1.0000      -0.470029       -12.7901 
  61   1.0000      -0.442253       -12.0343 
  62   1.0000      -0.440137       -11.9767 
  63   0.0000      -0.148235        -4.0337 
  64   0.0000      -0.116238        -3.1630 
  65   0.0000      -0.089993        -2.4488 
  66   0.0000      -0.050937        -1.3861 
  67   0.0000      -0.045695        -1.2434 
  68   0.0000      -0.041061        -1.1173 
  69   0.0000      -0.024205        -0.6586 
  70   0.0000      -0.019581        -0.5328 
  71   0.0000      -0.015531        -0.4226 
  72   0.0000      -0.004464        -0.1215 
  73   0.0000       0.009022         0.2455 

                 SPIN DOWN ORBITALS
  NO   OCC          E(Eh)            E(eV) 
   0   1.0000     -19.309829      -525.4472 
   1   1.0000     -14.672315      -399.2540 
   2   1.0000     -14.643700      -398.4753 
   3   1.0000     -14.603928      -397.3931 
   4   1.0000     -10.522888      -286.3423 
   5   1.0000     -10.508621      -285.9541 
   6   1.0000     -10.507338      -285.9192 
   7   1.0000     -10.474676      -285.0304 
   8   1.0000     -10.472681      -284.9761 
   9   1.0000     -10.461545      -284.6731 
  10   1.0000     -10.453006      -284.4407 
  11   1.0000     -10.452457      -284.4258 
  12   1.0000     -10.381316      -282.4900 
  13   1.0000     -10.377794      -282.3941 
  14   1.0000     -10.370768      -282.2030 
  15   1.0000     -10.370192      -282.1873 
  16   1.0000     -10.368746      -282.1479 
  17   1.0000     -10.364701      -282.0378 
  18   1.0000      -1.341228       -36.4967 
  19   1.0000      -1.324928       -36.0531 
  20   1.0000      -1.282964       -34.9112 
  21   1.0000      -1.181545       -32.1515 
  22   1.0000      -1.110392       -30.2153 
  23   1.0000      -1.099083       -29.9076 
  24   1.0000      -1.092395       -29.7256 
  25   1.0000      -1.022585       -27.8259 
  26   1.0000      -0.993743       -27.0411 
  27   1.0000      -0.976413       -26.5696 
  28   1.0000      -0.975058       -26.5327 
  29   1.0000      -0.949004       -25.8237 
  30   1.0000      -0.915738       -24.9185 
  31   1.0000      -0.872061       -23.7300 
  32   1.0000      -0.847810       -23.0701 
  33   1.0000      -0.827235       -22.5102 
  34   1.0000      -0.821180       -22.3455 
  35   1.0000      -0.797094       -21.6900 
  36   1.0000      -0.781342       -21.2614 
  37   1.0000      -0.772447       -21.0193 
  38   1.0000      -0.770454       -20.9651 
  39   1.0000      -0.754840       -20.5402 
  40   1.0000      -0.734326       -19.9820 
  41   1.0000      -0.728163       -19.8143 
  42   1.0000      -0.721211       -19.6252 
  43   1.0000      -0.691531       -18.8175 
  44   1.0000      -0.683338       -18.5946 
  45   1.0000      -0.679460       -18.4890 
  46   1.0000      -0.670588       -18.2476 
  47   1.0000      -0.663691       -18.0600 
  48   1.0000      -0.655387       -17.8340 
  49   1.0000      -0.648172       -17.6377 
  50   1.0000      -0.635350       -17.2888 
  51   1.0000      -0.627305       -17.0698 
  52   1.0000      -0.616312       -16.7707 
  53   1.0000      -0.583445       -15.8763 
  54   1.0000      -0.567475       -15.4418 
  55   1.0000      -0.560440       -15.2503 
  56   1.0000      -0.551107       -14.9964 
  57   1.0000      -0.548170       -14.9165 
  58   1.0000      -0.537071       -14.6144 
  59   1.0000      -0.476946       -12.9784 
  60   1.0000      -0.470029       -12.7901 
  61   1.0000      -0.442253       -12.0343 
  62   1.0000      -0.440137       -11.9767 
  63   0.0000      -0.148235        -4.0337 
  64   0.0000      -0.116238        -3.1630 
  65   0.0000      -0.089993        -2.4488 
  66   0.0000      -0.050937        -1.3861 
  67   0.0000      -0.045695        -1.2434 
  68   0.0000      -0.041061        -1.1173 
  69   0.0000      -0.024205        -0.6586 
  70   0.0000      -0.019581        -0.5328 
  71   0.0000      -0.015531        -0.4226 
  72   0.0000      -0.004464        -0.1215 
  73   0.0000       0.009022         0.2455 
*Only the first 10 virtual orbitals were printed.

                    ********************************
                    * MULLIKEN POPULATION ANALYSIS *
                    ********************************

--------------------------------------------
MULLIKEN ATOMIC CHARGES AND SPIN POPULATIONS
--------------------------------------------
   0 N :   -0.250230   -0.000000
   1 C :    0.197548    0.000000
   2 C :   -0.102191    0.000000
   3 C :    0.341085   -0.000000
   4 C :   -0.071313    0.000000
   5 C :    0.151651   -0.000000
   6 H :    0.101735   -0.000000
   7 H :    0.067841   -0.000000
   8 N :   -0.082802    0.000000
   9 H :    0.104567    0.000000
  10 H :    0.108455   -0.000000
  11 C :    0.062937   -0.000000
  12 H :    0.067164    0.000000
  13 H :    0.089214    0.000000
  14 H :    0.072251    0.000000
  15 H :    0.141535   -0.000000
  16 N :   -0.179128   -0.000000
  17 C :    0.101350    0.000000
  18 C :    0.110897    0.000000
  19 H :    0.055045   -0.000000
  20 O :   -0.286724   -0.000000
  21 C :    0.168070   -0.000000
  22 C :   -0.053296    0.000000
  23 C :   -0.072060   -0.000000
  24 C :   -0.032307   -0.000000
  25 C :   -0.091880    0.000000
  26 C :   -0.045961   -0.000000
  27 H :    0.068930   -0.000000
  28 H :    0.076416    0.000000
  29 H :    0.075877    0.000000
  30 H :    0.073437    0.000000
  31 H :    0.031889   -0.000000
Sum of atomic charges         :    1.0000000
Sum of atomic spin populations:    0.0000000

-----------------------------------------------------
MULLIKEN REDUCED ORBITAL CHARGES AND SPIN POPULATIONS
-----------------------------------------------------
CHARGE
  0 N s       :     3.503910  s :     3.503910
      pz      :     1.366080  p :     3.618733
      px      :     1.129168
      py      :     1.123484
      dz2     :     0.005145  d :     0.113238
      dxz     :     0.021493
      dyz     :     0.018668
      dx2y2   :     0.032104
      dxy     :     0.035828
      f0      :     0.001709  f :     0.013618
      f+1     :     0.001056
      f-1     :     0.001131
      f+2     :     0.001430
      f-2     :     0.001066
      f+3     :     0.005078
      f-3     :     0.002148
      g0      :     0.000034  g :     0.000731
      g+1     :     0.000057
      g-1     :     0.000050
      g+2     :     0.000061
      g-2     :     0.000048
      g+3     :     0.000025
      g-3     :     0.000095
      g+4     :     0.000184
      g-4     :     0.000179

  1 C s       :     3.276680  s :     3.276680
      pz      :     0.868652  p :     2.401268
      px      :     0.843720
      py      :     0.688896
      dz2     :     0.005191  d :     0.103318
      dxz     :     0.013678
      dyz     :     0.035402
      dx2y2   :     0.032040
      dxy     :     0.017007
      f0      :     0.002528  f :     0.019542
      f+1     :     0.000397
      f-1     :     0.001394
      f+2     :     0.002845
      f-2     :     0.002107
      f+3     :     0.007617
      f-3     :     0.002654
      g0      :     0.000096  g :     0.001645
      g+1     :     0.000083
      g-1     :     0.000214
      g+2     :     0.000141
      g-2     :     0.000069
      g+3     :     0.000081
      g-3     :     0.000230
      g+4     :     0.000313
      g-4     :     0.000419

  2 C s       :     3.353741  s :     3.353741
      pz      :     0.987610  p :     2.657615
      px      :     0.759696
      py      :     0.910308
      dz2     :     0.002593  d :     0.076614
      dxz     :     0.021178
      dyz     :     0.010678
      dx2y2   :     0.029934
      dxy     :     0.012231
      f0      :     0.002203  f :     0.013284
      f+1     :     0.000722
      f-1     :     0.000660
      f+2     :     0.001154
      f-2     :     0.001988
      f+3     :     0.004074
      f-3     :     0.002482
      g0      :     0.000050  g :     0.000937
      g+1     :     0.000113
      g-1     :     0.000067
      g+2     :     0.000038
      g-2     :     0.000073
      g+3     :     0.000040
      g-3     :     0.000137
      g+4     :     0.000217
      g-4     :     0.000202

  3 C s       :     3.291435  s :     3.291435
      pz      :     0.801945  p :     2.216254
      px      :     0.687216
      py      :     0.727093
      dz2     :     0.002847  d :     0.120555
      dxz     :     0.045372
      dyz     :     0.040563
      dx2y2   :     0.005290
      dxy     :     0.026482
      f0      :     0.003549  f :     0.028542
      f+1     :     0.001167
      f-1     :     0.001445
      f+2     :     0.002773
      f-2     :     0.004340
      f+3     :     0.012065
      f-3     :     0.003202
      g0      :     0.000096  g :     0.002129
      g+1     :     0.000261
      g-1     :     0.000191
      g+2     :     0.000133
      g-2     :     0.000155
      g+3     :     0.000080
      g-3     :     0.000289
      g+4     :     0.000456
      g-4     :     0.000468

  4 C s       :     3.333276  s :     3.333276
      pz      :     0.971428  p :     2.642228
      px      :     0.914898
      py      :     0.755901
      dz2     :     0.002741  d :     0.081283
      dxz     :     0.014722
      dyz     :     0.016304
      dx2y2   :     0.019377
      dxy     :     0.028140
      f0      :     0.002063  f :     0.013601
      f+1     :     0.000570
      f-1     :     0.000991
      f+2     :     0.001487
      f-2     :     0.001497
      f+3     :     0.005471
      f-3     :     0.001523
      g0      :     0.000049  g :     0.000925
      g+1     :     0.000080
      g-1     :     0.000086
      g+2     :     0.000072
      g-2     :     0.000045
      g+3     :     0.000037
      g-3     :     0.000156
      g+4     :     0.000182
      g-4     :     0.000218

  5 C s       :     3.306386  s :     3.306386
      pz      :     0.862171  p :     2.415146
      px      :     0.715614
      py      :     0.837361
      dz2     :     0.003451  d :     0.105457
      dxz     :     0.042153
      dyz     :     0.008242
      dx2y2   :     0.022079
      dxy     :     0.029531
      f0      :     0.002717  f :     0.019704
      f+1     :     0.000891
      f-1     :     0.000502
      f+2     :     0.001677
      f-2     :     0.003426
      f+3     :     0.007305
      f-3     :     0.003186
      g0      :     0.000074  g :     0.001657
      g+1     :     0.000257
      g-1     :     0.000079
      g+2     :     0.000073
      g-2     :     0.000125
      g+3     :     0.000047
      g-3     :     0.000236
      g+4     :     0.000405
      g-4     :     0.000362

  6 H s       :     0.862603  s :     0.862603
      pz      :     0.010543  p :     0.031210
      px      :     0.010526
      py      :     0.010141
      dz2     :     0.000203  d :     0.004198
      dxz     :     0.001389
      dyz     :     0.000242
      dx2y2   :     0.000960
      dxy     :     0.001403
      f0      :     0.000044  f :     0.000254
      f+1     :     0.000006
      f-1     :     0.000009
      f+2     :     0.000040
      f-2     :     0.000025
      f+3     :     0.000088
      f-3     :     0.000041

  7 H s       :     0.893505  s :     0.893505
      pz      :     0.014248  p :     0.033736
      px      :     0.010818
      py      :     0.008671
      dz2     :     0.000274  d :     0.004624
      dxz     :     0.000126
      dyz     :     0.001764
      dx2y2   :     0.000441
      dxy     :     0.002019
      f0      :     0.000043  f :     0.000293
      f+1     :     0.000010
      f-1     :     0.000024
      f+2     :     0.000058
      f-2     :     0.000015
      f+3     :     0.000106
      f-3     :     0.000037

  8 N s       :     3.477921  s :     3.477921
      pz      :     1.537163  p :     3.506536
      px      :     0.910698
      py      :     1.058675
      dz2     :     0.004093  d :     0.084363
      dxz     :     0.024450
      dyz     :     0.005079
      dx2y2   :     0.032023
      dxy     :     0.018718
      f0      :     0.001632  f :     0.013269
      f+1     :     0.001175
      f-1     :     0.000631
      f+2     :     0.001054
      f-2     :     0.000998
      f+3     :     0.005216
      f-3     :     0.002564
      g0      :     0.000039  g :     0.000714
      g+1     :     0.000091
      g-1     :     0.000024
      g+2     :     0.000050
      g-2     :     0.000065
      g+3     :     0.000030
      g-3     :     0.000065
      g+4     :     0.000178
      g-4     :     0.000172

  9 H s       :     0.853447  s :     0.853447
      pz      :     0.013414  p :     0.036921
      px      :     0.013007
      py      :     0.010500
      dz2     :     0.000140  d :     0.004774
      dxz     :     0.001626
      dyz     :     0.000314
      dx2y2   :     0.001298
      dxy     :     0.001396
      f0      :     0.000048  f :     0.000290
      f+1     :     0.000009
      f-1     :     0.000009
      f+2     :     0.000035
      f-2     :     0.000041
      f+3     :     0.000130
      f-3     :     0.000018

 10 H s       :     0.856215  s :     0.856215
      pz      :     0.010774  p :     0.030797
      px      :     0.009687
      py      :     0.010336
      dz2     :     0.000297  d :     0.004276
      dxz     :     0.000139
      dyz     :     0.001482
      dx2y2   :     0.000440
      dxy     :     0.001919
      f0      :     0.000037  f :     0.000257
      f+1     :     0.000007
      f-1     :     0.000022
      f+2     :     0.000051
      f-2     :     0.000011
      f+3     :     0.000108
      f-3     :     0.000020

 11 C s       :     3.305191  s :     3.305191
      pz      :     0.963051  p :     2.576020
      px      :     0.760365
      py      :     0.852604
      dz2     :     0.005336  d :     0.046272
      dxz     :     0.016608
      dyz     :     0.005210
      dx2y2   :     0.006871
      dxy     :     0.012247
      f0      :     0.001223  f :     0.008852
      f+1     :     0.001505
      f-1     :     0.000916
      f+2     :     0.000082
      f-2     :     0.001497
      f+3     :     0.001859
      f-3     :     0.001769
      g0      :     0.000045  g :     0.000728
      g+1     :     0.000059
      g-1     :     0.000039
      g+2     :     0.000087
      g-2     :     0.000083
      g+3     :     0.000023
      g-3     :     0.000094
      g+4     :     0.000164
      g-4     :     0.000134

 12 H s       :     0.896351  s :     0.896351
      pz      :     0.012221  p :     0.031542
      px      :     0.009080
      py      :     0.010241
      dz2     :     0.000239  d :     0.004633
      dxz     :     0.000279
      dyz     :     0.001834
      dx2y2   :     0.001038
      dxy     :     0.001243
      f0      :     0.000059  f :     0.000310
      f+1     :     0.000003
      f-1     :     0.000014
      f+2     :     0.000066
      f-2     :     0.000043
      f+3     :     0.000049
      f-3     :     0.000076

 13 H s       :     0.874335  s :     0.874335
      pz      :     0.009420  p :     0.031362
      px      :     0.011472
      py      :     0.010471
      dz2     :     0.001481  d :     0.004779
      dxz     :     0.001024
      dyz     :     0.000988
      dx2y2   :     0.000573
      dxy     :     0.000714
      f0      :     0.000124  f :     0.000310
      f+1     :     0.000027
      f-1     :     0.000021
      f+2     :     0.000046
      f-2     :     0.000062
      f+3     :     0.000016
      f-3     :     0.000013

 14 H s       :     0.891723  s :     0.891723
      pz      :     0.008721  p :     0.031043
      px      :     0.011919
      py      :     0.010403
      dz2     :     0.001487  d :     0.004676
      dxz     :     0.000670
      dyz     :     0.000878
      dx2y2   :     0.000704
      dxy     :     0.000936
      f0      :     0.000098  f :     0.000307
      f+1     :     0.000029
      f-1     :     0.000017
      f+2     :     0.000037
      f-2     :     0.000079
      f+3     :     0.000021
      f-3     :     0.000026

 15 H s       :     0.786457  s :     0.786457
      pz      :     0.028078  p :     0.061102
      px      :     0.014502
      py      :     0.018523
      dz2     :     0.000583  d :     0.010031
      dxz     :     0.000299
      dyz     :     0.004519
      dx2y2   :     0.001373
      dxy     :     0.003257
      f0      :     0.000135  f :     0.000875
      f+1     :     0.000016
      f-1     :     0.000110
      f+2     :     0.000219
      f-2     :     0.000044
      f+3     :     0.000233
      f-3     :     0.000119

 16 N s       :     3.679937  s :     3.679937
      pz      :     1.105416  p :     3.398672
      px      :     0.849362
      py      :     1.443894
      dz2     :     0.005316  d :     0.088052
      dxz     :     0.032081
      dyz     :     0.011256
      dx2y2   :     0.019390
      dxy     :     0.020009
      f0      :     0.001646  f :     0.011673
      f+1     :     0.001069
      f-1     :     0.000383
      f+2     :     0.001153
      f-2     :     0.002081
      f+3     :     0.003009
      f-3     :     0.002332
      g0      :     0.000041  g :     0.000793
      g+1     :     0.000122
      g-1     :     0.000043
      g+2     :     0.000044
      g-2     :     0.000066
      g+3     :     0.000032
      g-3     :     0.000092
      g+4     :     0.000155
      g-4     :     0.000198

 17 C s       :     3.290482  s :     3.290482
      pz      :     0.861775  p :     2.484441
      px      :     0.800646
      py      :     0.822020
      dz2     :     0.004982  d :     0.105602
      dxz     :     0.029431
      dyz     :     0.012603
      dx2y2   :     0.035085
      dxy     :     0.023501
      f0      :     0.002234  f :     0.016525
      f+1     :     0.001035
      f-1     :     0.000282
      f+2     :     0.001321
      f-2     :     0.002363
      f+3     :     0.005849
      f-3     :     0.003442
      g0      :     0.000077  g :     0.001601
      g+1     :     0.000175
      g-1     :     0.000109
      g+2     :     0.000078
      g-2     :     0.000102
      g+3     :     0.000074
      g-3     :     0.000225
      g+4     :     0.000284
      g-4     :     0.000476

 18 C s       :     3.282711  s :     3.282711
      pz      :     0.735497  p :     2.383228
      px      :     0.796885
      py      :     0.850846
      dz2     :     0.008878  d :     0.193500
      dxz     :     0.031560
      dyz     :     0.036353
      dx2y2   :     0.065236
      dxy     :     0.051473
      f0      :     0.002435  f :     0.026706
      f+1     :     0.001639
      f-1     :     0.001255
      f+2     :     0.002664
      f-2     :     0.003397
      f+3     :     0.007887
      f-3     :     0.007430
      g0      :     0.000153  g :     0.002958
      g+1     :     0.000175
      g-1     :     0.000183
      g+2     :     0.000142
      g-2     :     0.000293
      g+3     :     0.000264
      g-3     :     0.000334
      g+4     :     0.000553
      g-4     :     0.000862

 19 H s       :     0.910284  s :     0.910284
      pz      :     0.010592  p :     0.030058
      px      :     0.007787
      py      :     0.011679
      dz2     :     0.000297  d :     0.004367
      dxz     :     0.000086
      dyz     :     0.001702
      dx2y2   :     0.000474
      dxy     :     0.001807
      f0      :     0.000038  f :     0.000246
      f+1     :     0.000006
      f-1     :     0.000019
      f+2     :     0.000059
      f-2     :     0.000009
      f+3     :     0.000087
      f-3     :     0.000029

 20 O s       :     3.819431  s :     3.819431
      pz      :     1.281029  p :     4.425047
      px      :     1.560608
      py      :     1.583410
      dz2     :     0.003623  d :     0.038370
      dxz     :     0.008044
      dyz     :     0.007049
      dx2y2   :     0.010529
      dxy     :     0.009125
      f0      :     0.000256  f :     0.003677
      f+1     :     0.000267
      f-1     :     0.000242
      f+2     :     0.000123
      f-2     :     0.000899
      f+3     :     0.000956
      f-3     :     0.000933
      g0      :     0.000016  g :     0.000200
      g+1     :     0.000016
      g-1     :     0.000015
      g+2     :     0.000004
      g-2     :     0.000029
      g+3     :     0.000018
      g-3     :     0.000021
      g+4     :     0.000039
      g-4     :     0.000043

 21 C s       :     3.304827  s :     3.304827
      pz      :     0.894883  p :     2.402817
      px      :     0.815461
      py      :     0.692472
      dz2     :     0.034235  d :     0.101382
      dxz     :     0.008191
      dyz     :     0.019088
      dx2y2   :     0.026063
      dxy     :     0.013805
      f0      :     0.001728  f :     0.021538
      f+1     :     0.002659
      f-1     :     0.002498
      f+2     :     0.005023
      f-2     :     0.001912
      f+3     :     0.004298
      f-3     :     0.003420
      g0      :     0.000078  g :     0.001367
      g+1     :     0.000123
      g-1     :     0.000188
      g+2     :     0.000136
      g-2     :     0.000160
      g+3     :     0.000182
      g-3     :     0.000195
      g+4     :     0.000165
      g-4     :     0.000139

 22 C s       :     3.364810  s :     3.364810
      pz      :     0.893237  p :     2.584660
      px      :     0.853435
      py      :     0.837989
      dz2     :     0.012181  d :     0.088177
      dxz     :     0.007715
      dyz     :     0.025941
      dx2y2   :     0.019618
      dxy     :     0.022722
      f0      :     0.001717  f :     0.014652
      f+1     :     0.002035
      f-1     :     0.001048
      f+2     :     0.003154
      f-2     :     0.001442
      f+3     :     0.003053
      f-3     :     0.002202
      g0      :     0.000046  g :     0.000996
      g+1     :     0.000109
      g-1     :     0.000125
      g+2     :     0.000079
      g-2     :     0.000081
      g+3     :     0.000139
      g-3     :     0.000097
      g+4     :     0.000193
      g-4     :     0.000127

 23 C s       :     3.318079  s :     3.318079
      pz      :     0.894795  p :     2.638169
      px      :     0.902627
      py      :     0.840746
      dz2     :     0.014910  d :     0.100684
      dxz     :     0.012427
      dyz     :     0.029130
      dx2y2   :     0.020243
      dxy     :     0.023973
      f0      :     0.001889  f :     0.014108
      f+1     :     0.001408
      f-1     :     0.001297
      f+2     :     0.003330
      f-2     :     0.001520
      f+3     :     0.002068
      f-3     :     0.002596
      g0      :     0.000044  g :     0.001021
      g+1     :     0.000057
      g-1     :     0.000195
      g+2     :     0.000086
      g-2     :     0.000089
      g+3     :     0.000108
      g-3     :     0.000143
      g+4     :     0.000181
      g-4     :     0.000119

 24 C s       :     3.313061  s :     3.313061
      pz      :     0.871570  p :     2.604720
      px      :     0.863054
      py      :     0.870096
      dz2     :     0.029691  d :     0.099406
      dxz     :     0.012163
      dyz     :     0.013334
      dx2y2   :     0.026368
      dxy     :     0.017851
      f0      :     0.001274  f :     0.014101
      f+1     :     0.002350
      f-1     :     0.001958
      f+2     :     0.003099
      f-2     :     0.001406
      f+3     :     0.002116
      f-3     :     0.001899
      g0      :     0.000033  g :     0.001019
      g+1     :     0.000118
      g-1     :     0.000116
      g+2     :     0.000116
      g-2     :     0.000155
      g+3     :     0.000179
      g-3     :     0.000171
      g+4     :     0.000073
      g-4     :     0.000058

 25 C s       :     3.317754  s :     3.317754
      pz      :     0.921600  p :     2.658096
      px      :     0.890049
      py      :     0.846447
      dz2     :     0.013645  d :     0.100908
      dxz     :     0.008091
      dyz     :     0.030577
      dx2y2   :     0.022727
      dxy     :     0.025869
      f0      :     0.001771  f :     0.014104
      f+1     :     0.002075
      f-1     :     0.000848
      f+2     :     0.003068
      f-2     :     0.001692
      f+3     :     0.002517
      f-3     :     0.002133
      g0      :     0.000048  g :     0.001019
      g+1     :     0.000114
      g-1     :     0.000123
      g+2     :     0.000089
      g-2     :     0.000088
      g+3     :     0.000153
      g-3     :     0.000097
      g+4     :     0.000187
      g-4     :     0.000121

 26 C s       :     3.370135  s :     3.370135
      pz      :     0.884855  p :     2.574026
      px      :     0.863755
      py      :     0.825416
      dz2     :     0.015283  d :     0.085571
      dxz     :     0.009492
      dyz     :     0.019505
      dx2y2   :     0.014219
      dxy     :     0.027071
      f0      :     0.002123  f :     0.015227
      f+1     :     0.001432
      f-1     :     0.001503
      f+2     :     0.003334
      f-2     :     0.001612
      f+3     :     0.002164
      f-3     :     0.003059
      g0      :     0.000045  g :     0.001003
      g+1     :     0.000058
      g-1     :     0.000192
      g+2     :     0.000087
      g-2     :     0.000085
      g+3     :     0.000102
      g-3     :     0.000137
      g+4     :     0.000184
      g-4     :     0.000114

 27 H s       :     0.893376  s :     0.893376
      pz      :     0.010257  p :     0.032800
      px      :     0.010964
      py      :     0.011579
      dz2     :     0.001326  d :     0.004617
      dxz     :     0.000763
      dyz     :     0.000562
      dx2y2   :     0.001264
      dxy     :     0.000703
      f0      :     0.000028  f :     0.000277
      f+1     :     0.000039
      f-1     :     0.000050
      f+2     :     0.000078
      f-2     :     0.000016
      f+3     :     0.000025
      f-3     :     0.000041

 28 H s       :     0.888338  s :     0.888338
      pz      :     0.011083  p :     0.030563
      px      :     0.009713
      py      :     0.009767
      dz2     :     0.001326  d :     0.004415
      dxz     :     0.000468
      dyz     :     0.000721
      dx2y2   :     0.000971
      dxy     :     0.000929
      f0      :     0.000022  f :     0.000268
      f+1     :     0.000072
      f-1     :     0.000019
      f+2     :     0.000049
      f-2     :     0.000036
      f+3     :     0.000047
      f-3     :     0.000023

 29 H s       :     0.889517  s :     0.889517
      pz      :     0.011407  p :     0.029990
      px      :     0.011142
      py      :     0.007441
      dz2     :     0.000139  d :     0.004350
      dxz     :     0.000187
      dyz     :     0.001796
      dx2y2   :     0.000733
      dxy     :     0.001495
      f0      :     0.000044  f :     0.000265
      f+1     :     0.000009
      f-1     :     0.000005
      f+2     :     0.000061
      f-2     :     0.000026
      f+3     :     0.000058
      f-3     :     0.000062

 30 H s       :     0.892193  s :     0.892193
      pz      :     0.008915  p :     0.029719
      px      :     0.011973
      py      :     0.008831
      dz2     :     0.001349  d :     0.004379
      dxz     :     0.000712
      dyz     :     0.000481
      dx2y2   :     0.001193
      dxy     :     0.000643
      f0      :     0.000034  f :     0.000273
      f+1     :     0.000034
      f-1     :     0.000049
      f+2     :     0.000079
      f-2     :     0.000014
      f+3     :     0.000023
      f-3     :     0.000039

 31 H s       :     0.931256  s :     0.931256
      pz      :     0.009836  p :     0.031879
      px      :     0.010983
      py      :     0.011060
      dz2     :     0.001337  d :     0.004686
      dxz     :     0.000617
      dyz     :     0.000757
      dx2y2   :     0.000986
      dxy     :     0.000989
      f0      :     0.000024  f :     0.000289
      f+1     :     0.000080
      f-1     :     0.000021
      f+2     :     0.000058
      f-2     :     0.000036
      f+3     :     0.000045
      f-3     :     0.000025


SPIN
  0 N s       :    -0.000000  s :    -0.000000
      pz      :    -0.000000  p :    -0.000000
      px      :    -0.000000
      py      :    -0.000000
      dz2     :    -0.000000  d :    -0.000000
      dxz     :     0.000000
      dyz     :    -0.000000
      dx2y2   :     0.000000
      dxy     :    -0.000000
      f0      :    -0.000000  f :     0.000000
      f+1     :    -0.000000
      f-1     :     0.000000
      f+2     :     0.000000
      f-2     :    -0.000000
      f+3     :    -0.000000
      f-3     :     0.000000
      g0      :     0.000000  g :    -0.000000
      g+1     :     0.000000
      g-1     :    -0.000000
      g+2     :    -0.000000
      g-2     :    -0.000000
      g+3     :     0.000000
      g-3     :    -0.000000
      g+4     :     0.000000
      g-4     :    -0.000000

  1 C s       :     0.000000  s :     0.000000
      pz      :    -0.000000  p :     0.000000
      px      :     0.000000
      py      :     0.000000
      dz2     :     0.000000  d :     0.000000
      dxz     :    -0.000000
      dyz     :     0.000000
      dx2y2   :     0.000000
      dxy     :    -0.000000
      f0      :    -0.000000  f :    -0.000000
      f+1     :     0.000000
      f-1     :     0.000000
      f+2     :     0.000000
      f-2     :    -0.000000
      f+3     :    -0.000000
      f-3     :    -0.000000
      g0      :    -0.000000  g :     0.000000
      g+1     :     0.000000
      g-1     :     0.000000
      g+2     :     0.000000
      g-2     :     0.000000
      g+3     :    -0.000000
      g-3     :    -0.000000
      g+4     :    -0.000000
      g-4     :     0.000000

  2 C s       :     0.000000  s :     0.000000
      pz      :    -0.000000  p :    -0.000000
      px      :     0.000000
      py      :    -0.000000
      dz2     :     0.000000  d :     0.000000
      dxz     :     0.000000
      dyz     :     0.000000
      dx2y2   :     0.000000
      dxy     :     0.000000
      f0      :     0.000000  f :     0.000000
      f+1     :     0.000000
      f-1     :     0.000000
      f+2     :     0.000000
      f-2     :     0.000000
      f+3     :     0.000000
      f-3     :     0.000000
      g0      :     0.000000  g :     0.000000
      g+1     :     0.000000
      g-1     :     0.000000
      g+2     :     0.000000
      g-2     :     0.000000
      g+3     :     0.000000
      g-3     :     0.000000
      g+4     :    -0.000000
      g-4     :     0.000000

  3 C s       :    -0.000000  s :    -0.000000
      pz      :     0.000000  p :    -0.000000
      px      :    -0.000000
      py      :     0.000000
      dz2     :    -0.000000  d :    -0.000000
      dxz     :    -0.000000
      dyz     :     0.000000
      dx2y2   :     0.000000
      dxy     :    -0.000000
      f0      :     0.000000  f :    -0.000000
      f+1     :    -0.000000
      f-1     :    -0.000000
      f+2     :    -0.000000
      f-2     :    -0.000000
      f+3     :    -0.000000
      f-3     :    -0.000000
      g0      :    -0.000000  g :    -0.000000
      g+1     :    -0.000000
      g-1     :    -0.000000
      g+2     :     0.000000
      g-2     :    -0.000000
      g+3     :    -0.000000
      g-3     :     0.000000
      g+4     :    -0.000000
      g-4     :    -0.000000

  4 C s       :     0.000000  s :     0.000000
      pz      :     0.000000  p :     0.000000
      px      :     0.000000
      py      :     0.000000
      dz2     :     0.000000  d :    -0.000000
      dxz     :    -0.000000
      dyz     :     0.000000
      dx2y2   :     0.000000
      dxy     :    -0.000000
      f0      :     0.000000  f :    -0.000000
      f+1     :     0.000000
      f-1     :     0.000000
      f+2     :     0.000000
      f-2     :    -0.000000
      f+3     :    -0.000000
      f-3     :    -0.000000
      g0      :     0.000000  g :     0.000000
      g+1     :    -0.000000
      g-1     :     0.000000
      g+2     :     0.000000
      g-2     :     0.000000
      g+3     :     0.000000
      g-3     :     0.000000
      g+4     :     0.000000
      g-4     :     0.000000

  5 C s       :    -0.000000  s :    -0.000000
      pz      :    -0.000000  p :    -0.000000
      px      :    -0.000000
      py      :    -0.000000
      dz2     :    -0.000000  d :    -0.000000
      dxz     :    -0.000000
      dyz     :    -0.000000
      dx2y2   :    -0.000000
      dxy     :    -0.000000
      f0      :    -0.000000  f :    -0.000000
      f+1     :    -0.000000
      f-1     :    -0.000000
      f+2     :     0.000000
      f-2     :    -0.000000
      f+3     :    -0.000000
      f-3     :    -0.000000
      g0      :    -0.000000  g :    -0.000000
      g+1     :    -0.000000
      g-1     :    -0.000000
      g+2     :     0.000000
      g-2     :    -0.000000
      g+3     :    -0.000000
      g-3     :    -0.000000
      g+4     :    -0.000000
      g-4     :    -0.000000

  6 H s       :    -0.000000  s :    -0.000000
      pz      :     0.000000  p :     0.000000
      px      :     0.000000
      py      :    -0.000000
      dz2     :    -0.000000  d :     0.000000
      dxz     :     0.000000
      dyz     :    -0.000000
      dx2y2   :     0.000000
      dxy     :     0.000000
      f0      :     0.000000  f :     0.000000
      f+1     :    -0.000000
      f-1     :     0.000000
      f+2     :     0.000000
      f-2     :     0.000000
      f+3     :     0.000000
      f-3     :    -0.000000

  7 H s       :    -0.000000  s :    -0.000000
      pz      :    -0.000000  p :    -0.000000
      px      :    -0.000000
      py      :    -0.000000
      dz2     :    -0.000000  d :    -0.000000
      dxz     :    -0.000000
      dyz     :    -0.000000
      dx2y2   :    -0.000000
      dxy     :    -0.000000
      f0      :     0.000000  f :    -0.000000
      f+1     :    -0.000000
      f-1     :     0.000000
      f+2     :    -0.000000
      f-2     :    -0.000000
      f+3     :    -0.000000
      f-3     :    -0.000000

  8 N s       :     0.000000  s :     0.000000
      pz      :     0.000000  p :     0.000000
      px      :     0.000000
      py      :     0.000000
      dz2     :     0.000000  d :     0.000000
      dxz     :     0.000000
      dyz     :     0.000000
      dx2y2   :     0.000000
      dxy     :     0.000000
      f0      :     0.000000  f :    -0.000000
      f+1     :     0.000000
      f-1     :     0.000000
      f+2     :    -0.000000
      f-2     :    -0.000000
      f+3     :    -0.000000
      f-3     :    -0.000000
      g0      :     0.000000  g :     0.000000
      g+1     :     0.000000
      g-1     :     0.000000
      g+2     :     0.000000
      g-2     :     0.000000
      g+3     :     0.000000
      g-3     :    -0.000000
      g+4     :    -0.000000
      g-4     :     0.000000

  9 H s       :     0.000000  s :     0.000000
      pz      :     0.000000  p :    -0.000000
      px      :    -0.000000
      py      :    -0.000000
      dz2     :     0.000000  d :    -0.000000
      dxz     :     0.000000
      dyz     :     0.000000
      dx2y2   :    -0.000000
      dxy     :    -0.000000
      f0      :     0.000000  f :     0.000000
      f+1     :     0.000000
      f-1     :     0.000000
      f+2     :    -0.000000
      f-2     :     0.000000
      f+3     :     0.000000
      f-3     :     0.000000

 10 H s       :    -0.000000  s :    -0.000000
      pz      :    -0.000000  p :    -0.000000
      px      :     0.000000
      py      :    -0.000000
      dz2     :     0.000000  d :     0.000000
      dxz     :     0.000000
      dyz     :     0.000000
      dx2y2   :     0.000000
      dxy     :     0.000000
      f0      :    -0.000000  f :     0.000000
      f+1     :     0.000000
      f-1     :    -0.000000
      f+2     :    -0.000000
      f-2     :     0.000000
      f+3     :     0.000000
      f-3     :     0.000000

 11 C s       :    -0.000000  s :    -0.000000
      pz      :     0.000000  p :    -0.000000
      px      :    -0.000000
      py      :    -0.000000
      dz2     :     0.000000  d :    -0.000000
      dxz     :    -0.000000
      dyz     :     0.000000
      dx2y2   :    -0.000000
      dxy     :    -0.000000
      f0      :    -0.000000  f :    -0.000000
      f+1     :    -0.000000
      f-1     :     0.000000
      f+2     :    -0.000000
      f-2     :    -0.000000
      f+3     :     0.000000
      f-3     :    -0.000000
      g0      :    -0.000000  g :    -0.000000
      g+1     :     0.000000
      g-1     :    -0.000000
      g+2     :    -0.000000
      g-2     :    -0.000000
      g+3     :    -0.000000
      g-3     :    -0.000000
      g+4     :     0.000000
      g-4     :    -0.000000

 12 H s       :     0.000000  s :     0.000000
      pz      :    -0.000000  p :     0.000000
      px      :     0.000000
      py      :     0.000000
      dz2     :     0.000000  d :     0.000000
      dxz     :    -0.000000
      dyz     :    -0.000000
      dx2y2   :     0.000000
      dxy     :     0.000000
      f0      :    -0.000000  f :    -0.000000
      f+1     :    -0.000000
      f-1     :     0.000000
      f+2     :    -0.000000
      f-2     :    -0.000000
      f+3     :     0.000000
      f-3     :    -0.000000

 13 H s       :     0.000000  s :     0.000000
      pz      :     0.000000  p :     0.000000
      px      :     0.000000
      py      :     0.000000
      dz2     :     0.000000  d :     0.000000
      dxz     :     0.000000
      dyz     :     0.000000
      dx2y2   :     0.000000
      dxy     :     0.000000
      f0      :     0.000000  f :     0.000000
      f+1     :     0.000000
      f-1     :    -0.000000
      f+2     :     0.000000
      f-2     :    -0.000000
      f+3     :     0.000000
      f-3     :    -0.000000

 14 H s       :     0.000000  s :     0.000000
      pz      :     0.000000  p :     0.000000
      px      :     0.000000
      py      :    -0.000000
      dz2     :     0.000000  d :     0.000000
      dxz     :     0.000000
      dyz     :    -0.000000
      dx2y2   :     0.000000
      dxy     :    -0.000000
      f0      :    -0.000000  f :     0.000000
      f+1     :     0.000000
      f-1     :    -0.000000
      f+2     :     0.000000
      f-2     :    -0.000000
      f+3     :     0.000000
      f-3     :    -0.000000

 15 H s       :    -0.000000  s :    -0.000000
      pz      :     0.000000  p :    -0.000000
      px      :    -0.000000
      py      :    -0.000000
      dz2     :    -0.000000  d :    -0.000000
      dxz     :     0.000000
      dyz     :    -0.000000
      dx2y2   :    -0.000000
      dxy     :     0.000000
      f0      :    -0.000000  f :    -0.000000
      f+1     :     0.000000
      f-1     :    -0.000000
      f+2     :    -0.000000
      f-2     :     0.000000
      f+3     :    -0.000000
      f-3     :    -0.000000

 16 N s       :    -0.000000  s :    -0.000000
      pz      :     0.000000  p :    -0.000000
      px      :     0.000000
      py      :    -0.000000
      dz2     :    -0.000000  d :     0.000000
      dxz     :    -0.000000
      dyz     :    -0.000000
      dx2y2   :     0.000000
      dxy     :     0.000000
      f0      :    -0.000000  f :    -0.000000
      f+1     :    -0.000000
      f-1     :    -0.000000
      f+2     :    -0.000000
      f-2     :    -0.000000
      f+3     :    -0.000000
      f-3     :    -0.000000
      g0      :    -0.000000  g :    -0.000000
      g+1     :    -0.000000
      g-1     :     0.000000
      g+2     :    -0.000000
      g-2     :     0.000000
      g+3     :    -0.000000
      g-3     :    -0.000000
      g+4     :    -0.000000
      g-4     :    -0.000000

 17 C s       :    -0.000000  s :    -0.000000
      pz      :    -0.000000  p :     0.000000
      px      :     0.000000
      py      :    -0.000000
      dz2     :     0.000000  d :     0.000000
      dxz     :     0.000000
      dyz     :     0.000000
      dx2y2   :     0.000000
      dxy     :     0.000000
      f0      :    -0.000000  f :     0.000000
      f+1     :     0.000000
      f-1     :    -0.000000
      f+2     :     0.000000
      f-2     :    -0.000000
      f+3     :     0.000000
      f-3     :     0.000000
      g0      :     0.000000  g :     0.000000
      g+1     :    -0.000000
      g-1     :    -0.000000
      g+2     :    -0.000000
      g-2     :     0.000000
      g+3     :     0.000000
      g-3     :    -0.000000
      g+4     :    -0.000000
      g-4     :     0.000000

 18 C s       :     0.000000  s :     0.000000
      pz      :     0.000000  p :     0.000000
      px      :     0.000000
      py      :     0.000000
      dz2     :     0.000000  d :     0.000000
      dxz     :    -0.000000
      dyz     :     0.000000
      dx2y2   :    -0.000000
      dxy     :     0.000000
      f0      :     0.000000  f :    -0.000000
      f+1     :     0.000000
      f-1     :    -0.000000
      f+2     :     0.000000
      f-2     :    -0.000000
      f+3     :     0.000000
      f-3     :    -0.000000
      g0      :    -0.000000  g :     0.000000
      g+1     :    -0.000000
      g-1     :     0.000000
      g+2     :    -0.000000
      g-2     :    -0.000000
      g+3     :     0.000000
      g-3     :    -0.000000
      g+4     :     0.000000
      g-4     :    -0.000000

 19 H s       :    -0.000000  s :    -0.000000
      pz      :    -0.000000  p :    -0.000000
      px      :    -0.000000
      py      :    -0.000000
      dz2     :    -0.000000  d :    -0.000000
      dxz     :     0.000000
      dyz     :    -0.000000
      dx2y2   :    -0.000000
      dxy     :    -0.000000
      f0      :    -0.000000  f :    -0.000000
      f+1     :    -0.000000
      f-1     :    -0.000000
      f+2     :    -0.000000
      f-2     :    -0.000000
      f+3     :    -0.000000
      f-3     :    -0.000000

 20 O s       :    -0.000000  s :    -0.000000
      pz      :    -0.000000  p :    -0.000000
      px      :    -0.000000
      py      :    -0.000000
      dz2     :     0.000000  d :     0.000000
      dxz     :     0.000000
      dyz     :     0.000000
      dx2y2   :    -0.000000
      dxy     :     0.000000
      f0      :     0.000000  f :     0.000000
      f+1     :     0.000000
      f-1     :     0.000000
      f+2     :    -0.000000
      f-2     :     0.000000
      f+3     :     0.000000
      f-3     :     0.000000
      g0      :    -0.000000  g :    -0.000000
      g+1     :    -0.000000
      g-1     :    -0.000000
      g+2     :    -0.000000
      g-2     :    -0.000000
      g+3     :    -0.000000
      g-3     :     0.000000
      g+4     :    -0.000000
      g-4     :    -0.000000

 21 C s       :    -0.000000  s :    -0.000000
      pz      :    -0.000000  p :    -0.000000
      px      :    -0.000000
      py      :    -0.000000
      dz2     :     0.000000  d :     0.000000
      dxz     :     0.000000
      dyz     :     0.000000
      dx2y2   :     0.000000
      dxy     :     0.000000
      f0      :     0.000000  f :     0.000000
      f+1     :     0.000000
      f-1     :     0.000000
      f+2     :     0.000000
      f-2     :     0.000000
      f+3     :     0.000000
      f-3     :     0.000000
      g0      :     0.000000  g :     0.000000
      g+1     :    -0.000000
      g-1     :     0.000000
      g+2     :     0.000000
      g-2     :     0.000000
      g+3     :     0.000000
      g-3     :     0.000000
      g+4     :     0.000000
      g-4     :     0.000000

 22 C s       :     0.000000  s :     0.000000
      pz      :     0.000000  p :     0.000000
      px      :     0.000000
      py      :     0.000000
      dz2     :     0.000000  d :    -0.000000
      dxz     :     0.000000
      dyz     :    -0.000000
      dx2y2   :    -0.000000
      dxy     :    -0.000000
      f0      :     0.000000  f :     0.000000
      f+1     :     0.000000
      f-1     :    -0.000000
      f+2     :     0.000000
      f-2     :     0.000000
      f+3     :     0.000000
      f-3     :    -0.000000
      g0      :    -0.000000  g :    -0.000000
      g+1     :     0.000000
      g-1     :     0.000000
      g+2     :     0.000000
      g-2     :    -0.000000
      g+3     :    -0.000000
      g-3     :     0.000000
      g+4     :    -0.000000
      g-4     :    -0.000000

 23 C s       :    -0.000000  s :    -0.000000
      pz      :    -0.000000  p :    -0.000000
      px      :    -0.000000
      py      :    -0.000000
      dz2     :     0.000000  d :     0.000000
      dxz     :     0.000000
      dyz     :    -0.000000
      dx2y2   :     0.000000
      dxy     :    -0.000000
      f0      :     0.000000  f :     0.000000
      f+1     :    -0.000000
      f-1     :     0.000000
      f+2     :     0.000000
      f-2     :     0.000000
      f+3     :     0.000000
      f-3     :     0.000000
      g0      :     0.000000  g :    -0.000000
      g+1     :    -0.000000
      g-1     :     0.000000
      g+2     :     0.000000
      g-2     :     0.000000
      g+3     :    -0.000000
      g-3     :    -0.000000
      g+4     :    -0.000000
      g-4     :    -0.000000

 24 C s       :    -0.000000  s :    -0.000000
      pz      :     0.000000  p :     0.000000
      px      :    -0.000000
      py      :     0.000000
      dz2     :     0.000000  d :     0.000000
      dxz     :     0.000000
      dyz     :    -0.000000
      dx2y2   :     0.000000
      dxy     :    -0.000000
      f0      :    -0.000000  f :     0.000000
      f+1     :    -0.000000
      f-1     :     0.000000
      f+2     :     0.000000
      f-2     :    -0.000000
      f+3     :     0.000000
      f-3     :    -0.000000
      g0      :     0.000000  g :    -0.000000
      g+1     :    -0.000000
      g-1     :    -0.000000
      g+2     :    -0.000000
      g-2     :     0.000000
      g+3     :     0.000000
      g-3     :     0.000000
      g+4     :    -0.000000
      g-4     :    -0.000000

 25 C s       :     0.000000  s :     0.000000
      pz      :    -0.000000  p :    -0.000000
      px      :    -0.000000
      py      :    -0.000000
      dz2     :     0.000000  d :    -0.000000
      dxz     :     0.000000
      dyz     :    -0.000000
      dx2y2   :     0.000000
      dxy     :    -0.000000
      f0      :    -0.000000  f :     0.000000
      f+1     :     0.000000
      f-1     :     0.000000
      f+2     :     0.000000
      f-2     :     0.000000
      f+3     :    -0.000000
      f-3     :     0.000000
      g0      :     0.000000  g :    -0.000000
      g+1     :    -0.000000
      g-1     :    -0.000000
      g+2     :     0.000000
      g-2     :    -0.000000
      g+3     :     0.000000
      g-3     :    -0.000000
      g+4     :     0.000000
      g-4     :     0.000000

 26 C s       :    -0.000000  s :    -0.000000
      pz      :     0.000000  p :     0.000000
      px      :     0.000000
      py      :     0.000000
      dz2     :     0.000000  d :     0.000000
      dxz     :     0.000000
      dyz     :    -0.000000
      dx2y2   :     0.000000
      dxy     :    -0.000000
      f0      :    -0.000000  f :    -0.000000
      f+1     :    -0.000000
      f-1     :     0.000000
      f+2     :    -0.000000
      f-2     :    -0.000000
      f+3     :    -0.000000
      f-3     :    -0.000000
      g0      :     0.000000  g :     0.000000
      g+1     :     0.000000
      g-1     :    -0.000000
      g+2     :     0.000000
      g-2     :    -0.000000
      g+3     :    -0.000000
      g-3     :    -0.000000
      g+4     :    -0.000000
      g-4     :     0.000000

 27 H s       :    -0.000000  s :    -0.000000
      pz      :     0.000000  p :    -0.000000
      px      :    -0.000000
      py      :    -0.000000
      dz2     :     0.000000  d :     0.000000
      dxz     :     0.000000
      dyz     :     0.000000
      dx2y2   :    -0.000000
      dxy     :     0.000000
      f0      :    -0.000000  f :     0.000000
      f+1     :     0.000000
      f-1     :     0.000000
      f+2     :     0.000000
      f-2     :     0.000000
      f+3     :     0.000000
      f-3     :     0.000000

 28 H s       :     0.000000  s :     0.000000
      pz      :     0.000000  p :     0.000000
      px      :     0.000000
      py      :     0.000000
      dz2     :    -0.000000  d :     0.000000
      dxz     :    -0.000000
      dyz     :     0.000000
      dx2y2   :     0.000000
      dxy     :     0.000000
      f0      :     0.000000  f :     0.000000
      f+1     :    -0.000000
      f-1     :    -0.000000
      f+2     :    -0.000000
      f-2     :     0.000000
      f+3     :    -0.000000
      f-3     :    -0.000000

 29 H s       :     0.000000  s :     0.000000
      pz      :    -0.000000  p :     0.000000
      px      :     0.000000
      py      :     0.000000
      dz2     :     0.000000  d :     0.000000
      dxz     :    -0.000000
      dyz     :    -0.000000
      dx2y2   :     0.000000
      dxy     :    -0.000000
      f0      :    -0.000000  f :    -0.000000
      f+1     :     0.000000
      f-1     :    -0.000000
      f+2     :    -0.000000
      f-2     :    -0.000000
      f+3     :    -0.000000
      f-3     :    -0.000000

 30 H s       :     0.000000  s :     0.000000
      pz      :     0.000000  p :     0.000000
      px      :    -0.000000
      py      :     0.000000
      dz2     :    -0.000000  d :     0.000000
      dxz     :    -0.000000
      dyz     :     0.000000
      dx2y2   :     0.000000
      dxy     :     0.000000
      f0      :    -0.000000  f :     0.000000
      f+1     :    -0.000000
      f-1     :     0.000000
      f+2     :     0.000000
      f-2     :    -0.000000
      f+3     :     0.000000
      f-3     :    -0.000000

 31 H s       :    -0.000000  s :    -0.000000
      pz      :    -0.000000  p :    -0.000000
      px      :    -0.000000
      py      :    -0.000000
      dz2     :     0.000000  d :    -0.000000
      dxz     :    -0.000000
      dyz     :    -0.000000
      dx2y2   :    -0.000000
      dxy     :    -0.000000
      f0      :    -0.000000  f :     0.000000
      f+1     :     0.000000
      f-1     :     0.000000
      f+2     :    -0.000000
      f-2     :     0.000000
      f+3     :    -0.000000
      f-3     :    -0.000000


                     *******************************
                     * LOEWDIN POPULATION ANALYSIS *
                     *******************************

-------------------------------------------
LOEWDIN ATOMIC CHARGES AND SPIN POPULATIONS
-------------------------------------------
   0 N :    0.458923   -0.000000
   1 C :    0.041221    0.000000
   2 C :    0.114489    0.000000
   3 C :   -0.199598   -0.000000
   4 C :    0.121206    0.000000
   5 C :    0.041259   -0.000000
   6 H :   -0.030394   -0.000000
   7 H :   -0.039044   -0.000000
   8 N :    0.463831    0.000000
   9 H :   -0.038933    0.000000
  10 H :   -0.033085   -0.000000
  11 C :    0.248534   -0.000000
  12 H :   -0.043945    0.000000
  13 H :   -0.043520   -0.000000
  14 H :   -0.043614    0.000000
  15 H :   -0.134550    0.000000
  16 N :    0.274276    0.000000
  17 C :   -0.078311    0.000000
  18 C :   -0.483594    0.000000
  19 H :   -0.060264   -0.000000
  20 O :    0.405299    0.000000
  21 C :   -0.109832    0.000000
  22 C :    0.111328    0.000000
  23 C :    0.087421   -0.000000
  24 C :    0.089369   -0.000000
  25 C :    0.070615    0.000000
  26 C :    0.079330   -0.000000
  27 H :   -0.043057   -0.000000
  28 H :   -0.052641    0.000000
  29 H :   -0.052726    0.000000
  30 H :   -0.059073    0.000000
  31 H :   -0.060921   -0.000000

----------------------------------------------------
LOEWDIN REDUCED ORBITAL CHARGES AND SPIN POPULATIONS
----------------------------------------------------
CHARGE
  0 N s       :     2.687044  s :     2.687044
      pz      :     1.088714  p :     3.300815
      px      :     1.101331
      py      :     1.110770
      dz2     :     0.031233  d :     0.465897
      dxz     :     0.073788
      dyz     :     0.067303
      dx2y2   :     0.144881
      dxy     :     0.148692
      f0      :     0.005328  f :     0.082951
      f+1     :     0.004577
      f-1     :     0.004735
      f+2     :     0.013107
      f-2     :     0.008740
      f+3     :     0.033548
      f-3     :     0.012915
      g0      :     0.000185  g :     0.004370
      g+1     :     0.000516
      g-1     :     0.000427
      g+2     :     0.000464
      g-2     :     0.000431
      g+3     :     0.000149
      g-3     :     0.000341
      g+4     :     0.000975
      g-4     :     0.000883

  1 C s       :     2.579139  s :     2.579139
      pz      :     0.730217  p :     2.610211
      px      :     0.988325
      py      :     0.891669
      dz2     :     0.050328  d :     0.593202
      dxz     :     0.040856
      dyz     :     0.127350
      dx2y2   :     0.208013
      dxy     :     0.166656
      f0      :     0.009584  f :     0.157504
      f+1     :     0.007669
      f-1     :     0.013928
      f+2     :     0.024932
      f-2     :     0.018561
      f+3     :     0.053451
      f-3     :     0.029378
      g0      :     0.001128  g :     0.018723
      g+1     :     0.000983
      g-1     :     0.002806
      g+2     :     0.002225
      g-2     :     0.001364
      g+3     :     0.000738
      g-3     :     0.001637
      g+4     :     0.003013
      g-4     :     0.004830

  2 C s       :     2.578355  s :     2.578355
      pz      :     0.796403  p :     2.715457
      px      :     0.970528
      py      :     0.948526
      dz2     :     0.038092  d :     0.466655
      dxz     :     0.078861
      dyz     :     0.029552
      dx2y2   :     0.177888
      dxy     :     0.142263
      f0      :     0.008238  f :     0.113028
      f+1     :     0.009080
      f-1     :     0.006233
      f+2     :     0.007956
      f-2     :     0.017733
      f+3     :     0.040456
      f-3     :     0.023332
      g0      :     0.000509  g :     0.012016
      g+1     :     0.001300
      g-1     :     0.000782
      g+2     :     0.001101
      g-2     :     0.001273
      g+3     :     0.000471
      g-3     :     0.000896
      g+4     :     0.003062
      g-4     :     0.002623

  3 C s       :     2.569713  s :     2.569713
      pz      :     0.697119  p :     2.612458
      px      :     0.946145
      py      :     0.969195
      dz2     :     0.060962  d :     0.788613
      dxz     :     0.148016
      dyz     :     0.128215
      dx2y2   :     0.210605
      dxy     :     0.240816
      f0      :     0.014152  f :     0.206766
      f+1     :     0.012768
      f-1     :     0.011161
      f+2     :     0.022130
      f-2     :     0.037184
      f+3     :     0.074913
      f-3     :     0.034458
      g0      :     0.000964  g :     0.022047
      g+1     :     0.003154
      g-1     :     0.002172
      g+2     :     0.001702
      g-2     :     0.002039
      g+3     :     0.000782
      g-3     :     0.002028
      g+4     :     0.004333
      g-4     :     0.004873

  4 C s       :     2.577848  s :     2.577848
      pz      :     0.787734  p :     2.715610
      px      :     0.972243
      py      :     0.955633
      dz2     :     0.039267  d :     0.460844
      dxz     :     0.038512
      dyz     :     0.063383
      dx2y2   :     0.154387
      dxy     :     0.165296
      f0      :     0.007622  f :     0.112504
      f+1     :     0.007149
      f-1     :     0.008885
      f+2     :     0.012185
      f-2     :     0.013043
      f+3     :     0.042846
      f-3     :     0.020774
      g0      :     0.000530  g :     0.011988
      g+1     :     0.000964
      g-1     :     0.000966
      g+2     :     0.001239
      g-2     :     0.001157
      g+3     :     0.000412
      g-3     :     0.001112
      g+4     :     0.002202
      g-4     :     0.003405

  5 C s       :     2.580509  s :     2.580509
      pz      :     0.723853  p :     2.603382
      px      :     0.925203
      py      :     0.954327
      dz2     :     0.046080  d :     0.598513
      dxz     :     0.142028
      dyz     :     0.029783
      dx2y2   :     0.224649
      dxy     :     0.155972
      f0      :     0.010600  f :     0.157564
      f+1     :     0.013117
      f-1     :     0.006806
      f+2     :     0.012508
      f-2     :     0.029984
      f+3     :     0.056453
      f-3     :     0.028096
      g0      :     0.000731  g :     0.018773
      g+1     :     0.003428
      g-1     :     0.000865
      g+2     :     0.001673
      g-2     :     0.001812
      g+3     :     0.000407
      g-3     :     0.001679
      g+4     :     0.005027
      g-4     :     0.003151

  6 H s       :     0.777117  s :     0.777117
      pz      :     0.046356  p :     0.179543
      px      :     0.092750
      py      :     0.040437
      dz2     :     0.005072  d :     0.064135
      dxz     :     0.018588
      dyz     :     0.002470
      dx2y2   :     0.018287
      dxy     :     0.019718
      f0      :     0.001043  f :     0.009599
      f+1     :     0.000966
      f-1     :     0.000334
      f+2     :     0.001152
      f-2     :     0.000737
      f+3     :     0.002901
      f-3     :     0.002466

  7 H s       :     0.776619  s :     0.776619
      pz      :     0.054607  p :     0.186664
      px      :     0.041547
      py      :     0.090510
      dz2     :     0.005699  d :     0.065917
      dxz     :     0.001183
      dyz     :     0.021236
      dx2y2   :     0.014893
      dxy     :     0.022905
      f0      :     0.001006  f :     0.009844
      f+1     :     0.000230
      f-1     :     0.001247
      f+2     :     0.001720
      f-2     :     0.000393
      f+3     :     0.002991
      f-3     :     0.002256

  8 N s       :     2.686031  s :     2.686031
      pz      :     1.197526  p :     3.310608
      px      :     1.037920
      py      :     1.075162
      dz2     :     0.031352  d :     0.449796
      dxz     :     0.082610
      dyz     :     0.019464
      dx2y2   :     0.155069
      dxy     :     0.161301
      f0      :     0.007513  f :     0.084102
      f+1     :     0.007014
      f-1     :     0.003765
      f+2     :     0.006948
      f-2     :     0.009571
      f+3     :     0.029765
      f-3     :     0.019526
      g0      :     0.000186  g :     0.005631
      g+1     :     0.000849
      g-1     :     0.000232
      g+2     :     0.000651
      g-2     :     0.000640
      g+3     :     0.000253
      g-3     :     0.000462
      g+4     :     0.001422
      g-4     :     0.000936

  9 H s       :     0.768422  s :     0.768422
      pz      :     0.052275  p :     0.193919
      px      :     0.090458
      py      :     0.051186
      dz2     :     0.005062  d :     0.066705
      dxz     :     0.018513
      dyz     :     0.003769
      dx2y2   :     0.019915
      dxy     :     0.019446
      f0      :     0.001118  f :     0.009887
      f+1     :     0.000954
      f-1     :     0.000387
      f+2     :     0.000889
      f-2     :     0.001104
      f+3     :     0.003319
      f-3     :     0.002116

 10 H s       :     0.778543  s :     0.778543
      pz      :     0.047478  p :     0.180665
      px      :     0.036039
      py      :     0.097149
      dz2     :     0.005727  d :     0.064292
      dxz     :     0.001082
      dyz     :     0.019616
      dx2y2   :     0.015413
      dxy     :     0.022454
      f0      :     0.000931  f :     0.009585
      f+1     :     0.000206
      f-1     :     0.001235
      f+2     :     0.001673
      f-2     :     0.000307
      f+3     :     0.003158
      f-3     :     0.002076

 11 C s       :     2.546447  s :     2.546447
      pz      :     0.967884  p :     2.674227
      px      :     0.819591
      py      :     0.886752
      dz2     :     0.072523  d :     0.418032
      dxz     :     0.125427
      dyz     :     0.028814
      dx2y2   :     0.095495
      dxy     :     0.095773
      f0      :     0.011121  f :     0.104881
      f+1     :     0.013330
      f-1     :     0.010976
      f+2     :     0.006569
      f-2     :     0.019220
      f+3     :     0.025265
      f-3     :     0.018399
      g0      :     0.000395  g :     0.007878
      g+1     :     0.000889
      g-1     :     0.000641
      g+2     :     0.000566
      g-2     :     0.000787
      g+3     :     0.000228
      g-3     :     0.001090
      g+4     :     0.001518
      g-4     :     0.001763

 12 H s       :     0.780635  s :     0.780635
      pz      :     0.056443  p :     0.186694
      px      :     0.045035
      py      :     0.085217
      dz2     :     0.004615  d :     0.067137
      dxz     :     0.004150
      dyz     :     0.023831
      dx2y2   :     0.015145
      dxy     :     0.019396
      f0      :     0.001373  f :     0.009480
      f+1     :     0.000201
      f-1     :     0.001137
      f+2     :     0.001320
      f-2     :     0.001055
      f+3     :     0.002238
      f-3     :     0.002156

 13 H s       :     0.781941  s :     0.781941
      pz      :     0.081947  p :     0.186347
      px      :     0.054722
      py      :     0.049679
      dz2     :     0.022823  d :     0.065935
      dxz     :     0.015595
      dyz     :     0.013810
      dx2y2   :     0.005812
      dxy     :     0.007895
      f0      :     0.002906  f :     0.009296
      f+1     :     0.001948
      f-1     :     0.000928
      f+2     :     0.001383
      f-2     :     0.001604
      f+3     :     0.000314
      f-3     :     0.000215

 14 H s       :     0.781967  s :     0.781967
      pz      :     0.077816  p :     0.186172
      px      :     0.060004
      py      :     0.048351
      dz2     :     0.022056  d :     0.066139
      dxz     :     0.013648
      dyz     :     0.012360
      dx2y2   :     0.007422
      dxy     :     0.010653
      f0      :     0.002378  f :     0.009337
      f+1     :     0.002039
      f-1     :     0.000539
      f+2     :     0.001552
      f-2     :     0.001874
      f+3     :     0.000450
      f-3     :     0.000506

 15 H s       :     0.710529  s :     0.710529
      pz      :     0.097886  p :     0.282225
      px      :     0.047094
      py      :     0.137246
      dz2     :     0.010954  d :     0.119829
      dxz     :     0.002246
      dyz     :     0.047005
      dx2y2   :     0.027097
      dxy     :     0.032527
      f0      :     0.002961  f :     0.021966
      f+1     :     0.000406
      f-1     :     0.002939
      f+2     :     0.005167
      f-2     :     0.000969
      f+3     :     0.005489
      f-3     :     0.004035

 16 N s       :     2.878262  s :     2.878262
      pz      :     0.963905  p :     3.354841
      px      :     1.031807
      py      :     1.359129
      dz2     :     0.032064  d :     0.399687
      dxz     :     0.119037
      dyz     :     0.015159
      dx2y2   :     0.127041
      dxy     :     0.106386
      f0      :     0.006340  f :     0.086418
      f+1     :     0.007986
      f-1     :     0.002505
      f+2     :     0.007643
      f-2     :     0.016276
      f+3     :     0.026319
      f-3     :     0.019349
      g0      :     0.000252  g :     0.006516
      g+1     :     0.001409
      g-1     :     0.000162
      g+2     :     0.000504
      g-2     :     0.000651
      g+3     :     0.000200
      g-3     :     0.000509
      g+4     :     0.001380
      g-4     :     0.001448

 17 C s       :     2.622008  s :     2.622008
      pz      :     0.731539  p :     2.679764
      px      :     0.977203
      py      :     0.971021
      dz2     :     0.051835  d :     0.605452
      dxz     :     0.093722
      dyz     :     0.038120
      dx2y2   :     0.231216
      dxy     :     0.190560
      f0      :     0.010518  f :     0.152132
      f+1     :     0.012755
      f-1     :     0.007683
      f+2     :     0.008583
      f-2     :     0.020654
      f+3     :     0.061483
      f-3     :     0.030456
      g0      :     0.000836  g :     0.018954
      g+1     :     0.002088
      g-1     :     0.001406
      g+2     :     0.001759
      g-2     :     0.001816
      g+3     :     0.000739
      g-3     :     0.001514
      g+4     :     0.003784
      g-4     :     0.005012

 18 C s       :     2.619732  s :     2.619732
      pz      :     0.661030  p :     2.625701
      px      :     0.970861
      py      :     0.993810
      dz2     :     0.072237  d :     0.943373
      dxz     :     0.118562
      dyz     :     0.128620
      dx2y2   :     0.350786
      dxy     :     0.273168
      f0      :     0.015956  f :     0.259906
      f+1     :     0.015942
      f-1     :     0.015276
      f+2     :     0.023447
      f-2     :     0.035426
      f+3     :     0.083221
      f-3     :     0.070638
      g0      :     0.002117  g :     0.034882
      g+1     :     0.002692
      g-1     :     0.002931
      g+2     :     0.002298
      g-2     :     0.003917
      g+3     :     0.002706
      g-3     :     0.002985
      g+4     :     0.004814
      g-4     :     0.010424

 19 H s       :     0.805680  s :     0.805680
      pz      :     0.044186  p :     0.181202
      px      :     0.036460
      py      :     0.100556
      dz2     :     0.005583  d :     0.064137
      dxz     :     0.000678
      dyz     :     0.019574
      dx2y2   :     0.015255
      dxy     :     0.023048
      f0      :     0.000926  f :     0.009245
      f+1     :     0.000206
      f-1     :     0.001134
      f+2     :     0.001660
      f-2     :     0.000234
      f+3     :     0.003073
      f-3     :     0.002011

 20 O s       :     3.248447  s :     3.248447
      pz      :     1.178294  p :     4.220154
      px      :     1.513540
      py      :     1.528320
      dz2     :     0.010065  d :     0.102733
      dxz     :     0.012216
      dyz     :     0.010648
      dx2y2   :     0.039920
      dxy     :     0.029883
      f0      :     0.001460  f :     0.022131
      f+1     :     0.001594
      f-1     :     0.001499
      f+2     :     0.001026
      f-2     :     0.003185
      f+3     :     0.007137
      f-3     :     0.006230
      g0      :     0.000062  g :     0.001237
      g+1     :     0.000075
      g-1     :     0.000064
      g+2     :     0.000044
      g-2     :     0.000122
      g+3     :     0.000100
      g-3     :     0.000115
      g+4     :     0.000227
      g-4     :     0.000427

 21 C s       :     2.573104  s :     2.573104
      pz      :     0.905596  p :     2.745018
      px      :     0.897741
      py      :     0.941681
      dz2     :     0.125011  d :     0.622806
      dxz     :     0.092599
      dyz     :     0.114472
      dx2y2   :     0.154357
      dxy     :     0.136368
      f0      :     0.013726  f :     0.154489
      f+1     :     0.016938
      f-1     :     0.020171
      f+2     :     0.031898
      f-2     :     0.016907
      f+3     :     0.029604
      f-3     :     0.025246
      g0      :     0.000928  g :     0.014416
      g+1     :     0.001294
      g-1     :     0.001485
      g+2     :     0.001461
      g-2     :     0.001580
      g+3     :     0.002012
      g-3     :     0.002216
      g+4     :     0.001771
      g-4     :     0.001669

 22 C s       :     2.579570  s :     2.579570
      pz      :     0.848314  p :     2.673209
      px      :     0.851675
      py      :     0.973220
      dz2     :     0.064517  d :     0.506975
      dxz     :     0.065920
      dyz     :     0.129412
      dx2y2   :     0.112829
      dxy     :     0.134296
      f0      :     0.014938  f :     0.117216
      f+1     :     0.014184
      f-1     :     0.009941
      f+2     :     0.020370
      f-2     :     0.013960
      f+3     :     0.024840
      f-3     :     0.018984
      g0      :     0.000800  g :     0.011702
      g+1     :     0.001157
      g-1     :     0.001199
      g+2     :     0.001040
      g-2     :     0.001142
      g+3     :     0.001870
      g-3     :     0.001173
      g+4     :     0.001957
      g-4     :     0.001365

 23 C s       :     2.585924  s :     2.585924
      pz      :     0.863898  p :     2.702360
      px      :     0.857030
      py      :     0.981432
      dz2     :     0.065454  d :     0.499042
      dxz     :     0.069893
      dyz     :     0.128507
      dx2y2   :     0.118673
      dxy     :     0.116515
      f0      :     0.016087  f :     0.113710
      f+1     :     0.008967
      f-1     :     0.013042
      f+2     :     0.023105
      f-2     :     0.011788
      f+3     :     0.018243
      f-3     :     0.022478
      g0      :     0.000752  g :     0.011543
      g+1     :     0.000711
      g-1     :     0.001739
      g+2     :     0.000951
      g-2     :     0.001267
      g+3     :     0.001162
      g-3     :     0.001836
      g+4     :     0.001696
      g-4     :     0.001427

 24 C s       :     2.587854  s :     2.587854
      pz      :     0.874972  p :     2.690289
      px      :     0.872894
      py      :     0.942423
      dz2     :     0.114630  d :     0.506533
      dxz     :     0.091456
      dyz     :     0.083513
      dx2y2   :     0.123176
      dxy     :     0.093758
      f0      :     0.010174  f :     0.114447
      f+1     :     0.016254
      f-1     :     0.016731
      f+2     :     0.023137
      f-2     :     0.015849
      f+3     :     0.016688
      f-3     :     0.015615
      g0      :     0.000786  g :     0.011508
      g+1     :     0.001337
      g-1     :     0.000904
      g+2     :     0.001381
      g-2     :     0.001562
      g+3     :     0.001985
      g-3     :     0.001903
      g+4     :     0.000721
      g-4     :     0.000930

 25 C s       :     2.585424  s :     2.585424
      pz      :     0.870004  p :     2.714794
      px      :     0.880782
      py      :     0.964008
      dz2     :     0.064894  d :     0.503719
      dxz     :     0.067173
      dyz     :     0.131637
      dx2y2   :     0.108579
      dxy     :     0.131436
      f0      :     0.015071  f :     0.113911
      f+1     :     0.013930
      f-1     :     0.009276
      f+2     :     0.020386
      f-2     :     0.013791
      f+3     :     0.022938
      f-3     :     0.018521
      g0      :     0.000787  g :     0.011537
      g+1     :     0.001192
      g-1     :     0.001151
      g+2     :     0.001091
      g-2     :     0.001123
      g+3     :     0.001905
      g-3     :     0.001101
      g+4     :     0.001907
      g-4     :     0.001280

 26 C s       :     2.578378  s :     2.578378
      pz      :     0.862802  p :     2.698203
      px      :     0.853382
      py      :     0.982019
      dz2     :     0.070244  d :     0.515454
      dxz     :     0.073383
      dyz     :     0.131974
      dx2y2   :     0.114615
      dxy     :     0.125238
      f0      :     0.017102  f :     0.116982
      f+1     :     0.008966
      f-1     :     0.014202
      f+2     :     0.022853
      f-2     :     0.012141
      f+3     :     0.018221
      f-3     :     0.023497
      g0      :     0.000748  g :     0.011653
      g+1     :     0.000738
      g-1     :     0.001742
      g+2     :     0.001015
      g-2     :     0.001283
      g+3     :     0.001225
      g-3     :     0.001818
      g+4     :     0.001699
      g-4     :     0.001385

 27 H s       :     0.782770  s :     0.782770
      pz      :     0.065640  p :     0.185854
      px      :     0.054909
      py      :     0.065305
      dz2     :     0.015379  d :     0.064859
      dxz     :     0.011571
      dyz     :     0.012843
      dx2y2   :     0.014781
      dxy     :     0.010286
      f0      :     0.000943  f :     0.009574
      f+1     :     0.001110
      f-1     :     0.001652
      f+2     :     0.002169
      f-2     :     0.001657
      f+3     :     0.000920
      f-3     :     0.001122

 28 H s       :     0.792508  s :     0.792508
      pz      :     0.065066  p :     0.186005
      px      :     0.072213
      py      :     0.048725
      dz2     :     0.015127  d :     0.064524
      dxz     :     0.013548
      dyz     :     0.009934
      dx2y2   :     0.012675
      dxy     :     0.013240
      f0      :     0.000849  f :     0.009605
      f+1     :     0.002164
      f-1     :     0.000599
      f+2     :     0.001848
      f-2     :     0.001881
      f+3     :     0.001286
      f-3     :     0.000978

 29 H s       :     0.793752  s :     0.793752
      pz      :     0.046095  p :     0.185286
      px      :     0.049702
      py      :     0.089488
      dz2     :     0.004905  d :     0.064149
      dxz     :     0.001894
      dyz     :     0.021031
      dx2y2   :     0.016116
      dxy     :     0.020203
      f0      :     0.001231  f :     0.009539
      f+1     :     0.000265
      f-1     :     0.001075
      f+2     :     0.001526
      f-2     :     0.000576
      f+3     :     0.002418
      f-3     :     0.002448

 30 H s       :     0.796491  s :     0.796491
      pz      :     0.068494  p :     0.188057
      px      :     0.057599
      py      :     0.061964
      dz2     :     0.016155  d :     0.064887
      dxz     :     0.011810
      dyz     :     0.012644
      dx2y2   :     0.014147
      dxy     :     0.010132
      f0      :     0.001029  f :     0.009638
      f+1     :     0.001090
      f-1     :     0.001709
      f+2     :     0.002212
      f-2     :     0.001650
      f+3     :     0.000859
      f-3     :     0.001089

 31 H s       :     0.792340  s :     0.792340
      pz      :     0.066789  p :     0.192570
      px      :     0.074233
      py      :     0.051547
      dz2     :     0.015925  d :     0.066299
      dxz     :     0.014031
      dyz     :     0.010465
      dx2y2   :     0.012399
      dxy     :     0.013478
      f0      :     0.000921  f :     0.009712
      f+1     :     0.002232
      f-1     :     0.000614
      f+2     :     0.001862
      f-2     :     0.001904
      f+3     :     0.001217
      f-3     :     0.000961


SPIN
  0 N s       :    -0.000000  s :    -0.000000
      pz      :     0.000000  p :    -0.000000
      px      :    -0.000000
      py      :     0.000000
      dz2     :     0.000000  d :    -0.000000
      dxz     :     0.000000
      dyz     :    -0.000000
      dx2y2   :    -0.000000
      dxy     :    -0.000000
      f0      :    -0.000000  f :     0.000000
      f+1     :     0.000000
      f-1     :    -0.000000
      f+2     :    -0.000000
      f-2     :    -0.000000
      f+3     :     0.000000
      f-3     :     0.000000
      g0      :     0.000000  g :    -0.000000
      g+1     :    -0.000000
      g-1     :     0.000000
      g+2     :    -0.000000
      g-2     :    -0.000000
      g+3     :     0.000000
      g-3     :    -0.000000
      g+4     :    -0.000000
      g-4     :     0.000000

  1 C s       :     0.000000  s :     0.000000
      pz      :    -0.000000  p :     0.000000
      px      :     0.000000
      py      :    -0.000000
      dz2     :    -0.000000  d :     0.000000
      dxz     :    -0.000000
      dyz     :     0.000000
      dx2y2   :     0.000000
      dxy     :     0.000000
      f0      :    -0.000000  f :     0.000000
      f+1     :    -0.000000
      f-1     :     0.000000
      f+2     :     0.000000
      f-2     :    -0.000000
      f+3     :    -0.000000
      f-3     :     0.000000
      g0      :    -0.000000  g :     0.000000
      g+1     :     0.000000
      g-1     :    -0.000000
      g+2     :     0.000000
      g-2     :    -0.000000
      g+3     :    -0.000000
      g-3     :     0.000000
      g+4     :     0.000000
      g-4     :     0.000000

  2 C s       :     0.000000  s :     0.000000
      pz      :    -0.000000  p :    -0.000000
      px      :    -0.000000
      py      :    -0.000000
      dz2     :     0.000000  d :     0.000000
      dxz     :    -0.000000
      dyz     :    -0.000000
      dx2y2   :     0.000000
      dxy     :     0.000000
      f0      :    -0.000000  f :     0.000000
      f+1     :     0.000000
      f-1     :     0.000000
      f+2     :     0.000000
      f-2     :     0.000000
      f+3     :    -0.000000
      f-3     :    -0.000000
      g0      :    -0.000000  g :    -0.000000
      g+1     :     0.000000
      g-1     :    -0.000000
      g+2     :    -0.000000
      g-2     :    -0.000000
      g+3     :    -0.000000
      g-3     :    -0.000000
      g+4     :    -0.000000
      g-4     :     0.000000

  3 C s       :    -0.000000  s :    -0.000000
      pz      :    -0.000000  p :    -0.000000
      px      :    -0.000000
      py      :     0.000000
      dz2     :    -0.000000  d :    -0.000000
      dxz     :     0.000000
      dyz     :    -0.000000
      dx2y2   :     0.000000
      dxy     :    -0.000000
      f0      :     0.000000  f :     0.000000
      f+1     :     0.000000
      f-1     :     0.000000
      f+2     :     0.000000
      f-2     :     0.000000
      f+3     :    -0.000000
      f-3     :    -0.000000
      g0      :     0.000000  g :     0.000000
      g+1     :     0.000000
      g-1     :    -0.000000
      g+2     :     0.000000
      g-2     :    -0.000000
      g+3     :    -0.000000
      g-3     :     0.000000
      g+4     :     0.000000
      g-4     :     0.000000

  4 C s       :    -0.000000  s :    -0.000000
      pz      :    -0.000000  p :     0.000000
      px      :     0.000000
      py      :     0.000000
      dz2     :     0.000000  d :     0.000000
      dxz     :    -0.000000
      dyz     :    -0.000000
      dx2y2   :    -0.000000
      dxy     :    -0.000000
      f0      :     0.000000  f :     0.000000
      f+1     :     0.000000
      f-1     :    -0.000000
      f+2     :    -0.000000
      f-2     :    -0.000000
      f+3     :     0.000000
      f-3     :    -0.000000
      g0      :     0.000000  g :     0.000000
      g+1     :    -0.000000
      g-1     :    -0.000000
      g+2     :     0.000000
      g-2     :     0.000000
      g+3     :    -0.000000
      g-3     :     0.000000
      g+4     :    -0.000000
      g-4     :     0.000000

  5 C s       :    -0.000000  s :    -0.000000
      pz      :     0.000000  p :    -0.000000
      px      :    -0.000000
      py      :    -0.000000
      dz2     :     0.000000  d :     0.000000
      dxz     :     0.000000
      dyz     :    -0.000000
      dx2y2   :     0.000000
      dxy     :     0.000000
      f0      :    -0.000000  f :     0.000000
      f+1     :     0.000000
      f-1     :     0.000000
      f+2     :    -0.000000
      f-2     :     0.000000
      f+3     :    -0.000000
      f-3     :     0.000000
      g0      :    -0.000000  g :    -0.000000
      g+1     :     0.000000
      g-1     :     0.000000
      g+2     :     0.000000
      g-2     :    -0.000000
      g+3     :     0.000000
      g-3     :    -0.000000
      g+4     :     0.000000
      g-4     :    -0.000000

  6 H s       :    -0.000000  s :    -0.000000
      pz      :     0.000000  p :     0.000000
      px      :     0.000000
      py      :     0.000000
      dz2     :    -0.000000  d :     0.000000
      dxz     :    -0.000000
      dyz     :    -0.000000
      dx2y2   :    -0.000000
      dxy     :     0.000000
      f0      :    -0.000000  f :     0.000000
      f+1     :     0.000000
      f-1     :     0.000000
      f+2     :    -0.000000
      f-2     :    -0.000000
      f+3     :     0.000000
      f-3     :    -0.000000

  7 H s       :    -0.000000  s :    -0.000000
      pz      :    -0.000000  p :     0.000000
      px      :    -0.000000
      py      :     0.000000
      dz2     :     0.000000  d :     0.000000
      dxz     :     0.000000
      dyz     :    -0.000000
      dx2y2   :    -0.000000
      dxy     :     0.000000
      f0      :     0.000000  f :     0.000000
      f+1     :    -0.000000
      f-1     :     0.000000
      f+2     :    -0.000000
      f-2     :    -0.000000
      f+3     :     0.000000
      f-3     :    -0.000000

  8 N s       :     0.000000  s :     0.000000
      pz      :     0.000000  p :    -0.000000
      px      :    -0.000000
      py      :    -0.000000
      dz2     :    -0.000000  d :    -0.000000
      dxz     :    -0.000000
      dyz     :    -0.000000
      dx2y2   :    -0.000000
      dxy     :    -0.000000
      f0      :    -0.000000  f :    -0.000000
      f+1     :    -0.000000
      f-1     :    -0.000000
      f+2     :    -0.000000
      f-2     :     0.000000
      f+3     :    -0.000000
      f-3     :    -0.000000
      g0      :    -0.000000  g :    -0.000000
      g+1     :     0.000000
      g-1     :    -0.000000
      g+2     :     0.000000
      g-2     :    -0.000000
      g+3     :     0.000000
      g-3     :    -0.000000
      g+4     :     0.000000
      g-4     :    -0.000000

  9 H s       :     0.000000  s :     0.000000
      pz      :    -0.000000  p :     0.000000
      px      :    -0.000000
      py      :     0.000000
      dz2     :     0.000000  d :    -0.000000
      dxz     :    -0.000000
      dyz     :    -0.000000
      dx2y2   :    -0.000000
      dxy     :    -0.000000
      f0      :    -0.000000  f :     0.000000
      f+1     :    -0.000000
      f-1     :     0.000000
      f+2     :    -0.000000
      f-2     :    -0.000000
      f+3     :     0.000000
      f-3     :     0.000000

 10 H s       :    -0.000000  s :    -0.000000
      pz      :     0.000000  p :    -0.000000
      px      :     0.000000
      py      :    -0.000000
      dz2     :    -0.000000  d :    -0.000000
      dxz     :    -0.000000
      dyz     :     0.000000
      dx2y2   :     0.000000
      dxy     :    -0.000000
      f0      :    -0.000000  f :     0.000000
      f+1     :     0.000000
      f-1     :    -0.000000
      f+2     :    -0.000000
      f-2     :     0.000000
      f+3     :     0.000000
      f-3     :    -0.000000

 11 C s       :    -0.000000  s :    -0.000000
      pz      :    -0.000000  p :    -0.000000
      px      :    -0.000000
      py      :    -0.000000
      dz2     :     0.000000  d :    -0.000000
      dxz     :     0.000000
      dyz     :    -0.000000
      dx2y2   :    -0.000000
      dxy     :    -0.000000
      f0      :    -0.000000  f :    -0.000000
      f+1     :    -0.000000
      f-1     :     0.000000
      f+2     :     0.000000
      f-2     :    -0.000000
      f+3     :     0.000000
      f-3     :    -0.000000
      g0      :    -0.000000  g :     0.000000
      g+1     :     0.000000
      g-1     :     0.000000
      g+2     :    -0.000000
      g-2     :     0.000000
      g+3     :     0.000000
      g-3     :    -0.000000
      g+4     :    -0.000000
      g-4     :     0.000000

 12 H s       :     0.000000  s :     0.000000
      pz      :    -0.000000  p :     0.000000
      px      :     0.000000
      py      :     0.000000
      dz2     :    -0.000000  d :     0.000000
      dxz     :    -0.000000
      dyz     :     0.000000
      dx2y2   :     0.000000
      dxy     :     0.000000
      f0      :    -0.000000  f :     0.000000
      f+1     :     0.000000
      f-1     :    -0.000000
      f+2     :    -0.000000
      f-2     :     0.000000
      f+3     :     0.000000
      f-3     :     0.000000

 13 H s       :    -0.000000  s :    -0.000000
      pz      :    -0.000000  p :    -0.000000
      px      :    -0.000000
      py      :     0.000000
      dz2     :    -0.000000  d :    -0.000000
      dxz     :     0.000000
      dyz     :    -0.000000
      dx2y2   :    -0.000000
      dxy     :    -0.000000
      f0      :     0.000000  f :    -0.000000
      f+1     :    -0.000000
      f-1     :    -0.000000
      f+2     :    -0.000000
      f-2     :    -0.000000
      f+3     :     0.000000
      f-3     :    -0.000000

 14 H s       :     0.000000  s :     0.000000
      pz      :     0.000000  p :    -0.000000
      px      :    -0.000000
      py      :    -0.000000
      dz2     :    -0.000000  d :    -0.000000
      dxz     :     0.000000
      dyz     :    -0.000000
      dx2y2   :    -0.000000
      dxy     :    -0.000000
      f0      :     0.000000  f :     0.000000
      f+1     :    -0.000000
      f-1     :     0.000000
      f+2     :     0.000000
      f-2     :     0.000000
      f+3     :     0.000000
      f-3     :    -0.000000

 15 H s       :     0.000000  s :     0.000000
      pz      :     0.000000  p :    -0.000000
      px      :    -0.000000
      py      :    -0.000000
      dz2     :    -0.000000  d :    -0.000000
      dxz     :     0.000000
      dyz     :    -0.000000
      dx2y2   :    -0.000000
      dxy     :     0.000000
      f0      :     0.000000  f :    -0.000000
      f+1     :    -0.000000
      f-1     :    -0.000000
      f+2     :    -0.000000
      f-2     :     0.000000
      f+3     :    -0.000000
      f-3     :    -0.000000

 16 N s       :     0.000000  s :     0.000000
      pz      :    -0.000000  p :    -0.000000
      px      :     0.000000
      py      :    -0.000000
      dz2     :     0.000000  d :     0.000000
      dxz     :     0.000000
      dyz     :     0.000000
      dx2y2   :     0.000000
      dxy     :    -0.000000
      f0      :    -0.000000  f :    -0.000000
      f+1     :    -0.000000
      f-1     :     0.000000
      f+2     :     0.000000
      f-2     :     0.000000
      f+3     :    -0.000000
      f-3     :    -0.000000
      g0      :     0.000000  g :     0.000000
      g+1     :    -0.000000
      g-1     :     0.000000
      g+2     :    -0.000000
      g-2     :     0.000000
      g+3     :     0.000000
      g-3     :    -0.000000
      g+4     :     0.000000
      g-4     :     0.000000

 17 C s       :     0.000000  s :     0.000000
      pz      :     0.000000  p :     0.000000
      px      :     0.000000
      py      :    -0.000000
      dz2     :    -0.000000  d :    -0.000000
      dxz     :    -0.000000
      dyz     :    -0.000000
      dx2y2   :     0.000000
      dxy     :    -0.000000
      f0      :     0.000000  f :    -0.000000
      f+1     :    -0.000000
      f-1     :     0.000000
      f+2     :    -0.000000
      f-2     :    -0.000000
      f+3     :     0.000000
      f-3     :    -0.000000
      g0      :     0.000000  g :     0.000000
      g+1     :    -0.000000
      g-1     :     0.000000
      g+2     :    -0.000000
      g-2     :     0.000000
      g+3     :     0.000000
      g-3     :     0.000000
      g+4     :     0.000000
      g-4     :     0.000000

 18 C s       :     0.000000  s :     0.000000
      pz      :    -0.000000  p :    -0.000000
      px      :     0.000000
      py      :     0.000000
      dz2     :     0.000000  d :    -0.000000
      dxz     :     0.000000
      dyz     :     0.000000
      dx2y2   :    -0.000000
      dxy     :     0.000000
      f0      :     0.000000  f :    -0.000000
      f+1     :    -0.000000
      f-1     :     0.000000
      f+2     :     0.000000
      f-2     :     0.000000
      f+3     :    -0.000000
      f-3     :    -0.000000
      g0      :     0.000000  g :     0.000000
      g+1     :    -0.000000
      g-1     :    -0.000000
      g+2     :     0.000000
      g-2     :     0.000000
      g+3     :     0.000000
      g-3     :    -0.000000
      g+4     :     0.000000
      g-4     :     0.000000

 19 H s       :    -0.000000  s :    -0.000000
      pz      :     0.000000  p :     0.000000
      px      :    -0.000000
      py      :     0.000000
      dz2     :     0.000000  d :     0.000000
      dxz     :     0.000000
      dyz     :     0.000000
      dx2y2   :    -0.000000
      dxy     :     0.000000
      f0      :    -0.000000  f :    -0.000000
      f+1     :    -0.000000
      f-1     :    -0.000000
      f+2     :    -0.000000
      f-2     :    -0.000000
      f+3     :     0.000000
      f-3     :     0.000000

 20 O s       :    -0.000000  s :    -0.000000
      pz      :     0.000000  p :     0.000000
      px      :     0.000000
      py      :     0.000000
      dz2     :     0.000000  d :    -0.000000
      dxz     :    -0.000000
      dyz     :    -0.000000
      dx2y2   :    -0.000000
      dxy     :    -0.000000
      f0      :    -0.000000  f :    -0.000000
      f+1     :    -0.000000
      f-1     :    -0.000000
      f+2     :    -0.000000
      f-2     :    -0.000000
      f+3     :    -0.000000
      f-3     :    -0.000000
      g0      :    -0.000000  g :    -0.000000
      g+1     :    -0.000000
      g-1     :    -0.000000
      g+2     :    -0.000000
      g-2     :    -0.000000
      g+3     :    -0.000000
      g-3     :     0.000000
      g+4     :    -0.000000
      g-4     :    -0.000000

 21 C s       :     0.000000  s :     0.000000
      pz      :    -0.000000  p :    -0.000000
      px      :    -0.000000
      py      :     0.000000
      dz2     :     0.000000  d :     0.000000
      dxz     :     0.000000
      dyz     :    -0.000000
      dx2y2   :     0.000000
      dxy     :     0.000000
      f0      :     0.000000  f :    -0.000000
      f+1     :     0.000000
      f-1     :     0.000000
      f+2     :    -0.000000
      f-2     :    -0.000000
      f+3     :    -0.000000
      f-3     :    -0.000000
      g0      :     0.000000  g :    -0.000000
      g+1     :    -0.000000
      g-1     :    -0.000000
      g+2     :    -0.000000
      g-2     :    -0.000000
      g+3     :    -0.000000
      g-3     :    -0.000000
      g+4     :    -0.000000
      g-4     :    -0.000000

 22 C s       :     0.000000  s :     0.000000
      pz      :    -0.000000  p :     0.000000
      px      :     0.000000
      py      :     0.000000
      dz2     :     0.000000  d :     0.000000
      dxz     :     0.000000
      dyz     :     0.000000
      dx2y2   :    -0.000000
      dxy     :     0.000000
      f0      :    -0.000000  f :    -0.000000
      f+1     :     0.000000
      f-1     :    -0.000000
      f+2     :    -0.000000
      f-2     :    -0.000000
      f+3     :     0.000000
      f-3     :    -0.000000
      g0      :    -0.000000  g :     0.000000
      g+1     :    -0.000000
      g-1     :     0.000000
      g+2     :    -0.000000
      g-2     :     0.000000
      g+3     :    -0.000000
      g-3     :    -0.000000
      g+4     :    -0.000000
      g-4     :     0.000000

 23 C s       :    -0.000000  s :    -0.000000
      pz      :     0.000000  p :    -0.000000
      px      :    -0.000000
      py      :    -0.000000
      dz2     :     0.000000  d :     0.000000
      dxz     :     0.000000
      dyz     :    -0.000000
      dx2y2   :     0.000000
      dxy     :     0.000000
      f0      :     0.000000  f :     0.000000
      f+1     :    -0.000000
      f-1     :     0.000000
      f+2     :     0.000000
      f-2     :     0.000000
      f+3     :     0.000000
      f-3     :     0.000000
      g0      :    -0.000000  g :     0.000000
      g+1     :    -0.000000
      g-1     :    -0.000000
      g+2     :     0.000000
      g-2     :     0.000000
      g+3     :     0.000000
      g-3     :    -0.000000
      g+4     :     0.000000
      g-4     :     0.000000

 24 C s       :    -0.000000  s :    -0.000000
      pz      :     0.000000  p :    -0.000000
      px      :    -0.000000
      py      :     0.000000
      dz2     :    -0.000000  d :    -0.000000
      dxz     :    -0.000000
      dyz     :     0.000000
      dx2y2   :     0.000000
      dxy     :    -0.000000
      f0      :     0.000000  f :    -0.000000
      f+1     :    -0.000000
      f-1     :     0.000000
      f+2     :     0.000000
      f-2     :     0.000000
      f+3     :    -0.000000
      f-3     :     0.000000
      g0      :    -0.000000  g :     0.000000
      g+1     :     0.000000
      g-1     :    -0.000000
      g+2     :     0.000000
      g-2     :    -0.000000
      g+3     :     0.000000
      g-3     :     0.000000
      g+4     :     0.000000
      g-4     :     0.000000

 25 C s       :     0.000000  s :     0.000000
      pz      :    -0.000000  p :     0.000000
      px      :    -0.000000
      py      :     0.000000
      dz2     :    -0.000000  d :    -0.000000
      dxz     :    -0.000000
      dyz     :    -0.000000
      dx2y2   :     0.000000
      dxy     :    -0.000000
      f0      :    -0.000000  f :     0.000000
      f+1     :    -0.000000
      f-1     :    -0.000000
      f+2     :    -0.000000
      f-2     :    -0.000000
      f+3     :     0.000000
      f-3     :    -0.000000
      g0      :    -0.000000  g :    -0.000000
      g+1     :    -0.000000
      g-1     :    -0.000000
      g+2     :    -0.000000
      g-2     :     0.000000
      g+3     :     0.000000
      g-3     :    -0.000000
      g+4     :    -0.000000
      g-4     :    -0.000000

 26 C s       :    -0.000000  s :    -0.000000
      pz      :    -0.000000  p :    -0.000000
      px      :    -0.000000
      py      :    -0.000000
      dz2     :    -0.000000  d :     0.000000
      dxz     :     0.000000
      dyz     :     0.000000
      dx2y2   :     0.000000
      dxy     :     0.000000
      f0      :    -0.000000  f :    -0.000000
      f+1     :    -0.000000
      f-1     :     0.000000
      f+2     :    -0.000000
      f-2     :     0.000000
      f+3     :    -0.000000
      f-3     :    -0.000000
      g0      :     0.000000  g :     0.000000
      g+1     :    -0.000000
      g-1     :     0.000000
      g+2     :     0.000000
      g-2     :     0.000000
      g+3     :     0.000000
      g-3     :    -0.000000
      g+4     :     0.000000
      g-4     :     0.000000

 27 H s       :    -0.000000  s :    -0.000000
      pz      :     0.000000  p :     0.000000
      px      :    -0.000000
      py      :     0.000000
      dz2     :     0.000000  d :    -0.000000
      dxz     :    -0.000000
      dyz     :    -0.000000
      dx2y2   :    -0.000000
      dxy     :    -0.000000
      f0      :     0.000000  f :     0.000000
      f+1     :     0.000000
      f-1     :     0.000000
      f+2     :     0.000000
      f-2     :     0.000000
      f+3     :     0.000000
      f-3     :     0.000000

 28 H s       :     0.000000  s :     0.000000
      pz      :     0.000000  p :     0.000000
      px      :     0.000000
      py      :    -0.000000
      dz2     :     0.000000  d :    -0.000000
      dxz     :     0.000000
      dyz     :    -0.000000
      dx2y2   :    -0.000000
      dxy     :    -0.000000
      f0      :     0.000000  f :     0.000000
      f+1     :     0.000000
      f-1     :     0.000000
      f+2     :     0.000000
      f-2     :     0.000000
      f+3     :     0.000000
      f-3     :    -0.000000

 29 H s       :     0.000000  s :     0.000000
      pz      :    -0.000000  p :    -0.000000
      px      :    -0.000000
      py      :    -0.000000
      dz2     :     0.000000  d :     0.000000
      dxz     :     0.000000
      dyz     :     0.000000
      dx2y2   :     0.000000
      dxy     :    -0.000000
      f0      :    -0.000000  f :     0.000000
      f+1     :     0.000000
      f-1     :     0.000000
      f+2     :     0.000000
      f-2     :     0.000000
      f+3     :    -0.000000
      f-3     :     0.000000

 30 H s       :     0.000000  s :     0.000000
      pz      :     0.000000  p :     0.000000
      px      :    -0.000000
      py      :     0.000000
      dz2     :     0.000000  d :    -0.000000
      dxz     :    -0.000000
      dyz     :    -0.000000
      dx2y2   :     0.000000
      dxy     :    -0.000000
      f0      :     0.000000  f :    -0.000000
      f+1     :     0.000000
      f-1     :    -0.000000
      f+2     :    -0.000000
      f-2     :     0.000000
      f+3     :    -0.000000
      f-3     :     0.000000

 31 H s       :    -0.000000  s :    -0.000000
      pz      :     0.000000  p :     0.000000
      px      :     0.000000
      py      :    -0.000000
      dz2     :    -0.000000  d :    -0.000000
      dxz     :    -0.000000
      dyz     :    -0.000000
      dx2y2   :    -0.000000
      dxy     :    -0.000000
      f0      :    -0.000000  f :     0.000000
      f+1     :     0.000000
      f-1     :     0.000000
      f+2     :     0.000000
      f-2     :     0.000000
      f+3     :     0.000000
      f-3     :    -0.000000


                      *****************************
                      * MAYER POPULATION ANALYSIS *
                      *****************************

  NA   - Mulliken gross atomic population
  ZA   - Total nuclear charge
  QA   - Mulliken gross atomic charge
  VA   - Mayer's total valence
  BVA  - Mayer's bonded valence
  FA   - Mayer's free valence

  ATOM       NA         ZA         QA         VA         BVA        FA
  0 N      7.2502     7.0000    -0.2502     3.4826     3.4826     0.0000
  1 C      5.8025     6.0000     0.1975     3.6652     3.6652    -0.0000
  2 C      6.1022     6.0000    -0.1022     3.7297     3.7297     0.0000
  3 C      5.6589     6.0000     0.3411     3.4947     3.4947     0.0000
  4 C      6.0713     6.0000    -0.0713     3.6976     3.6976     0.0000
  5 C      5.8483     6.0000     0.1517     3.6583     3.6583    -0.0000
  6 H      0.8983     1.0000     0.1017     0.9832     0.9832    -0.0000
  7 H      0.9322     1.0000     0.0678     1.0037     1.0037     0.0000
  8 N      7.0828     7.0000    -0.0828     3.2176     3.2176    -0.0000
  9 H      0.8954     1.0000     0.1046     1.0030     1.0030     0.0000
 10 H      0.8915     1.0000     0.1085     0.9833     0.9833     0.0000
 11 C      5.9371     6.0000     0.0629     3.7640     3.7640     0.0000
 12 H      0.9328     1.0000     0.0672     1.0019     1.0019     0.0000
 13 H      0.9108     1.0000     0.0892     0.9879     0.9879     0.0000
 14 H      0.9277     1.0000     0.0723     0.9895     0.9895     0.0000
 15 H      0.8585     1.0000     0.1415     1.0442     1.0442    -0.0000
 16 N      7.1791     7.0000    -0.1791     2.8612     2.8612     0.0000
 17 C      5.8986     6.0000     0.1014     3.7681     3.7681     0.0000
 18 C      5.8891     6.0000     0.1109     3.9395     3.9395     0.0000
 19 H      0.9450     1.0000     0.0550     1.0168     1.0168    -0.0000
 20 O      8.2867     8.0000    -0.2867     2.1183     2.1183     0.0000
 21 C      5.8319     6.0000     0.1681     3.3991     3.3991    -0.0000
 22 C      6.0533     6.0000    -0.0533     3.7088     3.7088     0.0000
 23 C      6.0721     6.0000    -0.0721     3.7916     3.7916     0.0000
 24 C      6.0323     6.0000    -0.0323     3.7865     3.7865     0.0000
 25 C      6.0919     6.0000    -0.0919     3.7835     3.7835    -0.0000
 26 C      6.0460     6.0000    -0.0460     3.6205     3.6205    -0.0000
 27 H      0.9311     1.0000     0.0689     1.0058     1.0058     0.0000
 28 H      0.9236     1.0000     0.0764     0.9921     0.9921     0.0000
 29 H      0.9241     1.0000     0.0759     0.9905     0.9905     0.0000
 30 H      0.9266     1.0000     0.0734     0.9916     0.9916     0.0000
 31 H      0.9681     1.0000     0.0319     1.0056     1.0056    -0.0000

  Mayer bond orders larger than 0.100000
B(  0-N ,  1-C ) :   1.1914 B(  0-N ,  5-C ) :   1.2249 B(  0-N , 11-C ) :   0.8632 
B(  1-C ,  2-C ) :   1.4278 B(  1-C ,  6-H ) :   0.9636 B(  2-C ,  3-C ) :   1.1316 
B(  2-C ,  7-H ) :   0.9783 B(  3-C ,  4-C ) :   1.1432 B(  3-C ,  8-N ) :   1.1446 
B(  4-C ,  5-C ) :   1.3828 B(  4-C ,  9-H ) :   0.9676 B(  5-C , 10-H ) :   0.9594 
B(  8-N , 15-H ) :   0.9507 B(  8-N , 16-N ) :   0.9801 B( 11-C , 12-H ) :   0.9655 
B( 11-C , 13-H ) :   0.9572 B( 11-C , 14-H ) :   0.9586 B( 16-N , 17-C ) :   1.7295 
B( 17-C , 18-C ) :   0.9937 B( 17-C , 19-H ) :   0.9532 B( 18-C , 20-O ) :   1.9864 
B( 18-C , 21-C ) :   0.9067 B( 21-C , 22-C ) :   1.2524 B( 21-C , 26-C ) :   1.1839 
B( 22-C , 23-C ) :   1.3361 B( 22-C , 27-H ) :   0.9745 B( 23-C , 24-C ) :   1.3227 
B( 23-C , 28-H ) :   0.9733 B( 24-C , 25-C ) :   1.3329 B( 24-C , 29-H ) :   0.9730 
B( 25-C , 26-C ) :   1.3288 B( 25-C , 30-H ) :   0.9740 B( 26-C , 31-H ) :   0.9795 


-------
TIMINGS
-------

Total SCF time: 0 days 0 hours 5 min 38 sec 

Total time                  ....     338.184 sec
Sum of individual times     ....     337.616 sec  ( 99.8%)

SCF preparation             ....       1.067 sec  (  0.3%)
Fock matrix formation       ....     326.795 sec  ( 96.6%)
  Startup                   ....       0.301 sec  (  0.1% of F)
  Split-RI-J                ....       4.694 sec  (  1.4% of F)
  Chain of spheres X        ....     301.202 sec  ( 92.2% of F)
  XC integration            ....      19.920 sec  (  6.1% of F)
    Basis function eval.    ....       1.598 sec  (  8.0% of XC)
    Density eval.           ....       5.879 sec  ( 29.5% of XC)
    XC-Functional eval.     ....       0.178 sec  (  0.9% of XC)
    XC-Potential eval.      ....      10.056 sec  ( 50.5% of XC)
Diagonalization             ....       0.000 sec  (  0.0%)
Density matrix formation    ....       0.577 sec  (  0.2%)
Total Energy calculation    ....       0.401 sec  (  0.1%)
Population analysis         ....       1.073 sec  (  0.3%)
Orbital Transformation      ....       1.794 sec  (  0.5%)
Orbital Orthonormalization  ....       0.000 sec  (  0.0%)
DIIS solution               ....       2.023 sec  (  0.6%)
SOSCF solution              ....       3.886 sec  (  1.1%)
Finished LeanSCF after 338.7 sec

Maximum memory used throughout the entire LEANSCF-calculation: 273.7 MB


-------------------------------------------------------------------------------
                          DFT DISPERSION CORRECTION                            
                                                                               
                                DFTD4 V3.4.0                                   
-------------------------------------------------------------------------------
The WB97X-D3BJ functional is recognized
Active option DFTDOPT                   ...         5   

-------------------------   ----------------
Dispersion correction           -0.069171849
-------------------------   ----------------


-------------------------   --------------------
FINAL SINGLE POINT ENERGY      -781.783940517074
-------------------------   --------------------


           ************************************************************
           *        Program running with 12 parallel MPI-processes    *
           *              working on a common directory               *
           ************************************************************

------------------------------------------------------------------------------
                              ORCA PROPERTY CALCULATIONS
------------------------------------------------------------------------------

GBWName                                 ... orca.gbw
Number of atoms                         ...     32
Number of basis functions               ...   1446
Max core memory                         ...   1024 MB

Electric properties:
Dipole moment                           ... YES
Quadrupole moment                       ...  NO
Static polarizability (Dipole/Dipole)   ...  NO
Static polarizability (Dipole/Quad.)    ...  NO
Static polarizability (Quad./Quad.)     ...  NO
Static polarizability (Velocity)        ...  NO

Atomic electric properties:
Dipole moment                           ...  NO
Quadrupole moment                       ...  NO
Static polarizability                   ...  NO

Choice of electric origin               ... Center of mass
Position of electric origin             ...    -0.000034    -0.000010    -0.000001

General magnetic properties:
Magnetizability                         ...  NO

EPR properties:
g-Tensor (aka g-matrix)                 ...  NO
Zero-Field splitting spin-orbit         ...  NO
Zero-field splitting spin-spin          ...  NO
Hyperfine couplings                     ...  NO (   0 nuclei)
Quadrupole couplings                    ...  NO (   0 nuclei)
Contact density                         ...  NO (   0 nuclei)

NMR properties:
Chemical shifts                         ...  NO (   0 nuclei)
Spin-rotation constants                 ...  NO (   0 nuclei)
Spin-spin couplings                     ...  NO (   0 nuclei,    0 pairs)

Choice of magnetic origin               ... GIAO
Position of magnetic origin             ...     0.000000     0.000000     0.000000

Properties with geometric perturbations:
SCF Hessian                             ...  NO
IR spectrum                             ...  NO
VCD spectrum                            ...  NO
X-ray spectroscopy properties:
SCF XES/XAS/RIXS spectra                ...  NO


-------------
DIPOLE MOMENT
-------------

Method             : SCF
Type of density    : Electron Density
Multiplicity       :   1
Irrep              :   0
Energy             :  -781.7147686682852736 Eh
Relativity type    : 
Basis              : AO
                                X                 Y                 Z
Electronic contribution:      6.553473074       7.466783563      -0.081906706
Nuclear contribution   :    -12.802474891      -8.150547058       0.000286936
                        -----------------------------------------
Total Dipole Moment    :     -6.249001817      -0.683763495      -0.081619770
                        -----------------------------------------
Magnitude (a.u.)       :      6.286828932
Magnitude (Debye)      :     15.979849205


--------------------
Rotational spectrum 
--------------------
 
Rotational constants in cm-1:             0.026848             0.006544             0.005443 
Rotational constants in MHz :           804.883573           196.185007           163.162792 

Dipole components along the rotational axes: 
x,y,z [a.u.] :    -6.249001    -0.683773    -0.081621 
x,y,z [Debye]:   -15.883698    -1.738012    -0.207465 

 

Dipole moment calculation done in   0.1 sec 

Maximum memory used throughout the entire PROP-calculation: 172.8 MB

--------------------------------
SUGGESTED CITATIONS FOR THIS RUN
--------------------------------

Below you find a list of papers that are relevant to this ORCA run
We neither can nor want to force you to cite these papers, but we appreciate if you do
You receive ORCA, which is the product of decades of hard work by many enthusiastic individuals, for free
The only thing we kindly ask in return is that you cite our papers,
We deeply appreciate it, if you show your appreciation for ORCA by not just citing the generic ORCA reference.

Please note that relegating all ORCA citations to the supporting information does *not* help us.
SI sections are not indexed - citations you put there will not count into any citation statistics
But we need these citations in order to attract the funding resources that allow us to do what we are doing

Therefore, if you are a happy ORCA user, please consider citing a few of the papers listed below in the main body of your paper

In addition to the list printed below, the program has created the file orca.bibtex that contains the list in bibtex format
You can import this file easily into all common literature databanks and citation aid programs


List of essential papers. We consider these as the minimum necessary citations

  1. Neese,F.
     Software update: the ORCA program system, version 5.0
     WIRES Comput. Molec. Sci., 2022 12(1)e1606
     doi.org/10.1002/wcms.1606

List of papers to cite with high priority. The work reported in these papers was absolutely
necessary for this run to complete.
Our perspective: the developers of density functionals and basis sets usually get cited in chemistry papers
Good! But without the algorithms to do something with them, the functionals or basis sets would not do anything.
Hence, in our opinion, the algorithm design and method developments papers are equally worthy of getting cited

  1. Neese,F.
     An improvement of the resolution of the identity approximation for the formation of the Coulomb matrix
     J. Comp. Chem., 2003 24(14)1740-1747
     doi.org/10.1002/jcc.10318
  2. Neese,F.; Wennmohs,F.; Hansen,A.; Becker,U.
     Efficient, approximate and parallel Hartree-Fock and hybrid DFT calculations. A 'chain-of-spheres' algorithm for the Hartree-Fock exchange
     Chem. Phys., 2009 356(1-3)98-109
     doi.org/10.1016/j.chemphys.2008.10.036
  3. Helmich-Paris,B.; de Souza,B.; Neese,F.; Izsák,R.
     An improved chain of spheres for exchange algorithm
     J. Chem. Phys., 2021 155 104109
     doi.org/doi: 10.1063/5.0058766.
  4. Neese,F.
     The SHARK Integral Generation and Digestion System
     J. Comp. Chem., 2022  1-16
     doi.org/10.1002/jcc.26942
  5. Caldeweyher,E.; Bannwarth,C.; Grimme,S.
     Extension of the D3 dispersion coefficient model
     J. Chem. Phys., 2017 147 034112
     doi.org/10.1063/1.4993215
  6. Caldeweyher,E.; Ehlert,S.; Hansen,A.; Neugebauer,H.; Spicher,S.; Bannwarth,C.; Grimme,S.
     A generally applicable atomic-charge dependent London dispersion correction
     J. Chem. Phys., 2019 150 154122
     doi.org/10.1063/1.5090222
  7. Caldeweyher,E.; Mewes,J.; Ehlert,S.; Grimme,S.
     Extension and evaluation of the D4 London-dispersion model for periodic systems
     Phys. Chem. Chem. Phys., 2020 22(16)8499-8512
     doi.org/10.1039/D0CP00502A
  8. Wittmann,L.; Gordiy,I.; Friede,M.; Helmich-Paris,B.; Grimme,S.; Hansen,A.; Bursch,M.
     Extension of the D3 and D4 London Dispersion Corrections to the full Actinides Series
     Phys. Chem. Chem. Phys., 2024 26(32)21379-21394
     doi.org/https://doi.org/10.1039/D4CP01514B 

List of suggested additional citations. These are papers that are important in the 'surrounding' of 
of this run, or papers that preceded the highly important papers. If you like your results we are grateful for a citation.

  1. Izsak,R.; Neese,F.
     An overlap fitted chain of spheres exchange method
     J. Chem. Phys., 2011 135 144105
     doi.org/10.1063/1.3646921
  2. Izsak,R.; Hansen,A.; Neese,F.
     The resolution of identity and chain of spheres approximations for the LPNO-CCSD singles Fock term
     Molec. Phys., 2012 110 2413-2417
     doi.org/10.1080/00268976.2012.687466
  3. Neese,F.
     The ORCA program system
     WIRES Comput. Molec. Sci., 2012 2(1)73-78
     doi.org/10.1002/wcms.81
  4. Izsak,R.; Neese,F.; Klopper,W.
     Robust fitting techniques in the chain of spheres approximation to the Fock exchange: The role of the complementary space
     J. Chem. Phys., 2013 139 
     doi.org/10.1063/1.4819264
  5. Neese,F.
     Software update: the ORCA program system, version 4.0
     WIRES Comput. Molec. Sci., 2018 8(1)1-6
     doi.org/10.1002/wcms.1327
  6. Neese,F.; Wennmohs,F.; Becker,U.; Riplinger,C.
     The ORCA quantum chemistry program package
     J. Chem. Phys., 2020 152 Art. No. L224108
     doi.org/10.1063/5.0004608

List of optional additional citations

  1. Neese,F.
     Approximate second-order SCF convergence for spin unrestricted wavefunctions
     Chem. Phys. Lett., 2000 325(1-3)93-98
     doi.org/10.1016/s0009-2614(00)00662-x

Timings for individual modules:

Sum of individual times          ...      362.283 sec (=   6.038 min)
Startup calculation              ...       15.115 sec (=   0.252 min)   4.2 %
SCF iterations                   ...      345.864 sec (=   5.764 min)  95.5 %
Property calculations            ...        1.304 sec (=   0.022 min)   0.4 %
                             ****ORCA TERMINATED NORMALLY****
TOTAL RUN TIME: 0 days 0 hours 6 minutes 2 seconds 969 msec
