# Supplementary material for: Photovermellogens: Minimalistic Pyridinium-Based Acylhydrazones with Photoswitchable Basicity for Operation in Aqueous Media
Source: J Org Chem. 2026 May 4;91(19):6559–65. doi: 10.1021/acs.joc.5c02962 (PMC13185115; doi:10.1021/acs.joc.5c02962)
Supplement: Supplementary file 3 [file jo5c02962_si_003.zip › thermodynamics/epah/2b/orca.out]

                                 *****************
                                 * O   R   C   A *
                                 *****************

                                            #,                                       
                                            ###                                      
                                            ####                                     
                                            #####                                    
                                            ######                                   
                                           ########,                                 
                                     ,,################,,,,,                         
                               ,,#################################,,                 
                          ,,##########################################,,             
                       ,#########################################, ''#####,          
                    ,#############################################,,   '####,        
                  ,##################################################,,,,####,       
                ,###########''''           ''''###############################       
              ,#####''   ,,,,##########,,,,          '''####'''          '####       
            ,##' ,,,,###########################,,,                        '##       
           ' ,,###''''                  '''############,,,                           
         ,,##''                                '''############,,,,        ,,,,,,###''
      ,#''                                            '''#######################'''  
     '                                                          ''''####''''         
             ,#######,   #######,   ,#######,      ##                                
            ,#'     '#,  ##    ##  ,#'     '#,    #''#        ,####,   ,####,        
            ##       ##  ##   ,#'  ##            #'  '#       #'       #'  '#        
            ##       ##  #######   ##           ,######,      #####,   #    #        
            '#,     ,#'  ##    ##  '#,     ,#' ,#      #,     #,   #   #,  ,#        
             '#######'   ##     ##  '#######'  #'      '#     '####' # '####'        


                #########################################################
                #                        -***-                          #
                #          Department of theory and spectroscopy        #
                #                                                       #
                #                      Frank Neese                      #
                #                                                       #
                #     Directorship, Architecture, Infrastructure        #
                #                    SHARK, DRIVERS                     #
                #        Core code/Algorithms in most modules           #
                #                                                       #
                #        Max Planck Institute fuer Kohlenforschung      #
                #                Kaiser Wilhelm Platz 1                 #
                #                 D-45470 Muelheim/Ruhr                 #
                #                      Germany                          #
                #                                                       #
                #                  All rights reserved                  #
                #                        -***-                          #
                #########################################################


                         Program Version 6.0.1  -  RELEASE   -


 With contributions from (in alphabetic order):
[Max-Planck-Institut fuer Kohlenforschung]                               
  Daniel Aravena         : Magnetic Suceptibility                        
  Michael Atanasov       : Ab Initio Ligand Field Theory (pilot matlab implementation)
  Alexander A. Auer      : GIAO ZORA, VPT2 properties, NMR spectrum      
  Ute Becker             : All parallelization in ORCA, NUMFREQ, NUMCALC 
  Giovanni Bistoni       : ED, misc. LED, open-shell LED, HFLD           
  Martin Brehm           : Molecular dynamics                            
  Dmytro Bykov           : pre 5.0 version of the SCF Hessian            
  Marcos Casanova-Páez   : Triplet and SCS-CIS(D). UHF-(DLPNO)-IP/EA/STEOM-CCSD. UHF-CVS-IP/STEOM-CCSD   
  Vijay G. Chilkuri      : MRCI spin determinant printing, contributions to CSF-ICE 
  Pauline Colinet        : FMM embedding                                 
  Dipayan Datta          : RHF DLPNO-CCSD density                        
  Achintya Kumar Dutta   : EOM-CC, STEOM-CC                              
  Nicolas Foglia         : Exact transition moments, OPA infrastructure, MCD improvements    
  Dmitry Ganyushin       : Spin-Orbit,Spin-Spin,Magnetic field MRCI      
  Miquel Garcia-Rates    : C-PCM and meta-GGA Hessian, CCSD/C-PCM, Gaussian charge scheme 
  Tiago L. C. Gouveia    : GS-ROHF, GS-ROCIS                             
  Yang Guo               : DLPNO-NEVPT2, F12-NEVPT2, CIM, IAO-localization        
  Andreas Hansen         : Spin unrestricted coupled pair/coupled cluster methods 
  Ingolf Harden          : AUTO-CI MPn and infrastructure                
  Benjamin Helmich-Paris : MC-RPA, TRAH-(SCF,CASSCF), AVAS, COSX integrals, SCF dyn. polar. 
  Lee Huntington         : MR-EOM, pCC                                   
  Robert Izsak           : Overlap fitted RIJCOSX, COSX-SCS-MP3, EOM     
  Riya Kayal             : Wick's Theorem for AUTO-CI, AUTO-CI UHF-CCSDT 
  Emily Kempfer          : AUTO-CI, RHF CISDT and CCSDT                  
  Christian Kollmar      : KDIIS, OOCD, Brueckner-CCSD(T), CCSD density, CASPT2, CASPT2-K, improved NEVPT2 
  Axel Koslowski         : Symmetry handling                             
  Simone Kossmann        : meta-GGA functionals, TD-DFT gradient, OOMP2, (MP2 Hessian; deprecated post 5.0) 
  Lucas Lang             : DCDCAS                                        
  Marvin Lechner         : AUTO-CI (C++ implementation), FIC-MRCC        
  Spencer Leger          : CASSCF response                               
  Dagmar Lenk            : GEPOL surface, SMD, ORCA-2-JSON               
  Dimitrios Liakos       : Extrapolation schemes; Compound Job, initial MDCI parallelization 
  Dimitrios Manganas     : Further ROCIS development; embedding schemes. LFT, Crystal Embedding 
  Dimitrios Pantazis     : SARC Basis sets                               
  Anastasios Papadopoulos: AUTO-CI, single reference methods and gradients 
  Taras Petrenko         : pre 6.0 DFT Hessian and TD-DFT gradient, (ASA, deprecated), ECA, 1-Electron XAS/XES, NRVS 
  Peter Pinski           : DLPNO-MP2, DLPNO-MP2 Gradient                 
  Christoph Reimann      : Effective Core Potentials                     
  Marius Retegan         : Local ZFS, SOC                                
  Christoph Riplinger    : Optimizer, TS searches, QM/MM, DLPNO-CCSD(T), (RO)-DLPNO pert. Triples 
  Michael Roemelt        : Original ROCIS implementation                 
  Masaaki Saitow         : Open-shell DLPNO-CCSD energy and density      
  Barbara Sandhoefer     : DKH picture change effects                    
  Kantharuban Sivalingam : CASSCF convergence/infrastructure, NEVPT2 and variants, FIC-MRCI 
  Bernardo de Souza      : ESD, SOC TD-DFT                               
  Georgi L. Stoychev     : AutoAux, RI-MP2 NMR, DLPNO-MP2 response, X2C  
  Van Anh Tran           : RI-MP2 g-tensors                              
  Willem Van den Heuvel  : Paramagnetic NMR                              
  Zikuan Wang            : NOTCH, Electric field optimization            
  Frank Wennmohs         : Technical directorship and infrastructure     
  Hang Xu                : AUTO-CI-Response properties                   
                                                                         
[FACCTs GmbH]                                                            
  Markus Bursch, Miquel Garcia-Rates, Christoph Riplinger, Bernardo de Souza, Georgi L. Stoychev 
                                                                 
  APM, Basis sets (HGBS, AHGBS, def-TZVP (Ac-Lr), def2-XVPD (La-Lu)), CI-OPT, improved COSX, DLPNO-Multilevel,           
  DOCKER, DRACO, updates on ESD, GOAT, IRC, LR-CPCM, MBIS, meta-GGA TD-DFT gradient, ML-optimized integration grids, 
  MM, NACMEs, nearIR, NEB, NEB-TS, NL-DFT gradient (VV10), 2- and 3-layer-ONIOM, interface openCOSMO-RS, QMMM,   
  Crystal-QMMM, SF, symmetry and pop. for TD-DFT, r2SCAN hybrids, SOLVATOR                                   
                                                                         
[Other institutions]                                                     
  V. Asgeirsson          : NEB                                           
  Christoph Bannwarth    : sTDA-DFT, sTD-DFT, PBEh-3c, B97-3c, D3        
  Sebastian Ehlert       : rSCAN, r2SCAN, r2SCAN-3c, D4, dhf basis sets  
  Marvin Friede          : D4 for Fr, Ra, Ac-Lr                          
  Lars Goerigk           : TD-DFT with DH, B97 family of functionals     
  Stefan Grimme          : VdW corrections, initial TS optimization, DFT functionals, gCP, sTDA/sTD-DF 
  Waldemar Hujo          : DFT-NL                                        
  H. Jonsson             : NEB                                           
  Holger Kruse           : gCP                                           
  Marcel Mueller         : wB97X-3c, vDZP basis set                      
  Hagen Neugebauer       : wr2SCAN                                       
  Tobias Risthaus        : range-separated hybrid DFT                    
  Lukas Wittmann         : regularized MP2, r2SCAN double-hybrids, wr2SCAN        
                                                                         
We gratefully acknowledge several colleagues who have allowed us to      
interface, adapt or use parts of their codes:                            
  Ed Valeev, F. Pavosevic, A. Kumar             : LibInt (2-el integral package), F12 methods 
  Garnet Chan, S. Sharma, J. Yang, R. Olivares  : DMRG                   
  Ulf Ekstrom                                   : XCFun DFT Library      
  Mihaly Kallay                                 : mrcc  (arbitrary order and MRCC methods)
  Frank Weinhold                                : gennbo (NPA and NBO analysis)           
  Simon Mueller                                 : openCOSMO-RS                            
  Christopher J. Cramer and Donald G. Truhlar   : smd solvation model                     
  S Lehtola, MJT Oliveira, MAL Marques          : LibXC Library                           
  Liviu Ungur et al                             : ANISO software                          


 Your calculation uses the libint2 library for the computation of 2-el integrals
 For citations please refer to: http://libint.valeyev.net

 Your ORCA version has been built with support for libXC version: 6.2.2
 For citations please refer to: https://libxc.gitlab.io

 This ORCA versions uses:
   CBLAS   interface :  Fast vector & matrix operations
   LAPACKE interface :  Fast linear algebra routines
   SCALAPACK package :  Parallel linear algebra routines
   Shared memory     :  Shared parallel matrices
   BLAS/LAPACK       :  OpenBLAS 0.3.27  USE64BITINT DYNAMIC_ARCH NO_AFFINITY SapphireRapids SINGLE_THREADED
        Core in use  :  SapphireRapids
   Copyright (c) 2011-2014, The OpenBLAS Project


NOTE: MaxCore=1400 MB was set to SCF,MP2,MDCI,CIPSI,MRCI and CIS
      => If you want to overwrite this, your respective input block should be placed after the MaxCore statement


***************************************
The coordinates will be read from file: coord.xyz
***************************************


Your calculation utilizes the atom-pairwise dispersion correction
based on EEQ partial charges (D4)


Warning: RI is on but no J-basis has been assigned. Assigning Def2/J (nothing to worry about!)
================================================================================

----- Orbital basis set information -----
Your calculation utilizes the basis: def2-QZVPP
   F. Weigend and R. Ahlrichs, Phys. Chem. Chem. Phys. 7, 3297 (2005).

----- AuxJ basis set information -----
Your calculation utilizes the auxiliary basis: def2/J
   F. Weigend, Phys. Chem. Chem. Phys. 8, 1057 (2006).

================================================================================
                                        WARNINGS
                       Please study these warnings very carefully!
================================================================================

WARNING: Old DensityContainer found on disk!
         Will remove this file - 
         If you want to keep old densities, please start your calculation with a different basename. 


================================================================================
                                       INPUT FILE
================================================================================
NAME = orca.inp
|  1> 
|  2> ! RKS PW6B95 D4 def2-QZVPP defgrid3 CPCM(water) SP
|  3> %maxcore 1400
|  4> %scf
|  5> autotrah false
|  6> end
|  7> %pal
|  8>   nprocs 8
|  9> end
| 10> *xyzfile 1 1 coord.xyz
| 11> 
| 12> 
| 13>                          ****END OF INPUT****
================================================================================

                       ****************************
                       * Single Point Calculation *
                       ****************************

---------------------------------
CARTESIAN COORDINATES (ANGSTROEM)
---------------------------------
  N     -4.302785   -0.828163    0.153148
  C     -4.471876    0.490485   -0.053873
  C     -3.410371    1.337761   -0.166780
  C     -2.105660    0.828908   -0.063479
  C     -1.950592   -0.548386    0.149685
  C     -3.063060   -1.334340    0.251944
  H     -5.490752    0.842592   -0.124133
  H     -3.591832    2.390591   -0.333296
  N     -1.053044    1.669253   -0.172558
  H     -0.976080   -1.003741    0.234659
  H     -2.984676   -2.398782    0.416411
  C     -5.479732   -1.687410    0.294793
  H     -5.163688   -2.724224    0.330021
  H     -6.003701   -1.437257    1.213663
  H     -6.139156   -1.541631   -0.556157
  H     -1.221026    2.659597   -0.328263
  N      0.184086    1.206331   -0.067811
  C      1.155306    2.022782   -0.166707
  C      2.543488    1.547205    0.022336
  H      1.022970    3.094865   -0.320032
  O      3.403924    2.372499    0.254347
  C      2.858952    0.097078   -0.030950
  C      3.874388   -0.383434    0.797200
  C      4.235838   -1.719743    0.758223
  C      3.608015   -2.583639   -0.130657
  C      2.615201   -2.107277   -0.975846
  C      2.234011   -0.774743   -0.922710
  H      4.370167    0.286203    1.487905
  H      5.010623   -2.087531    1.417779
  H      3.895819   -3.626296   -0.167200
  H      2.135004   -2.773777   -1.679975
  H      1.466647   -0.417748   -1.594581

----------------------------
CARTESIAN COORDINATES (A.U.)
----------------------------
  NO LB      ZA    FRAG     MASS         X           Y           Z
   0 N     7.0000    0    14.007   -8.131086   -1.565002    0.289408
   1 C     6.0000    0    12.011   -8.450621    0.926882   -0.101805
   2 C     6.0000    0    12.011   -6.444667    2.528003   -0.315169
   3 C     6.0000    0    12.011   -3.979121    1.566410   -0.119959
   4 C     6.0000    0    12.011   -3.686085   -1.036299    0.282863
   5 C     6.0000    0    12.011   -5.788345   -2.521538    0.476106
   6 H     1.0000    0     1.008  -10.376017    1.592269   -0.234578
   7 H     1.0000    0     1.008   -6.787580    4.517563   -0.629838
   8 N     7.0000    0    14.007   -1.989965    3.154431   -0.326088
   9 H     1.0000    0     1.008   -1.844524   -1.896795    0.443440
  10 H     1.0000    0     1.008   -5.640221   -4.533041    0.786902
  11 C     6.0000    0    12.011  -10.355192   -3.188743    0.557078
  12 H     1.0000    0     1.008   -9.757956   -5.148036    0.623649
  13 H     1.0000    0     1.008  -11.345351   -2.716021    2.293491
  14 H     1.0000    0     1.008  -11.601323   -2.913261   -1.050984
  15 H     1.0000    0     1.008   -2.307404    5.025911   -0.620328
  16 N     7.0000    0    14.007    0.347873    2.279634   -0.128145
  17 C     6.0000    0    12.011    2.183213    3.822504   -0.315031
  18 C     6.0000    0    12.011    4.806496    2.923794    0.042208
  19 H     1.0000    0     1.008    1.933134    5.848448   -0.604772
  20 O     8.0000    0    15.999    6.432485    4.483373    0.480646
  21 C     6.0000    0    12.011    5.402637    0.183450   -0.058487
  22 C     6.0000    0    12.011    7.321532   -0.724586    1.506489
  23 C     6.0000    0    12.011    8.004574   -3.249843    1.432833
  24 C     6.0000    0    12.011    6.818159   -4.882369   -0.246906
  25 C     6.0000    0    12.011    4.942014   -3.982176   -1.844082
  26 C     6.0000    0    12.011    4.221668   -1.464053   -1.743669
  27 H     1.0000    0     1.008    8.258419    0.540845    2.811733
  28 H     1.0000    0     1.008    9.468704   -3.944861    2.679215
  29 H     1.0000    0     1.008    7.362032   -6.852706   -0.315961
  30 H     1.0000    0     1.008    4.034573   -5.241679   -3.174693
  31 H     1.0000    0     1.008    2.771560   -0.789429   -3.013322

--------------------------------
INTERNAL COORDINATES (ANGSTROEM)
--------------------------------
 N      0   0   0     0.000000000000     0.00000000     0.00000000
 C      1   0   0     1.345467789457     0.00000000     0.00000000
 C      2   1   0     1.362871676833   121.61137728     0.00000000
 C      3   2   1     1.404233745707   119.49171883   359.90217479
 C      4   3   2     1.402292350822   118.02375729     0.21668468
 C      1   2   3     1.342718724442   119.78986728   359.95813735
 H      2   1   3     1.080288591979   116.61405225   180.10278644
 H      3   2   1     1.081252253064   119.16891744   179.97433714
 N      4   3   2     1.351324479203   119.50235606   180.13997152
 H      5   4   3     1.079000839154   121.75823997   179.77356294
 H      6   1   2     1.079921246597   116.73063903   180.09917003
 C      1   2   3     1.464093968639   119.27753865   178.72012946
 H     12   1   2     1.084484842597   109.26614748   172.98439358
 H     12   1   2     1.086941923176   109.52593058   292.87135933
 H     12   1   2     1.086373412451   109.47617197    53.30735514
 H      9   4   3     1.016486014368   119.30851860     0.00000000
 N      9   4   3     1.325051558120   120.24029716   179.51491031
 C     17   9   4     1.272651332366   118.83172225   180.42339898
 C     18  17   9     1.479513111164   119.99285797   176.54120210
 H     18  17   9     1.091047258366   123.28071160     0.92234546
 O     19  18  17     1.214614612081   118.07778705   198.08843974
 C     19  18  17     1.485000664017   120.57247368    16.27100744
 C     22  19  18     1.395648290026   118.00034167   213.98360810
 C     23  22  19     1.384877490246   120.35876787   181.92344987
 C     24  23  22     1.389455220260   120.00128876     1.49728653
 C     25  24  23     1.388143898848   119.95454552   359.76711650
 C     26  25  24     1.387002236010   120.19362573   359.07523773
 H     23  22  19     1.082258859714   119.93186703     3.10978448
 H     24  23  22     1.081930508946   119.85200145   181.21319925
 H     25  24  23     1.082266744548   120.02894165   179.49611175
 H     26  25  24     1.081946566901   120.15094282   179.04553697
 H     27  26  25     1.080603843205   119.25763438   179.37757127

---------------------------
INTERNAL COORDINATES (A.U.)
---------------------------
 N      0   0   0     0.000000000000     0.00000000     0.00000000
 C      1   0   0     2.542565644087     0.00000000     0.00000000
 C      2   1   0     2.575454224892   121.61137728     0.00000000
 C      3   2   1     2.653617207397   119.49171883   359.90217479
 C      4   3   2     2.649948502747   118.02375729     0.21668468
 C      1   2   3     2.537370664084   119.78986728   359.95813735
 H      2   1   3     2.041449584439   116.61405225   180.10278644
 H      3   2   1     2.043270639976   119.16891744   179.97433714
 N      4   3   2     2.553633183757   119.50235606   180.13997152
 H      5   4   3     2.039016084273   121.75823997   179.77356294
 H      6   1   2     2.040755402272   116.73063903   180.09917003
 C      1   2   3     2.766736635053   119.27753865   178.72012946
 H     12   1   2     2.049379348897   109.26614748   172.98439358
 H     12   1   2     2.054022558281   109.52593058   292.87135933
 H     12   1   2     2.052948228706   109.47617197    53.30735514
 H      9   4   3     1.920880186117   119.30851860     0.00000000
 N      9   4   3     2.503984558173   120.24029716   179.51491031
 C     17   9   4     2.404962482142   118.83172225   180.42339898
 C     18  17   9     2.795874591646   119.99285797   176.54120210
 H     18  17   9     2.061780517477   123.28071160     0.92234546
 O     19  18  17     2.295288975092   118.07778705   198.08843974
 C     19  18  17     2.806244563683   120.57247368    16.27100744
 C     22  19  18     2.637393047425   118.00034167   213.98360810
 C     23  22  19     2.617039185597   120.35876787   181.92344987
 C     24  23  22     2.625689841638   120.00128876     1.49728653
 C     25  24  23     2.623211803296   119.95454552   359.76711650
 C     26  25  24     2.621054373195   120.19362573   359.07523773
 H     23  22  19     2.045172850869   119.93186703     3.10978448
 H     24  23  22     2.044552357843   119.85200145   181.21319925
 H     25  24  23     2.045187751047   120.02894165   179.49611175
 H     26  25  24     2.044582702979   120.15094282   179.04553697
 H     27  26  25     2.042045322921   119.25763438   179.37757127

---------------------
BASIS SET INFORMATION
---------------------
There are 4 groups of distinct atoms

 Group   1 Type N   : 15s8p3d2f1g contracted to 7s4p3d2f1g pattern {8211111/5111/111/11/1}
 Group   2 Type C   : 15s8p3d2f1g contracted to 7s4p3d2f1g pattern {8211111/5111/111/11/1}
 Group   3 Type H   : 7s3p2d1f contracted to 4s3p2d1f pattern {4111/111/11/1}
 Group   4 Type O   : 15s8p3d2f1g contracted to 7s4p3d2f1g pattern {8211111/5111/111/11/1}

Atom   0N    basis set group =>   1
Atom   1C    basis set group =>   2
Atom   2C    basis set group =>   2
Atom   3C    basis set group =>   2
Atom   4C    basis set group =>   2
Atom   5C    basis set group =>   2
Atom   6H    basis set group =>   3
Atom   7H    basis set group =>   3
Atom   8N    basis set group =>   1
Atom   9H    basis set group =>   3
Atom  10H    basis set group =>   3
Atom  11C    basis set group =>   2
Atom  12H    basis set group =>   3
Atom  13H    basis set group =>   3
Atom  14H    basis set group =>   3
Atom  15H    basis set group =>   3
Atom  16N    basis set group =>   1
Atom  17C    basis set group =>   2
Atom  18C    basis set group =>   2
Atom  19H    basis set group =>   3
Atom  20O    basis set group =>   4
Atom  21C    basis set group =>   2
Atom  22C    basis set group =>   2
Atom  23C    basis set group =>   2
Atom  24C    basis set group =>   2
Atom  25C    basis set group =>   2
Atom  26C    basis set group =>   2
Atom  27H    basis set group =>   3
Atom  28H    basis set group =>   3
Atom  29H    basis set group =>   3
Atom  30H    basis set group =>   3
Atom  31H    basis set group =>   3
---------------------------------
AUXILIARY/J BASIS SET INFORMATION
---------------------------------
There are 4 groups of distinct atoms

 Group   1 Type N   : 12s5p4d2f1g contracted to 6s4p3d1f1g pattern {711111/2111/211/2/1}
 Group   2 Type C   : 12s5p4d2f1g contracted to 6s4p3d1f1g pattern {711111/2111/211/2/1}
 Group   3 Type H   : 5s2p1d contracted to 3s1p1d pattern {311/2/1}
 Group   4 Type O   : 12s5p4d2f1g contracted to 6s4p3d1f1g pattern {711111/2111/211/2/1}

Atom   0N    basis set group =>   1
Atom   1C    basis set group =>   2
Atom   2C    basis set group =>   2
Atom   3C    basis set group =>   2
Atom   4C    basis set group =>   2
Atom   5C    basis set group =>   2
Atom   6H    basis set group =>   3
Atom   7H    basis set group =>   3
Atom   8N    basis set group =>   1
Atom   9H    basis set group =>   3
Atom  10H    basis set group =>   3
Atom  11C    basis set group =>   2
Atom  12H    basis set group =>   3
Atom  13H    basis set group =>   3
Atom  14H    basis set group =>   3
Atom  15H    basis set group =>   3
Atom  16N    basis set group =>   1
Atom  17C    basis set group =>   2
Atom  18C    basis set group =>   2
Atom  19H    basis set group =>   3
Atom  20O    basis set group =>   4
Atom  21C    basis set group =>   2
Atom  22C    basis set group =>   2
Atom  23C    basis set group =>   2
Atom  24C    basis set group =>   2
Atom  25C    basis set group =>   2
Atom  26C    basis set group =>   2
Atom  27H    basis set group =>   3
Atom  28H    basis set group =>   3
Atom  29H    basis set group =>   3
Atom  30H    basis set group =>   3
Atom  31H    basis set group =>   3

Checking for AutoStart:
The File: orca.gbw exists
Trying to determine its content:
     ... Fine, the file contains calculation information
     ... Fine, the calculation information was read
     ... Fine, the file contains a basis set
     ... Fine, the basis set was read
     ... Fine, the file contains a geometry
     ... Fine, the geometry was read
     ... Fine, the file contains a set of orbitals
     ... Fine, the orbitals can be read
     => possible old guess file was deleted
     => GBW file was renamed to GES file
     => GES file is set as startup file
     => Guess is set to MORead
     ... now leaving AutoStart


           ************************************************************
           *        Program running with 8 parallel MPI-processes     *
           *              working on a common directory               *
           ************************************************************
------------------------------------------------------------------------------
                             ORCA STARTUP CALCULATIONS
                           -- RI-GTO INTEGRALS CHOSEN --
------------------------------------------------------------------------------
------------------------------------------------------------------------------
                   ___                                                        
                  /   \      - P O W E R E D   B Y -                         
                 /     \                                                     
                 |  |  |   _    _      __       _____    __    __             
                 |  |  |  | |  | |    /  \     |  _  \  |  |  /  |          
                  \  \/   | |  | |   /    \    | | | |  |  | /  /          
                 / \  \   | |__| |  /  /\  \   | |_| |  |  |/  /          
                |  |  |   |  __  | /  /__\  \  |    /   |      \           
                |  |  |   | |  | | |   __   |  |    \   |  |\   \          
                \     /   | |  | | |  |  |  |  | |\  \  |  | \   \       
                 \___/    |_|  |_| |__|  |__|  |_| \__\ |__|  \__/        
                                                                              
                      - O R C A' S   B I G   F R I E N D -                    
                                      &                                       
                       - I N T E G R A L  F E E D E R -                       
                                                                              
 v1 FN, 2020, v2 2021, v3 2022-2024                                           
------------------------------------------------------------------------------


----------------------
SHARK INTEGRAL PACKAGE
----------------------

Number of atoms                             ...     32
Number of basis functions                   ...   1446
Number of shells                            ...    446
Maximum angular momentum                    ...      4
Integral batch strategy                     ... SHARK/LIBINT Hybrid
RI-J (if used) integral strategy            ... SPLIT-RIJ (Revised 2003 algorithm where possible)
Printlevel                                  ...      1
Contraction scheme used                     ... SEGMENTED contraction
Prescreening option                         ... SCHWARTZ
   Thresh                                   ... 1.000e-10
   Tcut                                     ... 1.000e-11
   Tpresel                                  ... 1.000e-11 
Coulomb Range Separation                    ... NOT USED
Exchange Range Separation                   ... NOT USED
Multipole approximations                    ... NOT USED
Finite Nucleus Model                        ... NOT USED
CABS basis                                  ... NOT available
Auxiliary Coulomb fitting basis             ... AVAILABLE
   # of basis functions in Aux-J            ...   1036
   # of shells in Aux-J                     ...    340
   Maximum angular momentum in Aux-J        ...      4
Auxiliary J/K fitting basis                 ... NOT available
Auxiliary Correlation fitting basis         ... NOT available
Auxiliary 'external' fitting basis          ... NOT available

Checking pre-screening integrals            ... done (  0.0 sec) Dimension = 446
Check shell pair data                       ... done (  0.0 sec)
Shell pair information
Shell pair cut-off parameter TPreSel        ...   1.0e-11
Total number of shell pairs                 ...     99681
Shell pairs after pre-screening             ...     58506
Total number of primitive shell pairs       ...    248946
Primitive shell pairs kept                  ...    103612
          la=0 lb=0:   9250 shell pairs
          la=1 lb=0:  13240 shell pairs
          la=1 lb=1:   4634 shell pairs
          la=2 lb=0:   8170 shell pairs
          la=2 lb=1:   5919 shell pairs
          la=2 lb=2:   1867 shell pairs
          la=3 lb=0:   4781 shell pairs
          la=3 lb=1:   3497 shell pairs
          la=3 lb=2:   2111 shell pairs
          la=3 lb=3:    635 shell pairs
          la=4 lb=0:   1799 shell pairs
          la=4 lb=1:   1278 shell pairs
          la=4 lb=2:    780 shell pairs
          la=4 lb=3:    454 shell pairs
          la=4 lb=4:     91 shell pairs

Calculating one electron integrals          ... done (  0.1 sec)
Calculating RI/J V-Matrix + Cholesky decomp.... done (  0.0 sec)
Calculating Nuclear repulsion               ... done (  0.0 sec) ENN=   1183.708593628553 Eh

Diagonalization of the overlap matrix:
Smallest eigenvalue                        ... 6.063e-06
Time for diagonalization                   ...    0.254 sec
Threshold for overlap eigenvalues          ... 1.000e-07
Number of eigenvalues below threshold      ... 0
Time for construction of square roots      ...    0.173 sec
Total time needed                          ...    0.441 sec

-------------------
DFT GRID GENERATION
-------------------

General Integration Accuracy     IntAcc      ... 4.959
Radial Grid Type                 RadialGrid  ... OptM3 with GC (2021)
Angular Grid (max. ang.)         AngularGrid ... 6 (Lebedev-590)
Angular grid pruning method      GridPruning ... 4 (adaptive)
Weight generation scheme         WeightScheme... mBecke (2022)
Basis function cutoff            BFCut       ... 1.0000e-10
Integration weight cutoff        WCut        ... 1.0000e-14
Partially contracted basis set               ... off
Rotationally invariant grid construction     ... off
Angular grids for H and He will be reduced by one unit
Diffuse basis detected: some atoms will have their outermost
                        angular grid increased by 1.

Total number of grid points                  ...   385652
Total number of batches                      ...     6041
Average number of points per batch           ...       63
Average number of grid points per atom       ...    12052

--------------------
COSX GRID GENERATION
--------------------

GRIDX 1
-------
General Integration Accuracy     IntAcc      ... 4.020
Radial Grid Type                 RadialGrid  ... OptM3 with GC (2021)
Angular Grid (max. ang.)         AngularGrid ... 2 (Lebedev-110)
Angular grid pruning method      GridPruning ... 4 (adaptive)
Weight generation scheme         WeightScheme... mBecke (2022)
Basis function cutoff            BFCut       ... 1.0000e-10
Integration weight cutoff        WCut        ... 1.0000e-14
Partially contracted basis set               ... on
Rotationally invariant grid construction     ... off
Angular grids for H and He will be reduced by one unit
Diffuse basis detected: some atoms will have their outermost
                        angular grid increased by 1.

Total number of grid points                  ...    47429
Total number of batches                      ...      385
Average number of points per batch           ...      123
Average number of grid points per atom       ...     1482
UseSFitting                                  ... on

GRIDX 2
-------
General Integration Accuracy     IntAcc      ... 4.338
Radial Grid Type                 RadialGrid  ... OptM3 with GC (2021)
Angular Grid (max. ang.)         AngularGrid ... 3 (Lebedev-194)
Angular grid pruning method      GridPruning ... 4 (adaptive)
Weight generation scheme         WeightScheme... mBecke (2022)
Basis function cutoff            BFCut       ... 1.0000e-10
Integration weight cutoff        WCut        ... 1.0000e-14
Partially contracted basis set               ... on
Rotationally invariant grid construction     ... off
Angular grids for H and He will be reduced by one unit
Diffuse basis detected: some atoms will have their outermost
                        angular grid increased by 1.

Total number of grid points                  ...   102271
Total number of batches                      ...      817
Average number of points per batch           ...      125
Average number of grid points per atom       ...     3196
UseSFitting                                  ... on

GRIDX 3
-------
General Integration Accuracy     IntAcc      ... 4.871
Radial Grid Type                 RadialGrid  ... OptM3 with GC (2021)
Angular Grid (max. ang.)         AngularGrid ... 4 (Lebedev-302)
Angular grid pruning method      GridPruning ... 4 (adaptive)
Weight generation scheme         WeightScheme... mBecke (2022)
Basis function cutoff            BFCut       ... 1.0000e-10
Integration weight cutoff        WCut        ... 1.0000e-14
Partially contracted basis set               ... on
Rotationally invariant grid construction     ... off
Angular grids for H and He will be reduced by one unit
Diffuse basis detected: some atoms will have their outermost
                        angular grid increased by 1.

Total number of grid points                  ...   189204
Total number of batches                      ...     1494
Average number of points per batch           ...      126
Average number of grid points per atom       ...     5913
UseSFitting                                  ... on
Initializing property integral containers    ... done (  0.0 sec)

SHARK setup successfully completed in  11.5 seconds

Maximum memory used throughout the entire STARTUP-calculation: 171.2 MB


           ************************************************************
           *        Program running with 8 parallel MPI-processes     *
           *              working on a common directory               *
           ************************************************************
-------------------------------------------------------------------------------
                                 ORCA GUESS
                   Start orbitals & Density for SCF / CASSCF
-------------------------------------------------------------------------------

------------
SCF SETTINGS
------------
Hamiltonian:
 Density Functional     Method          .... DFT(GTOs)
 Exchange Functional    Exchange        .... PW6
 Correlation Functional Correlation     .... B95
 Gradients option       PostSCFGGA      .... off
 Hybrid DFT is turned on
   Fraction HF Exchange ScalHFX         ....  0.280000
   Scaling of DF-GGA-X  ScalDFX         ....  0.720000
   Scaling of DF-GGA-C  ScalDFC         ....  1.000000
   Scaling of DF-LDA-C  ScalLDAC        ....  1.000000
   Perturbative correction              ....  0.000000
   NL short-range parameter             ....  9.000000
 RI-approximation to the Coulomb term is turned on
   Number of AuxJ basis functions       .... 1036
   RIJ-COSX (HFX calculated with COS-X)).... on


General Settings:
 Integral files         IntName         .... orca
 Hartree-Fock type      HFTyp           .... RHF
 Total Charge           Charge          ....    1
 Multiplicity           Mult            ....    1
 Number of Electrons    NEL             ....  126
 Basis Dimension        Dim             .... 1446
 Nuclear Repulsion      ENuc            ....   1183.7085936286 Eh

Convergence Acceleration:
 AO-DIIS                CNVDIIS         .... on
   Start iteration      DIISMaxIt       ....    12
   Startup error        DIISStart       ....  0.200000
   # of expansion vecs  DIISMaxEq       ....     5
   Bias factor          DIISBfac        ....   1.050
   Max. coefficient     DIISMaxC        ....  10.000
 MO-DIIS                CNVKDIIS        .... off
 Trust-Rad. Augm. Hess. CNVTRAH         .... off
 SOSCF                  CNVSOSCF        .... on
   Start iteration      SOSCFMaxIt      ....   150
   Startup grad/error   SOSCFStart      ....  0.003300
   Hessian update       SOSCFHessUp     .... L-BFGS
 Level Shifting         CNVShift        .... on
   Level shift para.    LevelShift      ....    0.2500
   Turn off err/grad.   ShiftErr        ....    0.0010
 Zerner damping         CNVZerner       .... off
 Static damping         CNVDamp         .... on
   Fraction old density DampFac         ....    0.7000
   Max. Damping (<1)    DampMax         ....    0.9800
   Min. Damping (>=0)   DampMin         ....    0.0000
   Turn off err/grad.   DampErr         ....    0.1000

SCF Procedure:
 Maximum # iterations   MaxIter         ....   125
 SCF integral mode      SCFMode         .... Direct
   Integral package                     .... SHARK and LIBINT hybrid scheme
 Reset frequency        DirectResetFreq ....    20
 Integral Threshold     Thresh          ....  1.000e-10 Eh
 Primitive CutOff       TCut            ....  1.000e-11 Eh

Convergence Tolerance:
 Convergence Check Mode ConvCheckMode   .... Total+1el-Energy
 Convergence forced     ConvForced      .... 0
 Energy Change          TolE            ....  1.000e-06 Eh
 1-El. energy change                    ....  1.000e-03 Eh
 Orbital Gradient       TolG            ....  5.000e-05
 Orbital Rotation angle TolX            ....  5.000e-05
 DIIS Error             TolErr          ....  1.000e-06

---------------------
INITIAL GUESS: MOREAD
---------------------
Guess MOs are being read from file: orca.ges
Input Geometry matches current geometry (good)
Input basis set matches current basis set (good)
Occupation numbers will be reassigned to an Aufbau configuration
MOs were renormalized
MOs were reorthogonalized (Cholesky)
                      ------------------
                      INITIAL GUESS DONE (   1.7 sec)
                      ------------------
             **** ENERGY FILE WAS UPDATED (orca.en.tmp) ****
Finished Guess after   2.4 sec
Maximum memory used throughout the entire GUESS-calculation: 189.9 MB


           ************************************************************
           *        Program running with 8 parallel MPI-processes     *
           *              working on a common directory               *
           ************************************************************

-------------------------------------------------------------------------------------------
                                      ORCA LEAN-SCF
                              memory conserving SCF solver
-------------------------------------------------------------------------------------------

--------------------
CPCM SOLVATION MODEL
--------------------
CPCM parameters:
  Epsilon                                         ...      80.1510
  Refrac                                          ...       1.3328
  Rsolv                                           ...       1.3000
  Surface type                                    ... GAUSSIAN VDW
  Discretization scheme                           ... Constant charge density
    Threshold for H atoms                         ...       5.0000 (charges/Ang^2)
    Threshold for non-H atoms                     ...       5.0000 (charges/Ang^2)
  Epsilon function type                           ...         CPCM
Solvent:                                          ... WATER
Radii:
  Scheme                                          ... Element-dependent radii
  Radius for N  used is    3.5149 Bohr (=   1.8600 Ang.)
  Radius for C  used is    3.8550 Bohr (=   2.0400 Ang.)
  Radius for H  used is    2.4944 Bohr (=   1.3200 Ang.)
  Radius for O  used is    3.4469 Bohr (=   1.8240 Ang.)
Calculating surface                               ...        done! (  0.0s)
Cavity surface points                             ...         2931
Cavity Volume                                     ...    1992.8316
Cavity Surface-area                               ...    1061.8906
Calculating surface distance matrix               ...        done! (  0.1s)
Performing Cholesky decomposition & store         ...        done! (  0.1s)
Overall time for CPCM initialization              ...                 0.2s

----------------------------------------D-I-I-S--------------------------------------------
Iteration    Energy (Eh)           Delta-E    RMSDP     MaxDP     DIISErr   Damp  Time(sec)
-------------------------------------------------------------------------------------------
               ***  Starting incremental Fock matrix formation  ***
                              *** Initializing SOSCF ***
---------------------------------------S-O-S-C-F--------------------------------------
Iteration    Energy (Eh)           Delta-E    RMSDP     MaxDP     MaxGrad    Time(sec)
--------------------------------------------------------------------------------------
    1    -782.5637400633531797     0.00e+00  2.60e-06  4.84e-04  1.85e-06    68.6
               *** Restarting incremental Fock matrix formation ***
    2    -782.5637400632529079     1.00e-10  5.15e-07  9.32e-05  3.05e-06    65.5
                  *** Gradient check signals convergence ***

               *****************************************************
               *                     SUCCESS                       *
               *           SCF CONVERGED AFTER   2 CYCLES          *
               *****************************************************

Recomputing exchange energy using gridx3       ... done (   89.869 sec)
Old exchange energy                            :    -29.551364839 Eh
New exchange energy                            :    -29.551362208 Eh
Exchange energy change after final integration :      0.000002631 Eh
Total energy after final integration           :   -782.563737432 Eh
             **** ENERGY FILE WAS UPDATED (orca.en.tmp) ****

----------------
TOTAL SCF ENERGY
----------------

Total Energy       :       -782.56373743229904 Eh          -21294.64189 eV

Components:
Nuclear Repulsion  :       1183.70859362855276 Eh           32210.34838 eV
Electronic Energy  :      -1966.16979974815422 Eh          -53502.20025 eV
One Electron Energy:      -3390.61706276262657 Eh          -92263.38086 eV
Two Electron Energy:       1424.44726301447236 Eh           38761.18061 eV
CPCM Dielectric    :         -0.10253394365149 Eh              -2.79009 eV

Virial components:
Potential Energy   :      -1561.86145441141298 Eh          -42500.41085 eV
Kinetic Energy     :        779.29771697911406 Eh           21205.76896 eV
Virial Ratio       :          2.00419097911110

DFT components:
N(Alpha)           :       63.000005686987 electrons
N(Beta)            :       63.000005686987 electrons
N(Total)           :      126.000011373975 electrons
E(X)               :      -77.509215715338 Eh       
E(C)               :       -4.465664940266 Eh       
E(XC)              :      -81.974880655604 Eh       

CPCM Solvation Model Properties:
Surface-charge          :         -1.02850261656730
Corrected charge        :         -1.00000000000000
Outlying charge corr.   :          0.00004506575600 Eh               0.00123 eV
Free-energy (cav+disp)  :  This term is not implemented in the current solvation scheme

---------------
SCF CONVERGENCE
---------------

  Last Energy change         ...   -1.0027e-10  Tolerance :   1.0000e-06
  Last MAX-Density change    ...    9.3158e-05  Tolerance :   1.0000e-05
  Last RMS-Density change    ...    5.1496e-07  Tolerance :   1.0000e-06
  Last DIIS Error            ...    1.5667e-05  Tolerance :   1.0000e-06
  Last Orbital Gradient      ...    3.0483e-06  Tolerance :   5.0000e-05
  Last Orbital Rotation      ...    1.1488e-05  Tolerance :   5.0000e-05


----------------
ORBITAL ENERGIES
----------------

  NO   OCC          E(Eh)            E(eV) 
   0   2.0000     -19.301508      -525.2207 
   1   2.0000     -14.576590      -396.6492 
   2   2.0000     -14.562316      -396.2608 
   3   2.0000     -14.539148      -395.6303 
   4   2.0000     -10.403165      -283.0845 
   5   2.0000     -10.399121      -282.9745 
   6   2.0000     -10.381472      -282.4942 
   7   2.0000     -10.380813      -282.4763 
   8   2.0000     -10.354161      -281.7510 
   9   2.0000     -10.346262      -281.5361 
  10   2.0000     -10.339216      -281.3444 
  11   2.0000     -10.335762      -281.2504 
  12   2.0000     -10.319840      -280.8171 
  13   2.0000     -10.312766      -280.6246 
  14   2.0000     -10.311557      -280.5917 
  15   2.0000     -10.309847      -280.5452 
  16   2.0000     -10.306447      -280.4527 
  17   2.0000     -10.306366      -280.4505 
  18   2.0000      -1.105562       -30.0839 
  19   2.0000      -1.093974       -29.7685 
  20   2.0000      -1.068534       -29.0763 
  21   2.0000      -0.940278       -25.5863 
  22   2.0000      -0.897955       -24.4346 
  23   2.0000      -0.862836       -23.4790 
  24   2.0000      -0.842677       -22.9304 
  25   2.0000      -0.799709       -21.7612 
  26   2.0000      -0.783005       -21.3066 
  27   2.0000      -0.768442       -20.9104 
  28   2.0000      -0.735052       -20.0018 
  29   2.0000      -0.711790       -19.3688 
  30   2.0000      -0.675536       -18.3823 
  31   2.0000      -0.660624       -17.9765 
  32   2.0000      -0.638119       -17.3641 
  33   2.0000      -0.621815       -16.9204 
  34   2.0000      -0.599338       -16.3088 
  35   2.0000      -0.579057       -15.7569 
  36   2.0000      -0.557075       -15.1588 
  37   2.0000      -0.546015       -14.8578 
  38   2.0000      -0.528066       -14.3694 
  39   2.0000      -0.521612       -14.1938 
  40   2.0000      -0.514809       -14.0087 
  41   2.0000      -0.499255       -13.5854 
  42   2.0000      -0.495817       -13.4919 
  43   2.0000      -0.491154       -13.3650 
  44   2.0000      -0.483587       -13.1591 
  45   2.0000      -0.469916       -12.7871 
  46   2.0000      -0.457269       -12.4429 
  47   2.0000      -0.447911       -12.1883 
  48   2.0000      -0.446612       -12.1529 
  49   2.0000      -0.437909       -11.9161 
  50   2.0000      -0.435092       -11.8395 
  51   2.0000      -0.422810       -11.5052 
  52   2.0000      -0.420129       -11.4323 
  53   2.0000      -0.396157       -10.7800 
  54   2.0000      -0.382620       -10.4116 
  55   2.0000      -0.368044       -10.0150 
  56   2.0000      -0.359143        -9.7728 
  57   2.0000      -0.344269        -9.3680 
  58   2.0000      -0.324258        -8.8235 
  59   2.0000      -0.298865        -8.1325 
  60   2.0000      -0.281881        -7.6704 
  61   2.0000      -0.280919        -7.6442 
  62   2.0000      -0.270039        -7.3481 
  63   0.0000      -0.093794        -2.5523 
  64   0.0000      -0.051696        -1.4067 
  65   0.0000      -0.046388        -1.2623 
  66   0.0000      -0.020062        -0.5459 
  67   0.0000      -0.013321        -0.3625 
  68   0.0000       0.022964         0.6249 
  69   0.0000       0.031730         0.8634 
  70   0.0000       0.034140         0.9290 
  71   0.0000       0.047390         1.2895 
  72   0.0000       0.053561         1.4575 
  73   0.0000       0.054686         1.4881 
*Only the first 10 virtual orbitals were printed.

                    ********************************
                    * MULLIKEN POPULATION ANALYSIS *
                    ********************************

-----------------------
MULLIKEN ATOMIC CHARGES
-----------------------
   0 N :   -0.147231
   1 C :    0.100989
   2 C :   -0.166707
   3 C :    0.268199
   4 C :   -0.153132
   5 C :    0.069294
   6 H :    0.187167
   7 H :    0.161865
   8 N :   -0.114316
   9 H :    0.158084
  10 H :    0.196809
  11 C :   -0.161175
  12 H :    0.150807
  13 H :    0.145268
  14 H :    0.138678
  15 H :    0.247701
  16 N :   -0.167136
  17 C :    0.016843
  18 C :    0.188226
  19 H :    0.135312
  20 O :   -0.392372
  21 C :    0.057591
  22 C :   -0.117854
  23 C :   -0.164712
  24 C :   -0.104233
  25 C :   -0.174284
  26 C :   -0.059481
  27 H :    0.133982
  28 H :    0.144938
  29 H :    0.146144
  30 H :    0.151139
  31 H :    0.123598
Sum of atomic charges:    1.0000000

--------------------------------
MULLIKEN REDUCED ORBITAL CHARGES
--------------------------------
  0 N s       :     3.481617  s :     3.481617
      pz      :     1.336944  p :     3.535678
      px      :     1.103669
      py      :     1.095065
      dz2     :     0.006095  d :     0.116692
      dxz     :     0.022817
      dyz     :     0.019693
      dx2y2   :     0.032486
      dxy     :     0.035600
      f0      :     0.001705  f :     0.012474
      f+1     :     0.001029
      f-1     :     0.001107
      f+2     :     0.001352
      f-2     :     0.001025
      f+3     :     0.004283
      f-3     :     0.001973
      g0      :     0.000033  g :     0.000770
      g+1     :     0.000056
      g-1     :     0.000048
      g+2     :     0.000063
      g-2     :     0.000048
      g+3     :     0.000025
      g-3     :     0.000103
      g+4     :     0.000198
      g-4     :     0.000196

  1 C s       :     3.248825  s :     3.248825
      pz      :     0.872938  p :     2.519142
      px      :     0.924438
      py      :     0.721766
      dz2     :     0.005682  d :     0.111067
      dxz     :     0.012981
      dyz     :     0.032786
      dx2y2   :     0.040826
      dxy     :     0.018793
      f0      :     0.002583  f :     0.018226
      f+1     :     0.000899
      f-1     :     0.001546
      f+2     :     0.002534
      f-2     :     0.001871
      f+3     :     0.006361
      f-3     :     0.002432
      g0      :     0.000095  g :     0.001751
      g+1     :     0.000071
      g-1     :     0.000196
      g+2     :     0.000148
      g-2     :     0.000084
      g+3     :     0.000082
      g-3     :     0.000232
      g+4     :     0.000358
      g-4     :     0.000486

  2 C s       :     3.293154  s :     3.293154
      pz      :     0.969373  p :     2.765526
      px      :     0.803504
      py      :     0.992649
      dz2     :     0.003154  d :     0.094162
      dxz     :     0.021093
      dyz     :     0.010960
      dx2y2   :     0.041593
      dxy     :     0.017363
      f0      :     0.002317  f :     0.012738
      f+1     :     0.000833
      f-1     :     0.001071
      f+2     :     0.001068
      f-2     :     0.001865
      f+3     :     0.003459
      f-3     :     0.002126
      g0      :     0.000051  g :     0.001128
      g+1     :     0.000105
      g-1     :     0.000063
      g+2     :     0.000057
      g-2     :     0.000079
      g+3     :     0.000042
      g-3     :     0.000159
      g+4     :     0.000292
      g-4     :     0.000280

  3 C s       :     3.201803  s :     3.201803
      pz      :     0.845034  p :     2.373240
      px      :     0.736195
      py      :     0.792012
      dz2     :     0.005239  d :     0.128990
      dxz     :     0.041168
      dyz     :     0.035280
      dx2y2   :     0.012513
      dxy     :     0.034790
      f0      :     0.003350  f :     0.025647
      f+1     :     0.001280
      f-1     :     0.001519
      f+2     :     0.002395
      f-2     :     0.003768
      f+3     :     0.010227
      f-3     :     0.003107
      g0      :     0.000092  g :     0.002121
      g+1     :     0.000232
      g-1     :     0.000169
      g+2     :     0.000133
      g-2     :     0.000156
      g+3     :     0.000074
      g-3     :     0.000276
      g+4     :     0.000487
      g-4     :     0.000501

  4 C s       :     3.284121  s :     3.284121
      pz      :     0.968729  p :     2.757625
      px      :     0.971281
      py      :     0.817615
      dz2     :     0.003866  d :     0.097098
      dxz     :     0.013556
      dyz     :     0.016817
      dx2y2   :     0.027195
      dxy     :     0.035664
      f0      :     0.002141  f :     0.013166
      f+1     :     0.000930
      f-1     :     0.001139
      f+2     :     0.001360
      f-2     :     0.001415
      f+3     :     0.004507
      f-3     :     0.001674
      g0      :     0.000054  g :     0.001123
      g+1     :     0.000071
      g-1     :     0.000084
      g+2     :     0.000083
      g-2     :     0.000062
      g+3     :     0.000036
      g-3     :     0.000175
      g+4     :     0.000249
      g-4     :     0.000309

  5 C s       :     3.255705  s :     3.255705
      pz      :     0.871277  p :     2.539809
      px      :     0.746725
      py      :     0.921807
      dz2     :     0.003958  d :     0.114814
      dxz     :     0.039098
      dyz     :     0.008965
      dx2y2   :     0.032023
      dxy     :     0.030770
      f0      :     0.002817  f :     0.018611
      f+1     :     0.001086
      f-1     :     0.001006
      f+2     :     0.001430
      f-2     :     0.003187
      f+3     :     0.006287
      f-3     :     0.002798
      g0      :     0.000073  g :     0.001766
      g+1     :     0.000235
      g-1     :     0.000071
      g+2     :     0.000088
      g-2     :     0.000127
      g+3     :     0.000044
      g-3     :     0.000249
      g+4     :     0.000491
      g-4     :     0.000389

  6 H s       :     0.784948  s :     0.784948
      pz      :     0.009958  p :     0.024799
      px      :     0.006621
      py      :     0.008220
      dz2     :     0.000100  d :     0.002884
      dxz     :     0.001027
      dyz     :     0.000204
      dx2y2   :     0.000569
      dxy     :     0.000983
      f0      :     0.000033  f :     0.000202
      f+1     :     0.000012
      f-1     :     0.000008
      f+2     :     0.000029
      f-2     :     0.000018
      f+3     :     0.000061
      f-3     :     0.000041

  7 H s       :     0.808218  s :     0.808218
      pz      :     0.012627  p :     0.026663
      px      :     0.008811
      py      :     0.005224
      dz2     :     0.000143  d :     0.003042
      dxz     :     0.000093
      dyz     :     0.001252
      dx2y2   :     0.000201
      dxy     :     0.001352
      f0      :     0.000032  f :     0.000214
      f+1     :     0.000007
      f-1     :     0.000023
      f+2     :     0.000041
      f-2     :     0.000010
      f+3     :     0.000065
      f-3     :     0.000036

  8 N s       :     3.476220  s :     3.476220
      pz      :     1.499344  p :     3.532984
      px      :     0.911322
      py      :     1.122318
      dz2     :     0.005449  d :     0.091986
      dxz     :     0.023805
      dyz     :     0.005666
      dx2y2   :     0.034270
      dxy     :     0.022797
      f0      :     0.001686  f :     0.012356
      f+1     :     0.001234
      f-1     :     0.000791
      f+2     :     0.001002
      f-2     :     0.000907
      f+3     :     0.004329
      f-3     :     0.002407
      g0      :     0.000038  g :     0.000770
      g+1     :     0.000085
      g-1     :     0.000025
      g+2     :     0.000056
      g-2     :     0.000066
      g+3     :     0.000032
      g-3     :     0.000074
      g+4     :     0.000199
      g-4     :     0.000195

  9 H s       :     0.808790  s :     0.808790
      pz      :     0.013124  p :     0.029619
      px      :     0.006800
      py      :     0.009696
      dz2     :     0.000071  d :     0.003277
      dxz     :     0.001189
      dyz     :     0.000257
      dx2y2   :     0.000779
      dxy     :     0.000982
      f0      :     0.000037  f :     0.000229
      f+1     :     0.000013
      f-1     :     0.000009
      f+2     :     0.000025
      f-2     :     0.000031
      f+3     :     0.000081
      f-3     :     0.000033

 10 H s       :     0.775604  s :     0.775604
      pz      :     0.010024  p :     0.024471
      px      :     0.008178
      py      :     0.006269
      dz2     :     0.000173  d :     0.002911
      dxz     :     0.000116
      dyz     :     0.001075
      dx2y2   :     0.000141
      dxy     :     0.001407
      f0      :     0.000029  f :     0.000205
      f+1     :     0.000005
      f-1     :     0.000023
      f+2     :     0.000038
      f-2     :     0.000008
      f+3     :     0.000070
      f-3     :     0.000031

 11 C s       :     3.313875  s :     3.313875
      pz      :     1.033278  p :     2.769002
      px      :     0.810292
      py      :     0.925432
      dz2     :     0.010679  d :     0.067646
      dxz     :     0.025846
      dyz     :     0.005096
      dx2y2   :     0.011207
      dxy     :     0.014820
      f0      :     0.001357  f :     0.009679
      f+1     :     0.001539
      f-1     :     0.001088
      f+2     :     0.000202
      f-2     :     0.001692
      f+3     :     0.002056
      f-3     :     0.001746
      g0      :     0.000065  g :     0.000973
      g+1     :     0.000115
      g-1     :     0.000057
      g+2     :     0.000129
      g-2     :     0.000125
      g+3     :     0.000028
      g-3     :     0.000108
      g+4     :     0.000174
      g-4     :     0.000172

 12 H s       :     0.818926  s :     0.818926
      pz      :     0.011498  p :     0.026658
      px      :     0.008726
      py      :     0.006435
      dz2     :     0.000139  d :     0.003345
      dxz     :     0.000238
      dyz     :     0.001345
      dx2y2   :     0.000685
      dxy     :     0.000938
      f0      :     0.000043  f :     0.000264
      f+1     :     0.000003
      f-1     :     0.000021
      f+2     :     0.000047
      f-2     :     0.000032
      f+3     :     0.000052
      f-3     :     0.000066

 13 H s       :     0.822857  s :     0.822857
      pz      :     0.007762  p :     0.028052
      px      :     0.010176
      py      :     0.010114
      dz2     :     0.001212  d :     0.003555
      dxz     :     0.000603
      dyz     :     0.000726
      dx2y2   :     0.000432
      dxy     :     0.000582
      f0      :     0.000103  f :     0.000268
      f+1     :     0.000037
      f-1     :     0.000018
      f+2     :     0.000034
      f-2     :     0.000053
      f+3     :     0.000012
      f-3     :     0.000011

 14 H s       :     0.830788  s :     0.830788
      pz      :     0.007510  p :     0.026839
      px      :     0.009390
      py      :     0.009939
      dz2     :     0.001214  d :     0.003430
      dxz     :     0.000309
      dyz     :     0.000662
      dx2y2   :     0.000519
      dxy     :     0.000726
      f0      :     0.000077  f :     0.000265
      f+1     :     0.000042
      f-1     :     0.000013
      f+2     :     0.000035
      f-2     :     0.000061
      f+3     :     0.000017
      f-3     :     0.000021

 15 H s       :     0.693814  s :     0.693814
      pz      :     0.022284  p :     0.049811
      px      :     0.012266
      py      :     0.015260
      dz2     :     0.000478  d :     0.007941
      dxz     :     0.000276
      dyz     :     0.003639
      dx2y2   :     0.000950
      dxy     :     0.002598
      f0      :     0.000114  f :     0.000734
      f+1     :     0.000014
      f-1     :     0.000096
      f+2     :     0.000182
      f-2     :     0.000038
      f+3     :     0.000190
      f-3     :     0.000101

 16 N s       :     3.648251  s :     3.648251
      pz      :     1.082395  p :     3.415167
      px      :     0.881639
      py      :     1.451133
      dz2     :     0.006132  d :     0.091563
      dxz     :     0.034071
      dyz     :     0.010782
      dx2y2   :     0.018975
      dxy     :     0.021602
      f0      :     0.001557  f :     0.011338
      f+1     :     0.001071
      f-1     :     0.000353
      f+2     :     0.001105
      f-2     :     0.002159
      f+3     :     0.002886
      f-3     :     0.002206
      g0      :     0.000041  g :     0.000817
      g+1     :     0.000119
      g-1     :     0.000042
      g+2     :     0.000040
      g-2     :     0.000071
      g+3     :     0.000032
      g-3     :     0.000096
      g+4     :     0.000170
      g-4     :     0.000205

 17 C s       :     3.242375  s :     3.242375
      pz      :     0.917963  p :     2.607874
      px      :     0.803210
      py      :     0.886700
      dz2     :     0.005556  d :     0.115467
      dxz     :     0.023624
      dyz     :     0.012700
      dx2y2   :     0.043944
      dxy     :     0.029643
      f0      :     0.002235  f :     0.015794
      f+1     :     0.001153
      f-1     :     0.000667
      f+2     :     0.001220
      f-2     :     0.001849
      f+3     :     0.005420
      f-3     :     0.003250
      g0      :     0.000078  g :     0.001648
      g+1     :     0.000146
      g-1     :     0.000107
      g+2     :     0.000096
      g-2     :     0.000108
      g+3     :     0.000072
      g-3     :     0.000218
      g+4     :     0.000313
      g-4     :     0.000509

 18 C s       :     3.208013  s :     3.208013
      pz      :     0.720953  p :     2.401359
      px      :     0.825840
      py      :     0.854567
      dz2     :     0.008267  d :     0.175299
      dxz     :     0.033621
      dyz     :     0.030615
      dx2y2   :     0.046773
      dxy     :     0.056022
      f0      :     0.002138  f :     0.024226
      f+1     :     0.001525
      f-1     :     0.001324
      f+2     :     0.002419
      f-2     :     0.003311
      f+3     :     0.006764
      f-3     :     0.006743
      g0      :     0.000147  g :     0.002878
      g+1     :     0.000180
      g-1     :     0.000162
      g+2     :     0.000134
      g-2     :     0.000281
      g+3     :     0.000243
      g-3     :     0.000311
      g+4     :     0.000557
      g-4     :     0.000863

 19 H s       :     0.834408  s :     0.834408
      pz      :     0.010798  p :     0.026719
      px      :     0.006987
      py      :     0.008933
      dz2     :     0.000234  d :     0.003349
      dxz     :     0.000078
      dyz     :     0.001476
      dx2y2   :     0.000196
      dxy     :     0.001365
      f0      :     0.000033  f :     0.000212
      f+1     :     0.000004
      f-1     :     0.000024
      f+2     :     0.000052
      f-2     :     0.000008
      f+3     :     0.000056
      f-3     :     0.000035

 20 O s       :     3.785690  s :     3.785690
      pz      :     1.360249  p :     4.566856
      px      :     1.593927
      py      :     1.612680
      dz2     :     0.003580  d :     0.035927
      dxz     :     0.007167
      dyz     :     0.006607
      dx2y2   :     0.009549
      dxy     :     0.009023
      f0      :     0.000278  f :     0.003689
      f+1     :     0.000280
      f-1     :     0.000257
      f+2     :     0.000113
      f-2     :     0.000906
      f+3     :     0.000940
      f-3     :     0.000915
      g0      :     0.000016  g :     0.000210
      g+1     :     0.000017
      g-1     :     0.000015
      g+2     :     0.000003
      g-2     :     0.000031
      g+3     :     0.000019
      g-3     :     0.000022
      g+4     :     0.000046
      g-4     :     0.000039

 21 C s       :     3.263172  s :     3.263172
      pz      :     0.885891  p :     2.543357
      px      :     0.882555
      py      :     0.774912
      dz2     :     0.035327  d :     0.115865
      dxz     :     0.014268
      dyz     :     0.019170
      dx2y2   :     0.026793
      dxy     :     0.020306
      f0      :     0.001614  f :     0.018571
      f+1     :     0.002326
      f-1     :     0.002125
      f+2     :     0.004123
      f-2     :     0.001840
      f+3     :     0.003681
      f-3     :     0.002861
      g0      :     0.000092  g :     0.001444
      g+1     :     0.000116
      g-1     :     0.000179
      g+2     :     0.000147
      g-2     :     0.000183
      g+3     :     0.000193
      g-3     :     0.000205
      g+4     :     0.000169
      g-4     :     0.000160

 22 C s       :     3.274893  s :     3.274893
      pz      :     0.914633  p :     2.721276
      px      :     0.915093
      py      :     0.891550
      dz2     :     0.013511  d :     0.106540
      dxz     :     0.008487
      dyz     :     0.029122
      dx2y2   :     0.025345
      dxy     :     0.030076
      f0      :     0.001711  f :     0.013971
      f+1     :     0.002064
      f-1     :     0.001060
      f+2     :     0.002811
      f-2     :     0.001750
      f+3     :     0.002567
      f-3     :     0.002008
      g0      :     0.000071  g :     0.001173
      g+1     :     0.000101
      g-1     :     0.000122
      g+2     :     0.000098
      g-2     :     0.000128
      g+3     :     0.000167
      g-3     :     0.000125
      g+4     :     0.000201
      g-4     :     0.000159

 23 C s       :     3.274163  s :     3.274163
      pz      :     0.940130  p :     2.762133
      px      :     0.941505
      py      :     0.880499
      dz2     :     0.014861  d :     0.113932
      dxz     :     0.015148
      dyz     :     0.031385
      dx2y2   :     0.024573
      dxy     :     0.027966
      f0      :     0.001834  f :     0.013295
      f+1     :     0.001441
      f-1     :     0.001187
      f+2     :     0.003034
      f-2     :     0.001510
      f+3     :     0.001914
      f-3     :     0.002376
      g0      :     0.000067  g :     0.001188
      g+1     :     0.000049
      g-1     :     0.000189
      g+2     :     0.000106
      g-2     :     0.000133
      g+3     :     0.000128
      g-3     :     0.000172
      g+4     :     0.000190
      g-4     :     0.000154

 24 C s       :     3.255550  s :     3.255550
      pz      :     0.892562  p :     2.722210
      px      :     0.893555
      py      :     0.936093
      dz2     :     0.029240  d :     0.112193
      dxz     :     0.015471
      dyz     :     0.015606
      dx2y2   :     0.031548
      dxy     :     0.020329
      f0      :     0.001167  f :     0.013096
      f+1     :     0.002132
      f-1     :     0.001879
      f+2     :     0.002795
      f-2     :     0.001375
      f+3     :     0.001976
      f-3     :     0.001773
      g0      :     0.000062  g :     0.001184
      g+1     :     0.000110
      g-1     :     0.000113
      g+2     :     0.000135
      g-2     :     0.000187
      g+3     :     0.000196
      g-3     :     0.000190
      g+4     :     0.000088
      g-4     :     0.000104

 25 C s       :     3.267825  s :     3.267825
      pz      :     0.956352  p :     2.775562
      px      :     0.917880
      py      :     0.901330
      dz2     :     0.014789  d :     0.116304
      dxz     :     0.009856
      dyz     :     0.036422
      dx2y2   :     0.022482
      dxy     :     0.032755
      f0      :     0.001684  f :     0.013405
      f+1     :     0.002068
      f-1     :     0.000819
      f+2     :     0.002786
      f-2     :     0.001747
      f+3     :     0.002321
      f-3     :     0.001981
      g0      :     0.000070  g :     0.001188
      g+1     :     0.000105
      g-1     :     0.000122
      g+2     :     0.000109
      g-2     :     0.000132
      g+3     :     0.000175
      g-3     :     0.000124
      g+4     :     0.000197
      g-4     :     0.000154

 26 C s       :     3.287380  s :     3.287380
      pz      :     0.904079  p :     2.659003
      px      :     0.904018
      py      :     0.850906
      dz2     :     0.015161  d :     0.097813
      dxz     :     0.010561
      dyz     :     0.022850
      dx2y2   :     0.019809
      dxy     :     0.029431
      f0      :     0.001959  f :     0.014104
      f+1     :     0.001545
      f-1     :     0.001396
      f+2     :     0.003172
      f-2     :     0.001570
      f+3     :     0.001903
      f-3     :     0.002560
      g0      :     0.000070  g :     0.001181
      g+1     :     0.000049
      g-1     :     0.000190
      g+2     :     0.000107
      g-2     :     0.000133
      g+3     :     0.000128
      g-3     :     0.000167
      g+4     :     0.000187
      g-4     :     0.000151

 27 H s       :     0.834323  s :     0.834323
      pz      :     0.007997  p :     0.028158
      px      :     0.010802
      py      :     0.009358
      dz2     :     0.001014  d :     0.003312
      dxz     :     0.000533
      dyz     :     0.000322
      dx2y2   :     0.000923
      dxy     :     0.000519
      f0      :     0.000023  f :     0.000226
      f+1     :     0.000031
      f-1     :     0.000046
      f+2     :     0.000050
      f-2     :     0.000030
      f+3     :     0.000019
      f-3     :     0.000027

 28 H s       :     0.825721  s :     0.825721
      pz      :     0.009532  p :     0.026090
      px      :     0.007955
      py      :     0.008603
      dz2     :     0.000997  d :     0.003044
      dxz     :     0.000212
      dyz     :     0.000513
      dx2y2   :     0.000721
      dxy     :     0.000601
      f0      :     0.000018  f :     0.000207
      f+1     :     0.000053
      f-1     :     0.000016
      f+2     :     0.000037
      f-2     :     0.000033
      f+3     :     0.000030
      f-3     :     0.000020

 29 H s       :     0.824859  s :     0.824859
      pz      :     0.010656  p :     0.025804
      px      :     0.010497
      py      :     0.004651
      dz2     :     0.000065  d :     0.002991
      dxz     :     0.000151
      dyz     :     0.001286
      dx2y2   :     0.000428
      dxy     :     0.001059
      f0      :     0.000028  f :     0.000203
      f+1     :     0.000007
      f-1     :     0.000015
      f+2     :     0.000039
      f-2     :     0.000017
      f+3     :     0.000047
      f-3     :     0.000050

 30 H s       :     0.819919  s :     0.819919
      pz      :     0.009019  p :     0.025744
      px      :     0.009954
      py      :     0.006771
      dz2     :     0.001007  d :     0.002992
      dxz     :     0.000426
      dyz     :     0.000310
      dx2y2   :     0.000820
      dxy     :     0.000428
      f0      :     0.000024  f :     0.000206
      f+1     :     0.000023
      f-1     :     0.000042
      f+2     :     0.000049
      f-2     :     0.000024
      f+3     :     0.000018
      f-3     :     0.000026

 31 H s       :     0.844684  s :     0.844684
      pz      :     0.007532  p :     0.028325
      px      :     0.010294
      py      :     0.010500
      dz2     :     0.000839  d :     0.003170
      dxz     :     0.000413
      dyz     :     0.000535
      dx2y2   :     0.000740
      dxy     :     0.000641
      f0      :     0.000018  f :     0.000223
      f+1     :     0.000061
      f-1     :     0.000017
      f+2     :     0.000048
      f-2     :     0.000031
      f+3     :     0.000030
      f-3     :     0.000019


                     *******************************
                     * LOEWDIN POPULATION ANALYSIS *
                     *******************************

----------------------
LOEWDIN ATOMIC CHARGES
----------------------
   0 N :    0.466638
   1 C :    0.050219
   2 C :    0.124002
   3 C :   -0.203566
   4 C :    0.115479
   5 C :    0.047417
   6 H :   -0.023815
   7 H :   -0.029867
   8 N :    0.485719
   9 H :   -0.040589
  10 H :   -0.026797
  11 C :    0.251611
  12 H :   -0.040350
  13 H :   -0.041122
  14 H :   -0.040652
  15 H :   -0.109483
  16 N :    0.280393
  17 C :   -0.092677
  18 C :   -0.498173
  19 H :   -0.057722
  20 O :    0.336066
  21 C :   -0.112286
  22 C :    0.093721
  23 C :    0.073110
  24 C :    0.078973
  25 C :    0.072641
  26 C :    0.090821
  27 H :   -0.046394
  28 H :   -0.052173
  29 H :   -0.050787
  30 H :   -0.052089
  31 H :   -0.048271

-------------------------------
LOEWDIN REDUCED ORBITAL CHARGES
-------------------------------
  0 N s       :     2.692668  s :     2.692668
      pz      :     1.073181  p :     3.286290
      px      :     1.101449
      py      :     1.111659
      dz2     :     0.031733  d :     0.467871
      dxz     :     0.074055
      dyz     :     0.067197
      dx2y2   :     0.145348
      dxy     :     0.149539
      f0      :     0.005096  f :     0.082146
      f+1     :     0.004621
      f-1     :     0.004717
      f+2     :     0.012908
      f-2     :     0.008735
      f+3     :     0.033219
      f-3     :     0.012850
      g0      :     0.000187  g :     0.004387
      g+1     :     0.000523
      g-1     :     0.000432
      g+2     :     0.000474
      g-2     :     0.000439
      g+3     :     0.000148
      g-3     :     0.000329
      g+4     :     0.000972
      g-4     :     0.000884

  1 C s       :     2.580866  s :     2.580866
      pz      :     0.730591  p :     2.608095
      px      :     0.989684
      py      :     0.887820
      dz2     :     0.050548  d :     0.585740
      dxz     :     0.039704
      dyz     :     0.120984
      dx2y2   :     0.207195
      dxy     :     0.167309
      f0      :     0.009590  f :     0.156273
      f+1     :     0.007691
      f-1     :     0.014010
      f+2     :     0.024114
      f-2     :     0.018026
      f+3     :     0.053271
      f-3     :     0.029572
      g0      :     0.001125  g :     0.018806
      g+1     :     0.000983
      g-1     :     0.002762
      g+2     :     0.002255
      g-2     :     0.001390
      g+3     :     0.000734
      g-3     :     0.001642
      g+4     :     0.003084
      g-4     :     0.004832

  2 C s       :     2.581147  s :     2.581147
      pz      :     0.783676  p :     2.702965
      px      :     0.967959
      py      :     0.951330
      dz2     :     0.038411  d :     0.466451
      dxz     :     0.079642
      dyz     :     0.029572
      dx2y2   :     0.176585
      dxy     :     0.142241
      f0      :     0.008333  f :     0.113245
      f+1     :     0.009169
      f-1     :     0.006244
      f+2     :     0.008067
      f-2     :     0.018043
      f+3     :     0.039934
      f-3     :     0.023456
      g0      :     0.000524  g :     0.012190
      g+1     :     0.001356
      g-1     :     0.000801
      g+2     :     0.001120
      g-2     :     0.001299
      g+3     :     0.000463
      g-3     :     0.000929
      g+4     :     0.003046
      g-4     :     0.002652

  3 C s       :     2.569897  s :     2.569897
      pz      :     0.720732  p :     2.627471
      px      :     0.941746
      py      :     0.964994
      dz2     :     0.061761  d :     0.779201
      dxz     :     0.141604
      dyz     :     0.122416
      dx2y2   :     0.210510
      dxy     :     0.242910
      f0      :     0.013830  f :     0.204834
      f+1     :     0.012856
      f-1     :     0.011260
      f+2     :     0.021908
      f-2     :     0.035764
      f+3     :     0.074601
      f-3     :     0.034615
      g0      :     0.000981  g :     0.022162
      g+1     :     0.003115
      g-1     :     0.002158
      g+2     :     0.001735
      g-2     :     0.002093
      g+3     :     0.000759
      g-3     :     0.002012
      g+4     :     0.004412
      g-4     :     0.004897

  4 C s       :     2.580296  s :     2.580296
      pz      :     0.785986  p :     2.713358
      px      :     0.971691
      py      :     0.955681
      dz2     :     0.040134  d :     0.465414
      dxz     :     0.037615
      dyz     :     0.066663
      dx2y2   :     0.155685
      dxy     :     0.165316
      f0      :     0.007692  f :     0.113281
      f+1     :     0.007230
      f-1     :     0.008989
      f+2     :     0.012715
      f-2     :     0.013242
      f+3     :     0.042679
      f-3     :     0.020735
      g0      :     0.000558  g :     0.012171
      g+1     :     0.000982
      g-1     :     0.001034
      g+2     :     0.001283
      g-2     :     0.001174
      g+3     :     0.000402
      g-3     :     0.001122
      g+4     :     0.002210
      g-4     :     0.003405

  5 C s       :     2.581838  s :     2.581838
      pz      :     0.726882  p :     2.603800
      px      :     0.920635
      py      :     0.956282
      dz2     :     0.046758  d :     0.591701
      dxz     :     0.135595
      dyz     :     0.029848
      dx2y2   :     0.222368
      dxy     :     0.157133
      f0      :     0.010538  f :     0.156380
      f+1     :     0.013255
      f-1     :     0.006859
      f+2     :     0.012149
      f-2     :     0.029234
      f+3     :     0.056059
      f-3     :     0.028287
      g0      :     0.000750  g :     0.018864
      g+1     :     0.003380
      g-1     :     0.000874
      g+2     :     0.001703
      g-2     :     0.001845
      g+3     :     0.000403
      g-3     :     0.001661
      g+4     :     0.005033
      g-4     :     0.003215

  6 H s       :     0.768539  s :     0.768539
      pz      :     0.046126  p :     0.181225
      px      :     0.094903
      py      :     0.040196
      dz2     :     0.005190  d :     0.064325
      dxz     :     0.018507
      dyz     :     0.002455
      dx2y2   :     0.018462
      dxy     :     0.019711
      f0      :     0.001060  f :     0.009725
      f+1     :     0.000995
      f-1     :     0.000337
      f+2     :     0.001168
      f-2     :     0.000754
      f+3     :     0.002905
      f-3     :     0.002506

  7 H s       :     0.766967  s :     0.766967
      pz      :     0.053006  p :     0.187252
      px      :     0.041026
      py      :     0.093221
      dz2     :     0.005736  d :     0.065733
      dxz     :     0.001196
      dyz     :     0.020667
      dx2y2   :     0.015354
      dxy     :     0.022781
      f0      :     0.001000  f :     0.009915
      f+1     :     0.000231
      f-1     :     0.001265
      f+2     :     0.001710
      f-2     :     0.000400
      f+3     :     0.003013
      f-3     :     0.002295

  8 N s       :     2.690789  s :     2.690789
      pz      :     1.173965  p :     3.290263
      px      :     1.031923
      py      :     1.084375
      dz2     :     0.031533  d :     0.444391
      dxz     :     0.080717
      dyz     :     0.020202
      dx2y2   :     0.153572
      dxy     :     0.158368
      f0      :     0.007058  f :     0.083211
      f+1     :     0.007124
      f-1     :     0.003715
      f+2     :     0.006607
      f-2     :     0.009833
      f+3     :     0.029417
      f-3     :     0.019458
      g0      :     0.000193  g :     0.005626
      g+1     :     0.000840
      g-1     :     0.000238
      g+2     :     0.000658
      g-2     :     0.000650
      g+3     :     0.000237
      g-3     :     0.000435
      g+4     :     0.001420
      g-4     :     0.000955

  9 H s       :     0.768638  s :     0.768638
      pz      :     0.052941  p :     0.195112
      px      :     0.090081
      py      :     0.052090
      dz2     :     0.005135  d :     0.066821
      dxz     :     0.018240
      dyz     :     0.003841
      dx2y2   :     0.020154
      dxy     :     0.019450
      f0      :     0.001125  f :     0.010017
      f+1     :     0.000973
      f-1     :     0.000392
      f+2     :     0.000890
      f-2     :     0.001128
      f+3     :     0.003354
      f-3     :     0.002156

 10 H s       :     0.769792  s :     0.769792
      pz      :     0.047639  p :     0.182753
      px      :     0.035568
      py      :     0.099546
      dz2     :     0.005825  d :     0.064535
      dxz     :     0.001043
      dyz     :     0.019701
      dx2y2   :     0.015828
      dxy     :     0.022139
      f0      :     0.000952  f :     0.009717
      f+1     :     0.000204
      f-1     :     0.001269
      f+2     :     0.001718
      f-2     :     0.000303
      f+3     :     0.003139
      f-3     :     0.002130

 11 C s       :     2.548754  s :     2.548754
      pz      :     0.969072  p :     2.675364
      px      :     0.818312
      py      :     0.887980
      dz2     :     0.071763  d :     0.411761
      dxz     :     0.122235
      dyz     :     0.028261
      dx2y2   :     0.095009
      dxy     :     0.094492
      f0      :     0.010791  f :     0.104540
      f+1     :     0.013509
      f-1     :     0.011106
      f+2     :     0.006689
      f-2     :     0.018589
      f+3     :     0.025047
      f-3     :     0.018810
      g0      :     0.000406  g :     0.007971
      g+1     :     0.000884
      g-1     :     0.000632
      g+2     :     0.000587
      g-2     :     0.000814
      g+3     :     0.000227
      g-3     :     0.001076
      g+4     :     0.001556
      g-4     :     0.001789

 12 H s       :     0.775511  s :     0.775511
      pz      :     0.056371  p :     0.188148
      px      :     0.045325
      py      :     0.086452
      dz2     :     0.004734  d :     0.067110
      dxz     :     0.004080
      dyz     :     0.023664
      dx2y2   :     0.015369
      dxy     :     0.019264
      f0      :     0.001384  f :     0.009581
      f+1     :     0.000203
      f-1     :     0.001166
      f+2     :     0.001343
      f-2     :     0.001044
      f+3     :     0.002251
      f-3     :     0.002190

 13 H s       :     0.777952  s :     0.777952
      pz      :     0.082851  p :     0.187719
      px      :     0.054815
      py      :     0.050052
      dz2     :     0.022864  d :     0.066035
      dxz     :     0.015765
      dyz     :     0.013827
      dx2y2   :     0.005781
      dxy     :     0.007799
      f0      :     0.002927  f :     0.009415
      f+1     :     0.001999
      f-1     :     0.000944
      f+2     :     0.001395
      f-2     :     0.001620
      f+3     :     0.000312
      f-3     :     0.000218

 14 H s       :     0.777432  s :     0.777432
      pz      :     0.078789  p :     0.187554
      px      :     0.060209
      py      :     0.048555
      dz2     :     0.021958  d :     0.066215
      dxz     :     0.013962
      dyz     :     0.012353
      dx2y2   :     0.007420
      dxy     :     0.010522
      f0      :     0.002378  f :     0.009450
      f+1     :     0.002092
      f-1     :     0.000549
      f+2     :     0.001580
      f-2     :     0.001891
      f+3     :     0.000452
      f-3     :     0.000508

 15 H s       :     0.690845  s :     0.690845
      pz      :     0.090403  p :     0.277436
      px      :     0.046059
      py      :     0.140973
      dz2     :     0.011125  d :     0.119187
      dxz     :     0.002337
      dyz     :     0.045720
      dx2y2   :     0.027954
      dxy     :     0.032052
      f0      :     0.002927  f :     0.022015
      f+1     :     0.000410
      f-1     :     0.002972
      f+2     :     0.005066
      f-2     :     0.000998
      f+3     :     0.005496
      f-3     :     0.004145

 16 N s       :     2.881675  s :     2.881675
      pz      :     0.943017  p :     3.342101
      px      :     1.038897
      py      :     1.360187
      dz2     :     0.031837  d :     0.403703
      dxz     :     0.123450
      dyz     :     0.014373
      dx2y2   :     0.126267
      dxy     :     0.107776
      f0      :     0.005814  f :     0.085599
      f+1     :     0.007971
      f-1     :     0.002494
      f+2     :     0.006948
      f-2     :     0.016967
      f+3     :     0.026403
      f-3     :     0.019002
      g0      :     0.000251  g :     0.006529
      g+1     :     0.001442
      g-1     :     0.000161
      g+2     :     0.000504
      g-2     :     0.000661
      g+3     :     0.000190
      g-3     :     0.000479
      g+4     :     0.001402
      g-4     :     0.001440

 17 C s       :     2.620964  s :     2.620964
      pz      :     0.766178  p :     2.703127
      px      :     0.964281
      py      :     0.972668
      dz2     :     0.052420  d :     0.598577
      dxz     :     0.086560
      dyz     :     0.037506
      dx2y2   :     0.231939
      dxy     :     0.190152
      f0      :     0.010841  f :     0.150887
      f+1     :     0.012714
      f-1     :     0.007772
      f+2     :     0.008246
      f-2     :     0.019758
      f+3     :     0.060499
      f-3     :     0.031057
      g0      :     0.000856  g :     0.019122
      g+1     :     0.002013
      g-1     :     0.001402
      g+2     :     0.001799
      g-2     :     0.001845
      g+3     :     0.000726
      g-3     :     0.001563
      g+4     :     0.003795
      g-4     :     0.005122

 18 C s       :     2.622028  s :     2.622028
      pz      :     0.658396  p :     2.626306
      px      :     0.979145
      py      :     0.988765
      dz2     :     0.074752  d :     0.952118
      dxz     :     0.131516
      dyz     :     0.126465
      dx2y2   :     0.344849
      dxy     :     0.274536
      f0      :     0.015784  f :     0.262231
      f+1     :     0.016081
      f-1     :     0.015856
      f+2     :     0.023391
      f-2     :     0.038033
      f+3     :     0.083212
      f-3     :     0.069874
      g0      :     0.002274  g :     0.035489
      g+1     :     0.002885
      g-1     :     0.002994
      g+2     :     0.002344
      g-2     :     0.004032
      g+3     :     0.002730
      g-3     :     0.002994
      g+4     :     0.004890
      g-4     :     0.010346

 19 H s       :     0.798732  s :     0.798732
      pz      :     0.047016  p :     0.184715
      px      :     0.035633
      py      :     0.102066
      dz2     :     0.005728  d :     0.064844
      dxz     :     0.000728
      dyz     :     0.020443
      dx2y2   :     0.015669
      dxy     :     0.022277
      f0      :     0.000984  f :     0.009430
      f+1     :     0.000204
      f-1     :     0.001188
      f+2     :     0.001758
      f-2     :     0.000248
      f+3     :     0.002999
      f-3     :     0.002049

 20 O s       :     3.247839  s :     3.247839
      pz      :     1.230779  p :     4.289133
      px      :     1.524943
      py      :     1.533411
      dz2     :     0.009830  d :     0.103427
      dxz     :     0.011694
      dyz     :     0.010412
      dx2y2   :     0.042616
      dxy     :     0.028875
      f0      :     0.001488  f :     0.022283
      f+1     :     0.001603
      f-1     :     0.001510
      f+2     :     0.001036
      f-2     :     0.003193
      f+3     :     0.007165
      f-3     :     0.006288
      g0      :     0.000063  g :     0.001251
      g+1     :     0.000076
      g-1     :     0.000065
      g+2     :     0.000045
      g-2     :     0.000123
      g+3     :     0.000102
      g-3     :     0.000116
      g+4     :     0.000225
      g-4     :     0.000436

 21 C s       :     2.576622  s :     2.576622
      pz      :     0.901494  p :     2.741569
      px      :     0.895027
      py      :     0.945048
      dz2     :     0.123632  d :     0.625813
      dxz     :     0.094601
      dyz     :     0.115339
      dx2y2   :     0.155483
      dxy     :     0.136758
      f0      :     0.013517  f :     0.153735
      f+1     :     0.016966
      f-1     :     0.019969
      f+2     :     0.031490
      f-2     :     0.017136
      f+3     :     0.029614
      f-3     :     0.025043
      g0      :     0.000948  g :     0.014548
      g+1     :     0.001308
      g-1     :     0.001490
      g+2     :     0.001464
      g-2     :     0.001612
      g+3     :     0.002040
      g-3     :     0.002216
      g+4     :     0.001782
      g-4     :     0.001689

 22 C s       :     2.581976  s :     2.581976
      pz      :     0.853881  p :     2.685382
      px      :     0.857974
      py      :     0.973528
      dz2     :     0.064771  d :     0.510470
      dxz     :     0.066606
      dyz     :     0.129687
      dx2y2   :     0.113378
      dxy     :     0.136028
      f0      :     0.014920  f :     0.116643
      f+1     :     0.014003
      f-1     :     0.009908
      f+2     :     0.020363
      f-2     :     0.013948
      f+3     :     0.024654
      f-3     :     0.018846
      g0      :     0.000826  g :     0.011808
      g+1     :     0.001147
      g-1     :     0.001194
      g+2     :     0.001047
      g-2     :     0.001173
      g+3     :     0.001886
      g-3     :     0.001190
      g+4     :     0.001963
      g-4     :     0.001383

 23 C s       :     2.588489  s :     2.588489
      pz      :     0.867812  p :     2.710324
      px      :     0.860994
      py      :     0.981518
      dz2     :     0.066138  d :     0.502983
      dxz     :     0.070077
      dyz     :     0.129663
      dx2y2   :     0.119505
      dxy     :     0.117601
      f0      :     0.016139  f :     0.113421
      f+1     :     0.008967
      f-1     :     0.012986
      f+2     :     0.022901
      f-2     :     0.011822
      f+3     :     0.018207
      f-3     :     0.022400
      g0      :     0.000776  g :     0.011672
      g+1     :     0.000717
      g-1     :     0.001732
      g+2     :     0.000976
      g-2     :     0.001289
      g+3     :     0.001178
      g-3     :     0.001858
      g+4     :     0.001697
      g-4     :     0.001449

 24 C s       :     2.590405  s :     2.590405
      pz      :     0.877488  p :     2.696915
      px      :     0.876150
      py      :     0.943277
      dz2     :     0.114343  d :     0.508181
      dxz     :     0.092557
      dyz     :     0.084200
      dx2y2   :     0.122417
      dxy     :     0.094663
      f0      :     0.010087  f :     0.113905
      f+1     :     0.015978
      f-1     :     0.016717
      f+2     :     0.023018
      f-2     :     0.015859
      f+3     :     0.016656
      f-3     :     0.015590
      g0      :     0.000804  g :     0.011621
      g+1     :     0.001360
      g-1     :     0.000906
      g+2     :     0.001388
      g-2     :     0.001586
      g+3     :     0.001997
      g-3     :     0.001916
      g+4     :     0.000724
      g-4     :     0.000940

 25 C s       :     2.588237  s :     2.588237
      pz      :     0.869145  p :     2.711542
      px      :     0.877508
      py      :     0.964889
      dz2     :     0.065090  d :     0.502660
      dxz     :     0.067116
      dyz     :     0.131121
      dx2y2   :     0.108282
      dxy     :     0.131051
      f0      :     0.014819  f :     0.113274
      f+1     :     0.013903
      f-1     :     0.009281
      f+2     :     0.020407
      f-2     :     0.013700
      f+3     :     0.022824
      f-3     :     0.018339
      g0      :     0.000811  g :     0.011645
      g+1     :     0.001197
      g-1     :     0.001157
      g+2     :     0.001095
      g-2     :     0.001154
      g+3     :     0.001900
      g-3     :     0.001117
      g+4     :     0.001905
      g-4     :     0.001308

 26 C s       :     2.581374  s :     2.581374
      pz      :     0.860746  p :     2.688944
      px      :     0.849657
      py      :     0.978541
      dz2     :     0.069831  d :     0.511051
      dxz     :     0.072205
      dyz     :     0.130637
      dx2y2   :     0.115315
      dxy     :     0.123063
      f0      :     0.016642  f :     0.116057
      f+1     :     0.008975
      f-1     :     0.014104
      f+2     :     0.022709
      f-2     :     0.012215
      f+3     :     0.018188
      f-3     :     0.023224
      g0      :     0.000777  g :     0.011753
      g+1     :     0.000726
      g-1     :     0.001750
      g+2     :     0.001029
      g-2     :     0.001298
      g+3     :     0.001241
      g-3     :     0.001806
      g+4     :     0.001714
      g-4     :     0.001412

 27 H s       :     0.781797  s :     0.781797
      pz      :     0.067482  p :     0.189647
      px      :     0.056068
      py      :     0.066097
      dz2     :     0.015505  d :     0.065225
      dxz     :     0.011599
      dyz     :     0.012991
      dx2y2   :     0.014657
      dxy     :     0.010473
      f0      :     0.000968  f :     0.009725
      f+1     :     0.001119
      f-1     :     0.001693
      f+2     :     0.002182
      f-2     :     0.001692
      f+3     :     0.000934
      f-3     :     0.001137

 28 H s       :     0.788497  s :     0.788497
      pz      :     0.066358  p :     0.189123
      px      :     0.073568
      py      :     0.049197
      dz2     :     0.015114  d :     0.064817
      dxz     :     0.013711
      dyz     :     0.010001
      dx2y2   :     0.012753
      dxy     :     0.013238
      f0      :     0.000866  f :     0.009737
      f+1     :     0.002190
      f-1     :     0.000613
      f+2     :     0.001872
      f-2     :     0.001905
      f+3     :     0.001298
      f-3     :     0.000992

 29 H s       :     0.788618  s :     0.788618
      pz      :     0.046508  p :     0.188074
      px      :     0.050259
      py      :     0.091306
      dz2     :     0.005017  d :     0.064422
      dxz     :     0.001885
      dyz     :     0.020938
      dx2y2   :     0.016307
      dxy     :     0.020274
      f0      :     0.001243  f :     0.009673
      f+1     :     0.000268
      f-1     :     0.001099
      f+2     :     0.001540
      f-2     :     0.000579
      f+3     :     0.002457
      f-3     :     0.002487

 30 H s       :     0.788155  s :     0.788155
      pz      :     0.069016  p :     0.189298
      px      :     0.057705
      py      :     0.062578
      dz2     :     0.015955  d :     0.064894
      dxz     :     0.011790
      dyz     :     0.012898
      dx2y2   :     0.014048
      dxy     :     0.010202
      f0      :     0.001035  f :     0.009742
      f+1     :     0.001101
      f-1     :     0.001729
      f+2     :     0.002222
      f-2     :     0.001688
      f+3     :     0.000871
      f-3     :     0.001097

 31 H s       :     0.779582  s :     0.779582
      pz      :     0.066690  p :     0.192893
      px      :     0.075248
      py      :     0.050956
      dz2     :     0.015533  d :     0.066007
      dxz     :     0.014335
      dyz     :     0.010360
      dx2y2   :     0.012357
      dxy     :     0.013422
      f0      :     0.000924  f :     0.009789
      f+1     :     0.002243
      f-1     :     0.000618
      f+2     :     0.001878
      f-2     :     0.001932
      f+3     :     0.001221
      f-3     :     0.000972


                      *****************************
                      * MAYER POPULATION ANALYSIS *
                      *****************************

  NA   - Mulliken gross atomic population
  ZA   - Total nuclear charge
  QA   - Mulliken gross atomic charge
  VA   - Mayer's total valence
  BVA  - Mayer's bonded valence
  FA   - Mayer's free valence

  ATOM       NA         ZA         QA         VA         BVA        FA
  0 N      7.1472     7.0000    -0.1472     3.5486     3.5486     0.0000
  1 C      5.8990     6.0000     0.1010     3.7493     3.7493    -0.0000
  2 C      6.1667     6.0000    -0.1667     3.8646     3.8646     0.0000
  3 C      5.7318     6.0000     0.2682     3.7688     3.7688     0.0000
  4 C      6.1531     6.0000    -0.1531     3.8476     3.8476    -0.0000
  5 C      5.9307     6.0000     0.0693     3.7619     3.7619     0.0000
  6 H      0.8128     1.0000     0.1872     0.9591     0.9591    -0.0000
  7 H      0.8381     1.0000     0.1619     0.9782     0.9782    -0.0000
  8 N      7.1143     7.0000    -0.1143     3.3234     3.3234     0.0000
  9 H      0.8419     1.0000     0.1581     0.9873     0.9873     0.0000
 10 H      0.8032     1.0000     0.1968     0.9529     0.9529     0.0000
 11 C      6.1612     6.0000    -0.1612     3.7822     3.7822    -0.0000
 12 H      0.8492     1.0000     0.1508     0.9778     0.9778     0.0000
 13 H      0.8547     1.0000     0.1453     0.9765     0.9765    -0.0000
 14 H      0.8613     1.0000     0.1387     0.9751     0.9751    -0.0000
 15 H      0.7523     1.0000     0.2477     0.9848     0.9848     0.0000
 16 N      7.1671     7.0000    -0.1671     2.9891     2.9891    -0.0000
 17 C      5.9832     6.0000     0.0168     3.7767     3.7767    -0.0000
 18 C      5.8118     6.0000     0.1882     4.0205     4.0205    -0.0000
 19 H      0.8647     1.0000     0.1353     1.0008     1.0008    -0.0000
 20 O      8.3924     8.0000    -0.3924     2.0500     2.0500    -0.0000
 21 C      5.9424     6.0000     0.0576     3.6598     3.6598    -0.0000
 22 C      6.1179     6.0000    -0.1179     3.8459     3.8459    -0.0000
 23 C      6.1647     6.0000    -0.1647     3.9092     3.9092    -0.0000
 24 C      6.1042     6.0000    -0.1042     3.8824     3.8824     0.0000
 25 C      6.1743     6.0000    -0.1743     3.9053     3.9053    -0.0000
 26 C      6.0595     6.0000    -0.0595     3.7610     3.7610    -0.0000
 27 H      0.8660     1.0000     0.1340     0.9855     0.9855    -0.0000
 28 H      0.8551     1.0000     0.1449     0.9758     0.9758    -0.0000
 29 H      0.8539     1.0000     0.1461     0.9734     0.9734     0.0000
 30 H      0.8489     1.0000     0.1511     0.9740     0.9740     0.0000
 31 H      0.8764     1.0000     0.1236     0.9899     0.9899    -0.0000

  Mayer bond orders larger than 0.100000
B(  0-N ,  1-C ) :   1.2297 B(  0-N ,  5-C ) :   1.2674 B(  0-N , 11-C ) :   0.8729 
B(  1-C ,  2-C ) :   1.4591 B(  1-C ,  6-H ) :   0.9364 B(  2-C ,  3-C ) :   1.2446 
B(  2-C ,  7-H ) :   0.9379 B(  3-C ,  4-C ) :   1.2318 B(  3-C ,  8-N ) :   1.1583 
B(  4-C ,  5-C ) :   1.4354 B(  4-C ,  9-H ) :   0.9412 B(  5-C , 10-H ) :   0.9260 
B(  8-N , 15-H ) :   0.9003 B(  8-N , 16-N ) :   1.1005 B( 11-C , 12-H ) :   0.9535 
B( 11-C , 13-H ) :   0.9500 B( 11-C , 14-H ) :   0.9510 B( 16-N , 17-C ) :   1.6911 
B( 17-C , 18-C ) :   1.0634 B( 17-C , 19-H ) :   0.9209 B( 18-C , 20-O ) :   1.9104 
B( 18-C , 21-C ) :   0.9601 B( 21-C , 22-C ) :   1.3212 B( 21-C , 26-C ) :   1.2823 
B( 22-C , 23-C ) :   1.4081 B( 22-C , 27-H ) :   0.9490 B( 23-C , 24-C ) :   1.3801 
B( 23-C , 28-H ) :   0.9472 B( 24-C , 25-C ) :   1.3916 B( 24-C , 29-H ) :   0.9464 
B( 25-C , 26-C ) :   1.3884 B( 25-C , 30-H ) :   0.9470 B( 26-C , 31-H ) :   0.9491 


-------
TIMINGS
-------

Total SCF time: 0 days 0 hours 3 min 45 sec 

Total time                  ....     225.849 sec
Sum of individual times     ....     225.676 sec  ( 99.9%)

SCF preparation             ....       0.851 sec  (  0.4%)
Fock matrix formation       ....     222.107 sec  ( 98.3%)
  Startup                   ....       0.078 sec  (  0.0% of F)
  Split-RI-J                ....       3.690 sec  (  1.7% of F)
  Chain of spheres X        ....     194.317 sec  ( 87.5% of F)
  XC integration            ....      19.645 sec  (  8.8% of F)
    XC Preparation          ....       0.000 sec  (  0.0% of XC)
    Basis function eval.    ....       0.913 sec  (  4.6% of XC)
    Density eval.           ....       4.463 sec  ( 22.7% of XC)
    XC-Functional eval.     ....       0.098 sec  (  0.5% of XC)
    XC-Potential eval.      ....       8.397 sec  ( 42.7% of XC)
  CPCM terms                ....       4.246 sec  (  1.9% of F)
Diagonalization             ....       0.000 sec  (  0.0%)
Density matrix formation    ....       0.139 sec  (  0.1%)
Total Energy calculation    ....       0.118 sec  (  0.1%)
Population analysis         ....       0.343 sec  (  0.2%)
Orbital Transformation      ....       0.562 sec  (  0.2%)
Orbital Orthonormalization  ....       0.000 sec  (  0.0%)
DIIS solution               ....       0.572 sec  (  0.3%)
SOSCF solution              ....       0.984 sec  (  0.4%)
Finished LeanSCF after 226.0 sec

Maximum memory used throughout the entire LEANSCF-calculation: 253.3 MB


-------------------------------------------------------------------------------
                          DFT DISPERSION CORRECTION                            
                                                                               
                                DFTD4 V3.4.0                                   
-------------------------------------------------------------------------------
The PW6B95 functional is recognized
Active option DFTDOPT                   ...         5   

-------------------------   ----------------
Dispersion correction           -0.031820474
-------------------------   ----------------


-------------------------   --------------------
FINAL SINGLE POINT ENERGY      -782.595557906638
-------------------------   --------------------


           ************************************************************
           *        Program running with 8 parallel MPI-processes     *
           *              working on a common directory               *
           ************************************************************

------------------------------------------------------------------------------
                              ORCA PROPERTY CALCULATIONS
------------------------------------------------------------------------------

GBWName                                 ... orca.gbw
Number of atoms                         ...     32
Number of basis functions               ...   1446
Max core memory                         ...   1400 MB

Electric properties:
Dipole moment                           ... YES
Quadrupole moment                       ...  NO
Static polarizability (Dipole/Dipole)   ...  NO
Static polarizability (Dipole/Quad.)    ...  NO
Static polarizability (Quad./Quad.)     ...  NO
Static polarizability (Velocity)        ...  NO

Atomic electric properties:
Dipole moment                           ...  NO
Quadrupole moment                       ...  NO
Static polarizability                   ...  NO

Choice of electric origin               ... Center of mass
Position of electric origin             ...    -0.000034    -0.000010    -0.000001

General magnetic properties:
Magnetizability                         ...  NO

EPR properties:
g-Tensor (aka g-matrix)                 ...  NO
Zero-Field splitting spin-orbit         ...  NO
Zero-field splitting spin-spin          ...  NO
Hyperfine couplings                     ...  NO (   0 nuclei)
Quadrupole couplings                    ...  NO (   0 nuclei)
Contact density                         ...  NO (   0 nuclei)

NMR properties:
Chemical shifts                         ...  NO (   0 nuclei)
Spin-rotation constants                 ...  NO (   0 nuclei)
Spin-spin couplings                     ...  NO (   0 nuclei,    0 pairs)

Choice of magnetic origin               ... GIAO
Position of magnetic origin             ...     0.000000     0.000000     0.000000

Properties with geometric perturbations:
SCF Hessian                             ...  NO
IR spectrum                             ...  NO
VCD spectrum                            ...  NO
X-ray spectroscopy properties:
SCF XES/XAS/RIXS spectra                ...  NO


-------------
DIPOLE MOMENT
-------------

Method             : SCF
Type of density    : Electron Density
Multiplicity       :   1
Irrep              :   0
Energy             :  -782.5637374322990354 Eh
Relativity type    : 
Basis              : AO
                                X                 Y                 Z
Electronic contribution:      4.910830140       7.278867228      -0.289642377
Nuclear contribution   :    -12.802474891      -8.150547058       0.000286936
                        -----------------------------------------
Total Dipole Moment    :     -7.891644751      -0.871679830      -0.289355442
                        -----------------------------------------
Magnitude (a.u.)       :      7.944910898
Magnitude (Debye)      :     20.194358631


--------------------
Rotational spectrum 
--------------------
 
Rotational constants in cm-1:             0.026848             0.006544             0.005443 
Rotational constants in MHz :           804.883573           196.185007           163.162792 

Dipole components along the rotational axes: 
x,y,z [a.u.] :    -7.891643    -0.871691    -0.289357 
x,y,z [Debye]:   -20.058963    -2.215663    -0.735488 

 

Dipole moment calculation done in   0.1 sec 

Maximum memory used throughout the entire PROP-calculation: 165.5 MB

--------------------------------
SUGGESTED CITATIONS FOR THIS RUN
--------------------------------

Below you find a list of papers that are relevant to this ORCA run
We neither can nor want to force you to cite these papers, but we appreciate if you do
You receive ORCA, which is the product of decades of hard work by many enthusiastic individuals, for free
The only thing we kindly ask in return is that you cite our papers,
We deeply appreciate it, if you show your appreciation for ORCA by not just citing the generic ORCA reference.

Please note that relegating all ORCA citations to the supporting information does *not* help us.
SI sections are not indexed - citations you put there will not count into any citation statistics
But we need these citations in order to attract the funding resources that allow us to do what we are doing

Therefore, if you are a happy ORCA user, please consider citing a few of the papers listed below in the main body of your paper

In addition to the list printed below, the program has created the file orca.bibtex that contains the list in bibtex format
You can import this file easily into all common literature databanks and citation aid programs


List of essential papers. We consider these as the minimum necessary citations

  1. Neese,F.
     Software update: the ORCA program system, version 5.0
     WIRES Comput. Molec. Sci., 2022 12(1)e1606
     doi.org/10.1002/wcms.1606

List of papers to cite with high priority. The work reported in these papers was absolutely
necessary for this run to complete.
Our perspective: the developers of density functionals and basis sets usually get cited in chemistry papers
Good! But without the algorithms to do something with them, the functionals or basis sets would not do anything.
Hence, in our opinion, the algorithm design and method developments papers are equally worthy of getting cited

  1. Neese,F.
     An improvement of the resolution of the identity approximation for the formation of the Coulomb matrix
     J. Comp. Chem., 2003 24(14)1740-1747
     doi.org/10.1002/jcc.10318
  2. Neese,F.; Wennmohs,F.; Hansen,A.; Becker,U.
     Efficient, approximate and parallel Hartree-Fock and hybrid DFT calculations. A 'chain-of-spheres' algorithm for the Hartree-Fock exchange
     Chem. Phys., 2009 356(1-3)98-109
     doi.org/10.1016/j.chemphys.2008.10.036
  3. Garcia-Rates,M.; Neese,F.
     Effect of the Solute Cavity on the Solvation Energy and its Derivatives within the Framework of the Gaussian Charge Scheme
     J. Comput. Chem., 2020 41 922-939
     doi.org/10.1002/jcc.26139
  4. Helmich-Paris,B.; de Souza,B.; Neese,F.; Izsák,R.
     An improved chain of spheres for exchange algorithm
     J. Chem. Phys., 2021 155 104109
     doi.org/doi: 10.1063/5.0058766.
  5. Neese,F.
     The SHARK Integral Generation and Digestion System
     J. Comp. Chem., 2022  1-16
     doi.org/10.1002/jcc.26942
  6. Caldeweyher,E.; Bannwarth,C.; Grimme,S.
     Extension of the D3 dispersion coefficient model
     J. Chem. Phys., 2017 147 034112
     doi.org/10.1063/1.4993215
  7. Caldeweyher,E.; Ehlert,S.; Hansen,A.; Neugebauer,H.; Spicher,S.; Bannwarth,C.; Grimme,S.
     A generally applicable atomic-charge dependent London dispersion correction
     J. Chem. Phys., 2019 150 154122
     doi.org/10.1063/1.5090222
  8. Caldeweyher,E.; Mewes,J.; Ehlert,S.; Grimme,S.
     Extension and evaluation of the D4 London-dispersion model for periodic systems
     Phys. Chem. Chem. Phys., 2020 22(16)8499-8512
     doi.org/10.1039/D0CP00502A
  9. Wittmann,L.; Gordiy,I.; Friede,M.; Helmich-Paris,B.; Grimme,S.; Hansen,A.; Bursch,M.
     Extension of the D3 and D4 London Dispersion Corrections to the full Actinides Series
     Phys. Chem. Chem. Phys., 2024 26(32)21379-21394
     doi.org/https://doi.org/10.1039/D4CP01514B 

List of suggested additional citations. These are papers that are important in the 'surrounding' of 
of this run, or papers that preceded the highly important papers. If you like your results we are grateful for a citation.

  1. Izsak,R.; Neese,F.
     An overlap fitted chain of spheres exchange method
     J. Chem. Phys., 2011 135 144105
     doi.org/10.1063/1.3646921
  2. Izsak,R.; Hansen,A.; Neese,F.
     The resolution of identity and chain of spheres approximations for the LPNO-CCSD singles Fock term
     Molec. Phys., 2012 110 2413-2417
     doi.org/10.1080/00268976.2012.687466
  3. Neese,F.
     The ORCA program system
     WIRES Comput. Molec. Sci., 2012 2(1)73-78
     doi.org/10.1002/wcms.81
  4. Izsak,R.; Neese,F.; Klopper,W.
     Robust fitting techniques in the chain of spheres approximation to the Fock exchange: The role of the complementary space
     J. Chem. Phys., 2013 139 
     doi.org/10.1063/1.4819264
  5. Neese,F.
     Software update: the ORCA program system, version 4.0
     WIRES Comput. Molec. Sci., 2018 8(1)1-6
     doi.org/10.1002/wcms.1327
  6. Neese,F.; Wennmohs,F.; Becker,U.; Riplinger,C.
     The ORCA quantum chemistry program package
     J. Chem. Phys., 2020 152 Art. No. L224108
     doi.org/10.1063/5.0004608

List of optional additional citations

  1. Neese,F.
     Approximate second-order SCF convergence for spin unrestricted wavefunctions
     Chem. Phys. Lett., 2000 325(1-3)93-98
     doi.org/10.1016/s0009-2614(00)00662-x

Timings for individual modules:

Sum of individual times          ...      241.707 sec (=   4.028 min)
Startup calculation              ...       12.047 sec (=   0.201 min)   5.0 %
SCF iterations                   ...      228.934 sec (=   3.816 min)  94.7 %
Property calculations            ...        0.726 sec (=   0.012 min)   0.3 %
                             ****ORCA TERMINATED NORMALLY****
TOTAL RUN TIME: 0 days 0 hours 4 minutes 2 seconds 205 msec
