# Supplementary material for: Photovermellogens: Minimalistic Pyridinium-Based Acylhydrazones with Photoswitchable Basicity for Operation in Aqueous Media
Source: J Org Chem. 2026 May 4;91(19):6559–65. doi: 10.1021/acs.joc.5c02962 (PMC13185115; doi:10.1021/acs.joc.5c02962)
Supplement: Supplementary file 3 [file jo5c02962_si_003.zip › thermodynamics/epah/2e/orca.out]

                                 *****************
                                 * O   R   C   A *
                                 *****************

                                            #,                                       
                                            ###                                      
                                            ####                                     
                                            #####                                    
                                            ######                                   
                                           ########,                                 
                                     ,,################,,,,,                         
                               ,,#################################,,                 
                          ,,##########################################,,             
                       ,#########################################, ''#####,          
                    ,#############################################,,   '####,        
                  ,##################################################,,,,####,       
                ,###########''''           ''''###############################       
              ,#####''   ,,,,##########,,,,          '''####'''          '####       
            ,##' ,,,,###########################,,,                        '##       
           ' ,,###''''                  '''############,,,                           
         ,,##''                                '''############,,,,        ,,,,,,###''
      ,#''                                            '''#######################'''  
     '                                                          ''''####''''         
             ,#######,   #######,   ,#######,      ##                                
            ,#'     '#,  ##    ##  ,#'     '#,    #''#        ,####,   ,####,        
            ##       ##  ##   ,#'  ##            #'  '#       #'       #'  '#        
            ##       ##  #######   ##           ,######,      #####,   #    #        
            '#,     ,#'  ##    ##  '#,     ,#' ,#      #,     #,   #   #,  ,#        
             '#######'   ##     ##  '#######'  #'      '#     '####' # '####'        


                #########################################################
                #                        -***-                          #
                #          Department of theory and spectroscopy        #
                #                                                       #
                #                      Frank Neese                      #
                #                                                       #
                #     Directorship, Architecture, Infrastructure        #
                #                    SHARK, DRIVERS                     #
                #        Core code/Algorithms in most modules           #
                #                                                       #
                #        Max Planck Institute fuer Kohlenforschung      #
                #                Kaiser Wilhelm Platz 1                 #
                #                 D-45470 Muelheim/Ruhr                 #
                #                      Germany                          #
                #                                                       #
                #                  All rights reserved                  #
                #                        -***-                          #
                #########################################################


                         Program Version 6.0.1  -  RELEASE   -


 With contributions from (in alphabetic order):
[Max-Planck-Institut fuer Kohlenforschung]                               
  Daniel Aravena         : Magnetic Suceptibility                        
  Michael Atanasov       : Ab Initio Ligand Field Theory (pilot matlab implementation)
  Alexander A. Auer      : GIAO ZORA, VPT2 properties, NMR spectrum      
  Ute Becker             : All parallelization in ORCA, NUMFREQ, NUMCALC 
  Giovanni Bistoni       : ED, misc. LED, open-shell LED, HFLD           
  Martin Brehm           : Molecular dynamics                            
  Dmytro Bykov           : pre 5.0 version of the SCF Hessian            
  Marcos Casanova-Páez   : Triplet and SCS-CIS(D). UHF-(DLPNO)-IP/EA/STEOM-CCSD. UHF-CVS-IP/STEOM-CCSD   
  Vijay G. Chilkuri      : MRCI spin determinant printing, contributions to CSF-ICE 
  Pauline Colinet        : FMM embedding                                 
  Dipayan Datta          : RHF DLPNO-CCSD density                        
  Achintya Kumar Dutta   : EOM-CC, STEOM-CC                              
  Nicolas Foglia         : Exact transition moments, OPA infrastructure, MCD improvements    
  Dmitry Ganyushin       : Spin-Orbit,Spin-Spin,Magnetic field MRCI      
  Miquel Garcia-Rates    : C-PCM and meta-GGA Hessian, CCSD/C-PCM, Gaussian charge scheme 
  Tiago L. C. Gouveia    : GS-ROHF, GS-ROCIS                             
  Yang Guo               : DLPNO-NEVPT2, F12-NEVPT2, CIM, IAO-localization        
  Andreas Hansen         : Spin unrestricted coupled pair/coupled cluster methods 
  Ingolf Harden          : AUTO-CI MPn and infrastructure                
  Benjamin Helmich-Paris : MC-RPA, TRAH-(SCF,CASSCF), AVAS, COSX integrals, SCF dyn. polar. 
  Lee Huntington         : MR-EOM, pCC                                   
  Robert Izsak           : Overlap fitted RIJCOSX, COSX-SCS-MP3, EOM     
  Riya Kayal             : Wick's Theorem for AUTO-CI, AUTO-CI UHF-CCSDT 
  Emily Kempfer          : AUTO-CI, RHF CISDT and CCSDT                  
  Christian Kollmar      : KDIIS, OOCD, Brueckner-CCSD(T), CCSD density, CASPT2, CASPT2-K, improved NEVPT2 
  Axel Koslowski         : Symmetry handling                             
  Simone Kossmann        : meta-GGA functionals, TD-DFT gradient, OOMP2, (MP2 Hessian; deprecated post 5.0) 
  Lucas Lang             : DCDCAS                                        
  Marvin Lechner         : AUTO-CI (C++ implementation), FIC-MRCC        
  Spencer Leger          : CASSCF response                               
  Dagmar Lenk            : GEPOL surface, SMD, ORCA-2-JSON               
  Dimitrios Liakos       : Extrapolation schemes; Compound Job, initial MDCI parallelization 
  Dimitrios Manganas     : Further ROCIS development; embedding schemes. LFT, Crystal Embedding 
  Dimitrios Pantazis     : SARC Basis sets                               
  Anastasios Papadopoulos: AUTO-CI, single reference methods and gradients 
  Taras Petrenko         : pre 6.0 DFT Hessian and TD-DFT gradient, (ASA, deprecated), ECA, 1-Electron XAS/XES, NRVS 
  Peter Pinski           : DLPNO-MP2, DLPNO-MP2 Gradient                 
  Christoph Reimann      : Effective Core Potentials                     
  Marius Retegan         : Local ZFS, SOC                                
  Christoph Riplinger    : Optimizer, TS searches, QM/MM, DLPNO-CCSD(T), (RO)-DLPNO pert. Triples 
  Michael Roemelt        : Original ROCIS implementation                 
  Masaaki Saitow         : Open-shell DLPNO-CCSD energy and density      
  Barbara Sandhoefer     : DKH picture change effects                    
  Kantharuban Sivalingam : CASSCF convergence/infrastructure, NEVPT2 and variants, FIC-MRCI 
  Bernardo de Souza      : ESD, SOC TD-DFT                               
  Georgi L. Stoychev     : AutoAux, RI-MP2 NMR, DLPNO-MP2 response, X2C  
  Van Anh Tran           : RI-MP2 g-tensors                              
  Willem Van den Heuvel  : Paramagnetic NMR                              
  Zikuan Wang            : NOTCH, Electric field optimization            
  Frank Wennmohs         : Technical directorship and infrastructure     
  Hang Xu                : AUTO-CI-Response properties                   
                                                                         
[FACCTs GmbH]                                                            
  Markus Bursch, Miquel Garcia-Rates, Christoph Riplinger, Bernardo de Souza, Georgi L. Stoychev 
                                                                 
  APM, Basis sets (HGBS, AHGBS, def-TZVP (Ac-Lr), def2-XVPD (La-Lu)), CI-OPT, improved COSX, DLPNO-Multilevel,           
  DOCKER, DRACO, updates on ESD, GOAT, IRC, LR-CPCM, MBIS, meta-GGA TD-DFT gradient, ML-optimized integration grids, 
  MM, NACMEs, nearIR, NEB, NEB-TS, NL-DFT gradient (VV10), 2- and 3-layer-ONIOM, interface openCOSMO-RS, QMMM,   
  Crystal-QMMM, SF, symmetry and pop. for TD-DFT, r2SCAN hybrids, SOLVATOR                                   
                                                                         
[Other institutions]                                                     
  V. Asgeirsson          : NEB                                           
  Christoph Bannwarth    : sTDA-DFT, sTD-DFT, PBEh-3c, B97-3c, D3        
  Sebastian Ehlert       : rSCAN, r2SCAN, r2SCAN-3c, D4, dhf basis sets  
  Marvin Friede          : D4 for Fr, Ra, Ac-Lr                          
  Lars Goerigk           : TD-DFT with DH, B97 family of functionals     
  Stefan Grimme          : VdW corrections, initial TS optimization, DFT functionals, gCP, sTDA/sTD-DF 
  Waldemar Hujo          : DFT-NL                                        
  H. Jonsson             : NEB                                           
  Holger Kruse           : gCP                                           
  Marcel Mueller         : wB97X-3c, vDZP basis set                      
  Hagen Neugebauer       : wr2SCAN                                       
  Tobias Risthaus        : range-separated hybrid DFT                    
  Lukas Wittmann         : regularized MP2, r2SCAN double-hybrids, wr2SCAN        
                                                                         
We gratefully acknowledge several colleagues who have allowed us to      
interface, adapt or use parts of their codes:                            
  Ed Valeev, F. Pavosevic, A. Kumar             : LibInt (2-el integral package), F12 methods 
  Garnet Chan, S. Sharma, J. Yang, R. Olivares  : DMRG                   
  Ulf Ekstrom                                   : XCFun DFT Library      
  Mihaly Kallay                                 : mrcc  (arbitrary order and MRCC methods)
  Frank Weinhold                                : gennbo (NPA and NBO analysis)           
  Simon Mueller                                 : openCOSMO-RS                            
  Christopher J. Cramer and Donald G. Truhlar   : smd solvation model                     
  S Lehtola, MJT Oliveira, MAL Marques          : LibXC Library                           
  Liviu Ungur et al                             : ANISO software                          


 Your calculation uses the libint2 library for the computation of 2-el integrals
 For citations please refer to: http://libint.valeyev.net

 Your ORCA version has been built with support for libXC version: 6.2.2
 For citations please refer to: https://libxc.gitlab.io

 This ORCA versions uses:
   CBLAS   interface :  Fast vector & matrix operations
   LAPACKE interface :  Fast linear algebra routines
   SCALAPACK package :  Parallel linear algebra routines
   Shared memory     :  Shared parallel matrices
   BLAS/LAPACK       :  OpenBLAS 0.3.27  USE64BITINT DYNAMIC_ARCH NO_AFFINITY Zen SINGLE_THREADED
        Core in use  :  Zen
   Copyright (c) 2011-2014, The OpenBLAS Project


***************************************
The coordinates will be read from file: coord.xyz
***************************************


Your calculation utilizes the geometrical counterpoise correction gCP
Please cite in your paper:
H.Kruse, S. Grimme J.Chem.Phys., 136, (2012), 154101 
   

Your calculation utilizes the atom-pairwise dispersion correction
with the Becke-Johnson damping scheme (D3BJ)


Your calculation employs the composite approach PBEh-3c.
Please cite in your paper:
S. Grimme, J. G. Brandenburg, C. Bannwarth, A. Hansen J.Chem.Phys., 143, (2015), 054107 
   

================================================================================

----- Orbital basis set information -----
Your calculation utilizes the basis: def2-mSVP

----- AuxJ basis set information -----
Your calculation utilizes the auxiliary basis: def2/J
   F. Weigend, Phys. Chem. Chem. Phys. 8, 1057 (2006).

================================================================================
                                        WARNINGS
                       Please study these warnings very carefully!
================================================================================


================================================================================
                                       INPUT FILE
================================================================================
NAME = orca.inp
|  1> ! PBEH-3c FREQ VERYTIGHTSCF CPCM(water)
|  2> %pal nprocs 12 end
|  3> * XYZFILE 1 1 coord.xyz
|  4> 
|  5> 
|  6>                          ****END OF INPUT****
================================================================================

                       ****************************
                       * Single Point Calculation *
                       ****************************

---------------------------------
CARTESIAN COORDINATES (ANGSTROEM)
---------------------------------
  N     -4.302785   -0.828163    0.153148
  C     -4.471876    0.490485   -0.053873
  C     -3.410371    1.337761   -0.166780
  C     -2.105660    0.828908   -0.063479
  C     -1.950592   -0.548386    0.149685
  C     -3.063060   -1.334340    0.251944
  H     -5.490752    0.842592   -0.124133
  H     -3.591832    2.390591   -0.333296
  N     -1.053044    1.669253   -0.172558
  H     -0.976080   -1.003741    0.234659
  H     -2.984676   -2.398782    0.416411
  C     -5.479732   -1.687410    0.294793
  H     -5.163688   -2.724224    0.330021
  H     -6.003701   -1.437257    1.213663
  H     -6.139156   -1.541631   -0.556157
  H     -1.221026    2.659597   -0.328263
  N      0.184086    1.206331   -0.067811
  C      1.155306    2.022782   -0.166707
  C      2.543488    1.547205    0.022336
  H      1.022970    3.094865   -0.320032
  O      3.403924    2.372499    0.254347
  C      2.858952    0.097078   -0.030950
  C      3.874388   -0.383434    0.797200
  C      4.235838   -1.719743    0.758223
  C      3.608015   -2.583639   -0.130657
  C      2.615201   -2.107277   -0.975846
  C      2.234011   -0.774743   -0.922710
  H      4.370167    0.286203    1.487905
  H      5.010623   -2.087531    1.417779
  H      3.895819   -3.626296   -0.167200
  H      2.135004   -2.773777   -1.679975
  H      1.466647   -0.417748   -1.594581

----------------------------
CARTESIAN COORDINATES (A.U.)
----------------------------
  NO LB      ZA    FRAG     MASS         X           Y           Z
   0 N     7.0000    0    14.007   -8.131086   -1.565002    0.289408
   1 C     6.0000    0    12.011   -8.450621    0.926882   -0.101805
   2 C     6.0000    0    12.011   -6.444667    2.528003   -0.315169
   3 C     6.0000    0    12.011   -3.979121    1.566410   -0.119959
   4 C     6.0000    0    12.011   -3.686085   -1.036299    0.282863
   5 C     6.0000    0    12.011   -5.788345   -2.521538    0.476106
   6 H     1.0000    0     1.008  -10.376017    1.592269   -0.234578
   7 H     1.0000    0     1.008   -6.787580    4.517563   -0.629838
   8 N     7.0000    0    14.007   -1.989965    3.154431   -0.326088
   9 H     1.0000    0     1.008   -1.844524   -1.896795    0.443440
  10 H     1.0000    0     1.008   -5.640221   -4.533041    0.786902
  11 C     6.0000    0    12.011  -10.355192   -3.188743    0.557078
  12 H     1.0000    0     1.008   -9.757956   -5.148036    0.623649
  13 H     1.0000    0     1.008  -11.345351   -2.716021    2.293491
  14 H     1.0000    0     1.008  -11.601323   -2.913261   -1.050984
  15 H     1.0000    0     1.008   -2.307404    5.025911   -0.620328
  16 N     7.0000    0    14.007    0.347873    2.279634   -0.128145
  17 C     6.0000    0    12.011    2.183213    3.822504   -0.315031
  18 C     6.0000    0    12.011    4.806496    2.923794    0.042208
  19 H     1.0000    0     1.008    1.933134    5.848448   -0.604772
  20 O     8.0000    0    15.999    6.432485    4.483373    0.480646
  21 C     6.0000    0    12.011    5.402637    0.183450   -0.058487
  22 C     6.0000    0    12.011    7.321532   -0.724586    1.506489
  23 C     6.0000    0    12.011    8.004574   -3.249843    1.432833
  24 C     6.0000    0    12.011    6.818159   -4.882369   -0.246906
  25 C     6.0000    0    12.011    4.942014   -3.982176   -1.844082
  26 C     6.0000    0    12.011    4.221668   -1.464053   -1.743669
  27 H     1.0000    0     1.008    8.258419    0.540845    2.811733
  28 H     1.0000    0     1.008    9.468704   -3.944861    2.679215
  29 H     1.0000    0     1.008    7.362032   -6.852706   -0.315961
  30 H     1.0000    0     1.008    4.034573   -5.241679   -3.174693
  31 H     1.0000    0     1.008    2.771560   -0.789429   -3.013322

--------------------------------
INTERNAL COORDINATES (ANGSTROEM)
--------------------------------
 N      0   0   0     0.000000000000     0.00000000     0.00000000
 C      1   0   0     1.345467789457     0.00000000     0.00000000
 C      2   1   0     1.362871676833   121.61137728     0.00000000
 C      3   2   1     1.404233745707   119.49171883   359.90217479
 C      4   3   2     1.402292350822   118.02375729     0.21668468
 C      1   2   3     1.342718724442   119.78986728   359.95813735
 H      2   1   3     1.080288591979   116.61405225   180.10278644
 H      3   2   1     1.081252253064   119.16891744   179.97433714
 N      4   3   2     1.351324479203   119.50235606   180.13997152
 H      5   4   3     1.079000839154   121.75823997   179.77356294
 H      6   1   2     1.079921246597   116.73063903   180.09917003
 C      1   2   3     1.464093968639   119.27753865   178.72012946
 H     12   1   2     1.084484842597   109.26614748   172.98439358
 H     12   1   2     1.086941923176   109.52593058   292.87135933
 H     12   1   2     1.086373412451   109.47617197    53.30735514
 H      9   4   3     1.016486014368   119.30851860     0.00000000
 N      9   4   3     1.325051558120   120.24029716   179.51491031
 C     17   9   4     1.272651332366   118.83172225   180.42339898
 C     18  17   9     1.479513111164   119.99285797   176.54120210
 H     18  17   9     1.091047258366   123.28071160     0.92234546
 O     19  18  17     1.214614612081   118.07778705   198.08843974
 C     19  18  17     1.485000664017   120.57247368    16.27100744
 C     22  19  18     1.395648290026   118.00034167   213.98360810
 C     23  22  19     1.384877490246   120.35876787   181.92344987
 C     24  23  22     1.389455220260   120.00128876     1.49728653
 C     25  24  23     1.388143898848   119.95454552   359.76711650
 C     26  25  24     1.387002236010   120.19362573   359.07523773
 H     23  22  19     1.082258859714   119.93186703     3.10978448
 H     24  23  22     1.081930508946   119.85200145   181.21319925
 H     25  24  23     1.082266744548   120.02894165   179.49611175
 H     26  25  24     1.081946566901   120.15094282   179.04553697
 H     27  26  25     1.080603843205   119.25763438   179.37757127

---------------------------
INTERNAL COORDINATES (A.U.)
---------------------------
 N      0   0   0     0.000000000000     0.00000000     0.00000000
 C      1   0   0     2.542565644087     0.00000000     0.00000000
 C      2   1   0     2.575454224892   121.61137728     0.00000000
 C      3   2   1     2.653617207397   119.49171883   359.90217479
 C      4   3   2     2.649948502747   118.02375729     0.21668468
 C      1   2   3     2.537370664084   119.78986728   359.95813735
 H      2   1   3     2.041449584439   116.61405225   180.10278644
 H      3   2   1     2.043270639976   119.16891744   179.97433714
 N      4   3   2     2.553633183757   119.50235606   180.13997152
 H      5   4   3     2.039016084273   121.75823997   179.77356294
 H      6   1   2     2.040755402272   116.73063903   180.09917003
 C      1   2   3     2.766736635053   119.27753865   178.72012946
 H     12   1   2     2.049379348897   109.26614748   172.98439358
 H     12   1   2     2.054022558281   109.52593058   292.87135933
 H     12   1   2     2.052948228706   109.47617197    53.30735514
 H      9   4   3     1.920880186117   119.30851860     0.00000000
 N      9   4   3     2.503984558173   120.24029716   179.51491031
 C     17   9   4     2.404962482142   118.83172225   180.42339898
 C     18  17   9     2.795874591646   119.99285797   176.54120210
 H     18  17   9     2.061780517477   123.28071160     0.92234546
 O     19  18  17     2.295288975092   118.07778705   198.08843974
 C     19  18  17     2.806244563683   120.57247368    16.27100744
 C     22  19  18     2.637393047425   118.00034167   213.98360810
 C     23  22  19     2.617039185597   120.35876787   181.92344987
 C     24  23  22     2.625689841638   120.00128876     1.49728653
 C     25  24  23     2.623211803296   119.95454552   359.76711650
 C     26  25  24     2.621054373195   120.19362573   359.07523773
 H     23  22  19     2.045172850869   119.93186703     3.10978448
 H     24  23  22     2.044552357843   119.85200145   181.21319925
 H     25  24  23     2.045187751047   120.02894165   179.49611175
 H     26  25  24     2.044582702979   120.15094282   179.04553697
 H     27  26  25     2.042045322921   119.25763438   179.37757127

---------------------
BASIS SET INFORMATION
---------------------
There are 4 groups of distinct atoms

 Group   1 Type N   : 8s4p1d contracted to 4s2p1d pattern {5111/31/1}
 Group   2 Type C   : 8s4p1d contracted to 4s2p1d pattern {5111/31/1}
 Group   3 Type H   : 4s contracted to 2s pattern {31}
 Group   4 Type O   : 8s4p1d contracted to 4s2p1d pattern {5111/31/1}

Atom   0N    basis set group =>   1
Atom   1C    basis set group =>   2
Atom   2C    basis set group =>   2
Atom   3C    basis set group =>   2
Atom   4C    basis set group =>   2
Atom   5C    basis set group =>   2
Atom   6H    basis set group =>   3
Atom   7H    basis set group =>   3
Atom   8N    basis set group =>   1
Atom   9H    basis set group =>   3
Atom  10H    basis set group =>   3
Atom  11C    basis set group =>   2
Atom  12H    basis set group =>   3
Atom  13H    basis set group =>   3
Atom  14H    basis set group =>   3
Atom  15H    basis set group =>   3
Atom  16N    basis set group =>   1
Atom  17C    basis set group =>   2
Atom  18C    basis set group =>   2
Atom  19H    basis set group =>   3
Atom  20O    basis set group =>   4
Atom  21C    basis set group =>   2
Atom  22C    basis set group =>   2
Atom  23C    basis set group =>   2
Atom  24C    basis set group =>   2
Atom  25C    basis set group =>   2
Atom  26C    basis set group =>   2
Atom  27H    basis set group =>   3
Atom  28H    basis set group =>   3
Atom  29H    basis set group =>   3
Atom  30H    basis set group =>   3
Atom  31H    basis set group =>   3
---------------------------------
AUXILIARY/J BASIS SET INFORMATION
---------------------------------
There are 4 groups of distinct atoms

 Group   1 Type N   : 12s5p4d2f1g contracted to 6s4p3d1f1g pattern {711111/2111/211/2/1}
 Group   2 Type C   : 12s5p4d2f1g contracted to 6s4p3d1f1g pattern {711111/2111/211/2/1}
 Group   3 Type H   : 5s2p1d contracted to 3s1p1d pattern {311/2/1}
 Group   4 Type O   : 12s5p4d2f1g contracted to 6s4p3d1f1g pattern {711111/2111/211/2/1}

Atom   0N    basis set group =>   1
Atom   1C    basis set group =>   2
Atom   2C    basis set group =>   2
Atom   3C    basis set group =>   2
Atom   4C    basis set group =>   2
Atom   5C    basis set group =>   2
Atom   6H    basis set group =>   3
Atom   7H    basis set group =>   3
Atom   8N    basis set group =>   1
Atom   9H    basis set group =>   3
Atom  10H    basis set group =>   3
Atom  11C    basis set group =>   2
Atom  12H    basis set group =>   3
Atom  13H    basis set group =>   3
Atom  14H    basis set group =>   3
Atom  15H    basis set group =>   3
Atom  16N    basis set group =>   1
Atom  17C    basis set group =>   2
Atom  18C    basis set group =>   2
Atom  19H    basis set group =>   3
Atom  20O    basis set group =>   4
Atom  21C    basis set group =>   2
Atom  22C    basis set group =>   2
Atom  23C    basis set group =>   2
Atom  24C    basis set group =>   2
Atom  25C    basis set group =>   2
Atom  26C    basis set group =>   2
Atom  27H    basis set group =>   3
Atom  28H    basis set group =>   3
Atom  29H    basis set group =>   3
Atom  30H    basis set group =>   3
Atom  31H    basis set group =>   3


           ************************************************************
           *        Program running with 12 parallel MPI-processes    *
           *              working on a common directory               *
           ************************************************************
------------------------------------------------------------------------------
                             ORCA STARTUP CALCULATIONS
                           -- RI-GTO INTEGRALS CHOSEN --
------------------------------------------------------------------------------
------------------------------------------------------------------------------
                   ___                                                        
                  /   \      - P O W E R E D   B Y -                         
                 /     \                                                     
                 |  |  |   _    _      __       _____    __    __             
                 |  |  |  | |  | |    /  \     |  _  \  |  |  /  |          
                  \  \/   | |  | |   /    \    | | | |  |  | /  /          
                 / \  \   | |__| |  /  /\  \   | |_| |  |  |/  /          
                |  |  |   |  __  | /  /__\  \  |    /   |      \           
                |  |  |   | |  | | |   __   |  |    \   |  |\   \          
                \     /   | |  | | |  |  |  |  | |\  \  |  | \   \       
                 \___/    |_|  |_| |__|  |__|  |_| \__\ |__|  \__/        
                                                                              
                      - O R C A' S   B I G   F R I E N D -                    
                                      &                                       
                       - I N T E G R A L  F E E D E R -                       
                                                                              
 v1 FN, 2020, v2 2021, v3 2022-2024                                           
------------------------------------------------------------------------------


----------------------
SHARK INTEGRAL PACKAGE
----------------------

Number of atoms                             ...     32
Number of basis functions                   ...    298
Number of shells                            ...    154
Maximum angular momentum                    ...      2
Integral batch strategy                     ... SHARK/LIBINT Hybrid
RI-J (if used) integral strategy            ... SPLIT-RIJ (Revised 2003 algorithm where possible)
Printlevel                                  ...      1
Contraction scheme used                     ... SEGMENTED contraction
Prescreening option                         ... SCHWARTZ
   Thresh                                   ... 1.000e-12
   Tcut                                     ... 1.000e-14
   Tpresel                                  ... 1.000e-14 
Coulomb Range Separation                    ... NOT USED
Exchange Range Separation                   ... NOT USED
Multipole approximations                    ... NOT USED
Finite Nucleus Model                        ... NOT USED
CABS basis                                  ... NOT available
Auxiliary Coulomb fitting basis             ... AVAILABLE
   # of basis functions in Aux-J            ...   1036
   # of shells in Aux-J                     ...    340
   Maximum angular momentum in Aux-J        ...      4
Auxiliary J/K fitting basis                 ... NOT available
Auxiliary Correlation fitting basis         ... NOT available
Auxiliary 'external' fitting basis          ... NOT available

Checking pre-screening integrals            ... done (  0.0 sec) Dimension = 154
Check shell pair data                       ... done (  0.0 sec)
Shell pair information
Shell pair cut-off parameter TPreSel        ...   1.0e-14
Total number of shell pairs                 ...     11935
Shell pairs after pre-screening             ...      8336
Total number of primitive shell pairs       ...     42471
Primitive shell pairs kept                  ...     19405
          la=0 lb=0:   3142 shell pairs
          la=1 lb=0:   2825 shell pairs
          la=1 lb=1:    604 shell pairs
          la=2 lb=0:   1132 shell pairs
          la=2 lb=1:    521 shell pairs
          la=2 lb=2:    112 shell pairs

Calculating one electron integrals          ... done (  0.0 sec)
Calculating RI/J V-Matrix + Cholesky decomp.... done (  0.2 sec)
Calculating Nuclear repulsion               ... done (  0.0 sec) ENN=   1183.708593628553 Eh

Diagonalization of the overlap matrix:
Smallest eigenvalue                        ... 4.289e-04
Time for diagonalization                   ...    0.013 sec
Threshold for overlap eigenvalues          ... 1.000e-07
Number of eigenvalues below threshold      ... 0
Time for construction of square roots      ...    0.006 sec
Total time needed                          ...    0.021 sec

-------------------
DFT GRID GENERATION
-------------------

General Integration Accuracy     IntAcc      ... 4.159
Radial Grid Type                 RadialGrid  ... OptM3 with GC (2021)
Angular Grid (max. ang.)         AngularGrid ... 3 (Lebedev-194)
Angular grid pruning method      GridPruning ... 4 (adaptive)
Weight generation scheme         WeightScheme... mBecke (2022)
Basis function cutoff            BFCut       ... 1.0000e-12
Integration weight cutoff        WCut        ... 1.0000e-14
Partially contracted basis set               ... off
Rotationally invariant grid construction     ... off
Angular grids for H and He will be reduced by one unit

Total number of grid points                  ...    78109
Total number of batches                      ...     1239
Average number of points per batch           ...       63
Average number of grid points per atom       ...     2441
Initializing property integral containers    ... done (  0.0 sec)

SHARK setup successfully completed in   0.9 seconds

Maximum memory used throughout the entire STARTUP-calculation: 28.5 MB


           ************************************************************
           *        Program running with 12 parallel MPI-processes    *
           *              working on a common directory               *
           ************************************************************
-------------------------------------------------------------------------------
                                 ORCA GUESS
                   Start orbitals & Density for SCF / CASSCF
-------------------------------------------------------------------------------

------------
SCF SETTINGS
------------
Hamiltonian:
 Density Functional     Method          .... DFT(GTOs)
 Exchange Functional    Exchange        .... PBE
   PBE kappa parameter   XKappa         ....  1.024500
   PBE mue parameter    XMuePBE         ....  0.123457
 Correlation Functional Correlation     .... PBE
   PBE beta parameter  CBetaPBE         ....  0.030000
 LDA part of GGA corr.  LDAOpt          .... PW91-LDA
 Gradients option       PostSCFGGA      .... off
 Hybrid DFT is turned on
   Fraction HF Exchange ScalHFX         ....  0.420000
   Scaling of DF-GGA-X  ScalDFX         ....  0.580000
   Scaling of DF-GGA-C  ScalDFC         ....  1.000000
   Scaling of DF-LDA-C  ScalLDAC        ....  1.000000
   Perturbative correction              ....  0.000000
 RI-approximation to the Coulomb term is turned on
   Number of AuxJ basis functions       .... 1036
   RIJ-ON(X) (HFX calculated with O(N)) .... on


General Settings:
 Integral files         IntName         .... orca
 Hartree-Fock type      HFTyp           .... RHF
 Total Charge           Charge          ....    1
 Multiplicity           Mult            ....    1
 Number of Electrons    NEL             ....  126
 Basis Dimension        Dim             ....  298
 Nuclear Repulsion      ENuc            ....   1183.7085936286 Eh

Convergence Acceleration:
 AO-DIIS                CNVDIIS         .... on
   Start iteration      DIISMaxIt       ....    12
   Startup error        DIISStart       ....  0.200000
   # of expansion vecs  DIISMaxEq       ....     5
   Bias factor          DIISBfac        ....   1.050
   Max. coefficient     DIISMaxC        ....  10.000
 MO-DIIS                CNVKDIIS        .... off
 Trust-Rad. Augm. Hess. CNVTRAH         .... auto
   Auto Start mean grad. ratio tolernc. ....  1.125000
   Auto Start start iteration           ....    50
   Auto Start num. interpolation iter.  ....    10
   Max. Number of Micro iterations      ....    24
   Max. Number of Macro iterations      .... Maxiter - #DIIS iter
   Number of Davidson start vectors     ....     2
   Converg. threshold    (grad. norm)   ....   2.000e-06
   Grad. Scal. Fac. for Micro threshold ....   0.100
   Minimum threshold for Micro iter.    ....   1.000e-02
   NR start threshold (gradient norm)   ....   1.000e-04
   Initial trust radius                 ....   0.400
   Minimum AH scaling param. (alpha)    ....   1.000
   Maximum AH scaling param. (alpha)    .... 1000.000
   Quad. conv. algorithm                .... NR
   White noise on init. David. guess    .... on
   Maximum white noise                  ....   0.010
   Pseudo random numbers                .... off
   Inactive MOs                         .... canonical
   Orbital update algorithm             .... Taylor
   Preconditioner                       .... Diag
   Full preconditioner red. dimension   ....   250
   COSX micro iterations for RIJONX calc.... off
 SOSCF                  CNVSOSCF        .... on
   Start iteration      SOSCFMaxIt      ....   150
   Startup grad/error   SOSCFStart      ....  0.003300
   Hessian update       SOSCFHessUp     .... L-BFGS
 Level Shifting         CNVShift        .... on
   Level shift para.    LevelShift      ....    0.2500
   Turn off err/grad.   ShiftErr        ....    0.0010
 Zerner damping         CNVZerner       .... off
 Static damping         CNVDamp         .... on
   Fraction old density DampFac         ....    0.7000
   Max. Damping (<1)    DampMax         ....    0.9800
   Min. Damping (>=0)   DampMin         ....    0.0000
   Turn off err/grad.   DampErr         ....    0.1000

SCF Procedure:
 Maximum # iterations   MaxIter         ....   125
 SCF integral mode      SCFMode         .... Direct
   Integral package                     .... SHARK and LIBINT hybrid scheme
 Reset frequency        DirectResetFreq ....    20
 Integral Threshold     Thresh          ....  1.000e-12 Eh
 Primitive CutOff       TCut            ....  1.000e-14 Eh

Convergence Tolerance:
 Convergence Check Mode ConvCheckMode   .... Total+1el-Energy
 Convergence forced     ConvForced      .... 0
 Energy Change          TolE            ....  1.000e-09 Eh
 1-El. energy change                    ....  1.000e-06 Eh
 Orbital Gradient       TolG            ....  2.000e-06
 Orbital Rotation angle TolX            ....  2.000e-06
 DIIS Error             TolErr          ....  1.000e-08

--------------------------------
INITIAL GUESS: MINIMAL BASIS EHT
--------------------------------
The minimal basis has 104 functions
EHT matrix was diagonalized
Basis set overlap was calculated now projecting the orbitals
Using GuessMode=FMatrix for the initial guess
C*T matrix was formed
Effective Fockian was calculated
Effective Fockian was diagonalized
Initial density was built
                      ------------------
                      INITIAL GUESS DONE
                      ------------------
             **** ENERGY FILE WAS UPDATED (orca.en.tmp) ****
Finished Guess after   0.3 sec
Maximum memory used throughout the entire GUESS-calculation: 17.9 MB


           ************************************************************
           *        Program running with 12 parallel MPI-processes    *
           *              working on a common directory               *
           ************************************************************

-------------------------------------------------------------------------------------------
                                      ORCA LEAN-SCF
                              memory conserving SCF solver
-------------------------------------------------------------------------------------------

--------------------
CPCM SOLVATION MODEL
--------------------
CPCM parameters:
  Epsilon                                         ...      80.1510
  Refrac                                          ...       1.3328
  Rsolv                                           ...       1.3000
  Surface type                                    ... GAUSSIAN VDW
  Discretization scheme                           ... Constant charge density
    Threshold for H atoms                         ...       5.0000 (charges/Ang^2)
    Threshold for non-H atoms                     ...       5.0000 (charges/Ang^2)
  Epsilon function type                           ...         CPCM
Solvent:                                          ... WATER
Radii:
  Scheme                                          ... Element-dependent radii
  Radius for N  used is    3.5149 Bohr (=   1.8600 Ang.)
  Radius for C  used is    3.8550 Bohr (=   2.0400 Ang.)
  Radius for H  used is    2.4944 Bohr (=   1.3200 Ang.)
  Radius for O  used is    3.4469 Bohr (=   1.8240 Ang.)
Calculating surface                               ...        done! (  0.0s)
Cavity surface points                             ...         2931
Cavity Volume                                     ...    1992.8316
Cavity Surface-area                               ...    1061.8906
Calculating surface distance matrix               ...        done! (  0.1s)
Performing Cholesky decomposition & store         ...        done! (  0.2s)
Overall time for CPCM initialization              ...                 0.3s

----------------------------------------D-I-I-S--------------------------------------------
Iteration    Energy (Eh)           Delta-E    RMSDP     MaxDP     DIISErr   Damp  Time(sec)
-------------------------------------------------------------------------------------------
               ***  Starting incremental Fock matrix formation  ***
    1    -777.3696653000042716     0.00e+00  4.93e-03  1.74e-01  5.13e-01  0.700   2.5
    2    -778.0808616601982521    -7.11e-01  3.84e-03  1.20e-01  3.02e-01  0.700   2.3
    3    -778.5118331210933320    -4.31e-01  2.60e-03  7.30e-02  2.11e-01  0.700   2.4
                               ***Turning on AO-DIIS***
    4    -778.8126124839095610    -3.01e-01  1.91e-03  4.50e-02  1.50e-01  0.700   2.4
    5    -779.0225028169281813    -2.10e-01  1.39e-03  2.94e-02  1.04e-01  0.700   2.4
    6    -779.1768003474421675    -1.54e-01  1.03e-03  2.56e-02  7.32e-02  0.700   2.3
    7    -779.2879045000411224    -1.11e-01  2.52e-03  6.72e-02  5.13e-02  0.000   2.3
    8    -779.5492061118552556    -2.61e-01  2.91e-04  2.03e-02  2.77e-02  0.000   2.3
    9    -779.5502679372582406    -1.06e-03  8.13e-05  5.06e-03  1.01e-02  0.000   2.1
                              *** Initializing SOSCF ***
---------------------------------------S-O-S-C-F--------------------------------------
Iteration    Energy (Eh)           Delta-E    RMSDP     MaxDP     MaxGrad    Time(sec)
--------------------------------------------------------------------------------------
   10    -779.5504413412427311    -1.73e-04  3.58e-05  1.36e-03  1.88e-03     1.9
               *** Restarting incremental Fock matrix formation ***
   11    -779.5504540393887964    -1.27e-05  3.50e-05  1.25e-03  3.46e-04     2.4
   12    -779.5504572970712616    -3.26e-06  2.01e-05  1.07e-03  1.65e-04     1.8
   13    -779.5504589491904426    -1.65e-06  6.24e-06  2.83e-04  6.50e-05     1.8
   14    -779.5504591473213623    -1.98e-07  2.41e-06  8.26e-05  1.59e-05     1.7
   15    -779.5504591614719629    -1.42e-08  1.25e-06  5.16e-05  1.18e-05     1.6
   16    -779.5504591718115535    -1.03e-08  2.33e-07  7.57e-06  2.33e-06     1.5
   17    -779.5504591723417889    -5.30e-10  1.29e-07  4.70e-06  1.60e-06     1.4
                 **** Energy Check signals convergence ****

               *****************************************************
               *                     SUCCESS                       *
               *           SCF CONVERGED AFTER  17 CYCLES          *
               *****************************************************

             **** ENERGY FILE WAS UPDATED (orca.en.tmp) ****

----------------
TOTAL SCF ENERGY
----------------

Total Energy       :       -779.55045917234179 Eh          -21212.64642 eV

Components:
Nuclear Repulsion  :       1183.70859362855276 Eh           32210.34838 eV
Electronic Energy  :      -1963.15695406730470 Eh          -53420.21655 eV
One Electron Energy:      -3388.98305360945778 Eh          -92218.91721 eV
Two Electron Energy:       1425.82609954215309 Eh           38798.70066 eV
CPCM Dielectric    :         -0.10209873358994 Eh              -2.77825 eV

Virial components:
Potential Energy   :      -1553.24584582909574 Eh          -42265.96823 eV
Kinetic Energy     :        773.69538665675407 Eh           21053.32180 eV
Virial Ratio       :          2.00756767148488

DFT components:
N(Alpha)           :       62.999922743734 electrons
N(Beta)            :       62.999922743734 electrons
N(Total)           :      125.999845487468 electrons
E(X)               :      -58.831423304122 Eh       
E(C)               :       -5.529040754565 Eh       
E(XC)              :      -64.360464058687 Eh       

CPCM Solvation Model Properties:
Surface-charge          :         -1.01832024315795
Corrected charge        :         -1.00000000000000
Outlying charge corr.   :          0.00001861828471 Eh               0.00051 eV
Free-energy (cav+disp)  :  This term is not implemented in the current solvation scheme

---------------
SCF CONVERGENCE
---------------

  Last Energy change         ...    5.3024e-10  Tolerance :   1.0000e-09
  Last MAX-Density change    ...    4.7010e-06  Tolerance :   1.0000e-08
  Last RMS-Density change    ...    1.2929e-07  Tolerance :   1.0000e-09
  Last DIIS Error            ...    1.8776e-03  Tolerance :   1.0000e-08
  Last Orbital Gradient      ...    1.5960e-06  Tolerance :   2.0000e-06
  Last Orbital Rotation      ...    1.8670e-06  Tolerance :   2.0000e-06


----------------
ORBITAL ENERGIES
----------------

  NO   OCC          E(Eh)            E(eV) 
   0   2.0000     -19.506207      -530.7909 
   1   2.0000     -14.760937      -401.6655 
   2   2.0000     -14.740737      -401.1158 
   3   2.0000     -14.721993      -400.6058 
   4   2.0000     -10.557215      -287.2764 
   5   2.0000     -10.555132      -287.2197 
   6   2.0000     -10.536221      -286.7051 
   7   2.0000     -10.535401      -286.6828 
   8   2.0000     -10.504832      -285.8510 
   9   2.0000     -10.491395      -285.4854 
  10   2.0000     -10.490064      -285.4492 
  11   2.0000     -10.486586      -285.3545 
  12   2.0000     -10.470222      -284.9092 
  13   2.0000     -10.463789      -284.7342 
  14   2.0000     -10.462380      -284.6958 
  15   2.0000     -10.460258      -284.6381 
  16   2.0000     -10.456556      -284.5374 
  17   2.0000     -10.456503      -284.5359 
  18   2.0000      -1.188257       -32.3341 
  19   2.0000      -1.174347       -31.9556 
  20   2.0000      -1.152608       -31.3640 
  21   2.0000      -1.016351       -27.6563 
  22   2.0000      -0.973132       -26.4803 
  23   2.0000      -0.934830       -25.4380 
  24   2.0000      -0.914760       -24.8919 
  25   2.0000      -0.868464       -23.6321 
  26   2.0000      -0.851011       -23.1572 
  27   2.0000      -0.834221       -22.7003 
  28   2.0000      -0.797431       -21.6992 
  29   2.0000      -0.773708       -21.0537 
  30   2.0000      -0.734199       -19.9786 
  31   2.0000      -0.718748       -19.5581 
  32   2.0000      -0.695342       -18.9212 
  33   2.0000      -0.677125       -18.4255 
  34   2.0000      -0.652455       -17.7542 
  35   2.0000      -0.631476       -17.1833 
  36   2.0000      -0.607307       -16.5257 
  37   2.0000      -0.597106       -16.2481 
  38   2.0000      -0.576794       -15.6954 
  39   2.0000      -0.567517       -15.4429 
  40   2.0000      -0.563682       -15.3386 
  41   2.0000      -0.546992       -14.8844 
  42   2.0000      -0.539767       -14.6878 
  43   2.0000      -0.539022       -14.6675 
  44   2.0000      -0.529712       -14.4142 
  45   2.0000      -0.514708       -14.0059 
  46   2.0000      -0.502853       -13.6833 
  47   2.0000      -0.492567       -13.4034 
  48   2.0000      -0.491646       -13.3784 
  49   2.0000      -0.480890       -13.0857 
  50   2.0000      -0.475031       -12.9262 
  51   2.0000      -0.463566       -12.6143 
  52   2.0000      -0.461265       -12.5517 
  53   2.0000      -0.431888       -11.7523 
  54   2.0000      -0.424198       -11.5430 
  55   2.0000      -0.408323       -11.1110 
  56   2.0000      -0.391458       -10.6521 
  57   2.0000      -0.384440       -10.4612 
  58   2.0000      -0.353322        -9.6144 
  59   2.0000      -0.334797        -9.1103 
  60   2.0000      -0.307698        -8.3729 
  61   2.0000      -0.307033        -8.3548 
  62   2.0000      -0.295570        -8.0429 
  63   0.0000      -0.076064        -2.0698 
  64   0.0000      -0.031690        -0.8623 
  65   0.0000      -0.025935        -0.7057 
  66   0.0000       0.004064         0.1106 
  67   0.0000       0.009930         0.2702 
  68   0.0000       0.094608         2.5744 
  69   0.0000       0.112255         3.0546 
  70   0.0000       0.130450         3.5497 
  71   0.0000       0.146167         3.9774 
  72   0.0000       0.147483         4.0132 
  73   0.0000       0.161229         4.3873 
*Only the first 10 virtual orbitals were printed.

                    ********************************
                    * MULLIKEN POPULATION ANALYSIS *
                    ********************************

-----------------------
MULLIKEN ATOMIC CHARGES
-----------------------
   0 N :   -0.440748
   1 C :    0.095617
   2 C :   -0.425145
   3 C :    0.559177
   4 C :   -0.401869
   5 C :    0.077340
   6 H :    0.346148
   7 H :    0.323008
   8 N :   -0.550211
   9 H :    0.322131
  10 H :    0.346870
  11 C :   -0.531628
  12 H :    0.283976
  13 H :    0.289001
  14 H :    0.287413
  15 H :    0.428947
  16 N :   -0.134984
  17 C :   -0.164184
  18 C :    0.330327
  19 H :    0.285757
  20 O :   -0.377844
  21 C :   -0.013675
  22 C :   -0.267089
  23 C :   -0.241953
  24 C :   -0.245321
  25 C :   -0.242436
  26 C :   -0.259046
  27 H :    0.265630
  28 H :    0.263298
  29 H :    0.265166
  30 H :    0.263745
  31 H :    0.262582
Sum of atomic charges:    1.0000000

--------------------------------
MULLIKEN REDUCED ORBITAL CHARGES
--------------------------------
  0 N s       :     3.549440  s :     3.549440
      pz      :     1.441265  p :     3.840670
      px      :     1.202908
      py      :     1.196496
      dz2     :     0.003935  d :     0.050639
      dxz     :     0.008619
      dyz     :     0.007934
      dx2y2   :     0.015627
      dxy     :     0.014523

  1 C s       :     3.136866  s :     3.136866
      pz      :     0.886018  p :     2.709828
      px      :     1.056819
      py      :     0.766991
      dz2     :     0.005110  d :     0.057689
      dxz     :     0.004205
      dyz     :     0.012126
      dx2y2   :     0.022025
      dxy     :     0.014224

  2 C s       :     3.322607  s :     3.322607
      pz      :     1.037418  p :     3.065773
      px      :     0.853727
      py      :     1.174628
      dz2     :     0.004146  d :     0.036765
      dxz     :     0.005105
      dyz     :     0.003585
      dx2y2   :     0.012763
      dxy     :     0.011165

  3 C s       :     3.017576  s :     3.017576
      pz      :     0.859503  p :     2.355286
      px      :     0.726436
      py      :     0.769347
      dz2     :     0.004851  d :     0.067961
      dxz     :     0.013753
      dyz     :     0.011048
      dx2y2   :     0.016143
      dxy     :     0.022166

  4 C s       :     3.307646  s :     3.307646
      pz      :     1.033421  p :     3.057602
      px      :     1.135382
      py      :     0.888799
      dz2     :     0.004134  d :     0.036621
      dxz     :     0.003995
      dyz     :     0.004341
      dx2y2   :     0.012398
      dxy     :     0.011753

  5 C s       :     3.139867  s :     3.139867
      pz      :     0.886756  p :     2.724606
      px      :     0.785125
      py      :     1.052725
      dz2     :     0.004690  d :     0.058187
      dxz     :     0.013211
      dyz     :     0.003656
      dx2y2   :     0.020565
      dxy     :     0.016065

  6 H s       :     0.653852  s :     0.653852

  7 H s       :     0.676992  s :     0.676992

  8 N s       :     3.577525  s :     3.577525
      pz      :     1.597633  p :     3.915309
      px      :     1.049683
      py      :     1.267993
      dz2     :     0.004891  d :     0.057376
      dxz     :     0.010224
      dyz     :     0.002671
      dx2y2   :     0.020867
      dxy     :     0.018724

  9 H s       :     0.677869  s :     0.677869

 10 H s       :     0.653130  s :     0.653130

 11 C s       :     3.376540  s :     3.376540
      pz      :     1.184952  p :     3.107578
      px      :     0.885030
      py      :     1.037596
      dz2     :     0.009734  d :     0.047511
      dxz     :     0.013544
      dyz     :     0.002991
      dx2y2   :     0.008199
      dxy     :     0.013043

 12 H s       :     0.716024  s :     0.716024

 13 H s       :     0.710999  s :     0.710999

 14 H s       :     0.712587  s :     0.712587

 15 H s       :     0.571053  s :     0.571053

 16 N s       :     3.579068  s :     3.579068
      pz      :     1.096437  p :     3.493702
      px      :     0.889078
      py      :     1.508187
      dz2     :     0.006053  d :     0.062214
      dxz     :     0.017387
      dyz     :     0.007519
      dx2y2   :     0.012434
      dxy     :     0.018821

 17 C s       :     3.238332  s :     3.238332
      pz      :     0.958370  p :     2.870095
      px      :     0.866831
      py      :     1.044895
      dz2     :     0.004766  d :     0.055757
      dxz     :     0.007097
      dyz     :     0.005010
      dx2y2   :     0.021923
      dxy     :     0.016961

 18 C s       :     3.142590  s :     3.142590
      pz      :     0.745045  p :     2.427522
      px      :     0.838249
      py      :     0.844228
      dz2     :     0.006447  d :     0.099562
      dxz     :     0.012939
      dyz     :     0.012169
      dx2y2   :     0.041815
      dxy     :     0.026192

 19 H s       :     0.714243  s :     0.714243

 20 O s       :     3.760502  s :     3.760502
      pz      :     1.357341  p :     4.587912
      px      :     1.605929
      py      :     1.624642
      dz2     :     0.003246  d :     0.029430
      dxz     :     0.005898
      dyz     :     0.005396
      dx2y2   :     0.006749
      dxy     :     0.008141

 21 C s       :     3.200743  s :     3.200743
      pz      :     0.976991  p :     2.770007
      px      :     0.948007
      py      :     0.845008
      dz2     :     0.008652  d :     0.042925
      dxz     :     0.006380
      dyz     :     0.007698
      dx2y2   :     0.011345
      dxy     :     0.008850

 22 C s       :     3.283798  s :     3.283798
      pz      :     1.010961  p :     2.943342
      px      :     0.940666
      py      :     0.991715
      dz2     :     0.005033  d :     0.039949
      dxz     :     0.006077
      dyz     :     0.010425
      dx2y2   :     0.008764
      dxy     :     0.009650

 23 C s       :     3.256070  s :     3.256070
      pz      :     1.002753  p :     2.946110
      px      :     1.028715
      py      :     0.914643
      dz2     :     0.005311  d :     0.039773
      dxz     :     0.007051
      dyz     :     0.009415
      dx2y2   :     0.008708
      dxy     :     0.009288

 24 C s       :     3.268504  s :     3.268504
      pz      :     0.924727  p :     2.936563
      px      :     0.938378
      py      :     1.073458
      dz2     :     0.008602  d :     0.040254
      dxz     :     0.006260
      dyz     :     0.007069
      dx2y2   :     0.010273
      dxy     :     0.008049

 25 C s       :     3.253456  s :     3.253456
      pz      :     1.016323  p :     2.949313
      px      :     0.972465
      py      :     0.960524
      dz2     :     0.005255  d :     0.039667
      dxz     :     0.006117
      dyz     :     0.010382
      dx2y2   :     0.008552
      dxy     :     0.009361

 26 C s       :     3.291181  s :     3.291181
      pz      :     1.000910  p :     2.927714
      px      :     1.005578
      py      :     0.921226
      dz2     :     0.005425  d :     0.040151
      dxz     :     0.007199
      dyz     :     0.009646
      dx2y2   :     0.008161
      dxy     :     0.009720

 27 H s       :     0.734370  s :     0.734370

 28 H s       :     0.736702  s :     0.736702

 29 H s       :     0.734834  s :     0.734834

 30 H s       :     0.736255  s :     0.736255

 31 H s       :     0.737418  s :     0.737418


                     *******************************
                     * LOEWDIN POPULATION ANALYSIS *
                     *******************************

----------------------
LOEWDIN ATOMIC CHARGES
----------------------
   0 N :    0.026938
   1 C :    0.015228
   2 C :   -0.152327
   3 C :    0.086951
   4 C :   -0.161370
   5 C :    0.016088
   6 H :    0.185638
   7 H :    0.186316
   8 N :   -0.076894
   9 H :    0.185426
  10 H :    0.184376
  11 C :   -0.231556
  12 H :    0.163057
  13 H :    0.161735
  14 H :    0.162271
  15 H :    0.292341
  16 N :   -0.031558
  17 C :   -0.100256
  18 C :    0.103791
  19 H :    0.150054
  20 O :   -0.215132
  21 C :   -0.098114
  22 C :   -0.107840
  23 C :   -0.141225
  24 C :   -0.120811
  25 C :   -0.142889
  26 C :   -0.113985
  27 H :    0.156990
  28 H :    0.153529
  29 H :    0.153873
  30 H :    0.153476
  31 H :    0.155876

-------------------------------
LOEWDIN REDUCED ORBITAL CHARGES
-------------------------------
  0 N s       :     3.038718  s :     3.038718
      pz      :     1.374721  p :     3.811723
      px      :     1.216131
      py      :     1.220871
      dz2     :     0.006854  d :     0.122621
      dxz     :     0.016917
      dyz     :     0.016463
      dx2y2   :     0.040779
      dxy     :     0.041607

  1 C s       :     2.877358  s :     2.877358
      pz      :     0.901427  p :     2.979866
      px      :     1.117829
      py      :     0.960610
      dz2     :     0.009885  d :     0.127548
      dxz     :     0.006882
      dyz     :     0.025724
      dx2y2   :     0.049883
      dxy     :     0.035173

  2 C s       :     2.888512  s :     2.888512
      pz      :     1.024010  p :     3.179330
      px      :     1.050168
      py      :     1.105152
      dz2     :     0.006701  d :     0.084485
      dxz     :     0.010736
      dyz     :     0.005138
      dx2y2   :     0.032026
      dxy     :     0.029883

  3 C s       :     2.820963  s :     2.820963
      pz      :     0.862263  p :     2.934917
      px      :     1.018589
      py      :     1.054065
      dz2     :     0.010556  d :     0.157169
      dxz     :     0.027462
      dyz     :     0.022180
      dx2y2   :     0.042184
      dxy     :     0.054787

  4 C s       :     2.887832  s :     2.887832
      pz      :     1.027301  p :     3.189104
      px      :     1.109761
      py      :     1.052042
      dz2     :     0.006805  d :     0.084435
      dxz     :     0.006354
      dyz     :     0.008995
      dx2y2   :     0.031703
      dxy     :     0.030577

  5 C s       :     2.878524  s :     2.878524
      pz      :     0.897906  p :     2.976797
      px      :     0.984699
      py      :     1.094192
      dz2     :     0.009195  d :     0.128591
      dxz     :     0.027820
      dyz     :     0.005431
      dx2y2   :     0.048252
      dxy     :     0.037892

  6 H s       :     0.814362  s :     0.814362

  7 H s       :     0.813684  s :     0.813684

  8 N s       :     3.054724  s :     3.054724
      pz      :     1.554278  p :     3.890835
      px      :     1.107784
      py      :     1.228773
      dz2     :     0.007777  d :     0.131335
      dxz     :     0.021122
      dyz     :     0.004713
      dx2y2   :     0.048125
      dxy     :     0.049597

  9 H s       :     0.814574  s :     0.814574

 10 H s       :     0.815624  s :     0.815624

 11 C s       :     2.948661  s :     2.948661
      pz      :     1.168062  p :     3.192453
      px      :     0.966017
      py      :     1.058375
      dz2     :     0.016980  d :     0.090441
      dxz     :     0.025396
      dyz     :     0.004850
      dx2y2   :     0.016450
      dxy     :     0.026764

 12 H s       :     0.836943  s :     0.836943

 13 H s       :     0.838265  s :     0.838265

 14 H s       :     0.837729  s :     0.837729

 15 H s       :     0.707659  s :     0.707659

 16 N s       :     3.191257  s :     3.191257
      pz      :     1.080579  p :     3.703144
      px      :     1.056251
      py      :     1.566313
      dz2     :     0.012483  d :     0.137157
      dxz     :     0.039233
      dyz     :     0.008673
      dx2y2   :     0.034435
      dxy     :     0.042333

 17 C s       :     2.918446  s :     2.918446
      pz      :     0.951749  p :     3.054711
      px      :     1.022977
      py      :     1.079985
      dz2     :     0.009768  d :     0.127099
      dxz     :     0.014110
      dyz     :     0.007713
      dx2y2   :     0.053718
      dxy     :     0.041791

 18 C s       :     2.857127  s :     2.857127
      pz      :     0.750971  p :     2.810910
      px      :     1.019635
      py      :     1.040304
      dz2     :     0.014125  d :     0.228172
      dxz     :     0.026071
      dyz     :     0.024265
      dx2y2   :     0.104392
      dxy     :     0.059318

 19 H s       :     0.849946  s :     0.849946

 20 O s       :     3.512902  s :     3.512902
      pz      :     1.352074  p :     4.645412
      px      :     1.635325
      py      :     1.658013
      dz2     :     0.006552  d :     0.056817
      dxz     :     0.008448
      dyz     :     0.007708
      dx2y2   :     0.015180
      dxy     :     0.018930

 21 C s       :     2.851845  s :     2.851845
      pz      :     1.055247  p :     3.140285
      px      :     1.043806
      py      :     1.041232
      dz2     :     0.019403  d :     0.105984
      dxz     :     0.016438
      dyz     :     0.019412
      dx2y2   :     0.028182
      dxy     :     0.022549

 22 C s       :     2.891363  s :     2.891363
      pz      :     1.026602  p :     3.125743
      px      :     1.011768
      py      :     1.087373
      dz2     :     0.011089  d :     0.090734
      dxz     :     0.012247
      dyz     :     0.022695
      dx2y2   :     0.021173
      dxy     :     0.023530

 23 C s       :     2.893184  s :     2.893184
      pz      :     1.036510  p :     3.157481
      px      :     1.037325
      py      :     1.083646
      dz2     :     0.011647  d :     0.090559
      dxz     :     0.012577
      dyz     :     0.023051
      dx2y2   :     0.021841
      dxy     :     0.021444

 24 C s       :     2.897570  s :     2.897570
      pz      :     1.022349  p :     3.132346
      px      :     1.024211
      py      :     1.085786
      dz2     :     0.018036  d :     0.090894
      dxz     :     0.016123
      dyz     :     0.016940
      dx2y2   :     0.021663
      dxy     :     0.018133

 25 C s       :     2.893101  s :     2.893101
      pz      :     1.039359  p :     3.159330
      px      :     1.038421
      py      :     1.081551
      dz2     :     0.011586  d :     0.090458
      dxz     :     0.012639
      dyz     :     0.022715
      dx2y2   :     0.020742
      dxy     :     0.022777

 26 C s       :     2.892261  s :     2.892261
      pz      :     1.028183  p :     3.130624
      px      :     1.023092
      py      :     1.079350
      dz2     :     0.012137  d :     0.091100
      dxz     :     0.012670
      dyz     :     0.023341
      dx2y2   :     0.020801
      dxy     :     0.022151

 27 H s       :     0.843010  s :     0.843010

 28 H s       :     0.846471  s :     0.846471

 29 H s       :     0.846127  s :     0.846127

 30 H s       :     0.846524  s :     0.846524

 31 H s       :     0.844124  s :     0.844124


                      *****************************
                      * MAYER POPULATION ANALYSIS *
                      *****************************

  NA   - Mulliken gross atomic population
  ZA   - Total nuclear charge
  QA   - Mulliken gross atomic charge
  VA   - Mayer's total valence
  BVA  - Mayer's bonded valence
  FA   - Mayer's free valence

  ATOM       NA         ZA         QA         VA         BVA        FA
  0 N      7.4407     7.0000    -0.4407     3.4380     3.4380    -0.0000
  1 C      5.9044     6.0000     0.0956     3.5944     3.5944     0.0000
  2 C      6.4251     6.0000    -0.4251     3.7850     3.7850     0.0000
  3 C      5.4408     6.0000     0.5592     3.5370     3.5370     0.0000
  4 C      6.4019     6.0000    -0.4019     3.7879     3.7879    -0.0000
  5 C      5.9227     6.0000     0.0773     3.6095     3.6095    -0.0000
  6 H      0.6539     1.0000     0.3461     0.8454     0.8454     0.0000
  7 H      0.6770     1.0000     0.3230     0.8757     0.8757    -0.0000
  8 N      7.5502     7.0000    -0.5502     3.1811     3.1811     0.0000
  9 H      0.6779     1.0000     0.3221     0.8856     0.8856     0.0000
 10 H      0.6531     1.0000     0.3469     0.8452     0.8452    -0.0000
 11 C      6.5316     6.0000    -0.5316     3.5706     3.5706    -0.0000
 12 H      0.7160     1.0000     0.2840     0.8947     0.8947    -0.0000
 13 H      0.7110     1.0000     0.2890     0.8802     0.8802    -0.0000
 14 H      0.7126     1.0000     0.2874     0.8835     0.8835    -0.0000
 15 H      0.5711     1.0000     0.4289     0.8013     0.8013    -0.0000
 16 N      7.1350     7.0000    -0.1350     3.0417     3.0417    -0.0000
 17 C      6.1642     6.0000    -0.1642     3.7293     3.7293    -0.0000
 18 C      5.6697     6.0000     0.3303     3.9509     3.9509    -0.0000
 19 H      0.7142     1.0000     0.2858     0.8813     0.8813    -0.0000
 20 O      8.3778     8.0000    -0.3778     2.2080     2.2080    -0.0000
 21 C      6.0137     6.0000    -0.0137     3.5897     3.5897    -0.0000
 22 C      6.2671     6.0000    -0.2671     3.8072     3.8072    -0.0000
 23 C      6.2420     6.0000    -0.2420     3.7841     3.7841     0.0000
 24 C      6.2453     6.0000    -0.2453     3.7835     3.7835     0.0000
 25 C      6.2424     6.0000    -0.2424     3.7931     3.7931    -0.0000
 26 C      6.2590     6.0000    -0.2590     3.7710     3.7710    -0.0000
 27 H      0.7344     1.0000     0.2656     0.9006     0.9006     0.0000
 28 H      0.7367     1.0000     0.2633     0.8949     0.8949     0.0000
 29 H      0.7348     1.0000     0.2652     0.8943     0.8943     0.0000
 30 H      0.7363     1.0000     0.2637     0.8945     0.8945    -0.0000
 31 H      0.7374     1.0000     0.2626     0.9049     0.9049    -0.0000

  Mayer bond orders larger than 0.100000
B(  0-N ,  1-C ) :   1.1885 B(  0-N ,  5-C ) :   1.2045 B(  0-N , 11-C ) :   0.8955 
B(  1-C ,  2-C ) :   1.5095 B(  1-C ,  6-H ) :   0.8582 B(  2-C ,  3-C ) :   1.2474 
B(  2-C ,  7-H ) :   0.8763 B(  3-C ,  4-C ) :   1.2640 B(  3-C ,  8-N ) :   1.0442 
B(  4-C ,  5-C ) :   1.4922 B(  4-C ,  9-H ) :   0.8680 B(  5-C , 10-H ) :   0.8579 
B(  8-N , 15-H ) :   0.7652 B(  8-N , 16-N ) :   1.1550 B( 11-C , 12-H ) :   0.8989 
B( 11-C , 13-H ) :   0.8893 B( 11-C , 14-H ) :   0.8925 B( 16-N , 17-C ) :   1.7784 
B( 17-C , 18-C ) :   0.9824 B( 17-C , 19-H ) :   0.8548 B( 18-C , 20-O ) :   2.0496 
B( 18-C , 21-C ) :   0.9191 B( 21-C , 22-C ) :   1.3606 B( 21-C , 26-C ) :   1.3574 
B( 22-C , 23-C ) :   1.4372 B( 22-C , 27-H ) :   0.9035 B( 23-C , 24-C ) :   1.4058 
B( 23-C , 28-H ) :   0.9041 B( 24-C , 25-C ) :   1.4153 B( 24-C , 29-H ) :   0.9033 
B( 25-C , 26-C ) :   1.4334 B( 25-C , 30-H ) :   0.9040 B( 26-C , 31-H ) :   0.9031 


-------
TIMINGS
-------

Total SCF time: 0 days 0 hours 0 min 35 sec 

Total time                  ....      35.667 sec
Sum of individual times     ....      35.642 sec  ( 99.9%)

SCF preparation             ....       0.534 sec  (  1.5%)
Fock matrix formation       ....      34.309 sec  ( 96.2%)
  Startup                   ....       0.025 sec  (  0.1% of F)
  Exchange formation        ....      25.106 sec  ( 73.2% of F)
  Split-RI-J                ....       2.814 sec  (  8.2% of F)
  XC integration            ....       1.605 sec  (  4.7% of F)
    XC Preparation          ....       0.000 sec  (  0.0% of XC)
    Basis function eval.    ....       0.444 sec  ( 27.7% of XC)
    Density eval.           ....       0.365 sec  ( 22.7% of XC)
    XC-Functional eval.     ....       0.064 sec  (  4.0% of XC)
    XC-Potential eval.      ....       0.416 sec  ( 25.9% of XC)
  CPCM terms                ....       4.665 sec  ( 13.6% of F)
Diagonalization             ....       0.000 sec  (  0.0%)
Density matrix formation    ....       0.075 sec  (  0.2%)
Total Energy calculation    ....       0.044 sec  (  0.1%)
Population analysis         ....       0.034 sec  (  0.1%)
Orbital Transformation      ....       0.053 sec  (  0.1%)
Orbital Orthonormalization  ....       0.000 sec  (  0.0%)
DIIS solution               ....       0.424 sec  (  1.2%)
SOSCF solution              ....       0.169 sec  (  0.5%)
Finished LeanSCF after  35.8 sec

Maximum memory used throughout the entire LEANSCF-calculation: 25.6 MB


           ************************************************************
           *        Program running with 12 parallel MPI-processes    *
           *              working on a common directory               *
           ************************************************************

------------------------------------------------------------------------------
                         ORCA PROPERTY INTEGRAL CALCULATIONS
------------------------------------------------------------------------------

GBWName                                   ... orca.gbw
Number of atoms                           ...     32
Number of basis functions                 ...    298
Max core memory                           ...   1024 MB

Dipole integrals                          ... YES
Quadrupole integrals                      ...  NO
Linear momentum integrals                 ...  NO
Angular momentum integrals                ...  NO
Higher moments length integrals           ...  NO
Higher moments velocity integrals         ...  NO
Kinetic energy integrals                  ...  NO
GIAO right hand sides                     ...  NO
GIAO dipole derivative integrals          ...  NO
SOC integrals                             ...  NO
EPR diamagnetic integrals (GIAO)          ...  NO
EPR gauge integrals                       ...  NO
Field gradient integrals                  ...  NO (   0 nuclei)
Spin-dipole/Fermi contact integrals       ...  NO (   0 nuclei)
Contact density integrals                 ...  NO (   0 nuclei)
Nucleus-orbit integrals                   ...  NO (   0 nuclei)
Geometric perturbations                   ... YES (  32 nuclei)

Choice of electric origin   ... Center of mass
Position of electric origin ... ( -0.0000, -0.0000, -0.0000) 
Choice of magnetic origin   ... GIAO
Position of magnetic origin ... (  0.0000,  0.0000,  0.0000) 

Calculating integrals                     ... Electric Dipole (Length)     done (  0.0 sec)
Calculating integrals                     ... Geometrical perturbation right hand sides

-----------------------
GEOMETRIC PERTURBATIONS (32 nuclei)
-----------------------

MaxCore                            ...   1024 MB
Number of batches                  ...      1

BATCH   0: Atoms    0 -   31 ( 96 perturbations)
   => H(core) and overlap derivative integrals     ... done (     0.2 sec)
   => Making and storing internal U-coefficients   ... done (     0.0 sec)
   => RI-J derivative integrals                    ... done (     3.7 sec)
   => RI-J response operators                      ... done (     1.0 sec)
   => Exact two-electron exchange derivatives      ... done (    12.8 sec)
   => Exact two-electron exchange response ops.    ... done (    59.0 sec)
   => XC derivative integrals                      ... done (    13.9 sec)
   => XC response operators                        ... done (     4.9 sec)
   => CPCM derivative integrals                    ... done (    13.1 sec)
   => CPCM response operators                      ... done (    22.1 sec)
   => Completing and storing right hand sides      ... done (     0.0 sec)
   => Total time for right hand sides = 118.4 sec

  geometrical perturbations done (118.4 sec)

Property integrals calculated in 118.4 sec

Maximum memory used throughout the entire PROPINT-calculation: 284.4 MB


-------------------------------------------------------------------------------
                          DFT DISPERSION CORRECTION                            
                                                                               
                              DFTD3 V3.1  Rev 1                                
                          USING Becke-Johnson damping                          
-------------------------------------------------------------------------------
The PBEh-3c composite method is recognized
Using three-body term ABC
Active option DFTDOPT                   ...         4   

molecular C6(AA) [au] = 12036.103437 


            DFT-D V3
 parameters
 s6 scaling factor         :     1.0000 
 a1 scaling factor         :     0.4860 
 s8 scaling factor         :     0.0000 
 a2 scaling factor         :     4.5000 
 Damping factor alpha9(ATM):    16.0000 
 ad hoc parameters k1-k3   :    16.0000     1.3333    -4.0000 

 Edisp/kcal,au: -13.421440296830  -0.021388424271 
 E6   /kcal   : -13.419830630 
 E8   /kcal   :  -0.000000000 
 E6(ABC)      :  -0.001609667 
 % E8         :   0.000000000 
 % E6(ABC)    :   0.011993252 

-------------------------   ----------------
Dispersion correction           -0.021388424
-------------------------   ----------------

------------------   -----------------
gCP correction             0.054098642
------------------   -----------------

-------------------------   --------------------
FINAL SINGLE POINT ENERGY      -779.517748955013
-------------------------   --------------------


           ************************************************************
           *        Program running with 12 parallel MPI-processes    *
           *              working on a common directory               *
           ************************************************************
------------------------------------------------------------------------------
                            ORCA SCF RESPONSE CALCULATION
------------------------------------------------------------------------------

GBWName                                 ... orca.gbw
Number of atoms                         ...     32
Number of basis functions               ...    298
Max core memory                         ...   1024 MB

Electric field perturbation             ...  NO
Quadrupolar field perturbation          ...  NO
Magnetic field perturbation (no GIAO)   ...  NO
Magnetic field perturbation (with GIAO) ...  NO
Linear momentum (velocity) perturbation ...  NO
Spin-orbit coupling perturbation        ...  NO
Choice of electric origin               ... Center of mass
Position of electric origin             ...    -0.000034    -0.000010    -0.000001
Choice of magnetic origin               ... GIAO
Position of magnetic origin             ...     0.000000     0.000000     0.000000
Nuclear geometric perturbations         ... YES (  96 perturbations)
Nucleus-orbit perturbations             ...  NO (   0 perturbations)
Spin-dipole/Fermi contact perturbations ...  NO (   0 perturbations)

Total number of real perturbations      ...     96
Total number of imaginary perturbations ...      0
Total number of triplet perturbations   ...      0
Total number of SOC perturbations       ...      0

Using XC Grid                  ... (orca.grid_cpscf.tmp) 
Recalculating density on grid  ... (orca.grho_cpscf0.tmp) done
Calculating the xc-kernel      ... (orca.fxc_cpscf0.tmp) done

                                **********************
                                * REAL PERTURBATIONS *
                                **********************


-------------------
SHARK CP-SCF DRIVER
-------------------

Dimension of the orbital basis          ...    298
Dimension of the CPSCF-problem          ...  14805
Number of operators                     ...      1
Max. number of iterations               ...    128
Convergence Tolerance                   ... 3.0e-05
Number of perturbations                 ...     96
Perturbation type                       ... REAL

----------------------------
POPLE LINEAR EQUATION SOLVER
----------------------------

  ITERATION   0:   ||err||_max =   2.9529e-01 ( 168.4 sec   0/ 96 done)
  ITERATION   1:   ||err||_max =   4.7431e-02 ( 180.5 sec   0/ 96 done)
  ITERATION   2:   ||err||_max =   2.3415e-02 ( 175.9 sec   0/ 96 done)
  ITERATION   3:   ||err||_max =   7.4747e-03 ( 165.6 sec   0/ 96 done)
  ITERATION   4:   ||err||_max =   2.5749e-03 ( 173.0 sec   0/ 96 done)
  ITERATION   5:   ||err||_max =   9.3724e-04 ( 197.5 sec   1/ 96 done)
  ITERATION   6:   ||err||_max =   3.2539e-04 ( 198.9 sec  15/ 96 done)
  ITERATION   7:   ||err||_max =   1.0071e-04 ( 164.3 sec  49/ 96 done)
  ITERATION   8:   ||err||_max =   4.2325e-05 (  71.7 sec  92/ 96 done)
  ITERATION   9:   ||err||_max =   1.4724e-05 (   5.9 sec  96/ 96 done)

CP-SCF equations solved in 1501.7 sec
Response densities calculated in   0.0 sec

Maximum memory used throughout the entire SCFRESP-calculation: 227.4 MB


           ************************************************************
           *        Program running with 12 parallel MPI-processes    *
           *              working on a common directory               *
           ************************************************************

------------------------------------------------------------------------------
                              ORCA PROPERTY CALCULATIONS
------------------------------------------------------------------------------

GBWName                                 ... orca.gbw
Number of atoms                         ...     32
Number of basis functions               ...    298
Max core memory                         ...   1024 MB

Electric properties:
Dipole moment                           ... YES
Quadrupole moment                       ...  NO
Static polarizability (Dipole/Dipole)   ...  NO
Static polarizability (Dipole/Quad.)    ...  NO
Static polarizability (Quad./Quad.)     ...  NO
Static polarizability (Velocity)        ...  NO

Atomic electric properties:
Dipole moment                           ...  NO
Quadrupole moment                       ...  NO
Static polarizability                   ...  NO

Choice of electric origin               ... Center of mass
Position of electric origin             ...    -0.000034    -0.000010    -0.000001

General magnetic properties:
Magnetizability                         ...  NO

EPR properties:
g-Tensor (aka g-matrix)                 ...  NO
Zero-Field splitting spin-orbit         ...  NO
Zero-field splitting spin-spin          ...  NO
Hyperfine couplings                     ...  NO (   0 nuclei)
Quadrupole couplings                    ...  NO (   0 nuclei)
Contact density                         ...  NO (   0 nuclei)

NMR properties:
Chemical shifts                         ...  NO (   0 nuclei)
Spin-rotation constants                 ...  NO (   0 nuclei)
Spin-spin couplings                     ...  NO (   0 nuclei,    0 pairs)

Choice of magnetic origin               ... GIAO
Position of magnetic origin             ...     0.000000     0.000000     0.000000

Properties with geometric perturbations:
SCF Hessian                             ... YES
IR spectrum                             ... YES
VCD spectrum                            ...  NO
X-ray spectroscopy properties:
SCF XES/XAS/RIXS spectra                ...  NO


-------------
DIPOLE MOMENT
-------------

Method             : SCF
Type of density    : Electron Density
Multiplicity       :   1
Irrep              :   0
Energy             :  -779.5504591723417889 Eh
Relativity type    : 
Basis              : AO
                                X                 Y                 Z
Electronic contribution:      5.048411963       7.396091394      -0.263273705
Nuclear contribution   :    -12.802474891      -8.150547058       0.000286936
                        -----------------------------------------
Total Dipole Moment    :     -7.754062928      -0.754455664      -0.262986769
                        -----------------------------------------
Magnitude (a.u.)       :      7.795117528
Magnitude (Debye)      :     19.813614143


--------------------
Rotational spectrum 
--------------------
 
Rotational constants in cm-1:             0.026848             0.006544             0.005443 
Rotational constants in MHz :           804.883573           196.185007           163.162792 

Dipole components along the rotational axes: 
x,y,z [a.u.] :    -7.754062    -0.754467    -0.262989 
x,y,z [Debye]:   -19.709259    -1.917703    -0.668464 

 

Dipole moment calculation done in   0.0 sec 

-----------
SCF HESSIAN
-----------

Occupied/Occupied contributions to the Hessian:
   => Occupied/Occupied contributions              ... done (  0.0 sec)
Perturbed density contributions to the Hessian:
   => Perturbed density contributions              ... done (  0.0 sec)
Explicit contributions to the Hessian:
   => Nuclear repulsion Hessian                    ... done (  0.0 sec)
   => HCore and overlap Hessian                    ... done (  6.3 sec)
   => RI-J Hessian                                 ... done (  5.4 sec)
   => ON(X) Hessian                                ... done ( 45.2 sec)
   => XC-Hessian                                   ... done (  8.6 sec)
   => CPCM-Hessian                                 ... done (  9.9 sec)
   => Van der Waals-Hessian                        ... done (  0.7 sec)
   => GCP-Hessian                                  ... done (  0.2 sec)
   => Explicit contributions done
Dipole derivatives                                 ... done (  0.0 sec)
Mass weighting the Hessian           ... done
Calculating normal modes             ... done
Scaling frequencies                  ... done

-----------------------
VIBRATIONAL FREQUENCIES
-----------------------

Scaling factor for frequencies =  1.000000000  (already applied!)

     0:       0.00 cm**-1
     1:       0.00 cm**-1
     2:       0.00 cm**-1
     3:       0.00 cm**-1
     4:       0.00 cm**-1
     5:       0.00 cm**-1
     6:      26.17 cm**-1
     7:      31.93 cm**-1
     8:      36.20 cm**-1
     9:      51.54 cm**-1
    10:      70.99 cm**-1
    11:     115.41 cm**-1
    12:     125.31 cm**-1
    13:     181.15 cm**-1
    14:     203.71 cm**-1
    15:     228.25 cm**-1
    16:     293.88 cm**-1
    17:     298.73 cm**-1
    18:     334.02 cm**-1
    19:     355.04 cm**-1
    20:     402.90 cm**-1
    21:     424.69 cm**-1
    22:     434.61 cm**-1
    23:     438.20 cm**-1
    24:     510.03 cm**-1
    25:     542.56 cm**-1
    26:     550.79 cm**-1
    27:     637.69 cm**-1
    28:     639.84 cm**-1
    29:     663.48 cm**-1
    30:     674.24 cm**-1
    31:     697.69 cm**-1
    32:     725.84 cm**-1
    33:     742.10 cm**-1
    34:     760.62 cm**-1
    35:     777.50 cm**-1
    36:     829.20 cm**-1
    37:     845.41 cm**-1
    38:     880.88 cm**-1
    39:     890.89 cm**-1
    40:     897.23 cm**-1
    41:     937.53 cm**-1
    42:     990.61 cm**-1
    43:    1003.30 cm**-1
    44:    1033.95 cm**-1
    45:    1039.28 cm**-1
    46:    1040.94 cm**-1
    47:    1043.20 cm**-1
    48:    1064.08 cm**-1
    49:    1080.25 cm**-1
    50:    1088.57 cm**-1
    51:    1123.29 cm**-1
    52:    1138.31 cm**-1
    53:    1150.74 cm**-1
    54:    1181.22 cm**-1
    55:    1206.73 cm**-1
    56:    1212.20 cm**-1
    57:    1236.35 cm**-1
    58:    1257.93 cm**-1
    59:    1266.61 cm**-1
    60:    1277.71 cm**-1
    61:    1344.57 cm**-1
    62:    1369.06 cm**-1
    63:    1382.50 cm**-1
    64:    1402.27 cm**-1
    65:    1404.90 cm**-1
    66:    1424.14 cm**-1
    67:    1447.59 cm**-1
    68:    1504.58 cm**-1
    69:    1519.78 cm**-1
    70:    1525.20 cm**-1
    71:    1530.98 cm**-1
    72:    1565.96 cm**-1
    73:    1580.21 cm**-1
    74:    1603.91 cm**-1
    75:    1655.03 cm**-1
    76:    1693.09 cm**-1
    77:    1696.66 cm**-1
    78:    1717.72 cm**-1
    79:    1741.84 cm**-1
    80:    1775.38 cm**-1
    81:    1828.46 cm**-1
    82:    3157.51 cm**-1
    83:    3188.42 cm**-1
    84:    3255.62 cm**-1
    85:    3272.76 cm**-1
    86:    3277.20 cm**-1
    87:    3279.98 cm**-1
    88:    3286.60 cm**-1
    89:    3294.01 cm**-1
    90:    3300.27 cm**-1
    91:    3303.35 cm**-1
    92:    3318.15 cm**-1
    93:    3320.55 cm**-1
    94:    3331.03 cm**-1
    95:    3572.39 cm**-1


------------
NORMAL MODES
------------

These modes are the Cartesian displacements weighted by the diagonal matrix
M(i,i)=1/sqrt(m[i]) where m[i] is the mass of the displaced atom
Thus, these vectors are normalized but *not* orthogonal

                  0          1          2          3          4          5    
      0       0.000000   0.000000   0.000000   0.000000   0.000000   0.000000
      1       0.000000   0.000000   0.000000   0.000000   0.000000   0.000000
      2       0.000000   0.000000   0.000000   0.000000   0.000000   0.000000
      3       0.000000   0.000000   0.000000   0.000000   0.000000   0.000000
      4       0.000000   0.000000   0.000000   0.000000   0.000000   0.000000
      5       0.000000   0.000000   0.000000   0.000000   0.000000   0.000000
      6       0.000000   0.000000   0.000000   0.000000   0.000000   0.000000
      7       0.000000   0.000000   0.000000   0.000000   0.000000   0.000000
      8       0.000000   0.000000   0.000000   0.000000   0.000000   0.000000
      9       0.000000   0.000000   0.000000   0.000000   0.000000   0.000000
     10       0.000000   0.000000   0.000000   0.000000   0.000000   0.000000
     11       0.000000   0.000000   0.000000   0.000000   0.000000   0.000000
     12       0.000000   0.000000   0.000000   0.000000   0.000000   0.000000
     13       0.000000   0.000000   0.000000   0.000000   0.000000   0.000000
     14       0.000000   0.000000   0.000000   0.000000   0.000000   0.000000
     15       0.000000   0.000000   0.000000   0.000000   0.000000   0.000000
     16       0.000000   0.000000   0.000000   0.000000   0.000000   0.000000
     17       0.000000   0.000000   0.000000   0.000000   0.000000   0.000000
     18       0.000000   0.000000   0.000000   0.000000   0.000000   0.000000
     19       0.000000   0.000000   0.000000   0.000000   0.000000   0.000000
     20       0.000000   0.000000   0.000000   0.000000   0.000000   0.000000
     21       0.000000   0.000000   0.000000   0.000000   0.000000   0.000000
     22       0.000000   0.000000   0.000000   0.000000   0.000000   0.000000
     23       0.000000   0.000000   0.000000   0.000000   0.000000   0.000000
     24       0.000000   0.000000   0.000000   0.000000   0.000000   0.000000
     25       0.000000   0.000000   0.000000   0.000000   0.000000   0.000000
     26       0.000000   0.000000   0.000000   0.000000   0.000000   0.000000
     27       0.000000   0.000000   0.000000   0.000000   0.000000   0.000000
     28       0.000000   0.000000   0.000000   0.000000   0.000000   0.000000
     29       0.000000   0.000000   0.000000   0.000000   0.000000   0.000000
     30       0.000000   0.000000   0.000000   0.000000   0.000000   0.000000
     31       0.000000   0.000000   0.000000   0.000000   0.000000   0.000000
     32       0.000000   0.000000   0.000000   0.000000   0.000000   0.000000
     33       0.000000   0.000000   0.000000   0.000000   0.000000   0.000000
     34       0.000000   0.000000   0.000000   0.000000   0.000000   0.000000
     35       0.000000   0.000000   0.000000   0.000000   0.000000   0.000000
     36       0.000000   0.000000   0.000000   0.000000   0.000000   0.000000
     37       0.000000   0.000000   0.000000   0.000000   0.000000   0.000000
     38       0.000000   0.000000   0.000000   0.000000   0.000000   0.000000
     39       0.000000   0.000000   0.000000   0.000000   0.000000   0.000000
     40       0.000000   0.000000   0.000000   0.000000   0.000000   0.000000
     41       0.000000   0.000000   0.000000   0.000000   0.000000   0.000000
     42       0.000000   0.000000   0.000000   0.000000   0.000000   0.000000
     43       0.000000   0.000000   0.000000   0.000000   0.000000   0.000000
     44       0.000000   0.000000   0.000000   0.000000   0.000000   0.000000
     45       0.000000   0.000000   0.000000   0.000000   0.000000   0.000000
     46       0.000000   0.000000   0.000000   0.000000   0.000000   0.000000
     47       0.000000   0.000000   0.000000   0.000000   0.000000   0.000000
     48       0.000000   0.000000   0.000000   0.000000   0.000000   0.000000
     49       0.000000   0.000000   0.000000   0.000000   0.000000   0.000000
     50       0.000000   0.000000   0.000000   0.000000   0.000000   0.000000
     51       0.000000   0.000000   0.000000   0.000000   0.000000   0.000000
     52       0.000000   0.000000   0.000000   0.000000   0.000000   0.000000
     53       0.000000   0.000000   0.000000   0.000000   0.000000   0.000000
     54       0.000000   0.000000   0.000000   0.000000   0.000000   0.000000
     55       0.000000   0.000000   0.000000   0.000000   0.000000   0.000000
     56       0.000000   0.000000   0.000000   0.000000   0.000000   0.000000
     57       0.000000   0.000000   0.000000   0.000000   0.000000   0.000000
     58       0.000000   0.000000   0.000000   0.000000   0.000000   0.000000
     59       0.000000   0.000000   0.000000   0.000000   0.000000   0.000000
     60       0.000000   0.000000   0.000000   0.000000   0.000000   0.000000
     61       0.000000   0.000000   0.000000   0.000000   0.000000   0.000000
     62       0.000000   0.000000   0.000000   0.000000   0.000000   0.000000
     63       0.000000   0.000000   0.000000   0.000000   0.000000   0.000000
     64       0.000000   0.000000   0.000000   0.000000   0.000000   0.000000
     65       0.000000   0.000000   0.000000   0.000000   0.000000   0.000000
     66       0.000000   0.000000   0.000000   0.000000   0.000000   0.000000
     67       0.000000   0.000000   0.000000   0.000000   0.000000   0.000000
     68       0.000000   0.000000   0.000000   0.000000   0.000000   0.000000
     69       0.000000   0.000000   0.000000   0.000000   0.000000   0.000000
     70       0.000000   0.000000   0.000000   0.000000   0.000000   0.000000
     71       0.000000   0.000000   0.000000   0.000000   0.000000   0.000000
     72       0.000000   0.000000   0.000000   0.000000   0.000000   0.000000
     73       0.000000   0.000000   0.000000   0.000000   0.000000   0.000000
     74       0.000000   0.000000   0.000000   0.000000   0.000000   0.000000
     75       0.000000   0.000000   0.000000   0.000000   0.000000   0.000000
     76       0.000000   0.000000   0.000000   0.000000   0.000000   0.000000
     77       0.000000   0.000000   0.000000   0.000000   0.000000   0.000000
     78       0.000000   0.000000   0.000000   0.000000   0.000000   0.000000
     79       0.000000   0.000000   0.000000   0.000000   0.000000   0.000000
     80       0.000000   0.000000   0.000000   0.000000   0.000000   0.000000
     81       0.000000   0.000000   0.000000   0.000000   0.000000   0.000000
     82       0.000000   0.000000   0.000000   0.000000   0.000000   0.000000
     83       0.000000   0.000000   0.000000   0.000000   0.000000   0.000000
     84       0.000000   0.000000   0.000000   0.000000   0.000000   0.000000
     85       0.000000   0.000000   0.000000   0.000000   0.000000   0.000000
     86       0.000000   0.000000   0.000000   0.000000   0.000000   0.000000
     87       0.000000   0.000000   0.000000   0.000000   0.000000   0.000000
     88       0.000000   0.000000   0.000000   0.000000   0.000000   0.000000
     89       0.000000   0.000000   0.000000   0.000000   0.000000   0.000000
     90       0.000000   0.000000   0.000000   0.000000   0.000000   0.000000
     91       0.000000   0.000000   0.000000   0.000000   0.000000   0.000000
     92       0.000000   0.000000   0.000000   0.000000   0.000000   0.000000
     93       0.000000   0.000000   0.000000   0.000000   0.000000   0.000000
     94       0.000000   0.000000   0.000000   0.000000   0.000000   0.000000
     95       0.000000   0.000000   0.000000   0.000000   0.000000   0.000000
                  6          7          8          9         10         11    
      0      -0.048808   0.088150   0.018921   0.033241   0.042204   0.046749
      1       0.036424  -0.045535  -0.007272  -0.020491  -0.007038  -0.001309
      2       0.061304   0.009305   0.034987  -0.038917   0.050352   0.009547
      3      -0.025157   0.048640   0.011735   0.014221   0.006821  -0.029760
      4       0.017823  -0.053206  -0.015310  -0.045809   0.000814  -0.003143
      5      -0.076288  -0.003889  -0.014400  -0.182907   0.127074   0.061486
      6      -0.009757   0.023846   0.006225   0.000170  -0.014192  -0.079139
      7      -0.011961  -0.023290  -0.011520  -0.024570   0.016228   0.068487
      8      -0.155637  -0.023376  -0.030365  -0.164963   0.041894   0.093962
      9      -0.018780   0.038158   0.009126   0.004730   0.001249  -0.051818
     10      -0.021815   0.015903   0.000727   0.023709   0.024231   0.132391
     11      -0.087703  -0.026222   0.000575   0.005309  -0.116070   0.053840
     12      -0.043328   0.079542   0.016404   0.024748   0.037583   0.022445
     13      -0.004455   0.021379   0.010170   0.047644   0.012117   0.147544
     14       0.044874  -0.016679   0.052440   0.150215  -0.219997   0.098184
     15      -0.057301   0.104097   0.020528   0.039385   0.057590   0.074464
     16       0.025407  -0.009378   0.005109   0.025323  -0.003554   0.077200
     17       0.117802   0.002543   0.066725   0.125053  -0.131476   0.060567
     18      -0.018421   0.038278   0.009232   0.010556  -0.004954  -0.050590
     19       0.028613  -0.082269  -0.027083  -0.082954  -0.004512  -0.064715
     20      -0.118956   0.000962  -0.039299  -0.315958   0.268952   0.052627
     21       0.010094  -0.008829   0.000769  -0.015724  -0.043422  -0.141857
     22      -0.025798  -0.031048  -0.017871  -0.047189   0.024058   0.060445
     23      -0.265073  -0.036207  -0.064566  -0.289967   0.123528   0.112513
     24      -0.006508   0.018220   0.004588  -0.004339  -0.010170  -0.059955
     25      -0.045886   0.040777   0.004605   0.037347   0.035345   0.131249
     26      -0.144512  -0.037228  -0.015685   0.020674  -0.145563  -0.039115
     27      -0.051558   0.093472   0.018456   0.030229   0.051185   0.047758
     28      -0.012339   0.049878   0.020951   0.084102   0.016676   0.207252
     29       0.096382  -0.024825   0.085838   0.280563  -0.353215   0.115904
     30      -0.076354   0.136305   0.026271   0.056425   0.084984   0.138838
     31       0.040617  -0.005674   0.011979   0.043646  -0.011651   0.080109
     32       0.225996   0.011747   0.107511   0.236100  -0.197809   0.047826
     33      -0.059907   0.120177   0.015607   0.050666   0.063082   0.107944
     34       0.074173  -0.075761  -0.014030  -0.039088  -0.024324  -0.108410
     35       0.198404   0.090811  -0.031443  -0.007367   0.117095  -0.138605
     36      -0.098351   0.124372   0.060957   0.054506   0.104309   0.182628
     37       0.057174  -0.086054   0.018512  -0.043634  -0.002710  -0.091644
     38       0.049469  -0.243550   0.507573  -0.171717   0.377443  -0.317354
     39       0.113584   0.345024  -0.318073   0.153207  -0.035688   0.081400
     40       0.017405  -0.298201   0.331912  -0.150728   0.153295  -0.306562
     41       0.313456   0.280426  -0.317159   0.082188   0.011647  -0.099701
     42      -0.204537  -0.086522   0.303533  -0.044791   0.138455   0.104600
     43       0.175695   0.134146  -0.397028   0.063447  -0.237805  -0.011243
     44       0.328851   0.288287  -0.322106   0.085241   0.020921  -0.118890
     45       0.005615  -0.000807   0.000293  -0.006896  -0.014814  -0.040329
     46      -0.053275   0.037155   0.000017   0.022751   0.044031   0.125844
     47      -0.204570  -0.039577  -0.040193  -0.068753  -0.083950  -0.091282
     48      -0.010870   0.022634   0.005677  -0.006593  -0.014282  -0.074578
     49      -0.043835   0.059143   0.011391   0.044441   0.035147   0.084069
     50      -0.062328  -0.030291  -0.002207   0.071363  -0.108983  -0.054678
     51      -0.010369   0.023265   0.005481   0.005179   0.002694  -0.023446
     52      -0.041208   0.059254   0.010689   0.025486   0.020294   0.005451
     53      -0.037128  -0.019402  -0.009164   0.043479  -0.042150  -0.149753
     54      -0.018808   0.010172   0.001710  -0.001786  -0.018941  -0.066381
     55      -0.021114   0.029152   0.005484  -0.000087  -0.008632  -0.074750
     56       0.083721  -0.001551   0.005992   0.044851   0.065333  -0.025635
     57      -0.009689   0.032522   0.007604   0.025508   0.032358   0.055726
     58      -0.046731   0.060432   0.008835   0.021149   0.026054   0.001259
     59      -0.076294  -0.017314  -0.023434  -0.004258  -0.027611  -0.246453
     60      -0.066200   0.032908   0.003339   0.010354  -0.042249  -0.053572
     61      -0.012299  -0.001831  -0.001741  -0.013562  -0.021611  -0.105685
     62       0.227747   0.021393   0.024734   0.049873   0.201842   0.035607
     63       0.022875  -0.043643  -0.008426  -0.018072  -0.015821  -0.080698
     64      -0.008358   0.016709   0.003630  -0.003520  -0.007558  -0.084003
     65       0.024485  -0.004666  -0.003752   0.013435   0.027025   0.033276
     66      -0.011140  -0.135303  -0.031822   0.084726   0.065905  -0.071975
     67      -0.029219  -0.046861  -0.016719  -0.002524   0.004521  -0.035804
     68       0.054532   0.069206   0.012718  -0.110220  -0.063139   0.053981
     69       0.032803  -0.201561  -0.044693   0.075617   0.067114   0.046505
     70      -0.015048  -0.065697  -0.020061  -0.003675   0.005854  -0.001203
     71      -0.009471   0.077048   0.003562  -0.142726  -0.074059   0.017206
     72       0.112198  -0.172066  -0.032956  -0.045637  -0.027657   0.156173
     73       0.021977  -0.018478  -0.002098  -0.013165  -0.016402  -0.020340
     74      -0.102071   0.010718  -0.022181  -0.048114   0.014409  -0.042322
     75       0.144884  -0.077025  -0.008929  -0.150429  -0.111104   0.117121
     76       0.043536   0.046447   0.018695  -0.017589  -0.033496  -0.079839
     77      -0.128088  -0.064734  -0.038738   0.073232   0.103457  -0.029922
     78       0.099970  -0.014369   0.002902  -0.130838  -0.096269  -0.008219
     79       0.028283   0.064316   0.021611  -0.013274  -0.029432  -0.114212
     80      -0.065254  -0.071607  -0.029277   0.099912   0.102288   0.012706
     81      -0.072006  -0.158945  -0.040949   0.176683   0.133473  -0.137634
     82      -0.057002  -0.083521  -0.030515   0.001572   0.016462  -0.016630
     83       0.125053   0.122010   0.032713  -0.180524  -0.123847   0.082006
     84       0.005802  -0.275754  -0.063644   0.160614   0.136990   0.062821
     85      -0.033171  -0.116987  -0.036691   0.001633   0.022418   0.044329
     86       0.012118   0.135629   0.016554  -0.239616  -0.146930   0.023461
     87       0.148198  -0.223059  -0.042536  -0.057146  -0.034951   0.264063
     88       0.033692  -0.032807  -0.004497  -0.015566  -0.018351   0.011129
     89      -0.152570   0.017995  -0.029123  -0.070541   0.011866  -0.090926
     90       0.206234  -0.052352   0.000494  -0.245868  -0.185068   0.188064
     91       0.072719   0.083051   0.032706  -0.023157  -0.048820  -0.098123
     92      -0.197507  -0.116224  -0.058422   0.143624   0.168438  -0.061056
     93       0.127005   0.057654   0.021194  -0.207767  -0.154099  -0.034455
     94       0.046872   0.116045   0.038321  -0.021425  -0.049146  -0.157939
     95      -0.086573  -0.126861  -0.041455   0.185090   0.160086   0.017554
                 12         13         14         15         16         17    
      0       0.014809   0.008165   0.016523  -0.042213   0.170458  -0.002738
      1      -0.006697  -0.008313  -0.001866  -0.014369   0.110935  -0.039882
      2      -0.014866  -0.065755  -0.060858   0.006909   0.001495  -0.198839
      3      -0.020510  -0.033431   0.044570  -0.085556   0.113094  -0.000422
      4      -0.020970  -0.019846   0.002338  -0.015840   0.101622  -0.026405
      5      -0.078442  -0.112847  -0.055267   0.018286  -0.004037  -0.113794
      6      -0.042487  -0.061025   0.060053  -0.110408   0.084441  -0.003678
      7       0.003887   0.028084  -0.018249   0.030443   0.101948   0.012045
      8      -0.120306  -0.054850   0.001723  -0.005538  -0.021739   0.146398
      9      -0.031258  -0.046469   0.044619  -0.079173   0.022140  -0.001849
     10       0.043843   0.080315  -0.038505   0.080401   0.007422   0.012940
     11      -0.072121   0.050082   0.063057  -0.023770  -0.014257   0.131679
     12       0.005947  -0.007298   0.025394  -0.056095   0.120697  -0.005564
     13       0.038572   0.070998  -0.056718   0.082921   0.031215   0.011011
     14      -0.139178  -0.044336  -0.030877  -0.032533  -0.005431   0.129685
     15       0.029074   0.024362   0.004294  -0.018604   0.144384  -0.005122
     16       0.015214   0.030593  -0.038439   0.040432   0.054444  -0.017922
     17      -0.089335  -0.077624  -0.085281  -0.023667   0.009493  -0.052913
     18      -0.030999  -0.045047   0.052612  -0.098579   0.096443   0.001459
     19      -0.047952  -0.062924   0.022179  -0.046197   0.053505  -0.039336
     20      -0.064643  -0.165421  -0.069506   0.045839   0.006321  -0.207616
     21      -0.072358  -0.097260   0.089652  -0.163321   0.149628  -0.007322
     22      -0.004555   0.019071  -0.010621   0.023195   0.111158   0.023543
     23      -0.140182  -0.071255   0.017766   0.005022  -0.028117   0.223288
     24      -0.037252  -0.038813   0.025603  -0.035178   0.025528  -0.005349
     25       0.072110   0.090768  -0.013180   0.037372  -0.096893   0.012664
     26       0.062703   0.226904   0.144771  -0.036358   0.004577   0.041520
     27       0.018656   0.006541   0.017200  -0.043203   0.142740  -0.007989
     28       0.060948   0.103151  -0.080720   0.107278   0.085389   0.023103
     29      -0.169626  -0.041543  -0.059333  -0.060609  -0.011665   0.224649
     30       0.057280   0.059896  -0.025728   0.034802   0.101010  -0.007204
     31       0.019124   0.032510  -0.048652   0.041323   0.053843  -0.017462
     32      -0.078450  -0.083726  -0.135947  -0.045778   0.019663  -0.047921
     33       0.041091   0.049283  -0.017426   0.023400   0.199227  -0.012719
     34      -0.009142  -0.030996   0.068867  -0.108319   0.112887   0.022031
     35       0.188353   0.130955   0.070598   0.015203  -0.027700   0.098079
     36       0.075246   0.097440  -0.066865   0.115445   0.203603  -0.040942
     37       0.009976  -0.009904   0.057689  -0.079929   0.114168   0.020278
     38       0.441316   0.319125   0.187912   0.025204  -0.043684   0.302215
     39       0.041799   0.080572   0.030012   0.003532   0.179839   0.115336
     40       0.197225   0.120186   0.206569  -0.147915   0.083019   0.249863
     41       0.132271   0.107616   0.060341   0.014446  -0.030416   0.109665
     42       0.028449   0.002771  -0.043336   0.009145   0.204706  -0.118452
     43      -0.236430  -0.223342  -0.000177  -0.176435   0.114069  -0.146087
     44       0.158654   0.133763   0.078547   0.014685  -0.031821   0.151155
     45      -0.031655  -0.003573   0.007043   0.030155   0.166969  -0.026036
     46       0.082678   0.105393  -0.050603   0.021724  -0.064954   0.057518
     47       0.125781   0.286301  -0.074314  -0.202984   0.063363   0.348082
     48      -0.047283  -0.045531   0.033153  -0.045988  -0.075719   0.007297
     49       0.054913   0.006683   0.026951  -0.020022  -0.294506  -0.028914
     50       0.082637   0.050690   0.169557   0.114705   0.028640  -0.329019
     51      -0.024137  -0.020669   0.017213   0.011742  -0.145290   0.009501
     52       0.040738  -0.033527  -0.013799  -0.109356  -0.240185   0.003813
     53       0.202217  -0.003435  -0.295882  -0.096791   0.101858  -0.052749
     54      -0.031214  -0.004554  -0.018275   0.069548  -0.153336   0.017988
     55      -0.030801  -0.031501   0.003183  -0.007090  -0.046118   0.009727
     56       0.046258  -0.068200  -0.047349   0.026233   0.019109  -0.030175
     57       0.010067  -0.002728   0.017878   0.048165  -0.262276   0.000766
     58       0.058936  -0.018312  -0.078172  -0.146386  -0.244241   0.063033
     59       0.300526   0.083811  -0.742110  -0.397163   0.189877   0.364792
     60       0.073830  -0.079369  -0.041790  -0.021419  -0.332533  -0.026182
     61      -0.068592  -0.009848   0.001315   0.119468   0.167335   0.051535
     62      -0.208730   0.130791   0.039650  -0.096145  -0.083769  -0.011066
     63      -0.087145   0.088335  -0.065072   0.175614  -0.029832   0.032485
     64      -0.051201  -0.008868  -0.004519   0.012966  -0.012128   0.004922
     65       0.107093  -0.195688   0.059374   0.115161   0.021508   0.081043
     66      -0.070933   0.058140  -0.065307   0.175234  -0.034851   0.018141
     67      -0.041582   0.035919  -0.001618  -0.101861  -0.006764  -0.048777
     68       0.093468  -0.130398   0.057297   0.062873   0.020064   0.077974
     69       0.030896  -0.011640  -0.008079   0.030798  -0.020170   0.016164
     70      -0.011491   0.013559   0.016781  -0.149163  -0.005242  -0.053615
     71      -0.001146   0.049537  -0.011349  -0.007276  -0.014352  -0.011485
     72       0.123126  -0.036320   0.036723  -0.079873  -0.007875   0.007680
     73       0.011883  -0.060303   0.036283  -0.060502   0.000883  -0.009191
     74      -0.089150   0.140681  -0.063309  -0.022314  -0.029228  -0.052021
     75       0.073724   0.062424  -0.019861  -0.015729  -0.028479  -0.032416
     76      -0.005418  -0.090816   0.019600   0.078758  -0.006281   0.029267
     77      -0.040144   0.003632  -0.005603  -0.013100  -0.008952   0.021565
     78      -0.040427   0.118793  -0.071897   0.125136  -0.034639   0.001057
     79      -0.040361  -0.063277   0.000075   0.109912  -0.013012   0.031647
     80       0.065621  -0.164968   0.059161   0.064348   0.016699   0.082218
     81      -0.114707   0.049453  -0.084981   0.256849  -0.049003   0.033444
     82      -0.052402   0.084214  -0.007697  -0.180357  -0.009582  -0.090800
     83       0.135793  -0.172001   0.077293   0.082992   0.034651   0.109110
     84       0.054156  -0.067468   0.013472   0.004834  -0.012647   0.032291
     85      -0.000143   0.050964   0.016476  -0.261341  -0.010453  -0.091466
     86      -0.021999   0.135836  -0.036924  -0.038894  -0.026316  -0.051141
     87       0.226173  -0.125673   0.106221  -0.199519   0.016324   0.024237
     88       0.043842  -0.090845   0.058057  -0.092595   0.008381  -0.001971
     89      -0.188692   0.306527  -0.136375  -0.048635  -0.051020  -0.128306
     90       0.130484   0.068852  -0.006983  -0.084994  -0.029114  -0.068708
     91       0.011458  -0.147953   0.027608   0.168979  -0.000166   0.069556
     92      -0.094997   0.053235  -0.021798  -0.050722  -0.014163   0.008400
     93      -0.068217   0.150530  -0.095136   0.162696  -0.036232   0.004170
     94      -0.048900  -0.095276  -0.003711   0.216790  -0.014293   0.062803
     95       0.092100  -0.222624   0.083497   0.079028   0.019450   0.099695
                 18         19         20         21         22         23    
      0       0.001882   0.085381   0.091694   0.009396   0.002871   0.036715
      1      -0.016001  -0.072381  -0.062491  -0.017826   0.003074  -0.113637
      2      -0.213311  -0.026226   0.026227   0.000158   0.004022   0.008344
      3      -0.011178   0.074741   0.032730   0.001156  -0.001126   0.002945
      4       0.014203  -0.079496  -0.088480  -0.018863   0.030889  -0.124430
      5      -0.023173   0.021777  -0.009591   0.013519   0.188573   0.030424
      6      -0.013462   0.028303  -0.052345  -0.014548   0.006022  -0.091014
      7       0.044636  -0.062571  -0.004410  -0.002487  -0.034546  -0.000199
      8       0.151697   0.035721   0.010380  -0.008613  -0.216040  -0.006595
      9      -0.012003   0.015444  -0.050086  -0.008162  -0.001104  -0.038917
     10       0.017616  -0.043507   0.032715   0.013986  -0.002119   0.106320
     11       0.040363   0.002341   0.002688  -0.004072   0.015333  -0.026775
     12      -0.010454   0.075595   0.041328   0.001091  -0.001055  -0.010353
     13       0.037526  -0.046605   0.030456   0.016016   0.028022   0.106680
     14       0.144623   0.036101  -0.035959   0.008898   0.212581  -0.005618
     15      -0.001008   0.082109   0.101265   0.014947   0.004508   0.077198
     16       0.005113  -0.094051  -0.050539  -0.009042  -0.034076  -0.034722
     17      -0.086903  -0.000444   0.033905  -0.008932  -0.203960  -0.001804
     18      -0.014798   0.067092   0.007473  -0.003523  -0.005330  -0.021386
     19       0.015988  -0.099417  -0.171536  -0.028571   0.076967  -0.188717
     20       0.032900   0.056258  -0.043649   0.034444   0.481507   0.067502
     21      -0.010088   0.011419  -0.116613  -0.035487   0.013546  -0.237510
     22       0.069022  -0.060917  -0.017086  -0.006561  -0.061055  -0.023967
     23       0.300400   0.070842   0.006872  -0.011012  -0.391077   0.004875
     24       0.017573  -0.097776  -0.057901  -0.000859  -0.007640   0.040271
     25      -0.061033   0.082280   0.036864   0.007458   0.007158   0.029230
     26      -0.237378  -0.079834   0.034005  -0.007587   0.034298  -0.023763
     27      -0.010608   0.094842   0.082337   0.008072  -0.003000   0.027035
     28       0.055971  -0.004472   0.113512   0.032155   0.052354   0.189069
     29       0.238272   0.051860  -0.074987   0.014121   0.364101   0.000078
     30      -0.000548   0.069834   0.134137   0.028963   0.003704   0.179784
     31      -0.003244  -0.098542  -0.044296  -0.010688  -0.083509  -0.029534
     32      -0.143882  -0.009127   0.070040  -0.023932  -0.523966  -0.003453
     33       0.035874  -0.103236  -0.056683  -0.018509   0.002859  -0.120373
     34      -0.010090   0.199476   0.151397   0.018981   0.005554   0.079809
     35       0.078242  -0.021610  -0.027122  -0.002537   0.002006  -0.011342
     36       0.066589  -0.390997  -0.296994  -0.060316   0.006730  -0.346800
     37       0.005704   0.111765   0.077143   0.006151   0.007219   0.009868
     38       0.268032  -0.014885  -0.053561  -0.002288   0.019517  -0.016927
     39       0.160735  -0.037889  -0.035792  -0.010564   0.012229  -0.082953
     40       0.172438   0.362273   0.252168   0.042115   0.011830   0.201802
     41       0.100404  -0.027625  -0.041921  -0.004148   0.005873  -0.022454
     42      -0.088679  -0.061725   0.006147  -0.010512  -0.005209  -0.070777
     43      -0.208378   0.389177   0.340481   0.048856  -0.004870   0.248825
     44       0.141107  -0.022030  -0.044231  -0.003733   0.006673  -0.021599
     45       0.057243  -0.210415  -0.015325   0.009746  -0.010655   0.145929
     46      -0.099030   0.049094   0.054947   0.003531  -0.005096   0.041249
     47      -0.521744  -0.177408   0.105771  -0.044098  -0.040764  -0.057503
     48      -0.000865  -0.090135  -0.088061  -0.002340  -0.007344   0.027413
     49      -0.030177   0.192716  -0.065482  -0.001316  -0.003295  -0.082432
     50       0.172964   0.054696  -0.051796   0.022639  -0.040886   0.036827
     51      -0.007614  -0.059073  -0.027056  -0.000352  -0.002185   0.050906
     52      -0.029922   0.134615  -0.134251  -0.003002  -0.005605  -0.099254
     53       0.087081   0.042217  -0.048688   0.010892  -0.008076   0.038372
     54      -0.009649  -0.074578  -0.033524   0.006287  -0.003209   0.110455
     55      -0.015942   0.039019  -0.149843   0.006367  -0.013503   0.015938
     56       0.055489   0.038310   0.023252  -0.005147  -0.009106  -0.055593
     57      -0.017746   0.034429   0.019732  -0.004973   0.002896   0.014028
     58      -0.071791   0.134473  -0.128450  -0.006159   0.005610  -0.101622
     59      -0.191559  -0.046488  -0.045558  -0.006674   0.065822   0.052215
     60       0.051127  -0.111018   0.069458   0.005027  -0.001361   0.033770
     61      -0.061346   0.096117  -0.252194   0.006065  -0.018949   0.077904
     62      -0.008182  -0.040524  -0.025880  -0.002328   0.000150   0.040714
     63      -0.033820   0.018456  -0.019142   0.005067   0.002573   0.100638
     64      -0.001336  -0.011101  -0.037730   0.000992  -0.003663   0.030522
     65      -0.041328   0.020194   0.098317  -0.014999   0.011703  -0.142095
     66      -0.009475   0.064551   0.102436  -0.144047   0.016333  -0.049825
     67       0.049978  -0.074267   0.088789  -0.043843   0.005455   0.005970
     68      -0.054515  -0.045612   0.011813   0.140220   0.001696   0.014291
     69      -0.009272   0.014172   0.052548   0.135567  -0.000531  -0.089321
     70       0.057014  -0.106457   0.098453   0.039288   0.001960  -0.002108
     71       0.004723  -0.010149  -0.000339  -0.134222   0.006409   0.078608
     72      -0.020004  -0.006315  -0.123718   0.009316  -0.008962   0.104360
     73       0.030738  -0.134561   0.138837  -0.004923   0.010751   0.047243
     74       0.040375   0.031198   0.075149  -0.001407   0.002230  -0.102584
     75       0.014135   0.073719  -0.010489  -0.134260   0.002725  -0.052229
     76       0.002625  -0.064584   0.144550  -0.052603   0.014724  -0.024576
     77      -0.018940  -0.021518  -0.050661   0.138925  -0.008079   0.036776
     78      -0.011377   0.081789   0.019276   0.139985  -0.003407  -0.093496
     79      -0.002363  -0.048607   0.126315   0.039850   0.009381  -0.037788
     80      -0.057317  -0.002027  -0.034799  -0.145522   0.009128   0.047082
     81      -0.016658   0.128738   0.144857  -0.334093   0.028138  -0.139731
     82       0.085988  -0.105149   0.145236  -0.099725   0.009637  -0.000292
     83      -0.085677  -0.059485  -0.076405   0.331532  -0.010993   0.084690
     84      -0.014301   0.003285   0.088486   0.290906  -0.004103  -0.202370
     85       0.078993  -0.095815   0.033828   0.092288  -0.009298  -0.025946
     86       0.022406   0.009579  -0.079357  -0.287011   0.004327   0.197528
     87      -0.039014  -0.071629  -0.241122   0.013008  -0.016419   0.243566
     88       0.023596  -0.154741   0.104469  -0.003911   0.008748   0.089808
     89       0.097296   0.081214   0.149707  -0.001016   0.002087  -0.218428
     90       0.047112   0.071438   0.055914  -0.298384   0.011992  -0.106228
     91      -0.026436  -0.025908   0.143516  -0.110932   0.019517  -0.063365
     92      -0.013961  -0.057309  -0.093262   0.305807  -0.018734   0.110353
     93      -0.005745   0.074365   0.097970   0.318262  -0.004742  -0.209337
     94      -0.016058  -0.063663   0.239034   0.099024   0.018721  -0.092313
     95      -0.072871  -0.005759  -0.061967  -0.321522   0.016489   0.152639
                 24         25         26         27         28         29    
      0      -0.045214   0.019567  -0.119420   0.003121   0.000951   0.026023
      1      -0.099652   0.038065  -0.032182  -0.001589  -0.005177   0.050620
      2       0.027263   0.181972   0.062875  -0.003674   0.004672  -0.006066
      3       0.027204  -0.011636   0.091340  -0.002811   0.007778  -0.139341
      4      -0.090735  -0.014763  -0.013076  -0.001896  -0.003193   0.007963
      5       0.009252  -0.117992  -0.044030  -0.002489   0.001024  -0.001072
      6      -0.012207  -0.027376   0.178096  -0.007503  -0.001003  -0.095562
      7       0.010373   0.016802  -0.081267   0.006254   0.011789  -0.073660
      8      -0.009896   0.024930   0.036458   0.005041  -0.004540   0.008045
      9       0.051976  -0.036884   0.190296  -0.004925  -0.001866  -0.049866
     10       0.141211   0.024813   0.057454  -0.000460   0.010250  -0.075770
     11       0.002473   0.238927   0.072101  -0.011524   0.005557   0.013511
     12      -0.041867  -0.001417   0.031252  -0.004507  -0.009564   0.034434
     13       0.131532  -0.003039   0.008519  -0.000093   0.012717  -0.079758
     14      -0.013164   0.014260   0.004946  -0.017294   0.008853   0.012514
     15       0.015637   0.013644  -0.059550   0.001002   0.002172  -0.010619
     16       0.019608  -0.027965   0.051535  -0.001417  -0.003301  -0.011915
     17      -0.019867  -0.111300  -0.049500   0.011995  -0.007741   0.003382
     18       0.034157  -0.017038   0.161307  -0.006022   0.006950  -0.167145
     19      -0.075673  -0.108846   0.152896  -0.005158  -0.009715  -0.063749
     20      -0.015686  -0.512527  -0.210431   0.026711  -0.018256   0.004255
     21      -0.169332  -0.008364   0.154408  -0.008840  -0.013757  -0.031267
     22      -0.021468  -0.036503  -0.102485   0.017303   0.002882  -0.065836
     23      -0.043999  -0.333215  -0.069599   0.073788  -0.047244  -0.007561
     24       0.177050  -0.017679   0.074641   0.004155   0.016065  -0.064037
     25       0.005365  -0.040626   0.179517   0.005420  -0.026476   0.028933
     26       0.013869  -0.079216  -0.081810   0.102716  -0.068026  -0.013304
     27      -0.041427   0.017325  -0.042896  -0.001148  -0.006198   0.036753
     28       0.128088  -0.032237  -0.173488   0.004356   0.021331  -0.078504
     29      -0.031055  -0.358496  -0.096197  -0.031969   0.015161   0.008046
     30       0.152808   0.005096  -0.004223   0.002333   0.013667  -0.115581
     31       0.023616  -0.087912   0.034941  -0.000986  -0.003106  -0.019321
     32      -0.051436  -0.496232  -0.180479   0.014431  -0.011565   0.001258
     33      -0.145592   0.025571  -0.155815   0.003360  -0.005185   0.105964
     34      -0.053928   0.025668  -0.135363   0.002729  -0.003658   0.085390
     35       0.010231   0.004240   0.025898  -0.001166   0.001150  -0.014434
     36      -0.221635   0.026687  -0.066226  -0.000610  -0.008098   0.085169
     37      -0.078805   0.024124  -0.110589   0.001549  -0.004675   0.081244
     38       0.004574  -0.056241   0.009303  -0.000973   0.000559  -0.015058
     39      -0.135122  -0.079037  -0.186717   0.004348  -0.005812   0.098146
     40      -0.004972  -0.063534  -0.187110   0.005024  -0.002332   0.079024
     41       0.002793  -0.032001   0.021424  -0.001158   0.000366  -0.016675
     42      -0.113019   0.115884  -0.135813   0.003300  -0.002541   0.098620
     43       0.024275   0.097011  -0.152971   0.004256   0.000444   0.080981
     44      -0.002090  -0.054385   0.007032  -0.000758  -0.000248  -0.009434
     45       0.306685  -0.014788   0.046261   0.028781   0.010318  -0.148990
     46       0.036930  -0.059704   0.165032  -0.154742   0.075574   0.029565
     47       0.078521  -0.202303  -0.167161  -0.948770   0.594629   0.081786
     48       0.157517  -0.008900  -0.002192   0.011162   0.015911  -0.004807
     49      -0.094884  -0.016473   0.103139  -0.006555  -0.000078   0.089198
     50      -0.015623  -0.018912   0.017435  -0.046903   0.043484  -0.014175
     51       0.060838  -0.017582   0.087905   0.002938  -0.019421   0.185889
     52       0.013549   0.008748  -0.065011   0.013283   0.033883  -0.116146
     53      -0.015854   0.009800   0.078376   0.016987  -0.002739   0.025001
     54      -0.033308   0.009199  -0.054216  -0.003133  -0.034703   0.210418
     55       0.054115   0.032780  -0.202411  -0.001547   0.010998  -0.076558
     56       0.081699   0.016328  -0.017793  -0.020791  -0.019483   0.049009
     57      -0.039398  -0.046328   0.298834  -0.003500  -0.041827   0.391933
     58      -0.003371   0.002802  -0.031445   0.034042   0.020604  -0.090284
     59      -0.027417  -0.008677   0.143948   0.169973  -0.076027   0.014166
     60      -0.045723   0.041639  -0.226094  -0.006558   0.002307  -0.004924
     61       0.102158   0.006321  -0.035128  -0.005429  -0.039055   0.201614
     62      -0.020215   0.004875  -0.049755   0.004675   0.006440   0.010555
     63      -0.211631  -0.006206   0.093924   0.010851   0.079878  -0.015110
     64      -0.026413   0.017395  -0.091691   0.000915   0.029966  -0.149140
     65       0.148396  -0.004046  -0.046085   0.021679   0.077992   0.025187
     66      -0.053037  -0.009577   0.060782   0.015979   0.080376  -0.029620
     67       0.000883  -0.004504   0.028510   0.036751   0.203894   0.020412
     68      -0.060296  -0.012731   0.064625   0.028609   0.120545   0.098296
     69       0.044622  -0.006425   0.012972  -0.029597  -0.184014   0.070085
     70       0.024689  -0.006685   0.035894   0.027735   0.148868   0.083352
     71      -0.095306  -0.005263   0.064183  -0.024177  -0.125149  -0.013779
     72      -0.086733   0.008685  -0.010801  -0.018773  -0.066054  -0.105134
     73      -0.081882  -0.019931   0.138679  -0.003026  -0.026983   0.114366
     74       0.111859  -0.000632  -0.032288  -0.013444  -0.092587   0.073754
     75       0.095934   0.008349  -0.080470  -0.012280  -0.074368  -0.026478
     76      -0.022084  -0.006552   0.025128  -0.036821  -0.211218  -0.084437
     77      -0.074511   0.007677  -0.018564  -0.028102  -0.126315  -0.161965
     78      -0.012656   0.003821  -0.026337   0.029894   0.187034  -0.131217
     79      -0.041736  -0.003000   0.015225  -0.025744  -0.133225  -0.118752
     80      -0.019051   0.004316  -0.044674   0.027114   0.118415  -0.055892
     81       0.093623  -0.002447  -0.048198   0.038684   0.140143  -0.021375
     82       0.043722  -0.014872   0.080932   0.019425   0.082776   0.160557
     83      -0.206853  -0.007749   0.091621   0.029249   0.195444  -0.042858
     84       0.209096  -0.006651  -0.056578  -0.024994  -0.234157   0.222304
     85       0.133218   0.009647  -0.081317   0.002107   0.015363   0.032600
     86      -0.228517   0.004189   0.079921  -0.044162  -0.142551  -0.222653
     87      -0.149159   0.011713  -0.002508   0.023044   0.135469  -0.018317
     88      -0.103135  -0.019163   0.142202   0.007198   0.020141   0.136640
     89       0.219380  -0.001735  -0.047500   0.024316   0.148781   0.134502
     90       0.259293   0.002305  -0.101192  -0.017513  -0.196033   0.236295
     91       0.026607   0.001068  -0.052891  -0.012089  -0.103504  -0.170848
     92      -0.233086   0.004350   0.070620  -0.048228  -0.147269  -0.262109
     93       0.102830   0.002160  -0.057428   0.042417   0.171713  -0.039157
     94      -0.065325  -0.021589   0.108589   0.003176  -0.017604  -0.001227
     95      -0.165601  -0.003828   0.042137   0.028923   0.198545  -0.102540
                 30         31         32         33         34         35    
      0      -0.077392   0.035973   0.004157   0.003085   0.000058  -0.009986
      1       0.024898  -0.058431   0.000923  -0.001034   0.031358  -0.014654
      2      -0.013672   0.006944  -0.009302  -0.018110   0.188971  -0.008618
      3      -0.019287   0.345947  -0.007015  -0.016084   0.000684   0.067560
      4       0.020678   0.029991  -0.000510  -0.002145  -0.021263   0.044683
      5      -0.000155   0.002320   0.008064   0.016000  -0.155387  -0.000200
      6       0.122062   0.157586  -0.007739  -0.012705  -0.005043   0.042764
      7      -0.184793   0.267504  -0.001589  -0.007485   0.022527   0.080891
      8       0.028688  -0.039845  -0.006530  -0.011491   0.115088  -0.016579
      9       0.124249  -0.042596  -0.005640  -0.003493   0.001528  -0.017530
     10      -0.029482   0.068663  -0.001655   0.001484  -0.045014  -0.005634
     11       0.006763  -0.010353   0.010296   0.023174  -0.274614   0.011674
     12       0.210887  -0.283652  -0.012482  -0.007095   0.001903   0.100459
     13      -0.012156  -0.043593  -0.009852  -0.003762   0.016525   0.046295
     14       0.003683   0.000220  -0.003341  -0.010425   0.120661  -0.010002
     15       0.029348  -0.100686  -0.008638  -0.004861   0.005609   0.084720
     16       0.176773  -0.287308  -0.013873  -0.002522  -0.025180   0.074468
     17      -0.023646   0.045489   0.009256   0.014710  -0.155809  -0.006109
     18       0.044482   0.359894  -0.010994  -0.020939   0.000105   0.084013
     19       0.202510   0.046616  -0.010242  -0.013251  -0.035034   0.091022
     20      -0.012986   0.003264   0.015575   0.025436  -0.217330  -0.000322
     21       0.217198   0.082644  -0.009249  -0.016461  -0.011716   0.104594
     22      -0.171448   0.259551  -0.004192  -0.013909   0.090867   0.091377
     23       0.036586  -0.032452  -0.021818  -0.048256   0.553344  -0.028357
     24      -0.112559  -0.086603   0.001172   0.014203  -0.002595  -0.052654
     25       0.194255   0.110945   0.011702  -0.000159   0.004808  -0.094807
     26       0.010149  -0.002154   0.021543   0.034202   0.053977   0.021575
     27       0.135810  -0.250175  -0.011449  -0.006472  -0.002590   0.135627
     28      -0.169900   0.035048  -0.010652  -0.008565   0.089217   0.117417
     29       0.030281  -0.012354  -0.018225  -0.041364   0.560636  -0.028412
     30       0.017640  -0.066270  -0.019207  -0.010527   0.002757   0.148358
     31       0.179984  -0.290406  -0.013773  -0.001131  -0.033190   0.081039
     32      -0.013656   0.050537   0.016180   0.025961  -0.206083   0.004828
     33      -0.116448   0.016469   0.016919   0.014664  -0.003911  -0.148859
     34      -0.059748  -0.066941   0.010020   0.010533   0.001153  -0.098951
     35       0.009463   0.010606  -0.002694  -0.003701   0.021440   0.015966
     36      -0.071344   0.108338   0.015005   0.007372   0.011175  -0.133130
     37      -0.047257  -0.040174   0.009932   0.008952   0.002978  -0.097637
     38       0.009545   0.017874   0.001625   0.004479  -0.062537   0.016475
     39      -0.107375   0.013781   0.021992   0.026146  -0.126369  -0.133733
     40      -0.061181  -0.118726   0.013601   0.022631  -0.108102  -0.080751
     41       0.015149   0.021648  -0.000798  -0.000438  -0.018793   0.019762
     42      -0.122773  -0.000535   0.010532   0.004509   0.101849  -0.141390
     43      -0.070481  -0.144185   0.004016   0.005218   0.076930  -0.085279
     44       0.011610   0.012397   0.001384   0.003358  -0.047370   0.011191
     45      -0.085993  -0.100793  -0.005701   0.014119  -0.003871  -0.049125
     46       0.182118   0.108037   0.006004  -0.010767   0.006238  -0.100990
     47      -0.133097  -0.039868  -0.010091  -0.032672   0.065847  -0.002493
     48      -0.223398  -0.143998   0.003725   0.017476   0.000323  -0.041305
     49      -0.100750   0.020156   0.009205   0.004283   0.001558  -0.057246
     50      -0.039776  -0.028524  -0.034543  -0.055645  -0.001480  -0.008344
     51      -0.089604  -0.007096   0.031779   0.027851   0.004142  -0.173464
     52      -0.240806  -0.126615  -0.019192  -0.006740  -0.003343   0.118990
     53      -0.016837  -0.003314  -0.016953  -0.028972  -0.015583  -0.031959
     54       0.095439   0.092713  -0.007326  -0.040446  -0.002070  -0.004620
     55       0.100852   0.021137  -0.012645  -0.014932  -0.000103   0.129266
     56       0.091089   0.059556   0.150416   0.220109   0.036933   0.025391
     57      -0.195302   0.030820   0.078076   0.076947   0.009920  -0.408847
     58      -0.272896  -0.130561  -0.030715  -0.027668  -0.006628   0.082975
     59      -0.141942  -0.073765  -0.135332  -0.213493  -0.044349  -0.106558
     60       0.190824   0.085710   0.007964   0.009230   0.005350   0.097836
     61       0.062320   0.074408   0.030007   0.014699   0.007064   0.049087
     62       0.023998   0.011097  -0.030584  -0.052725  -0.007097   0.018343
     63      -0.042746  -0.003141  -0.087128   0.008844  -0.006875   0.014729
     64       0.100130   0.002452  -0.036757   0.001919  -0.005121  -0.111690
     65       0.008833  -0.008055   0.084056  -0.015920   0.006577   0.010527
     66      -0.095480  -0.045944   0.062693   0.009877   0.006525   0.131399
     67       0.031514   0.007237   0.029139   0.014533   0.002745  -0.040845
     68      -0.052427   0.007936  -0.095175  -0.042784  -0.010092   0.100556
     69      -0.073750   0.002256  -0.121170   0.013017  -0.000952   0.143476
     70       0.041984   0.031422  -0.017211   0.024317   0.002249  -0.056462
     71      -0.089792  -0.034127   0.113422  -0.030744   0.002496   0.135575
     72       0.007427  -0.023023   0.080937   0.037258   0.009549  -0.036569
     73      -0.107820  -0.008380   0.033318   0.015600   0.007146   0.174265
     74       0.015980   0.029044  -0.072036  -0.029981  -0.008285  -0.004072
     75       0.053936   0.017399  -0.120606   0.020930  -0.003589  -0.103057
     76      -0.027707  -0.025803  -0.060917  -0.009328  -0.006179  -0.112457
     77       0.016409  -0.035913   0.100410  -0.031133  -0.003101  -0.134097
     78       0.021757  -0.034918   0.069363   0.014326   0.004685  -0.074433
     79      -0.013758  -0.032076   0.010488  -0.003385  -0.001331  -0.089091
     80       0.054425   0.003844  -0.107766  -0.046756  -0.015936  -0.126423
     81      -0.026030  -0.044278   0.319573  -0.271284  -0.022986   0.073349
     82      -0.025612   0.018565   0.130225  -0.064885  -0.001596   0.061737
     83      -0.049392  -0.004957  -0.378382   0.235454   0.015291   0.051898
     84      -0.008868   0.053813  -0.001483  -0.320049  -0.049303   0.087702
     85       0.176598   0.065655   0.031280  -0.061045  -0.012753  -0.306405
     86      -0.093492  -0.076885  -0.000917   0.311819   0.050804   0.068915
     87       0.074191   0.005461   0.411144  -0.276226  -0.028937  -0.072135
     88      -0.090937  -0.001742   0.134538  -0.083150  -0.005122   0.162529
     89       0.052470   0.063608  -0.358121   0.321580   0.038716   0.028134
     90       0.065265   0.081789   0.006736  -0.307477  -0.050549  -0.009800
     91       0.062843  -0.025449  -0.048971  -0.133656  -0.030520  -0.329484
     92      -0.077557  -0.081209   0.001163   0.309498   0.051629   0.001151
     93       0.063882  -0.018444   0.325685  -0.269033  -0.028813  -0.110584
     94      -0.093949  -0.038991   0.096457  -0.110548  -0.011983   0.018113
     95      -0.038050  -0.020741  -0.359543   0.221934   0.016478  -0.036932
                 36         37         38         39         40         41    
      0      -0.027252   0.006507  -0.000497   0.000168   0.000044   0.017890
      1      -0.005913   0.005040   0.002872  -0.007560   0.000318   0.032984
      2       0.007904  -0.002873   0.013631  -0.044918   0.001160  -0.003487
      3       0.012958  -0.004987   0.002044  -0.002152  -0.000634  -0.184729
      4      -0.123654   0.031537  -0.014209   0.006982   0.000538   0.089322
      5       0.016099  -0.005246  -0.086491   0.035096  -0.000201  -0.018006
      6       0.052987  -0.011226   0.001609  -0.003176  -0.000591  -0.109830
      7      -0.229046   0.048458  -0.014980   0.015279   0.000611   0.122541
      8       0.038528  -0.011303  -0.097340   0.071235  -0.000861  -0.025139
      9       0.096503  -0.020242  -0.001788   0.002934   0.000206   0.069294
     10       0.067865  -0.013027   0.006023  -0.022187   0.000712   0.071664
     11      -0.014332   0.009589   0.039593  -0.150589   0.003103  -0.003833
     12      -0.187606   0.043713   0.000354   0.001902   0.000508   0.136656
     13       0.049130  -0.031194   0.006878   0.015205  -0.001632  -0.222902
     14      -0.007234   0.000736   0.046792   0.118580  -0.003120   0.032488
     15      -0.144154   0.025546   0.000058   0.000541   0.000052   0.012932
     16       0.021177  -0.022383   0.009445   0.009482  -0.001721  -0.243709
     17      -0.004339   0.005968   0.055858   0.081987  -0.002979   0.036333
     18       0.049666  -0.013794  -0.004555   0.000288  -0.000993  -0.264139
     19      -0.037698   0.013977   0.077983  -0.040794  -0.000041  -0.088428
     20       0.003415   0.012185   0.472565  -0.242785   0.001270   0.019164
     21      -0.126871   0.034149  -0.020752   0.008912  -0.000581  -0.077523
     22      -0.267833   0.060286   0.104493  -0.047626   0.001119   0.143511
     23       0.050212   0.000007   0.683122  -0.341474   0.001961  -0.005585
     24       0.053921  -0.029157  -0.000175  -0.000318  -0.000023   0.124520
     25       0.126034   0.006851  -0.002972   0.007109   0.000899   0.244811
     26      -0.024052  -0.030856  -0.010173   0.034101  -0.001316  -0.033092
     27      -0.301165   0.065398   0.008308   0.015918   0.000565   0.126375
     28      -0.174573   0.009936  -0.063406  -0.109072   0.003209  -0.278358
     29       0.009431  -0.003284  -0.417708  -0.699106   0.023638   0.064667
     30      -0.105938  -0.004206   0.003440   0.004728  -0.001632  -0.279560
     31       0.025738  -0.025978  -0.043521  -0.078971   0.001293  -0.279138
     32      -0.027484   0.009712  -0.288948  -0.491290   0.017871   0.052631
     33       0.210066  -0.040055  -0.000936  -0.003150  -0.000024  -0.020912
     34       0.145372  -0.028742   0.000596  -0.002295  -0.000030  -0.016866
     35      -0.024047   0.004560   0.001152  -0.008054   0.000238   0.002332
     36       0.200725  -0.032084   0.005101  -0.006103   0.000154  -0.014824
     37       0.148114  -0.027483   0.001809  -0.001728  -0.000026  -0.015988
     38      -0.021027   0.003523  -0.009289   0.046275  -0.001270   0.001921
     39       0.193333  -0.038343  -0.017077   0.060267  -0.001896  -0.030858
     40       0.123161  -0.030482  -0.017144   0.049101  -0.001743  -0.050157
     41      -0.028064   0.006183  -0.002287   0.014295  -0.000363   0.006885
     42       0.195313  -0.039213   0.013893  -0.058405   0.001277  -0.036850
     43       0.122957  -0.031233   0.008700  -0.037066   0.000488  -0.056351
     44      -0.014000   0.002964  -0.007558   0.028714  -0.000713   0.006437
     45       0.143815  -0.043305  -0.002268   0.001587  -0.001096   0.342231
     46       0.145372   0.009434   0.005894   0.009288   0.001359   0.291937
     47      -0.031106  -0.001677   0.050292   0.045167   0.002148  -0.044145
     48      -0.019355  -0.015101   0.000207   0.000987   0.000792   0.042445
     49      -0.078686   0.011415  -0.000008  -0.000265   0.000424  -0.085118
     50       0.023864   0.043495  -0.003696   0.003213   0.001367   0.007790
     51      -0.107642   0.043419   0.000394   0.000024  -0.000491  -0.046936
     52       0.018234  -0.048490   0.000171   0.000334   0.002082  -0.001022
     53      -0.004066   0.016395  -0.001701   0.001196  -0.000459   0.003837
     54      -0.023819   0.088079  -0.000616   0.001108  -0.000265  -0.079741
     55       0.098743  -0.005024  -0.000557   0.000345   0.001039   0.075795
     56      -0.085544  -0.195222   0.004017  -0.005389  -0.003949  -0.003267
     57      -0.340556   0.053030   0.001357  -0.000882  -0.001688  -0.253691
     58      -0.002012  -0.007487   0.001439  -0.001595   0.002835  -0.038769
     59       0.061907   0.294774   0.005988  -0.011703   0.005497  -0.052411
     60       0.046259  -0.003215   0.000188  -0.000643   0.000348   0.010524
     61       0.002939   0.036675   0.000028  -0.000025   0.002077  -0.028490
     62       0.029499   0.049552  -0.000955   0.001215   0.001148  -0.000933
     63      -0.051554  -0.162323   0.001546  -0.002005  -0.007728   0.000850
     64      -0.027045  -0.048098   0.000358  -0.000680   0.001059   0.033920
     65       0.052531   0.163742  -0.001370   0.001986   0.006389  -0.016973
     66       0.067796   0.028174   0.000188   0.002141   0.058331   0.028215
     67      -0.015652   0.010293   0.000254   0.000644   0.016885  -0.004790
     68       0.027002  -0.050964  -0.000686  -0.001591  -0.052760   0.017123
     69       0.066489  -0.004023   0.000227   0.002209   0.051667   0.037222
     70      -0.037235   0.005196   0.000378   0.000202   0.012583  -0.029222
     71       0.055926  -0.010585  -0.000721  -0.001657  -0.045837   0.036159
     72       0.008598   0.079544  -0.000374   0.001162   0.003415  -0.020699
     73       0.062655   0.011421  -0.000152   0.000289   0.001212   0.016694
     74      -0.027438  -0.076547   0.000645  -0.001097  -0.001103   0.007150
     75      -0.033236   0.017638  -0.000609  -0.001395  -0.050737  -0.019637
     76      -0.041494   0.014597  -0.000251  -0.000249  -0.019243  -0.025571
     77      -0.051270   0.003489   0.000566   0.001287   0.045509  -0.024333
     78      -0.004159   0.048307  -0.001086  -0.001691  -0.054888   0.003298
     79      -0.022665   0.023522  -0.000391  -0.000549  -0.018179  -0.009489
     80      -0.050123  -0.038582   0.000759   0.002012   0.045868  -0.009763
     81       0.054163   0.046260  -0.005457  -0.008688  -0.326479  -0.006757
     82       0.006341   0.015402  -0.001581  -0.002960  -0.111070  -0.021709
     83       0.020559  -0.069995   0.005113   0.009693   0.347808   0.063021
     84      -0.058947  -0.334788  -0.002225  -0.015279  -0.345347   0.072969
     85      -0.173674  -0.074717   0.000035  -0.005531  -0.112089  -0.076194
     86       0.131787   0.332608   0.001934   0.015719   0.351265  -0.027589
     87      -0.140814  -0.336597   0.002615  -0.006302  -0.006481   0.033599
     88       0.016416  -0.117654   0.000760  -0.002012  -0.002145   0.033861
     89       0.094761   0.329513  -0.001628   0.005612   0.010940  -0.079056
     90      -0.120107  -0.365306   0.006107   0.007045   0.334618   0.022909
     91      -0.151858  -0.089083   0.001743   0.002713   0.096313  -0.041328
     92       0.109508   0.363731  -0.005921  -0.007276  -0.327120  -0.040685
     93      -0.040307   0.016730   0.002929   0.013925   0.346797  -0.057802
     94      -0.002334   0.007927   0.000600   0.004890   0.113411  -0.036583
     95      -0.002247  -0.010313  -0.003342  -0.013235  -0.346885   0.043177
                 42         43         44         45         46         47    
      0       0.000149   0.000613   0.000723   0.000890  -0.000542   0.000638
      1      -0.000051   0.000667   0.002606   0.000273  -0.000028  -0.000223
      2      -0.000976  -0.001023   0.016942   0.000036   0.000040   0.002331
      3       0.004202  -0.005488  -0.000519  -0.000052  -0.000471  -0.001278
      4      -0.000923   0.001391  -0.016214  -0.000162  -0.000617   0.012829
      5       0.001319   0.001165  -0.113375  -0.002206  -0.002748   0.076429
      6       0.002928  -0.000907  -0.001077   0.001459  -0.001152   0.000938
      7      -0.002195   0.001667   0.012415  -0.000793   0.001283  -0.008649
      8       0.002212   0.001976   0.085068   0.001977   0.001956  -0.061455
      9      -0.004355   0.002014   0.000013  -0.002780   0.002149   0.001202
     10      -0.003671   0.001442  -0.001932  -0.002743   0.002499  -0.001133
     11      -0.001854  -0.003307  -0.012354   0.000264  -0.000204  -0.002281
     12      -0.001847   0.001858  -0.002685  -0.001409   0.001585  -0.001901
     13       0.003598  -0.002570   0.008793   0.002348  -0.002692   0.013504
     14      -0.001520  -0.000856   0.051783  -0.001743  -0.001570   0.091817
     15       0.000166   0.000089   0.001499   0.000427  -0.000350   0.000357
     16       0.004744  -0.004754  -0.012524   0.001162  -0.000807  -0.016265
     17       0.002496   0.004003  -0.070480   0.001643   0.002613  -0.116898
     18       0.006251  -0.007337  -0.010440  -0.000039  -0.001067   0.003924
     19       0.002416  -0.004416   0.112841   0.002672   0.001516  -0.068939
     20      -0.006193  -0.007439   0.674085   0.012206   0.015613  -0.409495
     21       0.006917   0.000638   0.019869   0.007805  -0.004987  -0.009167
     22      -0.003629  -0.000016  -0.069317  -0.001608  -0.001403   0.049583
     23      -0.009197  -0.011980  -0.454765  -0.009420  -0.011468   0.317255
     24      -0.004992   0.009332   0.000243   0.000635   0.000532  -0.000016
     25      -0.004389  -0.000141   0.001168  -0.001665   0.002064   0.000186
     26      -0.016527  -0.024234   0.003802  -0.000561  -0.000214   0.000049
     27      -0.000346   0.001734   0.003240   0.000575  -0.001307   0.003967
     28       0.007553  -0.003090  -0.040937   0.008385  -0.007007  -0.081975
     29      -0.002625   0.002604  -0.281863   0.005257   0.010849  -0.484790
     30       0.005300  -0.005098  -0.003256   0.003233  -0.002852  -0.007600
     31       0.002565  -0.008406   0.065567  -0.000279  -0.003544   0.103380
     32      -0.016259  -0.014874   0.438662  -0.009769  -0.013168   0.661258
     33      -0.000741  -0.000255   0.001035  -0.000643   0.000372   0.001524
     34      -0.000566  -0.000491   0.000559  -0.000940   0.000597  -0.000507
     35      -0.000187  -0.000280   0.010996   0.000043  -0.000067   0.004177
     36       0.000105  -0.001290   0.000491  -0.002060   0.001501  -0.006485
     37      -0.000254  -0.000731  -0.001444  -0.001356   0.000934  -0.003323
     38       0.001142   0.001343  -0.044832   0.000391  -0.000163  -0.014666
     39       0.001569   0.002037  -0.065509   0.000476  -0.000219  -0.017907
     40       0.001529   0.001788  -0.040417   0.001612  -0.001076  -0.007169
     41       0.000499   0.000376  -0.015262  -0.000058   0.000109  -0.005954
     42      -0.001544  -0.001589   0.061358   0.000111  -0.000059   0.018973
     43      -0.000395  -0.000480   0.028687   0.001487  -0.000975   0.010282
     44       0.000528   0.000786  -0.030162  -0.000037   0.000001  -0.008596
     45      -0.010487   0.014066   0.000928  -0.001022   0.005818  -0.000866
     46      -0.002797   0.005762  -0.000092  -0.002077   0.002645  -0.000466
     47      -0.001182   0.003539  -0.006086  -0.001388  -0.002665  -0.002713
     48      -0.006353  -0.004827   0.000069  -0.002983   0.001027  -0.000291
     49       0.006976   0.009695   0.000027   0.003670  -0.003799   0.000305
     50       0.045077   0.072311   0.000936   0.001995  -0.000150   0.001675
     51       0.012453  -0.003177   0.000255   0.006702  -0.006250  -0.000058
     52      -0.022326  -0.014895  -0.000307  -0.007195   0.004666  -0.000498
     53      -0.085001  -0.164672  -0.001496  -0.003161  -0.001827  -0.002623
     54       0.007087  -0.024502  -0.000323  -0.004106   0.004175   0.000108
     55       0.001883  -0.000240   0.000210   0.006122  -0.003265   0.000017
     56       0.005600   0.093119   0.000275   0.001687   0.003430   0.000335
     57      -0.020898  -0.065438  -0.000744   0.020058  -0.026063  -0.001471
     58       0.057240   0.119675   0.001358  -0.001445   0.002637   0.002191
     59       0.493613   0.814568   0.010921   0.027852  -0.001814   0.017080
     60       0.009175   0.010105   0.000073  -0.001635   0.001348   0.000129
     61       0.010919  -0.004487  -0.000068  -0.001718   0.000853   0.000062
     62       0.000604  -0.019472  -0.000032  -0.001285  -0.000049  -0.000056
     63      -0.037719   0.045384  -0.000100   0.002033   0.007562   0.000073
     64      -0.008613   0.017801   0.000274   0.014702  -0.020501  -0.000238
     65       0.040249  -0.038918   0.000063  -0.003831  -0.002553   0.000141
     66       0.059857  -0.039312   0.000668  -0.159887   0.005542  -0.001300
     67       0.015411  -0.010659   0.000213  -0.132333   0.063227  -0.000080
     68      -0.061443   0.036310  -0.000505  -0.081873   0.151075   0.001664
     69      -0.012245   0.002118  -0.000383   0.089228   0.036422   0.001448
     70       0.000172   0.001642  -0.000281   0.007938   0.023704   0.000478
     71       0.006050  -0.000989   0.000661  -0.024431  -0.080227  -0.001610
     72      -0.053707   0.035498  -0.000159  -0.046145   0.035330  -0.000010
     73      -0.013804   0.007608  -0.000106   0.173476  -0.120307  -0.000528
     74       0.056243  -0.030147   0.000181   0.003412  -0.008468   0.000222
     75      -0.010137   0.002372   0.000481  -0.082095  -0.043839  -0.001476
     76      -0.005944  -0.005943   0.000022  -0.035639  -0.000415  -0.000347
     77       0.012715  -0.012368  -0.000763   0.024297   0.083117   0.001491
     78       0.055160  -0.046516  -0.000434   0.204252  -0.041947   0.001421
     79       0.019688  -0.012818  -0.000069  -0.041824   0.057793   0.000720
     80      -0.069625   0.035774   0.000214   0.082651  -0.141140  -0.002003
     81      -0.315716   0.190443  -0.002880   0.119028   0.396070   0.007186
     82      -0.126043   0.069542  -0.001210   0.026557   0.182146   0.003049
     83       0.344308  -0.205807   0.003438  -0.451007  -0.233934  -0.007430
     84       0.048197  -0.005944   0.003088  -0.257342  -0.337032  -0.008093
     85       0.020542   0.005336   0.000654  -0.056509  -0.113914  -0.002362
     86      -0.054084   0.010548  -0.002867   0.337635   0.287954   0.008031
     87       0.321896  -0.173318   0.001038  -0.068395   0.011646   0.001210
     88       0.103012  -0.058556   0.000255   0.175086  -0.133352  -0.000175
     89      -0.309665   0.201052  -0.000988   0.015621   0.009810  -0.000884
     90       0.078449  -0.029675  -0.003210   0.252310   0.348482   0.007748
     91       0.006059  -0.023724  -0.001316   0.125701   0.110814   0.002812
     92      -0.059131   0.024946   0.002985  -0.347540  -0.295121  -0.007821
     93      -0.361190   0.216571   0.001076  -0.111772  -0.415038  -0.010535
     94      -0.126871   0.074583   0.000244  -0.093389  -0.090003  -0.003306
     95       0.330641  -0.220889  -0.001424   0.435364   0.198912   0.009512
                 48         49         50         51         52         53    
      0      -0.000029  -0.008927   0.033652   0.056194  -0.005479   0.003377
      1       0.000014  -0.003118   0.025788  -0.061127   0.009976  -0.008860
      2      -0.000009   0.000171  -0.003006   0.009403  -0.000426  -0.000728
      3       0.000538   0.021187  -0.142968  -0.054060   0.024342  -0.017794
      4      -0.000141  -0.018315   0.121475   0.046078  -0.021401   0.021573
      5       0.000054   0.002723  -0.018971  -0.008054   0.003489  -0.003198
      6       0.000096  -0.017452   0.095362   0.007575  -0.005066   0.005101
      7      -0.000137   0.020459  -0.132192   0.054899   0.001394  -0.004772
      8      -0.000001  -0.002870   0.019380  -0.009632  -0.000006   0.000586
      9      -0.000492   0.010548  -0.009714   0.039847  -0.026417   0.022207
     10      -0.000318   0.013950  -0.010661  -0.035700  -0.017841   0.019237
     11       0.000095  -0.001759   0.001070   0.006360   0.001921  -0.002249
     12      -0.000077   0.020813  -0.098639  -0.044362   0.007956  -0.006368
     13       0.000127  -0.027185   0.125637   0.008768  -0.001070  -0.000441
     14       0.000069   0.004445  -0.020574  -0.002647   0.000537  -0.000272
     15      -0.000009  -0.011462   0.077171  -0.041649  -0.001729   0.002719
     16       0.000433   0.018018  -0.166269   0.063891   0.015053  -0.014662
     17      -0.000207  -0.003272   0.027567  -0.008213  -0.002801   0.002818
     18       0.000748   0.018391  -0.114558  -0.110242   0.026817  -0.013869
     19       0.000292  -0.031092   0.238104  -0.089753  -0.023563   0.039834
     20      -0.000072   0.007756  -0.051959   0.016137   0.004632  -0.007914
     21       0.000253  -0.106954   0.552080   0.253749  -0.050414   0.042598
     22      -0.000138   0.005558  -0.057178   0.105486  -0.007637   0.002343
     23       0.000024  -0.006283   0.036264  -0.007390  -0.000885   0.001439
     24      -0.000862  -0.007205   0.017784   0.015317   0.006397  -0.022514
     25      -0.000027   0.009552   0.003120   0.001470  -0.011984   0.018781
     26      -0.000050  -0.001786   0.000177   0.000157   0.002562  -0.003873
     27       0.000008  -0.019184   0.121682  -0.174184   0.030761  -0.027558
     28       0.000178  -0.114172   0.598477  -0.247260   0.045097  -0.042794
     29      -0.000790   0.017533  -0.092763   0.040629  -0.007499   0.007815
     30       0.000325  -0.037827   0.181557   0.031360  -0.016431   0.015833
     31       0.000648   0.017658  -0.172672   0.072283   0.016194  -0.016085
     32       0.000765  -0.001455   0.026132  -0.032238   0.000998  -0.001597
     33      -0.000055   0.004007  -0.021552   0.063362  -0.012450   0.011899
     34       0.000006   0.007594  -0.020404  -0.101618   0.012192  -0.010440
     35       0.000008  -0.000464   0.000813   0.017949  -0.004171   0.005498
     36       0.000249   0.024378  -0.056357  -0.560770   0.085077  -0.076042
     37       0.000099   0.014006  -0.032501  -0.295693   0.043042  -0.038575
     38      -0.000055  -0.003447   0.010970   0.023674   0.001010  -0.005305
     39      -0.000081  -0.000373  -0.019419   0.046801   0.005215  -0.013501
     40      -0.000142  -0.010945  -0.005520   0.343377  -0.040731   0.031076
     41       0.000030   0.002145  -0.000946  -0.113811   0.019916  -0.019811
     42      -0.000007   0.001732  -0.035148   0.191716  -0.031709   0.033916
     43      -0.000109  -0.010029  -0.014314   0.420340  -0.059090   0.054010
     44      -0.000047  -0.001724   0.010877   0.010283  -0.001265  -0.000795
     45      -0.001025   0.007638   0.016760  -0.015280  -0.014755  -0.008276
     46      -0.000278   0.012126   0.003154  -0.002677  -0.015029   0.021099
     47      -0.001254  -0.003474   0.002827   0.002360   0.006390  -0.006913
     48      -0.000030   0.009908  -0.009470  -0.020864  -0.013586   0.021746
     49      -0.000066  -0.016660   0.005102   0.016052   0.027663  -0.035652
     50      -0.000463   0.003793  -0.001303  -0.002658  -0.002181   0.007179
     51       0.001776  -0.041039   0.002330   0.006215   0.077936  -0.078687
     52      -0.001806   0.040697  -0.008279  -0.023834  -0.074037   0.082632
     53       0.002570  -0.007609   0.003022   0.003703   0.008227  -0.020088
     54       0.002025   0.029049  -0.011084  -0.015493  -0.073141   0.087658
     55       0.000437  -0.017396   0.010938   0.014574   0.058754  -0.068587
     56      -0.006178   0.008795  -0.004164  -0.005173  -0.002631   0.034756
     57       0.001993  -0.126155  -0.005679   0.031198   0.241613  -0.285069
     58      -0.003033   0.032768  -0.011670  -0.022037  -0.055506   0.065378
     59      -0.005631  -0.007752  -0.008848   0.002225   0.031661  -0.004189
     60       0.000513   0.002530   0.002583   0.003784   0.007970   0.006150
     61       0.001482   0.015188  -0.000400  -0.002825  -0.014356   0.038541
     62       0.001354   0.000398   0.001264   0.001314   0.000283   0.000205
     63      -0.003021   0.023058  -0.001701  -0.008632  -0.069086   0.023023
     64       0.000291  -0.074541   0.002196   0.021683   0.107663  -0.181053
     65       0.001686   0.001878  -0.001504  -0.001758  -0.036373  -0.018192
     66       0.024622   0.032638   0.010419   0.005374   0.023256  -0.018154
     67       0.006129  -0.060038  -0.006306   0.003311   0.095203   0.074200
     68      -0.023056   0.021932   0.010650   0.007308   0.052130  -0.012408
     69      -0.061686  -0.153763  -0.020158   0.003476   0.062016   0.001476
     70      -0.018108   0.009947  -0.004731  -0.008721  -0.073967   0.013548
     71       0.058104  -0.156734  -0.023023   0.000316   0.039996   0.012900
     72       0.076858  -0.037871  -0.008190  -0.004658  -0.059293  -0.028207
     73       0.026748   0.160469   0.027894   0.008161   0.020279  -0.044976
     74      -0.076205   0.009046  -0.000181  -0.002330  -0.053486  -0.040761
     75      -0.056533   0.127142   0.021323   0.004014   0.027167   0.017380
     76      -0.017090   0.072995   0.007841  -0.004442   0.019006   0.100939
     77       0.058940   0.150837   0.024243   0.002870   0.034370   0.047971
     78       0.020525  -0.010121  -0.004354  -0.001295   0.037034   0.057941
     79       0.005431  -0.066837  -0.012369  -0.004651  -0.084164  -0.074194
     80      -0.022256  -0.028619  -0.007984  -0.003223   0.007678   0.034263
     81      -0.143353   0.236973   0.055660   0.024965  -0.054748  -0.380614
     82      -0.061969  -0.294850  -0.052445  -0.013738   0.235422   0.473925
     83       0.163089   0.093296   0.022977   0.011725  -0.008598  -0.140889
     84       0.339168  -0.227470  -0.036122  -0.003361   0.026450   0.024092
     85       0.098452  -0.328216  -0.087478  -0.056030  -0.433912   0.047082
     86      -0.348059  -0.286946  -0.053929  -0.017232  -0.103086   0.009690
     87      -0.435771  -0.030684  -0.015094  -0.018073  -0.360341  -0.270134
     88      -0.132543   0.183137   0.029590   0.005518  -0.049961  -0.102981
     89       0.439801   0.028308  -0.004028  -0.015627  -0.375253  -0.307079
     90       0.335033   0.353615   0.069653   0.023633   0.008096  -0.202184
     91       0.106531  -0.218338  -0.053009  -0.029833   0.049650   0.391057
     92      -0.324925   0.297384   0.052723   0.013900   0.028359  -0.062171
     93      -0.147297  -0.008829  -0.007538  -0.005317   0.004661   0.071376
     94      -0.054276  -0.307642  -0.071526  -0.044444  -0.512564  -0.142943
     95       0.138887  -0.152025  -0.036212  -0.021314  -0.182653   0.002680
                 54         55         56         57         58         59    
      0      -0.006786  -0.000071  -0.012765   0.001240   0.050237   0.058240
      1      -0.018803  -0.000560   0.029495  -0.002344   0.023070   0.057223
      2      -0.084053   0.000150  -0.005582   0.000914  -0.001244  -0.011060
      3      -0.001975  -0.001333   0.059273   0.000975   0.041470   0.034438
      4       0.005501  -0.000073   0.024324   0.004475   0.054743  -0.078643
      5       0.015317  -0.000040  -0.001887  -0.000756  -0.007596   0.012821
      6      -0.000047   0.000124  -0.015354  -0.000154  -0.013445   0.028078
      7      -0.000329   0.000708  -0.046467  -0.002044  -0.061605  -0.005903
      8      -0.001863  -0.000124   0.007332   0.000322   0.009252   0.000760
      9       0.000928   0.001487  -0.034481  -0.003036  -0.090849  -0.066619
     10       0.000523   0.000549   0.009395   0.000085  -0.004355  -0.023707
     11      -0.001866  -0.000079  -0.002325  -0.000072  -0.000869   0.002452
     12      -0.000310  -0.000538   0.048913  -0.004846  -0.058306   0.001257
     13      -0.000476   0.000097  -0.004344  -0.001443  -0.027116  -0.000309
     14      -0.000137   0.000008   0.001772   0.000121   0.002946   0.000221
     15       0.002706   0.000810  -0.047783   0.005298   0.068695  -0.054745
     16      -0.000529  -0.000261  -0.022187   0.001542   0.018658   0.049394
     17       0.014016   0.000044   0.002502  -0.000214  -0.001832  -0.008211
     18       0.003739  -0.002961   0.191666   0.004303   0.141827  -0.133692
     19       0.007975  -0.004163   0.376967   0.014168   0.325274  -0.577066
     20      -0.062002   0.000680  -0.058613  -0.001992  -0.050667   0.089154
     21       0.005203   0.003492  -0.410729   0.026042   0.106312   0.486990
     22       0.000522   0.001443  -0.122437   0.002298  -0.050084   0.071436
     23      -0.002819  -0.000039   0.007718   0.000561   0.011931   0.000851
     24      -0.002606   0.001105  -0.019129  -0.021808  -0.231952  -0.026464
     25       0.000322  -0.000799   0.010354   0.010691   0.133967   0.053474
     26       0.000261   0.000249  -0.001986  -0.002065  -0.026352  -0.008924
     27       0.001402  -0.003583   0.249412  -0.021651  -0.264917   0.133997
     28       0.004015  -0.006195   0.399434  -0.034287  -0.432873   0.277045
     29       0.005079   0.000542  -0.057871   0.005252   0.064146  -0.041778
     30       0.024836   0.006436  -0.442957   0.040825   0.391368  -0.503681
     31      -0.013910   0.000118  -0.052704   0.004174   0.043857   0.026555
     32      -0.079481   0.000212   0.000325   0.000073  -0.002517  -0.011520
     33       0.003331  -0.000410   0.042441  -0.000594  -0.025153  -0.039356
     34       0.027527   0.001026  -0.062850   0.000786  -0.023641  -0.023515
     35       0.142545  -0.000263   0.011243  -0.001049  -0.000430   0.008737
     36       0.059405   0.003810  -0.272615   0.000565  -0.048155   0.012608
     37       0.027575   0.002352  -0.161132   0.001095  -0.033021  -0.008447
     38      -0.367401   0.000056   0.011266   0.002622   0.018328  -0.016006
     39      -0.581094   0.000142   0.009944   0.001222  -0.020066  -0.014506
     40      -0.320953  -0.002324   0.170392  -0.001503   0.002721  -0.025404
     41      -0.095128   0.000997  -0.072049   0.000820  -0.003422   0.021145
     42       0.530965  -0.001634   0.092339  -0.006170  -0.044718   0.008705
     43       0.175642  -0.003116   0.207434  -0.004228  -0.003949  -0.023170
     44      -0.240031  -0.000067   0.021021   0.002173   0.016278  -0.027067
     45      -0.005311   0.001438  -0.004221  -0.036061  -0.310349   0.038950
     46       0.000156  -0.000713   0.011937   0.008488   0.123241   0.066067
     47       0.001245   0.000590  -0.004109  -0.001570  -0.028823  -0.008670
     48       0.001897  -0.000763   0.025473   0.019894   0.219006   0.045241
     49      -0.000572   0.000028  -0.019220  -0.013884  -0.181566  -0.039793
     50       0.000254  -0.000467   0.003364   0.003205   0.031230   0.006818
     51       0.002475  -0.001704   0.010207   0.003308   0.073253   0.018622
     52      -0.001661   0.001145   0.009199   0.008442   0.083022   0.019826
     53       0.000205  -0.000738  -0.000823  -0.000285  -0.009436  -0.001461
     54      -0.001483   0.002304  -0.001356   0.004098   0.020504  -0.007786
     55       0.001013  -0.002095  -0.000557  -0.007659  -0.029501   0.005928
     56      -0.000090   0.002207   0.001737   0.002654   0.019441   0.001754
     57       0.009165  -0.006791   0.001421  -0.001652   0.061798  -0.035211
     58      -0.001035   0.000713   0.007766   0.007744   0.080478   0.011907
     59       0.000216  -0.000442  -0.000060  -0.001881   0.003107  -0.004946
     60      -0.000510   0.000270  -0.004050  -0.003727  -0.038074  -0.004893
     61      -0.001237   0.002090  -0.003039  -0.001206  -0.026646  -0.002693
     62      -0.000239  -0.000271  -0.001455  -0.001703  -0.013705  -0.001527
     63      -0.001689   0.003118  -0.001118  -0.008282  -0.019389   0.004198
     64       0.006350  -0.003067   0.006650   0.017027   0.088114  -0.013541
     65      -0.000085   0.001272  -0.000801  -0.003662  -0.001179  -0.002647
     66       0.000364   0.007116   0.000758   0.027921  -0.013107   0.001220
     67      -0.000063  -0.008332  -0.001307  -0.036468   0.020448  -0.002619
     68       0.000739   0.006798   0.001233   0.021876  -0.003306   0.000578
     69       0.001311   0.003496   0.001557   0.009220   0.018083  -0.002925
     70      -0.001228   0.045184   0.000508   0.036437  -0.027177   0.002660
     71       0.000798   0.016864   0.001509   0.017853   0.009433  -0.001842
     72      -0.000211  -0.041974  -0.000578  -0.002850  -0.000771   0.000537
     73       0.000886  -0.009984   0.000641   0.014110  -0.000103  -0.000750
     74       0.000038  -0.045889  -0.000423   0.001609  -0.001134   0.000281
     75      -0.000399   0.023592  -0.000993  -0.025866  -0.001429   0.000722
     76      -0.002091  -0.032991  -0.001949   0.033924  -0.036490   0.003494
     77      -0.000996   0.014113  -0.001517  -0.014250  -0.012350   0.001810
     78      -0.000468   0.003366  -0.000675  -0.003427  -0.001839  -0.000444
     79       0.000538   0.007073   0.000435  -0.054697   0.030075  -0.000642
     80      -0.000415   0.006741  -0.000274  -0.022377   0.008882   0.000846
     81       0.007641   0.110228   0.017494   0.313749  -0.009612  -0.002615
     82      -0.007436  -0.138410  -0.019436  -0.390396   0.034981   0.002312
     83       0.002977   0.057404   0.007001   0.158979  -0.015312  -0.002041
     84       0.000626   0.052707   0.002731   0.045072   0.000724  -0.001052
     85      -0.005184   0.473562   0.012762   0.394538  -0.191113   0.016900
     86      -0.000406   0.198311   0.007115   0.174068  -0.057376   0.003303
     87       0.000337  -0.451685  -0.004220   0.002730  -0.001265   0.002867
     88       0.000992  -0.107933  -0.000312   0.015320  -0.001434  -0.000079
     89       0.000665  -0.478069  -0.004139   0.007798  -0.002037   0.003158
     90       0.002931   0.271175   0.000878  -0.283183   0.117082  -0.003419
     91      -0.006352  -0.355581  -0.003908   0.378652  -0.194124   0.009208
     92       0.000536   0.151734  -0.001206  -0.163156   0.051663  -0.000365
     93      -0.001593   0.015672  -0.002211  -0.038294  -0.006691   0.004137
     94      -0.006134   0.137727  -0.010558  -0.472940   0.046136   0.024367
     95      -0.003100   0.062451  -0.004593  -0.206332   0.020861   0.010136
                 60         61         62         63         64         65    
      0       0.252182  -0.031932  -0.032913  -0.018267  -0.001099  -0.003010
      1       0.219522   0.016486   0.039522   0.021617   0.006399   0.025056
      2      -0.038428  -0.003434  -0.006634  -0.003524  -0.001118  -0.004339
      3       0.019865   0.030826  -0.003281  -0.008410   0.007696   0.031286
      4       0.032600  -0.043105  -0.067831  -0.038898  -0.007457  -0.022716
      5      -0.003646   0.008242   0.011295   0.006242   0.001414   0.004451
      6      -0.019814  -0.004397   0.021909   0.014610  -0.006886  -0.026283
      7      -0.113022  -0.029865  -0.032390  -0.015213  -0.002227  -0.006898
      8       0.018041   0.004027   0.004969   0.002351   0.000160   0.000462
      9       0.011972  -0.176881  -0.101871  -0.036941  -0.028423  -0.102200
     10       0.014566   0.010603   0.124177   0.083540  -0.014807  -0.068174
     11      -0.002192  -0.005150  -0.021069  -0.013540   0.001821   0.008415
     12      -0.116976   0.008421   0.025124   0.015560  -0.005959  -0.026812
     13       0.004010  -0.049307  -0.027650  -0.006582  -0.013277  -0.054812
     14      -0.002614   0.007823   0.004638   0.001308   0.001912   0.008039
     15       0.063420   0.044553   0.060352   0.037104   0.003395   0.006611
     16       0.000731   0.020424  -0.016463  -0.015202   0.009409   0.038769
     17       0.002367  -0.002610   0.003136   0.002697  -0.001409  -0.005862
     18      -0.036466   0.184140   0.100448   0.041090   0.028156   0.094921
     19      -0.150066   0.370277   0.217651   0.099814   0.045414   0.138275
     20       0.020655  -0.059842  -0.036303  -0.016695  -0.007179  -0.021833
     21      -0.608775   0.303457   0.369756   0.196679   0.028537   0.074594
     22      -0.230513   0.014554   0.020699   0.013467   0.002760   0.006473
     23       0.016878   0.005508   0.005908   0.003111   0.000233   0.000858
     24       0.062300   0.034242   0.035215   0.013265   0.017034   0.062496
     25      -0.031857   0.023190  -0.049025  -0.039292   0.007751   0.037091
     26       0.006581  -0.002623   0.007683   0.006864  -0.000902  -0.004097
     27      -0.331743  -0.072857  -0.102823  -0.065743   0.006838   0.043116
     28      -0.413763  -0.222778  -0.306967  -0.183269   0.014251   0.094845
     29       0.056625   0.033285   0.045895   0.027049  -0.001798  -0.014169
     30      -0.144342   0.130205  -0.245417  -0.199477   0.063740   0.295783
     31      -0.007820   0.029584  -0.039597  -0.033715   0.015324   0.065962
     32      -0.007183  -0.002647   0.004077   0.003384  -0.001595  -0.006642
     33      -0.146840   0.010529   0.017041   0.010991  -0.002198  -0.009556
     34      -0.104095  -0.012091  -0.013320  -0.005087  -0.004199  -0.017265
     35       0.025562   0.002228   0.002133   0.000712   0.000748   0.003002
     36      -0.067299  -0.010447  -0.068628  -0.046687   0.010706   0.046038
     37      -0.087999  -0.017129  -0.039377  -0.022917   0.000122   0.001264
     38      -0.014763  -0.000620   0.001906   0.001990  -0.001508  -0.006603
     39      -0.120085   0.009261  -0.017517  -0.016395   0.004081   0.016538
     40      -0.077123   0.069487   0.049175   0.016217   0.017278   0.070751
     41       0.032592  -0.022408  -0.034982  -0.020520  -0.001982  -0.007824
     42      -0.072415   0.029693   0.005895  -0.004667   0.006408   0.024940
     43      -0.067161   0.077971   0.054870   0.018731   0.017814   0.072184
     44      -0.028062   0.005030   0.023068   0.016825  -0.001678  -0.006691
     45       0.065327   0.405979   0.431246   0.165852   0.034650   0.120812
     46      -0.032179   0.086716   0.011230  -0.016757   0.013422   0.057589
     47       0.005005  -0.001913   0.009258   0.008503  -0.003129  -0.006531
     48      -0.053260  -0.027263  -0.055180  -0.026933   0.005231   0.022093
     49       0.042953  -0.012101   0.014252   0.021255   0.026952   0.083753
     50      -0.007448   0.001811  -0.002966  -0.005004  -0.004065  -0.012472
     51      -0.012719   0.058041  -0.069785  -0.033222   0.015235   0.050862
     52      -0.019521  -0.022520   0.059120   0.028772  -0.013241  -0.044836
     53       0.002497   0.001102  -0.006215  -0.010436   0.003052   0.013925
     54      -0.011964  -0.139751   0.088643   0.096412   0.015296   0.017243
     55       0.012937   0.141714  -0.097270  -0.106819  -0.013434  -0.015287
     56      -0.006132  -0.023133  -0.000855   0.035233   0.005500   0.005879
     57       0.012941   0.430452   0.163862  -0.133658  -0.275616  -0.828485
     58      -0.016013   0.026913   0.101846   0.023722  -0.054036  -0.170539
     59      -0.000998   0.020703  -0.015796  -0.009817  -0.006267  -0.023931
     60       0.010471   0.036579  -0.014690  -0.007436  -0.007656  -0.020737
     61       0.007037   0.012692  -0.003677   0.024452  -0.005008  -0.013680
     62       0.003804   0.010565  -0.001843  -0.004941  -0.001981  -0.005169
     63       0.005936   0.011065   0.065893  -0.180102   0.018278   0.001607
     64      -0.027207  -0.156684   0.110654   0.027385   0.016889   0.016107
     65      -0.000591  -0.040685   0.099320  -0.155204   0.023373   0.003268
     66       0.003774   0.031822  -0.040361   0.030615  -0.088095   0.014112
     67      -0.005425  -0.036081   0.035514  -0.016322   0.137179  -0.023576
     68       0.001025   0.018259  -0.028493   0.026782  -0.044285   0.006697
     69      -0.005756  -0.028036   0.004025   0.043664   0.003372   0.002082
     70       0.006651   0.033933  -0.063057   0.107008  -0.078831   0.007557
     71      -0.003525  -0.016172  -0.015370   0.073152  -0.021143   0.004754
     72       0.000431  -0.003180   0.021037  -0.045595   0.106831  -0.022229
     73      -0.000026   0.000941   0.003313  -0.014673   0.020983  -0.004764
     74       0.000382  -0.003013   0.021948  -0.049403   0.113259  -0.023807
     75       0.001407   0.023015  -0.049041   0.076316  -0.044798   0.002561
     76       0.009639   0.033015   0.016757  -0.105860   0.064234  -0.013139
     77       0.004287   0.033387  -0.043700   0.042366  -0.025012  -0.001714
     78       0.000154   0.002283  -0.013187   0.026448  -0.002965   0.000349
     79      -0.007473  -0.029864  -0.003617   0.074918  -0.142780   0.035443
     80      -0.001980  -0.001394  -0.018360   0.047799  -0.049691   0.012525
     81      -0.004505  -0.020658  -0.096413   0.280286   0.326727  -0.071232
     82      -0.000031   0.022352   0.106804  -0.330932  -0.405194   0.089989
     83       0.000504  -0.005056  -0.057007   0.157578   0.187183  -0.042247
     84      -0.001703  -0.018205   0.023576  -0.026018  -0.012345   0.007996
     85       0.044036   0.126951   0.092558  -0.475029  -0.210597   0.052203
     86       0.011330   0.017754   0.050075  -0.160790  -0.072171   0.022814
     87       0.000988   0.013917   0.007231  -0.060065  -0.248805   0.062519
     88       0.000498   0.008042  -0.002062  -0.019992  -0.064738   0.015122
     89       0.001338   0.017288   0.005282  -0.063227  -0.270972   0.067672
     90      -0.024767  -0.097432   0.139903  -0.176895  -0.092531   0.043257
     91       0.044408   0.197419  -0.240749   0.235433   0.119731  -0.067406
     92      -0.009538  -0.031966   0.063608  -0.106902  -0.044399   0.020436
     93       0.004634   0.047844  -0.058923   0.042109   0.056739  -0.015951
     94       0.008527   0.279923  -0.366562   0.273497   0.491981  -0.168532
     95       0.002304   0.119826  -0.168502   0.141209   0.225688  -0.079771
                 66         67         68         69         70         71    
      0      -0.098515   0.097208  -0.017772   0.003773   0.000699   0.015613
      1       0.116882  -0.072429   0.013982  -0.002420  -0.002946  -0.006510
      2      -0.019170   0.012200   0.000412   0.018468   0.000831  -0.002798
      3       0.001036   0.044483  -0.026178   0.007719   0.001401   0.024526
      4      -0.031692   0.075840  -0.028651   0.006054   0.008261   0.008274
      5       0.004599  -0.011186   0.003936  -0.001569  -0.001338  -0.000684
      6       0.087936  -0.088920   0.019464  -0.012308   0.003606  -0.058358
      7       0.007686  -0.015229   0.012037  -0.003468  -0.002968  -0.011097
      8       0.000709   0.000647  -0.001607  -0.000103   0.000513   0.000429
      9      -0.014171  -0.018936   0.017762   0.000618  -0.000228   0.022046
     10       0.011590  -0.152077   0.040872  -0.007711   0.001372  -0.013347
     11      -0.002152   0.023124  -0.005929   0.001484  -0.000132   0.002463
     12      -0.030949  -0.016273   0.007705   0.006030   0.002682   0.027388
     13      -0.099518  -0.016763  -0.004475   0.011062  -0.000201   0.046465
     14       0.014830   0.002327   0.000747  -0.001551   0.000076  -0.006584
     15       0.026507  -0.108321   0.002813  -0.006942  -0.005675  -0.031361
     16      -0.004637   0.054104  -0.018083  -0.003354  -0.000604  -0.026169
     17       0.000946  -0.009654   0.002423   0.000132  -0.000006   0.003646
     18      -0.144756   0.066527  -0.000942   0.008209  -0.009937   0.030790
     19      -0.437705   0.117896   0.059283   0.002844  -0.023338   0.012135
     20       0.069213  -0.017239  -0.010035   0.001996   0.003796  -0.000839
     21      -0.267462  -0.017858   0.007399   0.017014  -0.015821   0.112794
     22      -0.056409  -0.006341   0.013509   0.001479  -0.007149   0.018262
     23       0.001458   0.000461  -0.001195   0.002288   0.000762  -0.000006
     24      -0.002836   0.060527  -0.011345   0.001407  -0.003819   0.004801
     25       0.010731   0.062851  -0.013663   0.001079  -0.002711  -0.001676
     26      -0.001815  -0.008969   0.001949  -0.000263   0.000622   0.000373
     27       0.149149   0.109134   0.005064  -0.007458   0.003723  -0.025436
     28       0.267148   0.254512  -0.016472  -0.016856   0.001556  -0.066657
     29      -0.038398  -0.038285   0.003110   0.003222  -0.000049   0.009378
     30       0.588690   0.298147  -0.003513   0.000652   0.013674  -0.021677
     31       0.035736   0.091069  -0.022506  -0.004135   0.000537  -0.031869
     32       0.001429  -0.010855   0.005667  -0.003350  -0.000066   0.006173
     33       0.036323  -0.060699  -0.092980   0.010906  -0.000494   0.000843
     34      -0.046973   0.005574  -0.056325   0.003537   0.003288  -0.055630
     35       0.007656  -0.000602   0.015079   0.044327   0.000280  -0.000355
     36      -0.062524   0.175476   0.414702  -0.049050  -0.027891   0.542867
     37      -0.073459   0.076997   0.099248  -0.038120  -0.006312   0.128744
     38      -0.027455   0.007617  -0.103189  -0.683124  -0.004891   0.010645
     39      -0.092107   0.168520   0.478679  -0.004304   0.022919  -0.361189
     40       0.216696  -0.040720   0.372455   0.495253  -0.013371   0.285059
     41      -0.135746   0.137979   0.208083  -0.114500   0.017511  -0.289290
     42      -0.036229   0.122261   0.428345  -0.113709   0.018134  -0.302687
     43       0.207287  -0.037390   0.246146  -0.502969  -0.026907   0.413221
     44       0.104336  -0.144135  -0.323398   0.033630  -0.019044   0.307444
     45       0.113449   0.580228  -0.154467   0.015683   0.066993  -0.036206
     46       0.029395   0.149252  -0.039036   0.003349   0.008260  -0.009475
     47      -0.003308  -0.009603   0.002476  -0.000352   0.000244   0.001281
     48      -0.013278  -0.048870   0.004759  -0.000495  -0.008988  -0.000885
     49      -0.028298  -0.045186  -0.003597   0.000302  -0.003410  -0.001213
     50       0.004043   0.006030   0.000615  -0.000082   0.000379   0.000187
     51      -0.028537  -0.088371   0.002762  -0.000642   0.000051  -0.006247
     52       0.030322   0.071508  -0.002849   0.000281   0.008089  -0.000640
     53      -0.006359  -0.014352   0.000370  -0.000036  -0.005593  -0.000396
     54       0.017120   0.059233  -0.002985   0.000379   0.016015   0.001095
     55      -0.021443  -0.074597   0.003599  -0.000507  -0.032416  -0.002166
     56       0.001610   0.005310  -0.000289  -0.000051   0.017501   0.000325
     57       0.227895   0.405672   0.006459  -0.000177   0.001176   0.019452
     58       0.069945   0.153337  -0.004027   0.000544   0.011588   0.002707
     59       0.000613  -0.006713   0.001128  -0.000068   0.000643   0.000671
     60       0.002528   0.003658   0.000387  -0.000030   0.009427   0.001230
     61       0.006152   0.016542  -0.000386   0.000049   0.020176   0.001369
     62       0.000733   0.001549   0.000039  -0.000011   0.000678   0.000268
     63      -0.007108  -0.013975  -0.000323   0.000438  -0.117263  -0.003357
     64       0.009598   0.031931  -0.001096   0.000213  -0.022329  -0.000526
     65      -0.002226   0.000598  -0.000671   0.000472  -0.112342  -0.002991
     66      -0.003574  -0.012362   0.000878  -0.000204   0.014434   0.000056
     67       0.003833   0.009641  -0.000216  -0.000286   0.101291   0.002988
     68      -0.002175  -0.008815   0.000777  -0.000285   0.042769   0.000906
     69       0.003406   0.009879  -0.000325  -0.000085   0.045364   0.001429
     70       0.004338   0.014213  -0.001283   0.000702  -0.139328  -0.003373
     71       0.004376   0.013281  -0.000692   0.000125   0.002692   0.000380
     72       0.000799   0.001884  -0.000443   0.000335  -0.083750  -0.002286
     73      -0.001037  -0.004376   0.000326   0.000007  -0.026457  -0.000960
     74       0.000577   0.000755  -0.000349   0.000350  -0.092571  -0.002585
     75       0.001411   0.001540   0.000137   0.000102  -0.043930  -0.001264
     76      -0.006242  -0.019308   0.001093  -0.000642   0.148090   0.003974
     77      -0.000615  -0.004759   0.000495  -0.000090   0.002727  -0.000002
     78       0.000504   0.000221   0.000170  -0.000259   0.070458   0.001986
     79       0.003860   0.017742  -0.001441   0.000471  -0.071398  -0.001751
     80       0.000976   0.004004  -0.000267  -0.000094   0.045207   0.001298
     81       0.018557   0.041721  -0.001290  -0.000293   0.169116   0.005401
     82      -0.025491  -0.063231   0.002881  -0.000287  -0.079003  -0.003518
     83       0.010357   0.022192  -0.000454  -0.000354   0.135723   0.004120
     84      -0.001570  -0.004028   0.000520  -0.000448   0.111782   0.002965
     85      -0.037198  -0.103256   0.005793  -0.002062   0.323228   0.006846
     86      -0.012196  -0.033757   0.002235  -0.001078   0.212593   0.005157
     87      -0.012362  -0.032564   0.002538  -0.001788   0.428650   0.011365
     88      -0.004615  -0.014307   0.001169  -0.000522   0.094197   0.002197
     89      -0.013662  -0.036375   0.002885  -0.001933   0.459979   0.012137
     90      -0.006279  -0.009055   0.000475  -0.001008   0.294408   0.008149
     91       0.003764  -0.006910   0.000858   0.000740  -0.287289  -0.008161
     92      -0.005572  -0.012552   0.000799  -0.000781   0.210495   0.005751
     93      -0.002474  -0.012093   0.000859  -0.000467   0.101454   0.002586
     94      -0.000848  -0.051072   0.005529  -0.001363   0.111332   0.002300
     95       0.001575  -0.020067   0.002817  -0.000950   0.140233   0.003702
                 72         73         74         75         76         77    
      0       0.059640   0.011820   0.003216   0.155182  -0.005132  -0.077942
      1       0.017700   0.001872   0.124681  -0.079976   0.002512   0.122226
      2      -0.001972  -0.000087  -0.019486   0.014797  -0.000417  -0.020052
      3      -0.089587  -0.004708   0.102769  -0.059100   0.002071   0.009423
      4      -0.167004  -0.011891  -0.038351   0.029732  -0.000507  -0.122668
      5       0.025273   0.001815   0.007696  -0.005568   0.000107   0.019285
      6      -0.019541  -0.010022  -0.208481   0.031797  -0.003733  -0.107138
      7       0.087833   0.003272  -0.058018  -0.032165   0.000857   0.067619
      8      -0.014173  -0.000738   0.004729   0.005469  -0.000192  -0.012729
      9       0.085239   0.016187   0.075900   0.108834   0.005137   0.211206
     10      -0.027557   0.007226   0.090039   0.264334  -0.005782  -0.145724
     11       0.005804  -0.000811  -0.012297  -0.038305   0.000940   0.026595
     12      -0.141366  -0.013081   0.060962  -0.026397  -0.003265  -0.041087
     13      -0.133751  -0.020334  -0.004401  -0.196595   0.002981   0.104026
     14       0.018212   0.002932   0.001638   0.029633  -0.000495  -0.016622
     15       0.101170  -0.000581  -0.127447  -0.132605   0.007618   0.090052
     16       0.100531   0.010398  -0.062050   0.070490  -0.000860  -0.053235
     17      -0.014035  -0.001621   0.007678  -0.013104   0.000263   0.009629
     18       0.157222   0.016573   0.159330  -0.037270   0.000933   0.103882
     19       0.554091   0.048065   0.034168   0.125734  -0.004610   0.117854
     20      -0.089168  -0.007649  -0.003750  -0.020674   0.000735  -0.018089
     21       0.127667   0.032264   0.508709   0.091529   0.000662   0.075234
     22       0.135974   0.012035   0.061989  -0.023428   0.001599   0.115297
     23      -0.017455  -0.000947   0.003050   0.005986  -0.000246  -0.015565
     24       0.061192  -0.001525   0.039903  -0.192887  -0.008734  -0.161483
     25       0.039312  -0.002625  -0.025866  -0.116394  -0.000713  -0.018358
     26      -0.004636   0.000406   0.004988   0.013770  -0.000368  -0.000915
     27       0.086867   0.022122   0.103512   0.236412  -0.005942  -0.102216
     28       0.369964   0.053773   0.045197   0.317772  -0.000888   0.015047
     29      -0.055631  -0.008265  -0.005266  -0.044566  -0.000414  -0.004067
     30      -0.148049   0.014040   0.478323   0.217378  -0.012706  -0.097765
     31       0.108328   0.014084  -0.030756   0.112929  -0.002548  -0.076951
     32      -0.017899  -0.001949   0.009188  -0.014642   0.000323   0.010781
     33      -0.007426  -0.002104   0.007964  -0.023737   0.000205   0.006044
     34       0.003711  -0.000357  -0.009539   0.005018  -0.000604  -0.013880
     35       0.000162   0.000083   0.002406  -0.001219   0.000049   0.002271
     36       0.051661   0.004506  -0.297178   0.134689  -0.001056  -0.105140
     37       0.023026   0.001598  -0.109086   0.054485  -0.001083  -0.050084
     38      -0.032244  -0.002707   0.044668  -0.023857   0.000370   0.017501
     39      -0.139722  -0.012607   0.074546  -0.106652   0.004478   0.066104
     40       0.006345  -0.000821  -0.117171  -0.005604   0.002862   0.009121
     41      -0.074380  -0.005561   0.067128  -0.042704   0.001532   0.028612
     42      -0.140134  -0.013629   0.085928  -0.124526   0.004469   0.077725
     43      -0.030159  -0.004628  -0.091789  -0.030975   0.003084   0.024783
     44       0.093474   0.007814  -0.068524   0.065857  -0.002582  -0.044140
     45      -0.453341   0.030328  -0.426018   0.643867   0.046463   0.836179
     46      -0.039069   0.002015  -0.104685   0.007866   0.007549   0.138184
     47      -0.003953   0.000805   0.008754   0.013964  -0.000624  -0.001817
     48      -0.001673  -0.000570   0.007468   0.027140   0.017083   0.024532
     49      -0.023257   0.001039   0.011434   0.058757   0.012939   0.025494
     50       0.003606  -0.000637  -0.001603  -0.008653  -0.001548  -0.003390
     51      -0.061994  -0.013622  -0.042822   0.065847  -0.017088   0.029596
     52      -0.000741   0.005158  -0.024757  -0.038334  -0.013569  -0.015701
     53      -0.003516  -0.001619   0.000817   0.007022   0.005053   0.002824
     54       0.004836   0.033579  -0.003151  -0.011261   0.015977   0.005898
     55      -0.011248  -0.041347   0.004734   0.065880   0.048006   0.034637
     56      -0.000679   0.005632  -0.001297   0.004056  -0.008176   0.005400
     57       0.205539  -0.002201   0.102253  -0.158505   0.018114  -0.082590
     58       0.032198   0.008439  -0.011151  -0.066502  -0.010364  -0.023655
     59       0.005714  -0.002575   0.009317   0.012899   0.002518   0.006000
     60       0.009898  -0.008470   0.006940  -0.016795  -0.025150  -0.014513
     61       0.008902  -0.005718   0.002865  -0.024122  -0.036143  -0.016366
     62       0.002521  -0.002840   0.001536  -0.005530  -0.004861  -0.004480
     63      -0.002981  -0.047834  -0.000384   0.006178   0.203459  -0.004487
     64      -0.010081   0.145790  -0.005199  -0.020467   0.046740  -0.005722
     65      -0.004044  -0.000376  -0.000811  -0.001293   0.203599  -0.005892
     66      -0.008541   0.086393  -0.001833   0.001392  -0.154510   0.007408
     67       0.009900  -0.044715   0.001294  -0.009120   0.075455  -0.009894
     68      -0.005434   0.070890  -0.001397  -0.001434  -0.126525   0.004114
     69       0.006533  -0.042380   0.001384  -0.001581   0.122652  -0.004131
     70       0.006257  -0.134389   0.003152   0.016987   0.093247   0.007868
     71       0.008216  -0.083331   0.002295   0.003839   0.151045  -0.001683
     72      -0.001658  -0.027633  -0.000450   0.006332  -0.255295   0.008424
     73      -0.009963   0.102238  -0.003246  -0.008782  -0.057677  -0.003428
     74      -0.004670   0.004031  -0.001379   0.003569  -0.272719   0.007300
     75      -0.009088   0.100974  -0.002440  -0.010547   0.160610  -0.008996
     76       0.011729  -0.088812   0.004511   0.013080  -0.031485   0.009173
     77      -0.005439   0.073480  -0.000954  -0.006233   0.152798  -0.006037
     78       0.006629  -0.044069   0.001923   0.003512  -0.097630   0.003732
     79       0.004380  -0.085192  -0.000967  -0.002031  -0.139485  -0.002934
     80       0.007286  -0.073130   0.001153   0.003633  -0.140611   0.003254
     81       0.028462  -0.212220   0.005297  -0.003448   0.100036  -0.009187
     82      -0.040604   0.375138  -0.008664  -0.004253  -0.284604   0.012007
     83       0.016099  -0.098034   0.002673  -0.004711   0.017550  -0.005046
     84       0.002935   0.018771   0.000078  -0.006922   0.110737  -0.006542
     85      -0.033264   0.451041  -0.009232  -0.026720  -0.202930  -0.005439
     86      -0.006652   0.154877  -0.002495  -0.015414   0.046267  -0.008224
     87       0.017686  -0.028318   0.004911  -0.003601   0.335681  -0.008139
     88      -0.007525   0.127173  -0.002565  -0.013145   0.084179  -0.008410
     89       0.015507   0.010331   0.004042  -0.008168   0.361456  -0.010940
     90       0.029698  -0.233047   0.007806   0.016112  -0.019286   0.008401
     91      -0.040034   0.369697  -0.008859  -0.023206   0.246359  -0.014969
     92       0.016964  -0.116144   0.005050   0.009196   0.056448   0.004065
     93       0.002276  -0.007879   0.001207   0.006855  -0.063736   0.006576
     94      -0.029006   0.451748   0.000046  -0.012863   0.323918  -0.004913
     95      -0.003129   0.152402   0.003038  -0.003729   0.041665   0.001150
                 78         79         80         81         82         83    
      0      -0.006147   0.111263  -0.123090  -0.010402   0.000422  -0.000016
      1      -0.007852   0.079795  -0.069171  -0.004771  -0.000164  -0.000010
      2       0.001245  -0.012837   0.010854   0.000738  -0.000077   0.000002
      3       0.007508  -0.134050   0.163879   0.014069   0.000586  -0.000010
      4       0.014991  -0.202880   0.209641   0.017779   0.000862   0.000025
      5      -0.002254   0.029993  -0.030455  -0.002502  -0.000111  -0.000004
      6      -0.001440   0.129710  -0.226964  -0.030182  -0.000454  -0.000013
      7      -0.007026   0.102139  -0.112485  -0.009500  -0.000200  -0.000041
      8       0.001072  -0.013419   0.013199   0.000976   0.000040   0.000003
      9      -0.014044   0.005140   0.124748   0.051319   0.000433  -0.000199
     10      -0.001081  -0.031292   0.070734   0.027388   0.000178   0.000226
     11      -0.000188   0.004752  -0.008686  -0.003652  -0.000009  -0.000014
     12      -0.004329   0.119883  -0.154749  -0.021625  -0.000197  -0.000207
     13      -0.005018   0.107892  -0.150481  -0.022657  -0.000204   0.000104
     14       0.000762  -0.014536   0.020533   0.003182   0.000048  -0.000021
     15       0.011501  -0.219002   0.247444   0.025264   0.000886   0.000028
     16       0.004700  -0.069103   0.077736   0.007384   0.000506  -0.000000
     17      -0.000549   0.007447  -0.008272  -0.000717  -0.000056  -0.000002
     18      -0.007458   0.062143  -0.019805  -0.000429  -0.005233  -0.000142
     19      -0.028524   0.390401  -0.375422  -0.029310   0.000497  -0.000033
     20       0.004605  -0.064133   0.061934   0.004542  -0.000184   0.000009
     21      -0.001446  -0.129468   0.255644   0.035738  -0.000145   0.000149
     22      -0.009000   0.081811  -0.048438   0.000857  -0.001618  -0.000190
     23       0.001420  -0.016248   0.014313   0.000654   0.000195   0.000044
     24       0.011991   0.009949   0.045368  -0.075451  -0.000228  -0.000076
     25       0.004896  -0.007318  -0.017244  -0.013898  -0.000022  -0.000397
     26      -0.000350   0.000956   0.003386  -0.000739  -0.000004   0.000117
     27      -0.003818   0.033060   0.002631   0.007621  -0.001297   0.003199
     28      -0.002298  -0.106082   0.221996   0.042179   0.000265  -0.001303
     29      -0.000315   0.016318  -0.033718  -0.007323  -0.000120   0.000276
     30      -0.022197   0.363946  -0.360273  -0.035040   0.000262  -0.000060
     31       0.003013  -0.039315   0.049618   0.004952  -0.005124   0.000282
     32      -0.000621   0.008965  -0.010620  -0.001006   0.000588  -0.000043
     33       0.000200  -0.001656   0.003666   0.000192  -0.043156   0.000065
     34       0.000155   0.004354  -0.004438  -0.000400  -0.019607   0.000035
     35      -0.000125   0.001108  -0.000893  -0.000095   0.007620  -0.000009
     36       0.007312  -0.080119   0.052447   0.003367  -0.149359   0.000198
     37       0.002318  -0.017770   0.008110   0.000332   0.465387  -0.000632
     38      -0.000919   0.009235  -0.006841  -0.000487  -0.014248   0.000022
     39       0.004240  -0.083534   0.078798   0.005637   0.300077  -0.000415
     40       0.005557  -0.090644   0.077697   0.005804  -0.152357   0.000192
     41       0.000916  -0.023569   0.024356   0.001875  -0.543519   0.000709
     42       0.003144  -0.067841   0.065804   0.004519   0.351499  -0.000497
     43       0.004461  -0.075981   0.064672   0.004701  -0.083101   0.000111
     44      -0.001869   0.042295  -0.041499  -0.003073   0.468407  -0.000627
     45      -0.033128  -0.103736  -0.091680   0.160339   0.000098  -0.010782
     46      -0.002140  -0.024879  -0.026723   0.027190  -0.000887   0.011099
     47       0.000046   0.005143   0.008160   0.000328   0.000127  -0.002316
     48       0.016363  -0.268104  -0.252570   0.062589   0.000086   0.003963
     49       0.010218  -0.193241  -0.141367   0.019321  -0.000025   0.002396
     50      -0.001153   0.023313   0.015426   0.000969   0.000007  -0.000397
     51      -0.027367   0.334648   0.280687   0.032414  -0.000053   0.009712
     52      -0.008147   0.229897   0.174905   0.009378  -0.000103  -0.086470
     53       0.000984  -0.016127  -0.013142   0.009767   0.000016   0.012694
     54       0.007468  -0.020985   0.000851  -0.538223   0.000068  -0.003741
     55      -0.044045  -0.042325   0.016822  -0.522729  -0.000020   0.000165
     56      -0.000831  -0.004938   0.003916  -0.148638   0.000006  -0.000768
     57       0.005329  -0.347699  -0.245576  -0.292321  -0.000174  -0.129558
     58      -0.006603   0.170343   0.133458  -0.075049   0.001274   0.977312
     59       0.000013  -0.064355  -0.042559  -0.020018  -0.000207  -0.141538
     60       0.003668  -0.014164  -0.028801   0.356922  -0.000029   0.001116
     61       0.003521   0.005044  -0.017846   0.336808  -0.000007   0.000562
     62      -0.000403  -0.001770  -0.006927   0.095849  -0.000004   0.000302
     63      -0.052153   0.016476   0.011271   0.065457  -0.000007  -0.000059
     64       0.207402   0.028146   0.002203   0.050310   0.000008   0.000117
     65       0.011459   0.015999   0.006323   0.047662  -0.000001   0.000090
     66       0.135690   0.000621  -0.001835  -0.037196   0.000002   0.000063
     67      -0.277315  -0.016501  -0.003377   0.011526  -0.000001   0.000122
     68       0.052593  -0.003552  -0.002718  -0.024707  -0.000000   0.000135
     69      -0.025290   0.003380   0.001319   0.013248  -0.000002   0.000063
     70       0.287239   0.021614   0.005586  -0.005706   0.000005  -0.000051
     71       0.061057   0.010427   0.003439   0.013325  -0.000002   0.000041
     72       0.038104  -0.007976  -0.002774  -0.018207   0.000000   0.000025
     73      -0.136266  -0.008933  -0.002139   0.002579   0.000004  -0.000067
     74      -0.003871  -0.010752  -0.003367  -0.017629   0.000000   0.000008
     75      -0.124171   0.000567   0.000928   0.021361   0.000003  -0.000042
     76       0.255431   0.010054   0.001510  -0.028527   0.000005  -0.000074
     77      -0.042122   0.003522   0.001160   0.015345   0.000004  -0.000074
     78       0.023046  -0.006842  -0.002776  -0.017893  -0.000007   0.000082
     79      -0.299561  -0.022139  -0.004451   0.019495   0.000002  -0.000020
     80      -0.076634  -0.012872  -0.003460  -0.014033  -0.000004   0.000064
     81      -0.255947  -0.014606  -0.003362   0.022572   0.000025  -0.001338
     82       0.241084   0.003201  -0.002254  -0.053310   0.000030  -0.001741
     83      -0.186573  -0.015562  -0.004088  -0.032078   0.000039  -0.001922
     84      -0.101858  -0.001175   0.000584   0.011319   0.000030  -0.000331
     85      -0.261030  -0.025584  -0.008031  -0.037750  -0.000007   0.000052
     86      -0.179872  -0.010582  -0.003280  -0.002002   0.000028  -0.000373
     87       0.041715   0.010806   0.002576   0.014464   0.000003  -0.000142
     88      -0.161078  -0.005881  -0.001176   0.012715  -0.000011   0.000569
     89      -0.009683   0.009924   0.002982   0.012059   0.000001   0.000031
     90       0.212129   0.006647   0.000900  -0.016580  -0.000030   0.000523
     91      -0.178351   0.003425   0.001825   0.026810  -0.000035   0.000608
     92       0.161166   0.007720   0.001335  -0.008504  -0.000042   0.000794
     93       0.086373  -0.002837  -0.002608  -0.020067   0.000057  -0.001007
     94       0.337569   0.013293  -0.004299   0.001720  -0.000045   0.001019
     95       0.205550  -0.000809  -0.005589  -0.029416   0.000037  -0.000689
                 84         85         86         87         88         89    
      0      -0.000248   0.000003   0.000448   0.000006  -0.000003   0.000012
      1      -0.000238   0.000002   0.000436   0.000005  -0.000000   0.000009
      2      -0.000555  -0.000000  -0.000081   0.000000   0.000000  -0.000000
      3      -0.000281   0.000003  -0.001815   0.000006  -0.000005   0.000033
      4       0.000024  -0.000006   0.000891  -0.000011   0.000003  -0.000034
      5      -0.000205   0.000001  -0.000229   0.000002  -0.000001   0.000006
      6       0.000008   0.000006   0.000290   0.000010   0.000001   0.000009
      7      -0.000032   0.000008  -0.000660   0.000018  -0.000017   0.000105
      8      -0.000015  -0.000002   0.000083  -0.000003   0.000003  -0.000017
      9      -0.000014  -0.000014  -0.000071  -0.000025   0.000002  -0.000049
     10      -0.000016  -0.000013   0.000095  -0.000024   0.000004  -0.000051
     11      -0.000052   0.000002  -0.000011   0.000005  -0.000003   0.000010
     12      -0.000018   0.000017   0.000221   0.000019   0.000010   0.000039
     13       0.000025   0.000001  -0.000274   0.000007  -0.000011   0.000012
     14       0.000095   0.000000   0.000072  -0.000001   0.000003  -0.000003
     15      -0.000046  -0.000007  -0.000250  -0.000011   0.000005  -0.000022
     16      -0.000174   0.000002   0.002944   0.000009   0.000005   0.000023
     17       0.000192  -0.000000  -0.000397  -0.000002  -0.000000  -0.000005
     18       0.002767  -0.000059   0.023437  -0.000119   0.000069  -0.000499
     19      -0.000686   0.000023  -0.006409   0.000048  -0.000026   0.000186
     20       0.001431  -0.000005   0.001607  -0.000008   0.000005  -0.000035
     21      -0.000060   0.000009  -0.001664   0.000023  -0.000032   0.000184
     22       0.000502  -0.000071   0.009442  -0.000165   0.000185  -0.001108
     23       0.000180   0.000009  -0.001455   0.000027  -0.000026   0.000174
     24       0.000022   0.000011  -0.000039   0.000021   0.000026   0.000056
     25       0.000004  -0.000009  -0.000010  -0.000017   0.000034  -0.000020
     26       0.000011  -0.000003  -0.000001   0.000005   0.000005   0.000003
     27       0.000183  -0.000159  -0.004974  -0.000185  -0.000114  -0.000365
     28      -0.000054   0.000055   0.002197   0.000039   0.000087   0.000108
     29       0.000116  -0.000011  -0.000502   0.000003  -0.000029   0.000009
     30      -0.000238   0.000006   0.001601   0.000016   0.000001   0.000034
     31       0.001720  -0.000044  -0.032094  -0.000143  -0.000039  -0.000335
     32      -0.000659   0.000008   0.004499   0.000022   0.000006   0.000052
     33       0.003897  -0.000011   0.052061   0.000018  -0.000001   0.000000
     34       0.014524   0.000011  -0.079252  -0.000037   0.000005  -0.000018
     35       0.094576  -0.000002   0.010342   0.000003  -0.000000  -0.000000
     36       0.033090   0.000039  -0.263751  -0.000121   0.000017  -0.000049
     37      -0.099902  -0.000118   0.822811   0.000386  -0.000054   0.000165
     38       0.016107   0.000004  -0.025849  -0.000012   0.000002  -0.000005
     39       0.341627   0.000030  -0.120514  -0.000036  -0.000002   0.000011
     40      -0.173876  -0.000009   0.055663   0.000025  -0.000002   0.000011
     41      -0.599915  -0.000051   0.234618   0.000083   0.000000   0.000004
     42      -0.416431   0.000059  -0.241077  -0.000070   0.000004   0.000018
     43       0.104418  -0.000010   0.051093   0.000020  -0.000003   0.000006
     44      -0.536956   0.000075  -0.329350  -0.000105   0.000008   0.000006
     45       0.000001   0.000039   0.000025   0.000091  -0.000074   0.000129
     46       0.000048   0.000053   0.000021   0.000055  -0.000233   0.000054
     47      -0.000005  -0.000005  -0.000030   0.000013   0.000038   0.000007
     48      -0.000014   0.000015   0.000032   0.000011  -0.000074   0.000004
     49       0.000003  -0.000031  -0.000000  -0.000051   0.000072  -0.000072
     50       0.000008  -0.000035   0.000003  -0.000063   0.000075  -0.000093
     51       0.000012   0.000010  -0.000023  -0.000003  -0.000001  -0.000004
     52       0.000004   0.000011  -0.000009   0.000122  -0.000067   0.000141
     53      -0.000002   0.000000   0.000001  -0.000069   0.000003  -0.000078
     54      -0.000007  -0.000245   0.000014   0.000499   0.000389   0.000438
     55       0.000001  -0.000063  -0.000002   0.000387   0.000324   0.000437
     56      -0.000002  -0.000074   0.000001   0.000281   0.000175   0.000285
     57       0.000003  -0.000137  -0.000002   0.000525   0.000396   0.000662
     58      -0.000022   0.000379   0.000035  -0.002190  -0.000519  -0.002457
     59      -0.000003   0.000026  -0.000008   0.000427  -0.000081   0.000535
     60       0.000004   0.000148  -0.000007  -0.000307  -0.000261  -0.000236
     61       0.000001   0.000021  -0.000001  -0.000092  -0.000125  -0.000128
     62       0.000001   0.000057  -0.000001  -0.000160  -0.000120  -0.000123
     63       0.000001   0.000552  -0.000000  -0.001362  -0.001237  -0.001601
     64      -0.000001  -0.000619   0.000002   0.000466   0.001110   0.000005
     65       0.000001   0.000322   0.000001  -0.001133  -0.000793  -0.001499
     66       0.000001  -0.013192  -0.000014   0.025506   0.022407   0.016668
     67       0.000001  -0.015461  -0.000017   0.032174   0.031192   0.026599
     68       0.000002  -0.017753  -0.000019   0.034981   0.031590   0.024501
     69       0.000001   0.031681   0.000013  -0.028441   0.017094   0.042865
     70      -0.000001  -0.015952  -0.000003   0.010848  -0.011772  -0.020064
     71       0.000002   0.026738   0.000012  -0.025071   0.013421   0.036572
     72       0.000000  -0.014809  -0.000002  -0.004011  -0.013392   0.011187
     73      -0.000000   0.053218   0.000009   0.022588   0.040658  -0.045156
     74       0.000001   0.001745   0.000001   0.002971  -0.000760  -0.002866
     75      -0.000000  -0.015873   0.000010  -0.021152   0.023539  -0.010419
     76      -0.000001  -0.024501   0.000013  -0.030241   0.029068  -0.010037
     77      -0.000000  -0.024076   0.000014  -0.031310   0.033337  -0.013826
     78       0.000003   0.006581  -0.000005   0.009036  -0.014724   0.015372
     79      -0.000001  -0.001721   0.000002  -0.002838   0.004568  -0.006360
     80       0.000002   0.006199  -0.000004   0.008390  -0.013682   0.013720
     81      -0.000011   0.145551   0.000166  -0.286217  -0.256707  -0.199234
     82      -0.000015   0.193953   0.000224  -0.382745  -0.345629  -0.271968
     83      -0.000015   0.202268   0.000232  -0.397820  -0.357635  -0.278576
     84      -0.000011  -0.372672  -0.000149   0.323955  -0.196976  -0.470725
     85       0.000005   0.177480   0.000074  -0.151555   0.096866   0.222618
     86      -0.000009  -0.317320  -0.000126   0.276655  -0.166544  -0.400863
     87      -0.000000   0.171253   0.000025   0.067805   0.129253  -0.134011
     88       0.000001  -0.619958  -0.000081  -0.253273  -0.460594   0.490149
     89       0.000001  -0.021675  -0.000000  -0.010806  -0.014065   0.018547
     90       0.000010   0.195517  -0.000102   0.246052  -0.250310   0.097790
     91       0.000011   0.273342  -0.000141   0.342810  -0.344216   0.131412
     92       0.000014   0.287372  -0.000150   0.361357  -0.365954   0.142145
     93      -0.000017  -0.079053   0.000059  -0.110128   0.173168  -0.179110
     94       0.000010   0.035692  -0.000029   0.050240  -0.078119   0.082549
     95      -0.000014  -0.068860   0.000049  -0.095950   0.150867  -0.155585
                 90         91         92         93         94         95    
      0       0.000107   0.000008   0.001252   0.001144  -0.001814   0.000322
      1       0.000049  -0.000003  -0.002721   0.000023   0.000726   0.000176
      2      -0.000012   0.000001   0.000428   0.000034  -0.000147  -0.000003
      3      -0.022312  -0.000060  -0.078193   0.026355  -0.004824  -0.000353
      4       0.011230   0.000035   0.023969  -0.009316   0.001836  -0.000254
      5      -0.002083  -0.000006  -0.004919   0.001860  -0.000368   0.000035
      6       0.014539   0.000042   0.000549   0.000579   0.000038   0.000221
      7      -0.082264  -0.000240   0.025831  -0.010788   0.000068  -0.000046
      8       0.012998   0.000034  -0.003984   0.001679  -0.000008  -0.000046
      9      -0.003064  -0.000001   0.001123  -0.001542  -0.000624   0.000826
     10       0.001679   0.000013   0.000193   0.001441   0.003127   0.001282
     11      -0.000315   0.000008  -0.000008  -0.000253  -0.000492  -0.000197
     12      -0.002435   0.000057   0.009280   0.038101   0.070295   0.000797
     13       0.001027  -0.000018  -0.006255  -0.021467  -0.029670   0.001309
     14      -0.000193   0.000000   0.001106   0.003895   0.005678  -0.000181
     15       0.000919  -0.000014  -0.001090  -0.006326  -0.000374  -0.000617
     16      -0.001015   0.000002   0.026016   0.070073  -0.047804  -0.000324
     17       0.000170  -0.000002  -0.004015  -0.010845   0.007319   0.000041
     18       0.278159   0.000765   0.849977  -0.284447   0.049556   0.000656
     19      -0.098543  -0.000269  -0.290627   0.096775  -0.016672  -0.000443
     20       0.019576   0.000056   0.058080  -0.019390   0.003361   0.000076
     21      -0.163454  -0.000475   0.042819  -0.018571  -0.000512  -0.000433
     22       0.924894   0.002687  -0.263985   0.114247   0.002502   0.000060
     23      -0.146363  -0.000433   0.041684  -0.018062  -0.000409   0.000135
     24       0.000062  -0.000089  -0.000111   0.000640   0.000393   0.009749
     25      -0.000124  -0.000111  -0.000090  -0.000333  -0.000485  -0.072580
     26       0.000020  -0.000010   0.000013   0.000066   0.000086   0.011290
     27       0.024669  -0.000667  -0.115876  -0.454383  -0.767053   0.000423
     28      -0.012159   0.000235   0.055715   0.217133   0.359121  -0.000250
     29       0.002268   0.000028  -0.010390  -0.040588  -0.067425   0.000046
     30      -0.000793   0.000009   0.020905   0.054289  -0.031966  -0.000008
     31       0.011327  -0.000078  -0.296913  -0.783798   0.509694   0.001487
     32      -0.001735   0.000011   0.045835   0.120887  -0.078610  -0.000217
     33      -0.001000  -0.000007  -0.001716  -0.000776   0.000484  -0.000099
     34       0.001154   0.000003   0.002366   0.001954  -0.000938  -0.000110
     35      -0.000260  -0.000001  -0.000490  -0.000058   0.000042   0.000010
     36       0.004076   0.000012   0.008392   0.005240  -0.002452   0.000018
     37      -0.011200  -0.000027  -0.022462  -0.022121   0.010465   0.000421
     38       0.000371   0.000000   0.000832   0.000830  -0.000407   0.000003
     39       0.002530   0.000020   0.004067   0.000892  -0.000624   0.000507
     40      -0.000746  -0.000004  -0.000775  -0.001991   0.001000   0.000162
     41      -0.004418  -0.000034  -0.007168  -0.003285   0.002021  -0.000400
     42       0.005606   0.000046   0.009368   0.001431  -0.001157   0.000503
     43      -0.000778  -0.000005  -0.000973  -0.001927   0.001015   0.000140
     44       0.007086   0.000053   0.011691   0.003389  -0.002224   0.000354
     45       0.003331   0.000184  -0.001012  -0.000658  -0.001043  -0.156755
     46      -0.000059   0.000764  -0.000547   0.001436  -0.001535   0.973009
     47       0.000329  -0.000131  -0.000007  -0.000188   0.000207  -0.151637
     48       0.000222   0.000244   0.000049  -0.000018   0.000139   0.000294
     49       0.000123  -0.000237   0.000032   0.000282   0.000380   0.000460
     50      -0.000014  -0.000269  -0.000004  -0.000048  -0.000059  -0.000032
     51      -0.000046  -0.000057  -0.000040   0.000027  -0.000079  -0.000736
     52      -0.000049   0.000129  -0.000050  -0.000149  -0.000239   0.001287
     53       0.000007  -0.000126   0.000007   0.000016   0.000028  -0.000199
     54       0.000037   0.000271   0.000002  -0.000104  -0.000059   0.000459
     55      -0.000006  -0.000363   0.000001   0.000035   0.000032  -0.000126
     56       0.000001   0.000215   0.000002  -0.000014  -0.000008   0.000035
     57      -0.000040  -0.000328   0.000016   0.000043   0.000062   0.007994
     58       0.000051  -0.000555   0.000564   0.001892   0.002758  -0.010808
     59      -0.000023   0.000596  -0.000079  -0.000241  -0.000376   0.001539
     60      -0.000011   0.000081   0.000001   0.000044   0.000028  -0.000162
     61      -0.000008   0.000295  -0.000003   0.000012   0.000003  -0.000065
     62      -0.000002   0.000014   0.000001   0.000005   0.000005  -0.000022
     63      -0.000002  -0.001398   0.000001   0.000012   0.000009  -0.000038
     64       0.000007  -0.002192  -0.000001  -0.000006  -0.000002   0.000058
     65       0.000003  -0.002015   0.000002   0.000011   0.000014  -0.000005
     66       0.000028  -0.001730  -0.000001  -0.000021  -0.000012   0.000018
     67       0.000036  -0.002232  -0.000001  -0.000016   0.000001   0.000008
     68       0.000038  -0.002425  -0.000001  -0.000025  -0.000013   0.000014
     69       0.000064  -0.006288  -0.000001  -0.000017  -0.000004   0.000010
     70      -0.000031   0.002471  -0.000003   0.000004  -0.000004   0.000017
     71       0.000056  -0.005508  -0.000000  -0.000015  -0.000006   0.000009
     72       0.000025  -0.004488   0.000001   0.000004   0.000009  -0.000002
     73      -0.000095   0.012941  -0.000006  -0.000003  -0.000016   0.000006
     74      -0.000001  -0.000482  -0.000000   0.000003   0.000002   0.000001
     75      -0.000063   0.013254  -0.000005  -0.000000  -0.000010   0.000007
     76      -0.000093   0.022195  -0.000007  -0.000013  -0.000030   0.000001
     77      -0.000092   0.020632  -0.000004   0.000009  -0.000002  -0.000001
     78      -0.000142   0.057558  -0.000008  -0.000047  -0.000058  -0.000056
     79       0.000068  -0.027884   0.000003   0.000023   0.000026   0.000012
     80      -0.000121   0.050050  -0.000003  -0.000028  -0.000024  -0.000061
     81      -0.000296   0.017478  -0.000000   0.000148   0.000035  -0.000036
     82      -0.000408   0.023086  -0.000002   0.000211   0.000056  -0.000057
     83      -0.000414   0.024391   0.000002   0.000204   0.000053  -0.000015
     84      -0.000713   0.067043  -0.000003   0.000192   0.000049  -0.000051
     85       0.000334  -0.031295  -0.000003  -0.000101  -0.000034   0.000057
     86      -0.000605   0.057342  -0.000002   0.000162   0.000042  -0.000058
     87      -0.000281   0.039018  -0.000014  -0.000009  -0.000052   0.000002
     88       0.000991  -0.137752   0.000042   0.000020   0.000168   0.000020
     89       0.000033  -0.003859   0.000001   0.000002   0.000006   0.000013
     90       0.000686  -0.155695   0.000031  -0.000017   0.000072   0.000026
     91       0.000960  -0.219098   0.000045  -0.000026   0.000105   0.000053
     92       0.001012  -0.229001   0.000041  -0.000043   0.000075   0.000046
     93       0.001574  -0.651824   0.000043   0.000421   0.000413   0.000492
     94      -0.000746   0.304587  -0.000017  -0.000159  -0.000155  -0.000245
     95       0.001364  -0.564773   0.000042   0.000376   0.000349   0.000579


-----------
IR SPECTRUM
-----------

 Mode   freq       eps      Int      T**2         TX        TY        TZ
       cm**-1   L/(mol*cm) km/mol    a.u.
----------------------------------------------------------------------------
  6:     26.17   0.000326    1.65  0.003883  ( 0.024322  0.007140 -0.056924)
  7:     31.93   0.000036    0.18  0.000354  ( 0.017605 -0.002784  0.005988)
  8:     36.20   0.000090    0.46  0.000779  ( 0.005323 -0.004485 -0.027034)
  9:     51.54   0.000419    2.12  0.002535  ( 0.018294 -0.011238 -0.045541)
 10:     70.99   0.000220    1.11  0.000969  ( 0.026561 -0.002564 -0.016031)
 11:    115.41   0.001197    6.05  0.003236  ( 0.038956  0.020841 -0.035832)
 12:    125.31   0.001772    8.96  0.004414  (-0.022875  0.030791  0.054242)
 13:    181.15   0.000808    4.09  0.001393  ( 0.036131  0.003134  0.008795)
 14:    203.71   0.004566   23.07  0.006994  ( 0.028413 -0.011114 -0.077865)
 15:    228.25   0.002796   14.13  0.003823  ( 0.044981 -0.032261 -0.027548)
 16:    293.88   0.004832   24.42  0.005131  ( 0.070705  0.005208  0.010227)
 17:    298.73   0.004712   23.81  0.004922  (-0.009403  0.001933  0.069496)
 18:    334.02   0.000443    2.24  0.000414  ( 0.002612  0.007514 -0.018726)
 19:    355.04   0.000036    0.18  0.000031  (-0.004949 -0.002033 -0.001624)
 20:    402.90   0.000419    2.12  0.000324  ( 0.002512  0.017815  0.000846)
 21:    424.69   0.000104    0.53  0.000076  (-0.000450  0.008164 -0.003083)
 22:    434.61   0.000023    0.11  0.000016  (-0.000623 -0.000184 -0.003967)
 23:    438.20   0.001192    6.02  0.000849  ( 0.023079 -0.017587  0.002610)
 24:    510.03   0.000579    2.93  0.000355  ( 0.013996  0.005640 -0.011262)
 25:    542.56   0.010371   52.41  0.005965  (-0.009279 -0.007242 -0.076332)
 26:    550.79   0.002869   14.50  0.001626  ( 0.024807 -0.030342 -0.009467)
 27:    637.69   0.022648  114.45  0.011083  ( 0.000433 -0.013659 -0.104385)
 28:    639.84   0.003609   18.24  0.001760  (-0.010712  0.016077  0.037244)
 29:    663.48   0.010668   53.91  0.005017  ( 0.045961 -0.053587 -0.005775)
 30:    674.24   0.000382    1.93  0.000177  ( 0.008950  0.000652 -0.009815)
 31:    697.69   0.000547    2.76  0.000244  ( 0.000974 -0.015396 -0.002540)
 32:    725.84   0.003689   18.64  0.001586  ( 0.023655  0.000862 -0.032026)
 33:    742.10   0.028428  143.67  0.011955  (-0.083994 -0.024415  0.065601)
 34:    760.62   0.000360    1.82  0.000148  (-0.010596 -0.004985  0.003239)
 35:    777.50   0.001548    7.82  0.000621  ( 0.005938  0.024198  0.000750)
 36:    829.20   0.001415    7.15  0.000533  (-0.007704  0.021678  0.001792)
 37:    845.41   0.004016   20.29  0.001482  (-0.003435 -0.028605  0.025538)
 38:    880.88   0.002914   14.72  0.001032  (-0.001089  0.005213  0.031683)
 39:    890.89   0.021992  111.14  0.007703  ( 0.006125 -0.012434 -0.086668)
 40:    897.23   0.000307    1.55  0.000107  ( 0.003633 -0.009306  0.002629)
 41:    937.53   0.002652   13.40  0.000883  ( 0.000928  0.029609 -0.002296)
 42:    990.61   0.005008   25.31  0.001577  (-0.018917 -0.010563  0.033288)
 43:   1003.30   0.006175   31.21  0.001921  (-0.022065  0.005795  0.037421)
 44:   1033.95   0.000006    0.03  0.000002  (-0.000376  0.000123  0.001295)
 45:   1039.28   0.000833    4.21  0.000250  (-0.013445  0.008127  0.001818)
 46:   1040.94   0.000238    1.20  0.000071  ( 0.007809  0.003165 -0.000669)
 47:   1043.20   0.000002    0.01  0.000001  ( 0.000675  0.000063  0.000371)
 48:   1064.08   0.000039    0.20  0.000011  ( 0.002472 -0.002247  0.000526)
 49:   1080.25   0.008180   41.34  0.002363  ( 0.048284 -0.005455 -0.001409)
 50:   1088.57   0.006166   31.16  0.001767  (-0.038632 -0.016573  0.000648)
 51:   1123.29   0.011442   57.82  0.003179  (-0.053366 -0.018188  0.000343)
 52:   1138.31   0.033899  171.31  0.009293  (-0.089969 -0.031991 -0.013242)
 53:   1150.74   0.026754  135.20  0.007255  ( 0.078247  0.031957 -0.010552)
 54:   1181.22   0.001517    7.67  0.000401  ( 0.016560  0.007493 -0.008394)
 55:   1206.73   0.000105    0.53  0.000027  (-0.001689 -0.002711 -0.004107)
 56:   1212.20   0.001906    9.63  0.000491  (-0.006566  0.020868 -0.003472)
 57:   1236.35   0.008105   40.96  0.002046  ( 0.044896 -0.004760 -0.002727)
 58:   1257.93   0.104288  527.03  0.025871  ( 0.153082  0.049183 -0.004292)
 59:   1266.61   0.021390  108.10  0.005270  (-0.063451 -0.034714  0.006247)
 60:   1277.71   0.047197  238.51  0.011527  (-0.096768 -0.046141  0.005854)
 61:   1344.57   0.118199  597.33  0.027433  (-0.163459  0.026515  0.003342)
 62:   1369.06   0.008174   41.31  0.001863  ( 0.026477 -0.034089 -0.000389)
 63:   1382.50   0.014687   74.22  0.003315  ( 0.040502 -0.040507 -0.005831)
 64:   1402.27   0.002068   10.45  0.000460  (-0.004619 -0.015392  0.014212)
 65:   1404.90   0.049352  249.40  0.010962  (-0.082668 -0.064061  0.004947)
 66:   1424.14   0.001635    8.26  0.000358  ( 0.018036 -0.005493 -0.001698)
 67:   1447.59   0.012667   64.02  0.002731  (-0.026673 -0.044934 -0.000521)
 68:   1504.58   0.000014    0.07  0.000003  ( 0.000069  0.000728 -0.001558)
 69:   1519.78   0.004971   25.12  0.001021  (-0.005956 -0.003883 -0.031147)
 70:   1525.20   0.006897   34.86  0.001411  ( 0.028825 -0.012024  0.020874)
 71:   1530.98   0.001859    9.39  0.000379  (-0.009652  0.016095  0.005166)
 72:   1565.96   0.008632   43.62  0.001720  ( 0.017242  0.037160 -0.006476)
 73:   1580.21   0.005821   29.42  0.001150  ( 0.030803  0.014150  0.000686)
 74:   1603.91   0.033984  171.74  0.006612  ( 0.081278  0.002039  0.001314)
 75:   1655.03   0.168760  852.85  0.031821  ( 0.141893  0.107696 -0.009410)
 76:   1693.09   0.002708   13.68  0.000499  ( 0.013855  0.016941  0.004487)
 77:   1696.66   0.064308  324.99  0.011828  ( 0.107805  0.014058  0.002949)
 78:   1717.72   0.009412   47.57  0.001710  ( 0.015199 -0.038431 -0.001416)
 79:   1741.84   0.179780  908.54  0.032209  (-0.168508 -0.061706  0.002535)
 80:   1775.38   0.043976  222.24  0.007730  ( 0.058373  0.065160 -0.008750)
 81:   1828.46   0.078285  395.62  0.013361  (-0.067125 -0.092106 -0.019275)
 82:   3157.51   0.003438   17.38  0.000340  (-0.015413 -0.009938  0.001868)
 83:   3188.42   0.002024   10.23  0.000198  ( 0.005555 -0.012805  0.001820)
 84:   3255.62   0.000076    0.38  0.000007  ( 0.000893  0.001017  0.002332)
 85:   3272.76   0.000009    0.04  0.000001  ( 0.000309  0.000840 -0.000188)
 86:   3277.20   0.000107    0.54  0.000010  (-0.000591 -0.003128  0.000298)
 87:   3279.98   0.000305    1.54  0.000029  (-0.003694  0.000933 -0.003808)
 88:   3286.60   0.001411    7.13  0.000134  ( 0.003687  0.008684  0.006704)
 89:   3294.01   0.002113   10.68  0.000200  ( 0.009215 -0.009618  0.004772)
 90:   3300.27   0.000784    3.96  0.000074  (-0.002318  0.008185 -0.001339)
 91:   3303.35   0.000397    2.01  0.000038  ( 0.002725  0.002957  0.004621)
 92:   3318.15   0.001782    9.00  0.000168  ( 0.009875 -0.008234  0.001500)
 93:   3320.55   0.000588    2.97  0.000055  (-0.007305 -0.001341  0.000254)
 94:   3331.03   0.002817   14.23  0.000264  (-0.011150  0.011663 -0.001876)
 95:   3572.39   0.023403  118.27  0.002044  ( 0.004138  0.044493 -0.006903)

* The epsilon (eps) is given for a Dirac delta lineshape.
** The dipole moment derivative (T) already includes vibrational overlap.

The first frequency considered to be a vibration is 6
The total number of vibrations considered is 90


--------------------------
THERMOCHEMISTRY AT 298.15K
--------------------------

Temperature         ...   298.15 K
Pressure            ...     1.00 atm
Total Mass          ...   240.29 AMU
Quasi RRHO          ...     True
Cut-Off Frequency   ...     1.00 cm^-1

Throughout the following assumptions are being made:
  (1) The electronic state is orbitally nondegenerate
  (2) There are no thermally accessible electronically excited states
  (3) Hindered rotations indicated by low frequency modes are not
      treated as such but are treated as vibrations and this may
      cause some error
  (4) All equations used are the standard statistical mechanics
      equations for an ideal gas
  (5) All vibrations are strictly harmonic

freq.      26.17  E(vib)   ...       0.56 
freq.      31.93  E(vib)   ...       0.55 
freq.      36.20  E(vib)   ...       0.54 
freq.      51.54  E(vib)   ...       0.52 
freq.      70.99  E(vib)   ...       0.50 
freq.     115.41  E(vib)   ...       0.44 
freq.     125.31  E(vib)   ...       0.43 
freq.     181.15  E(vib)   ...       0.37 
freq.     203.71  E(vib)   ...       0.35 
freq.     228.25  E(vib)   ...       0.32 
freq.     293.88  E(vib)   ...       0.27 
freq.     298.73  E(vib)   ...       0.26 
freq.     334.02  E(vib)   ...       0.24 
freq.     355.04  E(vib)   ...       0.22 
freq.     402.90  E(vib)   ...       0.19 
freq.     424.69  E(vib)   ...       0.18 
freq.     434.61  E(vib)   ...       0.17 
freq.     438.20  E(vib)   ...       0.17 
freq.     510.03  E(vib)   ...       0.14 
freq.     542.56  E(vib)   ...       0.12 
freq.     550.79  E(vib)   ...       0.12 
freq.     637.69  E(vib)   ...       0.09 
freq.     639.84  E(vib)   ...       0.09 
freq.     663.48  E(vib)   ...       0.08 
freq.     674.24  E(vib)   ...       0.08 
freq.     697.69  E(vib)   ...       0.07 
freq.     725.84  E(vib)   ...       0.06 
freq.     742.10  E(vib)   ...       0.06 
freq.     760.62  E(vib)   ...       0.06 
freq.     777.50  E(vib)   ...       0.05 
freq.     829.20  E(vib)   ...       0.04 
freq.     845.41  E(vib)   ...       0.04 
freq.     880.88  E(vib)   ...       0.04 
freq.     890.89  E(vib)   ...       0.04 
freq.     897.23  E(vib)   ...       0.03 
freq.     937.53  E(vib)   ...       0.03 
freq.     990.61  E(vib)   ...       0.02 
freq.    1003.30  E(vib)   ...       0.02 
freq.    1033.95  E(vib)   ...       0.02 
freq.    1039.28  E(vib)   ...       0.02 
freq.    1040.94  E(vib)   ...       0.02 
freq.    1043.20  E(vib)   ...       0.02 
freq.    1064.08  E(vib)   ...       0.02 
freq.    1080.25  E(vib)   ...       0.02 
freq.    1088.57  E(vib)   ...       0.02 
freq.    1123.29  E(vib)   ...       0.01 
freq.    1138.31  E(vib)   ...       0.01 
freq.    1150.74  E(vib)   ...       0.01 
freq.    1181.22  E(vib)   ...       0.01 
freq.    1206.73  E(vib)   ...       0.01 
freq.    1212.20  E(vib)   ...       0.01 
freq.    1236.35  E(vib)   ...       0.01 
freq.    1257.93  E(vib)   ...       0.01 
freq.    1266.61  E(vib)   ...       0.01 
freq.    1277.71  E(vib)   ...       0.01 
freq.    1344.57  E(vib)   ...       0.01 
freq.    1369.06  E(vib)   ...       0.01 
freq.    1382.50  E(vib)   ...       0.01 
freq.    1402.27  E(vib)   ...       0.00 
freq.    1404.90  E(vib)   ...       0.00 
freq.    1424.14  E(vib)   ...       0.00 
freq.    1447.59  E(vib)   ...       0.00 
freq.    1504.58  E(vib)   ...       0.00 
freq.    1519.78  E(vib)   ...       0.00 
freq.    1525.20  E(vib)   ...       0.00 
freq.    1530.98  E(vib)   ...       0.00 
freq.    1565.96  E(vib)   ...       0.00 
freq.    1580.21  E(vib)   ...       0.00 
freq.    1603.91  E(vib)   ...       0.00 
freq.    1655.03  E(vib)   ...       0.00 
freq.    1693.09  E(vib)   ...       0.00 
freq.    1696.66  E(vib)   ...       0.00 
freq.    1717.72  E(vib)   ...       0.00 
freq.    1741.84  E(vib)   ...       0.00 
freq.    1775.38  E(vib)   ...       0.00 
freq.    1828.46  E(vib)   ...       0.00 
freq.    3157.51  E(vib)   ...       0.00 
freq.    3188.42  E(vib)   ...       0.00 
freq.    3255.62  E(vib)   ...       0.00 
freq.    3272.76  E(vib)   ...       0.00 
freq.    3277.20  E(vib)   ...       0.00 
freq.    3279.98  E(vib)   ...       0.00 
freq.    3286.60  E(vib)   ...       0.00 
freq.    3294.01  E(vib)   ...       0.00 
freq.    3300.27  E(vib)   ...       0.00 
freq.    3303.35  E(vib)   ...       0.00 
freq.    3318.15  E(vib)   ...       0.00 
freq.    3320.55  E(vib)   ...       0.00 
freq.    3331.03  E(vib)   ...       0.00 
freq.    3572.39  E(vib)   ...       0.00 

------------
INNER ENERGY
------------

The inner energy is: U= E(el) + E(ZPE) + E(vib) + E(rot) + E(trans)
    E(el)   - is the total energy from the electronic structure calculation
              = E(kin-el) + E(nuc-el) + E(el-el) + E(nuc-nuc)
    E(ZPE)  - the the zero temperature vibrational energy from the frequency calculation
    E(vib)  - the the finite temperature correction to E(ZPE) due to population
              of excited vibrational states
    E(rot)  - is the rotational thermal energy
    E(trans)- is the translational thermal energy

Summary of contributions to the inner energy U:
Electronic energy                ...   -779.51774896 Eh
Zero point energy                ...      0.26782870 Eh     168.06 kcal/mol
Thermal vibrational correction   ...      0.01255045 Eh       7.88 kcal/mol
Thermal rotational correction    ...      0.00141627 Eh       0.89 kcal/mol
Thermal translational correction ...      0.00141627 Eh       0.89 kcal/mol
-----------------------------------------------------------------------
Total thermal energy                   -779.23453727 Eh


Summary of corrections to the electronic energy:
(perhaps to be used in another calculation)
Total thermal correction                  0.01538299 Eh       9.65 kcal/mol
Non-thermal (ZPE) correction              0.26782870 Eh     168.06 kcal/mol
-----------------------------------------------------------------------
Total correction                          0.28321169 Eh     177.72 kcal/mol


--------
ENTHALPY
--------

The enthalpy is H = U + kB*T
                kB is Boltzmann's constant
Total thermal energy              ...   -779.23453727 Eh 
Thermal Enthalpy correction       ...      0.00094421 Eh       0.59 kcal/mol
-----------------------------------------------------------------------
Total Enthalpy                    ...   -779.23359306 Eh


Note: Only C1 symmetry has been detected, increase convergence thresholds 
      if your molecule has a higher symmetry. Symmetry factor of 1.0 is   
      used for the rotational entropy correction. 
 

Note: Rotational entropy computed according to Herzberg 
Infrared and Raman Spectra, Chapter V,1, Van Nostrand Reinhold, 1945 
Point Group:  C1, Symmetry Number:   1  
Rotational constants in cm-1:     0.026848     0.006544     0.005443 

Vibrational entropy computed according to the QRRHO of S. Grimme
Chem.Eur.J. 2012 18 9955 using a reference frequency of 100.0 cm-1


-------
ENTROPY
-------

The entropy contributions are T*S = T*(S(el)+S(vib)+S(rot)+S(trans))
     S(el)   - electronic entropy
     S(vib)  - vibrational entropy
     S(rot)  - rotational entropy
     S(trans)- translational entropy
The entropies will be listed as multiplied by the temperature to get
units of energy

Electronic entropy                ...      0.00000000 Eh      0.00 kcal/mol
Vibrational entropy               ...      0.02227374 Eh     13.98 kcal/mol
Rotational entropy                ...      0.01605412 Eh     10.07 kcal/mol
Translational entropy             ...      0.02011283 Eh     12.62 kcal/mol
-----------------------------------------------------------------------
Final entropy term                ...      0.05844069 Eh     36.67 kcal/mol

In case the symmetry of your molecule has not been determined correctly
or in case you have a reason to use a different symmetry number we print 
out the resulting rotational entropy values for sn=1,12:

 non-linear molecules -----------------------------------
|  sn= 1 | S(rot)=       0.01605412 Eh     10.07 kcal/mol|
|  sn= 2 | S(rot)=       0.01539966 Eh      9.66 kcal/mol|
|  sn= 3 | S(rot)=       0.01501683 Eh      9.42 kcal/mol|
|  sn= 4 | S(rot)=       0.01474520 Eh      9.25 kcal/mol|
|  sn= 5 | S(rot)=       0.01453451 Eh      9.12 kcal/mol|
|  sn= 6 | S(rot)=       0.01436237 Eh      9.01 kcal/mol|
|  sn= 7 | S(rot)=       0.01421682 Eh      8.92 kcal/mol|
|  sn= 8 | S(rot)=       0.01409075 Eh      8.84 kcal/mol|
|  sn= 9 | S(rot)=       0.01397954 Eh      8.77 kcal/mol|
|  sn=10 | S(rot)=       0.01388006 Eh      8.71 kcal/mol|
|  sn=11 | S(rot)=       0.01379007 Eh      8.65 kcal/mol|
|  sn=12 | S(rot)=       0.01370791 Eh      8.60 kcal/mol|
 linear molecules ---------------------------------------
|  Dinfh | S(rot)=       0.01024831 Eh      6.43 kcal/mol|
|  Cinfv | S(rot)=       0.01090276 Eh      6.84 kcal/mol|
 --------------------------------------------------------


-------------------
GIBBS FREE ENERGY
-------------------

The Gibbs free energy is G = H - T*S

Total enthalpy                    ...   -779.23359306 Eh 
Total entropy correction          ...     -0.05844069 Eh    -36.67 kcal/mol
-----------------------------------------------------------------------
Final Gibbs free energy         ...   -779.29203375 Eh

For completeness - the Gibbs free energy minus the electronic energy
G-E(el)                           ...      0.22571521 Eh    141.64 kcal/mol


Maximum memory used throughout the entire PROP-calculation: 49.5 MB

--------------------------------
SUGGESTED CITATIONS FOR THIS RUN
--------------------------------

Below you find a list of papers that are relevant to this ORCA run
We neither can nor want to force you to cite these papers, but we appreciate if you do
You receive ORCA, which is the product of decades of hard work by many enthusiastic individuals, for free
The only thing we kindly ask in return is that you cite our papers,
We deeply appreciate it, if you show your appreciation for ORCA by not just citing the generic ORCA reference.

Please note that relegating all ORCA citations to the supporting information does *not* help us.
SI sections are not indexed - citations you put there will not count into any citation statistics
But we need these citations in order to attract the funding resources that allow us to do what we are doing

Therefore, if you are a happy ORCA user, please consider citing a few of the papers listed below in the main body of your paper

In addition to the list printed below, the program has created the file orca.bibtex that contains the list in bibtex format
You can import this file easily into all common literature databanks and citation aid programs


List of essential papers. We consider these as the minimum necessary citations

  1. Neese,F.
     Software update: the ORCA program system, version 5.0
     WIRES Comput. Molec. Sci., 2022 12(1)e1606
     doi.org/10.1002/wcms.1606

List of papers to cite with high priority. The work reported in these papers was absolutely
necessary for this run to complete.
Our perspective: the developers of density functionals and basis sets usually get cited in chemistry papers
Good! But without the algorithms to do something with them, the functionals or basis sets would not do anything.
Hence, in our opinion, the algorithm design and method developments papers are equally worthy of getting cited

  1. Neese,F.
     An improvement of the resolution of the identity approximation for the formation of the Coulomb matrix
     J. Comp. Chem., 2003 24(14)1740-1747
     doi.org/10.1002/jcc.10318
  2. Bykov,D.; Petrenko,T.; Izsak,R.; Kossmann,S.; Becker,U.; Valeev,E.; Neese,F.
     Efficient implementation of the analytic second derivatives of Hartree-Fock and hybrid DFT energies: a detailed analysis of different approximations
     Molec. Phys., 2015 113 1961-1977
     doi.org/10.1080/00268976.2015.1025114
  3. Garcia-Rates,M.; Neese,F.
     Efficient implementation of the analytical second derivatives of hartree-fock and hybrid DFT energies within the framework of the conductor-like polarizable continuum model
     J. Comput. Chem., 2019 40 1816-1828
     doi.org/10.1002/jcc.25833
  4. Garcia-Rates,M.; Neese,F.
     Effect of the Solute Cavity on the Solvation Energy and its Derivatives within the Framework of the Gaussian Charge Scheme
     J. Comput. Chem., 2020 41 922-939
     doi.org/10.1002/jcc.26139
  5. Neese,F.
     The SHARK Integral Generation and Digestion System
     J. Comp. Chem., 2022  1-16
     doi.org/10.1002/jcc.26942
  6. Grimme,S.; Antony,J.; Ehrlich,S.; Krieg,H.
     A consistent and accurate ab initio parametrization of density functional dispersion correction (DFT-D) for the 94 elements H-Pu
     J. Chem. Phys., 2010 132 154104
     doi.org/10.1063/1.3382344
  7. Grimme,S.; Ehrlich,S.; Goerigk,L.
     Effect of the damping function in dispersion corrected density functional theory
     J. Comput. Chem., 2011 32(7)1456-1465
     doi.org/10.1002/jcc.21759

List of suggested additional citations. These are papers that are important in the 'surrounding' of 
of this run, or papers that preceded the highly important papers. If you like your results we are grateful for a citation.

  1. Neese,F.
     The ORCA program system
     WIRES Comput. Molec. Sci., 2012 2(1)73-78
     doi.org/10.1002/wcms.81
  2. Neese,F.
     Software update: the ORCA program system, version 4.0
     WIRES Comput. Molec. Sci., 2018 8(1)1-6
     doi.org/10.1002/wcms.1327
  3. Neese,F.; Wennmohs,F.; Becker,U.; Riplinger,C.
     The ORCA quantum chemistry program package
     J. Chem. Phys., 2020 152 Art. No. L224108
     doi.org/10.1063/5.0004608

List of optional additional citations

  1. Neese,F.
     Approximate second-order SCF convergence for spin unrestricted wavefunctions
     Chem. Phys. Lett., 2000 325(1-3)93-98
     doi.org/10.1016/s0009-2614(00)00662-x

Timings for individual modules:

Sum of individual times          ...     1738.419 sec (=  28.974 min)
Startup calculation              ...        1.709 sec (=   0.028 min)   0.1 %
SCF iterations                   ...       37.335 sec (=   0.622 min)   2.1 %
Property integrals               ...      119.236 sec (=   1.987 min)   6.9 %
SCF Response                     ...     1502.654 sec (=  25.044 min)  86.4 %
Property calculations            ...       77.485 sec (=   1.291 min)   4.5 %
                             ****ORCA TERMINATED NORMALLY****
TOTAL RUN TIME: 0 days 0 hours 28 minutes 59 seconds 273 msec
