# Supplementary material for: Photovermellogens: Minimalistic Pyridinium-Based Acylhydrazones with Photoswitchable Basicity for Operation in Aqueous Media
Source: J Org Chem. 2026 May 4;91(19):6559–65. doi: 10.1021/acs.joc.5c02962 (PMC13185115; doi:10.1021/acs.joc.5c02962)
Supplement: Supplementary file 3 [file jo5c02962_si_003.zip › thermodynamics/epahcl/2b/orca.out]

                                 *****************
                                 * O   R   C   A *
                                 *****************

                                            #,                                       
                                            ###                                      
                                            ####                                     
                                            #####                                    
                                            ######                                   
                                           ########,                                 
                                     ,,################,,,,,                         
                               ,,#################################,,                 
                          ,,##########################################,,             
                       ,#########################################, ''#####,          
                    ,#############################################,,   '####,        
                  ,##################################################,,,,####,       
                ,###########''''           ''''###############################       
              ,#####''   ,,,,##########,,,,          '''####'''          '####       
            ,##' ,,,,###########################,,,                        '##       
           ' ,,###''''                  '''############,,,                           
         ,,##''                                '''############,,,,        ,,,,,,###''
      ,#''                                            '''#######################'''  
     '                                                          ''''####''''         
             ,#######,   #######,   ,#######,      ##                                
            ,#'     '#,  ##    ##  ,#'     '#,    #''#        ,####,   ,####,        
            ##       ##  ##   ,#'  ##            #'  '#       #'       #'  '#        
            ##       ##  #######   ##           ,######,      #####,   #    #        
            '#,     ,#'  ##    ##  '#,     ,#' ,#      #,     #,   #   #,  ,#        
             '#######'   ##     ##  '#######'  #'      '#     '####' # '####'        


                #########################################################
                #                        -***-                          #
                #          Department of theory and spectroscopy        #
                #                                                       #
                #                      Frank Neese                      #
                #                                                       #
                #     Directorship, Architecture, Infrastructure        #
                #                    SHARK, DRIVERS                     #
                #        Core code/Algorithms in most modules           #
                #                                                       #
                #        Max Planck Institute fuer Kohlenforschung      #
                #                Kaiser Wilhelm Platz 1                 #
                #                 D-45470 Muelheim/Ruhr                 #
                #                      Germany                          #
                #                                                       #
                #                  All rights reserved                  #
                #                        -***-                          #
                #########################################################


                         Program Version 6.0.1  -  RELEASE   -


 With contributions from (in alphabetic order):
[Max-Planck-Institut fuer Kohlenforschung]                               
  Daniel Aravena         : Magnetic Suceptibility                        
  Michael Atanasov       : Ab Initio Ligand Field Theory (pilot matlab implementation)
  Alexander A. Auer      : GIAO ZORA, VPT2 properties, NMR spectrum      
  Ute Becker             : All parallelization in ORCA, NUMFREQ, NUMCALC 
  Giovanni Bistoni       : ED, misc. LED, open-shell LED, HFLD           
  Martin Brehm           : Molecular dynamics                            
  Dmytro Bykov           : pre 5.0 version of the SCF Hessian            
  Marcos Casanova-Páez   : Triplet and SCS-CIS(D). UHF-(DLPNO)-IP/EA/STEOM-CCSD. UHF-CVS-IP/STEOM-CCSD   
  Vijay G. Chilkuri      : MRCI spin determinant printing, contributions to CSF-ICE 
  Pauline Colinet        : FMM embedding                                 
  Dipayan Datta          : RHF DLPNO-CCSD density                        
  Achintya Kumar Dutta   : EOM-CC, STEOM-CC                              
  Nicolas Foglia         : Exact transition moments, OPA infrastructure, MCD improvements    
  Dmitry Ganyushin       : Spin-Orbit,Spin-Spin,Magnetic field MRCI      
  Miquel Garcia-Rates    : C-PCM and meta-GGA Hessian, CCSD/C-PCM, Gaussian charge scheme 
  Tiago L. C. Gouveia    : GS-ROHF, GS-ROCIS                             
  Yang Guo               : DLPNO-NEVPT2, F12-NEVPT2, CIM, IAO-localization        
  Andreas Hansen         : Spin unrestricted coupled pair/coupled cluster methods 
  Ingolf Harden          : AUTO-CI MPn and infrastructure                
  Benjamin Helmich-Paris : MC-RPA, TRAH-(SCF,CASSCF), AVAS, COSX integrals, SCF dyn. polar. 
  Lee Huntington         : MR-EOM, pCC                                   
  Robert Izsak           : Overlap fitted RIJCOSX, COSX-SCS-MP3, EOM     
  Riya Kayal             : Wick's Theorem for AUTO-CI, AUTO-CI UHF-CCSDT 
  Emily Kempfer          : AUTO-CI, RHF CISDT and CCSDT                  
  Christian Kollmar      : KDIIS, OOCD, Brueckner-CCSD(T), CCSD density, CASPT2, CASPT2-K, improved NEVPT2 
  Axel Koslowski         : Symmetry handling                             
  Simone Kossmann        : meta-GGA functionals, TD-DFT gradient, OOMP2, (MP2 Hessian; deprecated post 5.0) 
  Lucas Lang             : DCDCAS                                        
  Marvin Lechner         : AUTO-CI (C++ implementation), FIC-MRCC        
  Spencer Leger          : CASSCF response                               
  Dagmar Lenk            : GEPOL surface, SMD, ORCA-2-JSON               
  Dimitrios Liakos       : Extrapolation schemes; Compound Job, initial MDCI parallelization 
  Dimitrios Manganas     : Further ROCIS development; embedding schemes. LFT, Crystal Embedding 
  Dimitrios Pantazis     : SARC Basis sets                               
  Anastasios Papadopoulos: AUTO-CI, single reference methods and gradients 
  Taras Petrenko         : pre 6.0 DFT Hessian and TD-DFT gradient, (ASA, deprecated), ECA, 1-Electron XAS/XES, NRVS 
  Peter Pinski           : DLPNO-MP2, DLPNO-MP2 Gradient                 
  Christoph Reimann      : Effective Core Potentials                     
  Marius Retegan         : Local ZFS, SOC                                
  Christoph Riplinger    : Optimizer, TS searches, QM/MM, DLPNO-CCSD(T), (RO)-DLPNO pert. Triples 
  Michael Roemelt        : Original ROCIS implementation                 
  Masaaki Saitow         : Open-shell DLPNO-CCSD energy and density      
  Barbara Sandhoefer     : DKH picture change effects                    
  Kantharuban Sivalingam : CASSCF convergence/infrastructure, NEVPT2 and variants, FIC-MRCI 
  Bernardo de Souza      : ESD, SOC TD-DFT                               
  Georgi L. Stoychev     : AutoAux, RI-MP2 NMR, DLPNO-MP2 response, X2C  
  Van Anh Tran           : RI-MP2 g-tensors                              
  Willem Van den Heuvel  : Paramagnetic NMR                              
  Zikuan Wang            : NOTCH, Electric field optimization            
  Frank Wennmohs         : Technical directorship and infrastructure     
  Hang Xu                : AUTO-CI-Response properties                   
                                                                         
[FACCTs GmbH]                                                            
  Markus Bursch, Miquel Garcia-Rates, Christoph Riplinger, Bernardo de Souza, Georgi L. Stoychev 
                                                                 
  APM, Basis sets (HGBS, AHGBS, def-TZVP (Ac-Lr), def2-XVPD (La-Lu)), CI-OPT, improved COSX, DLPNO-Multilevel,           
  DOCKER, DRACO, updates on ESD, GOAT, IRC, LR-CPCM, MBIS, meta-GGA TD-DFT gradient, ML-optimized integration grids, 
  MM, NACMEs, nearIR, NEB, NEB-TS, NL-DFT gradient (VV10), 2- and 3-layer-ONIOM, interface openCOSMO-RS, QMMM,   
  Crystal-QMMM, SF, symmetry and pop. for TD-DFT, r2SCAN hybrids, SOLVATOR                                   
                                                                         
[Other institutions]                                                     
  V. Asgeirsson          : NEB                                           
  Christoph Bannwarth    : sTDA-DFT, sTD-DFT, PBEh-3c, B97-3c, D3        
  Sebastian Ehlert       : rSCAN, r2SCAN, r2SCAN-3c, D4, dhf basis sets  
  Marvin Friede          : D4 for Fr, Ra, Ac-Lr                          
  Lars Goerigk           : TD-DFT with DH, B97 family of functionals     
  Stefan Grimme          : VdW corrections, initial TS optimization, DFT functionals, gCP, sTDA/sTD-DF 
  Waldemar Hujo          : DFT-NL                                        
  H. Jonsson             : NEB                                           
  Holger Kruse           : gCP                                           
  Marcel Mueller         : wB97X-3c, vDZP basis set                      
  Hagen Neugebauer       : wr2SCAN                                       
  Tobias Risthaus        : range-separated hybrid DFT                    
  Lukas Wittmann         : regularized MP2, r2SCAN double-hybrids, wr2SCAN        
                                                                         
We gratefully acknowledge several colleagues who have allowed us to      
interface, adapt or use parts of their codes:                            
  Ed Valeev, F. Pavosevic, A. Kumar             : LibInt (2-el integral package), F12 methods 
  Garnet Chan, S. Sharma, J. Yang, R. Olivares  : DMRG                   
  Ulf Ekstrom                                   : XCFun DFT Library      
  Mihaly Kallay                                 : mrcc  (arbitrary order and MRCC methods)
  Frank Weinhold                                : gennbo (NPA and NBO analysis)           
  Simon Mueller                                 : openCOSMO-RS                            
  Christopher J. Cramer and Donald G. Truhlar   : smd solvation model                     
  S Lehtola, MJT Oliveira, MAL Marques          : LibXC Library                           
  Liviu Ungur et al                             : ANISO software                          


 Your calculation uses the libint2 library for the computation of 2-el integrals
 For citations please refer to: http://libint.valeyev.net

 Your ORCA version has been built with support for libXC version: 6.2.2
 For citations please refer to: https://libxc.gitlab.io

 This ORCA versions uses:
   CBLAS   interface :  Fast vector & matrix operations
   LAPACKE interface :  Fast linear algebra routines
   SCALAPACK package :  Parallel linear algebra routines
   Shared memory     :  Shared parallel matrices
   BLAS/LAPACK       :  OpenBLAS 0.3.27  USE64BITINT DYNAMIC_ARCH NO_AFFINITY SapphireRapids SINGLE_THREADED
        Core in use  :  SapphireRapids
   Copyright (c) 2011-2014, The OpenBLAS Project


NOTE: MaxCore=1400 MB was set to SCF,MP2,MDCI,CIPSI,MRCI and CIS
      => If you want to overwrite this, your respective input block should be placed after the MaxCore statement


***************************************
The coordinates will be read from file: coord.xyz
***************************************


Your calculation utilizes the atom-pairwise dispersion correction
based on EEQ partial charges (D4)


Warning: RI is on but no J-basis has been assigned. Assigning Def2/J (nothing to worry about!)
================================================================================

----- Orbital basis set information -----
Your calculation utilizes the basis: def2-QZVPP
   F. Weigend and R. Ahlrichs, Phys. Chem. Chem. Phys. 7, 3297 (2005).

----- AuxJ basis set information -----
Your calculation utilizes the auxiliary basis: def2/J
   F. Weigend, Phys. Chem. Chem. Phys. 8, 1057 (2006).

================================================================================
                                        WARNINGS
                       Please study these warnings very carefully!
================================================================================

WARNING: Old DensityContainer found on disk!
         Will remove this file - 
         If you want to keep old densities, please start your calculation with a different basename. 


================================================================================
                                       INPUT FILE
================================================================================
NAME = orca.inp
|  1> 
|  2> ! UKS PW6B95 D4 def2-QZVPP defgrid3 CPCM(water) SP
|  3> %maxcore 1400
|  4> %scf
|  5> autotrah false
|  6> end
|  7> %pal
|  8>   nprocs 8
|  9> end
| 10> *xyzfile 0 1 coord.xyz
| 11> 
| 12> 
| 13>                          ****END OF INPUT****
================================================================================

                       ****************************
                       * Single Point Calculation *
                       ****************************

---------------------------------
CARTESIAN COORDINATES (ANGSTROEM)
---------------------------------
  N     -3.809245   -2.086629    0.133664
  C     -4.180569   -0.793982    0.051451
  C     -3.264333    0.211818    0.007678
  C     -1.890991   -0.097444    0.050372
  C     -1.526171   -1.451429    0.139076
  C     -2.503912   -2.403224    0.178465
  H     -5.242722   -0.598935    0.021103
  H     -3.596388    1.239405   -0.060264
  N     -0.999621    0.909098    0.000421
  H     -0.492298   -1.758620    0.174030
  H     -2.263326   -3.454093    0.244464
  C     -4.837107   -3.125501    0.204986
  H     -4.376521   -4.096553    0.058657
  H     -5.321268   -3.097488    1.178200
  H     -5.574059   -2.958594   -0.575384
  H     -1.348202    1.898151   -0.070568
  N      0.297849    0.645806    0.046618
  C      1.108583    1.629813   -0.009056
  C      2.560937    1.396790    0.109043
  H      0.779895    2.667460   -0.078330
  O      3.281621    2.348059    0.342270
  C      3.119958    0.025042   -0.015062
  C      4.222854   -0.307374    0.772605
  C      4.807630   -1.558688    0.667992
  C      4.316573   -2.480842   -0.247937
  C      3.236753   -2.147675   -1.054052
  C      2.633438   -0.904388   -0.934325
  H      4.613706    0.408482    1.484083
  H      5.650089   -1.813537    1.297330
  H      4.778121   -3.455814   -0.335955
  H      2.861292   -2.857298   -1.779411
  H      1.799133   -0.659238   -1.575996
  Cl    -2.122681    3.745251   -0.198656

----------------------------
CARTESIAN COORDINATES (A.U.)
----------------------------
  NO LB      ZA    FRAG     MASS         X           Y           Z
   0 N     7.0000    0    14.007   -7.198431   -3.943158    0.252589
   1 C     6.0000    0    12.011   -7.900131   -1.500408    0.097229
   2 C     6.0000    0    12.011   -6.168695    0.400278    0.014509
   3 C     6.0000    0    12.011   -3.573455   -0.184142    0.095189
   4 C     6.0000    0    12.011   -2.884046   -2.742804    0.262815
   5 C     6.0000    0    12.011   -4.731708   -4.541436    0.337249
   6 H     1.0000    0     1.008   -9.907309   -1.131823    0.039879
   7 H     1.0000    0     1.008   -6.796189    2.342136   -0.113882
   8 N     7.0000    0    14.007   -1.889010    1.717945    0.000796
   9 H     1.0000    0     1.008   -0.930307   -3.323310    0.328869
  10 H     1.0000    0     1.008   -4.277066   -6.527290    0.461969
  11 C     6.0000    0    12.011   -9.140808   -5.906341    0.387368
  12 H     1.0000    0     1.008   -8.270425   -7.741363    0.110846
  13 H     1.0000    0     1.008  -10.055739   -5.853405    2.226476
  14 H     1.0000    0     1.008  -10.533445   -5.590933   -1.087319
  15 H     1.0000    0     1.008   -2.547733    3.586985   -0.133354
  16 N     7.0000    0    14.007    0.562852    1.220396    0.088096
  17 C     6.0000    0    12.011    2.094917    3.079899   -0.017114
  18 C     6.0000    0    12.011    4.839469    2.639551    0.206062
  19 H     1.0000    0     1.008    1.473789    5.040768   -0.148022
  20 O     8.0000    0    15.999    6.201366    4.437189    0.646796
  21 C     6.0000    0    12.011    5.895867    0.047322   -0.028464
  22 C     6.0000    0    12.011    7.980037   -0.580853    1.460012
  23 C     6.0000    0    12.011    9.085105   -2.945493    1.262323
  24 C     6.0000    0    12.011    8.157140   -4.688112   -0.468532
  25 C     6.0000    0    12.011    6.116576   -4.058517   -1.991870
  26 C     6.0000    0    12.011    4.976477   -1.709046   -1.765618
  27 H     1.0000    0     1.008    8.718640    0.771918    2.804511
  28 H     1.0000    0     1.008   10.677121   -3.427089    2.451599
  29 H     1.0000    0     1.008    9.029341   -6.530542   -0.634862
  30 H     1.0000    0     1.008    5.407059   -5.399511   -3.362599
  31 H     1.0000    0     1.008    3.399869   -1.245779   -2.978200
  32 Cl   17.0000    0    35.453   -4.011286    7.077500   -0.375405

--------------------------------
INTERNAL COORDINATES (ANGSTROEM)
--------------------------------
 N      0   0   0     0.000000000000     0.00000000     0.00000000
 C      1   0   0     1.347433990125     0.00000000     0.00000000
 C      2   1   0     1.361263717225   121.68881925     0.00000000
 C      3   2   1     1.408379319802   119.54533045   359.92999823
 C      4   3   2     1.405076183865   117.82033773   359.92888126
 C      1   2   3     1.343925096753   119.71563507     0.21139734
 H      2   1   3     1.080338927917   116.47805821   179.93597590
 H      3   2   1     1.082040701666   119.81187252   179.88010126
 N      4   3   2     1.345422191102   118.72690224   179.72401599
 H      5   4   3     1.079112194390   121.67652411   179.89350259
 H      6   1   2     1.080075044887   116.58946572   179.97585121
 C      1   2   3     1.463161359177   119.37550817   178.76757140
 H     12   1   2     1.084662941442   109.31545928   168.33660395
 H     12   1   2     1.087355288315   109.76311628   288.38620025
 H     12   1   2     1.086247726460   109.41948072    48.80431132
 H      9   4   3     1.051082464849   119.12794559   359.90177176
 N      9   4   3     1.324720311281   119.92764169   179.61558273
 C     17   9   4     1.276189128473   117.86818986   179.71996017
 C     18  17   9     1.475662291824   119.99964410   176.82764339
 H     18  17   9     1.090663059783   123.01727842     0.86830102
 O     19  18  17     1.216015483799   118.36707345   195.65730211
 C     19  18  17     1.486472965327   120.60881047    13.88688567
 C     22  19  18     1.395456220470   118.02974136   215.12352310
 C     23  22  19     1.385169167199   120.41269363   181.90045072
 C     24  23  22     1.389399981657   120.00983005     1.53649929
 C     25  24  23     1.388104671098   119.89887887   359.77627795
 C     26  25  24     1.387113573774   120.22186322   359.03092822
 H     23  22  19     1.082319591202   119.92777574     3.08922750
 H     24  23  22     1.082012231970   119.83791500   181.22113926
 H     25  24  23     1.082286770475   120.05198073   179.49656265
 H     26  25  24     1.081980047873   120.12246827   179.03556648
 H     27  26  25     1.080696482992   119.19950603   179.49060980
 Cl    16   9   4     2.006989145561   176.66679312     3.28213360

---------------------------
INTERNAL COORDINATES (A.U.)
---------------------------
 N      0   0   0     0.000000000000     0.00000000     0.00000000
 C      1   0   0     2.546281224873     0.00000000     0.00000000
 C      2   1   0     2.572415621598   121.68881925     0.00000000
 C      3   2   1     2.661451207104   119.54533045   359.92999823
 C      4   3   2     2.655209184800   117.82033773   359.92888126
 C      1   2   3     2.539650377368   119.71563507     0.21139734
 H      2   1   3     2.041544705577   116.47805821   179.93597590
 H      3   2   1     2.044760591904   119.81187252   179.88010126
 N      4   3   2     2.542479475683   118.72690224   179.72401599
 H      5   4   3     2.039226515172   121.67652411   179.89350259
 H      6   1   2     2.041046038919   116.58946572   179.97585121
 C      1   2   3     2.764974258581   119.37550817   178.76757140
 H     12   1   2     2.049715906939   109.31545928   168.33660395
 H     12   1   2     2.054803705186   109.76311628   288.38620025
 H     12   1   2     2.052710716604   109.41948072    48.80431132
 H      9   4   3     1.986258002731   119.12794559   359.90177176
 N      9   4   3     2.503358592364   119.92764169   179.61558273
 C     17   9   4     2.411647947901   117.86818986   179.71996017
 C     18  17   9     2.788597597703   119.99964410   176.82764339
 H     18  17   9     2.061054487375   123.01727842     0.86830102
 O     19  18  17     2.297936238989   118.36707345   195.65730211
 C     19  18  17     2.809026809945   120.60881047    13.88688567
 C     22  19  18     2.637030088565   118.02974136   215.12352310
 C     23  22  19     2.617590375159   120.41269363   181.90045072
 C     24  23  22     2.625585455807   120.00983005     1.53649929
 C     25  24  23     2.623137673592   119.89887887   359.77627795
 C     26  25  24     2.621264771078   120.22186322   359.03092822
 H     23  22  19     2.045287616750   119.92777574     3.08922750
 H     24  23  22     2.044706791977   119.83791500   181.22113926
 H     25  24  23     2.045225594564   120.05198073   179.49656265
 H     26  25  24     2.044645972846   120.12246827   179.03556648
 H     27  26  25     2.042220386746   119.19950603   179.49060980
 Cl    16   9   4     3.792659838864   176.66679312     3.28213360

---------------------
BASIS SET INFORMATION
---------------------
There are 5 groups of distinct atoms

 Group   1 Type N   : 15s8p3d2f1g contracted to 7s4p3d2f1g pattern {8211111/5111/111/11/1}
 Group   2 Type C   : 15s8p3d2f1g contracted to 7s4p3d2f1g pattern {8211111/5111/111/11/1}
 Group   3 Type H   : 7s3p2d1f contracted to 4s3p2d1f pattern {4111/111/11/1}
 Group   4 Type O   : 15s8p3d2f1g contracted to 7s4p3d2f1g pattern {8211111/5111/111/11/1}
 Group   5 Type Cl  : 20s14p4d2f1g contracted to 9s6p4d2f1g pattern {1031111111/821111/1111/11/1}

Atom   0N    basis set group =>   1
Atom   1C    basis set group =>   2
Atom   2C    basis set group =>   2
Atom   3C    basis set group =>   2
Atom   4C    basis set group =>   2
Atom   5C    basis set group =>   2
Atom   6H    basis set group =>   3
Atom   7H    basis set group =>   3
Atom   8N    basis set group =>   1
Atom   9H    basis set group =>   3
Atom  10H    basis set group =>   3
Atom  11C    basis set group =>   2
Atom  12H    basis set group =>   3
Atom  13H    basis set group =>   3
Atom  14H    basis set group =>   3
Atom  15H    basis set group =>   3
Atom  16N    basis set group =>   1
Atom  17C    basis set group =>   2
Atom  18C    basis set group =>   2
Atom  19H    basis set group =>   3
Atom  20O    basis set group =>   4
Atom  21C    basis set group =>   2
Atom  22C    basis set group =>   2
Atom  23C    basis set group =>   2
Atom  24C    basis set group =>   2
Atom  25C    basis set group =>   2
Atom  26C    basis set group =>   2
Atom  27H    basis set group =>   3
Atom  28H    basis set group =>   3
Atom  29H    basis set group =>   3
Atom  30H    basis set group =>   3
Atom  31H    basis set group =>   3
Atom  32Cl   basis set group =>   5
---------------------------------
AUXILIARY/J BASIS SET INFORMATION
---------------------------------
There are 5 groups of distinct atoms

 Group   1 Type N   : 12s5p4d2f1g contracted to 6s4p3d1f1g pattern {711111/2111/211/2/1}
 Group   2 Type C   : 12s5p4d2f1g contracted to 6s4p3d1f1g pattern {711111/2111/211/2/1}
 Group   3 Type H   : 5s2p1d contracted to 3s1p1d pattern {311/2/1}
 Group   4 Type O   : 12s5p4d2f1g contracted to 6s4p3d1f1g pattern {711111/2111/211/2/1}
 Group   5 Type Cl  : 14s5p5d2f1g contracted to 8s4p3d1f1g pattern {71111111/2111/311/2/1}

Atom   0N    basis set group =>   1
Atom   1C    basis set group =>   2
Atom   2C    basis set group =>   2
Atom   3C    basis set group =>   2
Atom   4C    basis set group =>   2
Atom   5C    basis set group =>   2
Atom   6H    basis set group =>   3
Atom   7H    basis set group =>   3
Atom   8N    basis set group =>   1
Atom   9H    basis set group =>   3
Atom  10H    basis set group =>   3
Atom  11C    basis set group =>   2
Atom  12H    basis set group =>   3
Atom  13H    basis set group =>   3
Atom  14H    basis set group =>   3
Atom  15H    basis set group =>   3
Atom  16N    basis set group =>   1
Atom  17C    basis set group =>   2
Atom  18C    basis set group =>   2
Atom  19H    basis set group =>   3
Atom  20O    basis set group =>   4
Atom  21C    basis set group =>   2
Atom  22C    basis set group =>   2
Atom  23C    basis set group =>   2
Atom  24C    basis set group =>   2
Atom  25C    basis set group =>   2
Atom  26C    basis set group =>   2
Atom  27H    basis set group =>   3
Atom  28H    basis set group =>   3
Atom  29H    basis set group =>   3
Atom  30H    basis set group =>   3
Atom  31H    basis set group =>   3
Atom  32Cl   basis set group =>   5

Checking for AutoStart:
The File: orca.gbw exists
Trying to determine its content:
     ... Fine, the file contains calculation information
     ... Fine, the calculation information was read
     ... Fine, the file contains a basis set
     ... Fine, the basis set was read
     ... Fine, the file contains a geometry
     ... Fine, the geometry was read
     ... Fine, the file contains a set of orbitals
     ... Fine, the orbitals can be read
     => possible old guess file was deleted
     => GBW file was renamed to GES file
     => GES file is set as startup file
     => Guess is set to MORead
     ... now leaving AutoStart


           ************************************************************
           *        Program running with 8 parallel MPI-processes     *
           *              working on a common directory               *
           ************************************************************
------------------------------------------------------------------------------
                             ORCA STARTUP CALCULATIONS
                           -- RI-GTO INTEGRALS CHOSEN --
------------------------------------------------------------------------------
------------------------------------------------------------------------------
                   ___                                                        
                  /   \      - P O W E R E D   B Y -                         
                 /     \                                                     
                 |  |  |   _    _      __       _____    __    __             
                 |  |  |  | |  | |    /  \     |  _  \  |  |  /  |          
                  \  \/   | |  | |   /    \    | | | |  |  | /  /          
                 / \  \   | |__| |  /  /\  \   | |_| |  |  |/  /          
                |  |  |   |  __  | /  /__\  \  |    /   |      \           
                |  |  |   | |  | | |   __   |  |    \   |  |\   \          
                \     /   | |  | | |  |  |  |  | |\  \  |  | \   \       
                 \___/    |_|  |_| |__|  |__|  |_| \__\ |__|  \__/        
                                                                              
                      - O R C A' S   B I G   F R I E N D -                    
                                      &                                       
                       - I N T E G R A L  F E E D E R -                       
                                                                              
 v1 FN, 2020, v2 2021, v3 2022-2024                                           
------------------------------------------------------------------------------


----------------------
SHARK INTEGRAL PACKAGE
----------------------

Number of atoms                             ...     33
Number of basis functions                   ...   1516
Number of shells                            ...    468
Maximum angular momentum                    ...      4
Integral batch strategy                     ... SHARK/LIBINT Hybrid
RI-J (if used) integral strategy            ... SPLIT-RIJ (Revised 2003 algorithm where possible)
Printlevel                                  ...      1
Contraction scheme used                     ... SEGMENTED contraction
Prescreening option                         ... SCHWARTZ
   Thresh                                   ... 1.000e-10
   Tcut                                     ... 1.000e-11
   Tpresel                                  ... 1.000e-11 
Coulomb Range Separation                    ... NOT USED
Exchange Range Separation                   ... NOT USED
Multipole approximations                    ... NOT USED
Finite Nucleus Model                        ... NOT USED
CABS basis                                  ... NOT available
Auxiliary Coulomb fitting basis             ... AVAILABLE
   # of basis functions in Aux-J            ...   1087
   # of shells in Aux-J                     ...    357
   Maximum angular momentum in Aux-J        ...      4
Auxiliary J/K fitting basis                 ... NOT available
Auxiliary Correlation fitting basis         ... NOT available
Auxiliary 'external' fitting basis          ... NOT available

Checking pre-screening integrals            ... done (  0.0 sec) Dimension = 468
Check shell pair data                       ... done (  0.0 sec)
Shell pair information
Shell pair cut-off parameter TPreSel        ...   1.0e-11
Total number of shell pairs                 ...    109746
Shell pairs after pre-screening             ...     62487
Total number of primitive shell pairs       ...    278748
Primitive shell pairs kept                  ...    110787
          la=0 lb=0:   9816 shell pairs
          la=1 lb=0:  14203 shell pairs
          la=1 lb=1:   5025 shell pairs
          la=2 lb=0:   8678 shell pairs
          la=2 lb=1:   6376 shell pairs
          la=2 lb=2:   1996 shell pairs
          la=3 lb=0:   5040 shell pairs
          la=3 lb=1:   3741 shell pairs
          la=3 lb=2:   2237 shell pairs
          la=3 lb=3:    675 shell pairs
          la=4 lb=0:   1899 shell pairs
          la=4 lb=1:   1384 shell pairs
          la=4 lb=2:    836 shell pairs
          la=4 lb=3:    483 shell pairs
          la=4 lb=4:     98 shell pairs

Calculating one electron integrals          ... done (  0.1 sec)
Calculating RI/J V-Matrix + Cholesky decomp.... done (  0.0 sec)
Calculating Nuclear repulsion               ... done (  0.0 sec) ENN=   1399.253236894418 Eh

Diagonalization of the overlap matrix:
Smallest eigenvalue                        ... 6.057e-06
Time for diagonalization                   ...    0.193 sec
Threshold for overlap eigenvalues          ... 1.000e-07
Number of eigenvalues below threshold      ... 0
Time for construction of square roots      ...    0.132 sec
Total time needed                          ...    0.337 sec

-------------------
DFT GRID GENERATION
-------------------

General Integration Accuracy     IntAcc      ... 4.959
Radial Grid Type                 RadialGrid  ... OptM3 with GC (2021)
Angular Grid (max. ang.)         AngularGrid ... 6 (Lebedev-590)
Angular grid pruning method      GridPruning ... 4 (adaptive)
Weight generation scheme         WeightScheme... mBecke (2022)
Basis function cutoff            BFCut       ... 1.0000e-10
Integration weight cutoff        WCut        ... 1.0000e-14
Partially contracted basis set               ... off
Rotationally invariant grid construction     ... off
Angular grids for H and He will be reduced by one unit
Diffuse basis detected: some atoms will have their outermost
                        angular grid increased by 1.

Total number of grid points                  ...   401424
Total number of batches                      ...     6290
Average number of points per batch           ...       63
Average number of grid points per atom       ...    12164

--------------------
COSX GRID GENERATION
--------------------

GRIDX 1
-------
General Integration Accuracy     IntAcc      ... 4.020
Radial Grid Type                 RadialGrid  ... OptM3 with GC (2021)
Angular Grid (max. ang.)         AngularGrid ... 2 (Lebedev-110)
Angular grid pruning method      GridPruning ... 4 (adaptive)
Weight generation scheme         WeightScheme... mBecke (2022)
Basis function cutoff            BFCut       ... 1.0000e-10
Integration weight cutoff        WCut        ... 1.0000e-14
Partially contracted basis set               ... on
Rotationally invariant grid construction     ... off
Angular grids for H and He will be reduced by one unit
Diffuse basis detected: some atoms will have their outermost
                        angular grid increased by 1.

Total number of grid points                  ...    49214
Total number of batches                      ...      401
Average number of points per batch           ...      122
Average number of grid points per atom       ...     1491
UseSFitting                                  ... on

GRIDX 2
-------
General Integration Accuracy     IntAcc      ... 4.338
Radial Grid Type                 RadialGrid  ... OptM3 with GC (2021)
Angular Grid (max. ang.)         AngularGrid ... 3 (Lebedev-194)
Angular grid pruning method      GridPruning ... 4 (adaptive)
Weight generation scheme         WeightScheme... mBecke (2022)
Basis function cutoff            BFCut       ... 1.0000e-10
Integration weight cutoff        WCut        ... 1.0000e-14
Partially contracted basis set               ... on
Rotationally invariant grid construction     ... off
Angular grids for H and He will be reduced by one unit
Diffuse basis detected: some atoms will have their outermost
                        angular grid increased by 1.

Total number of grid points                  ...   106791
Total number of batches                      ...      848
Average number of points per batch           ...      125
Average number of grid points per atom       ...     3236
UseSFitting                                  ... on

GRIDX 3
-------
General Integration Accuracy     IntAcc      ... 4.871
Radial Grid Type                 RadialGrid  ... OptM3 with GC (2021)
Angular Grid (max. ang.)         AngularGrid ... 4 (Lebedev-302)
Angular grid pruning method      GridPruning ... 4 (adaptive)
Weight generation scheme         WeightScheme... mBecke (2022)
Basis function cutoff            BFCut       ... 1.0000e-10
Integration weight cutoff        WCut        ... 1.0000e-14
Partially contracted basis set               ... on
Rotationally invariant grid construction     ... off
Angular grids for H and He will be reduced by one unit
Diffuse basis detected: some atoms will have their outermost
                        angular grid increased by 1.

Total number of grid points                  ...   196772
Total number of batches                      ...     1552
Average number of points per batch           ...      126
Average number of grid points per atom       ...     5963
UseSFitting                                  ... on
Initializing property integral containers    ... done (  0.0 sec)

SHARK setup successfully completed in  11.7 seconds

Maximum memory used throughout the entire STARTUP-calculation: 182.9 MB


           ************************************************************
           *        Program running with 8 parallel MPI-processes     *
           *              working on a common directory               *
           ************************************************************
-------------------------------------------------------------------------------
                                 ORCA GUESS
                   Start orbitals & Density for SCF / CASSCF
-------------------------------------------------------------------------------

------------
SCF SETTINGS
------------
Hamiltonian:
 Density Functional     Method          .... DFT(GTOs)
 Exchange Functional    Exchange        .... PW6
 Correlation Functional Correlation     .... B95
 Gradients option       PostSCFGGA      .... off
 Hybrid DFT is turned on
   Fraction HF Exchange ScalHFX         ....  0.280000
   Scaling of DF-GGA-X  ScalDFX         ....  0.720000
   Scaling of DF-GGA-C  ScalDFC         ....  1.000000
   Scaling of DF-LDA-C  ScalLDAC        ....  1.000000
   Perturbative correction              ....  0.000000
   NL short-range parameter             ....  9.000000
 RI-approximation to the Coulomb term is turned on
   Number of AuxJ basis functions       .... 1087
   RIJ-COSX (HFX calculated with COS-X)).... on


General Settings:
 Integral files         IntName         .... orca
 Hartree-Fock type      HFTyp           .... UHF
 Total Charge           Charge          ....    0
 Multiplicity           Mult            ....    1
 Number of Electrons    NEL             ....  144
 Basis Dimension        Dim             .... 1516
 Nuclear Repulsion      ENuc            ....   1399.2532368944 Eh

Convergence Acceleration:
 AO-DIIS                CNVDIIS         .... on
   Start iteration      DIISMaxIt       ....    12
   Startup error        DIISStart       ....  0.200000
   # of expansion vecs  DIISMaxEq       ....     5
   Bias factor          DIISBfac        ....   1.050
   Max. coefficient     DIISMaxC        ....  10.000
 MO-DIIS                CNVKDIIS        .... off
 Trust-Rad. Augm. Hess. CNVTRAH         .... off
 SOSCF                  CNVSOSCF        .... on
   Start iteration      SOSCFMaxIt      ....   150
   Startup grad/error   SOSCFStart      ....  0.003300
   Hessian update       SOSCFHessUp     .... L-BFGS
 Level Shifting         CNVShift        .... on
   Level shift para.    LevelShift      ....    0.2500
   Turn off err/grad.   ShiftErr        ....    0.0010
 Zerner damping         CNVZerner       .... off
 Static damping         CNVDamp         .... on
   Fraction old density DampFac         ....    0.7000
   Max. Damping (<1)    DampMax         ....    0.9800
   Min. Damping (>=0)   DampMin         ....    0.0000
   Turn off err/grad.   DampErr         ....    0.1000

SCF Procedure:
 Maximum # iterations   MaxIter         ....   125
 SCF integral mode      SCFMode         .... Direct
   Integral package                     .... SHARK and LIBINT hybrid scheme
 Reset frequency        DirectResetFreq ....    20
 Integral Threshold     Thresh          ....  1.000e-10 Eh
 Primitive CutOff       TCut            ....  1.000e-11 Eh

Convergence Tolerance:
 Convergence Check Mode ConvCheckMode   .... Total+1el-Energy
 Convergence forced     ConvForced      .... 0
 Energy Change          TolE            ....  1.000e-06 Eh
 1-El. energy change                    ....  1.000e-03 Eh
 Orbital Gradient       TolG            ....  5.000e-05
 Orbital Rotation angle TolX            ....  5.000e-05
 DIIS Error             TolErr          ....  1.000e-06

---------------------
INITIAL GUESS: MOREAD
---------------------
Guess MOs are being read from file: orca.ges
Input Geometry matches current geometry (good)
Input basis set matches current basis set (good)
MOs were renormalized
MOs were reorthogonalized (Cholesky)
                      ------------------
                      INITIAL GUESS DONE (   2.6 sec)
                      ------------------
             **** ENERGY FILE WAS UPDATED (orca.en.tmp) ****
Finished Guess after   3.3 sec
Maximum memory used throughout the entire GUESS-calculation: 222.9 MB


           ************************************************************
           *        Program running with 8 parallel MPI-processes     *
           *              working on a common directory               *
           ************************************************************

-------------------------------------------------------------------------------------------
                                      ORCA LEAN-SCF
                              memory conserving SCF solver
-------------------------------------------------------------------------------------------

--------------------
CPCM SOLVATION MODEL
--------------------
CPCM parameters:
  Epsilon                                         ...      80.1510
  Refrac                                          ...       1.3328
  Rsolv                                           ...       1.3000
  Surface type                                    ... GAUSSIAN VDW
  Discretization scheme                           ... Constant charge density
    Threshold for H atoms                         ...       5.0000 (charges/Ang^2)
    Threshold for non-H atoms                     ...       5.0000 (charges/Ang^2)
  Epsilon function type                           ...         CPCM
Solvent:                                          ... WATER
Radii:
  Scheme                                          ... Element-dependent radii
  Radius for N  used is    3.5149 Bohr (=   1.8600 Ang.)
  Radius for C  used is    3.8550 Bohr (=   2.0400 Ang.)
  Radius for H  used is    2.4944 Bohr (=   1.3200 Ang.)
  Radius for O  used is    3.4469 Bohr (=   1.8240 Ang.)
  Radius for Cl used is    3.9684 Bohr (=   2.1000 Ang.)
Calculating surface                               ...        done! (  0.0s)
Cavity surface points                             ...         3162
Cavity Volume                                     ...    2220.1401
Cavity Surface-area                               ...    1183.0306
Calculating surface distance matrix               ...        done! (  0.1s)
Performing Cholesky decomposition & store         ...        done! (  0.2s)
Overall time for CPCM initialization              ...                 0.2s

----------------------------------------D-I-I-S--------------------------------------------
Iteration    Energy (Eh)           Delta-E    RMSDP     MaxDP     DIISErr   Damp  Time(sec)
-------------------------------------------------------------------------------------------
               ***  Starting incremental Fock matrix formation  ***
                              *** Initializing SOSCF ***
---------------------------------------S-O-S-C-F--------------------------------------
Iteration    Energy (Eh)           Delta-E    RMSDP     MaxDP     MaxGrad    Time(sec)
--------------------------------------------------------------------------------------
    1    -1243.3330776760899425     0.00e+00  1.39e-06  2.52e-04  2.61e-06    54.6
               *** Restarting incremental Fock matrix formation ***
    2    -1243.3330776760194567     7.05e-11  2.77e-07  4.75e-05  4.24e-06    51.6
                  *** Gradient check signals convergence ***

               *****************************************************
               *                     SUCCESS                       *
               *           SCF CONVERGED AFTER   2 CYCLES          *
               *****************************************************

Recomputing exchange energy using gridx3       ... done (   63.971 sec)
Old exchange energy                            :    -37.329091761 Eh
New exchange energy                            :    -37.329091596 Eh
Exchange energy change after final integration :      0.000000165 Eh
Total energy after final integration           :  -1243.333077511 Eh
             **** ENERGY FILE WAS UPDATED (orca.en.tmp) ****

----------------
TOTAL SCF ENERGY
----------------

Total Energy       :      -1243.33307751138818 Eh          -33832.81307 eV

Components:
Nuclear Repulsion  :       1399.25323689441757 Eh           38075.61630 eV
Electronic Energy  :      -2642.50974324438630 Eh          -71906.34576 eV
One Electron Energy:      -4474.01545982598600 Eh         -121744.15001 eV
Two Electron Energy:       1831.50571658159947 Eh           49837.80425 eV
CPCM Dielectric    :         -0.07657132605056 Eh              -2.08361 eV

Virial components:
Potential Energy   :      -2482.79912440345561 Eh          -67560.39888 eV
Kinetic Energy     :       1239.46604689206742 Eh           33727.58581 eV
Virial Ratio       :          2.00311991653908

DFT components:
N(Alpha)           :       72.000001814557 electrons
N(Beta)            :       72.000001814557 electrons
N(Total)           :      144.000003629115 electrons
E(X)               :      -97.793468873686 Eh       
E(C)               :       -5.271410806845 Eh       
E(XC)              :     -103.064879680531 Eh       

CPCM Solvation Model Properties:
Surface-charge          :         -0.03783975298497
Corrected charge        :         -0.00000000000000
Outlying charge corr.   :          0.00007576749842 Eh               0.00206 eV
Free-energy (cav+disp)  :  This term is not implemented in the current solvation scheme

---------------
SCF CONVERGENCE
---------------

  Last Energy change         ...   -7.0486e-11  Tolerance :   1.0000e-06
  Last MAX-Density change    ...    4.7458e-05  Tolerance :   1.0000e-05
  Last RMS-Density change    ...    2.7718e-07  Tolerance :   1.0000e-06
  Last DIIS Error            ...    8.4862e-06  Tolerance :   1.0000e-06
  Last Orbital Gradient      ...    4.2424e-06  Tolerance :   5.0000e-05
  Last Orbital Rotation      ...    1.6146e-05  Tolerance :   5.0000e-05


----------------------
UHF SPIN CONTAMINATION
----------------------

Warning: in a DFT calculation there is little theoretical justification to 
         calculate <S**2> as in Hartree-Fock theory. We will do it anyways
         but you should keep in mind that the values have only limited relevance

Expectation value of <S**2>     :     0.000000
Ideal value S*(S+1) for S=0.0   :     0.000000
Deviation                       :     0.000000

----------------
ORBITAL ENERGIES
----------------
                 SPIN UP ORBITALS
  NO   OCC          E(Eh)            E(eV) 
   0   1.0000    -101.831726     -2770.9821 
   1   1.0000     -19.297438      -525.1100 
   2   1.0000     -14.571064      -396.4988 
   3   1.0000     -14.543035      -395.7361 
   4   1.0000     -14.531404      -395.4196 
   5   1.0000     -10.398786      -282.9654 
   6   1.0000     -10.390532      -282.7407 
   7   1.0000     -10.376987      -282.3722 
   8   1.0000     -10.375481      -282.3312 
   9   1.0000     -10.346266      -281.5362 
  10   1.0000     -10.343902      -281.4719 
  11   1.0000     -10.331776      -281.1419 
  12   1.0000     -10.330455      -281.1060 
  13   1.0000     -10.317565      -280.7552 
  14   1.0000     -10.310572      -280.5649 
  15   1.0000     -10.309613      -280.5388 
  16   1.0000     -10.308030      -280.4958 
  17   1.0000     -10.304828      -280.4086 
  18   1.0000     -10.304665      -280.4042 
  19   1.0000      -9.473789      -257.7949 
  20   1.0000      -7.202702      -195.9955 
  21   1.0000      -7.202166      -195.9809 
  22   1.0000      -7.202139      -195.9802 
  23   1.0000      -1.095762       -29.8172 
  24   1.0000      -1.087634       -29.5960 
  25   1.0000      -1.063056       -28.9272 
  26   1.0000      -0.931344       -25.3432 
  27   1.0000      -0.895828       -24.3767 
  28   1.0000      -0.854896       -23.2629 
  29   1.0000      -0.837407       -22.7870 
  30   1.0000      -0.796868       -21.6839 
  31   1.0000      -0.781045       -21.2533 
  32   1.0000      -0.763179       -20.7672 
  33   1.0000      -0.745627       -20.2895 
  34   1.0000      -0.724916       -19.7260 
  35   1.0000      -0.705534       -19.1985 
  36   1.0000      -0.665791       -18.1171 
  37   1.0000      -0.653028       -17.7698 
  38   1.0000      -0.635313       -17.2877 
  39   1.0000      -0.612948       -16.6792 
  40   1.0000      -0.592213       -16.1149 
  41   1.0000      -0.575639       -15.6639 
  42   1.0000      -0.551942       -15.0191 
  43   1.0000      -0.538329       -14.6487 
  44   1.0000      -0.523065       -14.2333 
  45   1.0000      -0.517180       -14.0732 
  46   1.0000      -0.510005       -13.8779 
  47   1.0000      -0.494087       -13.4448 
  48   1.0000      -0.488267       -13.2864 
  49   1.0000      -0.486602       -13.2411 
  50   1.0000      -0.480062       -13.0631 
  51   1.0000      -0.466410       -12.6917 
  52   1.0000      -0.454578       -12.3697 
  53   1.0000      -0.445528       -12.1234 
  54   1.0000      -0.442118       -12.0306 
  55   1.0000      -0.435195       -11.8423 
  56   1.0000      -0.431607       -11.7446 
  57   1.0000      -0.418424       -11.3859 
  58   1.0000      -0.413932       -11.2637 
  59   1.0000      -0.393980       -10.7207 
  60   1.0000      -0.380806       -10.3623 
  61   1.0000      -0.366006        -9.9595 
  62   1.0000      -0.352966        -9.6047 
  63   1.0000      -0.343531        -9.3479 
  64   1.0000      -0.319960        -8.7066 
  65   1.0000      -0.296880        -8.0785 
  66   1.0000      -0.281524        -7.6607 
  67   1.0000      -0.278962        -7.5909 
  68   1.0000      -0.275562        -7.4984 
  69   1.0000      -0.274800        -7.4777 
  70   1.0000      -0.270621        -7.3640 
  71   1.0000      -0.260325        -7.0838 
  72   0.0000      -0.090207        -2.4547 
  73   0.0000      -0.046020        -1.2523 
  74   0.0000      -0.041618        -1.1325 
  75   0.0000      -0.016133        -0.4390 
  76   0.0000      -0.011294        -0.3073 
  77   0.0000       0.024785         0.6744 
  78   0.0000       0.034341         0.9345 
  79   0.0000       0.046200         1.2572 
  80   0.0000       0.048873         1.3299 
  81   0.0000       0.056833         1.5465 
  82   0.0000       0.057424         1.5626 

                 SPIN DOWN ORBITALS
  NO   OCC          E(Eh)            E(eV) 
   0   1.0000    -101.831726     -2770.9821 
   1   1.0000     -19.297438      -525.1100 
   2   1.0000     -14.571064      -396.4988 
   3   1.0000     -14.543035      -395.7361 
   4   1.0000     -14.531404      -395.4196 
   5   1.0000     -10.398786      -282.9654 
   6   1.0000     -10.390532      -282.7407 
   7   1.0000     -10.376987      -282.3722 
   8   1.0000     -10.375481      -282.3312 
   9   1.0000     -10.346266      -281.5362 
  10   1.0000     -10.343902      -281.4719 
  11   1.0000     -10.331776      -281.1419 
  12   1.0000     -10.330455      -281.1060 
  13   1.0000     -10.317565      -280.7552 
  14   1.0000     -10.310572      -280.5649 
  15   1.0000     -10.309613      -280.5388 
  16   1.0000     -10.308030      -280.4958 
  17   1.0000     -10.304828      -280.4086 
  18   1.0000     -10.304665      -280.4042 
  19   1.0000      -9.473789      -257.7949 
  20   1.0000      -7.202702      -195.9955 
  21   1.0000      -7.202166      -195.9809 
  22   1.0000      -7.202139      -195.9802 
  23   1.0000      -1.095762       -29.8172 
  24   1.0000      -1.087634       -29.5960 
  25   1.0000      -1.063056       -28.9272 
  26   1.0000      -0.931344       -25.3432 
  27   1.0000      -0.895828       -24.3767 
  28   1.0000      -0.854896       -23.2629 
  29   1.0000      -0.837407       -22.7870 
  30   1.0000      -0.796868       -21.6839 
  31   1.0000      -0.781045       -21.2533 
  32   1.0000      -0.763179       -20.7672 
  33   1.0000      -0.745627       -20.2895 
  34   1.0000      -0.724916       -19.7260 
  35   1.0000      -0.705534       -19.1985 
  36   1.0000      -0.665791       -18.1171 
  37   1.0000      -0.653028       -17.7698 
  38   1.0000      -0.635313       -17.2877 
  39   1.0000      -0.612948       -16.6792 
  40   1.0000      -0.592213       -16.1149 
  41   1.0000      -0.575639       -15.6639 
  42   1.0000      -0.551942       -15.0191 
  43   1.0000      -0.538329       -14.6487 
  44   1.0000      -0.523065       -14.2333 
  45   1.0000      -0.517180       -14.0732 
  46   1.0000      -0.510005       -13.8779 
  47   1.0000      -0.494087       -13.4448 
  48   1.0000      -0.488267       -13.2864 
  49   1.0000      -0.486602       -13.2411 
  50   1.0000      -0.480062       -13.0631 
  51   1.0000      -0.466410       -12.6917 
  52   1.0000      -0.454578       -12.3697 
  53   1.0000      -0.445528       -12.1234 
  54   1.0000      -0.442118       -12.0306 
  55   1.0000      -0.435195       -11.8423 
  56   1.0000      -0.431607       -11.7446 
  57   1.0000      -0.418424       -11.3859 
  58   1.0000      -0.413932       -11.2637 
  59   1.0000      -0.393980       -10.7207 
  60   1.0000      -0.380806       -10.3623 
  61   1.0000      -0.366006        -9.9595 
  62   1.0000      -0.352966        -9.6047 
  63   1.0000      -0.343531        -9.3479 
  64   1.0000      -0.319960        -8.7066 
  65   1.0000      -0.296880        -8.0785 
  66   1.0000      -0.281524        -7.6607 
  67   1.0000      -0.278962        -7.5909 
  68   1.0000      -0.275562        -7.4984 
  69   1.0000      -0.274800        -7.4777 
  70   1.0000      -0.270621        -7.3640 
  71   1.0000      -0.260325        -7.0838 
  72   0.0000      -0.090207        -2.4547 
  73   0.0000      -0.046020        -1.2523 
  74   0.0000      -0.041618        -1.1325 
  75   0.0000      -0.016133        -0.4390 
  76   0.0000      -0.011294        -0.3073 
  77   0.0000       0.024785         0.6744 
  78   0.0000       0.034341         0.9345 
  79   0.0000       0.046200         1.2572 
  80   0.0000       0.048873         1.3299 
  81   0.0000       0.056833         1.5465 
  82   0.0000       0.057424         1.5626 
*Only the first 10 virtual orbitals were printed.

                    ********************************
                    * MULLIKEN POPULATION ANALYSIS *
                    ********************************

--------------------------------------------
MULLIKEN ATOMIC CHARGES AND SPIN POPULATIONS
--------------------------------------------
   0 N :   -0.150739    0.000000
   1 C :    0.080593   -0.000000
   2 C :   -0.141424    0.000000
   3 C :    0.258297   -0.000000
   4 C :   -0.160548    0.000000
   5 C :    0.069265   -0.000000
   6 H :    0.187364    0.000000
   7 H :    0.121820   -0.000000
   8 N :   -0.084303   -0.000000
   9 H :    0.154938    0.000000
  10 H :    0.192020   -0.000000
  11 C :   -0.157184   -0.000000
  12 H :    0.147249   -0.000000
  13 H :    0.143472    0.000000
  14 H :    0.135737   -0.000000
  15 H :    0.213407   -0.000000
  16 N :   -0.181683    0.000000
  17 C :    0.028811   -0.000000
  18 C :    0.183982    0.000000
  19 H :    0.101132    0.000000
  20 O :   -0.398656    0.000000
  21 C :    0.063259    0.000000
  22 C :   -0.122175   -0.000000
  23 C :   -0.166056    0.000000
  24 C :   -0.105784   -0.000000
  25 C :   -0.175387    0.000000
  26 C :   -0.060686   -0.000000
  27 H :    0.134487   -0.000000
  28 H :    0.144192    0.000000
  29 H :    0.145440   -0.000000
  30 H :    0.150764    0.000000
  31 H :    0.122261   -0.000000
  32 Cl:   -0.873864    0.000000
Sum of atomic charges         :    0.0000000
Sum of atomic spin populations:    0.0000000

-----------------------------------------------------
MULLIKEN REDUCED ORBITAL CHARGES AND SPIN POPULATIONS
-----------------------------------------------------
CHARGE
  0 N s       :     3.482016  s :     3.482016
      pz      :     1.350271  p :     3.539362
      px      :     1.092743
      py      :     1.096347
      dz2     :     0.005099  d :     0.116138
      dxz     :     0.022681
      dyz     :     0.020324
      dx2y2   :     0.031419
      dxy     :     0.036614
      f0      :     0.001807  f :     0.012456
      f+1     :     0.001012
      f-1     :     0.001007
      f+2     :     0.001315
      f-2     :     0.000941
      f+3     :     0.002921
      f-3     :     0.003453
      g0      :     0.000028  g :     0.000768
      g+1     :     0.000057
      g-1     :     0.000052
      g+2     :     0.000062
      g-2     :     0.000051
      g+3     :     0.000062
      g-3     :     0.000051
      g+4     :     0.000208
      g-4     :     0.000197

  1 C s       :     3.257697  s :     3.257697
      pz      :     0.882252  p :     2.532580
      px      :     0.919266
      py      :     0.731061
      dz2     :     0.003910  d :     0.108903
      dxz     :     0.010206
      dyz     :     0.037423
      dx2y2   :     0.034608
      dxy     :     0.022757
      f0      :     0.002861  f :     0.018468
      f+1     :     0.000923
      f-1     :     0.001031
      f+2     :     0.001785
      f-2     :     0.002712
      f+3     :     0.004415
      f-3     :     0.004741
      g0      :     0.000071  g :     0.001758
      g+1     :     0.000068
      g-1     :     0.000241
      g+2     :     0.000107
      g-2     :     0.000105
      g+3     :     0.000173
      g-3     :     0.000114
      g+4     :     0.000422
      g-4     :     0.000458

  2 C s       :     3.299671  s :     3.299671
      pz      :     0.969251  p :     2.735888
      px      :     0.804590
      py      :     0.962047
      dz2     :     0.002971  d :     0.092026
      dxz     :     0.020044
      dyz     :     0.012122
      dx2y2   :     0.030353
      dxy     :     0.026537
      f0      :     0.002313  f :     0.012723
      f+1     :     0.000780
      f-1     :     0.000961
      f+2     :     0.001227
      f-2     :     0.001603
      f+3     :     0.002319
      f-3     :     0.003521
      g0      :     0.000047  g :     0.001116
      g+1     :     0.000102
      g-1     :     0.000070
      g+2     :     0.000066
      g-2     :     0.000067
      g+3     :     0.000114
      g-3     :     0.000076
      g+4     :     0.000251
      g-4     :     0.000323

  3 C s       :     3.211634  s :     3.211634
      pz      :     0.839081  p :     2.374750
      px      :     0.780691
      py      :     0.754978
      dz2     :     0.003526  d :     0.128030
      dxz     :     0.036622
      dyz     :     0.041766
      dx2y2   :     0.017470
      dxy     :     0.028645
      f0      :     0.003459  f :     0.025168
      f+1     :     0.001063
      f-1     :     0.001249
      f+2     :     0.002336
      f-2     :     0.003715
      f+3     :     0.006271
      f-3     :     0.007074
      g0      :     0.000072  g :     0.002121
      g+1     :     0.000200
      g-1     :     0.000224
      g+2     :     0.000125
      g-2     :     0.000155
      g+3     :     0.000193
      g-3     :     0.000134
      g+4     :     0.000533
      g-4     :     0.000486

  4 C s       :     3.287694  s :     3.287694
      pz      :     0.977678  p :     2.761314
      px      :     0.983432
      py      :     0.800204
      dz2     :     0.003090  d :     0.097305
      dxz     :     0.011638
      dyz     :     0.019010
      dx2y2   :     0.036499
      dxy     :     0.027068
      f0      :     0.002300  f :     0.013112
      f+1     :     0.000975
      f-1     :     0.000825
      f+2     :     0.001100
      f-2     :     0.001620
      f+3     :     0.003273
      f-3     :     0.003019
      g0      :     0.000047  g :     0.001123
      g+1     :     0.000067
      g-1     :     0.000099
      g+2     :     0.000067
      g-2     :     0.000071
      g+3     :     0.000099
      g-3     :     0.000098
      g+4     :     0.000262
      g-4     :     0.000313

  5 C s       :     3.255653  s :     3.255653
      pz      :     0.875259  p :     2.540297
      px      :     0.735091
      py      :     0.929946
      dz2     :     0.003688  d :     0.114457
      dxz     :     0.038098
      dyz     :     0.010505
      dx2y2   :     0.038606
      dxy     :     0.023560
      f0      :     0.002919  f :     0.018563
      f+1     :     0.000987
      f-1     :     0.000923
      f+2     :     0.002143
      f-2     :     0.002419
      f+3     :     0.004047
      f-3     :     0.005126
      g0      :     0.000067  g :     0.001766
      g+1     :     0.000250
      g-1     :     0.000067
      g+2     :     0.000107
      g-2     :     0.000101
      g+3     :     0.000145
      g-3     :     0.000138
      g+4     :     0.000411
      g-4     :     0.000479

  6 H s       :     0.785222  s :     0.785222
      pz      :     0.010109  p :     0.024348
      px      :     0.006242
      py      :     0.007997
      dz2     :     0.000093  d :     0.002863
      dxz     :     0.001117
      dyz     :     0.000113
      dx2y2   :     0.000240
      dxy     :     0.001300
      f0      :     0.000034  f :     0.000203
      f+1     :     0.000013
      f-1     :     0.000007
      f+2     :     0.000039
      f-2     :     0.000008
      f+3     :     0.000044
      f-3     :     0.000060

  7 H s       :     0.839480  s :     0.839480
      pz      :     0.013620  p :     0.035039
      px      :     0.011096
      py      :     0.010323
      dz2     :     0.000095  d :     0.003429
      dxz     :     0.000171
      dyz     :     0.001335
      dx2y2   :     0.000475
      dxy     :     0.001354
      f0      :     0.000039  f :     0.000231
      f+1     :     0.000009
      f-1     :     0.000015
      f+2     :     0.000036
      f-2     :     0.000019
      f+3     :     0.000052
      f-3     :     0.000061

  8 N s       :     3.468856  s :     3.468856
      pz      :     1.476853  p :     3.510762
      px      :     0.897569
      py      :     1.136340
      dz2     :     0.005227  d :     0.091636
      dxz     :     0.022335
      dyz     :     0.007132
      dx2y2   :     0.030480
      dxy     :     0.026462
      f0      :     0.001687  f :     0.012273
      f+1     :     0.001158
      f-1     :     0.000796
      f+2     :     0.001189
      f-2     :     0.000634
      f+3     :     0.002859
      f-3     :     0.003950
      g0      :     0.000037  g :     0.000777
      g+1     :     0.000082
      g-1     :     0.000027
      g+2     :     0.000065
      g-2     :     0.000060
      g+3     :     0.000073
      g-3     :     0.000029
      g+4     :     0.000211
      g-4     :     0.000193

  9 H s       :     0.812232  s :     0.812232
      pz      :     0.013254  p :     0.029319
      px      :     0.006400
      py      :     0.009665
      dz2     :     0.000055  d :     0.003282
      dxz     :     0.001332
      dyz     :     0.000122
      dx2y2   :     0.000437
      dxy     :     0.001336
      f0      :     0.000039  f :     0.000230
      f+1     :     0.000012
      f-1     :     0.000007
      f+2     :     0.000040
      f-2     :     0.000016
      f+3     :     0.000056
      f-3     :     0.000060

 10 H s       :     0.780343  s :     0.780343
      pz      :     0.010240  p :     0.024511
      px      :     0.008477
      py      :     0.005794
      dz2     :     0.000112  d :     0.002921
      dxz     :     0.000144
      dyz     :     0.001110
      dx2y2   :     0.000311
      dxy     :     0.001244
      f0      :     0.000034  f :     0.000205
      f+1     :     0.000007
      f-1     :     0.000013
      f+2     :     0.000036
      f-2     :     0.000010
      f+3     :     0.000055
      f-3     :     0.000049

 11 C s       :     3.308907  s :     3.308907
      pz      :     1.037542  p :     2.769498
      px      :     0.870121
      py      :     0.861835
      dz2     :     0.010980  d :     0.068120
      dxz     :     0.023671
      dyz     :     0.007906
      dx2y2   :     0.009002
      dxy     :     0.016561
      f0      :     0.001697  f :     0.009684
      f+1     :     0.001396
      f-1     :     0.000863
      f+2     :    -0.000119
      f-2     :     0.002058
      f+3     :     0.002107
      f-3     :     0.001682
      g0      :     0.000065  g :     0.000976
      g+1     :     0.000110
      g-1     :     0.000077
      g+2     :     0.000109
      g-2     :     0.000121
      g+3     :     0.000084
      g-3     :     0.000061
      g+4     :     0.000179
      g-4     :     0.000169

 12 H s       :     0.822450  s :     0.822450
      pz      :     0.011431  p :     0.026675
      px      :     0.008600
      py      :     0.006644
      dz2     :     0.000215  d :     0.003360
      dxz     :     0.000373
      dyz     :     0.001139
      dx2y2   :     0.001015
      dxy     :     0.000618
      f0      :     0.000038  f :     0.000265
      f+1     :     0.000008
      f-1     :     0.000029
      f+2     :     0.000026
      f-2     :     0.000048
      f+3     :     0.000034
      f-3     :     0.000083

 13 H s       :     0.823923  s :     0.823923
      pz      :     0.007574  p :     0.028740
      px      :     0.010809
      py      :     0.010358
      dz2     :     0.000876  d :     0.003596
      dxz     :     0.000801
      dyz     :     0.001098
      dx2y2   :     0.000253
      dxy     :     0.000567
      f0      :     0.000089  f :     0.000269
      f+1     :     0.000038
      f-1     :     0.000044
      f+2     :     0.000027
      f-2     :     0.000057
      f+3     :     0.000004
      f-3     :     0.000009

 14 H s       :     0.833830  s :     0.833830
      pz      :     0.008237  p :     0.026761
      px      :     0.009202
      py      :     0.009322
      dz2     :     0.001343  d :     0.003407
      dxz     :     0.000245
      dyz     :     0.000442
      dx2y2   :     0.000505
      dxy     :     0.000872
      f0      :     0.000067  f :     0.000265
      f+1     :     0.000059
      f-1     :     0.000005
      f+2     :     0.000030
      f-2     :     0.000052
      f+3     :     0.000021
      f-3     :     0.000032

 15 H s       :     0.676139  s :     0.676139
      pz      :     0.023185  p :     0.100676
      px      :     0.020629
      py      :     0.056862
      dz2     :     0.000688  d :     0.009060
      dxz     :     0.000532
      dyz     :     0.003331
      dx2y2   :     0.002032
      dxy     :     0.002478
      f0      :     0.000123  f :     0.000718
      f+1     :     0.000019
      f-1     :     0.000065
      f+2     :     0.000125
      f-2     :     0.000086
      f+3     :     0.000136
      f-3     :     0.000164

 16 N s       :     3.657685  s :     3.657685
      pz      :     1.065918  p :     3.421074
      px      :     0.907450
      py      :     1.447707
      dz2     :     0.005832  d :     0.090893
      dxz     :     0.031884
      dyz     :     0.012634
      dx2y2   :     0.021987
      dxy     :     0.018556
      f0      :     0.001550  f :     0.011218
      f+1     :     0.000972
      f-1     :     0.000325
      f+2     :     0.001652
      f-2     :     0.001586
      f+3     :     0.002062
      f-3     :     0.003072
      g0      :     0.000037  g :     0.000813
      g+1     :     0.000114
      g-1     :     0.000047
      g+2     :     0.000057
      g-2     :     0.000053
      g+3     :     0.000088
      g-3     :     0.000036
      g+4     :     0.000205
      g-4     :     0.000175

 17 C s       :     3.243042  s :     3.243042
      pz      :     0.928772  p :     2.598803
      px      :     0.825747
      py      :     0.844284
      dz2     :     0.004815  d :     0.112061
      dxz     :     0.019411
      dyz     :     0.015690
      dx2y2   :     0.048098
      dxy     :     0.024047
      f0      :     0.002272  f :     0.015647
      f+1     :     0.001020
      f-1     :     0.000615
      f+2     :     0.000936
      f-2     :     0.002042
      f+3     :     0.003356
      f-3     :     0.005406
      g0      :     0.000070  g :     0.001636
      g+1     :     0.000115
      g-1     :     0.000140
      g+2     :     0.000095
      g-2     :     0.000107
      g+3     :     0.000195
      g-3     :     0.000082
      g+4     :     0.000414
      g-4     :     0.000418

 18 C s       :     3.213078  s :     3.213078
      pz      :     0.720093  p :     2.403809
      px      :     0.848176
      py      :     0.835541
      dz2     :     0.008338  d :     0.171841
      dxz     :     0.031456
      dyz     :     0.033257
      dx2y2   :     0.045764
      dxy     :     0.053026
      f0      :     0.002149  f :     0.024411
      f+1     :     0.001304
      f-1     :     0.001525
      f+2     :     0.002540
      f-2     :     0.003195
      f+3     :     0.003612
      f-3     :     0.010085
      g0      :     0.000147  g :     0.002880
      g+1     :     0.000157
      g-1     :     0.000184
      g+2     :     0.000151
      g-2     :     0.000263
      g+3     :     0.000394
      g-3     :     0.000160
      g+4     :     0.000664
      g-4     :     0.000760

 19 H s       :     0.862986  s :     0.862986
      pz      :     0.011713  p :     0.032105
      px      :     0.008604
      py      :     0.011788
      dz2     :     0.000173  d :     0.003555
      dxz     :     0.000155
      dyz     :     0.001553
      dx2y2   :     0.000670
      dxy     :     0.001004
      f0      :     0.000039  f :     0.000222
      f+1     :     0.000006
      f-1     :     0.000016
      f+2     :     0.000042
      f-2     :     0.000022
      f+3     :     0.000043
      f-3     :     0.000054

 20 O s       :     3.785218  s :     3.785218
      pz      :     1.363522  p :     4.573926
      px      :     1.675716
      py      :     1.534688
      dz2     :     0.003557  d :     0.035627
      dxz     :     0.005225
      dyz     :     0.008478
      dx2y2   :     0.009347
      dxy     :     0.009020
      f0      :     0.000278  f :     0.003677
      f+1     :     0.000211
      f-1     :     0.000325
      f+2     :     0.000163
      f-2     :     0.000852
      f+3     :     0.000863
      f-3     :     0.000984
      g0      :     0.000016  g :     0.000209
      g+1     :     0.000012
      g-1     :     0.000020
      g+2     :     0.000005
      g-2     :     0.000029
      g+3     :     0.000030
      g-3     :     0.000010
      g+4     :     0.000044
      g-4     :     0.000041

 21 C s       :     3.263844  s :     3.263844
      pz      :     0.882467  p :     2.536748
      px      :     0.870533
      py      :     0.783748
      dz2     :     0.034833  d :     0.116102
      dxz     :     0.016149
      dyz     :     0.017302
      dx2y2   :     0.022722
      dxy     :     0.025096
      f0      :     0.001590  f :     0.018603
      f+1     :     0.002448
      f-1     :     0.002082
      f+2     :     0.002999
      f-2     :     0.002909
      f+3     :     0.002992
      f-3     :     0.003582
      g0      :     0.000096  g :     0.001443
      g+1     :     0.000110
      g-1     :     0.000180
      g+2     :     0.000165
      g-2     :     0.000163
      g+3     :     0.000213
      g-3     :     0.000185
      g+4     :     0.000148
      g-4     :     0.000183

 22 C s       :     3.275003  s :     3.275003
      pz      :     0.916877  p :     2.725100
      px      :     0.903208
      py      :     0.905015
      dz2     :     0.013000  d :     0.106934
      dxz     :     0.011078
      dyz     :     0.026881
      dx2y2   :     0.031561
      dxy     :     0.024415
      f0      :     0.001490  f :     0.013966
      f+1     :     0.002307
      f-1     :     0.001038
      f+2     :     0.002004
      f-2     :     0.002495
      f+3     :     0.001389
      f-3     :     0.003243
      g0      :     0.000077  g :     0.001172
      g+1     :     0.000115
      g-1     :     0.000093
      g+2     :     0.000112
      g-2     :     0.000115
      g+3     :     0.000191
      g-3     :     0.000101
      g+4     :     0.000221
      g-4     :     0.000147

 23 C s       :     3.274121  s :     3.274121
      pz      :     0.938186  p :     2.763388
      px      :     0.944879
      py      :     0.880323
      dz2     :     0.015236  d :     0.114075
      dxz     :     0.019563
      dyz     :     0.026948
      dx2y2   :     0.029682
      dxy     :     0.022646
      f0      :     0.001909  f :     0.013282
      f+1     :     0.001270
      f-1     :     0.001310
      f+2     :     0.002347
      f-2     :     0.002205
      f+3     :     0.000941
      f-3     :     0.003300
      g0      :     0.000068  g :     0.001190
      g+1     :     0.000049
      g-1     :     0.000193
      g+2     :     0.000112
      g-2     :     0.000128
      g+3     :     0.000170
      g-3     :     0.000135
      g+4     :     0.000196
      g-4     :     0.000139

 24 C s       :     3.254620  s :     3.254620
      pz      :     0.893955  p :     2.724837
      px      :     0.897456
      py      :     0.933425
      dz2     :     0.028834  d :     0.112049
      dxz     :     0.016856
      dyz     :     0.014482
      dx2y2   :     0.024292
      dxy     :     0.027585
      f0      :     0.001159  f :     0.013093
      f+1     :     0.002254
      f-1     :     0.001757
      f+2     :     0.002101
      f-2     :     0.002049
      f+3     :     0.001830
      f-3     :     0.001943
      g0      :     0.000064  g :     0.001185
      g+1     :     0.000103
      g-1     :     0.000120
      g+2     :     0.000161
      g-2     :     0.000156
      g+3     :     0.000198
      g-3     :     0.000188
      g+4     :     0.000086
      g-4     :     0.000110

 25 C s       :     3.268221  s :     3.268221
      pz      :     0.960236  p :     2.776582
      px      :     0.903063
      py      :     0.913283
      dz2     :     0.014775  d :     0.115999
      dxz     :     0.012060
      dyz     :     0.033490
      dx2y2   :     0.027132
      dxy     :     0.028541
      f0      :     0.001483  f :     0.013397
      f+1     :     0.002278
      f-1     :     0.000849
      f+2     :     0.001983
      f-2     :     0.002456
      f+3     :     0.001227
      f-3     :     0.003120
      g0      :     0.000075  g :     0.001188
      g+1     :     0.000121
      g-1     :     0.000092
      g+2     :     0.000119
      g-2     :     0.000122
      g+3     :     0.000197
      g-3     :     0.000105
      g+4     :     0.000212
      g-4     :     0.000145

 26 C s       :     3.288314  s :     3.288314
      pz      :     0.902898  p :     2.659491
      px      :     0.906516
      py      :     0.850077
      dz2     :     0.015714  d :     0.097570
      dxz     :     0.013520
      dyz     :     0.018939
      dx2y2   :     0.026129
      dxy     :     0.023268
      f0      :     0.002068  f :     0.014129
      f+1     :     0.001364
      f-1     :     0.001493
      f+2     :     0.002487
      f-2     :     0.002279
      f+3     :     0.000970
      f-3     :     0.003468
      g0      :     0.000072  g :     0.001182
      g+1     :     0.000049
      g-1     :     0.000194
      g+2     :     0.000115
      g-2     :     0.000124
      g+3     :     0.000167
      g-3     :     0.000132
      g+4     :     0.000194
      g-4     :     0.000135

 27 H s       :     0.833911  s :     0.833911
      pz      :     0.007851  p :     0.028068
      px      :     0.010711
      py      :     0.009506
      dz2     :     0.001030  d :     0.003309
      dxz     :     0.000615
      dyz     :     0.000243
      dx2y2   :     0.000763
      dxy     :     0.000658
      f0      :     0.000026  f :     0.000226
      f+1     :     0.000024
      f-1     :     0.000051
      f+2     :     0.000041
      f-2     :     0.000040
      f+3     :     0.000018
      f-3     :     0.000026

 28 H s       :     0.826477  s :     0.826477
      pz      :     0.009722  p :     0.026079
      px      :     0.007018
      py      :     0.009339
      dz2     :     0.000957  d :     0.003045
      dxz     :     0.000225
      dyz     :     0.000510
      dx2y2   :     0.000560
      dxy     :     0.000793
      f0      :     0.000015  f :     0.000207
      f+1     :     0.000062
      f-1     :     0.000009
      f+2     :     0.000026
      f-2     :     0.000041
      f+3     :     0.000030
      f-3     :     0.000024

 29 H s       :     0.825489  s :     0.825489
      pz      :     0.010665  p :     0.025869
      px      :     0.009662
      py      :     0.005542
      dz2     :     0.000087  d :     0.002998
      dxz     :     0.000303
      dyz     :     0.001115
      dx2y2   :     0.000876
      dxy     :     0.000617
      f0      :     0.000027  f :     0.000204
      f+1     :     0.000007
      f-1     :     0.000016
      f+2     :     0.000022
      f-2     :     0.000035
      f+3     :     0.000025
      f-3     :     0.000072

 30 H s       :     0.820283  s :     0.820283
      pz      :     0.008906  p :     0.025749
      px      :     0.010127
      py      :     0.006715
      dz2     :     0.001024  d :     0.002997
      dxz     :     0.000525
      dyz     :     0.000226
      dx2y2   :     0.000687
      dxy     :     0.000535
      f0      :     0.000028  f :     0.000207
      f+1     :     0.000018
      f-1     :     0.000046
      f+2     :     0.000042
      f-2     :     0.000032
      f+3     :     0.000017
      f-3     :     0.000024

 31 H s       :     0.845885  s :     0.845885
      pz      :     0.007800  p :     0.028449
      px      :     0.009814
      py      :     0.010836
      dz2     :     0.000799  d :     0.003181
      dxz     :     0.000431
      dyz     :     0.000540
      dx2y2   :     0.000556
      dxy     :     0.000856
      f0      :     0.000015  f :     0.000224
      f+1     :     0.000069
      f-1     :     0.000009
      f+2     :     0.000036
      f-2     :     0.000041
      f+3     :     0.000029
      f-3     :     0.000024

 32 Cls       :     5.966207  s :     5.966207
      pz      :     3.990557  p :    11.902199
      px      :     3.970622
      py      :     3.941020
      dz2     :     0.001091  d :     0.004961
      dxz     :     0.000067
      dyz     :     0.000421
      dx2y2   :     0.001576
      dxy     :     0.001807
      f0      :     0.000022  f :     0.000480
      f+1     :     0.000028
      f-1     :     0.000110
      f+2     :     0.000024
      f-2     :     0.000018
      f+3     :     0.000218
      f-3     :     0.000058
      g0      :     0.000002  g :     0.000017
      g+1     :     0.000000
      g-1     :     0.000001
      g+2     :     0.000002
      g-2     :     0.000002
      g+3     :     0.000001
      g-3     :     0.000000
      g+4     :     0.000001
      g-4     :     0.000007


SPIN
  0 N s       :     0.000000  s :     0.000000
      pz      :    -0.000000  p :    -0.000000
      px      :    -0.000000
      py      :    -0.000000
      dz2     :     0.000000  d :     0.000000
      dxz     :     0.000000
      dyz     :     0.000000
      dx2y2   :     0.000000
      dxy     :     0.000000
      f0      :    -0.000000  f :     0.000000
      f+1     :     0.000000
      f-1     :    -0.000000
      f+2     :     0.000000
      f-2     :     0.000000
      f+3     :    -0.000000
      f-3     :     0.000000
      g0      :     0.000000  g :     0.000000
      g+1     :    -0.000000
      g-1     :     0.000000
      g+2     :    -0.000000
      g-2     :     0.000000
      g+3     :     0.000000
      g-3     :     0.000000
      g+4     :     0.000000
      g-4     :    -0.000000

  1 C s       :    -0.000000  s :    -0.000000
      pz      :    -0.000000  p :    -0.000000
      px      :    -0.000000
      py      :    -0.000000
      dz2     :    -0.000000  d :    -0.000000
      dxz     :     0.000000
      dyz     :    -0.000000
      dx2y2   :     0.000000
      dxy     :    -0.000000
      f0      :    -0.000000  f :    -0.000000
      f+1     :    -0.000000
      f-1     :    -0.000000
      f+2     :     0.000000
      f-2     :    -0.000000
      f+3     :    -0.000000
      f-3     :    -0.000000
      g0      :    -0.000000  g :    -0.000000
      g+1     :     0.000000
      g-1     :    -0.000000
      g+2     :    -0.000000
      g-2     :    -0.000000
      g+3     :    -0.000000
      g-3     :    -0.000000
      g+4     :    -0.000000
      g-4     :     0.000000

  2 C s       :     0.000000  s :     0.000000
      pz      :     0.000000  p :     0.000000
      px      :     0.000000
      py      :     0.000000
      dz2     :     0.000000  d :     0.000000
      dxz     :     0.000000
      dyz     :     0.000000
      dx2y2   :     0.000000
      dxy     :     0.000000
      f0      :    -0.000000  f :     0.000000
      f+1     :     0.000000
      f-1     :    -0.000000
      f+2     :     0.000000
      f-2     :     0.000000
      f+3     :     0.000000
      f-3     :     0.000000
      g0      :     0.000000  g :    -0.000000
      g+1     :    -0.000000
      g-1     :    -0.000000
      g+2     :     0.000000
      g-2     :    -0.000000
      g+3     :    -0.000000
      g-3     :    -0.000000
      g+4     :    -0.000000
      g-4     :    -0.000000

  3 C s       :    -0.000000  s :    -0.000000
      pz      :     0.000000  p :     0.000000
      px      :     0.000000
      py      :     0.000000
      dz2     :    -0.000000  d :    -0.000000
      dxz     :    -0.000000
      dyz     :     0.000000
      dx2y2   :     0.000000
      dxy     :    -0.000000
      f0      :     0.000000  f :    -0.000000
      f+1     :     0.000000
      f-1     :     0.000000
      f+2     :     0.000000
      f-2     :     0.000000
      f+3     :    -0.000000
      f-3     :    -0.000000
      g0      :    -0.000000  g :     0.000000
      g+1     :     0.000000
      g-1     :     0.000000
      g+2     :    -0.000000
      g-2     :     0.000000
      g+3     :    -0.000000
      g-3     :     0.000000
      g+4     :     0.000000
      g-4     :    -0.000000

  4 C s       :     0.000000  s :     0.000000
      pz      :     0.000000  p :     0.000000
      px      :     0.000000
      py      :     0.000000
      dz2     :     0.000000  d :     0.000000
      dxz     :     0.000000
      dyz     :     0.000000
      dx2y2   :     0.000000
      dxy     :     0.000000
      f0      :     0.000000  f :     0.000000
      f+1     :    -0.000000
      f-1     :     0.000000
      f+2     :     0.000000
      f-2     :     0.000000
      f+3     :    -0.000000
      f-3     :     0.000000
      g0      :    -0.000000  g :    -0.000000
      g+1     :    -0.000000
      g-1     :     0.000000
      g+2     :     0.000000
      g-2     :     0.000000
      g+3     :     0.000000
      g-3     :     0.000000
      g+4     :    -0.000000
      g-4     :    -0.000000

  5 C s       :    -0.000000  s :    -0.000000
      pz      :    -0.000000  p :    -0.000000
      px      :    -0.000000
      py      :    -0.000000
      dz2     :     0.000000  d :     0.000000
      dxz     :     0.000000
      dyz     :    -0.000000
      dx2y2   :     0.000000
      dxy     :    -0.000000
      f0      :    -0.000000  f :     0.000000
      f+1     :    -0.000000
      f-1     :    -0.000000
      f+2     :     0.000000
      f-2     :     0.000000
      f+3     :    -0.000000
      f-3     :     0.000000
      g0      :    -0.000000  g :    -0.000000
      g+1     :     0.000000
      g-1     :     0.000000
      g+2     :    -0.000000
      g-2     :     0.000000
      g+3     :    -0.000000
      g-3     :    -0.000000
      g+4     :     0.000000
      g-4     :    -0.000000

  6 H s       :     0.000000  s :     0.000000
      pz      :     0.000000  p :     0.000000
      px      :     0.000000
      py      :    -0.000000
      dz2     :     0.000000  d :     0.000000
      dxz     :     0.000000
      dyz     :     0.000000
      dx2y2   :     0.000000
      dxy     :    -0.000000
      f0      :     0.000000  f :    -0.000000
      f+1     :    -0.000000
      f-1     :    -0.000000
      f+2     :     0.000000
      f-2     :     0.000000
      f+3     :     0.000000
      f-3     :    -0.000000

  7 H s       :    -0.000000  s :    -0.000000
      pz      :     0.000000  p :    -0.000000
      px      :    -0.000000
      py      :    -0.000000
      dz2     :    -0.000000  d :    -0.000000
      dxz     :    -0.000000
      dyz     :    -0.000000
      dx2y2   :    -0.000000
      dxy     :    -0.000000
      f0      :    -0.000000  f :    -0.000000
      f+1     :     0.000000
      f-1     :     0.000000
      f+2     :     0.000000
      f-2     :    -0.000000
      f+3     :    -0.000000
      f-3     :    -0.000000

  8 N s       :     0.000000  s :     0.000000
      pz      :    -0.000000  p :    -0.000000
      px      :    -0.000000
      py      :    -0.000000
      dz2     :     0.000000  d :     0.000000
      dxz     :    -0.000000
      dyz     :     0.000000
      dx2y2   :     0.000000
      dxy     :     0.000000
      f0      :     0.000000  f :     0.000000
      f+1     :    -0.000000
      f-1     :     0.000000
      f+2     :    -0.000000
      f-2     :     0.000000
      f+3     :     0.000000
      f-3     :     0.000000
      g0      :    -0.000000  g :    -0.000000
      g+1     :    -0.000000
      g-1     :     0.000000
      g+2     :     0.000000
      g-2     :     0.000000
      g+3     :    -0.000000
      g-3     :    -0.000000
      g+4     :    -0.000000
      g-4     :     0.000000

  9 H s       :     0.000000  s :     0.000000
      pz      :    -0.000000  p :     0.000000
      px      :     0.000000
      py      :     0.000000
      dz2     :    -0.000000  d :    -0.000000
      dxz     :    -0.000000
      dyz     :     0.000000
      dx2y2   :    -0.000000
      dxy     :    -0.000000
      f0      :    -0.000000  f :    -0.000000
      f+1     :    -0.000000
      f-1     :    -0.000000
      f+2     :    -0.000000
      f-2     :    -0.000000
      f+3     :    -0.000000
      f-3     :    -0.000000

 10 H s       :    -0.000000  s :    -0.000000
      pz      :    -0.000000  p :    -0.000000
      px      :    -0.000000
      py      :    -0.000000
      dz2     :    -0.000000  d :    -0.000000
      dxz     :     0.000000
      dyz     :    -0.000000
      dx2y2   :    -0.000000
      dxy     :    -0.000000
      f0      :    -0.000000  f :    -0.000000
      f+1     :    -0.000000
      f-1     :     0.000000
      f+2     :    -0.000000
      f-2     :    -0.000000
      f+3     :    -0.000000
      f-3     :    -0.000000

 11 C s       :     0.000000  s :     0.000000
      pz      :    -0.000000  p :    -0.000000
      px      :    -0.000000
      py      :    -0.000000
      dz2     :    -0.000000  d :    -0.000000
      dxz     :    -0.000000
      dyz     :     0.000000
      dx2y2   :     0.000000
      dxy     :    -0.000000
      f0      :     0.000000  f :    -0.000000
      f+1     :     0.000000
      f-1     :    -0.000000
      f+2     :    -0.000000
      f-2     :     0.000000
      f+3     :    -0.000000
      f-3     :     0.000000
      g0      :     0.000000  g :    -0.000000
      g+1     :    -0.000000
      g-1     :    -0.000000
      g+2     :    -0.000000
      g-2     :     0.000000
      g+3     :    -0.000000
      g-3     :     0.000000
      g+4     :    -0.000000
      g-4     :    -0.000000

 12 H s       :    -0.000000  s :    -0.000000
      pz      :     0.000000  p :     0.000000
      px      :     0.000000
      py      :    -0.000000
      dz2     :    -0.000000  d :     0.000000
      dxz     :     0.000000
      dyz     :     0.000000
      dx2y2   :     0.000000
      dxy     :     0.000000
      f0      :    -0.000000  f :    -0.000000
      f+1     :    -0.000000
      f-1     :    -0.000000
      f+2     :     0.000000
      f-2     :     0.000000
      f+3     :    -0.000000
      f-3     :    -0.000000

 13 H s       :     0.000000  s :     0.000000
      pz      :     0.000000  p :     0.000000
      px      :     0.000000
      py      :     0.000000
      dz2     :     0.000000  d :     0.000000
      dxz     :     0.000000
      dyz     :     0.000000
      dx2y2   :    -0.000000
      dxy     :     0.000000
      f0      :    -0.000000  f :    -0.000000
      f+1     :    -0.000000
      f-1     :    -0.000000
      f+2     :     0.000000
      f-2     :    -0.000000
      f+3     :    -0.000000
      f-3     :     0.000000

 14 H s       :    -0.000000  s :    -0.000000
      pz      :    -0.000000  p :    -0.000000
      px      :    -0.000000
      py      :     0.000000
      dz2     :     0.000000  d :    -0.000000
      dxz     :    -0.000000
      dyz     :    -0.000000
      dx2y2   :    -0.000000
      dxy     :     0.000000
      f0      :    -0.000000  f :    -0.000000
      f+1     :    -0.000000
      f-1     :    -0.000000
      f+2     :    -0.000000
      f-2     :     0.000000
      f+3     :    -0.000000
      f-3     :     0.000000

 15 H s       :    -0.000000  s :    -0.000000
      pz      :     0.000000  p :     0.000000
      px      :     0.000000
      py      :    -0.000000
      dz2     :    -0.000000  d :    -0.000000
      dxz     :     0.000000
      dyz     :     0.000000
      dx2y2   :    -0.000000
      dxy     :    -0.000000
      f0      :     0.000000  f :    -0.000000
      f+1     :     0.000000
      f-1     :    -0.000000
      f+2     :     0.000000
      f-2     :    -0.000000
      f+3     :    -0.000000
      f-3     :    -0.000000

 16 N s       :     0.000000  s :     0.000000
      pz      :    -0.000000  p :     0.000000
      px      :     0.000000
      py      :    -0.000000
      dz2     :    -0.000000  d :     0.000000
      dxz     :     0.000000
      dyz     :    -0.000000
      dx2y2   :     0.000000
      dxy     :     0.000000
      f0      :     0.000000  f :     0.000000
      f+1     :     0.000000
      f-1     :     0.000000
      f+2     :    -0.000000
      f-2     :    -0.000000
      f+3     :     0.000000
      f-3     :    -0.000000
      g0      :    -0.000000  g :     0.000000
      g+1     :     0.000000
      g-1     :     0.000000
      g+2     :    -0.000000
      g-2     :     0.000000
      g+3     :     0.000000
      g-3     :     0.000000
      g+4     :     0.000000
      g-4     :     0.000000

 17 C s       :    -0.000000  s :    -0.000000
      pz      :    -0.000000  p :    -0.000000
      px      :     0.000000
      py      :    -0.000000
      dz2     :    -0.000000  d :    -0.000000
      dxz     :     0.000000
      dyz     :    -0.000000
      dx2y2   :    -0.000000
      dxy     :    -0.000000
      f0      :     0.000000  f :    -0.000000
      f+1     :     0.000000
      f-1     :    -0.000000
      f+2     :     0.000000
      f-2     :     0.000000
      f+3     :    -0.000000
      f-3     :     0.000000
      g0      :    -0.000000  g :    -0.000000
      g+1     :    -0.000000
      g-1     :    -0.000000
      g+2     :     0.000000
      g-2     :    -0.000000
      g+3     :     0.000000
      g-3     :    -0.000000
      g+4     :    -0.000000
      g-4     :    -0.000000

 18 C s       :     0.000000  s :     0.000000
      pz      :     0.000000  p :     0.000000
      px      :     0.000000
      py      :     0.000000
      dz2     :     0.000000  d :    -0.000000
      dxz     :    -0.000000
      dyz     :    -0.000000
      dx2y2   :     0.000000
      dxy     :    -0.000000
      f0      :    -0.000000  f :    -0.000000
      f+1     :    -0.000000
      f-1     :     0.000000
      f+2     :    -0.000000
      f-2     :     0.000000
      f+3     :    -0.000000
      f-3     :    -0.000000
      g0      :    -0.000000  g :     0.000000
      g+1     :    -0.000000
      g-1     :    -0.000000
      g+2     :    -0.000000
      g-2     :     0.000000
      g+3     :    -0.000000
      g-3     :     0.000000
      g+4     :     0.000000
      g-4     :     0.000000

 19 H s       :     0.000000  s :     0.000000
      pz      :    -0.000000  p :     0.000000
      px      :     0.000000
      py      :     0.000000
      dz2     :     0.000000  d :     0.000000
      dxz     :    -0.000000
      dyz     :    -0.000000
      dx2y2   :    -0.000000
      dxy     :     0.000000
      f0      :     0.000000  f :    -0.000000
      f+1     :     0.000000
      f-1     :    -0.000000
      f+2     :     0.000000
      f-2     :    -0.000000
      f+3     :     0.000000
      f-3     :    -0.000000

 20 O s       :     0.000000  s :     0.000000
      pz      :     0.000000  p :    -0.000000
      px      :    -0.000000
      py      :    -0.000000
      dz2     :    -0.000000  d :    -0.000000
      dxz     :     0.000000
      dyz     :    -0.000000
      dx2y2   :     0.000000
      dxy     :    -0.000000
      f0      :     0.000000  f :    -0.000000
      f+1     :    -0.000000
      f-1     :    -0.000000
      f+2     :    -0.000000
      f-2     :    -0.000000
      f+3     :    -0.000000
      f-3     :    -0.000000
      g0      :    -0.000000  g :    -0.000000
      g+1     :    -0.000000
      g-1     :    -0.000000
      g+2     :     0.000000
      g-2     :    -0.000000
      g+3     :    -0.000000
      g-3     :    -0.000000
      g+4     :    -0.000000
      g-4     :    -0.000000

 21 C s       :     0.000000  s :     0.000000
      pz      :     0.000000  p :     0.000000
      px      :     0.000000
      py      :     0.000000
      dz2     :    -0.000000  d :    -0.000000
      dxz     :    -0.000000
      dyz     :     0.000000
      dx2y2   :     0.000000
      dxy     :    -0.000000
      f0      :     0.000000  f :    -0.000000
      f+1     :    -0.000000
      f-1     :    -0.000000
      f+2     :     0.000000
      f-2     :     0.000000
      f+3     :    -0.000000
      f-3     :     0.000000
      g0      :     0.000000  g :    -0.000000
      g+1     :    -0.000000
      g-1     :    -0.000000
      g+2     :    -0.000000
      g-2     :    -0.000000
      g+3     :    -0.000000
      g-3     :    -0.000000
      g+4     :     0.000000
      g-4     :     0.000000

 22 C s       :    -0.000000  s :    -0.000000
      pz      :    -0.000000  p :    -0.000000
      px      :     0.000000
      py      :    -0.000000
      dz2     :     0.000000  d :     0.000000
      dxz     :     0.000000
      dyz     :    -0.000000
      dx2y2   :     0.000000
      dxy     :    -0.000000
      f0      :    -0.000000  f :    -0.000000
      f+1     :     0.000000
      f-1     :    -0.000000
      f+2     :     0.000000
      f-2     :    -0.000000
      f+3     :    -0.000000
      f-3     :    -0.000000
      g0      :    -0.000000  g :    -0.000000
      g+1     :    -0.000000
      g-1     :    -0.000000
      g+2     :     0.000000
      g-2     :     0.000000
      g+3     :    -0.000000
      g-3     :     0.000000
      g+4     :    -0.000000
      g-4     :    -0.000000

 23 C s       :     0.000000  s :     0.000000
      pz      :    -0.000000  p :     0.000000
      px      :     0.000000
      py      :    -0.000000
      dz2     :    -0.000000  d :     0.000000
      dxz     :     0.000000
      dyz     :     0.000000
      dx2y2   :    -0.000000
      dxy     :     0.000000
      f0      :     0.000000  f :     0.000000
      f+1     :    -0.000000
      f-1     :     0.000000
      f+2     :    -0.000000
      f-2     :     0.000000
      f+3     :    -0.000000
      f-3     :     0.000000
      g0      :     0.000000  g :     0.000000
      g+1     :     0.000000
      g-1     :     0.000000
      g+2     :     0.000000
      g-2     :     0.000000
      g+3     :     0.000000
      g-3     :    -0.000000
      g+4     :    -0.000000
      g-4     :    -0.000000

 24 C s       :    -0.000000  s :    -0.000000
      pz      :    -0.000000  p :    -0.000000
      px      :    -0.000000
      py      :    -0.000000
      dz2     :    -0.000000  d :    -0.000000
      dxz     :     0.000000
      dyz     :    -0.000000
      dx2y2   :    -0.000000
      dxy     :    -0.000000
      f0      :    -0.000000  f :    -0.000000
      f+1     :    -0.000000
      f-1     :    -0.000000
      f+2     :    -0.000000
      f-2     :    -0.000000
      f+3     :    -0.000000
      f-3     :    -0.000000
      g0      :     0.000000  g :    -0.000000
      g+1     :    -0.000000
      g-1     :    -0.000000
      g+2     :    -0.000000
      g-2     :    -0.000000
      g+3     :    -0.000000
      g-3     :     0.000000
      g+4     :    -0.000000
      g-4     :     0.000000

 25 C s       :     0.000000  s :     0.000000
      pz      :     0.000000  p :     0.000000
      px      :    -0.000000
      py      :     0.000000
      dz2     :    -0.000000  d :    -0.000000
      dxz     :    -0.000000
      dyz     :     0.000000
      dx2y2   :    -0.000000
      dxy     :    -0.000000
      f0      :     0.000000  f :     0.000000
      f+1     :     0.000000
      f-1     :     0.000000
      f+2     :    -0.000000
      f-2     :     0.000000
      f+3     :    -0.000000
      f-3     :     0.000000
      g0      :    -0.000000  g :     0.000000
      g+1     :    -0.000000
      g-1     :     0.000000
      g+2     :     0.000000
      g-2     :     0.000000
      g+3     :    -0.000000
      g-3     :     0.000000
      g+4     :     0.000000
      g-4     :     0.000000

 26 C s       :    -0.000000  s :    -0.000000
      pz      :    -0.000000  p :    -0.000000
      px      :    -0.000000
      py      :     0.000000
      dz2     :     0.000000  d :    -0.000000
      dxz     :    -0.000000
      dyz     :    -0.000000
      dx2y2   :    -0.000000
      dxy     :    -0.000000
      f0      :     0.000000  f :    -0.000000
      f+1     :     0.000000
      f-1     :    -0.000000
      f+2     :     0.000000
      f-2     :    -0.000000
      f+3     :    -0.000000
      f-3     :     0.000000
      g0      :    -0.000000  g :    -0.000000
      g+1     :     0.000000
      g-1     :    -0.000000
      g+2     :    -0.000000
      g-2     :    -0.000000
      g+3     :     0.000000
      g-3     :    -0.000000
      g+4     :    -0.000000
      g-4     :    -0.000000

 27 H s       :    -0.000000  s :    -0.000000
      pz      :    -0.000000  p :    -0.000000
      px      :    -0.000000
      py      :    -0.000000
      dz2     :     0.000000  d :    -0.000000
      dxz     :    -0.000000
      dyz     :    -0.000000
      dx2y2   :     0.000000
      dxy     :    -0.000000
      f0      :     0.000000  f :    -0.000000
      f+1     :    -0.000000
      f-1     :    -0.000000
      f+2     :    -0.000000
      f-2     :    -0.000000
      f+3     :    -0.000000
      f-3     :     0.000000

 28 H s       :     0.000000  s :     0.000000
      pz      :    -0.000000  p :    -0.000000
      px      :    -0.000000
      py      :    -0.000000
      dz2     :     0.000000  d :    -0.000000
      dxz     :    -0.000000
      dyz     :    -0.000000
      dx2y2   :    -0.000000
      dxy     :    -0.000000
      f0      :    -0.000000  f :    -0.000000
      f+1     :     0.000000
      f-1     :    -0.000000
      f+2     :    -0.000000
      f-2     :    -0.000000
      f+3     :    -0.000000
      f-3     :    -0.000000

 29 H s       :    -0.000000  s :    -0.000000
      pz      :     0.000000  p :    -0.000000
      px      :     0.000000
      py      :    -0.000000
      dz2     :     0.000000  d :     0.000000
      dxz     :    -0.000000
      dyz     :    -0.000000
      dx2y2   :     0.000000
      dxy     :     0.000000
      f0      :    -0.000000  f :    -0.000000
      f+1     :    -0.000000
      f-1     :    -0.000000
      f+2     :    -0.000000
      f-2     :    -0.000000
      f+3     :    -0.000000
      f-3     :     0.000000

 30 H s       :     0.000000  s :     0.000000
      pz      :    -0.000000  p :    -0.000000
      px      :    -0.000000
      py      :     0.000000
      dz2     :    -0.000000  d :     0.000000
      dxz     :     0.000000
      dyz     :     0.000000
      dx2y2   :     0.000000
      dxy     :    -0.000000
      f0      :     0.000000  f :     0.000000
      f+1     :     0.000000
      f-1     :     0.000000
      f+2     :     0.000000
      f-2     :     0.000000
      f+3     :    -0.000000
      f-3     :     0.000000

 31 H s       :    -0.000000  s :    -0.000000
      pz      :    -0.000000  p :    -0.000000
      px      :    -0.000000
      py      :    -0.000000
      dz2     :    -0.000000  d :    -0.000000
      dxz     :    -0.000000
      dyz     :    -0.000000
      dx2y2   :    -0.000000
      dxy     :    -0.000000
      f0      :    -0.000000  f :    -0.000000
      f+1     :     0.000000
      f-1     :     0.000000
      f+2     :    -0.000000
      f-2     :    -0.000000
      f+3     :    -0.000000
      f-3     :    -0.000000

 32 Cls       :     0.000000  s :     0.000000
      pz      :     0.000000  p :     0.000000
      px      :     0.000000
      py      :     0.000000
      dz2     :     0.000000  d :     0.000000
      dxz     :     0.000000
      dyz     :    -0.000000
      dx2y2   :    -0.000000
      dxy     :     0.000000
      f0      :     0.000000  f :     0.000000
      f+1     :     0.000000
      f-1     :     0.000000
      f+2     :    -0.000000
      f-2     :    -0.000000
      f+3     :     0.000000
      f-3     :     0.000000
      g0      :     0.000000  g :     0.000000
      g+1     :    -0.000000
      g-1     :     0.000000
      g+2     :     0.000000
      g-2     :     0.000000
      g+3     :     0.000000
      g-3     :    -0.000000
      g+4     :     0.000000
      g-4     :     0.000000


                     *******************************
                     * LOEWDIN POPULATION ANALYSIS *
                     *******************************

-------------------------------------------
LOEWDIN ATOMIC CHARGES AND SPIN POPULATIONS
-------------------------------------------
   0 N :    0.463036    0.000000
   1 C :    0.042947   -0.000000
   2 C :    0.109369    0.000000
   3 C :   -0.215589    0.000000
   4 C :    0.110727    0.000000
   5 C :    0.041148   -0.000000
   6 H :   -0.026160    0.000000
   7 H :   -0.047866    0.000000
   8 N :    0.445062   -0.000000
   9 H :   -0.042438   -0.000000
  10 H :   -0.028477   -0.000000
  11 C :    0.247279   -0.000000
  12 H :   -0.041178   -0.000000
  13 H :   -0.042148    0.000000
  14 H :   -0.041276    0.000000
  15 H :   -0.277714    0.000000
  16 N :    0.272337    0.000000
  17 C :   -0.107483   -0.000000
  18 C :   -0.502180    0.000000
  19 H :   -0.069516    0.000000
  20 O :    0.329200   -0.000000
  21 C :   -0.111979    0.000000
  22 C :    0.091894   -0.000000
  23 C :    0.071509    0.000000
  24 C :    0.076896   -0.000000
  25 C :    0.071155    0.000000
  26 C :    0.089284   -0.000000
  27 H :   -0.046827   -0.000000
  28 H :   -0.052679    0.000000
  29 H :   -0.051405    0.000000
  30 H :   -0.052543    0.000000
  31 H :   -0.048771    0.000000
  32 Cl:   -0.655614    0.000000

----------------------------------------------------
LOEWDIN REDUCED ORBITAL CHARGES AND SPIN POPULATIONS
----------------------------------------------------
CHARGE
  0 N s       :     2.692870  s :     2.692870
      pz      :     1.078288  p :     3.290575
      px      :     1.109604
      py      :     1.102683
      dz2     :     0.029174  d :     0.467215
      dxz     :     0.073662
      dyz     :     0.066627
      dx2y2   :     0.145800
      dxy     :     0.151953
      f0      :     0.005196  f :     0.081934
      f+1     :     0.004416
      f-1     :     0.004388
      f+2     :     0.012771
      f-2     :     0.008463
      f+3     :     0.021233
      f-3     :     0.025468
      g0      :     0.000097  g :     0.004370
      g+1     :     0.000550
      g-1     :     0.000487
      g+2     :     0.000487
      g-2     :     0.000482
      g+3     :     0.000170
      g-3     :     0.000186
      g+4     :     0.001059
      g-4     :     0.000852

  1 C s       :     2.581355  s :     2.581355
      pz      :     0.731716  p :     2.612979
      px      :     0.974960
      py      :     0.906303
      dz2     :     0.047322  d :     0.587865
      dxz     :     0.029336
      dyz     :     0.130535
      dx2y2   :     0.223398
      dxy     :     0.157273
      f0      :     0.009978  f :     0.156076
      f+1     :     0.007598
      f-1     :     0.012197
      f+2     :     0.016790
      f-2     :     0.025014
      f+3     :     0.039162
      f-3     :     0.045336
      g0      :     0.000696  g :     0.018778
      g+1     :     0.000863
      g-1     :     0.003433
      g+2     :     0.001970
      g-2     :     0.001658
      g+3     :     0.001088
      g-3     :     0.000810
      g+4     :     0.004208
      g-4     :     0.004053

  2 C s       :     2.582138  s :     2.582138
      pz      :     0.781000  p :     2.715279
      px      :     0.962912
      py      :     0.971367
      dz2     :     0.038817  d :     0.468080
      dxz     :     0.074210
      dyz     :     0.031484
      dx2y2   :     0.168244
      dxy     :     0.155325
      f0      :     0.007967  f :     0.112989
      f+1     :     0.008383
      f-1     :     0.006968
      f+2     :     0.010225
      f-2     :     0.015090
      f+3     :     0.028144
      f-3     :     0.036213
      g0      :     0.000432  g :     0.012145
      g+1     :     0.001271
      g-1     :     0.000901
      g+2     :     0.001269
      g-2     :     0.001285
      g+3     :     0.000787
      g-3     :     0.000404
      g+4     :     0.002364
      g-4     :     0.003432

  3 C s       :     2.570645  s :     2.570645
      pz      :     0.713900  p :     2.633560
      px      :     0.963073
      py      :     0.956588
      dz2     :     0.058346  d :     0.784148
      dxz     :     0.125244
      dyz     :     0.139175
      dx2y2   :     0.219035
      dxy     :     0.242348
      f0      :     0.013760  f :     0.204946
      f+1     :     0.011019
      f-1     :     0.011374
      f+2     :     0.021580
      f-2     :     0.035464
      f+3     :     0.051640
      f-3     :     0.060109
      g0      :     0.000671  g :     0.022290
      g+1     :     0.002676
      g-1     :     0.002993
      g+2     :     0.001738
      g-2     :     0.002105
      g+3     :     0.001458
      g-3     :     0.000943
      g+4     :     0.004685
      g-4     :     0.005021

  4 C s       :     2.580848  s :     2.580848
      pz      :     0.786077  p :     2.718055
      px      :     0.966174
      py      :     0.965804
      dz2     :     0.038993  d :     0.465423
      dxz     :     0.029859
      dyz     :     0.070965
      dx2y2   :     0.169783
      dxy     :     0.155824
      f0      :     0.007778  f :     0.112822
      f+1     :     0.007029
      f-1     :     0.008422
      f+2     :     0.009303
      f-2     :     0.015735
      f+3     :     0.032493
      f-3     :     0.032062
      g0      :     0.000438  g :     0.012125
      g+1     :     0.000871
      g-1     :     0.001230
      g+2     :     0.001257
      g-2     :     0.001307
      g+3     :     0.000521
      g-3     :     0.000703
      g+4     :     0.002534
      g-4     :     0.003263

  5 C s       :     2.582011  s :     2.582011
      pz      :     0.726137  p :     2.607887
      px      :     0.903677
      py      :     0.978072
      dz2     :     0.047001  d :     0.593806
      dxz     :     0.133027
      dyz     :     0.030613
      dx2y2   :     0.221982
      dxy     :     0.161184
      f0      :     0.010143  f :     0.156298
      f+1     :     0.012189
      f-1     :     0.007296
      f+2     :     0.019101
      f-2     :     0.022617
      f+3     :     0.041744
      f-3     :     0.043207
      g0      :     0.000632  g :     0.018850
      g+1     :     0.003587
      g-1     :     0.000841
      g+2     :     0.001975
      g-2     :     0.001628
      g+3     :     0.000993
      g-3     :     0.000848
      g+4     :     0.003946
      g-4     :     0.004400

  6 H s       :     0.770194  s :     0.770194
      pz      :     0.046735  p :     0.181803
      px      :     0.098969
      py      :     0.036099
      dz2     :     0.005083  d :     0.064434
      dxz     :     0.020029
      dyz     :     0.000964
      dx2y2   :     0.016725
      dxy     :     0.021634
      f0      :     0.001072  f :     0.009729
      f+1     :     0.001033
      f-1     :     0.000276
      f+2     :     0.001598
      f-2     :     0.000290
      f+3     :     0.002429
      f-3     :     0.003032

  7 H s       :     0.776320  s :     0.776320
      pz      :     0.052572  p :     0.195820
      px      :     0.045670
      py      :     0.097578
      dz2     :     0.005044  d :     0.065857
      dxz     :     0.001981
      dyz     :     0.019825
      dx2y2   :     0.017759
      dxy     :     0.021248
      f0      :     0.001105  f :     0.009869
      f+1     :     0.000323
      f-1     :     0.001002
      f+2     :     0.001318
      f-2     :     0.000638
      f+3     :     0.002528
      f-3     :     0.002955

  8 N s       :     2.702672  s :     2.702672
      pz      :     1.164964  p :     3.320429
      px      :     1.032603
      py      :     1.122862
      dz2     :     0.032991  d :     0.442552
      dxz     :     0.075518
      dyz     :     0.021257
      dx2y2   :     0.144015
      dxy     :     0.168770
      f0      :     0.006803  f :     0.083634
      f+1     :     0.006940
      f-1     :     0.003687
      f+2     :     0.008909
      f-2     :     0.006820
      f+3     :     0.017905
      f-3     :     0.032572
      g0      :     0.000167  g :     0.005651
      g+1     :     0.000828
      g-1     :     0.000262
      g+2     :     0.000693
      g-2     :     0.000664
      g+3     :     0.000430
      g-3     :     0.000144
      g+4     :     0.000928
      g-4     :     0.001535

  9 H s       :     0.770516  s :     0.770516
      pz      :     0.053401  p :     0.195112
      px      :     0.094454
      py      :     0.047258
      dz2     :     0.004953  d :     0.066790
      dxz     :     0.020416
      dyz     :     0.001679
      dx2y2   :     0.017634
      dxy     :     0.022108
      f0      :     0.001150  f :     0.010019
      f+1     :     0.001004
      f-1     :     0.000317
      f+2     :     0.001420
      f-2     :     0.000556
      f+3     :     0.002883
      f-3     :     0.002688

 10 H s       :     0.771179  s :     0.771179
      pz      :     0.046986  p :     0.182990
      px      :     0.037662
      py      :     0.098341
      dz2     :     0.005218  d :     0.064590
      dxz     :     0.001444
      dyz     :     0.019345
      dx2y2   :     0.017215
      dxy     :     0.021368
      f0      :     0.001049  f :     0.009718
      f+1     :     0.000290
      f-1     :     0.001044
      f+2     :     0.001465
      f-2     :     0.000414
      f+3     :     0.002887
      f-3     :     0.002570

 11 C s       :     2.548692  s :     2.548692
      pz      :     0.970520  p :     2.677113
      px      :     0.854936
      py      :     0.851656
      dz2     :     0.074382  d :     0.413955
      dxz     :     0.112090
      dyz     :     0.036208
      dx2y2   :     0.082521
      dxy     :     0.108753
      f0      :     0.012504  f :     0.104960
      f+1     :     0.011431
      f-1     :     0.010494
      f+2     :     0.007360
      f-2     :     0.019158
      f+3     :     0.023904
      f-3     :     0.020109
      g0      :     0.000334  g :     0.008002
      g+1     :     0.000740
      g-1     :     0.000918
      g+2     :     0.000559
      g-2     :     0.000740
      g+3     :     0.000696
      g-3     :     0.000631
      g+4     :     0.001330
      g-4     :     0.002052

 12 H s       :     0.776332  s :     0.776332
      pz      :     0.057188  p :     0.188179
      px      :     0.051880
      py      :     0.079111
      dz2     :     0.005959  d :     0.067092
      dxz     :     0.006884
      dyz     :     0.019807
      dx2y2   :     0.017061
      dxy     :     0.017380
      f0      :     0.001211  f :     0.009576
      f+1     :     0.000372
      f-1     :     0.001308
      f+2     :     0.000741
      f-2     :     0.001587
      f+3     :     0.001913
      f-3     :     0.002444

 13 H s       :     0.779077  s :     0.779077
      pz      :     0.085989  p :     0.187739
      px      :     0.056086
      py      :     0.045664
      dz2     :     0.021155  d :     0.065938
      dxz     :     0.018210
      dyz     :     0.016574
      dx2y2   :     0.003289
      dxy     :     0.006710
      f0      :     0.002920  f :     0.009394
      f+1     :     0.002272
      f-1     :     0.001376
      f+2     :     0.000994
      f-2     :     0.001544
      f+3     :     0.000080
      f-3     :     0.000208

 14 H s       :     0.777811  s :     0.777811
      pz      :     0.075481  p :     0.187658
      px      :     0.066674
      py      :     0.045503
      dz2     :     0.022521  d :     0.066341
      dxz     :     0.013432
      dyz     :     0.008904
      dx2y2   :     0.008227
      dxy     :     0.013257
      f0      :     0.002034  f :     0.009466
      f+1     :     0.002309
      f-1     :     0.000292
      f+2     :     0.001638
      f-2     :     0.001789
      f+3     :     0.000561
      f-3     :     0.000844

 15 H s       :     0.706799  s :     0.706799
      pz      :     0.087195  p :     0.429578
      px      :     0.077355
      py      :     0.265029
      dz2     :     0.011362  d :     0.120889
      dxz     :     0.005291
      dyz     :     0.040075
      dx2y2   :     0.031586
      dxy     :     0.032576
      f0      :     0.002816  f :     0.020448
      f+1     :     0.000590
      f-1     :     0.002231
      f+2     :     0.003103
      f-2     :     0.002020
      f+3     :     0.004784
      f-3     :     0.004903

 16 N s       :     2.884450  s :     2.884450
      pz      :     0.929835  p :     3.344546
      px      :     1.034690
      py      :     1.380021
      dz2     :     0.031550  d :     0.406262
      dxz     :     0.118082
      dyz     :     0.018385
      dx2y2   :     0.133048
      dxy     :     0.105197
      f0      :     0.005717  f :     0.085928
      f+1     :     0.006960
      f-1     :     0.002738
      f+2     :     0.012911
      f-2     :     0.011098
      f+3     :     0.017613
      f-3     :     0.028891
      g0      :     0.000228  g :     0.006476
      g+1     :     0.001428
      g-1     :     0.000203
      g+2     :     0.000609
      g-2     :     0.000517
      g+3     :     0.000407
      g-3     :     0.000197
      g+4     :     0.001426
      g-4     :     0.001460

 17 C s       :     2.620736  s :     2.620736
      pz      :     0.768452  p :     2.716967
      px      :     0.965097
      py      :     0.983418
      dz2     :     0.053165  d :     0.599948
      dxz     :     0.073156
      dyz     :     0.044237
      dx2y2   :     0.250503
      dxy     :     0.178887
      f0      :     0.010588  f :     0.150844
      f+1     :     0.011104
      f-1     :     0.009397
      f+2     :     0.008454
      f-2     :     0.018000
      f+3     :     0.040470
      f-3     :     0.052832
      g0      :     0.000719  g :     0.018987
      g+1     :     0.001574
      g-1     :     0.001860
      g+2     :     0.001882
      g-2     :     0.001909
      g+3     :     0.001430
      g-3     :     0.000588
      g+4     :     0.003039
      g-4     :     0.005986

 18 C s       :     2.622143  s :     2.622143
      pz      :     0.657921  p :     2.628499
      px      :     0.986294
      py      :     0.984284
      dz2     :     0.075162  d :     0.953653
      dxz     :     0.122641
      dyz     :     0.135576
      dx2y2   :     0.346638
      dxy     :     0.273636
      f0      :     0.015666  f :     0.262469
      f+1     :     0.014128
      f-1     :     0.017793
      f+2     :     0.024558
      f-2     :     0.036957
      f+3     :     0.050543
      f-3     :     0.102823
      g0      :     0.002274  g :     0.035417
      g+1     :     0.002528
      g-1     :     0.003331
      g+2     :     0.002489
      g-2     :     0.003893
      g+3     :     0.003452
      g-3     :     0.002241
      g+4     :     0.006561
      g-4     :     0.008648

 19 H s       :     0.805774  s :     0.805774
      pz      :     0.047495  p :     0.189176
      px      :     0.043883
      py      :     0.097798
      dz2     :     0.005239  d :     0.065097
      dxz     :     0.001622
      dyz     :     0.019721
      dx2y2   :     0.017757
      dxy     :     0.020757
      f0      :     0.001077  f :     0.009469
      f+1     :     0.000298
      f-1     :     0.000964
      f+2     :     0.001378
      f-2     :     0.000541
      f+3     :     0.002441
      f-3     :     0.002769

 20 O s       :     3.248488  s :     3.248488
      pz      :     1.234220  p :     4.295484
      px      :     1.542801
      py      :     1.518463
      dz2     :     0.009763  d :     0.103385
      dxz     :     0.008715
      dyz     :     0.013475
      dx2y2   :     0.041497
      dxy     :     0.029935
      f0      :     0.001480  f :     0.022203
      f+1     :     0.001291
      f-1     :     0.001798
      f+2     :     0.001173
      f-2     :     0.003030
      f+3     :     0.005027
      f-3     :     0.008405
      g0      :     0.000062  g :     0.001242
      g+1     :     0.000055
      g-1     :     0.000084
      g+2     :     0.000050
      g-2     :     0.000116
      g+3     :     0.000127
      g-3     :     0.000089
      g+4     :     0.000275
      g-4     :     0.000383

 21 C s       :     2.576941  s :     2.576941
      pz      :     0.899914  p :     2.740875
      px      :     0.904544
      py      :     0.936417
      dz2     :     0.122431  d :     0.625895
      dxz     :     0.099592
      dyz     :     0.111143
      dx2y2   :     0.143736
      dxy     :     0.148992
      f0      :     0.013435  f :     0.153734
      f+1     :     0.018485
      f-1     :     0.018604
      f+2     :     0.027007
      f-2     :     0.021392
      f+3     :     0.022532
      f-3     :     0.032279
      g0      :     0.000980  g :     0.014534
      g+1     :     0.001189
      g-1     :     0.001541
      g+2     :     0.001690
      g-2     :     0.001412
      g+3     :     0.001916
      g-3     :     0.002337
      g+4     :     0.001892
      g-4     :     0.001578

 22 C s       :     2.582004  s :     2.582004
      pz      :     0.853177  p :     2.686887
      px      :     0.882314
      py      :     0.951395
      dz2     :     0.063425  d :     0.510792
      dxz     :     0.075842
      dyz     :     0.119130
      dx2y2   :     0.122327
      dxy     :     0.130068
      f0      :     0.013569  f :     0.116619
      f+1     :     0.016668
      f-1     :     0.008551
      f+2     :     0.016157
      f-2     :     0.017465
      f+3     :     0.016867
      f-3     :     0.027341
      g0      :     0.000892  g :     0.011805
      g+1     :     0.001243
      g-1     :     0.000959
      g+2     :     0.001275
      g-2     :     0.000942
      g+3     :     0.002017
      g-3     :     0.001052
      g+4     :     0.002111
      g-4     :     0.001314

 23 C s       :     2.588546  s :     2.588546
      pz      :     0.869329  p :     2.711272
      px      :     0.875938
      py      :     0.966004
      dz2     :     0.067856  d :     0.503568
      dxz     :     0.080427
      dyz     :     0.120210
      dx2y2   :     0.126472
      dxy     :     0.108603
      f0      :     0.016569  f :     0.113438
      f+1     :     0.008674
      f-1     :     0.013082
      f+2     :     0.019186
      f-2     :     0.015846
      f+3     :     0.012607
      f-3     :     0.027475
      g0      :     0.000779  g :     0.011667
      g+1     :     0.000699
      g-1     :     0.001764
      g+2     :     0.001110
      g-2     :     0.001201
      g+3     :     0.001555
      g-3     :     0.001501
      g+4     :     0.001859
      g-4     :     0.001198

 24 C s       :     2.590366  s :     2.590366
      pz      :     0.877750  p :     2.698733
      px      :     0.892805
      py      :     0.928177
      dz2     :     0.113251  d :     0.508465
      dxz     :     0.095365
      dyz     :     0.082048
      dx2y2   :     0.104049
      dxy     :     0.113751
      f0      :     0.010096  f :     0.113918
      f+1     :     0.017308
      f-1     :     0.015327
      f+2     :     0.020723
      f-2     :     0.017932
      f+3     :     0.015134
      f-3     :     0.017397
      g0      :     0.000816  g :     0.011622
      g+1     :     0.001224
      g-1     :     0.001036
      g+2     :     0.001627
      g-2     :     0.001325
      g+3     :     0.001704
      g-3     :     0.002191
      g+4     :     0.000673
      g-4     :     0.001026

 25 C s       :     2.588263  s :     2.588263
      pz      :     0.867898  p :     2.712306
      px      :     0.901645
      py      :     0.942764
      dz2     :     0.064427  d :     0.503319
      dxz     :     0.076177
      dyz     :     0.120343
      dx2y2   :     0.114213
      dxy     :     0.128159
      f0      :     0.013497  f :     0.113312
      f+1     :     0.016463
      f-1     :     0.008149
      f+2     :     0.016003
      f-2     :     0.017455
      f+3     :     0.015668
      f-3     :     0.026078
      g0      :     0.000872  g :     0.011644
      g+1     :     0.001308
      g-1     :     0.000920
      g+2     :     0.001284
      g-2     :     0.000957
      g+3     :     0.002005
      g-3     :     0.001023
      g+4     :     0.002017
      g-4     :     0.001259

 26 C s       :     2.581474  s :     2.581474
      pz      :     0.862504  p :     2.690116
      px      :     0.870940
      py      :     0.956672
      dz2     :     0.071756  d :     0.511341
      dxz     :     0.083654
      dyz     :     0.119887
      dx2y2   :     0.124819
      dxy     :     0.111225
      f0      :     0.017151  f :     0.116033
      f+1     :     0.008737
      f-1     :     0.014065
      f+2     :     0.019326
      f-2     :     0.015954
      f+3     :     0.012899
      f-3     :     0.027901
      g0      :     0.000787  g :     0.011752
      g+1     :     0.000697
      g-1     :     0.001802
      g+2     :     0.001191
      g-2     :     0.001176
      g+3     :     0.001597
      g-3     :     0.001473
      g+4     :     0.001834
      g-4     :     0.001195

 27 H s       :     0.782148  s :     0.782148
      pz      :     0.068899  p :     0.189707
      px      :     0.051113
      py      :     0.069695
      dz2     :     0.015844  d :     0.065247
      dxz     :     0.011434
      dyz     :     0.013654
      dx2y2   :     0.013483
      dxy     :     0.010832
      f0      :     0.001045  f :     0.009725
      f+1     :     0.000866
      f-1     :     0.001949
      f+2     :     0.002146
      f-2     :     0.001793
      f+3     :     0.000795
      f-3     :     0.001131

 28 H s       :     0.788871  s :     0.788871
      pz      :     0.064733  p :     0.189250
      px      :     0.077577
      py      :     0.046940
      dz2     :     0.014554  d :     0.064823
      dxz     :     0.014472
      dyz     :     0.008707
      dx2y2   :     0.012002
      dxy     :     0.015088
      f0      :     0.000777  f :     0.009735
      f+1     :     0.002458
      f-1     :     0.000331
      f+2     :     0.001724
      f-2     :     0.001939
      f+3     :     0.001233
      f-3     :     0.001272

 29 H s       :     0.789032  s :     0.789032
      pz      :     0.046938  p :     0.188252
      px      :     0.055494
      py      :     0.085819
      dz2     :     0.005220  d :     0.064445
      dxz     :     0.004327
      dyz     :     0.018436
      dx2y2   :     0.018828
      dxy     :     0.017635
      f0      :     0.001207  f :     0.009676
      f+1     :     0.000390
      f-1     :     0.001032
      f+2     :     0.000914
      f-2     :     0.001229
      f+3     :     0.001951
      f-3     :     0.002952

 30 H s       :     0.788475  s :     0.788475
      pz      :     0.070387  p :     0.189418
      px      :     0.053040
      py      :     0.065991
      dz2     :     0.016269  d :     0.064908
      dxz     :     0.011797
      dyz     :     0.013477
      dx2y2   :     0.012875
      dxy     :     0.010490
      f0      :     0.001121  f :     0.009742
      f+1     :     0.000865
      f-1     :     0.001973
      f+2     :     0.002170
      f-2     :     0.001798
      f+3     :     0.000752
      f-3     :     0.001063

 31 H s       :     0.779948  s :     0.779948
      pz      :     0.064856  p :     0.192996
      px      :     0.080317
      py      :     0.047823
      dz2     :     0.014935  d :     0.066041
      dxz     :     0.015236
      dyz     :     0.008975
      dx2y2   :     0.011727
      dxy     :     0.015168
      f0      :     0.000827  f :     0.009786
      f+1     :     0.002513
      f-1     :     0.000338
      f+2     :     0.001736
      f-2     :     0.001963
      f+3     :     0.001162
      f-3     :     0.001246

 32 Cls       :     5.897540  s :     5.897540
      pz      :     3.980070  p :    11.738816
      px      :     3.932827
      py      :     3.825920
      dz2     :     0.003955  d :     0.016051
      dxz     :     0.000083
      dyz     :     0.000501
      dx2y2   :     0.005559
      dxy     :     0.005954
      f0      :     0.000050  f :     0.003059
      f+1     :     0.000170
      f-1     :     0.000902
      f+2     :     0.000055
      f-2     :     0.000049
      f+3     :     0.001550
      f-3     :     0.000283
      g0      :     0.000018  g :     0.000148
      g+1     :     0.000001
      g-1     :     0.000006
      g+2     :     0.000020
      g-2     :     0.000020
      g+3     :     0.000006
      g-3     :     0.000001
      g+4     :     0.000004
      g-4     :     0.000073


SPIN
  0 N s       :     0.000000  s :     0.000000
      pz      :     0.000000  p :    -0.000000
      px      :    -0.000000
      py      :     0.000000
      dz2     :     0.000000  d :     0.000000
      dxz     :     0.000000
      dyz     :    -0.000000
      dx2y2   :     0.000000
      dxy     :    -0.000000
      f0      :     0.000000  f :    -0.000000
      f+1     :     0.000000
      f-1     :     0.000000
      f+2     :     0.000000
      f-2     :     0.000000
      f+3     :    -0.000000
      f-3     :    -0.000000
      g0      :     0.000000  g :     0.000000
      g+1     :    -0.000000
      g-1     :    -0.000000
      g+2     :     0.000000
      g-2     :     0.000000
      g+3     :     0.000000
      g-3     :    -0.000000
      g+4     :    -0.000000
      g-4     :     0.000000

  1 C s       :    -0.000000  s :    -0.000000
      pz      :    -0.000000  p :    -0.000000
      px      :    -0.000000
      py      :     0.000000
      dz2     :    -0.000000  d :    -0.000000
      dxz     :    -0.000000
      dyz     :     0.000000
      dx2y2   :     0.000000
      dxy     :    -0.000000
      f0      :     0.000000  f :     0.000000
      f+1     :    -0.000000
      f-1     :     0.000000
      f+2     :     0.000000
      f-2     :    -0.000000
      f+3     :     0.000000
      f-3     :     0.000000
      g0      :     0.000000  g :     0.000000
      g+1     :     0.000000
      g-1     :    -0.000000
      g+2     :    -0.000000
      g-2     :     0.000000
      g+3     :    -0.000000
      g-3     :    -0.000000
      g+4     :     0.000000
      g-4     :     0.000000

  2 C s       :    -0.000000  s :    -0.000000
      pz      :     0.000000  p :     0.000000
      px      :     0.000000
      py      :     0.000000
      dz2     :    -0.000000  d :    -0.000000
      dxz     :    -0.000000
      dyz     :     0.000000
      dx2y2   :    -0.000000
      dxy     :     0.000000
      f0      :     0.000000  f :     0.000000
      f+1     :    -0.000000
      f-1     :     0.000000
      f+2     :    -0.000000
      f-2     :     0.000000
      f+3     :     0.000000
      f-3     :    -0.000000
      g0      :     0.000000  g :    -0.000000
      g+1     :     0.000000
      g-1     :    -0.000000
      g+2     :     0.000000
      g-2     :    -0.000000
      g+3     :     0.000000
      g-3     :     0.000000
      g+4     :    -0.000000
      g-4     :    -0.000000

  3 C s       :    -0.000000  s :    -0.000000
      pz      :    -0.000000  p :     0.000000
      px      :     0.000000
      py      :    -0.000000
      dz2     :     0.000000  d :     0.000000
      dxz     :     0.000000
      dyz     :     0.000000
      dx2y2   :     0.000000
      dxy     :    -0.000000
      f0      :    -0.000000  f :    -0.000000
      f+1     :     0.000000
      f-1     :     0.000000
      f+2     :    -0.000000
      f-2     :    -0.000000
      f+3     :    -0.000000
      f-3     :    -0.000000
      g0      :    -0.000000  g :     0.000000
      g+1     :     0.000000
      g-1     :    -0.000000
      g+2     :    -0.000000
      g-2     :     0.000000
      g+3     :    -0.000000
      g-3     :     0.000000
      g+4     :    -0.000000
      g-4     :     0.000000

  4 C s       :     0.000000  s :     0.000000
      pz      :    -0.000000  p :     0.000000
      px      :     0.000000
      py      :     0.000000
      dz2     :    -0.000000  d :     0.000000
      dxz     :     0.000000
      dyz     :     0.000000
      dx2y2   :     0.000000
      dxy     :     0.000000
      f0      :    -0.000000  f :    -0.000000
      f+1     :     0.000000
      f-1     :    -0.000000
      f+2     :    -0.000000
      f-2     :     0.000000
      f+3     :    -0.000000
      f-3     :     0.000000
      g0      :     0.000000  g :     0.000000
      g+1     :     0.000000
      g-1     :    -0.000000
      g+2     :     0.000000
      g-2     :    -0.000000
      g+3     :     0.000000
      g-3     :     0.000000
      g+4     :     0.000000
      g-4     :     0.000000

  5 C s       :    -0.000000  s :    -0.000000
      pz      :     0.000000  p :    -0.000000
      px      :     0.000000
      py      :    -0.000000
      dz2     :     0.000000  d :     0.000000
      dxz     :     0.000000
      dyz     :    -0.000000
      dx2y2   :     0.000000
      dxy     :     0.000000
      f0      :     0.000000  f :     0.000000
      f+1     :    -0.000000
      f-1     :     0.000000
      f+2     :     0.000000
      f-2     :     0.000000
      f+3     :     0.000000
      f-3     :     0.000000
      g0      :     0.000000  g :     0.000000
      g+1     :     0.000000
      g-1     :     0.000000
      g+2     :     0.000000
      g-2     :     0.000000
      g+3     :     0.000000
      g-3     :    -0.000000
      g+4     :     0.000000
      g-4     :    -0.000000

  6 H s       :     0.000000  s :     0.000000
      pz      :     0.000000  p :     0.000000
      px      :     0.000000
      py      :    -0.000000
      dz2     :    -0.000000  d :    -0.000000
      dxz     :    -0.000000
      dyz     :     0.000000
      dx2y2   :     0.000000
      dxy     :    -0.000000
      f0      :     0.000000  f :     0.000000
      f+1     :    -0.000000
      f-1     :    -0.000000
      f+2     :     0.000000
      f-2     :     0.000000
      f+3     :    -0.000000
      f-3     :     0.000000

  7 H s       :    -0.000000  s :    -0.000000
      pz      :     0.000000  p :     0.000000
      px      :     0.000000
      py      :     0.000000
      dz2     :    -0.000000  d :    -0.000000
      dxz     :    -0.000000
      dyz     :    -0.000000
      dx2y2   :    -0.000000
      dxy     :    -0.000000
      f0      :    -0.000000  f :     0.000000
      f+1     :     0.000000
      f-1     :    -0.000000
      f+2     :     0.000000
      f-2     :    -0.000000
      f+3     :    -0.000000
      f-3     :     0.000000

  8 N s       :    -0.000000  s :    -0.000000
      pz      :    -0.000000  p :    -0.000000
      px      :    -0.000000
      py      :     0.000000
      dz2     :     0.000000  d :     0.000000
      dxz     :    -0.000000
      dyz     :    -0.000000
      dx2y2   :     0.000000
      dxy     :     0.000000
      f0      :     0.000000  f :    -0.000000
      f+1     :     0.000000
      f-1     :     0.000000
      f+2     :    -0.000000
      f-2     :    -0.000000
      f+3     :    -0.000000
      f-3     :    -0.000000
      g0      :    -0.000000  g :    -0.000000
      g+1     :    -0.000000
      g-1     :    -0.000000
      g+2     :     0.000000
      g-2     :     0.000000
      g+3     :     0.000000
      g-3     :    -0.000000
      g+4     :    -0.000000
      g-4     :    -0.000000

  9 H s       :    -0.000000  s :    -0.000000
      pz      :    -0.000000  p :     0.000000
      px      :     0.000000
      py      :     0.000000
      dz2     :    -0.000000  d :    -0.000000
      dxz     :    -0.000000
      dyz     :     0.000000
      dx2y2   :    -0.000000
      dxy     :     0.000000
      f0      :     0.000000  f :    -0.000000
      f+1     :    -0.000000
      f-1     :    -0.000000
      f+2     :     0.000000
      f-2     :    -0.000000
      f+3     :     0.000000
      f-3     :    -0.000000

 10 H s       :    -0.000000  s :    -0.000000
      pz      :     0.000000  p :    -0.000000
      px      :    -0.000000
      py      :    -0.000000
      dz2     :    -0.000000  d :     0.000000
      dxz     :     0.000000
      dyz     :     0.000000
      dx2y2   :     0.000000
      dxy     :     0.000000
      f0      :     0.000000  f :    -0.000000
      f+1     :    -0.000000
      f-1     :     0.000000
      f+2     :     0.000000
      f-2     :    -0.000000
      f+3     :    -0.000000
      f-3     :    -0.000000

 11 C s       :    -0.000000  s :    -0.000000
      pz      :    -0.000000  p :    -0.000000
      px      :    -0.000000
      py      :    -0.000000
      dz2     :     0.000000  d :     0.000000
      dxz     :     0.000000
      dyz     :     0.000000
      dx2y2   :    -0.000000
      dxy     :     0.000000
      f0      :    -0.000000  f :     0.000000
      f+1     :     0.000000
      f-1     :     0.000000
      f+2     :    -0.000000
      f-2     :     0.000000
      f+3     :     0.000000
      f-3     :     0.000000
      g0      :     0.000000  g :     0.000000
      g+1     :     0.000000
      g-1     :    -0.000000
      g+2     :     0.000000
      g-2     :     0.000000
      g+3     :    -0.000000
      g-3     :    -0.000000
      g+4     :     0.000000
      g-4     :     0.000000

 12 H s       :    -0.000000  s :    -0.000000
      pz      :     0.000000  p :     0.000000
      px      :    -0.000000
      py      :     0.000000
      dz2     :    -0.000000  d :    -0.000000
      dxz     :    -0.000000
      dyz     :    -0.000000
      dx2y2   :    -0.000000
      dxy     :    -0.000000
      f0      :    -0.000000  f :    -0.000000
      f+1     :    -0.000000
      f-1     :     0.000000
      f+2     :    -0.000000
      f-2     :     0.000000
      f+3     :    -0.000000
      f-3     :    -0.000000

 13 H s       :     0.000000  s :     0.000000
      pz      :     0.000000  p :     0.000000
      px      :    -0.000000
      py      :    -0.000000
      dz2     :     0.000000  d :    -0.000000
      dxz     :    -0.000000
      dyz     :     0.000000
      dx2y2   :    -0.000000
      dxy     :     0.000000
      f0      :    -0.000000  f :    -0.000000
      f+1     :     0.000000
      f-1     :    -0.000000
      f+2     :     0.000000
      f-2     :    -0.000000
      f+3     :    -0.000000
      f-3     :    -0.000000

 14 H s       :    -0.000000  s :    -0.000000
      pz      :    -0.000000  p :     0.000000
      px      :     0.000000
      py      :    -0.000000
      dz2     :    -0.000000  d :    -0.000000
      dxz     :    -0.000000
      dyz     :    -0.000000
      dx2y2   :    -0.000000
      dxy     :     0.000000
      f0      :     0.000000  f :    -0.000000
      f+1     :     0.000000
      f-1     :    -0.000000
      f+2     :    -0.000000
      f-2     :    -0.000000
      f+3     :    -0.000000
      f-3     :    -0.000000

 15 H s       :    -0.000000  s :    -0.000000
      pz      :    -0.000000  p :     0.000000
      px      :     0.000000
      py      :     0.000000
      dz2     :     0.000000  d :     0.000000
      dxz     :     0.000000
      dyz     :     0.000000
      dx2y2   :     0.000000
      dxy     :    -0.000000
      f0      :    -0.000000  f :    -0.000000
      f+1     :    -0.000000
      f-1     :    -0.000000
      f+2     :    -0.000000
      f-2     :    -0.000000
      f+3     :    -0.000000
      f-3     :     0.000000

 16 N s       :     0.000000  s :     0.000000
      pz      :    -0.000000  p :    -0.000000
      px      :    -0.000000
      py      :    -0.000000
      dz2     :    -0.000000  d :     0.000000
      dxz     :     0.000000
      dyz     :     0.000000
      dx2y2   :     0.000000
      dxy     :    -0.000000
      f0      :    -0.000000  f :    -0.000000
      f+1     :    -0.000000
      f-1     :     0.000000
      f+2     :    -0.000000
      f-2     :     0.000000
      f+3     :    -0.000000
      f-3     :    -0.000000
      g0      :     0.000000  g :     0.000000
      g+1     :    -0.000000
      g-1     :     0.000000
      g+2     :    -0.000000
      g-2     :    -0.000000
      g+3     :     0.000000
      g-3     :     0.000000
      g+4     :     0.000000
      g-4     :     0.000000

 17 C s       :    -0.000000  s :    -0.000000
      pz      :     0.000000  p :     0.000000
      px      :     0.000000
      py      :    -0.000000
      dz2     :    -0.000000  d :     0.000000
      dxz     :    -0.000000
      dyz     :    -0.000000
      dx2y2   :     0.000000
      dxy     :     0.000000
      f0      :     0.000000  f :    -0.000000
      f+1     :    -0.000000
      f-1     :     0.000000
      f+2     :    -0.000000
      f-2     :     0.000000
      f+3     :    -0.000000
      f-3     :    -0.000000
      g0      :    -0.000000  g :    -0.000000
      g+1     :    -0.000000
      g-1     :     0.000000
      g+2     :    -0.000000
      g-2     :    -0.000000
      g+3     :    -0.000000
      g-3     :     0.000000
      g+4     :     0.000000
      g-4     :     0.000000

 18 C s       :     0.000000  s :     0.000000
      pz      :     0.000000  p :     0.000000
      px      :    -0.000000
      py      :     0.000000
      dz2     :    -0.000000  d :     0.000000
      dxz     :     0.000000
      dyz     :    -0.000000
      dx2y2   :     0.000000
      dxy     :    -0.000000
      f0      :     0.000000  f :     0.000000
      f+1     :     0.000000
      f-1     :     0.000000
      f+2     :    -0.000000
      f-2     :    -0.000000
      f+3     :     0.000000
      f-3     :    -0.000000
      g0      :    -0.000000  g :    -0.000000
      g+1     :    -0.000000
      g-1     :    -0.000000
      g+2     :    -0.000000
      g-2     :    -0.000000
      g+3     :    -0.000000
      g-3     :     0.000000
      g+4     :    -0.000000
      g-4     :    -0.000000

 19 H s       :     0.000000  s :     0.000000
      pz      :    -0.000000  p :     0.000000
      px      :    -0.000000
      py      :     0.000000
      dz2     :    -0.000000  d :    -0.000000
      dxz     :    -0.000000
      dyz     :     0.000000
      dx2y2   :    -0.000000
      dxy     :     0.000000
      f0      :     0.000000  f :    -0.000000
      f+1     :    -0.000000
      f-1     :    -0.000000
      f+2     :     0.000000
      f-2     :     0.000000
      f+3     :    -0.000000
      f-3     :    -0.000000

 20 O s       :     0.000000  s :     0.000000
      pz      :    -0.000000  p :    -0.000000
      px      :    -0.000000
      py      :    -0.000000
      dz2     :    -0.000000  d :    -0.000000
      dxz     :     0.000000
      dyz     :    -0.000000
      dx2y2   :    -0.000000
      dxy     :     0.000000
      f0      :     0.000000  f :     0.000000
      f+1     :    -0.000000
      f-1     :    -0.000000
      f+2     :    -0.000000
      f-2     :     0.000000
      f+3     :     0.000000
      f-3     :     0.000000
      g0      :    -0.000000  g :    -0.000000
      g+1     :    -0.000000
      g-1     :    -0.000000
      g+2     :    -0.000000
      g-2     :     0.000000
      g+3     :     0.000000
      g-3     :    -0.000000
      g+4     :     0.000000
      g-4     :    -0.000000

 21 C s       :     0.000000  s :     0.000000
      pz      :     0.000000  p :     0.000000
      px      :     0.000000
      py      :     0.000000
      dz2     :    -0.000000  d :    -0.000000
      dxz     :    -0.000000
      dyz     :    -0.000000
      dx2y2   :    -0.000000
      dxy     :    -0.000000
      f0      :    -0.000000  f :     0.000000
      f+1     :     0.000000
      f-1     :     0.000000
      f+2     :     0.000000
      f-2     :     0.000000
      f+3     :     0.000000
      f-3     :    -0.000000
      g0      :     0.000000  g :     0.000000
      g+1     :     0.000000
      g-1     :     0.000000
      g+2     :     0.000000
      g-2     :     0.000000
      g+3     :     0.000000
      g-3     :     0.000000
      g+4     :     0.000000
      g-4     :    -0.000000

 22 C s       :    -0.000000  s :    -0.000000
      pz      :    -0.000000  p :    -0.000000
      px      :     0.000000
      py      :    -0.000000
      dz2     :    -0.000000  d :    -0.000000
      dxz     :     0.000000
      dyz     :     0.000000
      dx2y2   :    -0.000000
      dxy     :    -0.000000
      f0      :    -0.000000  f :    -0.000000
      f+1     :    -0.000000
      f-1     :    -0.000000
      f+2     :    -0.000000
      f-2     :     0.000000
      f+3     :     0.000000
      f-3     :    -0.000000
      g0      :     0.000000  g :     0.000000
      g+1     :    -0.000000
      g-1     :     0.000000
      g+2     :    -0.000000
      g-2     :     0.000000
      g+3     :    -0.000000
      g-3     :     0.000000
      g+4     :    -0.000000
      g-4     :     0.000000

 23 C s       :     0.000000  s :     0.000000
      pz      :    -0.000000  p :    -0.000000
      px      :    -0.000000
      py      :     0.000000
      dz2     :     0.000000  d :    -0.000000
      dxz     :    -0.000000
      dyz     :    -0.000000
      dx2y2   :    -0.000000
      dxy     :     0.000000
      f0      :     0.000000  f :     0.000000
      f+1     :    -0.000000
      f-1     :     0.000000
      f+2     :     0.000000
      f-2     :     0.000000
      f+3     :     0.000000
      f-3     :    -0.000000
      g0      :    -0.000000  g :    -0.000000
      g+1     :    -0.000000
      g-1     :     0.000000
      g+2     :     0.000000
      g-2     :    -0.000000
      g+3     :     0.000000
      g-3     :    -0.000000
      g+4     :    -0.000000
      g-4     :    -0.000000

 24 C s       :    -0.000000  s :    -0.000000
      pz      :    -0.000000  p :    -0.000000
      px      :    -0.000000
      py      :    -0.000000
      dz2     :    -0.000000  d :    -0.000000
      dxz     :    -0.000000
      dyz     :    -0.000000
      dx2y2   :     0.000000
      dxy     :    -0.000000
      f0      :     0.000000  f :     0.000000
      f+1     :     0.000000
      f-1     :    -0.000000
      f+2     :    -0.000000
      f-2     :    -0.000000
      f+3     :     0.000000
      f-3     :     0.000000
      g0      :     0.000000  g :     0.000000
      g+1     :    -0.000000
      g-1     :    -0.000000
      g+2     :    -0.000000
      g-2     :     0.000000
      g+3     :     0.000000
      g-3     :    -0.000000
      g+4     :     0.000000
      g-4     :     0.000000

 25 C s       :     0.000000  s :     0.000000
      pz      :     0.000000  p :     0.000000
      px      :    -0.000000
      py      :     0.000000
      dz2     :    -0.000000  d :    -0.000000
      dxz     :    -0.000000
      dyz     :    -0.000000
      dx2y2   :     0.000000
      dxy     :     0.000000
      f0      :    -0.000000  f :    -0.000000
      f+1     :     0.000000
      f-1     :    -0.000000
      f+2     :    -0.000000
      f-2     :    -0.000000
      f+3     :     0.000000
      f-3     :    -0.000000
      g0      :     0.000000  g :     0.000000
      g+1     :     0.000000
      g-1     :     0.000000
      g+2     :     0.000000
      g-2     :     0.000000
      g+3     :    -0.000000
      g-3     :     0.000000
      g+4     :    -0.000000
      g-4     :     0.000000

 26 C s       :    -0.000000  s :    -0.000000
      pz      :    -0.000000  p :     0.000000
      px      :    -0.000000
      py      :     0.000000
      dz2     :    -0.000000  d :    -0.000000
      dxz     :     0.000000
      dyz     :    -0.000000
      dx2y2   :    -0.000000
      dxy     :    -0.000000
      f0      :     0.000000  f :     0.000000
      f+1     :     0.000000
      f-1     :     0.000000
      f+2     :     0.000000
      f-2     :     0.000000
      f+3     :     0.000000
      f-3     :    -0.000000
      g0      :    -0.000000  g :    -0.000000
      g+1     :     0.000000
      g-1     :    -0.000000
      g+2     :     0.000000
      g-2     :    -0.000000
      g+3     :     0.000000
      g-3     :    -0.000000
      g+4     :    -0.000000
      g-4     :    -0.000000

 27 H s       :    -0.000000  s :    -0.000000
      pz      :    -0.000000  p :     0.000000
      px      :     0.000000
      py      :     0.000000
      dz2     :     0.000000  d :    -0.000000
      dxz     :     0.000000
      dyz     :    -0.000000
      dx2y2   :     0.000000
      dxy     :    -0.000000
      f0      :     0.000000  f :    -0.000000
      f+1     :    -0.000000
      f-1     :    -0.000000
      f+2     :    -0.000000
      f-2     :     0.000000
      f+3     :    -0.000000
      f-3     :    -0.000000

 28 H s       :     0.000000  s :     0.000000
      pz      :    -0.000000  p :     0.000000
      px      :     0.000000
      py      :     0.000000
      dz2     :    -0.000000  d :    -0.000000
      dxz     :    -0.000000
      dyz     :     0.000000
      dx2y2   :     0.000000
      dxy     :    -0.000000
      f0      :    -0.000000  f :    -0.000000
      f+1     :     0.000000
      f-1     :    -0.000000
      f+2     :    -0.000000
      f-2     :    -0.000000
      f+3     :     0.000000
      f-3     :    -0.000000

 29 H s       :     0.000000  s :     0.000000
      pz      :     0.000000  p :    -0.000000
      px      :    -0.000000
      py      :    -0.000000
      dz2     :     0.000000  d :     0.000000
      dxz     :     0.000000
      dyz     :    -0.000000
      dx2y2   :    -0.000000
      dxy     :     0.000000
      f0      :    -0.000000  f :    -0.000000
      f+1     :    -0.000000
      f-1     :    -0.000000
      f+2     :    -0.000000
      f-2     :     0.000000
      f+3     :    -0.000000
      f-3     :    -0.000000

 30 H s       :     0.000000  s :     0.000000
      pz      :     0.000000  p :    -0.000000
      px      :     0.000000
      py      :    -0.000000
      dz2     :     0.000000  d :     0.000000
      dxz     :     0.000000
      dyz     :     0.000000
      dx2y2   :     0.000000
      dxy     :     0.000000
      f0      :    -0.000000  f :    -0.000000
      f+1     :    -0.000000
      f-1     :    -0.000000
      f+2     :     0.000000
      f-2     :    -0.000000
      f+3     :    -0.000000
      f-3     :    -0.000000

 31 H s       :     0.000000  s :     0.000000
      pz      :     0.000000  p :     0.000000
      px      :    -0.000000
      py      :     0.000000
      dz2     :     0.000000  d :     0.000000
      dxz     :    -0.000000
      dyz     :    -0.000000
      dx2y2   :     0.000000
      dxy     :     0.000000
      f0      :     0.000000  f :     0.000000
      f+1     :     0.000000
      f-1     :     0.000000
      f+2     :    -0.000000
      f-2     :     0.000000
      f+3     :    -0.000000
      f-3     :     0.000000

 32 Cls       :     0.000000  s :     0.000000
      pz      :     0.000000  p :     0.000000
      px      :    -0.000000
      py      :     0.000000
      dz2     :     0.000000  d :    -0.000000
      dxz     :     0.000000
      dyz     :    -0.000000
      dx2y2   :    -0.000000
      dxy     :    -0.000000
      f0      :     0.000000  f :    -0.000000
      f+1     :    -0.000000
      f-1     :    -0.000000
      f+2     :    -0.000000
      f-2     :    -0.000000
      f+3     :     0.000000
      f-3     :     0.000000
      g0      :     0.000000  g :    -0.000000
      g+1     :    -0.000000
      g-1     :    -0.000000
      g+2     :     0.000000
      g-2     :    -0.000000
      g+3     :    -0.000000
      g-3     :    -0.000000
      g+4     :     0.000000
      g-4     :    -0.000000


                      *****************************
                      * MAYER POPULATION ANALYSIS *
                      *****************************

  NA   - Mulliken gross atomic population
  ZA   - Total nuclear charge
  QA   - Mulliken gross atomic charge
  VA   - Mayer's total valence
  BVA  - Mayer's bonded valence
  FA   - Mayer's free valence

  ATOM       NA         ZA         QA         VA         BVA        FA
  0 N      7.1507     7.0000    -0.1507     3.5304     3.5304     0.0000
  1 C      5.9194     6.0000     0.0806     3.7448     3.7448    -0.0000
  2 C      6.1414     6.0000    -0.1414     3.8282     3.8282    -0.0000
  3 C      5.7417     6.0000     0.2583     3.7756     3.7756     0.0000
  4 C      6.1605     6.0000    -0.1605     3.8437     3.8437     0.0000
  5 C      5.9307     6.0000     0.0693     3.7610     3.7610     0.0000
  6 H      0.8126     1.0000     0.1874     0.9566     0.9566    -0.0000
  7 H      0.8782     1.0000     0.1218     1.0155     1.0155     0.0000
  8 N      7.0843     7.0000    -0.0843     3.2490     3.2490     0.0000
  9 H      0.8451     1.0000     0.1549     0.9901     0.9901    -0.0000
 10 H      0.8080     1.0000     0.1920     0.9543     0.9543     0.0000
 11 C      6.1572     6.0000    -0.1572     3.7876     3.7876     0.0000
 12 H      0.8528     1.0000     0.1472     0.9783     0.9783     0.0000
 13 H      0.8565     1.0000     0.1435     0.9785     0.9785    -0.0000
 14 H      0.8643     1.0000     0.1357     0.9759     0.9759    -0.0000
 15 H      0.7866     1.0000     0.2134     1.0982     1.0982     0.0000
 16 N      7.1817     7.0000    -0.1817     2.9551     2.9551     0.0000
 17 C      5.9712     6.0000     0.0288     3.7589     3.7589    -0.0000
 18 C      5.8160     6.0000     0.1840     4.0119     4.0119     0.0000
 19 H      0.8989     1.0000     0.1011     1.0287     1.0287    -0.0000
 20 O      8.3987     8.0000    -0.3987     2.0419     2.0419     0.0000
 21 C      5.9367     6.0000     0.0633     3.6573     3.6573     0.0000
 22 C      6.1222     6.0000    -0.1222     3.8476     3.8476    -0.0000
 23 C      6.1661     6.0000    -0.1661     3.9089     3.9089    -0.0000
 24 C      6.1058     6.0000    -0.1058     3.8819     3.8819     0.0000
 25 C      6.1754     6.0000    -0.1754     3.9054     3.9054     0.0000
 26 C      6.0607     6.0000    -0.0607     3.7583     3.7583     0.0000
 27 H      0.8655     1.0000     0.1345     0.9849     0.9849    -0.0000
 28 H      0.8558     1.0000     0.1442     0.9760     0.9760     0.0000
 29 H      0.8546     1.0000     0.1454     0.9738     0.9738    -0.0000
 30 H      0.8492     1.0000     0.1508     0.9740     0.9740     0.0000
 31 H      0.8777     1.0000     0.1223     0.9905     0.9905    -0.0000
 32 Cl    17.8739    17.0000    -0.8739     0.2250     0.2250    -0.0000

  Mayer bond orders larger than 0.100000
B(  0-N ,  1-C ) :   1.2237 B(  0-N ,  5-C ) :   1.2617 B(  0-N , 11-C ) :   0.8724 
B(  1-C ,  2-C ) :   1.4600 B(  1-C ,  6-H ) :   0.9364 B(  2-C ,  3-C ) :   1.2073 
B(  2-C ,  7-H ) :   0.9555 B(  3-C ,  4-C ) :   1.2252 B(  3-C ,  8-N ) :   1.1783 
B(  4-C ,  5-C ) :   1.4427 B(  4-C ,  9-H ) :   0.9435 B(  5-C , 10-H ) :   0.9282 
B(  8-N , 15-H ) :   0.8398 B(  8-N , 16-N ) :   1.0853 B( 11-C , 12-H ) :   0.9543 
B( 11-C , 13-H ) :   0.9520 B( 11-C , 14-H ) :   0.9528 B( 15-H , 32-Cl) :   0.1842 
B( 16-N , 17-C ) :   1.6727 B( 17-C , 18-C ) :   1.0549 B( 17-C , 19-H ) :   0.9322 
B( 18-C , 20-O ) :   1.9091 B( 18-C , 21-C ) :   0.9604 B( 21-C , 22-C ) :   1.3239 
B( 21-C , 26-C ) :   1.2801 B( 22-C , 23-C ) :   1.4085 B( 22-C , 27-H ) :   0.9485 
B( 23-C , 24-C ) :   1.3809 B( 23-C , 28-H ) :   0.9472 B( 24-C , 25-C ) :   1.3917 
B( 24-C , 29-H ) :   0.9467 B( 25-C , 26-C ) :   1.3888 B( 25-C , 30-H ) :   0.9471 
B( 26-C , 31-H ) :   0.9502 

-------
TIMINGS
-------

Total SCF time: 0 days 0 hours 2 min 52 sec 

Total time                  ....     172.821 sec
Sum of individual times     ....     172.483 sec  ( 99.8%)

SCF preparation             ....       0.896 sec  (  0.5%)
Fock matrix formation       ....     167.068 sec  ( 96.7%)
  Startup                   ....       0.149 sec  (  0.1% of F)
  Split-RI-J                ....       2.493 sec  (  1.5% of F)
  Chain of spheres X        ....     139.229 sec  ( 83.3% of F)
  XC integration            ....      21.821 sec  ( 13.1% of F)
    XC Preparation          ....       0.000 sec  (  0.0% of XC)
    Basis function eval.    ....       0.733 sec  (  3.4% of XC)
    Density eval.           ....       7.024 sec  ( 32.2% of XC)
    XC-Functional eval.     ....       0.086 sec  (  0.4% of XC)
    XC-Potential eval.      ....      13.234 sec  ( 60.6% of XC)
  CPCM terms                ....       3.110 sec  (  1.9% of F)
Diagonalization             ....       0.000 sec  (  0.0%)
Density matrix formation    ....       0.252 sec  (  0.1%)
Total Energy calculation    ....       0.215 sec  (  0.1%)
Population analysis         ....       0.584 sec  (  0.3%)
Orbital Transformation      ....       0.885 sec  (  0.5%)
Orbital Orthonormalization  ....       0.000 sec  (  0.0%)
DIIS solution               ....       1.037 sec  (  0.6%)
SOSCF solution              ....       1.546 sec  (  0.9%)
Finished LeanSCF after 173.2 sec

Maximum memory used throughout the entire LEANSCF-calculation: 312.8 MB


-------------------------------------------------------------------------------
                          DFT DISPERSION CORRECTION                            
                                                                               
                                DFTD4 V3.4.0                                   
-------------------------------------------------------------------------------
The PW6B95 functional is recognized
Active option DFTDOPT                   ...         5   

-------------------------   ----------------
Dispersion correction           -0.034767045
-------------------------   ----------------


-------------------------   --------------------
FINAL SINGLE POINT ENERGY     -1243.367844556464
-------------------------   --------------------


           ************************************************************
           *        Program running with 8 parallel MPI-processes     *
           *              working on a common directory               *
           ************************************************************

------------------------------------------------------------------------------
                              ORCA PROPERTY CALCULATIONS
------------------------------------------------------------------------------

GBWName                                 ... orca.gbw
Number of atoms                         ...     33
Number of basis functions               ...   1516
Max core memory                         ...   1400 MB

Electric properties:
Dipole moment                           ... YES
Quadrupole moment                       ...  NO
Static polarizability (Dipole/Dipole)   ...  NO
Static polarizability (Dipole/Quad.)    ...  NO
Static polarizability (Quad./Quad.)     ...  NO
Static polarizability (Velocity)        ...  NO

Atomic electric properties:
Dipole moment                           ...  NO
Quadrupole moment                       ...  NO
Static polarizability                   ...  NO

Choice of electric origin               ... Center of mass
Position of electric origin             ...    -0.000024    -0.000020    -0.000001

General magnetic properties:
Magnetizability                         ...  NO

EPR properties:
g-Tensor (aka g-matrix)                 ...  NO
Zero-Field splitting spin-orbit         ...  NO
Zero-field splitting spin-spin          ...  NO
Hyperfine couplings                     ...  NO (   0 nuclei)
Quadrupole couplings                    ...  NO (   0 nuclei)
Contact density                         ...  NO (   0 nuclei)

NMR properties:
Chemical shifts                         ...  NO (   0 nuclei)
Spin-rotation constants                 ...  NO (   0 nuclei)
Spin-spin couplings                     ...  NO (   0 nuclei,    0 pairs)

Choice of magnetic origin               ... GIAO
Position of magnetic origin             ...     0.000000     0.000000     0.000000

Properties with geometric perturbations:
SCF Hessian                             ...  NO
IR spectrum                             ...  NO
VCD spectrum                            ...  NO
X-ray spectroscopy properties:
SCF XES/XAS/RIXS spectra                ...  NO


-------------
DIPOLE MOMENT
-------------

Method             : SCF
Type of density    : Electron Density
Multiplicity       :   1
Irrep              :   0
Energy             : -1243.3330775113881828 Eh
Relativity type    : 
Basis              : AO
                                X                 Y                 Z
Electronic contribution:      1.049627903      12.825436523      -0.111651560
Nuclear contribution   :     -4.381574571     -22.385649832       0.255773926
                        -----------------------------------------
Total Dipole Moment    :     -3.331946668      -9.560213309       0.144122366
                        -----------------------------------------
Magnitude (a.u.)       :     10.125231769
Magnitude (Debye)      :     25.736293860


--------------------
Rotational spectrum 
--------------------
 
Rotational constants in cm-1:             0.013487             0.006197             0.004364 
Rotational constants in MHz :           404.318497           185.777838           130.818869 

Dipole components along the rotational axes: 
x,y,z [a.u.] :    -3.331956     9.560210     0.144120 
x,y,z [Debye]:    -8.469159    24.300123     0.366324 

 

Dipole moment calculation done in   0.1 sec 

Maximum memory used throughout the entire PROP-calculation: 196.0 MB

--------------------------------
SUGGESTED CITATIONS FOR THIS RUN
--------------------------------

Below you find a list of papers that are relevant to this ORCA run
We neither can nor want to force you to cite these papers, but we appreciate if you do
You receive ORCA, which is the product of decades of hard work by many enthusiastic individuals, for free
The only thing we kindly ask in return is that you cite our papers,
We deeply appreciate it, if you show your appreciation for ORCA by not just citing the generic ORCA reference.

Please note that relegating all ORCA citations to the supporting information does *not* help us.
SI sections are not indexed - citations you put there will not count into any citation statistics
But we need these citations in order to attract the funding resources that allow us to do what we are doing

Therefore, if you are a happy ORCA user, please consider citing a few of the papers listed below in the main body of your paper

In addition to the list printed below, the program has created the file orca.bibtex that contains the list in bibtex format
You can import this file easily into all common literature databanks and citation aid programs


List of essential papers. We consider these as the minimum necessary citations

  1. Neese,F.
     Software update: the ORCA program system, version 5.0
     WIRES Comput. Molec. Sci., 2022 12(1)e1606
     doi.org/10.1002/wcms.1606

List of papers to cite with high priority. The work reported in these papers was absolutely
necessary for this run to complete.
Our perspective: the developers of density functionals and basis sets usually get cited in chemistry papers
Good! But without the algorithms to do something with them, the functionals or basis sets would not do anything.
Hence, in our opinion, the algorithm design and method developments papers are equally worthy of getting cited

  1. Neese,F.
     An improvement of the resolution of the identity approximation for the formation of the Coulomb matrix
     J. Comp. Chem., 2003 24(14)1740-1747
     doi.org/10.1002/jcc.10318
  2. Neese,F.; Wennmohs,F.; Hansen,A.; Becker,U.
     Efficient, approximate and parallel Hartree-Fock and hybrid DFT calculations. A 'chain-of-spheres' algorithm for the Hartree-Fock exchange
     Chem. Phys., 2009 356(1-3)98-109
     doi.org/10.1016/j.chemphys.2008.10.036
  3. Garcia-Rates,M.; Neese,F.
     Effect of the Solute Cavity on the Solvation Energy and its Derivatives within the Framework of the Gaussian Charge Scheme
     J. Comput. Chem., 2020 41 922-939
     doi.org/10.1002/jcc.26139
  4. Helmich-Paris,B.; de Souza,B.; Neese,F.; Izsák,R.
     An improved chain of spheres for exchange algorithm
     J. Chem. Phys., 2021 155 104109
     doi.org/doi: 10.1063/5.0058766.
  5. Neese,F.
     The SHARK Integral Generation and Digestion System
     J. Comp. Chem., 2022  1-16
     doi.org/10.1002/jcc.26942
  6. Caldeweyher,E.; Bannwarth,C.; Grimme,S.
     Extension of the D3 dispersion coefficient model
     J. Chem. Phys., 2017 147 034112
     doi.org/10.1063/1.4993215
  7. Caldeweyher,E.; Ehlert,S.; Hansen,A.; Neugebauer,H.; Spicher,S.; Bannwarth,C.; Grimme,S.
     A generally applicable atomic-charge dependent London dispersion correction
     J. Chem. Phys., 2019 150 154122
     doi.org/10.1063/1.5090222
  8. Caldeweyher,E.; Mewes,J.; Ehlert,S.; Grimme,S.
     Extension and evaluation of the D4 London-dispersion model for periodic systems
     Phys. Chem. Chem. Phys., 2020 22(16)8499-8512
     doi.org/10.1039/D0CP00502A
  9. Wittmann,L.; Gordiy,I.; Friede,M.; Helmich-Paris,B.; Grimme,S.; Hansen,A.; Bursch,M.
     Extension of the D3 and D4 London Dispersion Corrections to the full Actinides Series
     Phys. Chem. Chem. Phys., 2024 26(32)21379-21394
     doi.org/https://doi.org/10.1039/D4CP01514B 

List of suggested additional citations. These are papers that are important in the 'surrounding' of 
of this run, or papers that preceded the highly important papers. If you like your results we are grateful for a citation.

  1. Izsak,R.; Neese,F.
     An overlap fitted chain of spheres exchange method
     J. Chem. Phys., 2011 135 144105
     doi.org/10.1063/1.3646921
  2. Izsak,R.; Hansen,A.; Neese,F.
     The resolution of identity and chain of spheres approximations for the LPNO-CCSD singles Fock term
     Molec. Phys., 2012 110 2413-2417
     doi.org/10.1080/00268976.2012.687466
  3. Neese,F.
     The ORCA program system
     WIRES Comput. Molec. Sci., 2012 2(1)73-78
     doi.org/10.1002/wcms.81
  4. Izsak,R.; Neese,F.; Klopper,W.
     Robust fitting techniques in the chain of spheres approximation to the Fock exchange: The role of the complementary space
     J. Chem. Phys., 2013 139 
     doi.org/10.1063/1.4819264
  5. Neese,F.
     Software update: the ORCA program system, version 4.0
     WIRES Comput. Molec. Sci., 2018 8(1)1-6
     doi.org/10.1002/wcms.1327
  6. Neese,F.; Wennmohs,F.; Becker,U.; Riplinger,C.
     The ORCA quantum chemistry program package
     J. Chem. Phys., 2020 152 Art. No. L224108
     doi.org/10.1063/5.0004608

List of optional additional citations

  1. Neese,F.
     Approximate second-order SCF convergence for spin unrestricted wavefunctions
     Chem. Phys. Lett., 2000 325(1-3)93-98
     doi.org/10.1016/s0009-2614(00)00662-x

Timings for individual modules:

Sum of individual times          ...      189.656 sec (=   3.161 min)
Startup calculation              ...       12.045 sec (=   0.201 min)   6.4 %
SCF iterations                   ...      176.962 sec (=   2.949 min)  93.3 %
Property calculations            ...        0.649 sec (=   0.011 min)   0.3 %
                             ****ORCA TERMINATED NORMALLY****
TOTAL RUN TIME: 0 days 0 hours 3 minutes 9 seconds 984 msec
