# Supplementary material for: Photovermellogens: Minimalistic Pyridinium-Based Acylhydrazones with Photoswitchable Basicity for Operation in Aqueous Media
Source: J Org Chem. 2026 May 4;91(19):6559–65. doi: 10.1021/acs.joc.5c02962 (PMC13185115; doi:10.1021/acs.joc.5c02962)
Supplement: Supplementary file 3 [file jo5c02962_si_003.zip › thermodynamics/epahcl/2e/orca.out]

                                 *****************
                                 * O   R   C   A *
                                 *****************

                                            #,                                       
                                            ###                                      
                                            ####                                     
                                            #####                                    
                                            ######                                   
                                           ########,                                 
                                     ,,################,,,,,                         
                               ,,#################################,,                 
                          ,,##########################################,,             
                       ,#########################################, ''#####,          
                    ,#############################################,,   '####,        
                  ,##################################################,,,,####,       
                ,###########''''           ''''###############################       
              ,#####''   ,,,,##########,,,,          '''####'''          '####       
            ,##' ,,,,###########################,,,                        '##       
           ' ,,###''''                  '''############,,,                           
         ,,##''                                '''############,,,,        ,,,,,,###''
      ,#''                                            '''#######################'''  
     '                                                          ''''####''''         
             ,#######,   #######,   ,#######,      ##                                
            ,#'     '#,  ##    ##  ,#'     '#,    #''#        ,####,   ,####,        
            ##       ##  ##   ,#'  ##            #'  '#       #'       #'  '#        
            ##       ##  #######   ##           ,######,      #####,   #    #        
            '#,     ,#'  ##    ##  '#,     ,#' ,#      #,     #,   #   #,  ,#        
             '#######'   ##     ##  '#######'  #'      '#     '####' # '####'        


                #########################################################
                #                        -***-                          #
                #          Department of theory and spectroscopy        #
                #                                                       #
                #                      Frank Neese                      #
                #                                                       #
                #     Directorship, Architecture, Infrastructure        #
                #                    SHARK, DRIVERS                     #
                #        Core code/Algorithms in most modules           #
                #                                                       #
                #        Max Planck Institute fuer Kohlenforschung      #
                #                Kaiser Wilhelm Platz 1                 #
                #                 D-45470 Muelheim/Ruhr                 #
                #                      Germany                          #
                #                                                       #
                #                  All rights reserved                  #
                #                        -***-                          #
                #########################################################


                         Program Version 6.0.1  -  RELEASE   -


 With contributions from (in alphabetic order):
[Max-Planck-Institut fuer Kohlenforschung]                               
  Daniel Aravena         : Magnetic Suceptibility                        
  Michael Atanasov       : Ab Initio Ligand Field Theory (pilot matlab implementation)
  Alexander A. Auer      : GIAO ZORA, VPT2 properties, NMR spectrum      
  Ute Becker             : All parallelization in ORCA, NUMFREQ, NUMCALC 
  Giovanni Bistoni       : ED, misc. LED, open-shell LED, HFLD           
  Martin Brehm           : Molecular dynamics                            
  Dmytro Bykov           : pre 5.0 version of the SCF Hessian            
  Marcos Casanova-Páez   : Triplet and SCS-CIS(D). UHF-(DLPNO)-IP/EA/STEOM-CCSD. UHF-CVS-IP/STEOM-CCSD   
  Vijay G. Chilkuri      : MRCI spin determinant printing, contributions to CSF-ICE 
  Pauline Colinet        : FMM embedding                                 
  Dipayan Datta          : RHF DLPNO-CCSD density                        
  Achintya Kumar Dutta   : EOM-CC, STEOM-CC                              
  Nicolas Foglia         : Exact transition moments, OPA infrastructure, MCD improvements    
  Dmitry Ganyushin       : Spin-Orbit,Spin-Spin,Magnetic field MRCI      
  Miquel Garcia-Rates    : C-PCM and meta-GGA Hessian, CCSD/C-PCM, Gaussian charge scheme 
  Tiago L. C. Gouveia    : GS-ROHF, GS-ROCIS                             
  Yang Guo               : DLPNO-NEVPT2, F12-NEVPT2, CIM, IAO-localization        
  Andreas Hansen         : Spin unrestricted coupled pair/coupled cluster methods 
  Ingolf Harden          : AUTO-CI MPn and infrastructure                
  Benjamin Helmich-Paris : MC-RPA, TRAH-(SCF,CASSCF), AVAS, COSX integrals, SCF dyn. polar. 
  Lee Huntington         : MR-EOM, pCC                                   
  Robert Izsak           : Overlap fitted RIJCOSX, COSX-SCS-MP3, EOM     
  Riya Kayal             : Wick's Theorem for AUTO-CI, AUTO-CI UHF-CCSDT 
  Emily Kempfer          : AUTO-CI, RHF CISDT and CCSDT                  
  Christian Kollmar      : KDIIS, OOCD, Brueckner-CCSD(T), CCSD density, CASPT2, CASPT2-K, improved NEVPT2 
  Axel Koslowski         : Symmetry handling                             
  Simone Kossmann        : meta-GGA functionals, TD-DFT gradient, OOMP2, (MP2 Hessian; deprecated post 5.0) 
  Lucas Lang             : DCDCAS                                        
  Marvin Lechner         : AUTO-CI (C++ implementation), FIC-MRCC        
  Spencer Leger          : CASSCF response                               
  Dagmar Lenk            : GEPOL surface, SMD, ORCA-2-JSON               
  Dimitrios Liakos       : Extrapolation schemes; Compound Job, initial MDCI parallelization 
  Dimitrios Manganas     : Further ROCIS development; embedding schemes. LFT, Crystal Embedding 
  Dimitrios Pantazis     : SARC Basis sets                               
  Anastasios Papadopoulos: AUTO-CI, single reference methods and gradients 
  Taras Petrenko         : pre 6.0 DFT Hessian and TD-DFT gradient, (ASA, deprecated), ECA, 1-Electron XAS/XES, NRVS 
  Peter Pinski           : DLPNO-MP2, DLPNO-MP2 Gradient                 
  Christoph Reimann      : Effective Core Potentials                     
  Marius Retegan         : Local ZFS, SOC                                
  Christoph Riplinger    : Optimizer, TS searches, QM/MM, DLPNO-CCSD(T), (RO)-DLPNO pert. Triples 
  Michael Roemelt        : Original ROCIS implementation                 
  Masaaki Saitow         : Open-shell DLPNO-CCSD energy and density      
  Barbara Sandhoefer     : DKH picture change effects                    
  Kantharuban Sivalingam : CASSCF convergence/infrastructure, NEVPT2 and variants, FIC-MRCI 
  Bernardo de Souza      : ESD, SOC TD-DFT                               
  Georgi L. Stoychev     : AutoAux, RI-MP2 NMR, DLPNO-MP2 response, X2C  
  Van Anh Tran           : RI-MP2 g-tensors                              
  Willem Van den Heuvel  : Paramagnetic NMR                              
  Zikuan Wang            : NOTCH, Electric field optimization            
  Frank Wennmohs         : Technical directorship and infrastructure     
  Hang Xu                : AUTO-CI-Response properties                   
                                                                         
[FACCTs GmbH]                                                            
  Markus Bursch, Miquel Garcia-Rates, Christoph Riplinger, Bernardo de Souza, Georgi L. Stoychev 
                                                                 
  APM, Basis sets (HGBS, AHGBS, def-TZVP (Ac-Lr), def2-XVPD (La-Lu)), CI-OPT, improved COSX, DLPNO-Multilevel,           
  DOCKER, DRACO, updates on ESD, GOAT, IRC, LR-CPCM, MBIS, meta-GGA TD-DFT gradient, ML-optimized integration grids, 
  MM, NACMEs, nearIR, NEB, NEB-TS, NL-DFT gradient (VV10), 2- and 3-layer-ONIOM, interface openCOSMO-RS, QMMM,   
  Crystal-QMMM, SF, symmetry and pop. for TD-DFT, r2SCAN hybrids, SOLVATOR                                   
                                                                         
[Other institutions]                                                     
  V. Asgeirsson          : NEB                                           
  Christoph Bannwarth    : sTDA-DFT, sTD-DFT, PBEh-3c, B97-3c, D3        
  Sebastian Ehlert       : rSCAN, r2SCAN, r2SCAN-3c, D4, dhf basis sets  
  Marvin Friede          : D4 for Fr, Ra, Ac-Lr                          
  Lars Goerigk           : TD-DFT with DH, B97 family of functionals     
  Stefan Grimme          : VdW corrections, initial TS optimization, DFT functionals, gCP, sTDA/sTD-DF 
  Waldemar Hujo          : DFT-NL                                        
  H. Jonsson             : NEB                                           
  Holger Kruse           : gCP                                           
  Marcel Mueller         : wB97X-3c, vDZP basis set                      
  Hagen Neugebauer       : wr2SCAN                                       
  Tobias Risthaus        : range-separated hybrid DFT                    
  Lukas Wittmann         : regularized MP2, r2SCAN double-hybrids, wr2SCAN        
                                                                         
We gratefully acknowledge several colleagues who have allowed us to      
interface, adapt or use parts of their codes:                            
  Ed Valeev, F. Pavosevic, A. Kumar             : LibInt (2-el integral package), F12 methods 
  Garnet Chan, S. Sharma, J. Yang, R. Olivares  : DMRG                   
  Ulf Ekstrom                                   : XCFun DFT Library      
  Mihaly Kallay                                 : mrcc  (arbitrary order and MRCC methods)
  Frank Weinhold                                : gennbo (NPA and NBO analysis)           
  Simon Mueller                                 : openCOSMO-RS                            
  Christopher J. Cramer and Donald G. Truhlar   : smd solvation model                     
  S Lehtola, MJT Oliveira, MAL Marques          : LibXC Library                           
  Liviu Ungur et al                             : ANISO software                          


 Your calculation uses the libint2 library for the computation of 2-el integrals
 For citations please refer to: http://libint.valeyev.net

 Your ORCA version has been built with support for libXC version: 6.2.2
 For citations please refer to: https://libxc.gitlab.io

 This ORCA versions uses:
   CBLAS   interface :  Fast vector & matrix operations
   LAPACKE interface :  Fast linear algebra routines
   SCALAPACK package :  Parallel linear algebra routines
   Shared memory     :  Shared parallel matrices
   BLAS/LAPACK       :  OpenBLAS 0.3.27  USE64BITINT DYNAMIC_ARCH NO_AFFINITY SkylakeX SINGLE_THREADED
        Core in use  :  SkylakeX
   Copyright (c) 2011-2014, The OpenBLAS Project


***************************************
The coordinates will be read from file: coord.xyz
***************************************


Your calculation utilizes the geometrical counterpoise correction gCP
Please cite in your paper:
H.Kruse, S. Grimme J.Chem.Phys., 136, (2012), 154101 
   

Your calculation utilizes the atom-pairwise dispersion correction
with the Becke-Johnson damping scheme (D3BJ)


Your calculation employs the composite approach PBEh-3c.
Please cite in your paper:
S. Grimme, J. G. Brandenburg, C. Bannwarth, A. Hansen J.Chem.Phys., 143, (2015), 054107 
   

================================================================================

----- Orbital basis set information -----
Your calculation utilizes the basis: def2-mSVP

----- AuxJ basis set information -----
Your calculation utilizes the auxiliary basis: def2/J
   F. Weigend, Phys. Chem. Chem. Phys. 8, 1057 (2006).

================================================================================
                                        WARNINGS
                       Please study these warnings very carefully!
================================================================================


================================================================================
                                       INPUT FILE
================================================================================
NAME = orca.inp
|  1> ! PBEH-3c FREQ VERYTIGHTSCF CPCM(water)
|  2> %pal nprocs 12 end
|  3> * XYZFILE 0 1 coord.xyz
|  4> 
|  5> 
|  6>                          ****END OF INPUT****
================================================================================

                       ****************************
                       * Single Point Calculation *
                       ****************************

---------------------------------
CARTESIAN COORDINATES (ANGSTROEM)
---------------------------------
  N     -3.809245   -2.086629    0.133664
  C     -4.180569   -0.793982    0.051451
  C     -3.264333    0.211818    0.007678
  C     -1.890991   -0.097444    0.050372
  C     -1.526171   -1.451429    0.139076
  C     -2.503912   -2.403224    0.178465
  H     -5.242722   -0.598935    0.021103
  H     -3.596388    1.239405   -0.060264
  N     -0.999621    0.909098    0.000421
  H     -0.492298   -1.758620    0.174030
  H     -2.263326   -3.454093    0.244464
  C     -4.837107   -3.125501    0.204986
  H     -4.376521   -4.096553    0.058657
  H     -5.321268   -3.097488    1.178200
  H     -5.574059   -2.958594   -0.575384
  H     -1.348202    1.898151   -0.070568
  N      0.297849    0.645806    0.046618
  C      1.108583    1.629813   -0.009056
  C      2.560937    1.396790    0.109043
  H      0.779895    2.667460   -0.078330
  O      3.281621    2.348059    0.342270
  C      3.119958    0.025042   -0.015062
  C      4.222854   -0.307374    0.772605
  C      4.807630   -1.558688    0.667992
  C      4.316573   -2.480842   -0.247937
  C      3.236753   -2.147675   -1.054052
  C      2.633438   -0.904388   -0.934325
  H      4.613706    0.408482    1.484083
  H      5.650089   -1.813537    1.297330
  H      4.778121   -3.455814   -0.335955
  H      2.861292   -2.857298   -1.779411
  H      1.799133   -0.659238   -1.575996
  Cl    -2.122681    3.745251   -0.198656

----------------------------
CARTESIAN COORDINATES (A.U.)
----------------------------
  NO LB      ZA    FRAG     MASS         X           Y           Z
   0 N     7.0000    0    14.007   -7.198431   -3.943158    0.252589
   1 C     6.0000    0    12.011   -7.900131   -1.500408    0.097229
   2 C     6.0000    0    12.011   -6.168695    0.400278    0.014509
   3 C     6.0000    0    12.011   -3.573455   -0.184142    0.095189
   4 C     6.0000    0    12.011   -2.884046   -2.742804    0.262815
   5 C     6.0000    0    12.011   -4.731708   -4.541436    0.337249
   6 H     1.0000    0     1.008   -9.907309   -1.131823    0.039879
   7 H     1.0000    0     1.008   -6.796189    2.342136   -0.113882
   8 N     7.0000    0    14.007   -1.889010    1.717945    0.000796
   9 H     1.0000    0     1.008   -0.930307   -3.323310    0.328869
  10 H     1.0000    0     1.008   -4.277066   -6.527290    0.461969
  11 C     6.0000    0    12.011   -9.140808   -5.906341    0.387368
  12 H     1.0000    0     1.008   -8.270425   -7.741363    0.110846
  13 H     1.0000    0     1.008  -10.055739   -5.853405    2.226476
  14 H     1.0000    0     1.008  -10.533445   -5.590933   -1.087319
  15 H     1.0000    0     1.008   -2.547733    3.586985   -0.133354
  16 N     7.0000    0    14.007    0.562852    1.220396    0.088096
  17 C     6.0000    0    12.011    2.094917    3.079899   -0.017114
  18 C     6.0000    0    12.011    4.839469    2.639551    0.206062
  19 H     1.0000    0     1.008    1.473789    5.040768   -0.148022
  20 O     8.0000    0    15.999    6.201366    4.437189    0.646796
  21 C     6.0000    0    12.011    5.895867    0.047322   -0.028464
  22 C     6.0000    0    12.011    7.980037   -0.580853    1.460012
  23 C     6.0000    0    12.011    9.085105   -2.945493    1.262323
  24 C     6.0000    0    12.011    8.157140   -4.688112   -0.468532
  25 C     6.0000    0    12.011    6.116576   -4.058517   -1.991870
  26 C     6.0000    0    12.011    4.976477   -1.709046   -1.765618
  27 H     1.0000    0     1.008    8.718640    0.771918    2.804511
  28 H     1.0000    0     1.008   10.677121   -3.427089    2.451599
  29 H     1.0000    0     1.008    9.029341   -6.530542   -0.634862
  30 H     1.0000    0     1.008    5.407059   -5.399511   -3.362599
  31 H     1.0000    0     1.008    3.399869   -1.245779   -2.978200
  32 Cl   17.0000    0    35.453   -4.011286    7.077500   -0.375405

--------------------------------
INTERNAL COORDINATES (ANGSTROEM)
--------------------------------
 N      0   0   0     0.000000000000     0.00000000     0.00000000
 C      1   0   0     1.347433990125     0.00000000     0.00000000
 C      2   1   0     1.361263717225   121.68881925     0.00000000
 C      3   2   1     1.408379319802   119.54533045   359.92999823
 C      4   3   2     1.405076183865   117.82033773   359.92888126
 C      1   2   3     1.343925096753   119.71563507     0.21139734
 H      2   1   3     1.080338927917   116.47805821   179.93597590
 H      3   2   1     1.082040701666   119.81187252   179.88010126
 N      4   3   2     1.345422191102   118.72690224   179.72401599
 H      5   4   3     1.079112194390   121.67652411   179.89350259
 H      6   1   2     1.080075044887   116.58946572   179.97585121
 C      1   2   3     1.463161359177   119.37550817   178.76757140
 H     12   1   2     1.084662941442   109.31545928   168.33660395
 H     12   1   2     1.087355288315   109.76311628   288.38620025
 H     12   1   2     1.086247726460   109.41948072    48.80431132
 H      9   4   3     1.051082464849   119.12794559   359.90177176
 N      9   4   3     1.324720311281   119.92764169   179.61558273
 C     17   9   4     1.276189128473   117.86818986   179.71996017
 C     18  17   9     1.475662291824   119.99964410   176.82764339
 H     18  17   9     1.090663059783   123.01727842     0.86830102
 O     19  18  17     1.216015483799   118.36707345   195.65730211
 C     19  18  17     1.486472965327   120.60881047    13.88688567
 C     22  19  18     1.395456220470   118.02974136   215.12352310
 C     23  22  19     1.385169167199   120.41269363   181.90045072
 C     24  23  22     1.389399981657   120.00983005     1.53649929
 C     25  24  23     1.388104671098   119.89887887   359.77627795
 C     26  25  24     1.387113573774   120.22186322   359.03092822
 H     23  22  19     1.082319591202   119.92777574     3.08922750
 H     24  23  22     1.082012231970   119.83791500   181.22113926
 H     25  24  23     1.082286770475   120.05198073   179.49656265
 H     26  25  24     1.081980047873   120.12246827   179.03556648
 H     27  26  25     1.080696482992   119.19950603   179.49060980
 Cl    16   9   4     2.006989145561   176.66679312     3.28213360

---------------------------
INTERNAL COORDINATES (A.U.)
---------------------------
 N      0   0   0     0.000000000000     0.00000000     0.00000000
 C      1   0   0     2.546281224873     0.00000000     0.00000000
 C      2   1   0     2.572415621598   121.68881925     0.00000000
 C      3   2   1     2.661451207104   119.54533045   359.92999823
 C      4   3   2     2.655209184800   117.82033773   359.92888126
 C      1   2   3     2.539650377368   119.71563507     0.21139734
 H      2   1   3     2.041544705577   116.47805821   179.93597590
 H      3   2   1     2.044760591904   119.81187252   179.88010126
 N      4   3   2     2.542479475683   118.72690224   179.72401599
 H      5   4   3     2.039226515172   121.67652411   179.89350259
 H      6   1   2     2.041046038919   116.58946572   179.97585121
 C      1   2   3     2.764974258581   119.37550817   178.76757140
 H     12   1   2     2.049715906939   109.31545928   168.33660395
 H     12   1   2     2.054803705186   109.76311628   288.38620025
 H     12   1   2     2.052710716604   109.41948072    48.80431132
 H      9   4   3     1.986258002731   119.12794559   359.90177176
 N      9   4   3     2.503358592364   119.92764169   179.61558273
 C     17   9   4     2.411647947901   117.86818986   179.71996017
 C     18  17   9     2.788597597703   119.99964410   176.82764339
 H     18  17   9     2.061054487375   123.01727842     0.86830102
 O     19  18  17     2.297936238989   118.36707345   195.65730211
 C     19  18  17     2.809026809945   120.60881047    13.88688567
 C     22  19  18     2.637030088565   118.02974136   215.12352310
 C     23  22  19     2.617590375159   120.41269363   181.90045072
 C     24  23  22     2.625585455807   120.00983005     1.53649929
 C     25  24  23     2.623137673592   119.89887887   359.77627795
 C     26  25  24     2.621264771078   120.22186322   359.03092822
 H     23  22  19     2.045287616750   119.92777574     3.08922750
 H     24  23  22     2.044706791977   119.83791500   181.22113926
 H     25  24  23     2.045225594564   120.05198073   179.49656265
 H     26  25  24     2.044645972846   120.12246827   179.03556648
 H     27  26  25     2.042220386746   119.19950603   179.49060980
 Cl    16   9   4     3.792659838864   176.66679312     3.28213360

---------------------
BASIS SET INFORMATION
---------------------
There are 5 groups of distinct atoms

 Group   1 Type N   : 8s4p1d contracted to 4s2p1d pattern {5111/31/1}
 Group   2 Type C   : 8s4p1d contracted to 4s2p1d pattern {5111/31/1}
 Group   3 Type H   : 4s contracted to 2s pattern {31}
 Group   4 Type O   : 8s4p1d contracted to 4s2p1d pattern {5111/31/1}
 Group   5 Type Cl  : 10s7p1d contracted to 4s3p1d pattern {5311/511/1}

Atom   0N    basis set group =>   1
Atom   1C    basis set group =>   2
Atom   2C    basis set group =>   2
Atom   3C    basis set group =>   2
Atom   4C    basis set group =>   2
Atom   5C    basis set group =>   2
Atom   6H    basis set group =>   3
Atom   7H    basis set group =>   3
Atom   8N    basis set group =>   1
Atom   9H    basis set group =>   3
Atom  10H    basis set group =>   3
Atom  11C    basis set group =>   2
Atom  12H    basis set group =>   3
Atom  13H    basis set group =>   3
Atom  14H    basis set group =>   3
Atom  15H    basis set group =>   3
Atom  16N    basis set group =>   1
Atom  17C    basis set group =>   2
Atom  18C    basis set group =>   2
Atom  19H    basis set group =>   3
Atom  20O    basis set group =>   4
Atom  21C    basis set group =>   2
Atom  22C    basis set group =>   2
Atom  23C    basis set group =>   2
Atom  24C    basis set group =>   2
Atom  25C    basis set group =>   2
Atom  26C    basis set group =>   2
Atom  27H    basis set group =>   3
Atom  28H    basis set group =>   3
Atom  29H    basis set group =>   3
Atom  30H    basis set group =>   3
Atom  31H    basis set group =>   3
Atom  32Cl   basis set group =>   5
---------------------------------
AUXILIARY/J BASIS SET INFORMATION
---------------------------------
There are 5 groups of distinct atoms

 Group   1 Type N   : 12s5p4d2f1g contracted to 6s4p3d1f1g pattern {711111/2111/211/2/1}
 Group   2 Type C   : 12s5p4d2f1g contracted to 6s4p3d1f1g pattern {711111/2111/211/2/1}
 Group   3 Type H   : 5s2p1d contracted to 3s1p1d pattern {311/2/1}
 Group   4 Type O   : 12s5p4d2f1g contracted to 6s4p3d1f1g pattern {711111/2111/211/2/1}
 Group   5 Type Cl  : 14s5p5d2f1g contracted to 8s4p3d1f1g pattern {71111111/2111/311/2/1}

Atom   0N    basis set group =>   1
Atom   1C    basis set group =>   2
Atom   2C    basis set group =>   2
Atom   3C    basis set group =>   2
Atom   4C    basis set group =>   2
Atom   5C    basis set group =>   2
Atom   6H    basis set group =>   3
Atom   7H    basis set group =>   3
Atom   8N    basis set group =>   1
Atom   9H    basis set group =>   3
Atom  10H    basis set group =>   3
Atom  11C    basis set group =>   2
Atom  12H    basis set group =>   3
Atom  13H    basis set group =>   3
Atom  14H    basis set group =>   3
Atom  15H    basis set group =>   3
Atom  16N    basis set group =>   1
Atom  17C    basis set group =>   2
Atom  18C    basis set group =>   2
Atom  19H    basis set group =>   3
Atom  20O    basis set group =>   4
Atom  21C    basis set group =>   2
Atom  22C    basis set group =>   2
Atom  23C    basis set group =>   2
Atom  24C    basis set group =>   2
Atom  25C    basis set group =>   2
Atom  26C    basis set group =>   2
Atom  27H    basis set group =>   3
Atom  28H    basis set group =>   3
Atom  29H    basis set group =>   3
Atom  30H    basis set group =>   3
Atom  31H    basis set group =>   3
Atom  32Cl   basis set group =>   5


           ************************************************************
           *        Program running with 12 parallel MPI-processes    *
           *              working on a common directory               *
           ************************************************************
------------------------------------------------------------------------------
                             ORCA STARTUP CALCULATIONS
                           -- RI-GTO INTEGRALS CHOSEN --
------------------------------------------------------------------------------
------------------------------------------------------------------------------
                   ___                                                        
                  /   \      - P O W E R E D   B Y -                         
                 /     \                                                     
                 |  |  |   _    _      __       _____    __    __             
                 |  |  |  | |  | |    /  \     |  _  \  |  |  /  |          
                  \  \/   | |  | |   /    \    | | | |  |  | /  /          
                 / \  \   | |__| |  /  /\  \   | |_| |  |  |/  /          
                |  |  |   |  __  | /  /__\  \  |    /   |      \           
                |  |  |   | |  | | |   __   |  |    \   |  |\   \          
                \     /   | |  | | |  |  |  |  | |\  \  |  | \   \       
                 \___/    |_|  |_| |__|  |__|  |_| \__\ |__|  \__/        
                                                                              
                      - O R C A' S   B I G   F R I E N D -                    
                                      &                                       
                       - I N T E G R A L  F E E D E R -                       
                                                                              
 v1 FN, 2020, v2 2021, v3 2022-2024                                           
------------------------------------------------------------------------------


----------------------
SHARK INTEGRAL PACKAGE
----------------------

Number of atoms                             ...     33
Number of basis functions                   ...    316
Number of shells                            ...    162
Maximum angular momentum                    ...      2
Integral batch strategy                     ... SHARK/LIBINT Hybrid
RI-J (if used) integral strategy            ... SPLIT-RIJ (Revised 2003 algorithm where possible)
Printlevel                                  ...      1
Contraction scheme used                     ... SEGMENTED contraction
Prescreening option                         ... SCHWARTZ
   Thresh                                   ... 1.000e-12
   Tcut                                     ... 1.000e-14
   Tpresel                                  ... 1.000e-14 
Coulomb Range Separation                    ... NOT USED
Exchange Range Separation                   ... NOT USED
Multipole approximations                    ... NOT USED
Finite Nucleus Model                        ... NOT USED
CABS basis                                  ... NOT available
Auxiliary Coulomb fitting basis             ... AVAILABLE
   # of basis functions in Aux-J            ...   1087
   # of shells in Aux-J                     ...    357
   Maximum angular momentum in Aux-J        ...      4
Auxiliary J/K fitting basis                 ... NOT available
Auxiliary Correlation fitting basis         ... NOT available
Auxiliary 'external' fitting basis          ... NOT available

Checking pre-screening integrals            ... done (  0.0 sec) Dimension = 162
Check shell pair data                       ... done (  0.0 sec)
Shell pair information
Shell pair cut-off parameter TPreSel        ...   1.0e-14
Total number of shell pairs                 ...     13203
Shell pairs after pre-screening             ...      9019
Total number of primitive shell pairs       ...     47885
Primitive shell pairs kept                  ...     20964
          la=0 lb=0:   3334 shell pairs
          la=1 lb=0:   3088 shell pairs
          la=1 lb=1:    687 shell pairs
          la=2 lb=0:   1213 shell pairs
          la=2 lb=1:    576 shell pairs
          la=2 lb=2:    121 shell pairs

Calculating one electron integrals          ... done (  0.0 sec)
Calculating RI/J V-Matrix + Cholesky decomp.... done (  0.1 sec)
Calculating Nuclear repulsion               ... done (  0.0 sec) ENN=   1399.253236894418 Eh

Diagonalization of the overlap matrix:
Smallest eigenvalue                        ... 4.283e-04
Time for diagonalization                   ...    0.021 sec
Threshold for overlap eigenvalues          ... 1.000e-07
Number of eigenvalues below threshold      ... 0
Time for construction of square roots      ...    0.007 sec
Total time needed                          ...    0.029 sec

-------------------
DFT GRID GENERATION
-------------------

General Integration Accuracy     IntAcc      ... 4.159
Radial Grid Type                 RadialGrid  ... OptM3 with GC (2021)
Angular Grid (max. ang.)         AngularGrid ... 3 (Lebedev-194)
Angular grid pruning method      GridPruning ... 4 (adaptive)
Weight generation scheme         WeightScheme... mBecke (2022)
Basis function cutoff            BFCut       ... 1.0000e-12
Integration weight cutoff        WCut        ... 1.0000e-14
Partially contracted basis set               ... off
Rotationally invariant grid construction     ... off
Angular grids for H and He will be reduced by one unit

Total number of grid points                  ...    82272
Total number of batches                      ...     1303
Average number of points per batch           ...       63
Average number of grid points per atom       ...     2493
Initializing property integral containers    ... done (  0.0 sec)

SHARK setup successfully completed in   0.8 seconds

Maximum memory used throughout the entire STARTUP-calculation: 30.9 MB


           ************************************************************
           *        Program running with 12 parallel MPI-processes    *
           *              working on a common directory               *
           ************************************************************
-------------------------------------------------------------------------------
                                 ORCA GUESS
                   Start orbitals & Density for SCF / CASSCF
-------------------------------------------------------------------------------

------------
SCF SETTINGS
------------
Hamiltonian:
 Density Functional     Method          .... DFT(GTOs)
 Exchange Functional    Exchange        .... PBE
   PBE kappa parameter   XKappa         ....  1.024500
   PBE mue parameter    XMuePBE         ....  0.123457
 Correlation Functional Correlation     .... PBE
   PBE beta parameter  CBetaPBE         ....  0.030000
 LDA part of GGA corr.  LDAOpt          .... PW91-LDA
 Gradients option       PostSCFGGA      .... off
 Hybrid DFT is turned on
   Fraction HF Exchange ScalHFX         ....  0.420000
   Scaling of DF-GGA-X  ScalDFX         ....  0.580000
   Scaling of DF-GGA-C  ScalDFC         ....  1.000000
   Scaling of DF-LDA-C  ScalLDAC        ....  1.000000
   Perturbative correction              ....  0.000000
 RI-approximation to the Coulomb term is turned on
   Number of AuxJ basis functions       .... 1087
   RIJ-ON(X) (HFX calculated with O(N)) .... on


General Settings:
 Integral files         IntName         .... orca
 Hartree-Fock type      HFTyp           .... RHF
 Total Charge           Charge          ....    0
 Multiplicity           Mult            ....    1
 Number of Electrons    NEL             ....  144
 Basis Dimension        Dim             ....  316
 Nuclear Repulsion      ENuc            ....   1399.2532368944 Eh

Convergence Acceleration:
 AO-DIIS                CNVDIIS         .... on
   Start iteration      DIISMaxIt       ....    12
   Startup error        DIISStart       ....  0.200000
   # of expansion vecs  DIISMaxEq       ....     5
   Bias factor          DIISBfac        ....   1.050
   Max. coefficient     DIISMaxC        ....  10.000
 MO-DIIS                CNVKDIIS        .... off
 Trust-Rad. Augm. Hess. CNVTRAH         .... auto
   Auto Start mean grad. ratio tolernc. ....  1.125000
   Auto Start start iteration           ....    50
   Auto Start num. interpolation iter.  ....    10
   Max. Number of Micro iterations      ....    24
   Max. Number of Macro iterations      .... Maxiter - #DIIS iter
   Number of Davidson start vectors     ....     2
   Converg. threshold    (grad. norm)   ....   2.000e-06
   Grad. Scal. Fac. for Micro threshold ....   0.100
   Minimum threshold for Micro iter.    ....   1.000e-02
   NR start threshold (gradient norm)   ....   1.000e-04
   Initial trust radius                 ....   0.400
   Minimum AH scaling param. (alpha)    ....   1.000
   Maximum AH scaling param. (alpha)    .... 1000.000
   Quad. conv. algorithm                .... NR
   White noise on init. David. guess    .... on
   Maximum white noise                  ....   0.010
   Pseudo random numbers                .... off
   Inactive MOs                         .... canonical
   Orbital update algorithm             .... Taylor
   Preconditioner                       .... Diag
   Full preconditioner red. dimension   ....   250
   COSX micro iterations for RIJONX calc.... off
 SOSCF                  CNVSOSCF        .... on
   Start iteration      SOSCFMaxIt      ....   150
   Startup grad/error   SOSCFStart      ....  0.003300
   Hessian update       SOSCFHessUp     .... L-BFGS
 Level Shifting         CNVShift        .... on
   Level shift para.    LevelShift      ....    0.2500
   Turn off err/grad.   ShiftErr        ....    0.0010
 Zerner damping         CNVZerner       .... off
 Static damping         CNVDamp         .... on
   Fraction old density DampFac         ....    0.7000
   Max. Damping (<1)    DampMax         ....    0.9800
   Min. Damping (>=0)   DampMin         ....    0.0000
   Turn off err/grad.   DampErr         ....    0.1000

SCF Procedure:
 Maximum # iterations   MaxIter         ....   125
 SCF integral mode      SCFMode         .... Direct
   Integral package                     .... SHARK and LIBINT hybrid scheme
 Reset frequency        DirectResetFreq ....    20
 Integral Threshold     Thresh          ....  1.000e-12 Eh
 Primitive CutOff       TCut            ....  1.000e-14 Eh

Convergence Tolerance:
 Convergence Check Mode ConvCheckMode   .... Total+1el-Energy
 Convergence forced     ConvForced      .... 0
 Energy Change          TolE            ....  1.000e-09 Eh
 1-El. energy change                    ....  1.000e-06 Eh
 Orbital Gradient       TolG            ....  2.000e-06
 Orbital Rotation angle TolX            ....  2.000e-06
 DIIS Error             TolErr          ....  1.000e-08

--------------------------------
INITIAL GUESS: MINIMAL BASIS EHT
--------------------------------
The minimal basis has 113 functions
EHT matrix was diagonalized
Basis set overlap was calculated now projecting the orbitals
Using GuessMode=FMatrix for the initial guess
C*T matrix was formed
Effective Fockian was calculated
Effective Fockian was diagonalized
Initial density was built
                      ------------------
                      INITIAL GUESS DONE
                      ------------------
             **** ENERGY FILE WAS UPDATED (orca.en.tmp) ****
Finished Guess after   0.3 sec
Maximum memory used throughout the entire GUESS-calculation: 19.3 MB


           ************************************************************
           *        Program running with 12 parallel MPI-processes    *
           *              working on a common directory               *
           ************************************************************

-------------------------------------------------------------------------------------------
                                      ORCA LEAN-SCF
                              memory conserving SCF solver
-------------------------------------------------------------------------------------------

--------------------
CPCM SOLVATION MODEL
--------------------
CPCM parameters:
  Epsilon                                         ...      80.1510
  Refrac                                          ...       1.3328
  Rsolv                                           ...       1.3000
  Surface type                                    ... GAUSSIAN VDW
  Discretization scheme                           ... Constant charge density
    Threshold for H atoms                         ...       5.0000 (charges/Ang^2)
    Threshold for non-H atoms                     ...       5.0000 (charges/Ang^2)
  Epsilon function type                           ...         CPCM
Solvent:                                          ... WATER
Radii:
  Scheme                                          ... Element-dependent radii
  Radius for N  used is    3.5149 Bohr (=   1.8600 Ang.)
  Radius for C  used is    3.8550 Bohr (=   2.0400 Ang.)
  Radius for H  used is    2.4944 Bohr (=   1.3200 Ang.)
  Radius for O  used is    3.4469 Bohr (=   1.8240 Ang.)
  Radius for Cl used is    3.9684 Bohr (=   2.1000 Ang.)
Calculating surface                               ...        done! (  0.0s)
Cavity surface points                             ...         3162
Cavity Volume                                     ...    2220.1401
Cavity Surface-area                               ...    1183.0306
Calculating surface distance matrix               ...        done! (  0.1s)
Performing Cholesky decomposition & store         ...        done! (  0.3s)
Overall time for CPCM initialization              ...                 0.4s

----------------------------------------D-I-I-S--------------------------------------------
Iteration    Energy (Eh)           Delta-E    RMSDP     MaxDP     DIISErr   Damp  Time(sec)
-------------------------------------------------------------------------------------------
               ***  Starting incremental Fock matrix formation  ***
    1    -1236.9977746514009596     0.00e+00  5.03e-03  1.74e-01  5.14e-01  0.700   2.6
    2    -1237.7962359045909579    -7.98e-01  3.98e-03  1.17e-01  3.01e-01  0.700   2.4
    3    -1238.2806766761900690    -4.84e-01  2.72e-03  7.04e-02  2.11e-01  0.700   2.4
                               ***Turning on AO-DIIS***
    4    -1238.6161680798609268    -3.35e-01  1.99e-03  8.66e-02  1.49e-01  0.700   2.4
    5    -1238.8497266570147985    -2.34e-01  1.44e-03  6.61e-02  1.04e-01  0.700   2.3
    6    -1239.0206629586505187    -1.71e-01  1.06e-03  4.43e-02  7.30e-02  0.700   2.3
    7    -1239.1435840815634037    -1.23e-01  2.61e-03  9.56e-02  5.11e-02  0.000   2.3
    8    -1239.4326694027768099    -2.89e-01  2.76e-04  2.02e-02  2.74e-02  0.000   2.4
    9    -1239.4337257050920016    -1.06e-03  7.99e-05  5.12e-03  1.02e-02  0.000   2.1
                              *** Initializing SOSCF ***
---------------------------------------S-O-S-C-F--------------------------------------
Iteration    Energy (Eh)           Delta-E    RMSDP     MaxDP     MaxGrad    Time(sec)
--------------------------------------------------------------------------------------
   10    -1239.4339030279734288    -1.77e-04  3.54e-05  1.38e-03  1.95e-03     2.0
               *** Restarting incremental Fock matrix formation ***
   11    -1239.4339167647299291    -1.37e-05  3.50e-05  1.30e-03  3.66e-04     2.5
   12    -1239.4339208131668784    -4.05e-06  2.21e-05  1.19e-03  1.67e-04     1.9
   13    -1239.4339224847067271    -1.67e-06  7.26e-06  3.57e-04  7.75e-05     1.9
   14    -1239.4339228046292192    -3.20e-07  2.51e-06  8.59e-05  1.53e-05     1.8
   15    -1239.4339228153194199    -1.07e-08  1.27e-06  5.60e-05  1.29e-05     1.7
   16    -1239.4339228298554190    -1.45e-08  2.30e-07  8.01e-06  2.37e-06     1.6
   17    -1239.4339228301269031    -2.71e-10  1.22e-07  4.31e-06  1.64e-06     1.4
                 **** Energy Check signals convergence ****

               *****************************************************
               *                     SUCCESS                       *
               *           SCF CONVERGED AFTER  17 CYCLES          *
               *****************************************************

             **** ENERGY FILE WAS UPDATED (orca.en.tmp) ****

----------------
TOTAL SCF ENERGY
----------------

Total Energy       :      -1239.43392283012690 Eh          -33726.71167 eV

Components:
Nuclear Repulsion  :       1399.25323689441757 Eh           38075.61630 eV
Electronic Energy  :      -2638.61152345381288 Eh          -71800.26981 eV
One Electron Energy:      -4472.87151501018707 Eh         -121713.02169 eV
Two Electron Energy:       1834.25999155637419 Eh           49912.75189 eV
CPCM Dielectric    :         -0.07563627073147 Eh              -2.05817 eV

Virial components:
Potential Energy   :      -2472.46628222978006 Eh          -67279.22795 eV
Kinetic Energy     :       1233.03235939965316 Eh           33552.51628 eV
Virial Ratio       :          2.00519172378703

DFT components:
N(Alpha)           :       72.000120311723 electrons
N(Beta)            :       72.000120311723 electrons
N(Total)           :      144.000240623445 electrons
E(X)               :      -74.428070387462 Eh       
E(C)               :       -6.455129471291 Eh       
E(XC)              :      -80.883199858753 Eh       

CPCM Solvation Model Properties:
Surface-charge          :         -0.01875787378086
Corrected charge        :          0.00000000000000
Outlying charge corr.   :          0.00001861888123 Eh               0.00051 eV
Free-energy (cav+disp)  :  This term is not implemented in the current solvation scheme

---------------
SCF CONVERGENCE
---------------

  Last Energy change         ...    2.7148e-10  Tolerance :   1.0000e-09
  Last MAX-Density change    ...    4.3110e-06  Tolerance :   1.0000e-08
  Last RMS-Density change    ...    1.2210e-07  Tolerance :   1.0000e-09
  Last DIIS Error            ...    1.9478e-03  Tolerance :   1.0000e-08
  Last Orbital Gradient      ...    1.6423e-06  Tolerance :   2.0000e-06
  Last Orbital Rotation      ...    1.9741e-06  Tolerance :   2.0000e-06


----------------
ORBITAL ENERGIES
----------------

  NO   OCC          E(Eh)            E(eV) 
   0   2.0000    -102.171554     -2780.2293 
   1   2.0000     -19.501363      -530.6591 
   2   2.0000     -14.754368      -401.4868 
   3   2.0000     -14.718028      -400.4979 
   4   2.0000     -14.712855      -400.3571 
   5   2.0000     -10.552226      -287.1407 
   6   2.0000     -10.545147      -286.9480 
   7   2.0000     -10.531021      -286.5637 
   8   2.0000     -10.529179      -286.5135 
   9   2.0000     -10.495479      -285.5965 
  10   2.0000     -10.488774      -285.4141 
  11   2.0000     -10.481368      -285.2125 
  12   2.0000     -10.480323      -285.1841 
  13   2.0000     -10.467726      -284.8413 
  14   2.0000     -10.461417      -284.6696 
  15   2.0000     -10.460288      -284.6389 
  16   2.0000     -10.458361      -284.5865 
  17   2.0000     -10.454839      -284.4906 
  18   2.0000     -10.454748      -284.4882 
  19   2.0000      -9.635892      -262.2060 
  20   2.0000      -7.319535      -199.1747 
  21   2.0000      -7.318439      -199.1448 
  22   2.0000      -7.318284      -199.1406 
  23   2.0000      -1.176321       -32.0093 
  24   2.0000      -1.167264       -31.7629 
  25   2.0000      -1.146143       -31.1881 
  26   2.0000      -1.005786       -27.3688 
  27   2.0000      -0.970816       -26.4173 
  28   2.0000      -0.925466       -25.1832 
  29   2.0000      -0.908508       -24.7218 
  30   2.0000      -0.865296       -23.5459 
  31   2.0000      -0.848903       -23.0998 
  32   2.0000      -0.828006       -22.5312 
  33   2.0000      -0.791376       -21.5344 
  34   2.0000      -0.771764       -21.0008 
  35   2.0000      -0.765479       -20.8297 
  36   2.0000      -0.723468       -19.6866 
  37   2.0000      -0.708926       -19.2908 
  38   2.0000      -0.692172       -18.8350 
  39   2.0000      -0.666072       -18.1247 
  40   2.0000      -0.643970       -17.5233 
  41   2.0000      -0.627477       -17.0745 
  42   2.0000      -0.601104       -16.3569 
  43   2.0000      -0.587842       -15.9960 
  44   2.0000      -0.570912       -15.5353 
  45   2.0000      -0.562490       -15.3061 
  46   2.0000      -0.558005       -15.1841 
  47   2.0000      -0.541102       -14.7241 
  48   2.0000      -0.533962       -14.5298 
  49   2.0000      -0.530314       -14.4306 
  50   2.0000      -0.525166       -14.2905 
  51   2.0000      -0.510485       -13.8910 
  52   2.0000      -0.499788       -13.5999 
  53   2.0000      -0.490120       -13.3369 
  54   2.0000      -0.485983       -13.2243 
  55   2.0000      -0.477721       -12.9995 
  56   2.0000      -0.470762       -12.8101 
  57   2.0000      -0.456433       -12.4202 
  58   2.0000      -0.456032       -12.4093 
  59   2.0000      -0.429446       -11.6858 
  60   2.0000      -0.422149       -11.4873 
  61   2.0000      -0.406113       -11.0509 
  62   2.0000      -0.384023       -10.4498 
  63   2.0000      -0.380952       -10.3662 
  64   2.0000      -0.348334        -9.4787 
  65   2.0000      -0.331560        -9.0222 
  66   2.0000      -0.305910        -8.3242 
  67   2.0000      -0.304973        -8.2987 
  68   2.0000      -0.285062        -7.7569 
  69   2.0000      -0.281528        -7.6608 
  70   2.0000      -0.279860        -7.6154 
  71   2.0000      -0.277988        -7.5644 
  72   0.0000      -0.071828        -1.9545 
  73   0.0000      -0.025131        -0.6838 
  74   0.0000      -0.020211        -0.5500 
  75   0.0000       0.008140         0.2215 
  76   0.0000       0.012945         0.3522 
  77   0.0000       0.099333         2.7030 
  78   0.0000       0.116148         3.1606 
  79   0.0000       0.147619         4.0169 
  80   0.0000       0.152864         4.1596 
  81   0.0000       0.164206         4.4683 
  82   0.0000       0.168461         4.5841 
*Only the first 10 virtual orbitals were printed.

                    ********************************
                    * MULLIKEN POPULATION ANALYSIS *
                    ********************************

-----------------------
MULLIKEN ATOMIC CHARGES
-----------------------
   0 N :   -0.443047
   1 C :    0.090386
   2 C :   -0.432168
   3 C :    0.549029
   4 C :   -0.406219
   5 C :    0.073771
   6 H :    0.339971
   7 H :    0.298700
   8 N :   -0.568277
   9 H :    0.314902
  10 H :    0.340934
  11 C :   -0.530155
  12 H :    0.281328
  13 H :    0.286323
  14 H :    0.284234
  15 H :    0.398195
  16 N :   -0.144643
  17 C :   -0.172596
  18 C :    0.326466
  19 H :    0.268228
  20 O :   -0.384338
  21 C :   -0.012663
  22 C :   -0.268944
  23 C :   -0.242201
  24 C :   -0.247324
  25 C :   -0.242935
  26 C :   -0.258492
  27 H :    0.264228
  28 H :    0.261825
  29 H :    0.263867
  30 H :    0.262434
  31 H :    0.260889
  32 Cl:   -0.811708
Sum of atomic charges:    0.0000000

--------------------------------
MULLIKEN REDUCED ORBITAL CHARGES
--------------------------------
  0 N s       :     3.548035  s :     3.548035
      pz      :     1.455546  p :     3.844647
      px      :     1.191105
      py      :     1.197996
      dz2     :     0.003648  d :     0.050365
      dxz     :     0.008629
      dyz     :     0.007776
      dx2y2   :     0.015662
      dxy     :     0.014650

  1 C s       :     3.136141  s :     3.136141
      pz      :     0.896882  p :     2.715737
      px      :     1.052111
      py      :     0.766745
      dz2     :     0.004763  d :     0.057736
      dxz     :     0.003432
      dyz     :     0.012802
      dx2y2   :     0.022030
      dxy     :     0.014709

  2 C s       :     3.323455  s :     3.323455
      pz      :     1.033560  p :     3.072053
      px      :     0.874658
      py      :     1.163835
      dz2     :     0.004153  d :     0.036659
      dxz     :     0.004611
      dyz     :     0.003662
      dx2y2   :     0.012810
      dxy     :     0.011422

  3 C s       :     3.020343  s :     3.020343
      pz      :     0.856457  p :     2.362257
      px      :     0.761326
      py      :     0.744474
      dz2     :     0.004439  d :     0.068372
      dxz     :     0.011560
      dyz     :     0.013205
      dx2y2   :     0.017249
      dxy     :     0.021918

  4 C s       :     3.306255  s :     3.306255
      pz      :     1.042920  p :     3.063349
      px      :     1.151387
      py      :     0.869042
      dz2     :     0.004118  d :     0.036616
      dxz     :     0.003536
      dyz     :     0.004433
      dx2y2   :     0.012669
      dxy     :     0.011859

  5 C s       :     3.139500  s :     3.139500
      pz      :     0.890029  p :     2.728421
      px      :     0.769246
      py      :     1.069146
      dz2     :     0.004720  d :     0.058307
      dxz     :     0.013166
      dyz     :     0.003481
      dx2y2   :     0.022352
      dxy     :     0.014587

  6 H s       :     0.660029  s :     0.660029

  7 H s       :     0.701300  s :     0.701300

  8 N s       :     3.589499  s :     3.589499
      pz      :     1.565966  p :     3.922800
      px      :     1.041847
      py      :     1.314987
      dz2     :     0.004741  d :     0.055977
      dxz     :     0.009480
      dyz     :     0.002916
      dx2y2   :     0.017621
      dxy     :     0.021219

  9 H s       :     0.685098  s :     0.685098

 10 H s       :     0.659066  s :     0.659066

 11 C s       :     3.374334  s :     3.374334
      pz      :     1.187327  p :     3.108107
      px      :     0.962697
      py      :     0.958083
      dz2     :     0.010082  d :     0.047714
      dxz     :     0.012890
      dyz     :     0.003343
      dx2y2   :     0.006114
      dxy     :     0.015286

 12 H s       :     0.718672  s :     0.718672

 13 H s       :     0.713677  s :     0.713677

 14 H s       :     0.715766  s :     0.715766

 15 H s       :     0.601805  s :     0.601805

 16 N s       :     3.582030  s :     3.582030
      pz      :     1.078438  p :     3.500368
      px      :     0.909167
      py      :     1.512763
      dz2     :     0.005911  d :     0.062244
      dxz     :     0.016131
      dyz     :     0.008615
      dx2y2   :     0.016509
      dxy     :     0.015079

 17 C s       :     3.237624  s :     3.237624
      pz      :     0.970682  p :     2.879648
      px      :     0.903908
      py      :     1.005058
      dz2     :     0.004725  d :     0.055324
      dxz     :     0.005236
      dyz     :     0.006053
      dx2y2   :     0.022329
      dxy     :     0.016980

 18 C s       :     3.143905  s :     3.143905
      pz      :     0.745630  p :     2.430270
      px      :     0.833732
      py      :     0.850907
      dz2     :     0.006452  d :     0.099359
      dxz     :     0.011249
      dyz     :     0.013841
      dx2y2   :     0.041906
      dxy     :     0.025910

 19 H s       :     0.731772  s :     0.731772

 20 O s       :     3.759724  s :     3.759724
      pz      :     1.360667  p :     4.595393
      px      :     1.682293
      py      :     1.552433
      dz2     :     0.003226  d :     0.029221
      dxz     :     0.004234
      dyz     :     0.006956
      dx2y2   :     0.006802
      dxy     :     0.008003

 21 C s       :     3.200622  s :     3.200622
      pz      :     0.973841  p :     2.769104
      px      :     0.936342
      py      :     0.858920
      dz2     :     0.008539  d :     0.042937
      dxz     :     0.006715
      dyz     :     0.007448
      dx2y2   :     0.010231
      dxy     :     0.010004

 22 C s       :     3.283098  s :     3.283098
      pz      :     1.017614  p :     2.945893
      px      :     0.922017
      py      :     1.006261
      dz2     :     0.004933  d :     0.039953
      dxz     :     0.006494
      dyz     :     0.010015
      dx2y2   :     0.009486
      dxy     :     0.009025

 23 C s       :     3.255601  s :     3.255601
      pz      :     0.997130  p :     2.946810
      px      :     1.036997
      py      :     0.912682
      dz2     :     0.005425  d :     0.039790
      dxz     :     0.007790
      dyz     :     0.008572
      dx2y2   :     0.009221
      dxy     :     0.008781

 24 C s       :     3.267820  s :     3.267820
      pz      :     0.927217  p :     2.939251
      px      :     0.954624
      py      :     1.057411
      dz2     :     0.008526  d :     0.040252
      dxz     :     0.006564
      dyz     :     0.006824
      dx2y2   :     0.008679
      dxy     :     0.009660

 25 C s       :     3.252955  s :     3.252955
      pz      :     1.021292  p :     2.950287
      px      :     0.951031
      py      :     0.977965
      dz2     :     0.005197  d :     0.039693
      dxz     :     0.006501
      dyz     :     0.010009
      dx2y2   :     0.008918
      dxy     :     0.009068

 26 C s       :     3.290235  s :     3.290235
      pz      :     0.995574  p :     2.928101
      px      :     1.021908
      py      :     0.910619
      dz2     :     0.005574  d :     0.040157
      dxz     :     0.008018
      dyz     :     0.008709
      dx2y2   :     0.008914
      dxy     :     0.008942

 27 H s       :     0.735772  s :     0.735772

 28 H s       :     0.738175  s :     0.738175

 29 H s       :     0.736133  s :     0.736133

 30 H s       :     0.737566  s :     0.737566

 31 H s       :     0.739111  s :     0.739111

 32 Cls       :     5.985812  s :     5.985812
      pz      :     3.997087  p :    11.824188
      px      :     3.950527
      py      :     3.876574
      dz2     :     0.000407  d :     0.001709
      dxz     :     0.000010
      dyz     :     0.000059
      dx2y2   :     0.000593
      dxy     :     0.000641


                     *******************************
                     * LOEWDIN POPULATION ANALYSIS *
                     *******************************

----------------------
LOEWDIN ATOMIC CHARGES
----------------------
   0 N :    0.020071
   1 C :    0.007889
   2 C :   -0.160749
   3 C :    0.081783
   4 C :   -0.167756
   5 C :    0.011174
   6 H :    0.182438
   7 H :    0.176271
   8 N :   -0.105349
   9 H :    0.182115
  10 H :    0.181454
  11 C :   -0.232388
  12 H :    0.161465
  13 H :    0.159656
  14 H :    0.160835
  15 H :    0.245440
  16 N :   -0.035087
  17 C :   -0.113926
  18 C :    0.100706
  19 H :    0.142803
  20 O :   -0.222424
  21 C :   -0.096539
  22 C :   -0.109786
  23 C :   -0.142272
  24 C :   -0.123231
  25 C :   -0.143923
  26 C :   -0.115050
  27 H :    0.156234
  28 H :    0.152805
  29 H :    0.153166
  30 H :    0.152803
  31 H :    0.155312
  32 Cl:   -0.815939

-------------------------------
LOEWDIN REDUCED ORBITAL CHARGES
-------------------------------
  0 N s       :     3.038620  s :     3.038620
      pz      :     1.388129  p :     3.819102
      px      :     1.214684
      py      :     1.216289
      dz2     :     0.006185  d :     0.122207
      dxz     :     0.017050
      dyz     :     0.015808
      dx2y2   :     0.040791
      dxy     :     0.042374

  1 C s       :     2.877464  s :     2.877464
      pz      :     0.907236  p :     2.986699
      px      :     1.107832
      py      :     0.971631
      dz2     :     0.009249  d :     0.127949
      dxz     :     0.005100
      dyz     :     0.027033
      dx2y2   :     0.050843
      dxy     :     0.035724

  2 C s       :     2.890995  s :     2.890995
      pz      :     1.021119  p :     3.185353
      px      :     1.051916
      py      :     1.112318
      dz2     :     0.006705  d :     0.084400
      dxz     :     0.009565
      dyz     :     0.005381
      dx2y2   :     0.032377
      dxy     :     0.030373

  3 C s       :     2.822082  s :     2.822082
      pz      :     0.854496  p :     2.937007
      px      :     1.043391
      py      :     1.039121
      dz2     :     0.009795  d :     0.159128
      dxz     :     0.022856
      dyz     :     0.026364
      dx2y2   :     0.046267
      dxy     :     0.053847

  4 C s       :     2.888129  s :     2.888129
      pz      :     1.032450  p :     3.195195
      px      :     1.109799
      py      :     1.052946
      dz2     :     0.006771  d :     0.084432
      dxz     :     0.005132
      dyz     :     0.009225
      dx2y2   :     0.032023
      dxy     :     0.031280

  5 C s       :     2.878308  s :     2.878308
      pz      :     0.899612  p :     2.981580
      px      :     0.970569
      py      :     1.111399
      dz2     :     0.009155  d :     0.128937
      dxz     :     0.027727
      dyz     :     0.005202
      dx2y2   :     0.051287
      dxy     :     0.035567

  6 H s       :     0.817562  s :     0.817562

  7 H s       :     0.823729  s :     0.823729

  8 N s       :     3.076079  s :     3.076079
      pz      :     1.524637  p :     3.899438
      px      :     1.102891
      py      :     1.271910
      dz2     :     0.008191  d :     0.129832
      dxz     :     0.019583
      dyz     :     0.004806
      dx2y2   :     0.043249
      dxy     :     0.054003

  9 H s       :     0.817885  s :     0.817885

 10 H s       :     0.818546  s :     0.818546

 11 C s       :     2.947944  s :     2.947944
      pz      :     1.169401  p :     3.193564
      px      :     1.016788
      py      :     1.007376
      dz2     :     0.017617  d :     0.090879
      dxz     :     0.023483
      dyz     :     0.006215
      dx2y2   :     0.012601
      dxy     :     0.030964

 12 H s       :     0.838535  s :     0.838535

 13 H s       :     0.840344  s :     0.840344

 14 H s       :     0.839165  s :     0.839165

 15 H s       :     0.754560  s :     0.754560

 16 N s       :     3.195651  s :     3.195651
      pz      :     1.061750  p :     3.701574
      px      :     1.076305
      py      :     1.563519
      dz2     :     0.012223  d :     0.137862
      dxz     :     0.036728
      dyz     :     0.010407
      dx2y2   :     0.042169
      dxy     :     0.036334

 17 C s       :     2.918744  s :     2.918744
      pz      :     0.961088  p :     3.068528
      px      :     1.033159
      py      :     1.074282
      dz2     :     0.009753  d :     0.126654
      dxz     :     0.010669
      dyz     :     0.009361
      dx2y2   :     0.056705
      dxy     :     0.040166

 18 C s       :     2.857498  s :     2.857498
      pz      :     0.750742  p :     2.813744
      px      :     1.031563
      py      :     1.031439
      dz2     :     0.014148  d :     0.228052
      dxz     :     0.022614
      dyz     :     0.027732
      dx2y2   :     0.103777
      dxy     :     0.059781

 19 H s       :     0.857197  s :     0.857197

 20 O s       :     3.513314  s :     3.513314
      pz      :     1.355755  p :     4.652572
      px      :     1.694392
      py      :     1.602425
      dz2     :     0.006506  d :     0.056538
      dxz     :     0.006103
      dyz     :     0.009958
      dx2y2   :     0.015398
      dxy     :     0.018573

 21 C s       :     2.852350  s :     2.852350
      pz      :     1.052935  p :     3.138329
      px      :     1.044480
      py      :     1.040913
      dz2     :     0.019135  d :     0.105861
      dxz     :     0.017318
      dyz     :     0.018642
      dx2y2   :     0.025540
      dxy     :     0.025225

 22 C s       :     2.891285  s :     2.891285
      pz      :     1.027994  p :     3.127729
      px      :     1.021649
      py      :     1.078086
      dz2     :     0.010862  d :     0.090773
      dxz     :     0.013959
      dyz     :     0.020752
      dx2y2   :     0.022400
      dxy     :     0.022800

 23 C s       :     2.893176  s :     2.893176
      pz      :     1.036629  p :     3.158490
      px      :     1.046529
      py      :     1.075332
      dz2     :     0.011900  d :     0.090606
      dxz     :     0.014241
      dyz     :     0.021472
      dx2y2   :     0.022225
      dxy     :     0.020767

 24 C s       :     2.897343  s :     2.897343
      pz      :     1.023597  p :     3.134963
      px      :     1.037370
      py      :     1.073996
      dz2     :     0.017890  d :     0.090925
      dxz     :     0.016828
      dyz     :     0.016280
      dx2y2   :     0.019154
      dxy     :     0.020773

 25 C s       :     2.893107  s :     2.893107
      pz      :     1.039565  p :     3.160297
      px      :     1.047834
      py      :     1.072898
      dz2     :     0.011434  d :     0.090519
      dxz     :     0.014344
      dyz     :     0.020813
      dx2y2   :     0.021072
      dxy     :     0.022856

 26 C s       :     2.892257  s :     2.892257
      pz      :     1.028298  p :     3.131640
      px      :     1.038872
      py      :     1.064470
      dz2     :     0.012431  d :     0.091153
      dxz     :     0.014553
      dyz     :     0.021546
      dx2y2   :     0.021766
      dxy     :     0.020857

 27 H s       :     0.843766  s :     0.843766

 28 H s       :     0.847195  s :     0.847195

 29 H s       :     0.846834  s :     0.846834

 30 H s       :     0.847197  s :     0.847197

 31 H s       :     0.844688  s :     0.844688

 32 Cls       :     5.974949  s :     5.974949
      pz      :     3.997365  p :    11.839409
      px      :     3.958988
      py      :     3.883057
      dz2     :     0.000386  d :     0.001581
      dxz     :     0.000010
      dyz     :     0.000059
      dx2y2   :     0.000536
      dxy     :     0.000590


                      *****************************
                      * MAYER POPULATION ANALYSIS *
                      *****************************

  NA   - Mulliken gross atomic population
  ZA   - Total nuclear charge
  QA   - Mulliken gross atomic charge
  VA   - Mayer's total valence
  BVA  - Mayer's bonded valence
  FA   - Mayer's free valence

  ATOM       NA         ZA         QA         VA         BVA        FA
  0 N      7.4430     7.0000    -0.4430     3.4289     3.4289     0.0000
  1 C      5.9096     6.0000     0.0904     3.5952     3.5952    -0.0000
  2 C      6.4322     6.0000    -0.4322     3.7828     3.7828     0.0000
  3 C      5.4510     6.0000     0.5490     3.5692     3.5692     0.0000
  4 C      6.4062     6.0000    -0.4062     3.7876     3.7876     0.0000
  5 C      5.9262     6.0000     0.0738     3.6150     3.6150     0.0000
  6 H      0.6600     1.0000     0.3400     0.8494     0.8494    -0.0000
  7 H      0.7013     1.0000     0.2987     0.9163     0.9163     0.0000
  8 N      7.5683     7.0000    -0.5683     3.0946     3.0946     0.0000
  9 H      0.6851     1.0000     0.3149     0.8898     0.8898     0.0000
 10 H      0.6591     1.0000     0.3409     0.8490     0.8490    -0.0000
 11 C      6.5302     6.0000    -0.5302     3.5785     3.5785     0.0000
 12 H      0.7187     1.0000     0.2813     0.8954     0.8954     0.0000
 13 H      0.7137     1.0000     0.2863     0.8808     0.8808    -0.0000
 14 H      0.7158     1.0000     0.2842     0.8858     0.8858     0.0000
 15 H      0.6018     1.0000     0.3982     0.8909     0.8909     0.0000
 16 N      7.1446     7.0000    -0.1446     3.0421     3.0421    -0.0000
 17 C      6.1726     6.0000    -0.1726     3.7319     3.7319     0.0000
 18 C      5.6735     6.0000     0.3265     3.9491     3.9491    -0.0000
 19 H      0.7318     1.0000     0.2682     0.9054     0.9054    -0.0000
 20 O      8.3843     8.0000    -0.3843     2.2031     2.2031     0.0000
 21 C      6.0127     6.0000    -0.0127     3.5899     3.5899     0.0000
 22 C      6.2689     6.0000    -0.2689     3.8093     3.8093    -0.0000
 23 C      6.2422     6.0000    -0.2422     3.7850     3.7850    -0.0000
 24 C      6.2473     6.0000    -0.2473     3.7850     3.7850     0.0000
 25 C      6.2429     6.0000    -0.2429     3.7931     3.7931     0.0000
 26 C      6.2585     6.0000    -0.2585     3.7740     3.7740    -0.0000
 27 H      0.7358     1.0000     0.2642     0.9011     0.9011     0.0000
 28 H      0.7382     1.0000     0.2618     0.8955     0.8955    -0.0000
 29 H      0.7361     1.0000     0.2639     0.8948     0.8948     0.0000
 30 H      0.7376     1.0000     0.2624     0.8950     0.8950     0.0000
 31 H      0.7391     1.0000     0.2609     0.9065     0.9065     0.0000
 32 Cl    17.8117    17.0000    -0.8117     0.3636     0.3636     0.0000

  Mayer bond orders larger than 0.100000
B(  0-N ,  1-C ) :   1.1781 B(  0-N ,  5-C ) :   1.1992 B(  0-N , 11-C ) :   0.8991 
B(  1-C ,  2-C ) :   1.5183 B(  1-C ,  6-H ) :   0.8625 B(  2-C ,  3-C ) :   1.2373 
B(  2-C ,  7-H ) :   0.8654 B(  3-C ,  4-C ) :   1.2519 B(  3-C ,  8-N ) :   1.0987 
B(  4-C ,  5-C ) :   1.5025 B(  4-C ,  9-H ) :   0.8716 B(  5-C , 10-H ) :   0.8613 
B(  8-N , 15-H ) :   0.5968 B(  8-N , 16-N ) :   1.1693 B( 11-C , 12-H ) :   0.9001 
B( 11-C , 13-H ) :   0.8900 B( 11-C , 14-H ) :   0.8948 B( 15-H , 32-Cl) :   0.2691 
B( 16-N , 17-C ) :   1.7649 B( 17-C , 18-C ) :   0.9886 B( 17-C , 19-H ) :   0.8539 
B( 18-C , 20-O ) :   2.0446 B( 18-C , 21-C ) :   0.9147 B( 21-C , 22-C ) :   1.3634 
B( 21-C , 26-C ) :   1.3601 B( 22-C , 23-C ) :   1.4360 B( 22-C , 27-H ) :   0.9041 
B( 23-C , 24-C ) :   1.4072 B( 23-C , 28-H ) :   0.9047 B( 24-C , 25-C ) :   1.4155 
B( 24-C , 29-H ) :   0.9038 B( 25-C , 26-C ) :   1.4327 B( 25-C , 30-H ) :   0.9044 
B( 26-C , 31-H ) :   0.9036 

-------
TIMINGS
-------

Total SCF time: 0 days 0 hours 0 min 36 sec 

Total time                  ....      36.876 sec
Sum of individual times     ....      36.854 sec  ( 99.9%)

SCF preparation             ....       0.562 sec  (  1.5%)
Fock matrix formation       ....      35.422 sec  ( 96.1%)
  Startup                   ....       0.023 sec  (  0.1% of F)
  Exchange formation        ....      24.972 sec  ( 70.5% of F)
  Split-RI-J                ....       2.746 sec  (  7.8% of F)
  XC integration            ....       1.922 sec  (  5.4% of F)
    XC Preparation          ....       0.000 sec  (  0.0% of XC)
    Basis function eval.    ....       0.542 sec  ( 28.2% of XC)
    Density eval.           ....       0.456 sec  ( 23.7% of XC)
    XC-Functional eval.     ....       0.077 sec  (  4.0% of XC)
    XC-Potential eval.      ....       0.552 sec  ( 28.7% of XC)
  CPCM terms                ....       5.664 sec  ( 16.0% of F)
Diagonalization             ....       0.000 sec  (  0.0%)
Density matrix formation    ....       0.079 sec  (  0.2%)
Total Energy calculation    ....       0.052 sec  (  0.1%)
Population analysis         ....       0.031 sec  (  0.1%)
Orbital Transformation      ....       0.057 sec  (  0.2%)
Orbital Orthonormalization  ....       0.000 sec  (  0.0%)
DIIS solution               ....       0.458 sec  (  1.2%)
SOSCF solution              ....       0.193 sec  (  0.5%)
Finished LeanSCF after  37.0 sec

Maximum memory used throughout the entire LEANSCF-calculation: 28.2 MB


           ************************************************************
           *        Program running with 12 parallel MPI-processes    *
           *              working on a common directory               *
           ************************************************************

------------------------------------------------------------------------------
                         ORCA PROPERTY INTEGRAL CALCULATIONS
------------------------------------------------------------------------------

GBWName                                   ... orca.gbw
Number of atoms                           ...     33
Number of basis functions                 ...    316
Max core memory                           ...   1024 MB

Dipole integrals                          ... YES
Quadrupole integrals                      ...  NO
Linear momentum integrals                 ...  NO
Angular momentum integrals                ...  NO
Higher moments length integrals           ...  NO
Higher moments velocity integrals         ...  NO
Kinetic energy integrals                  ...  NO
GIAO right hand sides                     ...  NO
GIAO dipole derivative integrals          ...  NO
SOC integrals                             ...  NO
EPR diamagnetic integrals (GIAO)          ...  NO
EPR gauge integrals                       ...  NO
Field gradient integrals                  ...  NO (   0 nuclei)
Spin-dipole/Fermi contact integrals       ...  NO (   0 nuclei)
Contact density integrals                 ...  NO (   0 nuclei)
Nucleus-orbit integrals                   ...  NO (   0 nuclei)
Geometric perturbations                   ... YES (  33 nuclei)

Choice of electric origin   ... Center of mass
Position of electric origin ... ( -0.0000, -0.0000, -0.0000) 
Choice of magnetic origin   ... GIAO
Position of magnetic origin ... (  0.0000,  0.0000,  0.0000) 

Calculating integrals                     ... Electric Dipole (Length)     done (  0.0 sec)
Calculating integrals                     ... Geometrical perturbation right hand sides

-----------------------
GEOMETRIC PERTURBATIONS (33 nuclei)
-----------------------

MaxCore                            ...   1024 MB
Number of batches                  ...      1

BATCH   0: Atoms    0 -   32 ( 99 perturbations)
   => H(core) and overlap derivative integrals     ... done (     0.3 sec)
   => Making and storing internal U-coefficients   ... done (     0.0 sec)
   => RI-J derivative integrals                    ... done (     4.8 sec)
   => RI-J response operators                      ... done (     0.9 sec)
   => Exact two-electron exchange derivatives      ... done (    13.0 sec)
   => Exact two-electron exchange response ops.    ... done (    75.1 sec)
   => XC derivative integrals                      ... done (    11.9 sec)
   => XC response operators                        ... done (     5.0 sec)
   => CPCM derivative integrals                    ... done (    15.3 sec)
   => CPCM response operators                      ... done (    26.6 sec)
   => Completing and storing right hand sides      ... done (     0.0 sec)
   => Total time for right hand sides = 138.3 sec

  geometrical perturbations done (138.3 sec)

Property integrals calculated in 138.4 sec

Maximum memory used throughout the entire PROPINT-calculation: 331.4 MB


-------------------------------------------------------------------------------
                          DFT DISPERSION CORRECTION                            
                                                                               
                              DFTD3 V3.1  Rev 1                                
                          USING Becke-Johnson damping                          
-------------------------------------------------------------------------------
The PBEh-3c composite method is recognized
Using three-body term ABC
Active option DFTDOPT                   ...         4   

molecular C6(AA) [au] = 14231.934378 


            DFT-D V3
 parameters
 s6 scaling factor         :     1.0000 
 a1 scaling factor         :     0.4860 
 s8 scaling factor         :     0.0000 
 a2 scaling factor         :     4.5000 
 Damping factor alpha9(ATM):    16.0000 
 ad hoc parameters k1-k3   :    16.0000     1.3333    -4.0000 

 Edisp/kcal,au: -14.386781603262  -0.022926793400 
 E6   /kcal   : -14.374999196 
 E8   /kcal   :  -0.000000000 
 E6(ABC)      :  -0.011782407 
 % E8         :   0.000000000 
 % E6(ABC)    :   0.081897451 

-------------------------   ----------------
Dispersion correction           -0.022926793
-------------------------   ----------------

------------------   -----------------
gCP correction             0.057887548
------------------   -----------------

-------------------------   --------------------
FINAL SINGLE POINT ENERGY     -1239.398962075127
-------------------------   --------------------


           ************************************************************
           *        Program running with 12 parallel MPI-processes    *
           *              working on a common directory               *
           ************************************************************
------------------------------------------------------------------------------
                            ORCA SCF RESPONSE CALCULATION
------------------------------------------------------------------------------

GBWName                                 ... orca.gbw
Number of atoms                         ...     33
Number of basis functions               ...    316
Max core memory                         ...   1024 MB

Electric field perturbation             ...  NO
Quadrupolar field perturbation          ...  NO
Magnetic field perturbation (no GIAO)   ...  NO
Magnetic field perturbation (with GIAO) ...  NO
Linear momentum (velocity) perturbation ...  NO
Spin-orbit coupling perturbation        ...  NO
Choice of electric origin               ... Center of mass
Position of electric origin             ...    -0.000024    -0.000020    -0.000001
Choice of magnetic origin               ... GIAO
Position of magnetic origin             ...     0.000000     0.000000     0.000000
Nuclear geometric perturbations         ... YES (  99 perturbations)
Nucleus-orbit perturbations             ...  NO (   0 perturbations)
Spin-dipole/Fermi contact perturbations ...  NO (   0 perturbations)

Total number of real perturbations      ...     99
Total number of imaginary perturbations ...      0
Total number of triplet perturbations   ...      0
Total number of SOC perturbations       ...      0

Using XC Grid                  ... (orca.grid_cpscf.tmp) 
Recalculating density on grid  ... (orca.grho_cpscf0.tmp) done
Calculating the xc-kernel      ... (orca.fxc_cpscf0.tmp) done

                                **********************
                                * REAL PERTURBATIONS *
                                **********************


-------------------
SHARK CP-SCF DRIVER
-------------------

Dimension of the orbital basis          ...    316
Dimension of the CPSCF-problem          ...  17568
Number of operators                     ...      1
Max. number of iterations               ...    128
Convergence Tolerance                   ... 3.0e-05
Number of perturbations                 ...     99
Perturbation type                       ... REAL

----------------------------
POPLE LINEAR EQUATION SOLVER
----------------------------

  ITERATION   0:   ||err||_max =   3.1003e-01 ( 192.8 sec   0/ 99 done)
  ITERATION   1:   ||err||_max =   4.9011e-02 ( 197.5 sec   0/ 99 done)
  ITERATION   2:   ||err||_max =   2.4844e-02 ( 221.6 sec   0/ 99 done)
  ITERATION   3:   ||err||_max =   7.6664e-03 ( 183.0 sec   0/ 99 done)
  ITERATION   4:   ||err||_max =   2.4974e-03 ( 236.9 sec   0/ 99 done)
  ITERATION   5:   ||err||_max =   9.2154e-04 ( 168.3 sec   1/ 99 done)
  ITERATION   6:   ||err||_max =   3.0031e-04 ( 246.3 sec  18/ 99 done)
  ITERATION   7:   ||err||_max =   9.9430e-05 ( 124.2 sec  51/ 99 done)
  ITERATION   8:   ||err||_max =   4.1400e-05 (  62.3 sec  96/ 99 done)
  ITERATION   9:   ||err||_max =   1.4345e-05 (   4.8 sec  99/ 99 done)

CP-SCF equations solved in 1637.7 sec
Response densities calculated in   0.0 sec

Maximum memory used throughout the entire SCFRESP-calculation: 262.1 MB


           ************************************************************
           *        Program running with 12 parallel MPI-processes    *
           *              working on a common directory               *
           ************************************************************

------------------------------------------------------------------------------
                              ORCA PROPERTY CALCULATIONS
------------------------------------------------------------------------------

GBWName                                 ... orca.gbw
Number of atoms                         ...     33
Number of basis functions               ...    316
Max core memory                         ...   1024 MB

Electric properties:
Dipole moment                           ... YES
Quadrupole moment                       ...  NO
Static polarizability (Dipole/Dipole)   ...  NO
Static polarizability (Dipole/Quad.)    ...  NO
Static polarizability (Quad./Quad.)     ...  NO
Static polarizability (Velocity)        ...  NO

Atomic electric properties:
Dipole moment                           ...  NO
Quadrupole moment                       ...  NO
Static polarizability                   ...  NO

Choice of electric origin               ... Center of mass
Position of electric origin             ...    -0.000024    -0.000020    -0.000001

General magnetic properties:
Magnetizability                         ...  NO

EPR properties:
g-Tensor (aka g-matrix)                 ...  NO
Zero-Field splitting spin-orbit         ...  NO
Zero-field splitting spin-spin          ...  NO
Hyperfine couplings                     ...  NO (   0 nuclei)
Quadrupole couplings                    ...  NO (   0 nuclei)
Contact density                         ...  NO (   0 nuclei)

NMR properties:
Chemical shifts                         ...  NO (   0 nuclei)
Spin-rotation constants                 ...  NO (   0 nuclei)
Spin-spin couplings                     ...  NO (   0 nuclei,    0 pairs)

Choice of magnetic origin               ... GIAO
Position of magnetic origin             ...     0.000000     0.000000     0.000000

Properties with geometric perturbations:
SCF Hessian                             ... YES
IR spectrum                             ... YES
VCD spectrum                            ...  NO
X-ray spectroscopy properties:
SCF XES/XAS/RIXS spectra                ...  NO


-------------
DIPOLE MOMENT
-------------

Method             : SCF
Type of density    : Electron Density
Multiplicity       :   1
Irrep              :   0
Energy             : -1239.4339228301269031 Eh
Relativity type    : 
Basis              : AO
                                X                 Y                 Z
Electronic contribution:      1.132727862      13.198472537      -0.099647600
Nuclear contribution   :     -4.381574571     -22.385649832       0.255773926
                        -----------------------------------------
Total Dipole Moment    :     -3.248846709      -9.187177295       0.156126326
                        -----------------------------------------
Magnitude (a.u.)       :      9.745953367
Magnitude (Debye)      :     24.772244776


--------------------
Rotational spectrum 
--------------------
 
Rotational constants in cm-1:             0.013487             0.006197             0.004364 
Rotational constants in MHz :           404.318497           185.777838           130.818869 

Dipole components along the rotational axes: 
x,y,z [a.u.] :    -3.248856     9.187174     0.156124 
x,y,z [Debye]:    -8.257935    23.351941     0.396835 

 

Dipole moment calculation done in   0.0 sec 

-----------
SCF HESSIAN
-----------

Occupied/Occupied contributions to the Hessian:
   => Occupied/Occupied contributions              ... done (  0.0 sec)
Perturbed density contributions to the Hessian:
   => Perturbed density contributions              ... done (  0.0 sec)
Explicit contributions to the Hessian:
   => Nuclear repulsion Hessian                    ... done (  0.0 sec)
   => HCore and overlap Hessian                    ... done (  6.3 sec)
   => RI-J Hessian                                 ... done (  5.7 sec)
   => ON(X) Hessian                                ... done ( 42.9 sec)
   => XC-Hessian                                   ... done (  7.7 sec)
   => CPCM-Hessian                                 ... done ( 12.3 sec)
   => Van der Waals-Hessian                        ... done (  1.1 sec)
   => GCP-Hessian                                  ... done (  0.3 sec)
   => Explicit contributions done
Dipole derivatives                                 ... done (  0.1 sec)
Mass weighting the Hessian           ... done
Calculating normal modes             ... done
Scaling frequencies                  ... done

-----------------------
VIBRATIONAL FREQUENCIES
-----------------------

Scaling factor for frequencies =  1.000000000  (already applied!)

     0:       0.00 cm**-1
     1:       0.00 cm**-1
     2:       0.00 cm**-1
     3:       0.00 cm**-1
     4:       0.00 cm**-1
     5:       0.00 cm**-1
     6:     -47.00 cm**-1  ***imaginary mode***
     7:      22.21 cm**-1
     8:      30.32 cm**-1
     9:      39.82 cm**-1
    10:      44.64 cm**-1
    11:      56.18 cm**-1
    12:      67.31 cm**-1
    13:     105.41 cm**-1
    14:     126.75 cm**-1
    15:     163.90 cm**-1
    16:     188.34 cm**-1
    17:     209.92 cm**-1
    18:     232.68 cm**-1
    19:     293.73 cm**-1
    20:     303.66 cm**-1
    21:     340.72 cm**-1
    22:     356.39 cm**-1
    23:     401.30 cm**-1
    24:     423.93 cm**-1
    25:     435.30 cm**-1
    26:     438.13 cm**-1
    27:     510.65 cm**-1
    28:     542.12 cm**-1
    29:     550.94 cm**-1
    30:     640.35 cm**-1
    31:     662.74 cm**-1
    32:     673.98 cm**-1
    33:     696.80 cm**-1
    34:     727.30 cm**-1
    35:     745.44 cm**-1
    36:     763.35 cm**-1
    37:     776.36 cm**-1
    38:     826.45 cm**-1
    39:     845.08 cm**-1
    40:     861.78 cm**-1
    41:     887.15 cm**-1
    42:     898.08 cm**-1
    43:     900.22 cm**-1
    44:     935.35 cm**-1
    45:     991.60 cm**-1
    46:    1010.10 cm**-1
    47:    1035.41 cm**-1
    48:    1039.33 cm**-1
    49:    1041.08 cm**-1
    50:    1044.95 cm**-1
    51:    1063.30 cm**-1
    52:    1079.93 cm**-1
    53:    1086.00 cm**-1
    54:    1117.12 cm**-1
    55:    1137.63 cm**-1
    56:    1150.37 cm**-1
    57:    1180.99 cm**-1
    58:    1207.17 cm**-1
    59:    1212.36 cm**-1
    60:    1235.76 cm**-1
    61:    1258.33 cm**-1
    62:    1268.71 cm**-1
    63:    1277.37 cm**-1
    64:    1344.66 cm**-1
    65:    1369.53 cm**-1
    66:    1381.77 cm**-1
    67:    1399.71 cm**-1
    68:    1402.01 cm**-1
    69:    1422.88 cm**-1
    70:    1459.18 cm**-1
    71:    1506.05 cm**-1
    72:    1521.18 cm**-1
    73:    1525.42 cm**-1
    74:    1529.16 cm**-1
    75:    1572.42 cm**-1
    76:    1580.17 cm**-1
    77:    1606.60 cm**-1
    78:    1659.25 cm**-1
    79:    1692.99 cm**-1
    80:    1711.37 cm**-1
    81:    1718.31 cm**-1
    82:    1724.69 cm**-1
    83:    1769.61 cm**-1
    84:    1823.25 cm**-1
    85:    2931.33 cm**-1
    86:    3154.74 cm**-1
    87:    3192.97 cm**-1
    88:    3252.56 cm**-1
    89:    3271.55 cm**-1
    90:    3271.83 cm**-1
    91:    3278.90 cm**-1
    92:    3285.80 cm**-1
    93:    3289.22 cm**-1
    94:    3293.17 cm**-1
    95:    3302.45 cm**-1
    96:    3314.66 cm**-1
    97:    3320.59 cm**-1
    98:    3328.37 cm**-1


------------
NORMAL MODES
------------

These modes are the Cartesian displacements weighted by the diagonal matrix
M(i,i)=1/sqrt(m[i]) where m[i] is the mass of the displaced atom
Thus, these vectors are normalized but *not* orthogonal

                  0          1          2          3          4          5    
      0       0.000000   0.000000   0.000000   0.000000   0.000000   0.000000
      1       0.000000   0.000000   0.000000   0.000000   0.000000   0.000000
      2       0.000000   0.000000   0.000000   0.000000   0.000000   0.000000
      3       0.000000   0.000000   0.000000   0.000000   0.000000   0.000000
      4       0.000000   0.000000   0.000000   0.000000   0.000000   0.000000
      5       0.000000   0.000000   0.000000   0.000000   0.000000   0.000000
      6       0.000000   0.000000   0.000000   0.000000   0.000000   0.000000
      7       0.000000   0.000000   0.000000   0.000000   0.000000   0.000000
      8       0.000000   0.000000   0.000000   0.000000   0.000000   0.000000
      9       0.000000   0.000000   0.000000   0.000000   0.000000   0.000000
     10       0.000000   0.000000   0.000000   0.000000   0.000000   0.000000
     11       0.000000   0.000000   0.000000   0.000000   0.000000   0.000000
     12       0.000000   0.000000   0.000000   0.000000   0.000000   0.000000
     13       0.000000   0.000000   0.000000   0.000000   0.000000   0.000000
     14       0.000000   0.000000   0.000000   0.000000   0.000000   0.000000
     15       0.000000   0.000000   0.000000   0.000000   0.000000   0.000000
     16       0.000000   0.000000   0.000000   0.000000   0.000000   0.000000
     17       0.000000   0.000000   0.000000   0.000000   0.000000   0.000000
     18       0.000000   0.000000   0.000000   0.000000   0.000000   0.000000
     19       0.000000   0.000000   0.000000   0.000000   0.000000   0.000000
     20       0.000000   0.000000   0.000000   0.000000   0.000000   0.000000
     21       0.000000   0.000000   0.000000   0.000000   0.000000   0.000000
     22       0.000000   0.000000   0.000000   0.000000   0.000000   0.000000
     23       0.000000   0.000000   0.000000   0.000000   0.000000   0.000000
     24       0.000000   0.000000   0.000000   0.000000   0.000000   0.000000
     25       0.000000   0.000000   0.000000   0.000000   0.000000   0.000000
     26       0.000000   0.000000   0.000000   0.000000   0.000000   0.000000
     27       0.000000   0.000000   0.000000   0.000000   0.000000   0.000000
     28       0.000000   0.000000   0.000000   0.000000   0.000000   0.000000
     29       0.000000   0.000000   0.000000   0.000000   0.000000   0.000000
     30       0.000000   0.000000   0.000000   0.000000   0.000000   0.000000
     31       0.000000   0.000000   0.000000   0.000000   0.000000   0.000000
     32       0.000000   0.000000   0.000000   0.000000   0.000000   0.000000
     33       0.000000   0.000000   0.000000   0.000000   0.000000   0.000000
     34       0.000000   0.000000   0.000000   0.000000   0.000000   0.000000
     35       0.000000   0.000000   0.000000   0.000000   0.000000   0.000000
     36       0.000000   0.000000   0.000000   0.000000   0.000000   0.000000
     37       0.000000   0.000000   0.000000   0.000000   0.000000   0.000000
     38       0.000000   0.000000   0.000000   0.000000   0.000000   0.000000
     39       0.000000   0.000000   0.000000   0.000000   0.000000   0.000000
     40       0.000000   0.000000   0.000000   0.000000   0.000000   0.000000
     41       0.000000   0.000000   0.000000   0.000000   0.000000   0.000000
     42       0.000000   0.000000   0.000000   0.000000   0.000000   0.000000
     43       0.000000   0.000000   0.000000   0.000000   0.000000   0.000000
     44       0.000000   0.000000   0.000000   0.000000   0.000000   0.000000
     45       0.000000   0.000000   0.000000   0.000000   0.000000   0.000000
     46       0.000000   0.000000   0.000000   0.000000   0.000000   0.000000
     47       0.000000   0.000000   0.000000   0.000000   0.000000   0.000000
     48       0.000000   0.000000   0.000000   0.000000   0.000000   0.000000
     49       0.000000   0.000000   0.000000   0.000000   0.000000   0.000000
     50       0.000000   0.000000   0.000000   0.000000   0.000000   0.000000
     51       0.000000   0.000000   0.000000   0.000000   0.000000   0.000000
     52       0.000000   0.000000   0.000000   0.000000   0.000000   0.000000
     53       0.000000   0.000000   0.000000   0.000000   0.000000   0.000000
     54       0.000000   0.000000   0.000000   0.000000   0.000000   0.000000
     55       0.000000   0.000000   0.000000   0.000000   0.000000   0.000000
     56       0.000000   0.000000   0.000000   0.000000   0.000000   0.000000
     57       0.000000   0.000000   0.000000   0.000000   0.000000   0.000000
     58       0.000000   0.000000   0.000000   0.000000   0.000000   0.000000
     59       0.000000   0.000000   0.000000   0.000000   0.000000   0.000000
     60       0.000000   0.000000   0.000000   0.000000   0.000000   0.000000
     61       0.000000   0.000000   0.000000   0.000000   0.000000   0.000000
     62       0.000000   0.000000   0.000000   0.000000   0.000000   0.000000
     63       0.000000   0.000000   0.000000   0.000000   0.000000   0.000000
     64       0.000000   0.000000   0.000000   0.000000   0.000000   0.000000
     65       0.000000   0.000000   0.000000   0.000000   0.000000   0.000000
     66       0.000000   0.000000   0.000000   0.000000   0.000000   0.000000
     67       0.000000   0.000000   0.000000   0.000000   0.000000   0.000000
     68       0.000000   0.000000   0.000000   0.000000   0.000000   0.000000
     69       0.000000   0.000000   0.000000   0.000000   0.000000   0.000000
     70       0.000000   0.000000   0.000000   0.000000   0.000000   0.000000
     71       0.000000   0.000000   0.000000   0.000000   0.000000   0.000000
     72       0.000000   0.000000   0.000000   0.000000   0.000000   0.000000
     73       0.000000   0.000000   0.000000   0.000000   0.000000   0.000000
     74       0.000000   0.000000   0.000000   0.000000   0.000000   0.000000
     75       0.000000   0.000000   0.000000   0.000000   0.000000   0.000000
     76       0.000000   0.000000   0.000000   0.000000   0.000000   0.000000
     77       0.000000   0.000000   0.000000   0.000000   0.000000   0.000000
     78       0.000000   0.000000   0.000000   0.000000   0.000000   0.000000
     79       0.000000   0.000000   0.000000   0.000000   0.000000   0.000000
     80       0.000000   0.000000   0.000000   0.000000   0.000000   0.000000
     81       0.000000   0.000000   0.000000   0.000000   0.000000   0.000000
     82       0.000000   0.000000   0.000000   0.000000   0.000000   0.000000
     83       0.000000   0.000000   0.000000   0.000000   0.000000   0.000000
     84       0.000000   0.000000   0.000000   0.000000   0.000000   0.000000
     85       0.000000   0.000000   0.000000   0.000000   0.000000   0.000000
     86       0.000000   0.000000   0.000000   0.000000   0.000000   0.000000
     87       0.000000   0.000000   0.000000   0.000000   0.000000   0.000000
     88       0.000000   0.000000   0.000000   0.000000   0.000000   0.000000
     89       0.000000   0.000000   0.000000   0.000000   0.000000   0.000000
     90       0.000000   0.000000   0.000000   0.000000   0.000000   0.000000
     91       0.000000   0.000000   0.000000   0.000000   0.000000   0.000000
     92       0.000000   0.000000   0.000000   0.000000   0.000000   0.000000
     93       0.000000   0.000000   0.000000   0.000000   0.000000   0.000000
     94       0.000000   0.000000   0.000000   0.000000   0.000000   0.000000
     95       0.000000   0.000000   0.000000   0.000000   0.000000   0.000000
     96       0.000000   0.000000   0.000000   0.000000   0.000000   0.000000
     97       0.000000   0.000000   0.000000   0.000000   0.000000   0.000000
     98       0.000000   0.000000   0.000000   0.000000   0.000000   0.000000
                  6          7          8          9         10         11    
      0      -0.000423  -0.005876   0.129172  -0.050814  -0.025001   0.026399
      1       0.000367   0.003809  -0.035959  -0.003796   0.146728  -0.008902
      2      -0.023919   0.050017   0.021454   0.077350   0.023410   0.000211
      3      -0.001093  -0.001972   0.082628  -0.035567   0.026921   0.011953
      4      -0.000807   0.001094  -0.050060  -0.003809   0.161080  -0.027579
      5      -0.019227  -0.011068   0.011799   0.008340   0.018158  -0.224152
      6      -0.001159  -0.000026   0.046397  -0.022440   0.066981  -0.001815
      7       0.001481  -0.000328  -0.017190  -0.020434   0.121581  -0.015492
      8      -0.004803  -0.002735  -0.007615  -0.096415  -0.029735  -0.256379
      9      -0.002035  -0.001804   0.056883  -0.024923   0.055525  -0.001291
     10       0.004066   0.001405   0.031506  -0.036576   0.063006   0.016524
     11       0.006635   0.071940  -0.017599  -0.126707  -0.069089  -0.059889
     12      -0.000718  -0.006133   0.105676  -0.040433   0.002677   0.013243
     13       0.003592   0.004202   0.045111  -0.037378   0.049387   0.034708
     14       0.010467   0.134429  -0.010897  -0.073077  -0.073044   0.164050
     15       0.000857  -0.007874   0.140696  -0.052814  -0.037118   0.027515
     16       0.003192   0.005574   0.010546  -0.020546   0.091016   0.022413
     17      -0.002984   0.121181   0.009075   0.029907  -0.025862   0.192588
     18      -0.000325  -0.000559   0.075444  -0.034128   0.033710   0.011941
     19      -0.000506   0.000033  -0.088185   0.010310   0.205164  -0.051494
     20      -0.032951  -0.067784   0.021742   0.047741   0.057627  -0.374814
     21      -0.002539   0.003246   0.008974  -0.011616   0.114548  -0.014486
     22       0.000631  -0.002734  -0.029678  -0.019778   0.138186  -0.031251
     23      -0.010115  -0.056287  -0.012640  -0.136340  -0.026286  -0.428637
     24      -0.001312   0.000354   0.027740  -0.017157   0.094178  -0.007971
     25       0.003485  -0.000207   0.058325  -0.047828   0.030506   0.021301
     26       0.008852   0.085280  -0.030731  -0.191308  -0.093856  -0.090881
     27      -0.000483  -0.007821   0.116809  -0.043205  -0.009068   0.014656
     28       0.005150   0.005493   0.082142  -0.049989   0.005533   0.058572
     29       0.017669   0.193380  -0.019141  -0.100214  -0.107453   0.324739
     30      -0.000346  -0.010939   0.179234  -0.064905  -0.079634   0.040002
     31       0.002567   0.007880   0.020068  -0.020109   0.081145   0.036904
     32      -0.002173   0.168457   0.016985   0.082172  -0.024472   0.374856
     33       0.016482  -0.008246   0.166361  -0.061720  -0.067031   0.043271
     34      -0.013659   0.005509  -0.071373   0.016957   0.193956  -0.021780
     35       0.021285   0.038904   0.041998   0.224500   0.097914   0.053823
     36      -0.058510  -0.002369   0.204710  -0.095284  -0.126818   0.064107
     37       0.034515   0.001793  -0.060269   0.003638   0.175379  -0.024913
     38      -0.542858   0.081310   0.088359   0.208275   0.034698   0.136875
     39       0.417816  -0.044785   0.147960   0.044166   0.024768   0.018090
     40      -0.371377   0.030696  -0.051793   0.059416   0.197005   0.042912
     41       0.232277   0.020026   0.032192   0.276114   0.143678   0.039624
     42      -0.303528   0.020887   0.173986  -0.143806  -0.132003   0.059508
     43       0.292034  -0.015350  -0.129571   0.002696   0.245757  -0.094508
     44       0.390549   0.006956   0.022221   0.299187   0.170607   0.023253
     45      -0.000410   0.004051   0.002997  -0.009083   0.093439  -0.009212
     46       0.003535  -0.004040   0.050640  -0.042376   0.029580   0.019131
     47       0.004208   0.013891  -0.024283  -0.154002  -0.066295  -0.115007
     48      -0.001477  -0.000560   0.029576  -0.016701   0.084672  -0.010831
     49       0.002203  -0.001551   0.079493  -0.043214  -0.007865   0.022063
     50       0.007771   0.119688  -0.031507  -0.138472  -0.070272  -0.011315
     51      -0.000387   0.001804   0.031628  -0.028196   0.113768   0.003121
     52       0.001114  -0.001507   0.077585  -0.029870  -0.030780   0.009086
     53       0.004602   0.155714  -0.027292  -0.088120  -0.035054  -0.011715
     54      -0.000328  -0.002196   0.023891  -0.033063   0.106878  -0.002020
     55      -0.000399  -0.013531   0.035679  -0.003803  -0.056002  -0.013676
     56       0.001171   0.191264  -0.018799   0.014864   0.020916   0.026047
     57       0.000741   0.005310   0.043590  -0.042797   0.141336   0.021796
     58       0.001387   0.000374   0.081250  -0.034710  -0.020951   0.012285
     59       0.003366   0.167385  -0.024475  -0.089685  -0.030613  -0.052878
     60       0.001351  -0.009475   0.064232  -0.070868   0.107456   0.002607
     61      -0.000802  -0.040522   0.001249   0.001302  -0.069205  -0.023908
     62      -0.002374   0.322897  -0.007019   0.109931   0.072285   0.055007
     63      -0.001926  -0.000096  -0.046088   0.002370   0.102084  -0.009534
     64      -0.001132   0.000983   0.005544   0.012604  -0.058090  -0.016130
     65       0.001625   0.045843  -0.014464   0.008547   0.017754   0.008290
     66      -0.000195  -0.003343  -0.148304  -0.084742   0.079672   0.050299
     67      -0.000985  -0.089058  -0.100185  -0.016780  -0.073921   0.002899
     68      -0.000718   0.012401   0.081741   0.117301   0.043670  -0.065800
     69      -0.001302   0.004129  -0.237080  -0.052707   0.086027   0.052947
     70      -0.001503  -0.072881  -0.144530  -0.001010  -0.069912   0.006311
     71      -0.000676  -0.137416   0.103748   0.107417   0.033134  -0.086664
     72      -0.004134   0.014797  -0.219018   0.071349   0.116053  -0.009434
     73      -0.002224   0.036085  -0.079546   0.050165  -0.050398  -0.016115
     74       0.001564  -0.253222   0.029142  -0.010724  -0.002846  -0.030905
     75      -0.005909   0.016859  -0.111376   0.159344   0.137429  -0.071201
     76      -0.002433   0.127532   0.029469   0.082116  -0.035720  -0.038633
     77       0.003859  -0.217944  -0.070724  -0.115700  -0.025286   0.043227
     78      -0.004831   0.009169  -0.027311   0.121398   0.129488  -0.067052
     79      -0.001895   0.109407   0.071727   0.062661  -0.040120  -0.038169
     80       0.003931  -0.068888  -0.090993  -0.103864  -0.014496   0.059400
     81       0.002069  -0.010624  -0.163807  -0.179833   0.058280   0.098276
     82      -0.000413  -0.172994  -0.151460  -0.054062  -0.088471   0.018030
     83      -0.002538   0.100790   0.142182   0.207136   0.069946  -0.107623
     84       0.000065   0.002105  -0.319950  -0.123039   0.068299   0.102466
     85      -0.001330  -0.145081  -0.229340  -0.027806  -0.081527   0.025341
     86      -0.002435  -0.163960   0.180311   0.190691   0.052155  -0.145242
     87      -0.004980   0.021850  -0.288050   0.099383   0.122317  -0.009646
     88      -0.002622   0.049997  -0.113943   0.064285  -0.046543  -0.014903
     89       0.001531  -0.370175   0.048214  -0.020021  -0.012629  -0.045582
     90      -0.008159   0.024631  -0.094510   0.256776   0.160138  -0.121054
     91      -0.003017   0.213780   0.080486   0.121464  -0.020679  -0.055045
     92       0.005594  -0.306279  -0.129387  -0.204576  -0.051721   0.085094
     93      -0.006280   0.011445   0.052145   0.187608   0.146134  -0.110105
     94      -0.002102   0.182630   0.156349   0.090405  -0.028387  -0.057833
     95       0.005727  -0.044014  -0.162705  -0.180486  -0.032007   0.109224
     96       0.001922   0.001107  -0.060890   0.097804  -0.438238  -0.022459
     97       0.003078  -0.025646   0.022846   0.015548  -0.147987   0.032893
     98      -0.007031  -0.266408   0.007697   0.073154   0.032798   0.084196
                 12         13         14         15         16         17    
      0      -0.047134   0.039583  -0.000642  -0.047942  -0.027146  -0.016345
      1       0.023314  -0.032721  -0.014494  -0.068808  -0.027428   0.002325
      2      -0.030836   0.014673  -0.047389  -0.021889   0.079550   0.067043
      3      -0.008621  -0.033729  -0.009131  -0.002671   0.032184  -0.056822
      4       0.029034  -0.051367  -0.021743  -0.058040  -0.009909  -0.008448
      5      -0.111833   0.057256  -0.123716  -0.046066   0.114167   0.067451
      6       0.019658  -0.091356  -0.016388   0.029467   0.078897  -0.085134
      7       0.005564   0.007943  -0.014918  -0.084182  -0.059357   0.023725
      8      -0.035787   0.085065  -0.144354  -0.022548   0.035492  -0.003911
      9       0.009087  -0.075816  -0.016151   0.020705   0.066531  -0.069960
     10      -0.024364   0.080730   0.001093  -0.108051  -0.111535   0.060862
     11       0.109065   0.053142  -0.049272   0.029700  -0.074240  -0.072310
     12      -0.031680  -0.003713  -0.004879  -0.024055   0.010581  -0.041481
     13      -0.026994   0.101293  -0.001727  -0.125899  -0.123057   0.076540
     14       0.230704   0.073474  -0.145151  -0.006514   0.022761   0.004859
     15      -0.059733   0.056357   0.003120  -0.056043  -0.039849  -0.005997
     16      -0.002605   0.043855  -0.008879  -0.102880  -0.082081   0.050033
     17       0.155852   0.045968  -0.119475  -0.022693   0.078067   0.066621
     18      -0.000363  -0.044624  -0.010757   0.004700   0.040775  -0.063727
     19       0.052296  -0.112432  -0.030832  -0.021681   0.045744  -0.040358
     20      -0.251981   0.052718  -0.128440  -0.073402   0.174622   0.102367
     21       0.052006  -0.153354  -0.024717   0.055524   0.121938  -0.124206
     22       0.010862  -0.011127  -0.019469  -0.075399  -0.043573   0.010258
     23      -0.115975   0.103083  -0.171967  -0.037096   0.048929  -0.008398
     24       0.026074  -0.085998  -0.018515   0.035828   0.056678  -0.042246
     25      -0.040180   0.091118   0.015804  -0.102475  -0.098538   0.038650
     26       0.108961  -0.002840   0.144383   0.108854  -0.232516  -0.124853
     27      -0.042697   0.012548  -0.002081  -0.034927  -0.002993  -0.033134
     28      -0.049085   0.160528   0.004991  -0.163329  -0.173114   0.108531
     29       0.366915   0.084057  -0.170453   0.000360   0.017730   0.017818
     30      -0.092864   0.118378   0.013252  -0.082218  -0.085679   0.031991
     31      -0.005318   0.057799  -0.006497  -0.109335  -0.092097   0.061745
     32       0.235502   0.035321  -0.120164  -0.024376   0.095180   0.105933
     33      -0.076488   0.110735   0.003689  -0.092653  -0.095147   0.047428
     34       0.043944  -0.112171   0.000051  -0.024441   0.021412  -0.071800
     35      -0.152151  -0.109216   0.226175   0.055071  -0.118414  -0.068129
     36      -0.093773   0.193030  -0.005260  -0.138541  -0.153029   0.124359
     37       0.042965  -0.068934  -0.031694  -0.052312   0.017121  -0.024927
     38      -0.203137  -0.140630   0.412822   0.097763  -0.272521  -0.140337
     39      -0.124649   0.046422   0.067863  -0.064669  -0.131718  -0.004996
     40      -0.014056  -0.208135   0.210945   0.052199  -0.111213  -0.199674
     41      -0.174258  -0.138670   0.252073   0.066721  -0.133010  -0.090832
     42      -0.032832   0.148949  -0.048446  -0.105503  -0.051606   0.077132
     43       0.120745  -0.121018  -0.169792  -0.031677   0.206850  -0.052985
     44      -0.176615  -0.147192   0.238907   0.065738  -0.119668  -0.092013
     45       0.030233  -0.066708  -0.014585   0.048457   0.025252  -0.015695
     46      -0.042457   0.094962   0.017506  -0.116667  -0.118065   0.060377
     47       0.065138  -0.012760   0.154082   0.119144  -0.219536  -0.028744
     48       0.029020  -0.092551  -0.021169   0.050506   0.060645  -0.047252
     49      -0.036590   0.036709   0.007655  -0.109320  -0.021456  -0.015879
     50       0.073120  -0.029887   0.149618   0.028466  -0.054230  -0.126810
     51       0.006054  -0.028498  -0.012763   0.033389   0.027745  -0.011213
     52      -0.019328  -0.024938   0.006267  -0.093984   0.016813  -0.017913
     53      -0.002008  -0.079679   0.241141   0.050894   0.068699   0.311183
     54       0.016897  -0.044424  -0.002102   0.073119   0.030876   0.020720
     55       0.022121  -0.112974  -0.015051   0.011976   0.034735  -0.004972
     56      -0.086509  -0.025472   0.032470  -0.027498   0.075043   0.052122
     57      -0.024583   0.046620  -0.005400  -0.015540  -0.005574   0.003193
     58      -0.030642  -0.003569   0.014783  -0.100821   0.005210   0.014152
     59      -0.025495  -0.122070   0.331638   0.143252   0.046461   0.712257
     60       0.021446  -0.011739   0.074843  -0.031786   0.085661   0.027661
     61       0.045098  -0.135160  -0.006608   0.059611   0.050779   0.018885
     62      -0.198380  -0.039288  -0.241839   0.096615  -0.160604  -0.060623
     63       0.019994  -0.049734  -0.037640   0.175936  -0.033079   0.075681
     64       0.020962  -0.126616  -0.037026   0.067852   0.000794   0.020937
     65      -0.041782   0.041640   0.075182  -0.158383   0.188549  -0.056508
     66      -0.072172  -0.061942  -0.035632   0.145521  -0.002884   0.077517
     67      -0.010743  -0.079001  -0.041426   0.040896  -0.055829   0.011491
     68       0.070585   0.082814   0.069786  -0.124720   0.121748  -0.058000
     69      -0.079500   0.063685   0.011118  -0.003713   0.018586   0.012955
     70      -0.017368  -0.015319  -0.014923  -0.043346  -0.035352  -0.026073
     71       0.099728   0.037133   0.004176   0.030737  -0.044570   0.011657
     72       0.016783   0.207294   0.063438  -0.107035  -0.001464  -0.035218
     73       0.021595  -0.000295   0.024427  -0.094910   0.048117  -0.051449
     74       0.009044  -0.055598  -0.063490   0.138452  -0.120005   0.063745
     75       0.111998   0.193119   0.043906   0.004747  -0.079715   0.024767
     76       0.059562  -0.064003   0.022722  -0.024952   0.084917  -0.010397
     77      -0.103737  -0.062808  -0.037567   0.015812   0.004484  -0.000050
     78       0.104874   0.055250  -0.014176   0.150675  -0.087546   0.080824
     79       0.057922  -0.132315  -0.011900   0.060400   0.060275   0.024867
     80      -0.121494  -0.006228   0.039495  -0.137404   0.159222  -0.062040
     81      -0.143944  -0.151572  -0.058868   0.190229   0.032718   0.101264
     82      -0.035480  -0.079881  -0.062141   0.059985  -0.110497   0.018236
     83       0.135462   0.132606   0.103979  -0.168439   0.158473  -0.077582
     84      -0.156782   0.059867   0.017008  -0.061105   0.067426  -0.011244
     85      -0.050573   0.029863  -0.018097  -0.080367  -0.079214  -0.039350
     86       0.189730   0.060631  -0.004871   0.092427  -0.127535   0.038780
     87       0.017200   0.322181   0.115400  -0.261029   0.041221  -0.109788
     88       0.020160   0.059380   0.055228  -0.182518   0.081630  -0.093695
     89       0.027401  -0.114244  -0.131819   0.301244  -0.266641   0.140443
     90       0.188487   0.291154   0.076127  -0.043425  -0.114619   0.010012
     91       0.087852  -0.058500   0.050812  -0.050921   0.148498  -0.016012
     92      -0.170993  -0.118974  -0.081828   0.066281  -0.039518   0.012952
     93       0.169280   0.045349  -0.026257   0.202650  -0.111198   0.103565
     94       0.091418  -0.178000  -0.007765   0.097953   0.104892   0.041868
     95      -0.194969  -0.013610   0.055904  -0.192253   0.212013  -0.085261
     96       0.002176  -0.065181  -0.012502  -0.109831  -0.039818   0.015271
     97      -0.058850   0.200275   0.037508   0.302341   0.109844  -0.040343
     98       0.031441  -0.012059  -0.011162  -0.025928  -0.006700  -0.003934
                 18         19         20         21         22         23    
      0       0.032659   0.153847  -0.018360   0.003880   0.093790  -0.100402
      1       0.012745   0.134764   0.011707  -0.004235  -0.062667   0.054151
      2       0.009499   0.040529   0.243617   0.189067  -0.019179  -0.025495
      3       0.074188   0.105852  -0.010995   0.016383   0.081053  -0.044083
      4       0.021724   0.117893   0.005466  -0.015182  -0.076251   0.084624
      5       0.001723   0.024085   0.103766  -0.006845   0.017542   0.012989
      6       0.105307   0.082681  -0.002478   0.016325   0.025381   0.056251
      7      -0.020285   0.105797  -0.010727  -0.024728  -0.059430   0.011439
      8       0.000282  -0.035115  -0.179773  -0.125836   0.015066  -0.000628
      9       0.083901   0.030882   0.000769   0.013149   0.014189   0.057893
     10      -0.071120  -0.005320  -0.000655  -0.007793  -0.025544  -0.033518
     11      -0.000960  -0.037021  -0.133075  -0.008331  -0.007331  -0.008291
     12       0.061166   0.123850  -0.007917   0.014875   0.076447  -0.032403
     13      -0.077829   0.031493  -0.005181  -0.019676  -0.022217  -0.049666
     14       0.018537  -0.025316  -0.167668  -0.139323   0.027033   0.028344
     15       0.019539   0.135217  -0.013352   0.007567   0.099864  -0.112522
     16      -0.044106   0.062580   0.009222  -0.012064  -0.074568   0.034022
     17       0.025121   0.019702   0.070831   0.076987  -0.004122  -0.023639
     18       0.081170   0.098083  -0.011058   0.019424   0.075993  -0.030814
     19       0.056700   0.074995   0.015477  -0.014173  -0.102828   0.165558
     20      -0.008333   0.050144   0.174506  -0.097200   0.049283   0.050960
     21       0.152951   0.155646  -0.006085   0.013351  -0.005076   0.125371
     22      -0.004963   0.128207  -0.018546  -0.034891  -0.069062   0.036391
     23      -0.008329  -0.047942  -0.279087  -0.261448   0.036041   0.016327
     24       0.038041   0.043810   0.005162  -0.021515  -0.113568   0.056105
     25      -0.035369  -0.095344   0.005080   0.041276   0.079662  -0.025644
     26       0.012036  -0.020120   0.008253   0.289282  -0.072421  -0.047238
     27       0.052530   0.136717  -0.007507   0.016144   0.091401  -0.061127
     28      -0.107016   0.083736  -0.017989  -0.027786   0.027268  -0.146381
     29       0.039779  -0.042986  -0.284766  -0.233952   0.041381   0.060234
     30      -0.028000   0.081728  -0.009493   0.006623   0.107233  -0.159047
     31      -0.054433   0.051638   0.011354  -0.009107  -0.076650   0.024267
     32       0.044184   0.029075   0.088231   0.134711  -0.019513  -0.042447
     33      -0.045534   0.164724  -0.003039  -0.037645  -0.140295   0.084790
     34       0.091013   0.157047  -0.032476   0.015897   0.175597  -0.137526
     35      -0.016433  -0.034489  -0.105264  -0.058778  -0.009618   0.015298
     36      -0.130686   0.158055   0.043416  -0.065711  -0.428330   0.322936
     37       0.056354   0.161325   0.019797   0.024236   0.043846  -0.031364
     38      -0.052393  -0.079068  -0.308553  -0.204117  -0.041026   0.060751
     39      -0.039390   0.135094  -0.133948  -0.135868  -0.109793   0.088539
     40       0.102502   0.098895  -0.300855  -0.142843   0.308144  -0.219590
     41      -0.013584  -0.047265  -0.163532  -0.103696   0.002681   0.018875
     42      -0.034943   0.184307   0.097893   0.047852  -0.118217   0.045211
     43       0.183457   0.196986   0.145282   0.192207   0.414430  -0.359977
     44      -0.006724  -0.044482  -0.162664  -0.102430   0.019473   0.006352
     45      -0.009844   0.156727   0.007438  -0.050572  -0.202096   0.013102
     46      -0.049452  -0.062273  -0.002814   0.044830   0.056470  -0.047704
     47       0.086582  -0.024032  -0.101080   0.443546  -0.117749  -0.077179
     48       0.035944  -0.024492   0.005803  -0.009265  -0.117523   0.072439
     49       0.032818  -0.296593   0.030552   0.036376   0.176942   0.086293
     50      -0.105048   0.064373   0.299423  -0.266690   0.082414   0.065833
     51      -0.024467  -0.101532   0.007170  -0.002593  -0.074941  -0.000823
     52       0.095132  -0.265131   0.013239   0.039224   0.125157   0.142266
     53       0.165710   0.088940  -0.014531  -0.074373   0.035402   0.051496
     54      -0.060019  -0.146614   0.002705   0.004198  -0.074745  -0.000877
     55      -0.003083  -0.075037  -0.004863   0.026972   0.024631   0.154149
     56      -0.009365   0.025099   0.011777  -0.065683   0.038953  -0.009642
     57      -0.056153  -0.216897   0.019354   0.007759   0.021761  -0.044168
     58       0.105905  -0.302490  -0.010638   0.072413   0.147683   0.126713
     59       0.496449   0.091733  -0.425310   0.366154  -0.088175   0.018403
     60       0.061736  -0.360563   0.050743  -0.074963  -0.113696  -0.112240
     61      -0.113927   0.105364  -0.043481   0.067302   0.068497   0.234110
     62       0.076245  -0.061858   0.017389   0.016570  -0.029317   0.036696
     63      -0.157490  -0.030498  -0.021904   0.038953   0.018160   0.004782
     64      -0.033364  -0.020004  -0.004555   0.008710  -0.008211   0.041061
     65      -0.125734   0.008527  -0.058774   0.045101   0.017327  -0.090631
     66      -0.176006  -0.035765  -0.017769   0.014869   0.073429  -0.081302
     67       0.075158  -0.009034   0.036484  -0.061396  -0.055125  -0.105532
     68      -0.068374   0.008528  -0.055207   0.065851  -0.052061  -0.018679
     69      -0.055963  -0.021428  -0.017292   0.020955   0.030573  -0.029962
     70       0.135044  -0.003571   0.037016  -0.063783  -0.095941  -0.107427
     71       0.018487  -0.012723   0.012277  -0.009982  -0.014360  -0.006881
     72       0.059552  -0.008387  -0.005329   0.032837   0.015668   0.139705
     73       0.062495  -0.002650   0.005908  -0.028573  -0.129614  -0.119637
     74       0.036738  -0.020302   0.039300  -0.054288   0.027033  -0.075952
     75       0.035856  -0.020155   0.028252  -0.019632   0.082061   0.043128
     76      -0.074905  -0.017655  -0.013853  -0.010814  -0.047196  -0.142791
     77       0.005147  -0.011348  -0.017692   0.027649  -0.026118   0.039969
     78      -0.088500  -0.028193   0.002956   0.010985   0.085814   0.009664
     79      -0.119540  -0.026080  -0.018107  -0.000998  -0.031913  -0.128816
     80      -0.083384   0.003365  -0.060721   0.069934  -0.007608   0.025679
     81      -0.266165  -0.051626  -0.033728   0.027135   0.140323  -0.104501
     82       0.141654  -0.010434   0.067110  -0.107097  -0.071595  -0.170802
     83      -0.088208   0.020100  -0.078367   0.106739  -0.070250   0.062591
     84      -0.056536  -0.016549  -0.033939   0.031972   0.018335  -0.070756
     85       0.243940  -0.001112   0.059665  -0.084868  -0.087630  -0.050160
     86       0.062948  -0.018532   0.043431  -0.032656   0.006395   0.071788
     87       0.155436   0.010921  -0.016053   0.059031  -0.044073   0.238626
     88       0.103992   0.007382  -0.004195  -0.009677  -0.162999  -0.067620
     89       0.079638  -0.029629   0.095209  -0.127748   0.079151  -0.141214
     90       0.119356  -0.016717   0.060307  -0.067594   0.074389  -0.017046
     91      -0.153367  -0.016775  -0.038632   0.014474  -0.010150  -0.151898
     92       0.038126  -0.013886  -0.010165   0.027733  -0.059056   0.078354
     93      -0.101851  -0.028670   0.003064   0.002087   0.079826  -0.043282
     94      -0.227254  -0.032464  -0.039525   0.009912  -0.048907  -0.253719
     95      -0.108190   0.002370  -0.073257   0.088732  -0.011012   0.043478
     96      -0.008309  -0.012984   0.000326   0.002511   0.008112  -0.001011
     97       0.023758   0.026272  -0.001557  -0.005078  -0.016149   0.002653
     98      -0.006378  -0.001845   0.004520  -0.003847   0.002403   0.000223
                 24         25         26         27         28         29    
      0      -0.013931  -0.035028   0.023040   0.034213   0.009795  -0.117421
      1       0.023589   0.080968  -0.058475   0.102913   0.022350  -0.056383
      2       0.001685  -0.005553  -0.011597  -0.022536   0.188832   0.036368
      3      -0.004823  -0.012588   0.012493  -0.040658  -0.006869   0.092664
      4       0.027402   0.085500  -0.074419   0.078581  -0.003657   0.010066
      5      -0.014879  -0.127518  -0.154996   0.005655  -0.125177  -0.031111
      6       0.020318   0.065584  -0.050997   0.007423  -0.017214   0.197937
      7       0.004530   0.016076   0.007061  -0.012203   0.007860  -0.059324
      8       0.011226   0.138077   0.193940   0.002625   0.031399   0.024470
      9       0.013627   0.040253  -0.027253  -0.034415  -0.024173   0.191635
     10      -0.020958  -0.081714   0.057713  -0.145287   0.000880   0.080906
     11       0.004533   0.005051  -0.021806  -0.020855   0.239597   0.043427
     12       0.003864   0.025745  -0.014721   0.061398   0.001628   0.031911
     13      -0.023677  -0.091467   0.048343  -0.124447  -0.004606   0.013850
     14      -0.013416  -0.132454  -0.184012   0.001865   0.021801   0.006572
     15      -0.020647  -0.061189   0.036345  -0.007788   0.010832  -0.072581
     16       0.005856   0.018596   0.003771  -0.030219  -0.012635   0.054409
     17       0.011285   0.124119   0.174854   0.018492  -0.116197  -0.031813
     18      -0.001348   0.000044   0.010618  -0.045994  -0.002883   0.132856
     19       0.042406   0.122704  -0.121472   0.053809  -0.046824   0.208989
     20      -0.039747  -0.324957  -0.394668   0.045052  -0.537301  -0.130943
     21       0.050724   0.172971  -0.130753   0.153340  -0.000816   0.173735
     22       0.014916   0.058029  -0.009407   0.037970  -0.010146  -0.071422
     23       0.014316   0.230062   0.343494   0.042133  -0.319325  -0.033450
     24      -0.001811  -0.034137   0.028170  -0.180303  -0.012604   0.039289
     25      -0.010338  -0.028392   0.016464  -0.028545  -0.026683   0.206066
     26       0.012817   0.002176  -0.042538  -0.013437  -0.102287  -0.060172
     27      -0.002329   0.009002  -0.000237   0.062130   0.013486  -0.020978
     28      -0.045825  -0.159976   0.083791  -0.116441  -0.008167  -0.177984
     29      -0.022490  -0.228941  -0.303131   0.031132  -0.360982  -0.056882
     30      -0.044441  -0.151862   0.092381  -0.148994   0.006522  -0.014547
     31       0.002151   0.012179   0.033381  -0.059052  -0.039109   0.062393
     32       0.030596   0.325966   0.457344   0.061463  -0.520597  -0.116002
     33       0.030317   0.099612  -0.069027   0.130206   0.015911  -0.133130
     34      -0.016878  -0.035078   0.020681   0.086575   0.018076  -0.165844
     35       0.001307   0.003545  -0.001404  -0.006503   0.007058   0.014846
     36       0.084378   0.257310  -0.184221   0.196288   0.031190  -0.046467
     37       0.008279   0.038486  -0.032666   0.118636   0.035108  -0.126945
     38       0.005485   0.014602  -0.016622   0.002577  -0.053515   0.012032
     39       0.025941   0.086197  -0.069893   0.134244  -0.077182  -0.143643
     40      -0.043527  -0.109827   0.080462   0.050014  -0.091697  -0.205836
     41      -0.000261  -0.001437  -0.003351  -0.003085  -0.036905   0.009827
     42       0.024746   0.082214  -0.051196   0.107858   0.086385  -0.124247
     43      -0.062672  -0.172851   0.120324   0.004713   0.096167  -0.197970
     44      -0.002985  -0.008861   0.002131  -0.002216  -0.043945  -0.000697
     45      -0.015188  -0.098914   0.073268  -0.275181  -0.012025  -0.007479
     46      -0.014462  -0.049265   0.033380  -0.058470  -0.031248   0.214976
     47       0.029150   0.031116  -0.025713  -0.034412  -0.141596  -0.084088
     48      -0.002795  -0.038673   0.030936  -0.173340  -0.010214  -0.023002
     49       0.008452   0.066333  -0.042817   0.069223  -0.010130   0.110233
     50      -0.028440  -0.006332   0.049855   0.032365  -0.010267   0.027208
     51      -0.006372  -0.057820   0.038839  -0.051766  -0.013312   0.103787
     52       0.009849   0.074910  -0.046027  -0.025204   0.000488  -0.053158
     53      -0.011897  -0.017187   0.026407   0.014420   0.015899   0.061547
     54      -0.012505  -0.083212   0.055699   0.044015   0.003593  -0.019512
     55      -0.010588  -0.027514   0.029981  -0.042592   0.020785  -0.214148
     56       0.008379   0.050332  -0.018573  -0.085303   0.016973  -0.027967
     57       0.001060  -0.026888   0.013297   0.058376  -0.029740   0.332315
     58       0.013778   0.081167  -0.057561   0.011980  -0.006443   0.019783
     59       0.012083  -0.062612  -0.029728   0.014382  -0.014426   0.109017
     60      -0.005882  -0.013656   0.009294   0.064614   0.029135  -0.227218
     61      -0.013151  -0.065218   0.059969  -0.087649   0.008153  -0.072807
     62      -0.001466  -0.036882   0.023071   0.017121   0.000428  -0.041377
     63      -0.010321  -0.068942   0.042154   0.202793  -0.000149   0.109932
     64      -0.006407  -0.040279   0.030029   0.070366   0.013317  -0.074088
     65       0.026442   0.106937  -0.083067  -0.156511  -0.009387  -0.053425
     66       0.135657   0.026873  -0.034785   0.052861  -0.005486   0.057946
     67       0.073835  -0.004768  -0.004988   0.005825  -0.003403   0.036841
     68      -0.141263  -0.000868   0.000238   0.056962  -0.008955   0.065965
     69      -0.116752   0.079948  -0.049410  -0.040984  -0.005717   0.007338
     70      -0.066692   0.022386  -0.013516  -0.037185  -0.005839   0.035451
     71       0.128596  -0.076522   0.041489   0.098142  -0.000186   0.067645
     72      -0.017471  -0.070234   0.055981   0.071934   0.011392  -0.035798
     73      -0.002262  -0.056383   0.029147   0.101640  -0.008737   0.139116
     74       0.009436   0.080679  -0.054613  -0.112221  -0.004851  -0.026810
     75       0.123377   0.025147  -0.018952  -0.097065   0.003270  -0.086070
     76       0.084257   0.017426  -0.027788  -0.000422  -0.005036   0.011340
     77      -0.141763  -0.013761   0.018998   0.077550   0.007672  -0.016626
     78      -0.121260   0.082410  -0.046441   0.003471   0.002708  -0.030326
     79      -0.064929   0.050904  -0.039338   0.039847  -0.001271   0.012170
     80       0.143542  -0.054995   0.021506   0.019849   0.001010  -0.044699
     81       0.314153   0.075053  -0.081343  -0.082666  -0.006156  -0.059730
     82       0.170958   0.003754  -0.018430  -0.067788  -0.011965   0.069280
     83      -0.337552  -0.035659   0.039280   0.205196   0.000037   0.097510
     84      -0.248909   0.173624  -0.107247  -0.185380  -0.014036  -0.042215
     85      -0.149105   0.068723  -0.030917  -0.178673   0.000664  -0.095589
     86       0.271988  -0.182623   0.111503   0.234574   0.013630   0.080198
     87      -0.030879  -0.171432   0.128255   0.130611   0.015425  -0.027889
     88      -0.009325  -0.112826   0.068739   0.139536  -0.006607   0.144985
     89       0.017210   0.174508  -0.114208  -0.221476  -0.008019  -0.042196
     90       0.273721   0.042387  -0.040882  -0.246035  -0.006974  -0.091120
     91       0.181499   0.045945  -0.056198  -0.085882  -0.005292  -0.074941
     92      -0.314413  -0.050656   0.057989   0.239226   0.013070   0.071558
     93      -0.273067   0.176978  -0.102413  -0.115377  -0.000710  -0.077337
     94      -0.154107   0.119993  -0.091238   0.033969  -0.015618   0.097385
     95       0.310847  -0.154245   0.075075   0.174212  -0.000207   0.050860
     96      -0.000292  -0.000079  -0.000103   0.002226  -0.000082   0.002125
     97       0.000897   0.001396  -0.000607  -0.002124   0.000553  -0.007643
     98      -0.000393  -0.000681  -0.000486   0.000353   0.000850   0.000649
                 30         31         32         33         34         35    
      0       0.003967   0.020509  -0.082799   0.038972  -0.002793  -0.002378
      1      -0.006586   0.051127   0.020113  -0.053745  -0.001901  -0.000822
      2       0.002040  -0.000484  -0.010780   0.001231   0.008122   0.021582
      3       0.008097  -0.129917  -0.048850   0.335504   0.002730   0.011870
      4      -0.003285  -0.015135   0.013853   0.080850   0.001397   0.005311
      5      -0.001394   0.000571   0.002283   0.002325  -0.007716  -0.020241
      6      -0.007928  -0.083456   0.137972   0.124415   0.003385   0.008037
      7       0.016801  -0.079951  -0.185550   0.276465   0.002158   0.009037
      8       0.000540   0.001543   0.009971  -0.016718   0.006416   0.015296
      9      -0.006935  -0.039085   0.129651  -0.043080   0.003371   0.002155
     10       0.009934  -0.077939  -0.016748   0.066332   0.002133   0.000031
     11      -0.000862   0.008037   0.002550  -0.004869  -0.009968  -0.030198
     12      -0.015697   0.037958   0.226846  -0.259859   0.009380   0.007090
     13       0.012017  -0.074703   0.024155  -0.082764   0.011061   0.005557
     14      -0.000752   0.003188   0.002623   0.000455   0.002919   0.011079
     15       0.003620  -0.008017   0.004311  -0.055082   0.006144   0.005377
     16      -0.003946  -0.022960   0.201454  -0.289796   0.015099   0.006277
     17      -0.000536   0.003520  -0.010469   0.015953  -0.006657  -0.016021
     18       0.006604  -0.145881  -0.016008   0.348096   0.004020   0.013887
     19      -0.011983  -0.091340   0.195936   0.110436   0.008040   0.014833
     20      -0.003328   0.000068   0.003031   0.006687  -0.011350  -0.022573
     21      -0.021878  -0.029209   0.232450   0.059405   0.004399   0.011591
     22       0.012613  -0.063804  -0.159113   0.260505   0.003618   0.013950
     23       0.001527  -0.009981   0.012522  -0.008223   0.023577   0.070208
     24       0.024995  -0.068628  -0.137965  -0.110831   0.005020  -0.009691
     25      -0.021709   0.019671   0.164015   0.113425  -0.013498  -0.004441
     26      -0.005615  -0.000867   0.008998   0.002591  -0.013937  -0.022512
     27      -0.011551   0.040987   0.174580  -0.242573   0.009204   0.007087
     28       0.025893  -0.069051  -0.152552  -0.011507   0.012089   0.010077
     29      -0.004002  -0.006986   0.023900   0.004574   0.015651   0.047162
     30       0.017787  -0.112257  -0.008199  -0.025760   0.016660   0.012576
     31      -0.001012  -0.046886   0.202809  -0.289100   0.017328   0.007002
     32      -0.004045  -0.000153   0.001585   0.026112  -0.013572  -0.030650
     33      -0.003414   0.089253  -0.101291   0.018774  -0.012323  -0.012606
     34      -0.003838   0.102228  -0.069349  -0.067593  -0.010360  -0.012574
     35       0.000359  -0.007556   0.004609   0.005337   0.001597   0.003308
     36      -0.008912   0.074875  -0.070445   0.111759  -0.013093  -0.007408
     37      -0.006493   0.098531  -0.056703  -0.026200  -0.010528  -0.009102
     38      -0.000203  -0.010299   0.004326   0.018507  -0.002254  -0.006078
     39      -0.004178   0.083666  -0.093386   0.027465  -0.016920  -0.024718
     40      -0.001180   0.093604  -0.066294  -0.114601  -0.013513  -0.027566
     41      -0.000138  -0.009503   0.008477   0.009829  -0.000588  -0.002281
     42      -0.001295   0.082786  -0.105940   0.012438  -0.007665  -0.002449
     43       0.002383   0.094483  -0.075750  -0.149536  -0.002704  -0.002829
     44      -0.000296  -0.003001   0.006281  -0.003763  -0.001348  -0.004332
     45       0.034914  -0.132091  -0.134784  -0.121155   0.011657  -0.006406
     46      -0.023332  -0.000095   0.206563   0.137281  -0.015482  -0.009185
     47      -0.012803  -0.004857   0.020142   0.003975  -0.038252  -0.099113
     48       0.026254  -0.019725  -0.196815  -0.159687   0.004878  -0.008566
     49      -0.001678   0.087882  -0.133726  -0.014671  -0.007861  -0.007907
     50       0.013567  -0.008780  -0.026705  -0.017794   0.026053   0.054268
     51      -0.028150   0.203942  -0.047545   0.009575  -0.030208  -0.029311
     52       0.042036  -0.082192  -0.239325  -0.140273   0.017152   0.008372
     53       0.012608   0.014098  -0.027488  -0.011369   0.016706   0.034224
     54      -0.043876   0.219567   0.075647   0.088184  -0.007175   0.022258
     55       0.005555  -0.040185   0.114489   0.043925   0.013112   0.027884
     56      -0.032773   0.031604   0.067008   0.043403  -0.124222  -0.236208
     57      -0.059559   0.415476  -0.153865   0.041215  -0.066241  -0.072967
     58       0.033587  -0.014409  -0.280673  -0.133641   0.012919   0.009437
     59       0.036099   0.015464  -0.133122  -0.072785   0.117101   0.244563
     60       0.007056  -0.040193   0.174675   0.082697  -0.004346  -0.009849
     61      -0.047378   0.195440   0.086742   0.084976  -0.032460  -0.025462
     62       0.008508   0.021428   0.023707   0.015517   0.023314   0.055009
     63       0.094144   0.007394  -0.059877  -0.010606   0.077280   0.000510
     64       0.046934  -0.149064   0.090792   0.015702   0.052828   0.001719
     65       0.102190   0.022794   0.016909  -0.005281  -0.083976   0.006686
     66       0.060931  -0.033116  -0.100039  -0.056905  -0.048724  -0.008019
     67       0.264489   0.009761   0.013159  -0.002346  -0.039133  -0.020588
     68       0.165587   0.100743  -0.043885   0.005172   0.087231   0.049721
     69      -0.262784   0.055121  -0.075494  -0.010159   0.109347  -0.000765
     70       0.151709   0.095045   0.030065   0.032513   0.042094  -0.026824
     71      -0.145125  -0.015754  -0.088180  -0.043657  -0.109835   0.024197
     72      -0.083094  -0.123330   0.022426  -0.017642  -0.065582  -0.038677
     73      -0.041575   0.085519  -0.108397  -0.030201  -0.043862  -0.027214
     74      -0.115013   0.083556   0.014590   0.031253   0.064579   0.034450
     75      -0.050918  -0.011681   0.061323   0.029986   0.100807  -0.016141
     76      -0.271418  -0.076661  -0.012406  -0.013323   0.080567   0.011216
     77      -0.172815  -0.164490   0.013510  -0.030222  -0.096267   0.028710
     78       0.262552  -0.109638   0.023776  -0.024427  -0.058951  -0.016156
     79      -0.132886  -0.135368  -0.009981  -0.032238  -0.024663  -0.001043
     80       0.139979  -0.052983   0.060390   0.016993   0.098168   0.056428
     81       0.168869  -0.044729  -0.015372  -0.042755  -0.289697   0.236461
     82       0.127291   0.154852  -0.029011   0.002863  -0.200403   0.108625
     83       0.245014  -0.038450  -0.050204  -0.008838   0.382483  -0.213763
     84      -0.289454   0.215640  -0.025844   0.042330  -0.020812   0.303820
     85      -0.024072   0.086998   0.176195   0.097063  -0.044041   0.126087
     86      -0.183115  -0.235727  -0.097807  -0.089208   0.030264  -0.320233
     87       0.167697  -0.040055   0.083082   0.012909  -0.376914   0.235461
     88       0.050163   0.120165  -0.082641  -0.018430  -0.218461   0.133945
     89       0.182646   0.141057   0.044203   0.060459   0.365721  -0.314330
     90      -0.215543   0.261709   0.060689   0.088727  -0.042889   0.274454
     91      -0.158620  -0.103122   0.089727   0.019249   0.025073   0.208957
     92      -0.200247  -0.282583  -0.086450  -0.093258   0.033349  -0.313930
     93       0.228433  -0.033216   0.079794   0.000488  -0.301783   0.227513
     94       0.010490  -0.000155  -0.073242  -0.041687  -0.170425   0.159053
     95       0.241246  -0.104601  -0.038571  -0.021121   0.363231  -0.200881
     96      -0.000454   0.001404   0.001652   0.001680  -0.000168   0.000035
     97       0.000860  -0.001889  -0.003977  -0.003297   0.000285  -0.000090
     98      -0.000006   0.000176   0.000292   0.000294   0.000098   0.000328
                 36         37         38         39         40         41    
      0       0.000476   0.008268  -0.024098   0.003800  -0.000968  -0.000127
      1      -0.013672   0.015423  -0.009675   0.004630  -0.000826  -0.001771
      2      -0.187156   0.018120   0.009510  -0.000859   0.004691  -0.024604
      3      -0.001044  -0.062891   0.033853  -0.008409   0.003804  -0.000782
      4       0.004359  -0.060991  -0.126673   0.022361  -0.007804  -0.000060
      5       0.155227  -0.009087   0.006439  -0.013051  -0.036148  -0.025313
      6       0.005722  -0.032728   0.086618  -0.014005   0.005025  -0.001444
      7      -0.014273  -0.093352  -0.224095   0.033860  -0.009931   0.002792
      8      -0.123273   0.015540   0.020625  -0.014728  -0.030653   0.001899
      9      -0.000301   0.018189   0.084776  -0.012513   0.001508   0.001798
     10       0.022199   0.012738   0.086299  -0.011733   0.001581  -0.005310
     11       0.283181  -0.022420  -0.012635   0.007959   0.000317  -0.092387
     12      -0.005651  -0.090133  -0.194416   0.035676  -0.008972   0.000709
     13      -0.006895  -0.056328   0.024408  -0.019356   0.007600   0.004533
     14      -0.117830   0.010573  -0.001582  -0.000176   0.015318   0.115546
     15      -0.009274  -0.069937  -0.144480   0.020624  -0.004885  -0.000477
     16       0.008234  -0.081800   0.001144  -0.014757   0.007584   0.003336
     17       0.158925  -0.007324  -0.004764   0.012637   0.027935   0.091038
     18      -0.001258  -0.071667   0.057001  -0.014071   0.000977  -0.003125
     19       0.011901  -0.108639  -0.035606   0.010839   0.010576   0.006049
     20       0.213651  -0.017378  -0.015834   0.072311   0.191643   0.091488
     21       0.004906  -0.101886  -0.105141   0.018454  -0.007647  -0.002405
     22      -0.041893  -0.116791  -0.298877   0.053983   0.006636   0.010526
     23      -0.528535   0.041108   0.013804   0.098375   0.287925   0.119782
     24       0.004319   0.041541   0.036816  -0.023769   0.004957  -0.000951
     25       0.002330   0.099648   0.133053   0.008227  -0.000085   0.002055
     26      -0.058280  -0.006177  -0.011502   0.007756   0.077184  -0.000991
     27      -0.000497  -0.113828  -0.271474   0.047417  -0.007447   0.015235
     28      -0.044418  -0.131915  -0.210957   0.008105  -0.009954  -0.045852
     29      -0.596572   0.040975   0.007566  -0.061546  -0.193990  -0.737196
     30      -0.008042  -0.136783  -0.114666  -0.001055   0.005302   0.008168
     31       0.009763  -0.098188   0.012182  -0.024275  -0.000333  -0.033606
     32       0.177517  -0.017504  -0.018756  -0.035050  -0.141456  -0.521978
     33       0.007042   0.128133   0.181797  -0.024825   0.004622  -0.001143
     34       0.004769   0.125647   0.181906  -0.025224   0.005084  -0.001493
     35      -0.021258  -0.007656  -0.012682   0.001789  -0.000221  -0.005044
     36      -0.012671   0.122351   0.185893  -0.019854   0.004859  -0.005148
     37      -0.016962   0.128011   0.189765  -0.023519   0.005679  -0.008226
     38       0.058408  -0.011741  -0.009301  -0.000007  -0.002866   0.025918
     39       0.111402   0.114750   0.172765  -0.025195   0.000720   0.030982
     40       0.127407   0.101661   0.157090  -0.028821  -0.000617   0.028756
     41       0.027242  -0.013459  -0.016532   0.001879  -0.001750   0.010569
     42      -0.074982   0.125352   0.170227  -0.022731   0.008881  -0.026151
     43      -0.079809   0.110982   0.151609  -0.025965   0.009642  -0.023816
     44       0.038181  -0.006549  -0.005176  -0.000574  -0.002393   0.014676
     45       0.005853   0.029426   0.088073  -0.021793   0.023368  -0.006785
     46       0.001279   0.108005   0.176297  -0.020056  -0.063772   0.025436
     47      -0.094377  -0.035517  -0.036278  -0.425489  -0.877079   0.344894
     48       0.001386   0.037418  -0.002117  -0.012890   0.001042   0.000845
     49      -0.000198   0.060787  -0.083265   0.002037  -0.001346   0.000020
     50       0.001802   0.010126   0.015852   0.029161  -0.029988   0.006412
     51      -0.000739   0.188484  -0.113144   0.040698  -0.007595   0.000399
     52       0.000643  -0.082844   0.004925  -0.033479   0.007121  -0.000549
     53       0.018221   0.017751  -0.000439   0.010308  -0.013641   0.003902
     54      -0.000227   0.020176  -0.050820   0.063698  -0.016949   0.002643
     55      -0.000772  -0.124367   0.096662   0.019855  -0.006002   0.001087
     56      -0.043746  -0.030218  -0.070858  -0.173603   0.060547  -0.011142
     57      -0.001855   0.425005  -0.351590   0.047242  -0.012356   0.001516
     58       0.002830  -0.008228  -0.066188  -0.011918   0.010398  -0.003134
     59       0.058354   0.087536   0.058852   0.304910   0.056789  -0.039980
     60      -0.006774  -0.090230   0.046904  -0.004580   0.003631  -0.000980
     61      -0.011652  -0.066387   0.007255   0.030315  -0.004304   0.000063
     62       0.007878  -0.016601   0.025123   0.045847  -0.014656   0.002539
     63       0.006268  -0.037542  -0.032858  -0.130289   0.029800  -0.003578
     64       0.010785   0.107794  -0.034331  -0.072854   0.017405  -0.002511
     65      -0.008278  -0.001854   0.040150   0.144777  -0.032863   0.003986
     66      -0.009523  -0.135035   0.070471   0.025901  -0.003295   0.000166
     67      -0.004379   0.022628  -0.006728   0.014559  -0.001924   0.000236
     68       0.009542  -0.098435   0.031453  -0.042741   0.005169  -0.000224
     69      -0.001788  -0.152783   0.076363   0.000464   0.000323   0.000475
     70      -0.001655   0.034618  -0.028621   0.002101   0.000639  -0.000081
     71      -0.005968  -0.129227   0.056121  -0.005666   0.000758  -0.000469
     72      -0.007695   0.068761  -0.009775   0.064561  -0.013774   0.001904
     73      -0.014406  -0.163556   0.064922   0.028387  -0.004999   0.000716
     74       0.009197  -0.008052  -0.018826  -0.068911   0.015191  -0.002048
     75       0.004993   0.084861  -0.029247   0.010988  -0.003709   0.000306
     76       0.010693   0.121578  -0.046386   0.012415  -0.005422   0.000966
     77       0.007202   0.137143  -0.054685   0.000693  -0.000247   0.000125
     78      -0.003390   0.064162  -0.005613   0.036486  -0.009618   0.000754
     79       0.002327   0.096504  -0.024557   0.027317  -0.007095   0.000465
     80       0.021890   0.126663  -0.049435  -0.034943   0.005404   0.000522
     81       0.023434  -0.066001   0.053045   0.037087  -0.024747   0.003487
     82       0.004772  -0.075154   0.015395   0.021781  -0.014310   0.002309
     83      -0.017912  -0.046533   0.023895  -0.056752   0.029507  -0.004148
     84       0.048725  -0.154647   0.002377  -0.269271   0.046363  -0.006812
     85       0.032620   0.276423  -0.179887  -0.138051   0.024448  -0.004115
     86      -0.059676  -0.036022   0.098829   0.298218  -0.051207   0.007659
     87       0.033122   0.087062  -0.120278  -0.274619   0.061607  -0.009730
     88       0.009969  -0.152291   0.003404  -0.164824   0.037610  -0.005813
     89      -0.046567  -0.026895   0.074185   0.292458  -0.061461   0.009341
     90       0.048126  -0.062499  -0.063433  -0.292400   0.067193  -0.007179
     91       0.055120   0.314767  -0.165451  -0.152139   0.029377  -0.001989
     92      -0.058052   0.030721   0.076521   0.319316  -0.071291   0.006938
     93       0.032207   0.107881  -0.040893   0.014952  -0.004019   0.003420
     94       0.020015  -0.004207  -0.007172   0.011827  -0.005877   0.002903
     95      -0.017256   0.040372  -0.001282  -0.012633  -0.001467  -0.002228
     96      -0.000025   0.000405   0.000004   0.000161  -0.000228   0.000076
     97      -0.000143  -0.001297  -0.001231  -0.000225   0.000412  -0.000109
     98       0.000529   0.000181   0.000158   0.001959   0.004257  -0.001630
                 42         43         44         45         46         47    
      0       0.000022   0.000238   0.010905   0.000138  -0.000535  -0.000081
      1      -0.000201  -0.003298   0.032315  -0.000062  -0.000867  -0.001257
      2      -0.003415  -0.038167  -0.001643  -0.000630   0.000860  -0.014392
      3      -0.000780  -0.001115  -0.197610   0.005394   0.003773  -0.002153
      4       0.001182   0.007241   0.059346  -0.000420  -0.000205   0.004481
      5       0.009939   0.100361  -0.006464   0.000353   0.000148   0.060883
      6      -0.000914  -0.001432  -0.135769   0.003818  -0.000098   0.001537
      7       0.001521   0.008327   0.108077  -0.002324  -0.000538  -0.002982
      8       0.010625   0.106559  -0.009152   0.001296  -0.002743  -0.049627
      9       0.000442   0.001282   0.066564  -0.004516  -0.000258  -0.000284
     10      -0.000324  -0.007872   0.091395  -0.005100  -0.000391   0.000730
     11      -0.011133  -0.116353  -0.001990  -0.000934   0.002952   0.013911
     12       0.000792   0.000094   0.172290  -0.003305  -0.001019   0.001003
     13      -0.000892   0.002981  -0.201619   0.004238   0.000697  -0.004892
     14       0.002503   0.028218   0.013453  -0.000970   0.001428  -0.089146
     15       0.000357   0.000864   0.052907  -0.000729  -0.000718  -0.001483
     16      -0.001242   0.001032  -0.238970   0.005658   0.003105   0.006486
     17      -0.000649   0.005144   0.014557   0.002303  -0.004896   0.117391
     18       0.000235   0.011141  -0.247400   0.006908   0.004490   0.006464
     19      -0.003423  -0.030465  -0.133811   0.005161   0.002480  -0.019524
     20      -0.056688  -0.566943   0.000810  -0.001831   0.001145  -0.392632
     21       0.000759   0.015895  -0.119221   0.008388  -0.002970  -0.002833
     22      -0.003258  -0.039410   0.125923  -0.001606  -0.000592   0.017962
     23      -0.070323  -0.696213  -0.011271  -0.005226   0.012751   0.285632
     24      -0.000489  -0.000972   0.085226  -0.006114  -0.006468   0.000169
     25       0.001264   0.001346   0.262835  -0.005334  -0.000966  -0.000596
     26       0.003157   0.053766  -0.010886  -0.013750   0.034920  -0.004839
     27       0.001185   0.002718   0.169001  -0.002020  -0.001534  -0.008426
     28      -0.000425  -0.001164  -0.269197   0.010067  -0.000925   0.029290
     29      -0.001750  -0.083853   0.030321  -0.002059  -0.003228   0.479811
     30      -0.000874   0.004936  -0.236585   0.006015   0.001915   0.015413
     31      -0.001555  -0.002092  -0.321864   0.006642   0.005762  -0.041118
     32       0.000242  -0.059542   0.021197  -0.013625   0.024159  -0.698475
     33      -0.000206  -0.001244  -0.020268  -0.000510   0.000385   0.000814
     34      -0.000304  -0.002546  -0.017596  -0.000704   0.000727  -0.001133
     35      -0.000507  -0.006290   0.001242  -0.000181   0.000449  -0.011167
     36      -0.000786  -0.010157  -0.001915  -0.000384   0.001147  -0.010966
     37      -0.001112  -0.012793  -0.008816  -0.000806   0.001319  -0.014805
     38       0.003008   0.033989   0.000112   0.000811  -0.001393   0.044322
     39       0.003621   0.043429  -0.022885   0.001001  -0.002068   0.058669
     40       0.003948   0.049934  -0.056713   0.001564  -0.002296   0.049974
     41       0.001235   0.013876   0.002356   0.000442  -0.000636   0.016061
     42      -0.003710  -0.039079  -0.033246  -0.000852   0.001710  -0.048852
     43      -0.003574  -0.033267  -0.071371   0.000176   0.000800  -0.029514
     44       0.001927   0.021411   0.000006   0.000412  -0.000860   0.029585
     45      -0.000957   0.006492   0.217821  -0.011297  -0.006136  -0.000438
     46       0.000153  -0.025314   0.357720  -0.004045  -0.011556   0.001011
     47      -0.009740  -0.343364  -0.059163   0.032094  -0.096638   0.020982
     48       0.000707  -0.000662   0.061576  -0.005250   0.005406  -0.000233
     49       0.000526   0.000475  -0.077848   0.002020  -0.004090   0.000009
     50       0.001544  -0.001336   0.000466   0.029011  -0.083555  -0.001750
     51      -0.001058   0.000342  -0.044895   0.014979   0.001567  -0.000134
     52       0.002096   0.000067  -0.007829  -0.012821   0.006931   0.000058
     53      -0.000268  -0.004016   0.001525  -0.046472   0.179452   0.002939
     54      -0.000515  -0.000318  -0.091345   0.011073   0.016667   0.000050
     55       0.001091  -0.000858   0.058901   0.004953   0.007449   0.000054
     56      -0.003966   0.004740   0.006227  -0.017823  -0.088199  -0.000564
     57      -0.002156   0.000430  -0.258403   0.004642   0.051654   0.000999
     58       0.002188   0.002393  -0.080715   0.007558  -0.053418  -0.001168
     59       0.005814   0.029881  -0.033327   0.301107  -0.921828  -0.020017
     60       0.000055   0.000258   0.013989   0.004485  -0.009994  -0.000062
     61       0.001973  -0.000054  -0.027333   0.012668  -0.000615  -0.000047
     62       0.001196  -0.000951  -0.003884   0.005688   0.019041   0.000111
     63      -0.007555   0.001975  -0.002989  -0.043822  -0.029429   0.000166
     64      -0.000571   0.000757   0.033667  -0.023110  -0.020802  -0.000125
     65       0.006511  -0.001855  -0.017063   0.048961   0.025698  -0.000216
     66       0.052900  -0.005886   0.028883   0.061450   0.019892  -0.001648
     67       0.028641  -0.003136  -0.000421   0.031410   0.010122  -0.001015
     68      -0.052376   0.005500   0.016113  -0.068027  -0.020110   0.001310
     69       0.047597  -0.005433   0.041343  -0.011446   0.002130   0.001367
     70       0.023186  -0.002321  -0.023309  -0.002354  -0.001430   0.000723
     71      -0.045956   0.004866   0.033520   0.005993  -0.000359  -0.001384
     72       0.003257  -0.000663  -0.023718  -0.054781  -0.020219   0.000168
     73       0.001982  -0.000409   0.011997  -0.027899  -0.006925   0.000380
     74      -0.001146   0.000591   0.009335   0.061708   0.015512  -0.000456
     75      -0.045538   0.004997  -0.015516  -0.008657  -0.001325  -0.001485
     76      -0.029499   0.002987  -0.026792  -0.006522   0.006154  -0.000735
     77       0.045357  -0.005028  -0.024282   0.014538   0.008808   0.001610
     78      -0.049467   0.004818   0.004300   0.056754   0.029627   0.001403
     79      -0.029085   0.002904  -0.008285   0.036022   0.012731   0.000504
     80       0.045323  -0.004853  -0.010501  -0.075615  -0.016711  -0.000675
     81      -0.291066   0.029874  -0.004354  -0.308797  -0.093521   0.006589
     82      -0.180063   0.018534  -0.026449  -0.213553  -0.057102   0.004884
     83       0.346638  -0.035981   0.064710   0.380569   0.109435  -0.009152
     84      -0.311357   0.034535   0.084891   0.040494  -0.004284  -0.006965
     85      -0.183636   0.021028  -0.058743   0.027574  -0.012116  -0.003856
     86       0.350968  -0.039230  -0.034642  -0.051859   0.004010   0.007901
     87      -0.006789   0.002768   0.030400   0.318512   0.077457  -0.002361
     88      -0.004197   0.001539   0.044966   0.185906   0.051736  -0.001024
     89       0.012157  -0.002686  -0.081829  -0.344562  -0.117676   0.001901
     90       0.303353  -0.031313   0.031313   0.075215   0.006381   0.007356
     91       0.166460  -0.017793  -0.032375   0.026179   0.023446   0.005109
     92      -0.327308   0.034117  -0.045187  -0.060717  -0.010776  -0.008637
     93       0.311609  -0.033958  -0.052252  -0.359385  -0.105711  -0.003949
     94       0.183729  -0.020390  -0.048536  -0.218263  -0.066005  -0.002123
     95      -0.346956   0.037055   0.045343   0.371472   0.131268   0.005482
     96       0.000027  -0.000055   0.000149   0.000003   0.000067   0.000011
     97      -0.000063   0.000045  -0.002335   0.000030   0.000015   0.000031
     98       0.000091   0.002083   0.000394  -0.000241   0.000663  -0.000196
                 48         49         50         51         52         53    
      0      -0.000709  -0.000915  -0.000104  -0.000016  -0.013213   0.026845
      1      -0.000490  -0.000381   0.000735   0.000032  -0.008993   0.029458
      2      -0.000359   0.000204   0.003580  -0.000002  -0.000717   0.000479
      3       0.000736   0.000311   0.002176   0.000400   0.049886  -0.156703
      4      -0.000138  -0.000747  -0.006984   0.000005  -0.029920   0.096192
      5       0.002089  -0.002660  -0.114336   0.000022   0.003147  -0.009395
      6      -0.001378  -0.002169  -0.001482   0.000202  -0.037860   0.110490
      7       0.000654   0.001443   0.006271  -0.000198   0.034054  -0.111333
      8      -0.001878   0.002128   0.099970   0.000010  -0.002768   0.008634
      9       0.001697   0.002642  -0.000077  -0.000436   0.010167  -0.008115
     10       0.002291   0.003965  -0.000098  -0.000427   0.018996  -0.012499
     11       0.000259  -0.000354  -0.006916   0.000087  -0.000888   0.000753
     12       0.001399   0.002711   0.000497  -0.000197   0.042043  -0.110604
     13      -0.001820  -0.003028  -0.003632   0.000207  -0.039528   0.103550
     14      -0.001547   0.000904  -0.056909   0.000068   0.002788  -0.007425
     15      -0.000395  -0.000451  -0.001033  -0.000024  -0.028044   0.096251
     16       0.000058  -0.000947   0.004120   0.000318   0.039555  -0.149811
     17       0.002193  -0.000896   0.068954  -0.000160  -0.002565   0.009874
     18       0.001032  -0.000246  -0.011901   0.000530   0.049051  -0.149298
     19      -0.001032  -0.000648   0.036921   0.000520  -0.055589   0.204911
     20      -0.012875   0.016437   0.653659   0.000047   0.000896  -0.008135
     21      -0.007145  -0.009796   0.012167   0.000704  -0.197290   0.538059
     22      -0.000392  -0.001983  -0.032869  -0.000073  -0.016986   0.024214
     23       0.010374  -0.012957  -0.554376  -0.000105  -0.002015   0.008318
     24      -0.001274  -0.000334  -0.000179  -0.000712  -0.013638   0.018566
     25       0.000762   0.002420   0.000134  -0.000210   0.005405   0.011455
     26       0.000803   0.000428   0.003523   0.000043  -0.000902  -0.000214
     27      -0.000095   0.000137  -0.005691   0.000050  -0.005007   0.028325
     28      -0.005828  -0.013246   0.017007   0.000926  -0.204885   0.586182
     29       0.010054  -0.003990   0.301305  -0.000814   0.013797  -0.039679
     30      -0.001723  -0.004123   0.006076   0.000335  -0.069613   0.193749
     31      -0.001279  -0.001442  -0.022113   0.000500   0.033102  -0.140283
     32      -0.013466   0.006428  -0.372549   0.000917  -0.005910   0.020248
     33       0.000356   0.000409  -0.000055  -0.000059   0.003836  -0.014552
     34       0.000838   0.001128  -0.000097  -0.000017   0.012747  -0.022701
     35      -0.000139   0.000303   0.001010   0.000020   0.001330  -0.002611
     36       0.001490   0.002596   0.001604   0.000153   0.036574  -0.054200
     37       0.001255   0.002405   0.001849   0.000091   0.029855  -0.045169
     38       0.000683  -0.001223  -0.006639  -0.000032  -0.005035   0.010869
     39       0.000927  -0.001412  -0.009214  -0.000063   0.001617  -0.011638
     40      -0.000415  -0.002879  -0.011311  -0.000118  -0.014827  -0.004826
     41       0.000235  -0.000414  -0.002539   0.000018   0.001041  -0.000762
     42      -0.000916   0.001189   0.009498  -0.000003   0.006833  -0.031458
     43      -0.001775  -0.000964   0.005527  -0.000070  -0.010321  -0.020710
     44       0.000441  -0.000910  -0.005285  -0.000042  -0.006237   0.012250
     45      -0.001281   0.003557   0.000310  -0.000817  -0.007617   0.027283
     46       0.000508   0.003638  -0.000951  -0.000415   0.009235   0.012825
     47       0.001855  -0.005766  -0.013323  -0.002544  -0.003745   0.002553
     48       0.002756   0.002692   0.000069  -0.000079   0.015305  -0.010087
     49      -0.001566  -0.004361  -0.000050   0.000014  -0.014558   0.001386
     50      -0.002598  -0.001177  -0.001501  -0.000487   0.002459  -0.000512
     51      -0.005071  -0.009091  -0.000112   0.002212  -0.048490  -0.000351
     52       0.003976   0.004968   0.000204  -0.001720   0.034401  -0.004399
     53       0.005014  -0.000106   0.002559   0.002480  -0.004528   0.002296
     54       0.003562   0.007035   0.000104   0.001540   0.036734  -0.012460
     55      -0.003979  -0.004255  -0.000033   0.001058  -0.015255   0.009339
     56      -0.002968   0.002461  -0.000456  -0.006208   0.006855  -0.002884
     57      -0.012004  -0.034680   0.000802   0.002761  -0.138916  -0.016737
     58      -0.000407  -0.003064  -0.000785  -0.002231   0.009665  -0.011071
     59      -0.030446  -0.009227  -0.015910  -0.006480   0.001926  -0.012079
     60       0.000795   0.001525  -0.000098   0.000360  -0.000747   0.003151
     61       0.001303   0.001731  -0.000040   0.001544   0.015642   0.001599
     62       0.001204   0.000344   0.000089   0.001431   0.000879   0.001393
     63      -0.002292   0.011894  -0.000078  -0.003047   0.036345   0.001753
     64      -0.008099  -0.024266   0.000075  -0.000303  -0.071607  -0.005636
     65       0.003868  -0.003091  -0.000040   0.001515  -0.001207  -0.002146
     66       0.115390   0.028176   0.000210   0.023636   0.039927   0.018621
     67       0.116817   0.098796  -0.000355   0.012090  -0.053941  -0.011545
     68       0.037046   0.190579  -0.001227  -0.023523   0.017078   0.014983
     69      -0.078982   0.014597  -0.000484  -0.056968  -0.153161  -0.040282
     70      -0.027495   0.031171  -0.000309  -0.031167  -0.007580  -0.009465
     71       0.037895  -0.082023   0.000679   0.059036  -0.149902  -0.044287
     72       0.049316   0.079656  -0.000358   0.068984  -0.061967  -0.022314
     73      -0.111111  -0.162417   0.000881   0.041891   0.145632   0.047137
     74      -0.005749  -0.019601  -0.000049  -0.075423   0.016569   0.003247
     75       0.072892  -0.030492   0.000547  -0.050144   0.111276   0.036623
     76       0.045710  -0.002116   0.000267  -0.028522   0.086172   0.022249
     77      -0.039179   0.087944  -0.000635   0.058070   0.148336   0.045597
     78      -0.164696  -0.107695   0.000117   0.017388   0.002618  -0.003039
     79      -0.005314   0.064681  -0.000596   0.009500  -0.063519  -0.022327
     80      -0.033661  -0.171425   0.001343  -0.022134  -0.030514  -0.013825
     81      -0.160682   0.369589  -0.003053  -0.129753   0.276630   0.109822
     82      -0.115457   0.276279  -0.002350  -0.096022  -0.242622  -0.077448
     83       0.431971  -0.160636   0.002495   0.169025   0.067427   0.030301
     84       0.261593  -0.286118   0.002959   0.313808  -0.174354  -0.046357
     85       0.132530  -0.174771   0.001717   0.172453  -0.330399  -0.146193
     86      -0.346663   0.246684  -0.003168  -0.354993  -0.281391  -0.099192
     87       0.079497   0.057962  -0.000906  -0.393204  -0.057298  -0.030215
     88      -0.100504  -0.183603   0.000636  -0.222934   0.167967   0.050489
     89      -0.028957   0.001121   0.000386   0.437365   0.038071   0.000791
     90      -0.257972   0.305030  -0.002970   0.299902   0.377034   0.136258
     91      -0.199080   0.166208  -0.001731   0.175034  -0.149667  -0.066634
     92       0.365498  -0.258368   0.003204  -0.322057   0.265210   0.088042
     93       0.161894  -0.418671   0.004965  -0.130497   0.036030   0.008916
     94       0.143772  -0.159128   0.002419  -0.082393  -0.291711  -0.118409
     95      -0.416405   0.134078  -0.003706   0.136160  -0.154784  -0.066060
     96       0.000028   0.000004   0.000006   0.000002  -0.000023   0.000113
     97      -0.000063  -0.000051  -0.000037   0.000004  -0.000109  -0.000343
     98      -0.000004   0.000035   0.000265   0.000005   0.000019   0.000010
                 54         55         56         57         58         59    
      0      -0.063860  -0.004843  -0.003245   0.004490  -0.000014  -0.012866
      1       0.053001   0.008173   0.008311   0.017289  -0.000525   0.029318
      2      -0.007795   0.000707   0.002171   0.083489   0.000099  -0.003089
      3       0.062364   0.027518   0.021493   0.006119  -0.001128   0.049116
      4      -0.037488  -0.019572  -0.021390  -0.005990  -0.000298   0.034930
      5       0.003819   0.001383   0.001128  -0.014500  -0.000020  -0.001028
      6       0.003658  -0.006123  -0.006430  -0.000073  -0.000021  -0.005479
      7      -0.057471   0.004094   0.006557  -0.001209   0.000647  -0.045374
      8       0.004253  -0.000163  -0.000294   0.001812  -0.000046   0.002456
      9      -0.046090  -0.023339  -0.019625  -0.002885   0.001197  -0.029044
     10       0.030291  -0.022548  -0.022682   0.000165   0.000613   0.005612
     11      -0.002846   0.000596   0.000720   0.001739  -0.000049  -0.000911
     12       0.047968   0.009767   0.008609   0.003117  -0.000495   0.045296
     13       0.003857  -0.001034   0.000302  -0.000806   0.000060   0.001724
     14      -0.000491   0.000242   0.000190   0.000514   0.000023   0.001033
     15       0.051128  -0.007459  -0.007759  -0.003159   0.000777  -0.044064
     16      -0.057812   0.017985   0.016208  -0.000245  -0.000110  -0.028168
     17       0.006259  -0.001165  -0.001312  -0.013087   0.000015   0.000567
     18       0.097048   0.028526   0.019042   0.003471  -0.001981   0.118977
     19       0.112778  -0.030217  -0.048002  -0.013768  -0.004170   0.381436
     20      -0.011700   0.002515   0.004433   0.059872   0.000236  -0.018293
     21      -0.241683  -0.044438  -0.038121  -0.024426   0.003011  -0.398630
     22      -0.147640  -0.009149  -0.003971  -0.009734   0.001790  -0.184180
     23       0.004807  -0.000523  -0.000696   0.002186   0.000053   0.003150
     24      -0.012058   0.010756   0.027725   0.003507   0.001219  -0.014331
     25      -0.007351  -0.010629  -0.014278   0.000442  -0.000605   0.004574
     26       0.000149   0.001507   0.002042  -0.000317   0.000178  -0.000565
     27       0.145784   0.021687   0.020863   0.005019  -0.002330   0.178107
     28       0.310643   0.037206   0.038694   0.003704  -0.005946   0.426371
     29      -0.013881  -0.001560  -0.002643  -0.007177  -0.000038  -0.021688
     30      -0.060904  -0.031303  -0.032509  -0.028287   0.005932  -0.429360
     31      -0.090911   0.014593   0.012697   0.000492   0.001025  -0.117516
     32       0.002014  -0.001100   0.000729   0.078720   0.000185  -0.003793
     33      -0.082197  -0.012792  -0.013108  -0.006364  -0.000581   0.052720
     34       0.085965   0.006955   0.006455  -0.014246   0.000966  -0.061554
     35      -0.001787  -0.003030  -0.005469  -0.144277  -0.000187   0.006827
     36       0.500296   0.062384   0.060254  -0.052535   0.003452  -0.258917
     37       0.367781   0.042252   0.039736  -0.112344   0.002827  -0.209158
     38      -0.001145   0.006521   0.012327   0.360501   0.000420  -0.014343
     39       0.026110   0.018466   0.028464   0.532546   0.000930  -0.047365
     40      -0.333917  -0.023899  -0.014986   0.410746  -0.002220   0.176932
     41       0.065252   0.012809   0.015118   0.109976   0.000685  -0.051063
     42      -0.144335  -0.023843  -0.030781  -0.472018  -0.001488   0.088994
     43      -0.436286  -0.050443  -0.052783  -0.258690  -0.003458   0.239137
     44      -0.056210  -0.004365  -0.000889   0.243045  -0.000315   0.039046
     45       0.006865  -0.001223   0.022838   0.007552   0.001513  -0.013974
     46      -0.002814  -0.015391  -0.018415   0.000356  -0.000734   0.005912
     47      -0.000478   0.007862   0.006366  -0.001396   0.000761  -0.001548
     48       0.020474  -0.019955  -0.028591  -0.002406  -0.000794   0.022301
     49      -0.009301   0.022871   0.028683   0.000005   0.000064  -0.010404
     50       0.000757   0.000332  -0.003804  -0.000180  -0.000453   0.000946
     51      -0.006965   0.087380   0.088829  -0.003788  -0.001337   0.007333
     52       0.018710  -0.057926  -0.065922   0.002303   0.000537   0.007375
     53      -0.001479   0.001096   0.012687  -0.000082  -0.000628  -0.000083
     54       0.015485  -0.083062  -0.099655   0.002470   0.002110  -0.000913
     55      -0.010385   0.045636   0.053971  -0.001241  -0.001379  -0.000637
     56       0.003075   0.004392  -0.027414   0.000013   0.002143   0.001217
     57      -0.029335   0.262975   0.307371  -0.014410  -0.005858  -0.006868
     58       0.012933  -0.007444  -0.005795  -0.000752  -0.000709   0.002638
     59       0.000475   0.019818  -0.011243  -0.000439  -0.000174   0.000130
     60      -0.003953   0.010517   0.000900   0.000396   0.000029  -0.003000
     61       0.001577  -0.012741  -0.038529   0.001959   0.002108  -0.003169
     62      -0.000916  -0.001026  -0.001618   0.000395  -0.000183  -0.001135
     63       0.009380  -0.086536  -0.051967   0.004276   0.002738  -0.002162
     64      -0.015735   0.095378   0.171305  -0.009160  -0.002441   0.005724
     65       0.000457  -0.030218   0.026043  -0.000393   0.000392  -0.000339
     66      -0.004663   0.008055   0.030648  -0.000569   0.009022   0.000896
     67      -0.002209   0.095032  -0.070486   0.000009  -0.007086  -0.001018
     68      -0.006275   0.055792   0.009005  -0.001099   0.006823   0.001044
     69      -0.002616   0.074792  -0.000265  -0.002357  -0.003622   0.001359
     70       0.006525  -0.064081  -0.012923   0.001611   0.044443   0.000606
     71       0.001561   0.035339  -0.014463  -0.001091   0.019090   0.001364
     72       0.005170  -0.063368   0.020838   0.000579  -0.041485  -0.000668
     73      -0.007410   0.012705   0.048206  -0.001321  -0.015009   0.000476
     74       0.001118  -0.051019   0.042376  -0.000130  -0.046102  -0.000380
     75      -0.004699   0.023515  -0.000297   0.000104   0.029697  -0.000530
     76       0.002782   0.022107  -0.099694   0.003215  -0.028871  -0.001894
     77      -0.003080   0.034550  -0.051063   0.001655   0.012854  -0.001423
     78       0.000947   0.051274  -0.070562   0.000840   0.002550  -0.000697
     79       0.003996  -0.076467   0.063667  -0.000694   0.006641   0.000358
     80       0.003428   0.002894  -0.030017   0.000619   0.006980  -0.000193
     81      -0.026568  -0.094321   0.459276  -0.013456   0.135391   0.018230
     82       0.011495   0.221275  -0.402937   0.009202  -0.119683  -0.014365
     83      -0.009469   0.003542   0.109285  -0.003751   0.049435   0.005149
     84      -0.002962   0.097641  -0.017581  -0.002304  -0.024256   0.000637
     85       0.047194  -0.419948  -0.052863   0.008055   0.465860   0.010955
     86       0.018137  -0.123062  -0.012522   0.001130   0.218125   0.006683
     87       0.013965  -0.349775   0.253233  -0.000290  -0.439126  -0.003980
     88      -0.004705  -0.092697   0.135090  -0.001606  -0.164265  -0.000847
     89       0.009564  -0.366164   0.305897  -0.001118  -0.476698  -0.003903
     90      -0.027730  -0.001336   0.269658  -0.006117   0.331641   0.001803
     91       0.023548   0.051319  -0.351050   0.008797  -0.307391  -0.003739
     92      -0.011879   0.028453   0.040977  -0.000245   0.130169  -0.001059
     93      -0.001125   0.086938  -0.094543   0.000956  -0.006068  -0.000539
     94       0.036102  -0.503093   0.129907   0.009832   0.133636  -0.009645
     95       0.019737  -0.206608   0.005551   0.005180   0.067286  -0.004527
     96      -0.000130   0.000009  -0.000056   0.000014  -0.000002  -0.000093
     97      -0.000080   0.000282   0.000395  -0.000081   0.000004  -0.000138
     98      -0.000012  -0.000035  -0.000036  -0.000014  -0.000004   0.000021
                 60         61         62         63         64         65    
      0      -0.000062  -0.000079   0.075640   0.227249   0.036159   0.034586
      1      -0.002989  -0.007973   0.082007   0.268892  -0.012800  -0.028767
      2       0.000971   0.003273  -0.005613  -0.022865   0.002084   0.002042
      3      -0.000262  -0.009512   0.072479   0.013405  -0.034674  -0.003097
      4       0.006005   0.083041  -0.048864   0.024227   0.036298   0.062378
      5      -0.000505  -0.005950   0.005131   0.000745  -0.002945  -0.004077
      6      -0.000442  -0.018255   0.024004   0.005630  -0.000063  -0.023559
      7      -0.002426  -0.040336  -0.037446  -0.109433   0.030683   0.029771
      8       0.000147   0.002265   0.002095   0.006656  -0.001791  -0.002168
      9      -0.001185  -0.003719  -0.124063   0.008352   0.168535   0.109629
     10       0.000601   0.012400  -0.045616   0.012112   0.004066  -0.117581
     11      -0.000036  -0.000601   0.001178  -0.000795   0.002663   0.009188
     12      -0.004109  -0.035844  -0.022037  -0.118019  -0.020695  -0.032709
     13      -0.001884  -0.020507  -0.019051  -0.010283   0.043903   0.011501
     14       0.000033   0.000632   0.000498  -0.001352  -0.003262  -0.001490
     15       0.005664   0.076222  -0.034890   0.055228  -0.040849  -0.060902
     16       0.000879  -0.012940   0.062288   0.014421  -0.020079   0.014212
     17      -0.000079   0.001544  -0.003959   0.001855   0.000748  -0.001436
     18       0.003274   0.072405   0.012659  -0.034186  -0.119844  -0.060866
     19       0.026353   0.541619  -0.437746  -0.281393  -0.397299  -0.244701
     20      -0.000895  -0.025920   0.021080   0.006323   0.020598   0.013373
     21       0.010277  -0.307490   0.619985  -0.501907  -0.266113  -0.346051
     22       0.000820  -0.142916   0.154094  -0.295387  -0.050688  -0.072108
     23       0.000235   0.002709   0.002649   0.007273  -0.001777  -0.002582
     24      -0.020269  -0.100719  -0.188806   0.073343  -0.023904  -0.041430
     25       0.004617   0.011079   0.110697  -0.019008  -0.032985   0.039474
     26      -0.000582  -0.002666  -0.010803   0.002680   0.001502  -0.002482
     27      -0.014390  -0.160042   0.005254  -0.259947   0.037111   0.063080
     28      -0.033654  -0.416837   0.092165  -0.439528   0.245281   0.351563
     29       0.001801   0.021596  -0.005224   0.018900  -0.013833  -0.019538
     30       0.044344   0.516242  -0.376838  -0.207518  -0.104563   0.271969
     31       0.009549   0.082757  -0.003535  -0.036395  -0.036724   0.092390
     32       0.001120   0.009590  -0.010485  -0.011793  -0.000257  -0.001665
     33       0.000294   0.005857  -0.046868  -0.137905  -0.014134  -0.017886
     34       0.001592   0.000920  -0.046837  -0.132355   0.009646   0.010267
     35      -0.001553  -0.006388   0.005865   0.022456  -0.001427  -0.000670
     36      -0.000145  -0.033888  -0.012642  -0.047847   0.013914   0.057927
     37       0.000245  -0.025342  -0.029582  -0.087491   0.020759   0.045275
     38       0.004561   0.025176  -0.011704  -0.039424   0.005530   0.005828
     39       0.003464  -0.006706  -0.021097  -0.121519   0.009595   0.028733
     40      -0.000825  -0.004725  -0.017226  -0.117013  -0.062859  -0.050228
     41       0.000377  -0.009999   0.015778   0.028021   0.013911   0.024564
     42      -0.006835  -0.034997  -0.013970  -0.057329  -0.024903  -0.005151
     43      -0.006175  -0.011989  -0.020379  -0.085236  -0.077576  -0.047375
     44       0.003255   0.027584  -0.019705  -0.047027  -0.012403  -0.025656
     45      -0.031612  -0.175770  -0.176678   0.073164  -0.279787  -0.325040
     46       0.002607   0.000621   0.143350  -0.026450  -0.123353  -0.029018
     47      -0.000704  -0.007013  -0.018959   0.005441   0.001420  -0.004693
     48       0.018597   0.089166   0.209630  -0.065782   0.013207   0.050941
     49      -0.007575  -0.044995  -0.115174   0.032488   0.036976   0.006416
     50       0.001443   0.004029   0.010318  -0.002922  -0.003040  -0.000340
     51       0.000770   0.018907   0.051243  -0.008828  -0.059744   0.076888
     52       0.006880   0.028516   0.080028  -0.021324   0.004843  -0.042545
     53       0.000330  -0.001665  -0.002480   0.001256   0.001934   0.000464
     54       0.005998   0.020672   0.012792  -0.019679   0.171718  -0.081790
     55      -0.006801  -0.016349  -0.014011   0.014024  -0.122156   0.063285
     56       0.001647   0.006752   0.012269  -0.005532   0.010550   0.011475
     57      -0.004385   0.035296  -0.068012   0.023959  -0.491907  -0.210900
     58       0.005476   0.034057   0.041789  -0.011253  -0.129972  -0.144995
     59      -0.000997   0.006987   0.000992  -0.003844  -0.011920   0.009303
     60      -0.003318  -0.014648  -0.027766   0.011276  -0.035850   0.008887
     61      -0.001845  -0.014904  -0.024828   0.010468  -0.018815   0.004974
     62      -0.001448  -0.005827  -0.009923   0.004300  -0.009502  -0.000109
     63      -0.010769  -0.023513  -0.015307   0.014298  -0.037292  -0.063846
     64       0.015794   0.053767   0.038877  -0.034064   0.158105  -0.101508
     65      -0.001802   0.004408  -0.001150  -0.003128   0.052628  -0.108668
     66       0.033884  -0.009693  -0.007202   0.006067  -0.040246   0.043755
     67      -0.032483   0.011248   0.007516  -0.006354   0.032088  -0.024518
     68       0.019324  -0.001377  -0.000350   0.001000  -0.017531   0.026428
     69       0.003573   0.014785   0.010631  -0.009207   0.035549  -0.009208
     70       0.036860  -0.014305  -0.010298   0.007446  -0.031430   0.063355
     71       0.019674   0.005621   0.004272  -0.004181   0.014462   0.023954
     72      -0.004835  -0.001175  -0.000007   0.000709   0.003311  -0.021449
     73       0.012814   0.000764  -0.000279  -0.000214  -0.000086  -0.006814
     74       0.002389  -0.000779  -0.000370   0.000500   0.003142  -0.022817
     75      -0.032538   0.002151   0.001026  -0.000184  -0.019172   0.055083
     76       0.028894  -0.021495  -0.016358   0.012543  -0.037221  -0.016467
     77      -0.013345  -0.008829  -0.007211   0.006197  -0.036642   0.040848
     78       0.005511  -0.003005  -0.003725   0.001702  -0.007789   0.013501
     79      -0.051857   0.015281   0.014363  -0.009095   0.031058   0.008782
     80      -0.024556   0.004365   0.005966  -0.002686   0.002559   0.020903
     81       0.377992  -0.002374   0.008135  -0.007040   0.022175   0.149196
     82      -0.334013   0.012836   0.002909   0.000280  -0.017517  -0.118759
     83       0.132906  -0.004131  -0.002012  -0.000099   0.002474   0.063940
     84      -0.018937   0.019832   0.014704  -0.011753   0.040847  -0.001312
     85       0.391024  -0.108018  -0.075024   0.054868  -0.121848  -0.135426
     86       0.192122  -0.036345  -0.025401   0.016759  -0.022376  -0.067516
     87       0.003868  -0.003922   0.001367   0.002145  -0.013609  -0.014367
     88       0.015889  -0.000988  -0.000476   0.000828  -0.009641  -0.002518
     89       0.011659  -0.004481   0.001026   0.002708  -0.018107  -0.012971
     90      -0.348176   0.080974   0.067183  -0.041057   0.140853  -0.188453
     91       0.328594  -0.095525  -0.078264   0.050974  -0.191285   0.217209
     92      -0.141479   0.020286   0.017004  -0.008680   0.022868  -0.054885
     93       0.037281  -0.007584  -0.006450   0.003999  -0.002573   0.000957
     94      -0.467401   0.000283   0.023648   0.016310  -0.300924   0.360189
     95      -0.226844   0.002502   0.013255   0.005453  -0.141214   0.181690
     96       0.000062  -0.000043   0.000648  -0.000277   0.000266   0.000347
     97      -0.000106  -0.000015  -0.001528   0.000199   0.000280   0.000237
     98       0.000014  -0.000013   0.000134  -0.000032  -0.000018  -0.000014
                 66         67         68         69         70         71    
      0       0.021958  -0.015366  -0.008323   0.125735   0.102898  -0.022826
      1      -0.018337   0.027845   0.016261  -0.115902  -0.037982   0.006393
      2       0.001136  -0.002667  -0.001542   0.009246   0.003019   0.006025
      3       0.002156   0.029987   0.017241  -0.012228   0.037582  -0.020508
      4       0.044877  -0.029957  -0.014047   0.043523   0.053351  -0.022508
      5      -0.002788   0.002428   0.001204  -0.003222  -0.002868   0.000492
      6      -0.015230  -0.017913  -0.009947  -0.086393  -0.094138   0.019342
      7       0.017963  -0.012365  -0.005857  -0.018328  -0.031420   0.014215
      8      -0.001252   0.000382   0.000170  -0.000214   0.000427  -0.000776
      9       0.063501  -0.099866  -0.051649   0.032610  -0.026540   0.015883
     10      -0.090457  -0.051643  -0.034279  -0.017023  -0.149544   0.038865
     11       0.006739   0.001546   0.001136   0.001710   0.009145  -0.002208
     12      -0.021059  -0.008728  -0.006620   0.012197  -0.016684   0.010314
     13      -0.000095  -0.050470  -0.030659   0.113820  -0.051429   0.010795
     14      -0.000585   0.002936   0.001800  -0.006924   0.002510  -0.000558
     15      -0.045980   0.015204   0.005191  -0.030497  -0.106950   0.008404
     16       0.012219   0.030674   0.018108   0.000721   0.048287  -0.023031
     17      -0.001186  -0.001590  -0.000972  -0.000376  -0.004322   0.001139
     18      -0.036089   0.076027   0.038805   0.067966   0.079610  -0.018085
     19      -0.161699   0.191314   0.086821   0.479018   0.236144   0.022484
     20       0.008777  -0.009893  -0.004443  -0.027512  -0.013388  -0.001822
     21      -0.235904   0.110755   0.044681   0.206135   0.046453  -0.010428
     22      -0.052480   0.026684   0.010331   0.082770   0.012338   0.007199
     23      -0.001907   0.000262   0.000163  -0.001858  -0.000451   0.000875
     24      -0.028195   0.053889   0.028112  -0.005636   0.080986  -0.018653
     25       0.038959   0.032895   0.021765  -0.012687   0.089643  -0.019524
     26      -0.003546  -0.000892  -0.000588   0.000846  -0.004905   0.000984
     27       0.051271   0.008410   0.010411  -0.111513   0.081990  -0.003748
     28       0.254531   0.008551   0.027740  -0.283539   0.290434  -0.044538
     29      -0.013872  -0.000456  -0.001873   0.015252  -0.015744   0.003653
     30       0.234982   0.193359   0.133271  -0.588789   0.322309   0.005042
     31       0.078307   0.076316   0.050316  -0.126826   0.156281  -0.030277
     32      -0.001187  -0.001380  -0.000837  -0.002364  -0.004752  -0.000643
     33      -0.012024  -0.001068  -0.000953  -0.048405  -0.068069  -0.073121
     34       0.005049  -0.015571  -0.009174   0.040245  -0.015363  -0.074691
     35      -0.000150   0.001723   0.000988  -0.003342   0.001933   0.021995
     36       0.042229   0.021648   0.013760   0.077638   0.190631   0.388448
     37       0.030548  -0.001729  -0.000377   0.087478   0.104143   0.197197
     38       0.002991  -0.009144  -0.005424   0.050485   0.021857  -0.277924
     39       0.021717  -0.005969  -0.003611   0.157666   0.220397   0.350776
     40      -0.025961   0.057175   0.033154  -0.199437   0.000385   0.549246
     41       0.017470  -0.004325  -0.002382   0.104528   0.138586   0.195994
     42       0.001714   0.014685   0.007938   0.045183   0.141291   0.310079
     43      -0.020964   0.065332   0.037908  -0.172680   0.062204   0.247973
     44      -0.018807   0.005816   0.003514  -0.132405  -0.170571  -0.263928
     45      -0.169604   0.089624   0.043924  -0.106052   0.492316  -0.130115
     46       0.015352   0.039687   0.025882  -0.050832   0.237537  -0.061867
     47      -0.007013  -0.000114   0.001630   0.001522  -0.006713   0.001603
     48       0.035503  -0.001602   0.001798   0.009852  -0.043691   0.008357
     49      -0.023977   0.095681   0.046130   0.026943  -0.047602  -0.000273
     50       0.003339  -0.006745  -0.003299  -0.001744   0.002883   0.000089
     51       0.036258   0.076598   0.039905   0.035634  -0.098992   0.008753
     52      -0.019476  -0.043189  -0.022260  -0.026513   0.055261  -0.003822
     53       0.007030   0.008863   0.005585   0.003154  -0.006106   0.000363
     54      -0.114656   0.005725  -0.010425  -0.029284   0.077876  -0.006018
     55       0.090173  -0.002142   0.007307   0.025121  -0.071304   0.005897
     56      -0.025835   0.002701  -0.001873  -0.000876  -0.000072   0.000373
     57       0.172127  -0.788514  -0.373913  -0.163553   0.259085  -0.007884
     58       0.016221  -0.327394  -0.158985  -0.095472   0.184261  -0.010991
     59       0.006328  -0.013614  -0.008102   0.002008  -0.010210   0.001317
     60       0.011748  -0.016311  -0.006834   0.000170  -0.000536  -0.000034
     61      -0.021628  -0.018594  -0.008045  -0.006432   0.017212  -0.001393
     62       0.003467  -0.004374  -0.001778  -0.000583   0.002149  -0.000233
     63       0.176365   0.021899  -0.005949   0.011430  -0.016569  -0.000889
     64      -0.007938   0.018381  -0.007755  -0.012362   0.030485  -0.002073
     65       0.139270   0.025032  -0.012147   0.001719   0.005202  -0.001972
     66      -0.030154  -0.051634   0.094447   0.006369  -0.017207   0.001869
     67       0.009494   0.055118  -0.104077  -0.005166   0.008681   0.000312
     68      -0.023681  -0.017572   0.030151   0.002802  -0.010397   0.001782
     69      -0.026492   0.007529  -0.013251  -0.004098   0.007777   0.000185
     70      -0.101075  -0.046983   0.058725  -0.005010   0.016630  -0.003317
     71      -0.072700  -0.017001   0.018956  -0.005822   0.014623  -0.001457
     72       0.040969   0.047161  -0.089538  -0.001572   0.004593  -0.001539
     73       0.018934   0.016602  -0.029758   0.001126  -0.004516   0.000305
     74       0.046219   0.051139  -0.096669  -0.000966   0.002068  -0.001260
     75      -0.087243  -0.034991   0.041794  -0.002411   0.003302  -0.000481
     76       0.087378   0.032219  -0.046885   0.007540  -0.019562   0.002771
     77      -0.032337  -0.015216   0.013724   0.001883  -0.007584   0.001045
     78      -0.013583   0.007415  -0.018825   0.000100  -0.003562   0.001201
     79      -0.072214  -0.063494   0.123402  -0.005121   0.020023  -0.002793
     80      -0.047851  -0.026281   0.049482  -0.001723   0.005471  -0.000294
     81      -0.318750   0.144329  -0.361072  -0.031976   0.055766  -0.002781
     82       0.267270  -0.125723   0.318582   0.030594  -0.061404   0.005191
     83      -0.129430   0.058499  -0.147860  -0.012202   0.018653   0.000017
     84      -0.050210   0.007683  -0.019116  -0.006485   0.013568  -0.000485
     85       0.439306  -0.040204   0.199754   0.047753  -0.109566   0.013397
     86       0.169258  -0.012770   0.080557   0.017626  -0.042041   0.006349
     87       0.051506  -0.089536   0.219893   0.014960  -0.034916   0.007278
     88       0.024922  -0.034898   0.086420   0.007955  -0.021437   0.003859
     89       0.056864  -0.100449   0.246353   0.017525  -0.042089   0.008578
     90       0.200837  -0.014790   0.124190   0.006756  -0.005394   0.002948
     91      -0.187059   0.008825  -0.119232  -0.000681  -0.013220  -0.000095
     92       0.086207  -0.003089   0.040474   0.006188  -0.013182   0.002774
     93       0.000612  -0.003810   0.023825   0.002306  -0.003698   0.000838
     94      -0.237211   0.152185  -0.463211   0.004851  -0.065113   0.009655
     95      -0.134807   0.072703  -0.237282  -0.000253  -0.029176   0.005516
     96       0.000072   0.000395   0.000220   0.000285  -0.000421   0.000144
     97       0.000295  -0.000981  -0.000527   0.000135  -0.000764   0.000110
     98      -0.000009   0.000088   0.000049   0.000002   0.000050   0.000008
                 72         73         74         75         76         77    
      0      -0.010376   0.002925   0.019603   0.046923  -0.009174  -0.009645
      1       0.006818  -0.001912  -0.007684   0.029143  -0.006851   0.137339
      2      -0.017195   0.001590  -0.003937  -0.000736   0.000152  -0.008439
      3      -0.011602   0.000715   0.019713  -0.078480  -0.003833   0.104730
      4      -0.011874   0.006233   0.012200  -0.200365   0.005906  -0.043615
      5       0.001059  -0.000423  -0.000299   0.010706  -0.000408   0.004487
      6       0.017899   0.002259  -0.052246  -0.015621   0.016299  -0.215952
      7       0.007494  -0.002315  -0.016133   0.101207   0.005481  -0.085758
      8       0.000182   0.000159  -0.000078  -0.006381  -0.000032   0.001193
      9       0.001014  -0.002648   0.024257   0.111984  -0.012228   0.107242
     10       0.021337  -0.000761  -0.020306  -0.003187  -0.013449   0.120117
     11      -0.001634   0.000114   0.001606   0.002129   0.000616  -0.005494
     12      -0.000126   0.000933   0.011615  -0.136297   0.003363   0.053039
     13      -0.008923  -0.004632   0.043349  -0.164997   0.016919   0.004863
     14       0.000492   0.000293  -0.002352   0.007408  -0.000983   0.000713
     15       0.007029  -0.005895  -0.020395   0.114157   0.009555  -0.118066
     16      -0.002496   0.001785  -0.021636   0.125158  -0.003532  -0.085648
     17       0.000498  -0.000261   0.001332  -0.005627   0.000373   0.003128
     18      -0.014815  -0.002612   0.027227   0.056006  -0.012192   0.163562
     19      -0.011830  -0.013160   0.030412   0.602397  -0.031935   0.118534
     20      -0.001324   0.000797  -0.000161  -0.034794   0.001735  -0.004994
     21      -0.016146  -0.009733   0.084879   0.079599  -0.045106   0.531119
     22      -0.003113  -0.007021   0.029676   0.158898  -0.015200   0.161231
     23      -0.001815   0.000401  -0.000288  -0.008314  -0.000041   0.000111
     24      -0.006893   0.001913   0.005044   0.024512   0.000276   0.010060
     25      -0.008281   0.000438   0.003257   0.028377   0.004562  -0.042945
     26       0.000555   0.000319  -0.000094  -0.001259  -0.000338   0.003108
     27       0.004929   0.006267  -0.016644   0.015354  -0.016233   0.097872
     28       0.004727   0.012970  -0.051141   0.393724  -0.046353   0.097178
     29      -0.000621  -0.000457   0.002697  -0.023462   0.002897  -0.004447
     30      -0.007875   0.017982  -0.011389  -0.221395  -0.034531   0.456416
     31      -0.006350   0.007825  -0.025141   0.077326  -0.014938   0.032332
     32       0.004801  -0.000219  -0.001273  -0.008398   0.000334   0.005849
     33      -0.029189   0.000484   0.015968  -0.011185   0.001599   0.004985
     34      -0.017377   0.007286  -0.047669   0.000621   0.001273  -0.015380
     35      -0.040457   0.003106  -0.008344  -0.000092  -0.000212   0.002750
     36       0.202996  -0.065428   0.475419   0.046261   0.005790  -0.225224
     37      -0.007458  -0.020662   0.191775   0.034111   0.003244  -0.136882
     38       0.636929  -0.034623  -0.014956  -0.030531   0.002432   0.033776
     39       0.145075   0.033844  -0.462952  -0.111877   0.004376   0.077454
     40      -0.387292  -0.011921   0.252092   0.013359   0.003530  -0.092608
     41       0.069851   0.018627  -0.244406  -0.049478   0.001074   0.038631
     42       0.095665   0.026806  -0.370363  -0.105212   0.004832   0.087806
     43       0.598903  -0.070711   0.258767  -0.051777   0.009046  -0.039076
     44      -0.003800  -0.038847   0.410486   0.074598  -0.001307  -0.076717
     45      -0.045560   0.058599  -0.008919  -0.409509  -0.036724  -0.362967
     46      -0.022719   0.018723  -0.001732  -0.088425  -0.004859  -0.177724
     47       0.000978  -0.000138  -0.000110  -0.002688  -0.000567   0.003859
     48       0.002477  -0.009865  -0.000950   0.011209   0.000230   0.020231
     49       0.000572  -0.007182  -0.001540  -0.008891  -0.003282   0.033516
     50       0.000007   0.000381   0.000113   0.000670   0.000664  -0.002245
     51       0.003833  -0.004625  -0.006995  -0.049255   0.015949  -0.038630
     52      -0.001484   0.009958  -0.000923  -0.020086  -0.000770  -0.052633
     53       0.000013  -0.005094  -0.000436  -0.001128   0.000846   0.000938
     54      -0.001901   0.023295   0.002752   0.002413  -0.040388  -0.011223
     55       0.001812  -0.031894  -0.003295  -0.002035   0.034667   0.019748
     56       0.000605   0.015723   0.000640  -0.000260  -0.002528   0.000480
     57      -0.004145   0.006630   0.016850   0.143054   0.002794   0.094733
     58      -0.004715   0.016577   0.006902   0.037259  -0.006818  -0.018329
     59       0.000496   0.000525   0.000260   0.004842   0.001848   0.010785
     60       0.000118   0.006159   0.001022   0.006386   0.007297   0.006047
     61      -0.000118   0.021886   0.002076   0.005933   0.006838  -0.000293
     62      -0.000090   0.001220   0.000300   0.001554   0.002648   0.000635
     63      -0.003506  -0.113280  -0.005803  -0.001161   0.071872   0.005140
     64      -0.001661  -0.036021  -0.001658  -0.006721  -0.135757  -0.014379
     65      -0.003756  -0.109408  -0.005310  -0.002972  -0.007947  -0.001626
     66       0.000875  -0.002234  -0.000726  -0.005147  -0.095279  -0.004867
     67       0.002715   0.099591   0.005227   0.004578   0.032961   0.000638
     68       0.002087   0.046509   0.001922  -0.002272  -0.067221  -0.004008
     69       0.001856   0.068186   0.003588   0.003022   0.020840   0.000898
     70      -0.005043  -0.129186  -0.005773   0.003370   0.135328   0.010801
     71      -0.000870  -0.004604   0.000269   0.004307   0.088252   0.006296
     72      -0.002816  -0.079706  -0.003868  -0.000528   0.045280   0.002222
     73      -0.000703  -0.035952  -0.002143  -0.005438  -0.095742  -0.007926
     74      -0.002935  -0.091584  -0.004635  -0.003256  -0.008715  -0.002085
     75      -0.001880  -0.068273  -0.003539  -0.005811  -0.117304  -0.008786
     76       0.004701   0.136509   0.006632   0.006297   0.073479   0.008771
     77       0.000785   0.009837   0.000286  -0.001944  -0.067915  -0.003251
     78       0.002659   0.081779   0.004090   0.003667   0.031063   0.003777
     79      -0.002904  -0.058854  -0.002453   0.001395   0.088714   0.001261
     80       0.000841   0.040458   0.002213   0.003540   0.076702   0.003794
     81       0.003246   0.180687   0.010616   0.018210   0.278277   0.015007
     82       0.001265  -0.052492  -0.004554  -0.017897  -0.337501  -0.019278
     83       0.003274   0.127235   0.006851   0.007182   0.077541   0.003550
     84       0.001287   0.059285   0.003329   0.004398   0.055289   0.003041
     85       0.014917   0.328126   0.013298  -0.015076  -0.440607  -0.027448
     86       0.008842   0.224033   0.010006  -0.003344  -0.174153  -0.011037
     87       0.014006   0.415451   0.020230   0.011935   0.049899   0.008008
     88       0.005689   0.147525   0.006687  -0.001899  -0.120108  -0.007537
     89       0.015710   0.455773   0.021973   0.009795  -0.016216   0.003054
     90       0.009968   0.343513   0.017541   0.019774   0.298973   0.022179
     91      -0.005990  -0.240275  -0.012705  -0.017637  -0.330675  -0.020565
     92       0.006108   0.190566   0.009468   0.008511   0.095764   0.009313
     93       0.002452   0.083588   0.004188   0.003390   0.081672   0.005314
     94       0.007854   0.114870   0.003928  -0.008527  -0.432168  -0.012640
     95       0.006339   0.139080   0.006277   0.001455  -0.169111  -0.001878
     96       0.000044  -0.000085   0.000073   0.000381   0.000045   0.000540
     97       0.000058  -0.000046   0.000059   0.000660   0.000021   0.000796
     98       0.000007   0.000004  -0.000000  -0.000033   0.000002  -0.000052
                 78         79         80         81         82         83    
      0       0.212042  -0.008822   0.051000  -0.001206   0.068840  -0.119441
      1      -0.118345  -0.002651  -0.044592  -0.029137   0.095987  -0.096908
      2       0.011194   0.000140   0.003127   0.001952  -0.006504   0.006418
      3      -0.083345   0.004353  -0.015532   0.009702  -0.074201   0.143964
      4       0.085712   0.007637   0.043228   0.046829  -0.196623   0.261382
      5      -0.006655  -0.000383  -0.002776  -0.002632   0.010578  -0.013224
      6       0.105740  -0.002553   0.061782   0.010949   0.041434  -0.220217
      7      -0.049859  -0.002421  -0.019331  -0.021619   0.097866  -0.165292
      8       0.004962   0.000114   0.002301   0.001485  -0.005037   0.006000
      9      -0.038207  -0.001204  -0.145411  -0.064564   0.108877   0.108523
     10       0.338561  -0.009769   0.045235   0.001730   0.008421   0.098913
     11      -0.021575   0.000573  -0.005439  -0.001259   0.000966  -0.004525
     12       0.024111  -0.005792   0.046360   0.002163   0.059648  -0.139796
     13      -0.252249   0.001485  -0.030641  -0.019070   0.084376  -0.186088
     14       0.015516  -0.000186   0.002709   0.001234  -0.003867   0.008637
     15      -0.178652   0.014249  -0.069687   0.009852  -0.146408   0.250367
     16       0.076298   0.003368   0.007303   0.016231  -0.081827   0.125588
     17      -0.007773   0.000048  -0.001594  -0.000813   0.002540  -0.003342
     18      -0.110947  -0.000603  -0.032817  -0.012472   0.020761   0.041439
     19       0.029165  -0.021383  -0.033873  -0.077977   0.367520  -0.433916
     20      -0.003828   0.001272   0.001372   0.004558  -0.022393   0.027183
     21       0.038950  -0.005284  -0.009783   0.001695  -0.055721   0.289092
     22      -0.083065  -0.004373  -0.050137  -0.031273   0.091427  -0.022556
     23       0.006470   0.000207   0.002316   0.001928  -0.007170   0.007630
     24      -0.123848  -0.005838   0.144212   0.057867  -0.058098   0.040116
     25      -0.137252   0.001365   0.050238   0.027967  -0.046620  -0.021382
     26       0.006787  -0.000505  -0.000662  -0.000574   0.001561   0.002076
     27       0.228389  -0.009399   0.056729   0.004084   0.040729  -0.036260
     28       0.362421  -0.005904  -0.035054  -0.015969  -0.008383   0.231240
     29      -0.017254  -0.000340   0.003013   0.000502   0.000624  -0.013927
     30       0.210729  -0.026453   0.091064  -0.030646   0.282429  -0.394859
     31       0.188018  -0.005847   0.047046   0.009350   0.006140  -0.003734
     32      -0.008818   0.000067  -0.001638  -0.000922   0.003162  -0.004840
     33      -0.029875   0.000445  -0.002099   0.000146  -0.001934   0.004137
     34       0.007789  -0.000450   0.007828   0.002212  -0.000176  -0.004295
     35      -0.001062  -0.000146   0.000016  -0.000394   0.002213  -0.002611
     36       0.187090   0.002468   0.026664   0.018559  -0.068180   0.052356
     37       0.121445   0.000328   0.024319   0.011666  -0.031472   0.015752
     38      -0.048199   0.000357  -0.007922  -0.003054   0.006996  -0.005152
     39      -0.132859   0.006706  -0.036125   0.001794  -0.056443   0.081679
     40       0.007778   0.006541  -0.018852   0.009481  -0.078531   0.096051
     41      -0.048896   0.002857  -0.016101   0.000670  -0.025409   0.038327
     42      -0.159534   0.005684  -0.037694  -0.002031  -0.036324   0.058673
     43      -0.092103   0.007672  -0.036885   0.003388  -0.066998   0.087606
     44       0.092276  -0.003419   0.023522   0.001275   0.023707  -0.040008
     45       0.478636   0.055737  -0.893089  -0.304123   0.222718  -0.069733
     46       0.025840   0.019423  -0.287271  -0.092341   0.057274  -0.004250
     47       0.006852  -0.001077   0.003795   0.000639   0.006265   0.001601
     48       0.022930   0.024936  -0.048168   0.029423  -0.246210  -0.164894
     49       0.069198   0.026585  -0.063924   0.023679  -0.245911  -0.121970
     50      -0.004787  -0.001335   0.003838  -0.001147   0.013678   0.005752
     51       0.042106  -0.029555   0.009920  -0.062389   0.337226   0.175393
     52      -0.043426  -0.029985   0.050175  -0.034558   0.308367   0.149659
     53       0.002787   0.004630  -0.001780   0.000987  -0.005915  -0.004042
     54      -0.018483   0.009807  -0.007549   0.014617  -0.009271   0.005285
     55       0.062474   0.052091  -0.043293  -0.052239  -0.024005   0.033062
     56       0.006915  -0.006618  -0.008530  -0.004803  -0.002952   0.006818
     57      -0.071829   0.038567   0.015957   0.059684  -0.426459  -0.169950
     58      -0.081847  -0.010792   0.049614  -0.003447   0.105601   0.061888
     59       0.012996   0.003264  -0.010902   0.001047  -0.041747  -0.014939
     60      -0.010372  -0.018453   0.011849   0.009768  -0.028099  -0.025514
     61      -0.024717  -0.039913   0.021827   0.012624  -0.014481  -0.027010
     62      -0.005247  -0.005314   0.005276   0.001841  -0.005359  -0.007231
     63       0.008492   0.194249   0.014227  -0.086996   0.009752   0.008117
     64      -0.017337   0.073855  -0.006722   0.183422   0.056538  -0.001401
     65      -0.001462   0.200396   0.007229   0.017017   0.027641   0.003375
     66       0.002275  -0.165047  -0.025670   0.173247   0.023676  -0.001006
     67      -0.007979   0.049133   0.028968  -0.235063  -0.051016  -0.001878
     68      -0.002129  -0.119216  -0.007985   0.037495  -0.003651  -0.001976
     69      -0.003286   0.107012   0.012082  -0.069030  -0.007256   0.000206
     70       0.016376   0.110693  -0.028611   0.254716   0.066155   0.003717
     71       0.005589   0.153672  -0.003608   0.066909   0.027724   0.002358
     72       0.005237  -0.246380  -0.015636   0.060474  -0.006013  -0.001508
     73      -0.008448  -0.091296   0.012297  -0.117376  -0.031352  -0.001694
     74       0.000326  -0.270197  -0.007752  -0.005988  -0.021698  -0.002207
     75      -0.011307   0.164150   0.025874  -0.158934  -0.019627   0.000265
     76       0.012020  -0.006024  -0.027654   0.216364   0.042815   0.001368
     77      -0.003735   0.147472   0.008693  -0.028965   0.004722   0.000711
     78       0.003996  -0.073900  -0.011717   0.069187   0.003985  -0.001095
     79      -0.004401  -0.151299   0.025480  -0.266607  -0.068497  -0.002883
     80       0.001773  -0.145217   0.003023  -0.082350  -0.031559  -0.001921
     81      -0.002153   0.144821   0.036325  -0.279726  -0.054149  -0.001896
     82      -0.005072  -0.260522  -0.029241   0.191182   0.020418  -0.002037
     83      -0.004336   0.000955   0.017077  -0.158442  -0.039754  -0.001798
     84      -0.001436   0.143534   0.011685  -0.057632  -0.000684   0.001233
     85      -0.025834  -0.186267   0.025639  -0.245920  -0.071278  -0.004823
     86      -0.014734   0.032409   0.023331  -0.176442  -0.039060  -0.002451
     87       0.002991   0.326505   0.002061   0.059864   0.031874   0.001970
     88      -0.011230   0.123436   0.022140  -0.142173  -0.022571  -0.000642
     89      -0.003652   0.359953   0.013757  -0.020810   0.018089   0.001997
     90       0.019953  -0.056083  -0.032621   0.229491   0.039075   0.000827
     91      -0.017652   0.233169   0.027564  -0.140577  -0.008997   0.000975
     92       0.009110   0.070245  -0.015844   0.138362   0.031315   0.001132
     93       0.007231  -0.115511  -0.011210   0.031650  -0.003973  -0.001051
     94      -0.003428   0.306999  -0.025058   0.309113   0.068521  -0.002719
     95       0.000056   0.058711  -0.021367   0.203060   0.030167  -0.003598
     96      -0.000990  -0.000033   0.001360   0.000561  -0.000834  -0.000526
     97      -0.000004  -0.000118   0.000503   0.000018   0.000501   0.001500
     98      -0.000011   0.000008  -0.000032  -0.000001  -0.000041  -0.000098
                 84         85         86         87         88         89    
      0       0.011183   0.001166   0.000412  -0.000006  -0.000333  -0.000488
      1       0.007222   0.000754  -0.000097   0.000001  -0.000329  -0.000408
      2      -0.000483   0.000044  -0.000178  -0.000000  -0.000566   0.000011
      3      -0.013602  -0.000475   0.000486  -0.000018  -0.000448   0.002413
      4      -0.023884  -0.001478   0.000955  -0.000012   0.000012  -0.000611
      5       0.001139   0.000082  -0.000025  -0.000002  -0.000177   0.000171
      6       0.034145   0.001492  -0.000441  -0.000007   0.000026  -0.000506
      7       0.017700   0.001476  -0.000164   0.000119  -0.000101   0.000826
      8      -0.000533  -0.000068   0.000028  -0.000011  -0.000008  -0.000025
      9      -0.057317  -0.004288   0.000393  -0.000336  -0.000014   0.000130
     10      -0.044144   0.002355   0.000297   0.000037  -0.000010  -0.000069
     11       0.002250  -0.000262   0.000003   0.000010  -0.000058  -0.000004
     12       0.021656   0.002341  -0.000191  -0.000206  -0.000052  -0.000525
     13       0.030927   0.004192  -0.000318   0.000087   0.000060   0.000634
     14      -0.001537  -0.000221   0.000046  -0.000010   0.000082  -0.000089
     15      -0.028291  -0.002708   0.000632   0.000012   0.000166   0.001871
     16      -0.013273  -0.000567   0.001610  -0.000002  -0.001136  -0.008333
     17       0.000272  -0.000026  -0.000042  -0.000002   0.000214   0.000390
     18      -0.005151  -0.001498  -0.005939  -0.000206   0.004767  -0.029760
     19       0.035991   0.000915  -0.000336  -0.000024  -0.000345   0.003441
     20      -0.001957  -0.000088  -0.000328   0.000000   0.001361  -0.001248
     21      -0.042827   0.006991   0.000535   0.000749  -0.000413   0.004000
     22      -0.006256  -0.012080  -0.002703  -0.001538   0.001321  -0.011910
     23      -0.000437   0.000788   0.000099   0.000111   0.000196   0.000727
     24       0.085346   0.025062  -0.000123  -0.000046   0.000020   0.000004
     25       0.036161  -0.079597  -0.000478   0.000319   0.000013   0.000011
     26       0.000188   0.005684   0.000024   0.000045   0.000011   0.000001
     27      -0.001155   0.003052  -0.001572   0.003104   0.000843   0.010333
     28      -0.053316  -0.003497   0.000181  -0.000875  -0.000258  -0.003227
     29       0.004092   0.000223  -0.000136   0.000120   0.000156   0.000500
     30       0.042168   0.002718   0.003224  -0.000082  -0.002768  -0.019507
     31       0.000414  -0.001970  -0.014094   0.000220   0.011177   0.089389
     32       0.000522   0.000199   0.001178  -0.000016  -0.001135  -0.005858
     33      -0.000166  -0.000059  -0.038030   0.000026   0.005198  -0.064502
     34       0.000603  -0.000224  -0.028163   0.000029   0.006611   0.070064
     35       0.000256  -0.000071   0.008255  -0.000001   0.095265  -0.001631
     36      -0.003882   0.001573  -0.219632   0.000182   0.078598   0.369142
     37      -0.000758  -0.002313   0.444531  -0.000367  -0.157024  -0.747365
     38       0.000319  -0.000396   0.069350  -0.000053  -0.010965  -0.115628
     39      -0.006626  -0.000454   0.280282  -0.000174   0.318724   0.090965
     40      -0.008095   0.001348  -0.023534   0.000020  -0.028739   0.000552
     41      -0.003399   0.003170  -0.582613   0.000342  -0.643194  -0.210338
     42      -0.004487  -0.001468   0.382276  -0.000291  -0.453271   0.310075
     43      -0.007246   0.001381  -0.092479   0.000076   0.113457  -0.070555
     44       0.003370  -0.002447   0.416554  -0.000298  -0.474658   0.345586
     45      -0.232346  -0.304696  -0.001440  -0.008026   0.000031   0.000014
     46      -0.092727   0.946133   0.004309  -0.001890  -0.000079  -0.000124
     47       0.000937  -0.067992  -0.000317  -0.000184   0.000017   0.000050
     48      -0.058396   0.000264   0.000113   0.003041  -0.000020  -0.000023
     49      -0.029215   0.005564   0.000013   0.003208  -0.000003  -0.000009
     50      -0.001007  -0.000311   0.000002  -0.000304   0.000009  -0.000003
     51      -0.038145  -0.001986  -0.000078   0.025169   0.000011   0.000011
     52      -0.014980  -0.000899  -0.000069  -0.084000   0.000012   0.000021
     53      -0.008918   0.000053   0.000005   0.005893  -0.000002   0.000000
     54       0.443639   0.002555   0.000104  -0.003698  -0.000010  -0.000009
     55       0.585107  -0.000032  -0.000010  -0.000163   0.000000   0.000002
     56       0.147204   0.000212   0.000005  -0.000590  -0.000002   0.000002
     57       0.262561   0.000389  -0.000205  -0.303035   0.000019   0.000033
     58       0.116109  -0.000742   0.000645   0.946634  -0.000072  -0.000129
     59       0.015704  -0.000520  -0.000075  -0.064830   0.000001   0.000007
     60      -0.292068  -0.000938  -0.000036   0.000991   0.000002   0.000000
     61      -0.379235  -0.000625  -0.000023   0.000678   0.000003   0.000006
     62      -0.093576  -0.000130  -0.000007   0.000268   0.000002   0.000003
     63      -0.057667  -0.000255  -0.000011  -0.000134   0.000000   0.000002
     64      -0.057484   0.000176   0.000005   0.000080   0.000000   0.000002
     65      -0.048337  -0.000057  -0.000002   0.000073   0.000001   0.000002
     66       0.038492   0.000098   0.000002   0.000044   0.000000  -0.000022
     67      -0.004957  -0.000024  -0.000006   0.000127   0.000002  -0.000030
     68       0.023454   0.000055  -0.000002   0.000134   0.000002  -0.000035
     69      -0.014281  -0.000067  -0.000006   0.000049   0.000002   0.000076
     70       0.001936   0.000089   0.000000  -0.000034   0.000001  -0.000019
     71      -0.013757  -0.000024  -0.000005   0.000018   0.000001   0.000058
     72       0.019264  -0.000052  -0.000004   0.000034   0.000001  -0.000043
     73       0.000610   0.000050  -0.000000  -0.000052   0.000002   0.000101
     74       0.018029  -0.000025  -0.000001   0.000010   0.000000   0.000010
     75      -0.025813   0.000027   0.000000  -0.000026   0.000000  -0.000023
     76       0.023847   0.000033   0.000002  -0.000056   0.000000  -0.000051
     77      -0.013843   0.000036   0.000004  -0.000066  -0.000001  -0.000053
     78       0.021239  -0.000148  -0.000011   0.000062   0.000002   0.000021
     79      -0.014482   0.000005  -0.000002  -0.000007   0.000001   0.000001
     80       0.013632  -0.000037  -0.000006   0.000051   0.000001   0.000017
     81      -0.030395   0.000260   0.000027  -0.000955  -0.000009   0.000238
     82       0.047836   0.000323   0.000037  -0.001663  -0.000013   0.000436
     83       0.034800   0.000589   0.000052  -0.001745  -0.000014   0.000435
     84      -0.017669   0.000303   0.000042  -0.000161  -0.000013  -0.000872
     85       0.036510   0.000055  -0.000011  -0.000019   0.000005   0.000271
     86       0.004397   0.000335   0.000035  -0.000199  -0.000010  -0.000649
     87      -0.013389   0.000037   0.000002  -0.000222   0.000003   0.000537
     88      -0.014158  -0.000182  -0.000020   0.000481  -0.000001  -0.001118
     89      -0.013160  -0.000028  -0.000002   0.000059  -0.000000  -0.000100
     90       0.020436  -0.000321  -0.000036   0.000330   0.000008   0.000336
     91      -0.024159  -0.000318  -0.000053   0.000494   0.000013   0.000634
     92       0.006444  -0.000460  -0.000058   0.000633   0.000013   0.000643
     93       0.020580   0.000728   0.000074  -0.000923  -0.000012  -0.000222
     94      -0.000871  -0.000632  -0.000045   0.000652   0.000006   0.000068
     95       0.028394   0.000040   0.000039  -0.000529  -0.000009  -0.000171
     96       0.000827  -0.000536   0.000002   0.000074  -0.000002  -0.000004
     97      -0.000459   0.001091  -0.000002  -0.000083  -0.000001  -0.000001
     98       0.000046  -0.000068  -0.000000   0.000009   0.000000  -0.000000
                 90         91         92         93         94         95    
      0       0.000004   0.000007  -0.000003   0.000043   0.000013   0.000008
      1       0.000004   0.000006   0.000001  -0.000566   0.000014  -0.000003
      2       0.000000  -0.000000  -0.000000   0.000040  -0.000000   0.000000
      3      -0.000001   0.000012  -0.000008   0.011458  -0.000022   0.000007
      4      -0.000006  -0.000015   0.000003  -0.006058  -0.000004   0.000009
      5       0.000000   0.000001  -0.000001   0.000564  -0.000001  -0.000000
      6       0.000003  -0.000001   0.000015  -0.027062   0.000110   0.000008
      7       0.000021   0.000055  -0.000049   0.083394  -0.000240  -0.000034
      8      -0.000002  -0.000004   0.000004  -0.005533   0.000015  -0.000001
      9      -0.000014  -0.000023  -0.000003   0.003237  -0.000059   0.000012
     10      -0.000017  -0.000031   0.000004  -0.001426  -0.000060  -0.000002
     11       0.000001   0.000003  -0.000002   0.000146   0.000006   0.000008
     12       0.000001  -0.000018   0.000073   0.001791  -0.000072  -0.000358
     13       0.000009   0.000024  -0.000026  -0.000434   0.000056   0.000119
     14      -0.000000  -0.000003   0.000003   0.000055  -0.000006  -0.000015
     15      -0.000011  -0.000012  -0.000003  -0.000973  -0.000018   0.000035
     16       0.000018   0.000006   0.000016   0.000933   0.000007  -0.000138
     17      -0.000001  -0.000002  -0.000001  -0.000073  -0.000002   0.000008
     18      -0.000015  -0.000180   0.000105  -0.154134   0.000256  -0.000054
     19       0.000010   0.000041  -0.000022   0.031169  -0.000044   0.000011
     20      -0.000000  -0.000005   0.000003  -0.004621   0.000008   0.000000
     21       0.000061   0.000177  -0.000183   0.313666  -0.000961  -0.000120
     22      -0.000190  -0.000545   0.000545  -0.929604   0.002810   0.000348
     23       0.000011   0.000037  -0.000034   0.062165  -0.000189  -0.000030
     24       0.000020   0.000036   0.000025  -0.000467   0.000083  -0.000084
     25      -0.000022  -0.000048   0.000032   0.001200  -0.000081  -0.000095
     26      -0.000002   0.000006   0.000008  -0.000084   0.000006  -0.000017
     27       0.000001   0.000220  -0.000803  -0.017132   0.000835   0.003970
     28      -0.000025  -0.000126   0.000286   0.005401  -0.000337  -0.001327
     29       0.000005   0.000031  -0.000054  -0.000606   0.000080   0.000265
     30       0.000052   0.000032   0.000041   0.002798   0.000046  -0.000368
     31      -0.000222  -0.000110  -0.000185  -0.012409  -0.000157   0.001600
     32       0.000015   0.000007   0.000011   0.000769   0.000010  -0.000100
     33       0.000128   0.000002  -0.000004   0.001252  -0.000008   0.000010
     34      -0.000145  -0.000012   0.000007  -0.000951  -0.000010  -0.000019
     35       0.000002  -0.000002  -0.000001   0.000200  -0.000003  -0.000001
     36      -0.000757  -0.000052   0.000031  -0.005089  -0.000028  -0.000095
     37       0.001536   0.000111  -0.000065   0.009486   0.000070   0.000204
     38       0.000238   0.000016  -0.000010   0.001515   0.000009   0.000030
     39      -0.000173   0.000012  -0.000001  -0.001889   0.000038  -0.000007
     40       0.000003   0.000006  -0.000001  -0.000182   0.000014   0.000003
     41       0.000411  -0.000008  -0.000002   0.003836  -0.000050   0.000021
     42      -0.000605   0.000007   0.000016  -0.007341   0.000069  -0.000022
     43       0.000141   0.000005  -0.000005   0.001422  -0.000001   0.000010
     44      -0.000678   0.000000   0.000020  -0.007789   0.000061  -0.000032
     45      -0.000049  -0.000077  -0.000051   0.001977  -0.000183   0.000166
     46       0.000274   0.000538  -0.000172  -0.013108   0.001018   0.000431
     47      -0.000015  -0.000016   0.000012   0.000905  -0.000056  -0.000034
     48       0.000021   0.000027  -0.000095  -0.000246   0.000031   0.000309
     49      -0.000024  -0.000044   0.000049  -0.000186  -0.000064  -0.000164
     50      -0.000038  -0.000074   0.000085   0.000007  -0.000112  -0.000305
     51       0.000016  -0.000021   0.000007   0.000053  -0.000020  -0.000081
     52      -0.000003   0.000100  -0.000058   0.000183   0.000104   0.000098
     53       0.000005  -0.000053  -0.000006  -0.000011  -0.000058  -0.000095
     54      -0.000259   0.000424   0.000358  -0.000075   0.000353   0.000323
     55      -0.000124   0.000460   0.000411   0.000004   0.000478  -0.000312
     56      -0.000081   0.000278   0.000191  -0.000002   0.000286   0.000194
     57      -0.000277   0.000806   0.000538   0.000626   0.000902  -0.000285
     58       0.000550  -0.001843  -0.000538  -0.001462  -0.001897  -0.000513
     59       0.000052   0.000242  -0.000128   0.000125   0.000324   0.000567
     60       0.000161  -0.000287  -0.000254   0.000024  -0.000205   0.000029
     61       0.000060  -0.000152  -0.000189   0.000015  -0.000160   0.000301
     62       0.000061  -0.000151  -0.000123   0.000003  -0.000114   0.000023
     63       0.000714  -0.001408  -0.001497   0.000001  -0.001554  -0.001038
     64      -0.000556   0.000239   0.000925  -0.000008  -0.000280  -0.002293
     65       0.000318  -0.001073  -0.000770  -0.000004  -0.001459  -0.002074
     66      -0.011790   0.019830   0.018087   0.000032   0.011656  -0.001411
     67      -0.018423   0.033632   0.034657   0.000081   0.026441  -0.002493
     68      -0.019954   0.034874   0.033809   0.000072   0.023851  -0.002574
     69       0.036785  -0.028642   0.022134   0.000152   0.044641  -0.006983
     70      -0.011805   0.006211  -0.010067  -0.000048  -0.013059   0.001604
     71       0.027183  -0.022703   0.014798   0.000114   0.033584  -0.005474
     72      -0.022592  -0.008911  -0.019350   0.000057   0.020160  -0.007162
     73       0.047202   0.023818   0.035852  -0.000136  -0.045239   0.013035
     74       0.004046   0.004253   0.001070  -0.000018  -0.005235   0.000253
     75      -0.011567  -0.017037   0.018177  -0.000001  -0.009500   0.010129
     76      -0.024768  -0.033455   0.029950   0.000017  -0.011909   0.023866
     77      -0.023907  -0.033597   0.032747   0.000009  -0.015097   0.022059
     78       0.006857   0.010227  -0.015316   0.000069   0.018141   0.062286
     79      -0.000818  -0.001688   0.002487  -0.000019  -0.004547  -0.019425
     80       0.005919   0.008610  -0.012919   0.000052   0.014391   0.047356
     81       0.126210  -0.219330  -0.209994  -0.000456  -0.147019   0.014348
     82       0.227681  -0.397367  -0.383772  -0.000842  -0.273218   0.025685
     83       0.228422  -0.397503  -0.382392  -0.000839  -0.269899   0.026031
     84      -0.430226   0.330248  -0.247338  -0.001674  -0.489932   0.075186
     85       0.130748  -0.097986   0.078039   0.000499   0.147481  -0.022243
     86      -0.321421   0.247939  -0.183049  -0.001253  -0.366344   0.056550
     87       0.261372   0.123316   0.196669  -0.000686  -0.231346   0.067521
     88      -0.551687  -0.265268  -0.410557   0.001465   0.491470  -0.140373
     89      -0.049716  -0.025848  -0.034994   0.000138   0.045640  -0.011716
     90       0.146490   0.200247  -0.187938  -0.000066   0.082795  -0.125087
     91       0.279114   0.380152  -0.351225  -0.000151   0.150534  -0.240144
     92       0.284300   0.387982  -0.360962  -0.000142   0.156962  -0.243364
     93      -0.084651  -0.127083   0.183782  -0.000763  -0.212679  -0.703458
     94       0.023908   0.036434  -0.051878   0.000235   0.061777   0.208265
     95      -0.064897  -0.097337   0.140952  -0.000572  -0.162296  -0.534727
     96       0.000000   0.000001   0.000001  -0.000047   0.000002  -0.000000
     97      -0.000001  -0.000001   0.000001   0.000046  -0.000003  -0.000002
     98      -0.000001   0.000000   0.000001  -0.000011   0.000000  -0.000002
                 96         97         98    
      0       0.001919  -0.000917  -0.001616
      1      -0.000916   0.002290   0.000309
      2       0.000112  -0.000122  -0.000059
      3      -0.010197   0.087141  -0.006886
      4       0.000355  -0.013731   0.001183
      5      -0.000187   0.002373  -0.000202
      6       0.000849   0.000158   0.000120
      7       0.000652  -0.016318   0.000327
      8      -0.000019   0.000975  -0.000015
      9      -0.000927  -0.001221  -0.001188
     10       0.000736   0.000053   0.003091
     11      -0.000067  -0.000029  -0.000213
     12       0.029908   0.009501   0.079178
     13      -0.013172  -0.002701  -0.020970
     14       0.001259   0.000319   0.002579
     15      -0.018139  -0.003063   0.004316
     16       0.079135   0.007272  -0.036548
     17      -0.005017  -0.000469   0.002240
     18       0.116233  -0.957678   0.072544
     19      -0.021480   0.172612  -0.012838
     20       0.003277  -0.027423   0.002088
     21       0.000134  -0.046228  -0.000301
     22      -0.000951   0.148715   0.000700
     23       0.000038  -0.009852  -0.000052
     24       0.000445   0.000393   0.000599
     25       0.000016   0.000017  -0.000689
     26       0.000010   0.000007   0.000056
     27      -0.363285  -0.108170  -0.875783
     28       0.112550   0.032948   0.261612
     29      -0.012709  -0.003779  -0.030194
     30       0.198567   0.017433  -0.081335
     31      -0.884433  -0.078690   0.377166
     32       0.055712   0.004895  -0.023700
     33      -0.005281   0.001706   0.001332
     34       0.006878  -0.001241  -0.001813
     35       0.000694   0.000510  -0.000299
     36       0.036338  -0.006473  -0.009619
     37      -0.077239   0.008821   0.021431
     38      -0.011117   0.001402   0.002994
     39       0.007297  -0.002286  -0.001750
     40      -0.000848  -0.001410   0.000466
     41      -0.017933   0.004066   0.004746
     42       0.018027  -0.011369  -0.003381
     43      -0.005280   0.000821   0.001449
     44       0.020762  -0.011445  -0.004171
     45      -0.000152  -0.000160  -0.001986
     46      -0.001334   0.000906   0.001788
     47       0.000110  -0.000073  -0.000160
     48      -0.000054  -0.000099   0.000083
     49       0.000177   0.000055   0.000399
     50      -0.000015  -0.000004  -0.000025
     51       0.000054   0.000069  -0.000035
     52      -0.000099  -0.000013  -0.000252
     53       0.000005   0.000000   0.000011
     54      -0.000093  -0.000056  -0.000061
     55       0.000009   0.000000   0.000024
     56      -0.000004  -0.000005  -0.000003
     57      -0.000220  -0.000124  -0.000433
     58       0.001401   0.000465   0.002816
     59      -0.000074  -0.000018  -0.000187
     60       0.000037   0.000023   0.000025
     61       0.000016   0.000009   0.000009
     62       0.000006   0.000002   0.000002
     63       0.000006   0.000005   0.000004
     64      -0.000015  -0.000007  -0.000009
     65      -0.000001   0.000001   0.000004
     66      -0.000018  -0.000008  -0.000012
     67      -0.000022  -0.000014   0.000008
     68      -0.000025  -0.000011  -0.000011
     69      -0.000027  -0.000012  -0.000004
     70       0.000000  -0.000003  -0.000003
     71      -0.000022  -0.000008  -0.000007
     72      -0.000007  -0.000004   0.000011
     73       0.000010   0.000000  -0.000012
     74      -0.000001   0.000001   0.000001
     75       0.000018   0.000004   0.000005
     76       0.000045   0.000007   0.000012
     77       0.000050   0.000015   0.000031
     78       0.000201   0.000028   0.000215
     79      -0.000054  -0.000009  -0.000047
     80       0.000160   0.000024   0.000185
     81       0.000115   0.000055   0.000004
     82       0.000213   0.000101   0.000017
     83       0.000209   0.000098   0.000013
     84       0.000293   0.000117   0.000068
     85      -0.000101  -0.000045  -0.000026
     86       0.000215   0.000087   0.000048
     87       0.000064   0.000022  -0.000082
     88      -0.000143  -0.000058   0.000167
     89      -0.000013  -0.000004   0.000019
     90      -0.000276  -0.000075  -0.000129
     91      -0.000536  -0.000145  -0.000255
     92      -0.000556  -0.000145  -0.000291
     93      -0.002359  -0.000331  -0.002655
     94       0.000708   0.000105   0.000782
     95      -0.001758  -0.000243  -0.001981
     96       0.000002   0.000016   0.000000
     97       0.000001   0.000002  -0.000005
     98       0.000002   0.000001  -0.000002


-----------
IR SPECTRUM
-----------

 Mode   freq       eps      Int      T**2         TX        TY        TZ
       cm**-1   L/(mol*cm) km/mol    a.u.
----------------------------------------------------------------------------
  7:     22.21   0.000515    2.60  0.007241  ( 0.012794  0.024293  0.080543)
  8:     30.32   0.000263    1.33  0.002703  ( 0.048638 -0.016582  0.007914)
  9:     39.82   0.000408    2.06  0.003201  (-0.051624 -0.007679 -0.021836)
 10:     44.64   0.004144   20.94  0.028968  ( 0.145567  0.087728 -0.009076)
 11:     56.18   0.000763    3.86  0.004241  ( 0.028949 -0.020437 -0.054634)
 12:     67.31   0.000338    1.71  0.001566  (-0.023358  0.031927  0.001059)
 13:    105.41   0.002065   10.43  0.006113  ( 0.048793 -0.061026 -0.002779)
 14:    126.75   0.001367    6.91  0.003365  (-0.019813 -0.006445  0.054142)
 15:    163.90   0.011510   58.17  0.021914  ( 0.046877 -0.139710  0.014056)
 16:    188.34   0.003420   17.29  0.005667  (-0.023030 -0.070247  0.014220)
 17:    209.92   0.002955   14.93  0.004393  (-0.025780  0.022768  0.056656)
 18:    232.68   0.002605   13.16  0.003493  (-0.053524  0.005247  0.024509)
 19:    293.73   0.005132   25.94  0.005453  ( 0.073700  0.004370  0.001430)
 20:    303.66   0.002877   14.54  0.002957  ( 0.002504  0.000593 -0.054315)
 21:    340.72   0.000267    1.35  0.000245  (-0.004109 -0.005500  0.014060)
 22:    356.39   0.000382    1.93  0.000335  (-0.009705  0.015303 -0.002551)
 23:    401.30   0.000478    2.42  0.000372  (-0.000188 -0.019255  0.001068)
 24:    423.93   0.000066    0.33  0.000049  ( 0.000197 -0.006938  0.000698)
 25:    435.30   0.000951    4.80  0.000682  (-0.021044  0.015399 -0.001261)
 26:    438.13   0.000489    2.47  0.000349  ( 0.015211 -0.010772  0.001057)
 27:    510.65   0.000466    2.36  0.000285  (-0.008832 -0.001231  0.014328)
 28:    542.12   0.008154   41.21  0.004694  (-0.007785 -0.005458 -0.067849)
 29:    550.94   0.001421    7.18  0.000805  ( 0.026822 -0.008468 -0.003746)
 30:    640.35   0.000352    1.78  0.000172  (-0.011377  0.006069  0.002300)
 31:    662.74   0.011948   60.38  0.005626  ( 0.058734 -0.043946 -0.015651)
 32:    673.98   0.001107    5.59  0.000512  (-0.000420  0.022095 -0.004904)
 33:    696.80   0.000067    0.34  0.000030  (-0.000966  0.004100 -0.003521)
 34:    727.30   0.004841   24.47  0.002077  (-0.028230 -0.010634  0.034166)
 35:    745.44   0.029335  148.25  0.012280  ( 0.071765  0.040716 -0.073976)
 36:    763.35   0.000328    1.66  0.000134  ( 0.008719  0.006482 -0.003994)
 37:    776.36   0.001396    7.06  0.000561  (-0.005787 -0.022616 -0.004032)
 38:    826.45   0.003868   19.55  0.001461  (-0.023597  0.030061  0.000314)
 39:    845.08   0.002089   10.56  0.000771  (-0.001502 -0.027652 -0.002101)
 40:    861.78   0.013220   66.81  0.004787  (-0.008619 -0.003930 -0.068537)
 41:    887.15   0.003156   15.95  0.001110  ( 0.006778  0.001923 -0.032566)
 42:    898.08   0.000505    2.55  0.000176  ( 0.006086 -0.008473 -0.008172)
 43:    900.22   0.026433  133.58  0.009163  ( 0.001679 -0.006220 -0.095506)
 44:    935.35   0.010131   51.20  0.003380  (-0.005607  0.057705 -0.004315)
 45:    991.60   0.003323   16.79  0.001046  (-0.011874 -0.015799  0.025595)
 46:   1010.10   0.010098   51.03  0.003120  ( 0.024727  0.003052 -0.049990)
 47:   1035.41   0.000006    0.03  0.000002  (-0.000999  0.000610  0.000613)
 48:   1039.33   0.000786    3.97  0.000236  ( 0.014050 -0.005682 -0.002542)
 49:   1041.08   0.000475    2.40  0.000143  ( 0.011036  0.004368 -0.001286)
 50:   1044.95   0.000018    0.09  0.000005  ( 0.000450 -0.000292 -0.002225)
 51:   1063.30   0.000037    0.19  0.000011  ( 0.002614 -0.001951  0.000337)
 52:   1079.93   0.012940   65.39  0.003739  ( 0.060283  0.010060 -0.001966)
 53:   1086.00   0.006696   33.84  0.001924  (-0.036977 -0.023595 -0.000409)
 54:   1117.12   0.007277   36.77  0.002033  ( 0.041467  0.017695  0.000380)
 55:   1137.63   0.042657  215.57  0.011701  (-0.092322 -0.054760 -0.013393)
 56:   1150.37   0.034413  173.91  0.009335  (-0.079806 -0.053575  0.009802)
 57:   1180.99   0.003220   16.27  0.000851  (-0.022323 -0.017009  0.007947)
 58:   1207.17   0.000102    0.51  0.000026  (-0.001729 -0.002631 -0.004050)
 59:   1212.36   0.001844    9.32  0.000475  (-0.019174  0.010293 -0.001022)
 60:   1235.76   0.008978   45.37  0.002267  ( 0.047104  0.006254 -0.003029)
 61:   1258.33   0.123753  625.40  0.030691  ( 0.151636  0.087656 -0.003686)
 62:   1268.71   0.017533   88.61  0.004313  ( 0.055764  0.034676 -0.000781)
 63:   1277.37   0.075943  383.79  0.018553  (-0.108245 -0.082578  0.004113)
 64:   1344.66   0.116906  590.79  0.027131  ( 0.164598 -0.002318 -0.005768)
 65:   1369.53   0.007930   40.07  0.001807  (-0.034370  0.024968  0.001486)
 66:   1381.77   0.017106   86.45  0.003863  (-0.047738  0.039143  0.007225)
 67:   1399.71   0.048263  243.90  0.010760  (-0.080159 -0.065092  0.009879)
 68:   1402.01   0.021449  108.40  0.004774  (-0.058226 -0.036317 -0.008065)
 69:   1422.88   0.002764   13.97  0.000606  (-0.017983  0.016767  0.001262)
 70:   1459.18   0.027134  137.12  0.005803  (-0.042994 -0.062846 -0.002178)
 71:   1506.05   0.000291    1.47  0.000060  ( 0.001649  0.004151 -0.006350)
 72:   1521.18   0.005350   27.04  0.001097  ( 0.011625  0.004241  0.030730)
 73:   1525.42   0.006048   30.56  0.001237  ( 0.028321 -0.010559  0.017993)
 74:   1529.16   0.002723   13.76  0.000556  (-0.011927  0.018514  0.008409)
 75:   1572.42   0.026898  135.93  0.005338  ( 0.034305  0.064408 -0.003594)
 76:   1580.17   0.007261   36.69  0.001434  (-0.032642 -0.019156 -0.001191)
 77:   1606.60   0.083864  423.82  0.016290  ( 0.119081  0.045927 -0.000400)
 78:   1659.25   0.115320  582.78  0.021689  ( 0.096336  0.111368 -0.002342)
 79:   1692.99   0.003770   19.05  0.000695  ( 0.017172  0.019335  0.005111)
 80:   1711.37   0.151907  767.68  0.027700  (-0.154489 -0.061878 -0.001983)
 81:   1718.31   0.009072   45.84  0.001648  ( 0.009875 -0.039223 -0.003402)
 82:   1724.69   0.090979  459.77  0.016462  (-0.116612 -0.053506 -0.000706)
 83:   1769.61   0.102178  516.37  0.018019  ( 0.081459  0.106607 -0.004253)
 84:   1823.25   0.070703  357.30  0.012101  ( 0.053438  0.093936  0.020537)
 85:   2931.33   0.432300  2184.67  0.046022  (-0.071443  0.201782 -0.014211)
 86:   3154.74   0.004279   21.62  0.000423  (-0.015697 -0.013176  0.001803)
 87:   3192.97   0.000487    2.46  0.000048  ( 0.001676 -0.006683  0.000412)
 88:   3252.56   0.000148    0.75  0.000014  ( 0.000773  0.001276  0.003459)
 89:   3271.55   0.000130    0.66  0.000012  (-0.001129  0.003337  0.000087)
 90:   3271.83   0.000005    0.03  0.000000  ( 0.000429  0.000532 -0.000127)
 91:   3278.90   0.000313    1.58  0.000030  (-0.003964  0.000689 -0.003693)
 92:   3285.80   0.001560    7.88  0.000148  ( 0.003077  0.008962  0.007640)
 93:   3289.22   0.005741   29.01  0.000545  ( 0.001099 -0.023264  0.001497)
 94:   3293.17   0.002229   11.27  0.000211  ( 0.011104 -0.008469  0.004031)
 95:   3302.45   0.000434    2.19  0.000041  ( 0.002094  0.003404  0.005001)
 96:   3314.66   0.000344    1.74  0.000032  ( 0.000927 -0.005588  0.000562)
 97:   3320.59   0.001345    6.80  0.000126  (-0.009611  0.005817 -0.000467)
 98:   3328.37   0.002109   10.66  0.000198  (-0.011395  0.008217 -0.000634)

* The epsilon (eps) is given for a Dirac delta lineshape.
** The dipole moment derivative (T) already includes vibrational overlap.

The first frequency considered to be a vibration is 7
The total number of vibrations considered is 92


--------------------------
THERMOCHEMISTRY AT 298.15K
--------------------------

Temperature         ...   298.15 K
Pressure            ...     1.00 atm
Total Mass          ...   275.74 AMU
Quasi RRHO          ...     True
Cut-Off Frequency   ...     1.00 cm^-1

Throughout the following assumptions are being made:
  (1) The electronic state is orbitally nondegenerate
  (2) There are no thermally accessible electronically excited states
  (3) Hindered rotations indicated by low frequency modes are not
      treated as such but are treated as vibrations and this may
      cause some error
  (4) All equations used are the standard statistical mechanics
      equations for an ideal gas
  (5) All vibrations are strictly harmonic

freq.      22.21  E(vib)   ...       0.56 
freq.      30.32  E(vib)   ...       0.55 
freq.      39.82  E(vib)   ...       0.54 
freq.      44.64  E(vib)   ...       0.53 
freq.      56.18  E(vib)   ...       0.52 
freq.      67.31  E(vib)   ...       0.50 
freq.     105.41  E(vib)   ...       0.45 
freq.     126.75  E(vib)   ...       0.43 
freq.     163.90  E(vib)   ...       0.39 
freq.     188.34  E(vib)   ...       0.36 
freq.     209.92  E(vib)   ...       0.34 
freq.     232.68  E(vib)   ...       0.32 
freq.     293.73  E(vib)   ...       0.27 
freq.     303.66  E(vib)   ...       0.26 
freq.     340.72  E(vib)   ...       0.23 
freq.     356.39  E(vib)   ...       0.22 
freq.     401.30  E(vib)   ...       0.19 
freq.     423.93  E(vib)   ...       0.18 
freq.     435.30  E(vib)   ...       0.17 
freq.     438.13  E(vib)   ...       0.17 
freq.     510.65  E(vib)   ...       0.14 
freq.     542.12  E(vib)   ...       0.12 
freq.     550.94  E(vib)   ...       0.12 
freq.     640.35  E(vib)   ...       0.09 
freq.     662.74  E(vib)   ...       0.08 
freq.     673.98  E(vib)   ...       0.08 
freq.     696.80  E(vib)   ...       0.07 
freq.     727.30  E(vib)   ...       0.06 
freq.     745.44  E(vib)   ...       0.06 
freq.     763.35  E(vib)   ...       0.06 
freq.     776.36  E(vib)   ...       0.05 
freq.     826.45  E(vib)   ...       0.04 
freq.     845.08  E(vib)   ...       0.04 
freq.     861.78  E(vib)   ...       0.04 
freq.     887.15  E(vib)   ...       0.04 
freq.     898.08  E(vib)   ...       0.03 
freq.     900.22  E(vib)   ...       0.03 
freq.     935.35  E(vib)   ...       0.03 
freq.     991.60  E(vib)   ...       0.02 
freq.    1010.10  E(vib)   ...       0.02 
freq.    1035.41  E(vib)   ...       0.02 
freq.    1039.33  E(vib)   ...       0.02 
freq.    1041.08  E(vib)   ...       0.02 
freq.    1044.95  E(vib)   ...       0.02 
freq.    1063.30  E(vib)   ...       0.02 
freq.    1079.93  E(vib)   ...       0.02 
freq.    1086.00  E(vib)   ...       0.02 
freq.    1117.12  E(vib)   ...       0.01 
freq.    1137.63  E(vib)   ...       0.01 
freq.    1150.37  E(vib)   ...       0.01 
freq.    1180.99  E(vib)   ...       0.01 
freq.    1207.17  E(vib)   ...       0.01 
freq.    1212.36  E(vib)   ...       0.01 
freq.    1235.76  E(vib)   ...       0.01 
freq.    1258.33  E(vib)   ...       0.01 
freq.    1268.71  E(vib)   ...       0.01 
freq.    1277.37  E(vib)   ...       0.01 
freq.    1344.66  E(vib)   ...       0.01 
freq.    1369.53  E(vib)   ...       0.01 
freq.    1381.77  E(vib)   ...       0.01 
freq.    1399.71  E(vib)   ...       0.00 
freq.    1402.01  E(vib)   ...       0.00 
freq.    1422.88  E(vib)   ...       0.00 
freq.    1459.18  E(vib)   ...       0.00 
freq.    1506.05  E(vib)   ...       0.00 
freq.    1521.18  E(vib)   ...       0.00 
freq.    1525.42  E(vib)   ...       0.00 
freq.    1529.16  E(vib)   ...       0.00 
freq.    1572.42  E(vib)   ...       0.00 
freq.    1580.17  E(vib)   ...       0.00 
freq.    1606.60  E(vib)   ...       0.00 
freq.    1659.25  E(vib)   ...       0.00 
freq.    1692.99  E(vib)   ...       0.00 
freq.    1711.37  E(vib)   ...       0.00 
freq.    1718.31  E(vib)   ...       0.00 
freq.    1724.69  E(vib)   ...       0.00 
freq.    1769.61  E(vib)   ...       0.00 
freq.    1823.25  E(vib)   ...       0.00 
freq.    2931.33  E(vib)   ...       0.00 
freq.    3154.74  E(vib)   ...       0.00 
freq.    3192.97  E(vib)   ...       0.00 
freq.    3252.56  E(vib)   ...       0.00 
freq.    3271.55  E(vib)   ...       0.00 
freq.    3271.83  E(vib)   ...       0.00 
freq.    3278.90  E(vib)   ...       0.00 
freq.    3285.80  E(vib)   ...       0.00 
freq.    3289.22  E(vib)   ...       0.00 
freq.    3293.17  E(vib)   ...       0.00 
freq.    3302.45  E(vib)   ...       0.00 
freq.    3314.66  E(vib)   ...       0.00 
freq.    3320.59  E(vib)   ...       0.00 
freq.    3328.37  E(vib)   ...       0.00 

------------
INNER ENERGY
------------

The inner energy is: U= E(el) + E(ZPE) + E(vib) + E(rot) + E(trans)
    E(el)   - is the total energy from the electronic structure calculation
              = E(kin-el) + E(nuc-el) + E(el-el) + E(nuc-nuc)
    E(ZPE)  - the the zero temperature vibrational energy from the frequency calculation
    E(vib)  - the the finite temperature correction to E(ZPE) due to population
              of excited vibrational states
    E(rot)  - is the rotational thermal energy
    E(trans)- is the translational thermal energy

Summary of contributions to the inner energy U:
Electronic energy                ...  -1239.39896208 Eh
Zero point energy                ...      0.26738999 Eh     167.79 kcal/mol
Thermal vibrational correction   ...      0.01391039 Eh       8.73 kcal/mol
Thermal rotational correction    ...      0.00141627 Eh       0.89 kcal/mol
Thermal translational correction ...      0.00141627 Eh       0.89 kcal/mol
-----------------------------------------------------------------------
Total thermal energy                  -1239.11482915 Eh


Summary of corrections to the electronic energy:
(perhaps to be used in another calculation)
Total thermal correction                  0.01674294 Eh      10.51 kcal/mol
Non-thermal (ZPE) correction              0.26738999 Eh     167.79 kcal/mol
-----------------------------------------------------------------------
Total correction                          0.28413293 Eh     178.30 kcal/mol


--------
ENTHALPY
--------

The enthalpy is H = U + kB*T
                kB is Boltzmann's constant
Total thermal energy              ...  -1239.11482915 Eh 
Thermal Enthalpy correction       ...      0.00094421 Eh       0.59 kcal/mol
-----------------------------------------------------------------------
Total Enthalpy                    ...  -1239.11388494 Eh


Note: Only C1 symmetry has been detected, increase convergence thresholds 
      if your molecule has a higher symmetry. Symmetry factor of 1.0 is   
      used for the rotational entropy correction. 
 

Note: Rotational entropy computed according to Herzberg 
Infrared and Raman Spectra, Chapter V,1, Van Nostrand Reinhold, 1945 
Point Group:  C1, Symmetry Number:   1  
Rotational constants in cm-1:     0.013487     0.006197     0.004364 

Vibrational entropy computed according to the QRRHO of S. Grimme
Chem.Eur.J. 2012 18 9955 using a reference frequency of 100.0 cm-1


-------
ENTROPY
-------

The entropy contributions are T*S = T*(S(el)+S(vib)+S(rot)+S(trans))
     S(el)   - electronic entropy
     S(vib)  - vibrational entropy
     S(rot)  - rotational entropy
     S(trans)- translational entropy
The entropies will be listed as multiplied by the temperature to get
units of energy

Electronic entropy                ...      0.00000000 Eh      0.00 kcal/mol
Vibrational entropy               ...      0.02508370 Eh     15.74 kcal/mol
Rotational entropy                ...      0.01650918 Eh     10.36 kcal/mol
Translational entropy             ...      0.02030774 Eh     12.74 kcal/mol
-----------------------------------------------------------------------
Final entropy term                ...      0.06190063 Eh     38.84 kcal/mol

In case the symmetry of your molecule has not been determined correctly
or in case you have a reason to use a different symmetry number we print 
out the resulting rotational entropy values for sn=1,12:

 non-linear molecules -----------------------------------
|  sn= 1 | S(rot)=       0.01650918 Eh     10.36 kcal/mol|
|  sn= 2 | S(rot)=       0.01585472 Eh      9.95 kcal/mol|
|  sn= 3 | S(rot)=       0.01547189 Eh      9.71 kcal/mol|
|  sn= 4 | S(rot)=       0.01520027 Eh      9.54 kcal/mol|
|  sn= 5 | S(rot)=       0.01498958 Eh      9.41 kcal/mol|
|  sn= 6 | S(rot)=       0.01481744 Eh      9.30 kcal/mol|
|  sn= 7 | S(rot)=       0.01467189 Eh      9.21 kcal/mol|
|  sn= 8 | S(rot)=       0.01454581 Eh      9.13 kcal/mol|
|  sn= 9 | S(rot)=       0.01443460 Eh      9.06 kcal/mol|
|  sn=10 | S(rot)=       0.01433512 Eh      9.00 kcal/mol|
|  sn=11 | S(rot)=       0.01424513 Eh      8.94 kcal/mol|
|  sn=12 | S(rot)=       0.01416298 Eh      8.89 kcal/mol|
 linear molecules ---------------------------------------
|  Dinfh | S(rot)=       0.01045691 Eh      6.56 kcal/mol|
|  Cinfv | S(rot)=       0.01111136 Eh      6.97 kcal/mol|
 --------------------------------------------------------


-------------------
GIBBS FREE ENERGY
-------------------

The Gibbs free energy is G = H - T*S

Total enthalpy                    ...  -1239.11388494 Eh 
Total entropy correction          ...     -0.06190063 Eh    -38.84 kcal/mol
-----------------------------------------------------------------------
Final Gibbs free energy         ...  -1239.17578557 Eh

For completeness - the Gibbs free energy minus the electronic energy
G-E(el)                           ...      0.22317651 Eh    140.05 kcal/mol


Maximum memory used throughout the entire PROP-calculation: 54.0 MB

--------------------------------
SUGGESTED CITATIONS FOR THIS RUN
--------------------------------

Below you find a list of papers that are relevant to this ORCA run
We neither can nor want to force you to cite these papers, but we appreciate if you do
You receive ORCA, which is the product of decades of hard work by many enthusiastic individuals, for free
The only thing we kindly ask in return is that you cite our papers,
We deeply appreciate it, if you show your appreciation for ORCA by not just citing the generic ORCA reference.

Please note that relegating all ORCA citations to the supporting information does *not* help us.
SI sections are not indexed - citations you put there will not count into any citation statistics
But we need these citations in order to attract the funding resources that allow us to do what we are doing

Therefore, if you are a happy ORCA user, please consider citing a few of the papers listed below in the main body of your paper

In addition to the list printed below, the program has created the file orca.bibtex that contains the list in bibtex format
You can import this file easily into all common literature databanks and citation aid programs


List of essential papers. We consider these as the minimum necessary citations

  1. Neese,F.
     Software update: the ORCA program system, version 5.0
     WIRES Comput. Molec. Sci., 2022 12(1)e1606
     doi.org/10.1002/wcms.1606

List of papers to cite with high priority. The work reported in these papers was absolutely
necessary for this run to complete.
Our perspective: the developers of density functionals and basis sets usually get cited in chemistry papers
Good! But without the algorithms to do something with them, the functionals or basis sets would not do anything.
Hence, in our opinion, the algorithm design and method developments papers are equally worthy of getting cited

  1. Neese,F.
     An improvement of the resolution of the identity approximation for the formation of the Coulomb matrix
     J. Comp. Chem., 2003 24(14)1740-1747
     doi.org/10.1002/jcc.10318
  2. Bykov,D.; Petrenko,T.; Izsak,R.; Kossmann,S.; Becker,U.; Valeev,E.; Neese,F.
     Efficient implementation of the analytic second derivatives of Hartree-Fock and hybrid DFT energies: a detailed analysis of different approximations
     Molec. Phys., 2015 113 1961-1977
     doi.org/10.1080/00268976.2015.1025114
  3. Garcia-Rates,M.; Neese,F.
     Efficient implementation of the analytical second derivatives of hartree-fock and hybrid DFT energies within the framework of the conductor-like polarizable continuum model
     J. Comput. Chem., 2019 40 1816-1828
     doi.org/10.1002/jcc.25833
  4. Garcia-Rates,M.; Neese,F.
     Effect of the Solute Cavity on the Solvation Energy and its Derivatives within the Framework of the Gaussian Charge Scheme
     J. Comput. Chem., 2020 41 922-939
     doi.org/10.1002/jcc.26139
  5. Neese,F.
     The SHARK Integral Generation and Digestion System
     J. Comp. Chem., 2022  1-16
     doi.org/10.1002/jcc.26942
  6. Grimme,S.; Antony,J.; Ehrlich,S.; Krieg,H.
     A consistent and accurate ab initio parametrization of density functional dispersion correction (DFT-D) for the 94 elements H-Pu
     J. Chem. Phys., 2010 132 154104
     doi.org/10.1063/1.3382344
  7. Grimme,S.; Ehrlich,S.; Goerigk,L.
     Effect of the damping function in dispersion corrected density functional theory
     J. Comput. Chem., 2011 32(7)1456-1465
     doi.org/10.1002/jcc.21759

List of suggested additional citations. These are papers that are important in the 'surrounding' of 
of this run, or papers that preceded the highly important papers. If you like your results we are grateful for a citation.

  1. Neese,F.
     The ORCA program system
     WIRES Comput. Molec. Sci., 2012 2(1)73-78
     doi.org/10.1002/wcms.81
  2. Neese,F.
     Software update: the ORCA program system, version 4.0
     WIRES Comput. Molec. Sci., 2018 8(1)1-6
     doi.org/10.1002/wcms.1327
  3. Neese,F.; Wennmohs,F.; Becker,U.; Riplinger,C.
     The ORCA quantum chemistry program package
     J. Chem. Phys., 2020 152 Art. No. L224108
     doi.org/10.1063/5.0004608

List of optional additional citations

  1. Neese,F.
     Approximate second-order SCF convergence for spin unrestricted wavefunctions
     Chem. Phys. Lett., 2000 325(1-3)93-98
     doi.org/10.1016/s0009-2614(00)00662-x

Timings for individual modules:

Sum of individual times          ...     1894.250 sec (=  31.571 min)
Startup calculation              ...        1.338 sec (=   0.022 min)   0.1 %
SCF iterations                   ...       37.979 sec (=   0.633 min)   2.0 %
Property integrals               ...      138.922 sec (=   2.315 min)   7.3 %
SCF Response                     ...     1638.430 sec (=  27.307 min)  86.5 %
Property calculations            ...       77.581 sec (=   1.293 min)   4.1 %
                             ****ORCA TERMINATED NORMALLY****
TOTAL RUN TIME: 0 days 0 hours 31 minutes 34 seconds 907 msec
