# Supplementary material for: Photovermellogens: Minimalistic Pyridinium-Based Acylhydrazones with Photoswitchable Basicity for Operation in Aqueous Media
Source: J Org Chem. 2026 May 4;91(19):6559–65. doi: 10.1021/acs.joc.5c02962 (PMC13185115; doi:10.1021/acs.joc.5c02962)
Supplement: Supplementary file 3 [file jo5c02962_si_003.zip › thermodynamics/epahcl/1c/orca.out]

                                 *****************
                                 * O   R   C   A *
                                 *****************

                                            #,                                       
                                            ###                                      
                                            ####                                     
                                            #####                                    
                                            ######                                   
                                           ########,                                 
                                     ,,################,,,,,                         
                               ,,#################################,,                 
                          ,,##########################################,,             
                       ,#########################################, ''#####,          
                    ,#############################################,,   '####,        
                  ,##################################################,,,,####,       
                ,###########''''           ''''###############################       
              ,#####''   ,,,,##########,,,,          '''####'''          '####       
            ,##' ,,,,###########################,,,                        '##       
           ' ,,###''''                  '''############,,,                           
         ,,##''                                '''############,,,,        ,,,,,,###''
      ,#''                                            '''#######################'''  
     '                                                          ''''####''''         
             ,#######,   #######,   ,#######,      ##                                
            ,#'     '#,  ##    ##  ,#'     '#,    #''#        ,####,   ,####,        
            ##       ##  ##   ,#'  ##            #'  '#       #'       #'  '#        
            ##       ##  #######   ##           ,######,      #####,   #    #        
            '#,     ,#'  ##    ##  '#,     ,#' ,#      #,     #,   #   #,  ,#        
             '#######'   ##     ##  '#######'  #'      '#     '####' # '####'        


                #########################################################
                #                        -***-                          #
                #          Department of theory and spectroscopy        #
                #                                                       #
                #                      Frank Neese                      #
                #                                                       #
                #     Directorship, Architecture, Infrastructure        #
                #                    SHARK, DRIVERS                     #
                #        Core code/Algorithms in most modules           #
                #                                                       #
                #        Max Planck Institute fuer Kohlenforschung      #
                #                Kaiser Wilhelm Platz 1                 #
                #                 D-45470 Muelheim/Ruhr                 #
                #                      Germany                          #
                #                                                       #
                #                  All rights reserved                  #
                #                        -***-                          #
                #########################################################


                         Program Version 6.0.1  -  RELEASE   -


 With contributions from (in alphabetic order):
[Max-Planck-Institut fuer Kohlenforschung]                               
  Daniel Aravena         : Magnetic Suceptibility                        
  Michael Atanasov       : Ab Initio Ligand Field Theory (pilot matlab implementation)
  Alexander A. Auer      : GIAO ZORA, VPT2 properties, NMR spectrum      
  Ute Becker             : All parallelization in ORCA, NUMFREQ, NUMCALC 
  Giovanni Bistoni       : ED, misc. LED, open-shell LED, HFLD           
  Martin Brehm           : Molecular dynamics                            
  Dmytro Bykov           : pre 5.0 version of the SCF Hessian            
  Marcos Casanova-Páez   : Triplet and SCS-CIS(D). UHF-(DLPNO)-IP/EA/STEOM-CCSD. UHF-CVS-IP/STEOM-CCSD   
  Vijay G. Chilkuri      : MRCI spin determinant printing, contributions to CSF-ICE 
  Pauline Colinet        : FMM embedding                                 
  Dipayan Datta          : RHF DLPNO-CCSD density                        
  Achintya Kumar Dutta   : EOM-CC, STEOM-CC                              
  Nicolas Foglia         : Exact transition moments, OPA infrastructure, MCD improvements    
  Dmitry Ganyushin       : Spin-Orbit,Spin-Spin,Magnetic field MRCI      
  Miquel Garcia-Rates    : C-PCM and meta-GGA Hessian, CCSD/C-PCM, Gaussian charge scheme 
  Tiago L. C. Gouveia    : GS-ROHF, GS-ROCIS                             
  Yang Guo               : DLPNO-NEVPT2, F12-NEVPT2, CIM, IAO-localization        
  Andreas Hansen         : Spin unrestricted coupled pair/coupled cluster methods 
  Ingolf Harden          : AUTO-CI MPn and infrastructure                
  Benjamin Helmich-Paris : MC-RPA, TRAH-(SCF,CASSCF), AVAS, COSX integrals, SCF dyn. polar. 
  Lee Huntington         : MR-EOM, pCC                                   
  Robert Izsak           : Overlap fitted RIJCOSX, COSX-SCS-MP3, EOM     
  Riya Kayal             : Wick's Theorem for AUTO-CI, AUTO-CI UHF-CCSDT 
  Emily Kempfer          : AUTO-CI, RHF CISDT and CCSDT                  
  Christian Kollmar      : KDIIS, OOCD, Brueckner-CCSD(T), CCSD density, CASPT2, CASPT2-K, improved NEVPT2 
  Axel Koslowski         : Symmetry handling                             
  Simone Kossmann        : meta-GGA functionals, TD-DFT gradient, OOMP2, (MP2 Hessian; deprecated post 5.0) 
  Lucas Lang             : DCDCAS                                        
  Marvin Lechner         : AUTO-CI (C++ implementation), FIC-MRCC        
  Spencer Leger          : CASSCF response                               
  Dagmar Lenk            : GEPOL surface, SMD, ORCA-2-JSON               
  Dimitrios Liakos       : Extrapolation schemes; Compound Job, initial MDCI parallelization 
  Dimitrios Manganas     : Further ROCIS development; embedding schemes. LFT, Crystal Embedding 
  Dimitrios Pantazis     : SARC Basis sets                               
  Anastasios Papadopoulos: AUTO-CI, single reference methods and gradients 
  Taras Petrenko         : pre 6.0 DFT Hessian and TD-DFT gradient, (ASA, deprecated), ECA, 1-Electron XAS/XES, NRVS 
  Peter Pinski           : DLPNO-MP2, DLPNO-MP2 Gradient                 
  Christoph Reimann      : Effective Core Potentials                     
  Marius Retegan         : Local ZFS, SOC                                
  Christoph Riplinger    : Optimizer, TS searches, QM/MM, DLPNO-CCSD(T), (RO)-DLPNO pert. Triples 
  Michael Roemelt        : Original ROCIS implementation                 
  Masaaki Saitow         : Open-shell DLPNO-CCSD energy and density      
  Barbara Sandhoefer     : DKH picture change effects                    
  Kantharuban Sivalingam : CASSCF convergence/infrastructure, NEVPT2 and variants, FIC-MRCI 
  Bernardo de Souza      : ESD, SOC TD-DFT                               
  Georgi L. Stoychev     : AutoAux, RI-MP2 NMR, DLPNO-MP2 response, X2C  
  Van Anh Tran           : RI-MP2 g-tensors                              
  Willem Van den Heuvel  : Paramagnetic NMR                              
  Zikuan Wang            : NOTCH, Electric field optimization            
  Frank Wennmohs         : Technical directorship and infrastructure     
  Hang Xu                : AUTO-CI-Response properties                   
                                                                         
[FACCTs GmbH]                                                            
  Markus Bursch, Miquel Garcia-Rates, Christoph Riplinger, Bernardo de Souza, Georgi L. Stoychev 
                                                                 
  APM, Basis sets (HGBS, AHGBS, def-TZVP (Ac-Lr), def2-XVPD (La-Lu)), CI-OPT, improved COSX, DLPNO-Multilevel,           
  DOCKER, DRACO, updates on ESD, GOAT, IRC, LR-CPCM, MBIS, meta-GGA TD-DFT gradient, ML-optimized integration grids, 
  MM, NACMEs, nearIR, NEB, NEB-TS, NL-DFT gradient (VV10), 2- and 3-layer-ONIOM, interface openCOSMO-RS, QMMM,   
  Crystal-QMMM, SF, symmetry and pop. for TD-DFT, r2SCAN hybrids, SOLVATOR                                   
                                                                         
[Other institutions]                                                     
  V. Asgeirsson          : NEB                                           
  Christoph Bannwarth    : sTDA-DFT, sTD-DFT, PBEh-3c, B97-3c, D3        
  Sebastian Ehlert       : rSCAN, r2SCAN, r2SCAN-3c, D4, dhf basis sets  
  Marvin Friede          : D4 for Fr, Ra, Ac-Lr                          
  Lars Goerigk           : TD-DFT with DH, B97 family of functionals     
  Stefan Grimme          : VdW corrections, initial TS optimization, DFT functionals, gCP, sTDA/sTD-DF 
  Waldemar Hujo          : DFT-NL                                        
  H. Jonsson             : NEB                                           
  Holger Kruse           : gCP                                           
  Marcel Mueller         : wB97X-3c, vDZP basis set                      
  Hagen Neugebauer       : wr2SCAN                                       
  Tobias Risthaus        : range-separated hybrid DFT                    
  Lukas Wittmann         : regularized MP2, r2SCAN double-hybrids, wr2SCAN        
                                                                         
We gratefully acknowledge several colleagues who have allowed us to      
interface, adapt or use parts of their codes:                            
  Ed Valeev, F. Pavosevic, A. Kumar             : LibInt (2-el integral package), F12 methods 
  Garnet Chan, S. Sharma, J. Yang, R. Olivares  : DMRG                   
  Ulf Ekstrom                                   : XCFun DFT Library      
  Mihaly Kallay                                 : mrcc  (arbitrary order and MRCC methods)
  Frank Weinhold                                : gennbo (NPA and NBO analysis)           
  Simon Mueller                                 : openCOSMO-RS                            
  Christopher J. Cramer and Donald G. Truhlar   : smd solvation model                     
  S Lehtola, MJT Oliveira, MAL Marques          : LibXC Library                           
  Liviu Ungur et al                             : ANISO software                          


 Your calculation uses the libint2 library for the computation of 2-el integrals
 For citations please refer to: http://libint.valeyev.net

 Your ORCA version has been built with support for libXC version: 6.2.2
 For citations please refer to: https://libxc.gitlab.io

 This ORCA versions uses:
   CBLAS   interface :  Fast vector & matrix operations
   LAPACKE interface :  Fast linear algebra routines
   SCALAPACK package :  Parallel linear algebra routines
   Shared memory     :  Shared parallel matrices
   BLAS/LAPACK       :  OpenBLAS 0.3.27  USE64BITINT DYNAMIC_ARCH NO_AFFINITY SkylakeX SINGLE_THREADED
        Core in use  :  SkylakeX
   Copyright (c) 2011-2014, The OpenBLAS Project


***************************************
The coordinates will be read from file: coord.xyz
***************************************


Your calculation utilizes the atom-pairwise dispersion correction
based on EEQ partial charges (D4)


Warning: RI is on but no J-basis has been assigned. Assigning Def2/J (nothing to worry about!)
================================================================================

----- Orbital basis set information -----
Your calculation utilizes the basis: def2-QZVPP
   F. Weigend and R. Ahlrichs, Phys. Chem. Chem. Phys. 7, 3297 (2005).

----- AuxJ basis set information -----
Your calculation utilizes the auxiliary basis: def2/J
   F. Weigend, Phys. Chem. Chem. Phys. 8, 1057 (2006).

================================================================================
                                        WARNINGS
                       Please study these warnings very carefully!
================================================================================

WARNING: Old DensityContainer found on disk!
         Will remove this file - 
         If you want to keep old densities, please start your calculation with a different basename. 


================================================================================
                                       INPUT FILE
================================================================================
NAME = orca.inp
|  1> !UKS wb97x-D4 def2-QZVPP defgrid3 SP
|  2> %pal nprocs 12 end
|  3> * XYZFILE 0 1 coord.xyz
|  4> 
|  5> 
|  6>                          ****END OF INPUT****
================================================================================

                       ****************************
                       * Single Point Calculation *
                       ****************************

---------------------------------
CARTESIAN COORDINATES (ANGSTROEM)
---------------------------------
  N     -3.809245   -2.086629    0.133664
  C     -4.180569   -0.793982    0.051451
  C     -3.264333    0.211818    0.007678
  C     -1.890991   -0.097444    0.050372
  C     -1.526171   -1.451429    0.139076
  C     -2.503912   -2.403224    0.178465
  H     -5.242722   -0.598935    0.021103
  H     -3.596388    1.239405   -0.060264
  N     -0.999621    0.909098    0.000421
  H     -0.492298   -1.758620    0.174030
  H     -2.263326   -3.454093    0.244464
  C     -4.837107   -3.125501    0.204986
  H     -4.376521   -4.096553    0.058657
  H     -5.321268   -3.097488    1.178200
  H     -5.574059   -2.958594   -0.575384
  H     -1.348202    1.898151   -0.070568
  N      0.297849    0.645806    0.046618
  C      1.108583    1.629813   -0.009056
  C      2.560937    1.396790    0.109043
  H      0.779895    2.667460   -0.078330
  O      3.281621    2.348059    0.342270
  C      3.119958    0.025042   -0.015062
  C      4.222854   -0.307374    0.772605
  C      4.807630   -1.558688    0.667992
  C      4.316573   -2.480842   -0.247937
  C      3.236753   -2.147675   -1.054052
  C      2.633438   -0.904388   -0.934325
  H      4.613706    0.408482    1.484083
  H      5.650089   -1.813537    1.297330
  H      4.778121   -3.455814   -0.335955
  H      2.861292   -2.857298   -1.779411
  H      1.799133   -0.659238   -1.575996
  Cl    -2.122681    3.745251   -0.198656

----------------------------
CARTESIAN COORDINATES (A.U.)
----------------------------
  NO LB      ZA    FRAG     MASS         X           Y           Z
   0 N     7.0000    0    14.007   -7.198431   -3.943158    0.252589
   1 C     6.0000    0    12.011   -7.900131   -1.500408    0.097229
   2 C     6.0000    0    12.011   -6.168695    0.400278    0.014509
   3 C     6.0000    0    12.011   -3.573455   -0.184142    0.095189
   4 C     6.0000    0    12.011   -2.884046   -2.742804    0.262815
   5 C     6.0000    0    12.011   -4.731708   -4.541436    0.337249
   6 H     1.0000    0     1.008   -9.907309   -1.131823    0.039879
   7 H     1.0000    0     1.008   -6.796189    2.342136   -0.113882
   8 N     7.0000    0    14.007   -1.889010    1.717945    0.000796
   9 H     1.0000    0     1.008   -0.930307   -3.323310    0.328869
  10 H     1.0000    0     1.008   -4.277066   -6.527290    0.461969
  11 C     6.0000    0    12.011   -9.140808   -5.906341    0.387368
  12 H     1.0000    0     1.008   -8.270425   -7.741363    0.110846
  13 H     1.0000    0     1.008  -10.055739   -5.853405    2.226476
  14 H     1.0000    0     1.008  -10.533445   -5.590933   -1.087319
  15 H     1.0000    0     1.008   -2.547733    3.586985   -0.133354
  16 N     7.0000    0    14.007    0.562852    1.220396    0.088096
  17 C     6.0000    0    12.011    2.094917    3.079899   -0.017114
  18 C     6.0000    0    12.011    4.839469    2.639551    0.206062
  19 H     1.0000    0     1.008    1.473789    5.040768   -0.148022
  20 O     8.0000    0    15.999    6.201366    4.437189    0.646796
  21 C     6.0000    0    12.011    5.895867    0.047322   -0.028464
  22 C     6.0000    0    12.011    7.980037   -0.580853    1.460012
  23 C     6.0000    0    12.011    9.085105   -2.945493    1.262323
  24 C     6.0000    0    12.011    8.157140   -4.688112   -0.468532
  25 C     6.0000    0    12.011    6.116576   -4.058517   -1.991870
  26 C     6.0000    0    12.011    4.976477   -1.709046   -1.765618
  27 H     1.0000    0     1.008    8.718640    0.771918    2.804511
  28 H     1.0000    0     1.008   10.677121   -3.427089    2.451599
  29 H     1.0000    0     1.008    9.029341   -6.530542   -0.634862
  30 H     1.0000    0     1.008    5.407059   -5.399511   -3.362599
  31 H     1.0000    0     1.008    3.399869   -1.245779   -2.978200
  32 Cl   17.0000    0    35.453   -4.011286    7.077500   -0.375405

--------------------------------
INTERNAL COORDINATES (ANGSTROEM)
--------------------------------
 N      0   0   0     0.000000000000     0.00000000     0.00000000
 C      1   0   0     1.347433990125     0.00000000     0.00000000
 C      2   1   0     1.361263717225   121.68881925     0.00000000
 C      3   2   1     1.408379319802   119.54533045   359.92999823
 C      4   3   2     1.405076183865   117.82033773   359.92888126
 C      1   2   3     1.343925096753   119.71563507     0.21139734
 H      2   1   3     1.080338927917   116.47805821   179.93597590
 H      3   2   1     1.082040701666   119.81187252   179.88010126
 N      4   3   2     1.345422191102   118.72690224   179.72401599
 H      5   4   3     1.079112194390   121.67652411   179.89350259
 H      6   1   2     1.080075044887   116.58946572   179.97585121
 C      1   2   3     1.463161359177   119.37550817   178.76757140
 H     12   1   2     1.084662941442   109.31545928   168.33660395
 H     12   1   2     1.087355288315   109.76311628   288.38620025
 H     12   1   2     1.086247726460   109.41948072    48.80431132
 H      9   4   3     1.051082464849   119.12794559   359.90177176
 N      9   4   3     1.324720311281   119.92764169   179.61558273
 C     17   9   4     1.276189128473   117.86818986   179.71996017
 C     18  17   9     1.475662291824   119.99964410   176.82764339
 H     18  17   9     1.090663059783   123.01727842     0.86830102
 O     19  18  17     1.216015483799   118.36707345   195.65730211
 C     19  18  17     1.486472965327   120.60881047    13.88688567
 C     22  19  18     1.395456220470   118.02974136   215.12352310
 C     23  22  19     1.385169167199   120.41269363   181.90045072
 C     24  23  22     1.389399981657   120.00983005     1.53649929
 C     25  24  23     1.388104671098   119.89887887   359.77627795
 C     26  25  24     1.387113573774   120.22186322   359.03092822
 H     23  22  19     1.082319591202   119.92777574     3.08922750
 H     24  23  22     1.082012231970   119.83791500   181.22113926
 H     25  24  23     1.082286770475   120.05198073   179.49656265
 H     26  25  24     1.081980047873   120.12246827   179.03556648
 H     27  26  25     1.080696482992   119.19950603   179.49060980
 Cl    16   9   4     2.006989145561   176.66679312     3.28213360

---------------------------
INTERNAL COORDINATES (A.U.)
---------------------------
 N      0   0   0     0.000000000000     0.00000000     0.00000000
 C      1   0   0     2.546281224873     0.00000000     0.00000000
 C      2   1   0     2.572415621598   121.68881925     0.00000000
 C      3   2   1     2.661451207104   119.54533045   359.92999823
 C      4   3   2     2.655209184800   117.82033773   359.92888126
 C      1   2   3     2.539650377368   119.71563507     0.21139734
 H      2   1   3     2.041544705577   116.47805821   179.93597590
 H      3   2   1     2.044760591904   119.81187252   179.88010126
 N      4   3   2     2.542479475683   118.72690224   179.72401599
 H      5   4   3     2.039226515172   121.67652411   179.89350259
 H      6   1   2     2.041046038919   116.58946572   179.97585121
 C      1   2   3     2.764974258581   119.37550817   178.76757140
 H     12   1   2     2.049715906939   109.31545928   168.33660395
 H     12   1   2     2.054803705186   109.76311628   288.38620025
 H     12   1   2     2.052710716604   109.41948072    48.80431132
 H      9   4   3     1.986258002731   119.12794559   359.90177176
 N      9   4   3     2.503358592364   119.92764169   179.61558273
 C     17   9   4     2.411647947901   117.86818986   179.71996017
 C     18  17   9     2.788597597703   119.99964410   176.82764339
 H     18  17   9     2.061054487375   123.01727842     0.86830102
 O     19  18  17     2.297936238989   118.36707345   195.65730211
 C     19  18  17     2.809026809945   120.60881047    13.88688567
 C     22  19  18     2.637030088565   118.02974136   215.12352310
 C     23  22  19     2.617590375159   120.41269363   181.90045072
 C     24  23  22     2.625585455807   120.00983005     1.53649929
 C     25  24  23     2.623137673592   119.89887887   359.77627795
 C     26  25  24     2.621264771078   120.22186322   359.03092822
 H     23  22  19     2.045287616750   119.92777574     3.08922750
 H     24  23  22     2.044706791977   119.83791500   181.22113926
 H     25  24  23     2.045225594564   120.05198073   179.49656265
 H     26  25  24     2.044645972846   120.12246827   179.03556648
 H     27  26  25     2.042220386746   119.19950603   179.49060980
 Cl    16   9   4     3.792659838864   176.66679312     3.28213360

---------------------
BASIS SET INFORMATION
---------------------
There are 5 groups of distinct atoms

 Group   1 Type N   : 15s8p3d2f1g contracted to 7s4p3d2f1g pattern {8211111/5111/111/11/1}
 Group   2 Type C   : 15s8p3d2f1g contracted to 7s4p3d2f1g pattern {8211111/5111/111/11/1}
 Group   3 Type H   : 7s3p2d1f contracted to 4s3p2d1f pattern {4111/111/11/1}
 Group   4 Type O   : 15s8p3d2f1g contracted to 7s4p3d2f1g pattern {8211111/5111/111/11/1}
 Group   5 Type Cl  : 20s14p4d2f1g contracted to 9s6p4d2f1g pattern {1031111111/821111/1111/11/1}

Atom   0N    basis set group =>   1
Atom   1C    basis set group =>   2
Atom   2C    basis set group =>   2
Atom   3C    basis set group =>   2
Atom   4C    basis set group =>   2
Atom   5C    basis set group =>   2
Atom   6H    basis set group =>   3
Atom   7H    basis set group =>   3
Atom   8N    basis set group =>   1
Atom   9H    basis set group =>   3
Atom  10H    basis set group =>   3
Atom  11C    basis set group =>   2
Atom  12H    basis set group =>   3
Atom  13H    basis set group =>   3
Atom  14H    basis set group =>   3
Atom  15H    basis set group =>   3
Atom  16N    basis set group =>   1
Atom  17C    basis set group =>   2
Atom  18C    basis set group =>   2
Atom  19H    basis set group =>   3
Atom  20O    basis set group =>   4
Atom  21C    basis set group =>   2
Atom  22C    basis set group =>   2
Atom  23C    basis set group =>   2
Atom  24C    basis set group =>   2
Atom  25C    basis set group =>   2
Atom  26C    basis set group =>   2
Atom  27H    basis set group =>   3
Atom  28H    basis set group =>   3
Atom  29H    basis set group =>   3
Atom  30H    basis set group =>   3
Atom  31H    basis set group =>   3
Atom  32Cl   basis set group =>   5
---------------------------------
AUXILIARY/J BASIS SET INFORMATION
---------------------------------
There are 5 groups of distinct atoms

 Group   1 Type N   : 12s5p4d2f1g contracted to 6s4p3d1f1g pattern {711111/2111/211/2/1}
 Group   2 Type C   : 12s5p4d2f1g contracted to 6s4p3d1f1g pattern {711111/2111/211/2/1}
 Group   3 Type H   : 5s2p1d contracted to 3s1p1d pattern {311/2/1}
 Group   4 Type O   : 12s5p4d2f1g contracted to 6s4p3d1f1g pattern {711111/2111/211/2/1}
 Group   5 Type Cl  : 14s5p5d2f1g contracted to 8s4p3d1f1g pattern {71111111/2111/311/2/1}

Atom   0N    basis set group =>   1
Atom   1C    basis set group =>   2
Atom   2C    basis set group =>   2
Atom   3C    basis set group =>   2
Atom   4C    basis set group =>   2
Atom   5C    basis set group =>   2
Atom   6H    basis set group =>   3
Atom   7H    basis set group =>   3
Atom   8N    basis set group =>   1
Atom   9H    basis set group =>   3
Atom  10H    basis set group =>   3
Atom  11C    basis set group =>   2
Atom  12H    basis set group =>   3
Atom  13H    basis set group =>   3
Atom  14H    basis set group =>   3
Atom  15H    basis set group =>   3
Atom  16N    basis set group =>   1
Atom  17C    basis set group =>   2
Atom  18C    basis set group =>   2
Atom  19H    basis set group =>   3
Atom  20O    basis set group =>   4
Atom  21C    basis set group =>   2
Atom  22C    basis set group =>   2
Atom  23C    basis set group =>   2
Atom  24C    basis set group =>   2
Atom  25C    basis set group =>   2
Atom  26C    basis set group =>   2
Atom  27H    basis set group =>   3
Atom  28H    basis set group =>   3
Atom  29H    basis set group =>   3
Atom  30H    basis set group =>   3
Atom  31H    basis set group =>   3
Atom  32Cl   basis set group =>   5

Checking for AutoStart:
The File: orca.gbw exists
Trying to determine its content:
     ... Fine, the file contains calculation information
     ... Fine, the calculation information was read
     ... Fine, the file contains a basis set
     ... Fine, the basis set was read
     ... Fine, the file contains a geometry
     ... Fine, the geometry was read
     ... Fine, the file contains a set of orbitals
     ... Fine, the orbitals can be read
     => possible old guess file was deleted
     => GBW file was renamed to GES file
     => GES file is set as startup file
     => Guess is set to MORead
     ... now leaving AutoStart


           ************************************************************
           *        Program running with 12 parallel MPI-processes    *
           *              working on a common directory               *
           ************************************************************
------------------------------------------------------------------------------
                             ORCA STARTUP CALCULATIONS
                           -- RI-GTO INTEGRALS CHOSEN --
------------------------------------------------------------------------------
------------------------------------------------------------------------------
                   ___                                                        
                  /   \      - P O W E R E D   B Y -                         
                 /     \                                                     
                 |  |  |   _    _      __       _____    __    __             
                 |  |  |  | |  | |    /  \     |  _  \  |  |  /  |          
                  \  \/   | |  | |   /    \    | | | |  |  | /  /          
                 / \  \   | |__| |  /  /\  \   | |_| |  |  |/  /          
                |  |  |   |  __  | /  /__\  \  |    /   |      \           
                |  |  |   | |  | | |   __   |  |    \   |  |\   \          
                \     /   | |  | | |  |  |  |  | |\  \  |  | \   \       
                 \___/    |_|  |_| |__|  |__|  |_| \__\ |__|  \__/        
                                                                              
                      - O R C A' S   B I G   F R I E N D -                    
                                      &                                       
                       - I N T E G R A L  F E E D E R -                       
                                                                              
 v1 FN, 2020, v2 2021, v3 2022-2024                                           
------------------------------------------------------------------------------


----------------------
SHARK INTEGRAL PACKAGE
----------------------

Number of atoms                             ...     33
Number of basis functions                   ...   1516
Number of shells                            ...    468
Maximum angular momentum                    ...      4
Integral batch strategy                     ... SHARK/LIBINT Hybrid
RI-J (if used) integral strategy            ... SPLIT-RIJ (Revised 2003 algorithm where possible)
Printlevel                                  ...      1
Contraction scheme used                     ... SEGMENTED contraction
Prescreening option                         ... SCHWARTZ
   Thresh                                   ... 1.000e-10
   Tcut                                     ... 1.000e-11
   Tpresel                                  ... 1.000e-11 
Coulomb Range Separation                    ... NOT USED
Exchange Range Separation                   ... Long Range
   Mu parameter                             ... 3.000e-01
   Scaling (regular/separated)              ... 1.670e-01 8.330e-01
Multipole approximations                    ... NOT USED
Finite Nucleus Model                        ... NOT USED
CABS basis                                  ... NOT available
Auxiliary Coulomb fitting basis             ... AVAILABLE
   # of basis functions in Aux-J            ...   1087
   # of shells in Aux-J                     ...    357
   Maximum angular momentum in Aux-J        ...      4
Auxiliary J/K fitting basis                 ... NOT available
Auxiliary Correlation fitting basis         ... NOT available
Auxiliary 'external' fitting basis          ... NOT available

Checking pre-screening integrals            ... done (  0.0 sec) Dimension = 468
Check shell pair data                       ... done (  0.0 sec)
Shell pair information
Shell pair cut-off parameter TPreSel        ...   1.0e-11
Total number of shell pairs                 ...    109746
Shell pairs after pre-screening             ...     62487
Total number of primitive shell pairs       ...    278748
Primitive shell pairs kept                  ...    110787
          la=0 lb=0:   9816 shell pairs
          la=1 lb=0:  14203 shell pairs
          la=1 lb=1:   5025 shell pairs
          la=2 lb=0:   8678 shell pairs
          la=2 lb=1:   6376 shell pairs
          la=2 lb=2:   1996 shell pairs
          la=3 lb=0:   5040 shell pairs
          la=3 lb=1:   3741 shell pairs
          la=3 lb=2:   2237 shell pairs
          la=3 lb=3:    675 shell pairs
          la=4 lb=0:   1899 shell pairs
          la=4 lb=1:   1384 shell pairs
          la=4 lb=2:    836 shell pairs
          la=4 lb=3:    483 shell pairs
          la=4 lb=4:     98 shell pairs

Calculating one electron integrals          ... done (  0.3 sec)
Calculating RI/J V-Matrix + Cholesky decomp.... done (  0.1 sec)
Calculating Nuclear repulsion               ... done (  0.0 sec) ENN=   1399.253236894418 Eh

Diagonalization of the overlap matrix:
Smallest eigenvalue                        ... 6.057e-06
Time for diagonalization                   ...    0.564 sec
Threshold for overlap eigenvalues          ... 1.000e-07
Number of eigenvalues below threshold      ... 0
Time for construction of square roots      ...    0.406 sec
Total time needed                          ...    0.998 sec

-------------------
DFT GRID GENERATION
-------------------

General Integration Accuracy     IntAcc      ... 4.959
Radial Grid Type                 RadialGrid  ... OptM3 with GC (2021)
Angular Grid (max. ang.)         AngularGrid ... 6 (Lebedev-590)
Angular grid pruning method      GridPruning ... 4 (adaptive)
Weight generation scheme         WeightScheme... mBecke (2022)
Basis function cutoff            BFCut       ... 1.0000e-10
Integration weight cutoff        WCut        ... 1.0000e-14
Partially contracted basis set               ... off
Rotationally invariant grid construction     ... off
Angular grids for H and He will be reduced by one unit
Diffuse basis detected: some atoms will have their outermost
                        angular grid increased by 1.

Total number of grid points                  ...   401424
Total number of batches                      ...     6290
Average number of points per batch           ...       63
Average number of grid points per atom       ...    12164

--------------------
COSX GRID GENERATION
--------------------

GRIDX 1
-------
General Integration Accuracy     IntAcc      ... 4.020
Radial Grid Type                 RadialGrid  ... OptM3 with GC (2021)
Angular Grid (max. ang.)         AngularGrid ... 2 (Lebedev-110)
Angular grid pruning method      GridPruning ... 4 (adaptive)
Weight generation scheme         WeightScheme... mBecke (2022)
Basis function cutoff            BFCut       ... 1.0000e-10
Integration weight cutoff        WCut        ... 1.0000e-14
Partially contracted basis set               ... on
Rotationally invariant grid construction     ... off
Angular grids for H and He will be reduced by one unit
Diffuse basis detected: some atoms will have their outermost
                        angular grid increased by 1.

Total number of grid points                  ...    49214
Total number of batches                      ...      401
Average number of points per batch           ...      122
Average number of grid points per atom       ...     1491
UseSFitting                                  ... on

GRIDX 2
-------
General Integration Accuracy     IntAcc      ... 4.338
Radial Grid Type                 RadialGrid  ... OptM3 with GC (2021)
Angular Grid (max. ang.)         AngularGrid ... 3 (Lebedev-194)
Angular grid pruning method      GridPruning ... 4 (adaptive)
Weight generation scheme         WeightScheme... mBecke (2022)
Basis function cutoff            BFCut       ... 1.0000e-10
Integration weight cutoff        WCut        ... 1.0000e-14
Partially contracted basis set               ... on
Rotationally invariant grid construction     ... off
Angular grids for H and He will be reduced by one unit
Diffuse basis detected: some atoms will have their outermost
                        angular grid increased by 1.

Total number of grid points                  ...   106791
Total number of batches                      ...      848
Average number of points per batch           ...      125
Average number of grid points per atom       ...     3236
UseSFitting                                  ... on

GRIDX 3
-------
General Integration Accuracy     IntAcc      ... 4.871
Radial Grid Type                 RadialGrid  ... OptM3 with GC (2021)
Angular Grid (max. ang.)         AngularGrid ... 4 (Lebedev-302)
Angular grid pruning method      GridPruning ... 4 (adaptive)
Weight generation scheme         WeightScheme... mBecke (2022)
Basis function cutoff            BFCut       ... 1.0000e-10
Integration weight cutoff        WCut        ... 1.0000e-14
Partially contracted basis set               ... on
Rotationally invariant grid construction     ... off
Angular grids for H and He will be reduced by one unit
Diffuse basis detected: some atoms will have their outermost
                        angular grid increased by 1.

Total number of grid points                  ...   196772
Total number of batches                      ...     1552
Average number of points per batch           ...      126
Average number of grid points per atom       ...     5963
UseSFitting                                  ... on
Initializing property integral containers    ... done (  0.0 sec)

SHARK setup successfully completed in  26.8 seconds

Maximum memory used throughout the entire STARTUP-calculation: 172.9 MB


           ************************************************************
           *        Program running with 12 parallel MPI-processes    *
           *              working on a common directory               *
           ************************************************************
-------------------------------------------------------------------------------
                                 ORCA GUESS
                   Start orbitals & Density for SCF / CASSCF
-------------------------------------------------------------------------------

------------
SCF SETTINGS
------------
Hamiltonian:
 Density Functional     Method          .... DFT(GTOs)
 Exchange Functional    Exchange        .... WB97X-V
 Correlation Functional Correlation     .... WB97X-V
 Gradients option       PostSCFGGA      .... off
 Hybrid DFT is turned on
   Fraction HF Exchange ScalHFX         ....  0.167000
   Scaling of DF-GGA-X  ScalDFX         ....  0.000000
   Scaling of DF-GGA-C  ScalDFC         ....  1.000000
   Scaling of DF-LDA-C  ScalLDAC        ....  1.000000
   Perturbative correction              ....  0.000000
 Long-range corrected/Screened/Range-Separated Hybrid DFT is turned on
   Amount of maximum screened exact exchange              ....  0.833000
   Range separation parameter mu (erf(mu*r12)/r12)        ....  0.300000
 RI-approximation to the Coulomb term is turned on
   Number of AuxJ basis functions       .... 1087
   RIJ-COSX (HFX calculated with COS-X)).... on


General Settings:
 Integral files         IntName         .... orca
 Hartree-Fock type      HFTyp           .... UHF
 Total Charge           Charge          ....    0
 Multiplicity           Mult            ....    1
 Number of Electrons    NEL             ....  144
 Basis Dimension        Dim             .... 1516
 Nuclear Repulsion      ENuc            ....   1399.2532368944 Eh

Convergence Acceleration:
 AO-DIIS                CNVDIIS         .... on
   Start iteration      DIISMaxIt       ....    12
   Startup error        DIISStart       ....  0.200000
   # of expansion vecs  DIISMaxEq       ....     5
   Bias factor          DIISBfac        ....   1.050
   Max. coefficient     DIISMaxC        ....  10.000
 MO-DIIS                CNVKDIIS        .... off
 Trust-Rad. Augm. Hess. CNVTRAH         .... auto
   Auto Start mean grad. ratio tolernc. ....  1.125000
   Auto Start start iteration           ....     1
   Auto Start num. interpolation iter.  ....    10
   Max. Number of Micro iterations      ....    24
   Max. Number of Macro iterations      .... Maxiter - #DIIS iter
   Number of Davidson start vectors     ....     2
   Converg. threshold    (grad. norm)   ....   5.000e-05
   Grad. Scal. Fac. for Micro threshold ....   0.100
   Minimum threshold for Micro iter.    ....   1.000e-02
   NR start threshold (gradient norm)   ....   1.000e-04
   Initial trust radius                 ....   0.400
   Minimum AH scaling param. (alpha)    ....   1.000
   Maximum AH scaling param. (alpha)    .... 1000.000
   Quad. conv. algorithm                .... NR
   White noise on init. David. guess    .... on
   Maximum white noise                  ....   0.010
   Pseudo random numbers                .... off
   Inactive MOs                         .... canonical
   Orbital update algorithm             .... Taylor
   Preconditioner                       .... Diag
   Full preconditioner red. dimension   ....   250
 SOSCF                  CNVSOSCF        .... on
   Start iteration      SOSCFMaxIt      ....   150
   Startup grad/error   SOSCFStart      ....  0.003300
   Hessian update       SOSCFHessUp     .... L-BFGS
 Level Shifting         CNVShift        .... on
   Level shift para.    LevelShift      ....    0.2500
   Turn off err/grad.   ShiftErr        ....    0.0010
 Zerner damping         CNVZerner       .... off
 Static damping         CNVDamp         .... on
   Fraction old density DampFac         ....    0.7000
   Max. Damping (<1)    DampMax         ....    0.9800
   Min. Damping (>=0)   DampMin         ....    0.0000
   Turn off err/grad.   DampErr         ....    0.1000

SCF Procedure:
 Maximum # iterations   MaxIter         ....   125
 SCF integral mode      SCFMode         .... Direct
   Integral package                     .... SHARK and LIBINT hybrid scheme
 Reset frequency        DirectResetFreq ....    20
 Integral Threshold     Thresh          ....  1.000e-10 Eh
 Primitive CutOff       TCut            ....  1.000e-11 Eh

Convergence Tolerance:
 Convergence Check Mode ConvCheckMode   .... Total+1el-Energy
 Convergence forced     ConvForced      .... 0
 Energy Change          TolE            ....  1.000e-06 Eh
 1-El. energy change                    ....  1.000e-03 Eh
 Orbital Gradient       TolG            ....  5.000e-05
 Orbital Rotation angle TolX            ....  5.000e-05
 DIIS Error             TolErr          ....  1.000e-06

---------------------
INITIAL GUESS: MOREAD
---------------------
Guess MOs are being read from file: orca.ges
Input Geometry matches current geometry (good)
Input basis set matches current basis set (good)
MOs were renormalized
MOs were reorthogonalized (Cholesky)
                      ------------------
                      INITIAL GUESS DONE (   9.3 sec)
                      ------------------
             **** ENERGY FILE WAS UPDATED (orca.en.tmp) ****
Finished Guess after  11.1 sec
Maximum memory used throughout the entire GUESS-calculation: 213.7 MB


           ************************************************************
           *        Program running with 12 parallel MPI-processes    *
           *              working on a common directory               *
           ************************************************************

-------------------------------------------------------------------------------------------
                                      ORCA LEAN-SCF
                              memory conserving SCF solver
-------------------------------------------------------------------------------------------

----------------------------------------D-I-I-S--------------------------------------------
Iteration    Energy (Eh)           Delta-E    RMSDP     MaxDP     DIISErr   Damp  Time(sec)
-------------------------------------------------------------------------------------------
               ***  Starting incremental Fock matrix formation  ***
                              *** Initializing SOSCF ***
---------------------------------------S-O-S-C-F--------------------------------------
Iteration    Energy (Eh)           Delta-E    RMSDP     MaxDP     MaxGrad    Time(sec)
--------------------------------------------------------------------------------------
    1    -1242.1649740779171225     0.00e+00  4.87e-06  8.42e-04  6.13e-06   146.6
               *** Restarting incremental Fock matrix formation ***
    2    -1242.1649740919633587    -1.40e-08  1.11e-06  1.82e-04  1.27e-05   150.9
    3    -1242.1649740870507230     4.91e-09  2.00e-06  2.95e-04  6.71e-06    49.0
                 **** Energy Check signals convergence ****

               *****************************************************
               *                     SUCCESS                       *
               *           SCF CONVERGED AFTER   3 CYCLES          *
               *****************************************************

Recomputing exchange energy using gridx3       ... done (  209.471 sec)
Old exchange energy                            :    -41.075855594 Eh
New exchange energy                            :    -41.075854468 Eh
Exchange energy change after final integration :      0.000001126 Eh
Total energy after final integration           :  -1242.164972961 Eh
             **** ENERGY FILE WAS UPDATED (orca.en.tmp) ****

----------------
TOTAL SCF ENERGY
----------------

Total Energy       :      -1242.16497296057719 Eh          -33801.02733 eV

Components:
Nuclear Repulsion  :       1399.25323689441757 Eh           38075.61630 eV
Electronic Energy  :      -2641.41821098146829 Eh          -71876.64366 eV
One Electron Energy:      -4472.60762891352897 Eh         -121705.84099 eV
Two Electron Energy:       1831.18941793206068 Eh           49829.19733 eV

Virial components:
Potential Energy   :      -2480.43458870653922 Eh          -67496.05659 eV
Kinetic Energy     :       1238.26961574596226 Eh           33695.02927 eV
Virial Ratio       :          2.00314580699153

DFT components:
N(Alpha)           :       72.000002663816 electrons
N(Beta)            :       72.000002663816 electrons
N(Total)           :      144.000005327632 electrons
E(X)               :      -91.919389039158 Eh       
E(C)               :       -6.197811112214 Eh       
E(XC)              :      -98.117200151372 Eh       

---------------
SCF CONVERGENCE
---------------

  Last Energy change         ...   -4.9126e-09  Tolerance :   1.0000e-06
  Last MAX-Density change    ...    2.9530e-04  Tolerance :   1.0000e-05
  Last RMS-Density change    ...    1.9989e-06  Tolerance :   1.0000e-06
  Last DIIS Error            ...    2.4677e-05  Tolerance :   1.0000e-06
  Last Orbital Gradient      ...    6.7062e-06  Tolerance :   5.0000e-05
  Last Orbital Rotation      ...    1.1511e-05  Tolerance :   5.0000e-05


----------------------
UHF SPIN CONTAMINATION
----------------------

Warning: in a DFT calculation there is little theoretical justification to 
         calculate <S**2> as in Hartree-Fock theory. We will do it anyways
         but you should keep in mind that the values have only limited relevance

Expectation value of <S**2>     :     0.000000
Ideal value S*(S+1) for S=0.0   :     0.000000
Deviation                       :     0.000000

----------------
ORBITAL ENERGIES
----------------
                 SPIN UP ORBITALS
  NO   OCC          E(Eh)            E(eV) 
   0   1.0000    -101.361848     -2758.1961 
   1   1.0000     -19.209981      -522.7302 
   2   1.0000     -14.557084      -396.1184 
   3   1.0000     -14.493204      -394.3801 
   4   1.0000     -14.478642      -393.9839 
   5   1.0000     -10.395662      -282.8804 
   6   1.0000     -10.394663      -282.8532 
   7   1.0000     -10.388837      -282.6946 
   8   1.0000     -10.382096      -282.5112 
   9   1.0000     -10.371612      -282.2259 
  10   1.0000     -10.337691      -281.3029 
  11   1.0000     -10.332280      -281.1556 
  12   1.0000     -10.325271      -280.9649 
  13   1.0000     -10.295992      -280.1682 
  14   1.0000     -10.293636      -280.1041 
  15   1.0000     -10.292483      -280.0727 
  16   1.0000     -10.289847      -280.0010 
  17   1.0000     -10.289732      -279.9978 
  18   1.0000     -10.287594      -279.9397 
  19   1.0000      -9.398021      -255.7331 
  20   1.0000      -7.148329      -194.5159 
  21   1.0000      -7.147393      -194.4905 
  22   1.0000      -7.147123      -194.4831 
  23   1.0000      -1.214859       -33.0580 
  24   1.0000      -1.201941       -32.7065 
  25   1.0000      -1.182043       -32.1650 
  26   1.0000      -1.054843       -28.7037 
  27   1.0000      -1.012385       -27.5484 
  28   1.0000      -0.988694       -26.9037 
  29   1.0000      -0.981520       -26.7085 
  30   1.0000      -0.917591       -24.9689 
  31   1.0000      -0.902844       -24.5676 
  32   1.0000      -0.895536       -24.3688 
  33   1.0000      -0.855609       -23.2823 
  34   1.0000      -0.832976       -22.6664 
  35   1.0000      -0.794355       -21.6155 
  36   1.0000      -0.777132       -21.1468 
  37   1.0000      -0.759102       -20.6562 
  38   1.0000      -0.744176       -20.2501 
  39   1.0000      -0.728985       -19.8367 
  40   1.0000      -0.710639       -19.3375 
  41   1.0000      -0.683115       -18.5885 
  42   1.0000      -0.675877       -18.3916 
  43   1.0000      -0.665304       -18.1038 
  44   1.0000      -0.654445       -17.8084 
  45   1.0000      -0.637649       -17.3513 
  46   1.0000      -0.624978       -17.0065 
  47   1.0000      -0.619079       -16.8460 
  48   1.0000      -0.598684       -16.2910 
  49   1.0000      -0.593288       -16.1442 
  50   1.0000      -0.583971       -15.8907 
  51   1.0000      -0.579459       -15.7679 
  52   1.0000      -0.568375       -15.4663 
  53   1.0000      -0.561966       -15.2919 
  54   1.0000      -0.552344       -15.0300 
  55   1.0000      -0.546710       -14.8767 
  56   1.0000      -0.543615       -14.7925 
  57   1.0000      -0.532200       -14.4819 
  58   1.0000      -0.519733       -14.1426 
  59   1.0000      -0.491923       -13.3859 
  60   1.0000      -0.476164       -12.9571 
  61   1.0000      -0.461637       -12.5618 
  62   1.0000      -0.453437       -12.3387 
  63   1.0000      -0.436702       -11.8833 
  64   1.0000      -0.428956       -11.6725 
  65   1.0000      -0.375008       -10.2045 
  66   1.0000      -0.361850        -9.8464 
  67   1.0000      -0.356671        -9.7055 
  68   1.0000      -0.344621        -9.3776 
  69   1.0000      -0.297853        -8.1050 
  70   1.0000      -0.293393        -7.9836 
  71   1.0000      -0.290983        -7.9181 
  72   0.0000      -0.035643        -0.9699 
  73   0.0000       0.000417         0.0113 
  74   0.0000       0.017024         0.4632 
  75   0.0000       0.037956         1.0328 
  76   0.0000       0.053161         1.4466 
  77   0.0000       0.057896         1.5754 
  78   0.0000       0.063964         1.7405 
  79   0.0000       0.076177         2.0729 
  80   0.0000       0.084218         2.2917 
  81   0.0000       0.095993         2.6121 
  82   0.0000       0.101794         2.7700 

                 SPIN DOWN ORBITALS
  NO   OCC          E(Eh)            E(eV) 
   0   1.0000    -101.361848     -2758.1961 
   1   1.0000     -19.209981      -522.7302 
   2   1.0000     -14.557084      -396.1184 
   3   1.0000     -14.493204      -394.3801 
   4   1.0000     -14.478642      -393.9839 
   5   1.0000     -10.395662      -282.8804 
   6   1.0000     -10.394663      -282.8532 
   7   1.0000     -10.388837      -282.6946 
   8   1.0000     -10.382096      -282.5112 
   9   1.0000     -10.371612      -282.2259 
  10   1.0000     -10.337691      -281.3029 
  11   1.0000     -10.332280      -281.1556 
  12   1.0000     -10.325271      -280.9649 
  13   1.0000     -10.295992      -280.1682 
  14   1.0000     -10.293636      -280.1041 
  15   1.0000     -10.292483      -280.0727 
  16   1.0000     -10.289847      -280.0010 
  17   1.0000     -10.289732      -279.9978 
  18   1.0000     -10.287594      -279.9397 
  19   1.0000      -9.398021      -255.7331 
  20   1.0000      -7.148329      -194.5159 
  21   1.0000      -7.147393      -194.4905 
  22   1.0000      -7.147123      -194.4831 
  23   1.0000      -1.214859       -33.0580 
  24   1.0000      -1.201941       -32.7065 
  25   1.0000      -1.182043       -32.1650 
  26   1.0000      -1.054843       -28.7037 
  27   1.0000      -1.012385       -27.5484 
  28   1.0000      -0.988694       -26.9037 
  29   1.0000      -0.981520       -26.7085 
  30   1.0000      -0.917591       -24.9689 
  31   1.0000      -0.902844       -24.5676 
  32   1.0000      -0.895536       -24.3688 
  33   1.0000      -0.855609       -23.2823 
  34   1.0000      -0.832976       -22.6664 
  35   1.0000      -0.794355       -21.6155 
  36   1.0000      -0.777132       -21.1468 
  37   1.0000      -0.759102       -20.6562 
  38   1.0000      -0.744176       -20.2501 
  39   1.0000      -0.728985       -19.8367 
  40   1.0000      -0.710639       -19.3375 
  41   1.0000      -0.683115       -18.5885 
  42   1.0000      -0.675877       -18.3916 
  43   1.0000      -0.665304       -18.1038 
  44   1.0000      -0.654445       -17.8084 
  45   1.0000      -0.637649       -17.3513 
  46   1.0000      -0.624978       -17.0065 
  47   1.0000      -0.619079       -16.8460 
  48   1.0000      -0.598684       -16.2910 
  49   1.0000      -0.593288       -16.1442 
  50   1.0000      -0.583971       -15.8907 
  51   1.0000      -0.579459       -15.7679 
  52   1.0000      -0.568375       -15.4663 
  53   1.0000      -0.561966       -15.2919 
  54   1.0000      -0.552344       -15.0300 
  55   1.0000      -0.546710       -14.8767 
  56   1.0000      -0.543615       -14.7925 
  57   1.0000      -0.532200       -14.4819 
  58   1.0000      -0.519733       -14.1426 
  59   1.0000      -0.491923       -13.3859 
  60   1.0000      -0.476164       -12.9571 
  61   1.0000      -0.461637       -12.5618 
  62   1.0000      -0.453437       -12.3387 
  63   1.0000      -0.436702       -11.8833 
  64   1.0000      -0.428956       -11.6725 
  65   1.0000      -0.375008       -10.2045 
  66   1.0000      -0.361850        -9.8464 
  67   1.0000      -0.356671        -9.7055 
  68   1.0000      -0.344621        -9.3776 
  69   1.0000      -0.297853        -8.1050 
  70   1.0000      -0.293393        -7.9836 
  71   1.0000      -0.290983        -7.9181 
  72   0.0000      -0.035643        -0.9699 
  73   0.0000       0.000417         0.0113 
  74   0.0000       0.017024         0.4632 
  75   0.0000       0.037956         1.0328 
  76   0.0000       0.053161         1.4466 
  77   0.0000       0.057896         1.5754 
  78   0.0000       0.063964         1.7405 
  79   0.0000       0.076177         2.0729 
  80   0.0000       0.084218         2.2917 
  81   0.0000       0.095993         2.6121 
  82   0.0000       0.101794         2.7700 
*Only the first 10 virtual orbitals were printed.

                    ********************************
                    * MULLIKEN POPULATION ANALYSIS *
                    ********************************

--------------------------------------------
MULLIKEN ATOMIC CHARGES AND SPIN POPULATIONS
--------------------------------------------
   0 N :   -0.257779    0.000000
   1 C :    0.151984   -0.000000
   2 C :   -0.079120    0.000000
   3 C :    0.295276    0.000000
   4 C :   -0.093733   -0.000000
   5 C :    0.139227    0.000000
   6 H :    0.090275   -0.000000
   7 H :    0.084191    0.000000
   8 N :   -0.063167   -0.000000
   9 H :    0.085054    0.000000
  10 H :    0.083545   -0.000000
  11 C :    0.052179   -0.000000
  12 H :    0.055205    0.000000
  13 H :    0.082285    0.000000
  14 H :    0.061636    0.000000
  15 H :    0.170182    0.000000
  16 N :   -0.221517    0.000000
  17 C :    0.079383   -0.000000
  18 C :    0.102851   -0.000000
  19 H :    0.102461   -0.000000
  20 O :   -0.304047    0.000000
  21 C :    0.183644    0.000000
  22 C :   -0.063914   -0.000000
  23 C :   -0.080154    0.000000
  24 C :   -0.039276   -0.000000
  25 C :   -0.099580    0.000000
  26 C :   -0.041465   -0.000000
  27 H :    0.064430   -0.000000
  28 H :    0.061979    0.000000
  29 H :    0.060412   -0.000000
  30 H :    0.064145    0.000000
  31 H :    0.042632    0.000000
  32 Cl:   -0.769224   -0.000000
Sum of atomic charges         :   -0.0000000
Sum of atomic spin populations:   -0.0000000

-----------------------------------------------------
MULLIKEN REDUCED ORBITAL CHARGES AND SPIN POPULATIONS
-----------------------------------------------------
CHARGE
  0 N s       :     3.501339  s :     3.501339
      pz      :     1.404578  p :     3.629165
      px      :     1.106683
      py      :     1.117904
      dz2     :     0.004083  d :     0.112959
      dxz     :     0.022107
      dyz     :     0.019283
      dx2y2   :     0.029794
      dxy     :     0.037691
      f0      :     0.001802  f :     0.013586
      f+1     :     0.001050
      f-1     :     0.001055
      f+2     :     0.001403
      f-2     :     0.000967
      f+3     :     0.003315
      f-3     :     0.003994
      g0      :     0.000029  g :     0.000731
      g+1     :     0.000061
      g-1     :     0.000056
      g+2     :     0.000058
      g-2     :     0.000051
      g+3     :     0.000057
      g-3     :     0.000048
      g+4     :     0.000192
      g-4     :     0.000179

  1 C s       :     3.296465  s :     3.296465
      pz      :     0.910199  p :     2.430960
      px      :     0.834431
      py      :     0.686330
      dz2     :     0.002869  d :     0.099829
      dxz     :     0.009060
      dyz     :     0.038975
      dx2y2   :     0.028684
      dxy     :     0.020241
      f0      :     0.002710  f :     0.019127
      f+1     :     0.000369
      f-1     :     0.000821
      f+2     :     0.002064
      f-2     :     0.002706
      f+3     :     0.004976
      f-3     :     0.005481
      g0      :     0.000069  g :     0.001635
      g+1     :     0.000080
      g-1     :     0.000263
      g+2     :     0.000092
      g-2     :     0.000097
      g+3     :     0.000164
      g-3     :     0.000114
      g+4     :     0.000332
      g-4     :     0.000425

  2 C s       :     3.362993  s :     3.362993
      pz      :     0.943932  p :     2.628025
      px      :     0.765313
      py      :     0.918779
      dz2     :     0.001979  d :     0.074214
      dxz     :     0.018811
      dyz     :     0.014812
      dx2y2   :     0.021688
      dxy     :     0.016925
      f0      :     0.002315  f :     0.012951
      f+1     :     0.000616
      f-1     :     0.000519
      f+2     :     0.001277
      f-2     :     0.001684
      f+3     :     0.002227
      f-3     :     0.004314
      g0      :     0.000041  g :     0.000937
      g+1     :     0.000105
      g-1     :     0.000083
      g+2     :     0.000046
      g-2     :     0.000054
      g+3     :     0.000111
      g-3     :     0.000077
      g+4     :     0.000183
      g-4     :     0.000237

  3 C s       :     3.310564  s :     3.310564
      pz      :     0.799940  p :     2.239964
      px      :     0.735294
      py      :     0.704730
      dz2     :     0.001178  d :     0.123081
      dxz     :     0.042626
      dyz     :     0.048839
      dx2y2   :     0.004735
      dxy     :     0.025704
      f0      :     0.003762  f :     0.028943
      f+1     :     0.000914
      f-1     :     0.001095
      f+2     :     0.002712
      f-2     :     0.004304
      f+3     :     0.007562
      f-3     :     0.008594
      g0      :     0.000068  g :     0.002173
      g+1     :     0.000228
      g-1     :     0.000254
      g+2     :     0.000120
      g-2     :     0.000151
      g+3     :     0.000217
      g-3     :     0.000149
      g+4     :     0.000496
      g-4     :     0.000491

  4 C s       :     3.340627  s :     3.340627
      pz      :     0.990666  p :     2.659297
      px      :     0.915794
      py      :     0.752837
      dz2     :     0.001771  d :     0.079513
      dxz     :     0.012933
      dyz     :     0.018578
      dx2y2   :     0.026877
      dxy     :     0.019353
      f0      :     0.002151  f :     0.013375
      f+1     :     0.000533
      f-1     :     0.000666
      f+2     :     0.001166
      f-2     :     0.001717
      f+3     :     0.003985
      f-3     :     0.003157
      g0      :     0.000042  g :     0.000921
      g+1     :     0.000080
      g-1     :     0.000105
      g+2     :     0.000046
      g-2     :     0.000059
      g+3     :     0.000090
      g-3     :     0.000089
      g+4     :     0.000188
      g-4     :     0.000222

  5 C s       :     3.304411  s :     3.304411
      pz      :     0.894592  p :     2.427978
      px      :     0.697561
      py      :     0.835824
      dz2     :     0.003115  d :     0.107166
      dxz     :     0.043505
      dyz     :     0.009855
      dx2y2   :     0.030128
      dxy     :     0.020564
      f0      :     0.002752  f :     0.019569
      f+1     :     0.000759
      f-1     :     0.000357
      f+2     :     0.002518
      f-2     :     0.002630
      f+3     :     0.004544
      f-3     :     0.006009
      g0      :     0.000065  g :     0.001650
      g+1     :     0.000287
      g-1     :     0.000080
      g+2     :     0.000093
      g-2     :     0.000091
      g+3     :     0.000143
      g-3     :     0.000128
      g+4     :     0.000327
      g-4     :     0.000434

  6 H s       :     0.875135  s :     0.875135
      pz      :     0.011391  p :     0.030097
      px      :     0.008950
      py      :     0.009756
      dz2     :     0.000188  d :     0.004235
      dxz     :     0.001576
      dyz     :     0.000125
      dx2y2   :     0.000514
      dxy     :     0.001831
      f0      :     0.000047  f :     0.000259
      f+1     :     0.000005
      f-1     :     0.000009
      f+2     :     0.000057
      f-2     :     0.000010
      f+3     :     0.000044
      f-3     :     0.000088

  7 H s       :     0.867916  s :     0.867916
      pz      :     0.012094  p :     0.043136
      px      :     0.011192
      py      :     0.019851
      dz2     :     0.000171  d :     0.004486
      dxz     :     0.000157
      dyz     :     0.001639
      dx2y2   :     0.000774
      dxy     :     0.001745
      f0      :     0.000046  f :     0.000271
      f+1     :     0.000011
      f-1     :     0.000007
      f+2     :     0.000046
      f-2     :     0.000020
      f+3     :     0.000052
      f-3     :     0.000089

  8 N s       :     3.505759  s :     3.505759
      pz      :     1.463986  p :     3.460874
      px      :     0.876820
      py      :     1.120068
      dz2     :     0.004387  d :     0.082760
      dxz     :     0.020308
      dyz     :     0.007193
      dx2y2   :     0.027998
      dxy     :     0.022874
      f0      :     0.001675  f :     0.013044
      f+1     :     0.001076
      f-1     :     0.000653
      f+2     :     0.001207
      f-2     :     0.000642
      f+3     :     0.003346
      f-3     :     0.004445
      g0      :     0.000038  g :     0.000730
      g+1     :     0.000081
      g-1     :     0.000028
      g+2     :     0.000060
      g-2     :     0.000056
      g+3     :     0.000071
      g-3     :     0.000027
      g+4     :     0.000186
      g-4     :     0.000182

  9 H s       :     0.873566  s :     0.873566
      pz      :     0.014066  p :     0.036262
      px      :     0.011591
      py      :     0.010605
      dz2     :     0.000109  d :     0.004823
      dxz     :     0.001868
      dyz     :     0.000132
      dx2y2   :     0.000868
      dxy     :     0.001846
      f0      :     0.000052  f :     0.000295
      f+1     :     0.000005
      f-1     :     0.000010
      f+2     :     0.000057
      f-2     :     0.000020
      f+3     :     0.000082
      f-3     :     0.000070

 10 H s       :     0.881528  s :     0.881528
      pz      :     0.011740  p :     0.030308
      px      :     0.010514
      py      :     0.008054
      dz2     :     0.000209  d :     0.004351
      dxz     :     0.000172
      dyz     :     0.001587
      dx2y2   :     0.000639
      dxy     :     0.001744
      f0      :     0.000048  f :     0.000267
      f+1     :     0.000009
      f-1     :     0.000007
      f+2     :     0.000054
      f-2     :     0.000014
      f+3     :     0.000077
      f-3     :     0.000057

 11 C s       :     3.295871  s :     3.295871
      pz      :     0.968172  p :     2.589596
      px      :     0.819542
      py      :     0.801882
      dz2     :     0.005466  d :     0.052330
      dxz     :     0.018667
      dyz     :     0.008966
      dx2y2   :     0.007215
      dxy     :     0.012016
      f0      :     0.001659  f :     0.009282
      f+1     :     0.001370
      f-1     :     0.000707
      f+2     :    -0.000390
      f-2     :     0.002283
      f+3     :     0.001972
      f-3     :     0.001682
      g0      :     0.000036  g :     0.000742
      g+1     :     0.000047
      g-1     :     0.000076
      g+2     :     0.000080
      g-2     :     0.000085
      g+3     :     0.000070
      g-3     :     0.000053
      g+4     :     0.000162
      g-4     :     0.000135

 12 H s       :     0.908681  s :     0.908681
      pz      :     0.012295  p :     0.031149
      px      :     0.009312
      py      :     0.009541
      dz2     :     0.000331  d :     0.004653
      dxz     :     0.000478
      dyz     :     0.001511
      dx2y2   :     0.001404
      dxy     :     0.000928
      f0      :     0.000049  f :     0.000313
      f+1     :     0.000008
      f-1     :     0.000029
      f+2     :     0.000034
      f-2     :     0.000063
      f+3     :     0.000020
      f-3     :     0.000108

 13 H s       :     0.881313  s :     0.881313
      pz      :     0.009201  p :     0.031325
      px      :     0.011173
      py      :     0.010951
      dz2     :     0.001180  d :     0.004769
      dxz     :     0.001166
      dyz     :     0.001408
      dx2y2   :     0.000305
      dxy     :     0.000709
      f0      :     0.000103  f :     0.000308
      f+1     :     0.000025
      f-1     :     0.000058
      f+2     :     0.000031
      f-2     :     0.000074
      f+3     :     0.000005
      f-3     :     0.000011

 14 H s       :     0.902588  s :     0.902588
      pz      :     0.009368  p :     0.030829
      px      :     0.011180
      py      :     0.010280
      dz2     :     0.001621  d :     0.004640
      dxz     :     0.000538
      dyz     :     0.000624
      dx2y2   :     0.000699
      dxy     :     0.001159
      f0      :     0.000085  f :     0.000307
      f+1     :     0.000056
      f-1     :     0.000007
      f+2     :     0.000025
      f-2     :     0.000068
      f+3     :     0.000026
      f-3     :     0.000040

 15 H s       :     0.721801  s :     0.721801
      pz      :     0.021632  p :     0.097530
      px      :     0.020474
      py      :     0.055424
      dz2     :     0.000835  d :     0.009714
      dxz     :     0.000441
      dyz     :     0.003106
      dx2y2   :     0.002472
      dxy     :     0.002859
      f0      :     0.000129  f :     0.000773
      f+1     :     0.000024
      f-1     :     0.000068
      f+2     :     0.000129
      f-2     :     0.000085
      f+3     :     0.000153
      f-3     :     0.000185

 16 N s       :     3.684165  s :     3.684165
      pz      :     1.092866  p :     3.436885
      px      :     0.883070
      py      :     1.460950
      dz2     :     0.004778  d :     0.088094
      dxz     :     0.029712
      dyz     :     0.012923
      dx2y2   :     0.022720
      dxy     :     0.017961
      f0      :     0.001629  f :     0.011586
      f+1     :     0.000957
      f-1     :     0.000319
      f+2     :     0.001644
      f-2     :     0.001440
      f+3     :     0.002075
      f-3     :     0.003522
      g0      :     0.000037  g :     0.000787
      g+1     :     0.000112
      g-1     :     0.000048
      g+2     :     0.000059
      g-2     :     0.000049
      g+3     :     0.000086
      g-3     :     0.000035
      g+4     :     0.000187
      g-4     :     0.000175

 17 C s       :     3.307091  s :     3.307091
      pz      :     0.875789  p :     2.499954
      px      :     0.796134
      py      :     0.828032
      dz2     :     0.003999  d :     0.095958
      dxz     :     0.017687
      dyz     :     0.018155
      dx2y2   :     0.039920
      dxy     :     0.016197
      f0      :     0.002298  f :     0.016042
      f+1     :     0.000849
      f-1     :     0.000201
      f+2     :     0.001105
      f-2     :     0.002163
      f+3     :     0.003293
      f-3     :     0.006134
      g0      :     0.000065  g :     0.001572
      g+1     :     0.000121
      g-1     :     0.000150
      g+2     :     0.000079
      g-2     :     0.000093
      g+3     :     0.000212
      g-3     :     0.000088
      g+4     :     0.000366
      g-4     :     0.000398

 18 C s       :     3.288096  s :     3.288096
      pz      :     0.727652  p :     2.393075
      px      :     0.828469
      py      :     0.836954
      dz2     :     0.007677  d :     0.186163
      dxz     :     0.028715
      dyz     :     0.035689
      dx2y2   :     0.061561
      dxy     :     0.052523
      f0      :     0.002374  f :     0.026857
      f+1     :     0.001293
      f-1     :     0.001538
      f+2     :     0.002623
      f-2     :     0.003346
      f+3     :     0.004177
      f-3     :     0.011506
      g0      :     0.000152  g :     0.002958
      g+1     :     0.000153
      g-1     :     0.000197
      g+2     :     0.000156
      g-2     :     0.000274
      g+3     :     0.000424
      g-3     :     0.000173
      g+4     :     0.000667
      g-4     :     0.000761

 19 H s       :     0.858309  s :     0.858309
      pz      :     0.009685  p :     0.034712
      px      :     0.010082
      py      :     0.014944
      dz2     :     0.000227  d :     0.004287
      dxz     :     0.000150
      dyz     :     0.001605
      dx2y2   :     0.000995
      dxy     :     0.001311
      f0      :     0.000039  f :     0.000232
      f+1     :     0.000007
      f-1     :     0.000007
      f+2     :     0.000045
      f-2     :     0.000020
      f+3     :     0.000047
      f-3     :     0.000067

 20 O s       :     3.807600  s :     3.807600
      pz      :     1.294201  p :     4.454970
      px      :     1.651848
      py      :     1.508921
      dz2     :     0.003533  d :     0.037601
      dxz     :     0.005484
      dyz     :     0.009320
      dx2y2   :     0.010175
      dxy     :     0.009089
      f0      :     0.000250  f :     0.003678
      f+1     :     0.000203
      f-1     :     0.000305
      f+2     :     0.000173
      f-2     :     0.000853
      f+3     :     0.000811
      f-3     :     0.001083
      g0      :     0.000016  g :     0.000199
      g+1     :     0.000012
      g-1     :     0.000019
      g+2     :     0.000005
      g-2     :     0.000027
      g+3     :     0.000028
      g-3     :     0.000011
      g+4     :     0.000039
      g-4     :     0.000042

 21 C s       :     3.310043  s :     3.310043
      pz      :     0.877875  p :     2.382426
      px      :     0.791313
      py      :     0.713239
      dz2     :     0.033836  d :     0.100973
      dxz     :     0.010875
      dyz     :     0.013991
      dx2y2   :     0.020078
      dxy     :     0.022194
      f0      :     0.001695  f :     0.021552
      f+1     :     0.002840
      f-1     :     0.002385
      f+2     :     0.003567
      f-2     :     0.003270
      f+3     :     0.003281
      f-3     :     0.004513
      g0      :     0.000083  g :     0.001362
      g+1     :     0.000111
      g-1     :     0.000186
      g+2     :     0.000154
      g-2     :     0.000145
      g+3     :     0.000187
      g-3     :     0.000188
      g+4     :     0.000161
      g-4     :     0.000147

 22 C s       :     3.360676  s :     3.360676
      pz      :     0.899929  p :     2.597244
      px      :     0.852541
      py      :     0.844774
      dz2     :     0.011232  d :     0.090316
      dxz     :     0.009986
      dyz     :     0.024375
      dx2y2   :     0.025370
      dxy     :     0.019353
      f0      :     0.001513  f :     0.014680
      f+1     :     0.002331
      f-1     :     0.000951
      f+2     :     0.002190
      f-2     :     0.002354
      f+3     :     0.001638
      f-3     :     0.003703
      g0      :     0.000055  g :     0.000997
      g+1     :     0.000120
      g-1     :     0.000095
      g+2     :     0.000088
      g-2     :     0.000076
      g+3     :     0.000146
      g-3     :     0.000088
      g+4     :     0.000228
      g-4     :     0.000103

 23 C s       :     3.318420  s :     3.318420
      pz      :     0.898157  p :     2.643901
      px      :     0.900081
      py      :     0.845663
      dz2     :     0.015358  d :     0.102718
      dxz     :     0.017068
      dyz     :     0.024853
      dx2y2   :     0.024359
      dxy     :     0.021080
      f0      :     0.002020  f :     0.014095
      f+1     :     0.001258
      f-1     :     0.001403
      f+2     :     0.002416
      f-2     :     0.002388
      f+3     :     0.001001
      f-3     :     0.003610
      g0      :     0.000048  g :     0.001020
      g+1     :     0.000053
      g-1     :     0.000196
      g+2     :     0.000087
      g-2     :     0.000094
      g+3     :     0.000132
      g-3     :     0.000122
      g+4     :     0.000192
      g-4     :     0.000096

 24 C s       :     3.310759  s :     3.310759
      pz      :     0.880757  p :     2.613494
      px      :     0.864822
      py      :     0.867915
      dz2     :     0.030206  d :     0.099899
      dxz     :     0.013184
      dyz     :     0.012070
      dx2y2   :     0.020083
      dxy     :     0.024357
      f0      :     0.001256  f :     0.014108
      f+1     :     0.002473
      f-1     :     0.001858
      f+2     :     0.002216
      f-2     :     0.002239
      f+3     :     0.001810
      f-3     :     0.002256
      g0      :     0.000038  g :     0.001016
      g+1     :     0.000109
      g-1     :     0.000120
      g+2     :     0.000141
      g-2     :     0.000127
      g+3     :     0.000164
      g-3     :     0.000183
      g+4     :     0.000080
      g-4     :     0.000053

 25 C s       :     3.318286  s :     3.318286
      pz      :     0.923238  p :     2.662951
      px      :     0.871104
      py      :     0.868610
      dz2     :     0.013134  d :     0.103149
      dxz     :     0.010110
      dyz     :     0.030214
      dx2y2   :     0.027854
      dxy     :     0.021838
      f0      :     0.001549  f :     0.014174
      f+1     :     0.002381
      f-1     :     0.000826
      f+2     :     0.002104
      f-2     :     0.002543
      f+3     :     0.001374
      f-3     :     0.003397
      g0      :     0.000055  g :     0.001020
      g+1     :     0.000127
      g-1     :     0.000091
      g+2     :     0.000094
      g-2     :     0.000088
      g+3     :     0.000156
      g-3     :     0.000097
      g+4     :     0.000209
      g-4     :     0.000104

 26 C s       :     3.370413  s :     3.370413
      pz      :     0.885205  p :     2.569348
      px      :     0.860212
      py      :     0.823932
      dz2     :     0.015827  d :     0.085442
      dxz     :     0.012684
      dyz     :     0.015346
      dx2y2   :     0.020853
      dxy     :     0.020732
      f0      :     0.002234  f :     0.015259
      f+1     :     0.001305
      f-1     :     0.001564
      f+2     :     0.002362
      f-2     :     0.002603
      f+3     :     0.001075
      f-3     :     0.004116
      g0      :     0.000049  g :     0.001002
      g+1     :     0.000052
      g-1     :     0.000196
      g+2     :     0.000086
      g-2     :     0.000088
      g+3     :     0.000125
      g-3     :     0.000118
      g+4     :     0.000196
      g-4     :     0.000092

 27 H s       :     0.897757  s :     0.897757
      pz      :     0.010146  p :     0.032892
      px      :     0.010777
      py      :     0.011970
      dz2     :     0.001350  d :     0.004642
      dxz     :     0.000851
      dyz     :     0.000492
      dx2y2   :     0.001091
      dxy     :     0.000858
      f0      :     0.000033  f :     0.000279
      f+1     :     0.000031
      f-1     :     0.000055
      f+2     :     0.000062
      f-2     :     0.000037
      f+3     :     0.000019
      f-3     :     0.000043

 28 H s       :     0.902662  s :     0.902662
      pz      :     0.011330  p :     0.030608
      px      :     0.008797
      py      :     0.010481
      dz2     :     0.001313  d :     0.004477
      dxz     :     0.000483
      dyz     :     0.000709
      dx2y2   :     0.000777
      dxy     :     0.001195
      f0      :     0.000016  f :     0.000274
      f+1     :     0.000088
      f-1     :     0.000012
      f+2     :     0.000025
      f-2     :     0.000057
      f+3     :     0.000040
      f-3     :     0.000037

 29 H s       :     0.904648  s :     0.904648
      pz      :     0.011860  p :     0.030236
      px      :     0.010871
      py      :     0.007506
      dz2     :     0.000166  d :     0.004430
      dxz     :     0.000402
      dyz     :     0.001591
      dx2y2   :     0.001311
      dxy     :     0.000960
      f0      :     0.000042  f :     0.000273
      f+1     :     0.000009
      f-1     :     0.000010
      f+2     :     0.000037
      f-2     :     0.000051
      f+3     :     0.000012
      f-3     :     0.000111

 30 H s       :     0.901395  s :     0.901395
      pz      :     0.009254  p :     0.029768
      px      :     0.011883
      py      :     0.008632
      dz2     :     0.001387  d :     0.004417
      dxz     :     0.000834
      dyz     :     0.000403
      dx2y2   :     0.001039
      dxy     :     0.000754
      f0      :     0.000039  f :     0.000276
      f+1     :     0.000028
      f-1     :     0.000052
      f+2     :     0.000064
      f-2     :     0.000034
      f+3     :     0.000018
      f-3     :     0.000041

 31 H s       :     0.919514  s :     0.919514
      pz      :     0.010289  p :     0.032884
      px      :     0.010822
      py      :     0.011773
      dz2     :     0.001282  d :     0.004685
      dxz     :     0.000648
      dyz     :     0.000751
      dx2y2   :     0.000757
      dxy     :     0.001248
      f0      :     0.000018  f :     0.000286
      f+1     :     0.000093
      f-1     :     0.000012
      f+2     :     0.000030
      f-2     :     0.000058
      f+3     :     0.000036
      f-3     :     0.000039

 32 Cls       :     5.939479  s :     5.939479
      pz      :     3.981923  p :    11.822752
      px      :     3.943292
      py      :     3.897537
      dz2     :     0.001130  d :     0.006446
      dxz     :     0.000079
      dyz     :     0.001057
      dx2y2   :     0.002015
      dxy     :     0.002165
      f0      :     0.000046  f :     0.000531
      f+1     :     0.000037
      f-1     :     0.000139
      f+2     :     0.000028
      f-2     :     0.000018
      f+3     :     0.000191
      f-3     :     0.000072
      g0      :     0.000002  g :     0.000016
      g+1     :     0.000000
      g-1     :     0.000002
      g+2     :     0.000002
      g-2     :     0.000002
      g+3     :     0.000001
      g-3     :     0.000000
      g+4     :     0.000001
      g-4     :     0.000006


SPIN
  0 N s       :     0.000000  s :     0.000000
      pz      :     0.000000  p :     0.000000
      px      :     0.000000
      py      :     0.000000
      dz2     :     0.000000  d :     0.000000
      dxz     :    -0.000000
      dyz     :     0.000000
      dx2y2   :     0.000000
      dxy     :     0.000000
      f0      :    -0.000000  f :     0.000000
      f+1     :     0.000000
      f-1     :     0.000000
      f+2     :     0.000000
      f-2     :    -0.000000
      f+3     :     0.000000
      f-3     :     0.000000
      g0      :     0.000000  g :     0.000000
      g+1     :     0.000000
      g-1     :     0.000000
      g+2     :     0.000000
      g-2     :     0.000000
      g+3     :    -0.000000
      g-3     :    -0.000000
      g+4     :    -0.000000
      g-4     :     0.000000

  1 C s       :    -0.000000  s :    -0.000000
      pz      :     0.000000  p :    -0.000000
      px      :    -0.000000
      py      :    -0.000000
      dz2     :    -0.000000  d :    -0.000000
      dxz     :     0.000000
      dyz     :     0.000000
      dx2y2   :    -0.000000
      dxy     :    -0.000000
      f0      :     0.000000  f :     0.000000
      f+1     :    -0.000000
      f-1     :    -0.000000
      f+2     :     0.000000
      f-2     :     0.000000
      f+3     :     0.000000
      f-3     :    -0.000000
      g0      :    -0.000000  g :     0.000000
      g+1     :     0.000000
      g-1     :     0.000000
      g+2     :     0.000000
      g-2     :     0.000000
      g+3     :     0.000000
      g-3     :     0.000000
      g+4     :     0.000000
      g-4     :    -0.000000

  2 C s       :     0.000000  s :     0.000000
      pz      :    -0.000000  p :    -0.000000
      px      :    -0.000000
      py      :     0.000000
      dz2     :     0.000000  d :     0.000000
      dxz     :     0.000000
      dyz     :    -0.000000
      dx2y2   :     0.000000
      dxy     :    -0.000000
      f0      :    -0.000000  f :     0.000000
      f+1     :    -0.000000
      f-1     :     0.000000
      f+2     :    -0.000000
      f-2     :     0.000000
      f+3     :     0.000000
      f-3     :    -0.000000
      g0      :     0.000000  g :     0.000000
      g+1     :     0.000000
      g-1     :     0.000000
      g+2     :     0.000000
      g-2     :    -0.000000
      g+3     :     0.000000
      g-3     :    -0.000000
      g+4     :    -0.000000
      g-4     :     0.000000

  3 C s       :     0.000000  s :     0.000000
      pz      :    -0.000000  p :     0.000000
      px      :     0.000000
      py      :     0.000000
      dz2     :     0.000000  d :    -0.000000
      dxz     :     0.000000
      dyz     :     0.000000
      dx2y2   :    -0.000000
      dxy     :    -0.000000
      f0      :    -0.000000  f :     0.000000
      f+1     :     0.000000
      f-1     :    -0.000000
      f+2     :     0.000000
      f-2     :    -0.000000
      f+3     :     0.000000
      f-3     :     0.000000
      g0      :     0.000000  g :     0.000000
      g+1     :    -0.000000
      g-1     :     0.000000
      g+2     :     0.000000
      g-2     :     0.000000
      g+3     :    -0.000000
      g-3     :    -0.000000
      g+4     :     0.000000
      g-4     :    -0.000000

  4 C s       :    -0.000000  s :    -0.000000
      pz      :     0.000000  p :    -0.000000
      px      :     0.000000
      py      :    -0.000000
      dz2     :    -0.000000  d :    -0.000000
      dxz     :     0.000000
      dyz     :     0.000000
      dx2y2   :     0.000000
      dxy     :    -0.000000
      f0      :     0.000000  f :     0.000000
      f+1     :    -0.000000
      f-1     :    -0.000000
      f+2     :     0.000000
      f-2     :     0.000000
      f+3     :    -0.000000
      f-3     :     0.000000
      g0      :     0.000000  g :    -0.000000
      g+1     :     0.000000
      g-1     :     0.000000
      g+2     :     0.000000
      g-2     :     0.000000
      g+3     :    -0.000000
      g-3     :     0.000000
      g+4     :     0.000000
      g-4     :    -0.000000

  5 C s       :     0.000000  s :     0.000000
      pz      :     0.000000  p :     0.000000
      px      :     0.000000
      py      :     0.000000
      dz2     :     0.000000  d :     0.000000
      dxz     :     0.000000
      dyz     :     0.000000
      dx2y2   :     0.000000
      dxy     :    -0.000000
      f0      :    -0.000000  f :     0.000000
      f+1     :     0.000000
      f-1     :    -0.000000
      f+2     :     0.000000
      f-2     :    -0.000000
      f+3     :    -0.000000
      f-3     :     0.000000
      g0      :     0.000000  g :    -0.000000
      g+1     :     0.000000
      g-1     :     0.000000
      g+2     :     0.000000
      g-2     :     0.000000
      g+3     :    -0.000000
      g-3     :    -0.000000
      g+4     :    -0.000000
      g-4     :     0.000000

  6 H s       :    -0.000000  s :    -0.000000
      pz      :     0.000000  p :     0.000000
      px      :     0.000000
      py      :     0.000000
      dz2     :    -0.000000  d :    -0.000000
      dxz     :    -0.000000
      dyz     :    -0.000000
      dx2y2   :    -0.000000
      dxy     :    -0.000000
      f0      :    -0.000000  f :    -0.000000
      f+1     :    -0.000000
      f-1     :     0.000000
      f+2     :     0.000000
      f-2     :     0.000000
      f+3     :    -0.000000
      f-3     :     0.000000

  7 H s       :     0.000000  s :     0.000000
      pz      :     0.000000  p :    -0.000000
      px      :    -0.000000
      py      :    -0.000000
      dz2     :    -0.000000  d :    -0.000000
      dxz     :    -0.000000
      dyz     :     0.000000
      dx2y2   :     0.000000
      dxy     :    -0.000000
      f0      :    -0.000000  f :    -0.000000
      f+1     :    -0.000000
      f-1     :    -0.000000
      f+2     :    -0.000000
      f-2     :     0.000000
      f+3     :    -0.000000
      f-3     :    -0.000000

  8 N s       :    -0.000000  s :    -0.000000
      pz      :     0.000000  p :    -0.000000
      px      :     0.000000
      py      :    -0.000000
      dz2     :    -0.000000  d :    -0.000000
      dxz     :     0.000000
      dyz     :    -0.000000
      dx2y2   :     0.000000
      dxy     :     0.000000
      f0      :    -0.000000  f :    -0.000000
      f+1     :     0.000000
      f-1     :    -0.000000
      f+2     :    -0.000000
      f-2     :    -0.000000
      f+3     :    -0.000000
      f-3     :     0.000000
      g0      :    -0.000000  g :    -0.000000
      g+1     :     0.000000
      g-1     :    -0.000000
      g+2     :     0.000000
      g-2     :     0.000000
      g+3     :    -0.000000
      g-3     :     0.000000
      g+4     :     0.000000
      g-4     :    -0.000000

  9 H s       :     0.000000  s :     0.000000
      pz      :     0.000000  p :     0.000000
      px      :     0.000000
      py      :     0.000000
      dz2     :     0.000000  d :     0.000000
      dxz     :     0.000000
      dyz     :    -0.000000
      dx2y2   :     0.000000
      dxy     :     0.000000
      f0      :     0.000000  f :     0.000000
      f+1     :     0.000000
      f-1     :     0.000000
      f+2     :    -0.000000
      f-2     :    -0.000000
      f+3     :     0.000000
      f-3     :     0.000000

 10 H s       :    -0.000000  s :    -0.000000
      pz      :     0.000000  p :    -0.000000
      px      :     0.000000
      py      :    -0.000000
      dz2     :    -0.000000  d :    -0.000000
      dxz     :     0.000000
      dyz     :    -0.000000
      dx2y2   :    -0.000000
      dxy     :     0.000000
      f0      :    -0.000000  f :    -0.000000
      f+1     :    -0.000000
      f-1     :    -0.000000
      f+2     :    -0.000000
      f-2     :     0.000000
      f+3     :    -0.000000
      f-3     :    -0.000000

 11 C s       :    -0.000000  s :    -0.000000
      pz      :    -0.000000  p :    -0.000000
      px      :    -0.000000
      py      :    -0.000000
      dz2     :    -0.000000  d :    -0.000000
      dxz     :    -0.000000
      dyz     :     0.000000
      dx2y2   :     0.000000
      dxy     :     0.000000
      f0      :    -0.000000  f :    -0.000000
      f+1     :    -0.000000
      f-1     :    -0.000000
      f+2     :     0.000000
      f-2     :    -0.000000
      f+3     :    -0.000000
      f-3     :    -0.000000
      g0      :    -0.000000  g :    -0.000000
      g+1     :    -0.000000
      g-1     :    -0.000000
      g+2     :    -0.000000
      g-2     :     0.000000
      g+3     :    -0.000000
      g-3     :     0.000000
      g+4     :    -0.000000
      g-4     :    -0.000000

 12 H s       :     0.000000  s :     0.000000
      pz      :     0.000000  p :     0.000000
      px      :    -0.000000
      py      :     0.000000
      dz2     :     0.000000  d :     0.000000
      dxz     :     0.000000
      dyz     :     0.000000
      dx2y2   :     0.000000
      dxy     :     0.000000
      f0      :    -0.000000  f :     0.000000
      f+1     :     0.000000
      f-1     :     0.000000
      f+2     :     0.000000
      f-2     :     0.000000
      f+3     :    -0.000000
      f-3     :    -0.000000

 13 H s       :     0.000000  s :     0.000000
      pz      :     0.000000  p :     0.000000
      px      :     0.000000
      py      :    -0.000000
      dz2     :    -0.000000  d :    -0.000000
      dxz     :     0.000000
      dyz     :    -0.000000
      dx2y2   :     0.000000
      dxy     :    -0.000000
      f0      :    -0.000000  f :    -0.000000
      f+1     :    -0.000000
      f-1     :     0.000000
      f+2     :    -0.000000
      f-2     :    -0.000000
      f+3     :    -0.000000
      f-3     :    -0.000000

 14 H s       :     0.000000  s :     0.000000
      pz      :     0.000000  p :     0.000000
      px      :     0.000000
      py      :    -0.000000
      dz2     :    -0.000000  d :     0.000000
      dxz     :     0.000000
      dyz     :    -0.000000
      dx2y2   :     0.000000
      dxy     :    -0.000000
      f0      :     0.000000  f :    -0.000000
      f+1     :    -0.000000
      f-1     :     0.000000
      f+2     :    -0.000000
      f-2     :    -0.000000
      f+3     :     0.000000
      f-3     :    -0.000000

 15 H s       :     0.000000  s :     0.000000
      pz      :     0.000000  p :     0.000000
      px      :    -0.000000
      py      :     0.000000
      dz2     :     0.000000  d :     0.000000
      dxz     :    -0.000000
      dyz     :    -0.000000
      dx2y2   :     0.000000
      dxy     :     0.000000
      f0      :    -0.000000  f :     0.000000
      f+1     :     0.000000
      f-1     :     0.000000
      f+2     :    -0.000000
      f-2     :    -0.000000
      f+3     :     0.000000
      f-3     :     0.000000

 16 N s       :     0.000000  s :     0.000000
      pz      :     0.000000  p :     0.000000
      px      :    -0.000000
      py      :     0.000000
      dz2     :     0.000000  d :    -0.000000
      dxz     :    -0.000000
      dyz     :     0.000000
      dx2y2   :    -0.000000
      dxy     :     0.000000
      f0      :    -0.000000  f :     0.000000
      f+1     :    -0.000000
      f-1     :     0.000000
      f+2     :    -0.000000
      f-2     :     0.000000
      f+3     :     0.000000
      f-3     :    -0.000000
      g0      :     0.000000  g :    -0.000000
      g+1     :    -0.000000
      g-1     :     0.000000
      g+2     :    -0.000000
      g-2     :    -0.000000
      g+3     :    -0.000000
      g-3     :    -0.000000
      g+4     :    -0.000000
      g-4     :    -0.000000

 17 C s       :    -0.000000  s :    -0.000000
      pz      :    -0.000000  p :    -0.000000
      px      :    -0.000000
      py      :    -0.000000
      dz2     :     0.000000  d :    -0.000000
      dxz     :    -0.000000
      dyz     :    -0.000000
      dx2y2   :    -0.000000
      dxy     :    -0.000000
      f0      :     0.000000  f :     0.000000
      f+1     :    -0.000000
      f-1     :    -0.000000
      f+2     :     0.000000
      f-2     :    -0.000000
      f+3     :     0.000000
      f-3     :     0.000000
      g0      :    -0.000000  g :     0.000000
      g+1     :     0.000000
      g-1     :    -0.000000
      g+2     :    -0.000000
      g-2     :     0.000000
      g+3     :     0.000000
      g-3     :    -0.000000
      g+4     :     0.000000
      g-4     :     0.000000

 18 C s       :    -0.000000  s :    -0.000000
      pz      :    -0.000000  p :     0.000000
      px      :     0.000000
      py      :    -0.000000
      dz2     :    -0.000000  d :    -0.000000
      dxz     :     0.000000
      dyz     :    -0.000000
      dx2y2   :    -0.000000
      dxy     :    -0.000000
      f0      :    -0.000000  f :    -0.000000
      f+1     :     0.000000
      f-1     :     0.000000
      f+2     :     0.000000
      f-2     :    -0.000000
      f+3     :    -0.000000
      f-3     :    -0.000000
      g0      :    -0.000000  g :     0.000000
      g+1     :     0.000000
      g-1     :     0.000000
      g+2     :     0.000000
      g-2     :     0.000000
      g+3     :    -0.000000
      g-3     :    -0.000000
      g+4     :     0.000000
      g-4     :    -0.000000

 19 H s       :     0.000000  s :     0.000000
      pz      :    -0.000000  p :    -0.000000
      px      :    -0.000000
      py      :    -0.000000
      dz2     :    -0.000000  d :    -0.000000
      dxz     :     0.000000
      dyz     :    -0.000000
      dx2y2   :     0.000000
      dxy     :     0.000000
      f0      :    -0.000000  f :    -0.000000
      f+1     :    -0.000000
      f-1     :    -0.000000
      f+2     :     0.000000
      f-2     :    -0.000000
      f+3     :    -0.000000
      f-3     :     0.000000

 20 O s       :     0.000000  s :     0.000000
      pz      :     0.000000  p :     0.000000
      px      :     0.000000
      py      :     0.000000
      dz2     :     0.000000  d :     0.000000
      dxz     :     0.000000
      dyz     :     0.000000
      dx2y2   :     0.000000
      dxy     :     0.000000
      f0      :     0.000000  f :     0.000000
      f+1     :     0.000000
      f-1     :     0.000000
      f+2     :     0.000000
      f-2     :     0.000000
      f+3     :     0.000000
      f-3     :     0.000000
      g0      :     0.000000  g :     0.000000
      g+1     :     0.000000
      g-1     :    -0.000000
      g+2     :     0.000000
      g-2     :     0.000000
      g+3     :     0.000000
      g-3     :    -0.000000
      g+4     :     0.000000
      g-4     :     0.000000

 21 C s       :     0.000000  s :     0.000000
      pz      :     0.000000  p :     0.000000
      px      :     0.000000
      py      :     0.000000
      dz2     :     0.000000  d :    -0.000000
      dxz     :    -0.000000
      dyz     :    -0.000000
      dx2y2   :     0.000000
      dxy     :     0.000000
      f0      :    -0.000000  f :    -0.000000
      f+1     :     0.000000
      f-1     :    -0.000000
      f+2     :    -0.000000
      f-2     :    -0.000000
      f+3     :     0.000000
      f-3     :     0.000000
      g0      :    -0.000000  g :     0.000000
      g+1     :     0.000000
      g-1     :     0.000000
      g+2     :     0.000000
      g-2     :     0.000000
      g+3     :     0.000000
      g-3     :     0.000000
      g+4     :    -0.000000
      g-4     :     0.000000

 22 C s       :    -0.000000  s :    -0.000000
      pz      :    -0.000000  p :    -0.000000
      px      :     0.000000
      py      :    -0.000000
      dz2     :     0.000000  d :     0.000000
      dxz     :     0.000000
      dyz     :    -0.000000
      dx2y2   :     0.000000
      dxy     :     0.000000
      f0      :     0.000000  f :     0.000000
      f+1     :     0.000000
      f-1     :    -0.000000
      f+2     :     0.000000
      f-2     :    -0.000000
      f+3     :     0.000000
      f-3     :     0.000000
      g0      :     0.000000  g :     0.000000
      g+1     :    -0.000000
      g-1     :     0.000000
      g+2     :    -0.000000
      g-2     :    -0.000000
      g+3     :     0.000000
      g-3     :    -0.000000
      g+4     :     0.000000
      g-4     :     0.000000

 23 C s       :     0.000000  s :     0.000000
      pz      :     0.000000  p :     0.000000
      px      :     0.000000
      py      :     0.000000
      dz2     :     0.000000  d :     0.000000
      dxz     :     0.000000
      dyz     :    -0.000000
      dx2y2   :     0.000000
      dxy     :     0.000000
      f0      :     0.000000  f :     0.000000
      f+1     :     0.000000
      f-1     :    -0.000000
      f+2     :    -0.000000
      f-2     :     0.000000
      f+3     :    -0.000000
      f-3     :     0.000000
      g0      :    -0.000000  g :     0.000000
      g+1     :    -0.000000
      g-1     :    -0.000000
      g+2     :    -0.000000
      g-2     :     0.000000
      g+3     :    -0.000000
      g-3     :     0.000000
      g+4     :    -0.000000
      g-4     :     0.000000

 24 C s       :    -0.000000  s :    -0.000000
      pz      :     0.000000  p :     0.000000
      px      :     0.000000
      py      :    -0.000000
      dz2     :    -0.000000  d :     0.000000
      dxz     :     0.000000
      dyz     :     0.000000
      dx2y2   :     0.000000
      dxy     :     0.000000
      f0      :     0.000000  f :     0.000000
      f+1     :     0.000000
      f-1     :     0.000000
      f+2     :     0.000000
      f-2     :     0.000000
      f+3     :    -0.000000
      f-3     :     0.000000
      g0      :     0.000000  g :     0.000000
      g+1     :     0.000000
      g-1     :    -0.000000
      g+2     :     0.000000
      g-2     :     0.000000
      g+3     :     0.000000
      g-3     :     0.000000
      g+4     :     0.000000
      g-4     :    -0.000000

 25 C s       :     0.000000  s :     0.000000
      pz      :     0.000000  p :     0.000000
      px      :     0.000000
      py      :     0.000000
      dz2     :     0.000000  d :    -0.000000
      dxz     :     0.000000
      dyz     :    -0.000000
      dx2y2   :    -0.000000
      dxy     :     0.000000
      f0      :     0.000000  f :    -0.000000
      f+1     :    -0.000000
      f-1     :    -0.000000
      f+2     :    -0.000000
      f-2     :     0.000000
      f+3     :    -0.000000
      f-3     :     0.000000
      g0      :     0.000000  g :    -0.000000
      g+1     :    -0.000000
      g-1     :    -0.000000
      g+2     :    -0.000000
      g-2     :    -0.000000
      g+3     :     0.000000
      g-3     :     0.000000
      g+4     :    -0.000000
      g-4     :    -0.000000

 26 C s       :    -0.000000  s :    -0.000000
      pz      :    -0.000000  p :    -0.000000
      px      :    -0.000000
      py      :    -0.000000
      dz2     :    -0.000000  d :    -0.000000
      dxz     :    -0.000000
      dyz     :     0.000000
      dx2y2   :     0.000000
      dxy     :    -0.000000
      f0      :    -0.000000  f :    -0.000000
      f+1     :    -0.000000
      f-1     :     0.000000
      f+2     :    -0.000000
      f-2     :     0.000000
      f+3     :    -0.000000
      f-3     :     0.000000
      g0      :    -0.000000  g :    -0.000000
      g+1     :    -0.000000
      g-1     :     0.000000
      g+2     :     0.000000
      g-2     :    -0.000000
      g+3     :    -0.000000
      g-3     :    -0.000000
      g+4     :     0.000000
      g-4     :    -0.000000

 27 H s       :    -0.000000  s :    -0.000000
      pz      :    -0.000000  p :     0.000000
      px      :     0.000000
      py      :     0.000000
      dz2     :    -0.000000  d :    -0.000000
      dxz     :    -0.000000
      dyz     :    -0.000000
      dx2y2   :    -0.000000
      dxy     :    -0.000000
      f0      :    -0.000000  f :    -0.000000
      f+1     :     0.000000
      f-1     :    -0.000000
      f+2     :    -0.000000
      f-2     :    -0.000000
      f+3     :    -0.000000
      f-3     :     0.000000

 28 H s       :     0.000000  s :     0.000000
      pz      :     0.000000  p :     0.000000
      px      :     0.000000
      py      :     0.000000
      dz2     :     0.000000  d :     0.000000
      dxz     :     0.000000
      dyz     :    -0.000000
      dx2y2   :    -0.000000
      dxy     :     0.000000
      f0      :     0.000000  f :     0.000000
      f+1     :     0.000000
      f-1     :    -0.000000
      f+2     :     0.000000
      f-2     :    -0.000000
      f+3     :    -0.000000
      f-3     :     0.000000

 29 H s       :    -0.000000  s :    -0.000000
      pz      :    -0.000000  p :    -0.000000
      px      :    -0.000000
      py      :    -0.000000
      dz2     :    -0.000000  d :    -0.000000
      dxz     :     0.000000
      dyz     :    -0.000000
      dx2y2   :    -0.000000
      dxy     :    -0.000000
      f0      :    -0.000000  f :    -0.000000
      f+1     :    -0.000000
      f-1     :    -0.000000
      f+2     :    -0.000000
      f-2     :    -0.000000
      f+3     :    -0.000000
      f-3     :     0.000000

 30 H s       :     0.000000  s :     0.000000
      pz      :     0.000000  p :     0.000000
      px      :    -0.000000
      py      :     0.000000
      dz2     :     0.000000  d :     0.000000
      dxz     :     0.000000
      dyz     :     0.000000
      dx2y2   :     0.000000
      dxy     :     0.000000
      f0      :    -0.000000  f :     0.000000
      f+1     :    -0.000000
      f-1     :     0.000000
      f+2     :     0.000000
      f-2     :     0.000000
      f+3     :     0.000000
      f-3     :     0.000000

 31 H s       :     0.000000  s :     0.000000
      pz      :    -0.000000  p :    -0.000000
      px      :    -0.000000
      py      :     0.000000
      dz2     :     0.000000  d :    -0.000000
      dxz     :    -0.000000
      dyz     :    -0.000000
      dx2y2   :    -0.000000
      dxy     :    -0.000000
      f0      :    -0.000000  f :    -0.000000
      f+1     :    -0.000000
      f-1     :    -0.000000
      f+2     :    -0.000000
      f-2     :    -0.000000
      f+3     :    -0.000000
      f-3     :     0.000000

 32 Cls       :    -0.000000  s :    -0.000000
      pz      :    -0.000000  p :     0.000000
      px      :     0.000000
      py      :     0.000000
      dz2     :     0.000000  d :     0.000000
      dxz     :    -0.000000
      dyz     :    -0.000000
      dx2y2   :     0.000000
      dxy     :     0.000000
      f0      :     0.000000  f :     0.000000
      f+1     :    -0.000000
      f-1     :     0.000000
      f+2     :    -0.000000
      f-2     :     0.000000
      f+3     :     0.000000
      f-3     :     0.000000
      g0      :     0.000000  g :     0.000000
      g+1     :     0.000000
      g-1     :     0.000000
      g+2     :     0.000000
      g-2     :     0.000000
      g+3     :     0.000000
      g-3     :    -0.000000
      g+4     :     0.000000
      g-4     :     0.000000


                     *******************************
                     * LOEWDIN POPULATION ANALYSIS *
                     *******************************

-------------------------------------------
LOEWDIN ATOMIC CHARGES AND SPIN POPULATIONS
-------------------------------------------
   0 N :    0.443102    0.000000
   1 C :    0.016661   -0.000000
   2 C :    0.122594    0.000000
   3 C :   -0.202328    0.000000
   4 C :    0.103288   -0.000000
   5 C :    0.010180    0.000000
   6 H :   -0.039872   -0.000000
   7 H :   -0.041551   -0.000000
   8 N :    0.452608   -0.000000
   9 H :   -0.047212    0.000000
  10 H :   -0.044853   -0.000000
  11 C :    0.228185   -0.000000
  12 H :   -0.050954    0.000000
  13 H :   -0.050501    0.000000
  14 H :   -0.049582    0.000000
  15 H :   -0.293047    0.000000
  16 N :    0.261377    0.000000
  17 C :   -0.083932   -0.000000
  18 C :   -0.487301   -0.000000
  19 H :   -0.055578    0.000000
  20 O :    0.388135    0.000000
  21 C :   -0.102114    0.000000
  22 C :    0.104172   -0.000000
  23 C :    0.072381   -0.000000
  24 C :    0.072412   -0.000000
  25 C :    0.062647    0.000000
  26 C :    0.085425   -0.000000
  27 H :   -0.046363   -0.000000
  28 H :   -0.059834    0.000000
  29 H :   -0.060482    0.000000
  30 H :   -0.063317   -0.000000
  31 H :   -0.056877    0.000000
  32 Cl:   -0.587468   -0.000000

----------------------------------------------------
LOEWDIN REDUCED ORBITAL CHARGES AND SPIN POPULATIONS
----------------------------------------------------
CHARGE
  0 N s       :     2.685706  s :     2.685706
      pz      :     1.112560  p :     3.317354
      px      :     1.105059
      py      :     1.099735
      dz2     :     0.028624  d :     0.466513
      dxz     :     0.074315
      dyz     :     0.068081
      dx2y2   :     0.143255
      dxy     :     0.152239
      f0      :     0.005824  f :     0.082940
      f+1     :     0.004393
      f-1     :     0.004404
      f+2     :     0.013213
      f-2     :     0.008277
      f+3     :     0.021252
      f-3     :     0.025576
      g0      :     0.000098  g :     0.004384
      g+1     :     0.000550
      g-1     :     0.000490
      g+2     :     0.000470
      g-2     :     0.000480
      g+3     :     0.000188
      g-3     :     0.000208
      g+4     :     0.001060
      g-4     :     0.000841

  1 C s       :     2.579545  s :     2.579545
      pz      :     0.748631  p :     2.629650
      px      :     0.971353
      py      :     0.909666
      dz2     :     0.046875  d :     0.598026
      dxz     :     0.027912
      dyz     :     0.139245
      dx2y2   :     0.229586
      dxy     :     0.154407
      f0      :     0.009935  f :     0.157369
      f+1     :     0.007572
      f-1     :     0.011976
      f+2     :     0.017864
      f-2     :     0.025363
      f+3     :     0.039503
      f-3     :     0.045156
      g0      :     0.000683  g :     0.018749
      g+1     :     0.000836
      g-1     :     0.003563
      g+2     :     0.001953
      g-2     :     0.001611
      g+3     :     0.001103
      g-3     :     0.000827
      g+4     :     0.004123
      g-4     :     0.004051

  2 C s       :     2.580804  s :     2.580804
      pz      :     0.767334  p :     2.708561
      px      :     0.963615
      py      :     0.977612
      dz2     :     0.037824  d :     0.464153
      dxz     :     0.072004
      dyz     :     0.034632
      dx2y2   :     0.163177
      dxy     :     0.156516
      f0      :     0.008088  f :     0.111903
      f+1     :     0.008287
      f-1     :     0.006792
      f+2     :     0.009897
      f-2     :     0.014521
      f+3     :     0.028405
      f-3     :     0.035913
      g0      :     0.000419  g :     0.011986
      g+1     :     0.001192
      g-1     :     0.000899
      g+2     :     0.001211
      g-2     :     0.001271
      g+3     :     0.000811
      g-3     :     0.000413
      g+4     :     0.002383
      g-4     :     0.003386

  3 C s       :     2.570540  s :     2.570540
      pz      :     0.686471  p :     2.616144
      px      :     0.969249
      py      :     0.960424
      dz2     :     0.056876  d :     0.788892
      dxz     :     0.126821
      dyz     :     0.143796
      dx2y2   :     0.222806
      dxy     :     0.238593
      f0      :     0.013763  f :     0.204695
      f+1     :     0.010821
      f-1     :     0.011125
      f+2     :     0.021314
      f-2     :     0.034995
      f+3     :     0.051921
      f-3     :     0.060755
      g0      :     0.000643  g :     0.022057
      g+1     :     0.002593
      g-1     :     0.002946
      g+2     :     0.001734
      g-2     :     0.002017
      g+3     :     0.001449
      g-3     :     0.000956
      g+4     :     0.004608
      g-4     :     0.005111

  4 C s       :     2.578512  s :     2.578512
      pz      :     0.793143  p :     2.727777
      px      :     0.964675
      py      :     0.969959
      dz2     :     0.038403  d :     0.466060
      dxz     :     0.030699
      dyz     :     0.071162
      dx2y2   :     0.167246
      dxy     :     0.158550
      f0      :     0.007718  f :     0.112389
      f+1     :     0.006956
      f-1     :     0.008333
      f+2     :     0.009069
      f-2     :     0.015420
      f+3     :     0.032282
      f-3     :     0.032611
      g0      :     0.000425  g :     0.011973
      g+1     :     0.000860
      g-1     :     0.001182
      g+2     :     0.001208
      g-2     :     0.001297
      g+3     :     0.000508
      g-3     :     0.000717
      g+4     :     0.002553
      g-4     :     0.003223

  5 C s       :     2.580071  s :     2.580071
      pz      :     0.741882  p :     2.624575
      px      :     0.909056
      py      :     0.973637
      dz2     :     0.046430  d :     0.608629
      dxz     :     0.146527
      dyz     :     0.030056
      dx2y2   :     0.226417
      dxy     :     0.159199
      f0      :     0.010115  f :     0.157714
      f+1     :     0.011925
      f-1     :     0.007276
      f+2     :     0.020337
      f-2     :     0.023224
      f+3     :     0.041477
      f-3     :     0.043359
      g0      :     0.000612  g :     0.018830
      g+1     :     0.003780
      g-1     :     0.000824
      g+2     :     0.001937
      g-2     :     0.001584
      g+3     :     0.001010
      g-3     :     0.000848
      g+4     :     0.003848
      g-4     :     0.004388

  6 H s       :     0.784194  s :     0.784194
      pz      :     0.049466  p :     0.181465
      px      :     0.095060
      py      :     0.036939
      dz2     :     0.004920  d :     0.064564
      dxz     :     0.020542
      dyz     :     0.000997
      dx2y2   :     0.016297
      dxy     :     0.021809
      f0      :     0.001078  f :     0.009648
      f+1     :     0.000996
      f-1     :     0.000276
      f+2     :     0.001611
      f-2     :     0.000285
      f+3     :     0.002384
      f-3     :     0.003018

  7 H s       :     0.769588  s :     0.769588
      pz      :     0.049217  p :     0.196913
      px      :     0.044282
      py      :     0.103414
      dz2     :     0.005008  d :     0.065362
      dxz     :     0.001745
      dyz     :     0.019763
      dx2y2   :     0.017321
      dxy     :     0.021524
      f0      :     0.001069  f :     0.009689
      f+1     :     0.000320
      f-1     :     0.000986
      f+2     :     0.001295
      f-2     :     0.000592
      f+3     :     0.002517
      f-3     :     0.002910

  8 N s       :     2.700126  s :     2.700126
      pz      :     1.156330  p :     3.320798
      px      :     1.033667
      py      :     1.130800
      dz2     :     0.032584  d :     0.437127
      dxz     :     0.074921
      dyz     :     0.020492
      dx2y2   :     0.139859
      dxy     :     0.169271
      f0      :     0.006740  f :     0.083727
      f+1     :     0.006846
      f-1     :     0.003633
      f+2     :     0.009176
      f-2     :     0.006437
      f+3     :     0.018340
      f-3     :     0.032556
      g0      :     0.000167  g :     0.005614
      g+1     :     0.000825
      g-1     :     0.000254
      g+2     :     0.000666
      g-2     :     0.000653
      g+3     :     0.000431
      g-3     :     0.000142
      g+4     :     0.000938
      g-4     :     0.001538

  9 H s       :     0.775465  s :     0.775465
      pz      :     0.054123  p :     0.195005
      px      :     0.093837
      py      :     0.047046
      dz2     :     0.004844  d :     0.066827
      dxz     :     0.020873
      dyz     :     0.001532
      dx2y2   :     0.017170
      dxy     :     0.022408
      f0      :     0.001146  f :     0.009914
      f+1     :     0.000981
      f-1     :     0.000314
      f+2     :     0.001431
      f-2     :     0.000531
      f+3     :     0.002847
      f-3     :     0.002665

 10 H s       :     0.787529  s :     0.787529
      pz      :     0.049913  p :     0.182815
      px      :     0.038569
      py      :     0.094333
      dz2     :     0.005067  d :     0.064868
      dxz     :     0.001514
      dyz     :     0.019842
      dx2y2   :     0.016827
      dxy     :     0.021618
      f0      :     0.001051  f :     0.009640
      f+1     :     0.000290
      f-1     :     0.001009
      f+2     :     0.001472
      f-2     :     0.000410
      f+3     :     0.002870
      f-3     :     0.002538

 11 C s       :     2.546215  s :     2.546215
      pz      :     0.967040  p :     2.682587
      px      :     0.859872
      py      :     0.855675
      dz2     :     0.075439  d :     0.428915
      dxz     :     0.121038
      dyz     :     0.038261
      dx2y2   :     0.085659
      dxy     :     0.108518
      f0      :     0.013203  f :     0.106194
      f+1     :     0.011296
      f-1     :     0.010174
      f+2     :     0.007350
      f-2     :     0.020411
      f+3     :     0.023906
      f-3     :     0.019854
      g0      :     0.000309  g :     0.007904
      g+1     :     0.000752
      g-1     :     0.000964
      g+2     :     0.000543
      g-2     :     0.000688
      g+3     :     0.000713
      g-3     :     0.000658
      g+4     :     0.001218
      g-4     :     0.002058

 12 H s       :     0.786852  s :     0.786852
      pz      :     0.057444  p :     0.187333
      px      :     0.052162
      py      :     0.077727
      dz2     :     0.005855  d :     0.067285
      dxz     :     0.007078
      dyz     :     0.019645
      dx2y2   :     0.017337
      dxy     :     0.017370
      f0      :     0.001184  f :     0.009483
      f+1     :     0.000370
      f-1     :     0.001277
      f+2     :     0.000710
      f-2     :     0.001587
      f+3     :     0.001872
      f-3     :     0.002482

 13 H s       :     0.788426  s :     0.788426
      pz      :     0.084470  p :     0.186892
      px      :     0.056325
      py      :     0.046098
      dz2     :     0.020951  d :     0.065904
      dxz     :     0.018125
      dyz     :     0.016693
      dx2y2   :     0.003273
      dxy     :     0.006863
      f0      :     0.002897  f :     0.009280
      f+1     :     0.002216
      f-1     :     0.001366
      f+2     :     0.000971
      f-2     :     0.001542
      f+3     :     0.000078
      f-3     :     0.000210

 14 H s       :     0.787229  s :     0.787229
      pz      :     0.074470  p :     0.186624
      px      :     0.066281
      py      :     0.045874
      dz2     :     0.022632  d :     0.066367
      dxz     :     0.013081
      dyz     :     0.008951
      dx2y2   :     0.008269
      dxy     :     0.013434
      f0      :     0.002026  f :     0.009361
      f+1     :     0.002245
      f-1     :     0.000297
      f+2     :     0.001607
      f-2     :     0.001785
      f+3     :     0.000561
      f-3     :     0.000841

 15 H s       :     0.703159  s :     0.703159
      pz      :     0.085224  p :     0.449198
      px      :     0.079992
      py      :     0.283981
      dz2     :     0.011212  d :     0.120492
      dxz     :     0.005060
      dyz     :     0.040460
      dx2y2   :     0.031253
      dxy     :     0.032505
      f0      :     0.002781  f :     0.020198
      f+1     :     0.000583
      f-1     :     0.002211
      f+2     :     0.003114
      f-2     :     0.001925
      f+3     :     0.004733
      f-3     :     0.004850

 16 N s       :     2.878837  s :     2.878837
      pz      :     0.945798  p :     3.363639
      px      :     1.034831
      py      :     1.383009
      dz2     :     0.031095  d :     0.403938
      dxz     :     0.114823
      dyz     :     0.017530
      dx2y2   :     0.134893
      dxy     :     0.105597
      f0      :     0.006008  f :     0.085761
      f+1     :     0.006882
      f-1     :     0.002751
      f+2     :     0.013168
      f-2     :     0.009973
      f+3     :     0.017521
      f-3     :     0.029458
      g0      :     0.000226  g :     0.006448
      g+1     :     0.001372
      g-1     :     0.000191
      g+2     :     0.000604
      g-2     :     0.000513
      g+3     :     0.000426
      g-3     :     0.000198
      g+4     :     0.001422
      g-4     :     0.001495

 17 C s       :     2.621091  s :     2.621091
      pz      :     0.732862  p :     2.694167
      px      :     0.969088
      py      :     0.992216
      dz2     :     0.051275  d :     0.598557
      dxz     :     0.073636
      dyz     :     0.047564
      dx2y2   :     0.248394
      dxy     :     0.177688
      f0      :     0.010287  f :     0.151265
      f+1     :     0.011025
      f-1     :     0.009150
      f+2     :     0.008997
      f-2     :     0.018207
      f+3     :     0.040101
      f-3     :     0.053498
      g0      :     0.000699  g :     0.018853
      g+1     :     0.001591
      g-1     :     0.001870
      g+2     :     0.001832
      g-2     :     0.001865
      g+3     :     0.001440
      g-3     :     0.000568
      g+4     :     0.002992
      g-4     :     0.005997

 18 C s       :     2.620602  s :     2.620602
      pz      :     0.654977  p :     2.626683
      px      :     0.986620
      py      :     0.985086
      dz2     :     0.073215  d :     0.944697
      dxz     :     0.114753
      dyz     :     0.132811
      dx2y2   :     0.351591
      dxy     :     0.272327
      f0      :     0.015764  f :     0.260442
      f+1     :     0.013900
      f-1     :     0.017272
      f+2     :     0.024028
      f-2     :     0.035164
      f+3     :     0.050643
      f-3     :     0.103672
      g0      :     0.002145  g :     0.034877
      g+1     :     0.002377
      g-1     :     0.003213
      g+2     :     0.002444
      g-2     :     0.003758
      g+3     :     0.003422
      g-3     :     0.002251
      g+4     :     0.006545
      g-4     :     0.008722

 19 H s       :     0.796525  s :     0.796525
      pz      :     0.042946  p :     0.185830
      px      :     0.043928
      py      :     0.098956
      dz2     :     0.005159  d :     0.063990
      dxz     :     0.001371
      dyz     :     0.018844
      dx2y2   :     0.017821
      dxy     :     0.020794
      f0      :     0.001005  f :     0.009234
      f+1     :     0.000295
      f-1     :     0.000942
      f+2     :     0.001315
      f-2     :     0.000473
      f+3     :     0.002434
      f-3     :     0.002769

 20 O s       :     3.247977  s :     3.247977
      pz      :     1.188154  p :     4.238347
      px      :     1.537497
      py      :     1.512697
      dz2     :     0.009887  d :     0.102258
      dxz     :     0.008611
      dyz     :     0.013693
      dx2y2   :     0.039658
      dxy     :     0.030409
      f0      :     0.001419  f :     0.022054
      f+1     :     0.001272
      f-1     :     0.001780
      f+2     :     0.001162
      f-2     :     0.002982
      f+3     :     0.005039
      f-3     :     0.008400
      g0      :     0.000061  g :     0.001229
      g+1     :     0.000054
      g-1     :     0.000082
      g+2     :     0.000050
      g-2     :     0.000113
      g+3     :     0.000124
      g-3     :     0.000088
      g+4     :     0.000276
      g-4     :     0.000381

 21 C s       :     2.574410  s :     2.574410
      pz      :     0.897525  p :     2.737651
      px      :     0.902267
      py      :     0.937859
      dz2     :     0.121079  d :     0.621089
      dxz     :     0.097564
      dyz     :     0.111232
      dx2y2   :     0.142682
      dxy     :     0.148532
      f0      :     0.013820  f :     0.154567
      f+1     :     0.018570
      f-1     :     0.018562
      f+2     :     0.027291
      f-2     :     0.021227
      f+3     :     0.022428
      f-3     :     0.032668
      g0      :     0.000954  g :     0.014396
      g+1     :     0.001150
      g-1     :     0.001526
      g+2     :     0.001694
      g-2     :     0.001396
      g+3     :     0.001894
      g-3     :     0.002333
      g+4     :     0.001916
      g-4     :     0.001534

 22 C s       :     2.579565  s :     2.579565
      pz      :     0.849910  p :     2.679425
      px      :     0.880367
      py      :     0.949148
      dz2     :     0.063226  d :     0.507963
      dxz     :     0.075215
      dyz     :     0.118763
      dx2y2   :     0.121595
      dxy     :     0.129165
      f0      :     0.013630  f :     0.117183
      f+1     :     0.016708
      f-1     :     0.008497
      f+2     :     0.016052
      f-2     :     0.017697
      f+3     :     0.016836
      f-3     :     0.027762
      g0      :     0.000871  g :     0.011692
      g+1     :     0.001247
      g-1     :     0.000957
      g+2     :     0.001265
      g-2     :     0.000910
      g+3     :     0.001989
      g-3     :     0.001051
      g+4     :     0.002120
      g-4     :     0.001283

 23 C s       :     2.585836  s :     2.585836
      pz      :     0.869056  p :     2.712207
      px      :     0.875059
      py      :     0.968093
      dz2     :     0.067729  d :     0.504004
      dxz     :     0.081080
      dyz     :     0.120158
      dx2y2   :     0.126040
      dxy     :     0.108997
      f0      :     0.016726  f :     0.114021
      f+1     :     0.008644
      f-1     :     0.013233
      f+2     :     0.019274
      f-2     :     0.015844
      f+3     :     0.012566
      f-3     :     0.027733
      g0      :     0.000755  g :     0.011550
      g+1     :     0.000701
      g-1     :     0.001763
      g+2     :     0.001086
      g-2     :     0.001190
      g+3     :     0.001533
      g-3     :     0.001495
      g+4     :     0.001858
      g-4     :     0.001169

 24 C s       :     2.587442  s :     2.587442
      pz      :     0.882107  p :     2.703685
      px      :     0.895055
      py      :     0.926523
      dz2     :     0.116140  d :     0.510327
      dxz     :     0.094079
      dyz     :     0.081044
      dx2y2   :     0.104777
      dxy     :     0.114287
      f0      :     0.010157  f :     0.114616
      f+1     :     0.017537
      f-1     :     0.015504
      f+2     :     0.020743
      f-2     :     0.017959
      f+3     :     0.015292
      f-3     :     0.017423
      g0      :     0.000800  g :     0.011518
      g+1     :     0.001222
      g-1     :     0.001032
      g+2     :     0.001610
      g-2     :     0.001307
      g+3     :     0.001677
      g-3     :     0.002186
      g+4     :     0.000672
      g-4     :     0.001012

 25 C s       :     2.585453  s :     2.585453
      pz      :     0.869571  p :     2.719598
      px      :     0.905907
      py      :     0.944120
      dz2     :     0.064008  d :     0.506681
      dxz     :     0.076241
      dyz     :     0.122624
      dx2y2   :     0.116247
      dxy     :     0.127561
      f0      :     0.013708  f :     0.114082
      f+1     :     0.016618
      f-1     :     0.008244
      f+2     :     0.015937
      f-2     :     0.017509
      f+3     :     0.015759
      f-3     :     0.026307
      g0      :     0.000847  g :     0.011539
      g+1     :     0.001303
      g-1     :     0.000916
      g+2     :     0.001279
      g-2     :     0.000937
      g+3     :     0.002004
      g-3     :     0.001015
      g+4     :     0.002013
      g-4     :     0.001226

 26 C s       :     2.578779  s :     2.578779
      pz      :     0.863711  p :     2.694966
      px      :     0.871617
      py      :     0.959638
      dz2     :     0.071765  d :     0.512434
      dxz     :     0.085015
      dyz     :     0.119307
      dx2y2   :     0.125145
      dxy     :     0.111202
      f0      :     0.017406  f :     0.116755
      f+1     :     0.008734
      f-1     :     0.013991
      f+2     :     0.019575
      f-2     :     0.015908
      f+3     :     0.012860
      f-3     :     0.028280
      g0      :     0.000763  g :     0.011642
      g+1     :     0.000702
      g-1     :     0.001789
      g+2     :     0.001164
      g-2     :     0.001166
      g+3     :     0.001571
      g-3     :     0.001486
      g+4     :     0.001833
      g-4     :     0.001167

 27 H s       :     0.785407  s :     0.785407
      pz      :     0.067049  p :     0.186400
      px      :     0.050181
      py      :     0.069170
      dz2     :     0.015740  d :     0.064970
      dxz     :     0.011425
      dyz     :     0.013474
      dx2y2   :     0.013549
      dxy     :     0.010781
      f0      :     0.001021  f :     0.009586
      f+1     :     0.000859
      f-1     :     0.001908
      f+2     :     0.002130
      f-2     :     0.001762
      f+3     :     0.000776
      f-3     :     0.001130

 28 H s       :     0.797870  s :     0.797870
      pz      :     0.064147  p :     0.187572
      px      :     0.076272
      py      :     0.047152
      dz2     :     0.014725  d :     0.064764
      dxz     :     0.014215
      dyz     :     0.008728
      dx2y2   :     0.011881
      dxy     :     0.015215
      f0      :     0.000764  f :     0.009629
      f+1     :     0.002443
      f-1     :     0.000326
      f+2     :     0.001691
      f-2     :     0.001924
      f+3     :     0.001219
      f-3     :     0.001263

 29 H s       :     0.799244  s :     0.799244
      pz      :     0.047818  p :     0.187181
      px      :     0.055699
      py      :     0.083664
      dz2     :     0.005101  d :     0.064480
      dxz     :     0.004383
      dyz     :     0.018670
      dx2y2   :     0.018855
      dxy     :     0.017470
      f0      :     0.001202  f :     0.009577
      f+1     :     0.000385
      f-1     :     0.001008
      f+2     :     0.000911
      f-2     :     0.001228
      f+3     :     0.001901
      f-3     :     0.002941

 30 H s       :     0.799827  s :     0.799827
      pz      :     0.069956  p :     0.188838
      px      :     0.053611
      py      :     0.065270
      dz2     :     0.016522  d :     0.065001
      dxz     :     0.011873
      dyz     :     0.013165
      dx2y2   :     0.012977
      dxy     :     0.010464
      f0      :     0.001118  f :     0.009652
      f+1     :     0.000861
      f-1     :     0.001948
      f+2     :     0.002155
      f-2     :     0.001768
      f+3     :     0.000740
      f-3     :     0.001061

 31 H s       :     0.789140  s :     0.789140
      pz      :     0.064227  p :     0.191905
      px      :     0.079224
      py      :     0.048453
      dz2     :     0.015099  d :     0.066145
      dxz     :     0.015045
      dyz     :     0.009037
      dx2y2   :     0.011681
      dxy     :     0.015284
      f0      :     0.000815  f :     0.009687
      f+1     :     0.002496
      f-1     :     0.000334
      f+2     :     0.001705
      f-2     :     0.001948
      f+3     :     0.001147
      f-3     :     0.001241

 32 Cls       :     5.886576  s :     5.886576
      pz      :     3.974288  p :    11.683980
      px      :     3.918560
      py      :     3.791132
      dz2     :     0.003154  d :     0.013963
      dxz     :     0.000080
      dyz     :     0.000892
      dx2y2   :     0.004699
      dxy     :     0.005138
      f0      :     0.000048  f :     0.002807
      f+1     :     0.000153
      f-1     :     0.000827
      f+2     :     0.000046
      f-2     :     0.000040
      f+3     :     0.001431
      f-3     :     0.000262
      g0      :     0.000017  g :     0.000143
      g+1     :     0.000001
      g-1     :     0.000006
      g+2     :     0.000019
      g-2     :     0.000019
      g+3     :     0.000005
      g-3     :     0.000001
      g+4     :     0.000003
      g-4     :     0.000071


SPIN
  0 N s       :     0.000000  s :     0.000000
      pz      :    -0.000000  p :     0.000000
      px      :     0.000000
      py      :     0.000000
      dz2     :     0.000000  d :     0.000000
      dxz     :     0.000000
      dyz     :     0.000000
      dx2y2   :    -0.000000
      dxy     :     0.000000
      f0      :    -0.000000  f :    -0.000000
      f+1     :    -0.000000
      f-1     :    -0.000000
      f+2     :     0.000000
      f-2     :    -0.000000
      f+3     :     0.000000
      f-3     :     0.000000
      g0      :    -0.000000  g :     0.000000
      g+1     :     0.000000
      g-1     :     0.000000
      g+2     :     0.000000
      g-2     :     0.000000
      g+3     :     0.000000
      g-3     :    -0.000000
      g+4     :     0.000000
      g-4     :    -0.000000

  1 C s       :    -0.000000  s :    -0.000000
      pz      :     0.000000  p :     0.000000
      px      :     0.000000
      py      :    -0.000000
      dz2     :     0.000000  d :     0.000000
      dxz     :    -0.000000
      dyz     :    -0.000000
      dx2y2   :     0.000000
      dxy     :    -0.000000
      f0      :    -0.000000  f :    -0.000000
      f+1     :    -0.000000
      f-1     :    -0.000000
      f+2     :    -0.000000
      f-2     :    -0.000000
      f+3     :    -0.000000
      f-3     :     0.000000
      g0      :    -0.000000  g :     0.000000
      g+1     :    -0.000000
      g-1     :     0.000000
      g+2     :     0.000000
      g-2     :     0.000000
      g+3     :     0.000000
      g-3     :    -0.000000
      g+4     :     0.000000
      g-4     :    -0.000000

  2 C s       :     0.000000  s :     0.000000
      pz      :    -0.000000  p :    -0.000000
      px      :    -0.000000
      py      :     0.000000
      dz2     :    -0.000000  d :    -0.000000
      dxz     :     0.000000
      dyz     :     0.000000
      dx2y2   :    -0.000000
      dxy     :    -0.000000
      f0      :     0.000000  f :    -0.000000
      f+1     :    -0.000000
      f-1     :    -0.000000
      f+2     :     0.000000
      f-2     :     0.000000
      f+3     :     0.000000
      f-3     :    -0.000000
      g0      :    -0.000000  g :     0.000000
      g+1     :     0.000000
      g-1     :     0.000000
      g+2     :    -0.000000
      g-2     :     0.000000
      g+3     :     0.000000
      g-3     :     0.000000
      g+4     :    -0.000000
      g-4     :     0.000000

  3 C s       :     0.000000  s :     0.000000
      pz      :     0.000000  p :     0.000000
      px      :     0.000000
      py      :    -0.000000
      dz2     :    -0.000000  d :    -0.000000
      dxz     :    -0.000000
      dyz     :    -0.000000
      dx2y2   :    -0.000000
      dxy     :    -0.000000
      f0      :    -0.000000  f :    -0.000000
      f+1     :    -0.000000
      f-1     :     0.000000
      f+2     :    -0.000000
      f-2     :    -0.000000
      f+3     :     0.000000
      f-3     :    -0.000000
      g0      :     0.000000  g :     0.000000
      g+1     :    -0.000000
      g-1     :     0.000000
      g+2     :     0.000000
      g-2     :     0.000000
      g+3     :    -0.000000
      g-3     :     0.000000
      g+4     :     0.000000
      g-4     :     0.000000

  4 C s       :    -0.000000  s :    -0.000000
      pz      :    -0.000000  p :    -0.000000
      px      :     0.000000
      py      :    -0.000000
      dz2     :     0.000000  d :     0.000000
      dxz     :     0.000000
      dyz     :     0.000000
      dx2y2   :     0.000000
      dxy     :     0.000000
      f0      :    -0.000000  f :    -0.000000
      f+1     :    -0.000000
      f-1     :    -0.000000
      f+2     :     0.000000
      f-2     :    -0.000000
      f+3     :    -0.000000
      f-3     :     0.000000
      g0      :     0.000000  g :     0.000000
      g+1     :    -0.000000
      g-1     :     0.000000
      g+2     :     0.000000
      g-2     :     0.000000
      g+3     :    -0.000000
      g-3     :     0.000000
      g+4     :    -0.000000
      g-4     :     0.000000

  5 C s       :     0.000000  s :     0.000000
      pz      :     0.000000  p :     0.000000
      px      :     0.000000
      py      :     0.000000
      dz2     :    -0.000000  d :    -0.000000
      dxz     :    -0.000000
      dyz     :     0.000000
      dx2y2   :    -0.000000
      dxy     :     0.000000
      f0      :    -0.000000  f :    -0.000000
      f+1     :    -0.000000
      f-1     :    -0.000000
      f+2     :    -0.000000
      f-2     :    -0.000000
      f+3     :    -0.000000
      f-3     :     0.000000
      g0      :     0.000000  g :    -0.000000
      g+1     :    -0.000000
      g-1     :    -0.000000
      g+2     :    -0.000000
      g-2     :    -0.000000
      g+3     :    -0.000000
      g-3     :    -0.000000
      g+4     :     0.000000
      g-4     :    -0.000000

  6 H s       :    -0.000000  s :    -0.000000
      pz      :     0.000000  p :    -0.000000
      px      :    -0.000000
      py      :     0.000000
      dz2     :    -0.000000  d :     0.000000
      dxz     :     0.000000
      dyz     :    -0.000000
      dx2y2   :     0.000000
      dxy     :    -0.000000
      f0      :     0.000000  f :     0.000000
      f+1     :     0.000000
      f-1     :     0.000000
      f+2     :     0.000000
      f-2     :     0.000000
      f+3     :     0.000000
      f-3     :     0.000000

  7 H s       :     0.000000  s :     0.000000
      pz      :    -0.000000  p :    -0.000000
      px      :    -0.000000
      py      :    -0.000000
      dz2     :     0.000000  d :     0.000000
      dxz     :    -0.000000
      dyz     :    -0.000000
      dx2y2   :    -0.000000
      dxy     :     0.000000
      f0      :    -0.000000  f :    -0.000000
      f+1     :     0.000000
      f-1     :     0.000000
      f+2     :    -0.000000
      f-2     :    -0.000000
      f+3     :    -0.000000
      f-3     :    -0.000000

  8 N s       :    -0.000000  s :    -0.000000
      pz      :     0.000000  p :    -0.000000
      px      :     0.000000
      py      :    -0.000000
      dz2     :    -0.000000  d :    -0.000000
      dxz     :     0.000000
      dyz     :     0.000000
      dx2y2   :     0.000000
      dxy     :    -0.000000
      f0      :     0.000000  f :    -0.000000
      f+1     :    -0.000000
      f-1     :     0.000000
      f+2     :    -0.000000
      f-2     :    -0.000000
      f+3     :    -0.000000
      f-3     :    -0.000000
      g0      :     0.000000  g :     0.000000
      g+1     :    -0.000000
      g-1     :     0.000000
      g+2     :    -0.000000
      g-2     :     0.000000
      g+3     :     0.000000
      g-3     :     0.000000
      g+4     :     0.000000
      g-4     :     0.000000

  9 H s       :     0.000000  s :     0.000000
      pz      :    -0.000000  p :     0.000000
      px      :     0.000000
      py      :     0.000000
      dz2     :    -0.000000  d :    -0.000000
      dxz     :    -0.000000
      dyz     :    -0.000000
      dx2y2   :    -0.000000
      dxy     :     0.000000
      f0      :    -0.000000  f :    -0.000000
      f+1     :     0.000000
      f-1     :     0.000000
      f+2     :    -0.000000
      f-2     :    -0.000000
      f+3     :    -0.000000
      f-3     :    -0.000000

 10 H s       :    -0.000000  s :    -0.000000
      pz      :     0.000000  p :    -0.000000
      px      :     0.000000
      py      :    -0.000000
      dz2     :     0.000000  d :     0.000000
      dxz     :     0.000000
      dyz     :    -0.000000
      dx2y2   :    -0.000000
      dxy     :     0.000000
      f0      :     0.000000  f :    -0.000000
      f+1     :    -0.000000
      f-1     :    -0.000000
      f+2     :     0.000000
      f-2     :     0.000000
      f+3     :    -0.000000
      f-3     :    -0.000000

 11 C s       :    -0.000000  s :    -0.000000
      pz      :    -0.000000  p :    -0.000000
      px      :     0.000000
      py      :    -0.000000
      dz2     :    -0.000000  d :     0.000000
      dxz     :     0.000000
      dyz     :    -0.000000
      dx2y2   :     0.000000
      dxy     :    -0.000000
      f0      :     0.000000  f :     0.000000
      f+1     :     0.000000
      f-1     :    -0.000000
      f+2     :     0.000000
      f-2     :    -0.000000
      f+3     :     0.000000
      f-3     :     0.000000
      g0      :    -0.000000  g :    -0.000000
      g+1     :     0.000000
      g-1     :    -0.000000
      g+2     :     0.000000
      g-2     :    -0.000000
      g+3     :    -0.000000
      g-3     :     0.000000
      g+4     :    -0.000000
      g-4     :    -0.000000

 12 H s       :     0.000000  s :     0.000000
      pz      :     0.000000  p :     0.000000
      px      :     0.000000
      py      :    -0.000000
      dz2     :     0.000000  d :     0.000000
      dxz     :     0.000000
      dyz     :     0.000000
      dx2y2   :     0.000000
      dxy     :     0.000000
      f0      :     0.000000  f :     0.000000
      f+1     :     0.000000
      f-1     :     0.000000
      f+2     :     0.000000
      f-2     :     0.000000
      f+3     :    -0.000000
      f-3     :     0.000000

 13 H s       :     0.000000  s :     0.000000
      pz      :     0.000000  p :     0.000000
      px      :    -0.000000
      py      :     0.000000
      dz2     :     0.000000  d :     0.000000
      dxz     :     0.000000
      dyz     :    -0.000000
      dx2y2   :     0.000000
      dxy     :    -0.000000
      f0      :    -0.000000  f :     0.000000
      f+1     :     0.000000
      f-1     :     0.000000
      f+2     :     0.000000
      f-2     :    -0.000000
      f+3     :    -0.000000
      f-3     :     0.000000

 14 H s       :     0.000000  s :     0.000000
      pz      :    -0.000000  p :     0.000000
      px      :     0.000000
      py      :     0.000000
      dz2     :    -0.000000  d :    -0.000000
      dxz     :     0.000000
      dyz     :    -0.000000
      dx2y2   :    -0.000000
      dxy     :     0.000000
      f0      :     0.000000  f :    -0.000000
      f+1     :     0.000000
      f-1     :     0.000000
      f+2     :    -0.000000
      f-2     :    -0.000000
      f+3     :    -0.000000
      f-3     :     0.000000

 15 H s       :     0.000000  s :     0.000000
      pz      :     0.000000  p :     0.000000
      px      :    -0.000000
      py      :     0.000000
      dz2     :    -0.000000  d :    -0.000000
      dxz     :    -0.000000
      dyz     :    -0.000000
      dx2y2   :    -0.000000
      dxy     :    -0.000000
      f0      :    -0.000000  f :     0.000000
      f+1     :     0.000000
      f-1     :     0.000000
      f+2     :     0.000000
      f-2     :    -0.000000
      f+3     :    -0.000000
      f-3     :     0.000000

 16 N s       :     0.000000  s :     0.000000
      pz      :    -0.000000  p :     0.000000
      px      :    -0.000000
      py      :     0.000000
      dz2     :    -0.000000  d :    -0.000000
      dxz     :    -0.000000
      dyz     :     0.000000
      dx2y2   :     0.000000
      dxy     :    -0.000000
      f0      :     0.000000  f :     0.000000
      f+1     :     0.000000
      f-1     :    -0.000000
      f+2     :    -0.000000
      f-2     :     0.000000
      f+3     :     0.000000
      f-3     :    -0.000000
      g0      :    -0.000000  g :    -0.000000
      g+1     :    -0.000000
      g-1     :     0.000000
      g+2     :    -0.000000
      g-2     :    -0.000000
      g+3     :     0.000000
      g-3     :    -0.000000
      g+4     :     0.000000
      g-4     :    -0.000000

 17 C s       :    -0.000000  s :    -0.000000
      pz      :     0.000000  p :    -0.000000
      px      :    -0.000000
      py      :    -0.000000
      dz2     :     0.000000  d :    -0.000000
      dxz     :     0.000000
      dyz     :    -0.000000
      dx2y2   :    -0.000000
      dxy     :    -0.000000
      f0      :     0.000000  f :     0.000000
      f+1     :    -0.000000
      f-1     :     0.000000
      f+2     :    -0.000000
      f-2     :     0.000000
      f+3     :     0.000000
      f-3     :     0.000000
      g0      :    -0.000000  g :     0.000000
      g+1     :    -0.000000
      g-1     :    -0.000000
      g+2     :     0.000000
      g-2     :    -0.000000
      g+3     :    -0.000000
      g-3     :    -0.000000
      g+4     :     0.000000
      g-4     :     0.000000

 18 C s       :    -0.000000  s :    -0.000000
      pz      :    -0.000000  p :    -0.000000
      px      :     0.000000
      py      :    -0.000000
      dz2     :    -0.000000  d :     0.000000
      dxz     :     0.000000
      dyz     :    -0.000000
      dx2y2   :     0.000000
      dxy     :     0.000000
      f0      :    -0.000000  f :     0.000000
      f+1     :    -0.000000
      f-1     :     0.000000
      f+2     :    -0.000000
      f-2     :     0.000000
      f+3     :     0.000000
      f-3     :    -0.000000
      g0      :     0.000000  g :     0.000000
      g+1     :    -0.000000
      g-1     :     0.000000
      g+2     :    -0.000000
      g-2     :     0.000000
      g+3     :     0.000000
      g-3     :     0.000000
      g+4     :     0.000000
      g-4     :     0.000000

 19 H s       :     0.000000  s :     0.000000
      pz      :    -0.000000  p :     0.000000
      px      :    -0.000000
      py      :     0.000000
      dz2     :    -0.000000  d :     0.000000
      dxz     :     0.000000
      dyz     :     0.000000
      dx2y2   :    -0.000000
      dxy     :     0.000000
      f0      :     0.000000  f :    -0.000000
      f+1     :    -0.000000
      f-1     :    -0.000000
      f+2     :     0.000000
      f-2     :    -0.000000
      f+3     :    -0.000000
      f-3     :     0.000000

 20 O s       :     0.000000  s :     0.000000
      pz      :     0.000000  p :     0.000000
      px      :     0.000000
      py      :    -0.000000
      dz2     :    -0.000000  d :     0.000000
      dxz     :    -0.000000
      dyz     :    -0.000000
      dx2y2   :    -0.000000
      dxy     :     0.000000
      f0      :     0.000000  f :    -0.000000
      f+1     :    -0.000000
      f-1     :    -0.000000
      f+2     :    -0.000000
      f-2     :    -0.000000
      f+3     :    -0.000000
      f-3     :     0.000000
      g0      :     0.000000  g :    -0.000000
      g+1     :    -0.000000
      g-1     :    -0.000000
      g+2     :     0.000000
      g-2     :    -0.000000
      g+3     :    -0.000000
      g-3     :    -0.000000
      g+4     :    -0.000000
      g-4     :    -0.000000

 21 C s       :     0.000000  s :     0.000000
      pz      :     0.000000  p :     0.000000
      px      :     0.000000
      py      :     0.000000
      dz2     :    -0.000000  d :     0.000000
      dxz     :     0.000000
      dyz     :     0.000000
      dx2y2   :     0.000000
      dxy     :     0.000000
      f0      :    -0.000000  f :    -0.000000
      f+1     :     0.000000
      f-1     :    -0.000000
      f+2     :    -0.000000
      f-2     :     0.000000
      f+3     :    -0.000000
      f-3     :    -0.000000
      g0      :    -0.000000  g :    -0.000000
      g+1     :     0.000000
      g-1     :    -0.000000
      g+2     :     0.000000
      g-2     :    -0.000000
      g+3     :     0.000000
      g-3     :    -0.000000
      g+4     :    -0.000000
      g-4     :    -0.000000

 22 C s       :    -0.000000  s :    -0.000000
      pz      :     0.000000  p :    -0.000000
      px      :    -0.000000
      py      :    -0.000000
      dz2     :     0.000000  d :     0.000000
      dxz     :     0.000000
      dyz     :     0.000000
      dx2y2   :    -0.000000
      dxy     :     0.000000
      f0      :     0.000000  f :     0.000000
      f+1     :    -0.000000
      f-1     :     0.000000
      f+2     :    -0.000000
      f-2     :     0.000000
      f+3     :     0.000000
      f-3     :     0.000000
      g0      :     0.000000  g :    -0.000000
      g+1     :    -0.000000
      g-1     :     0.000000
      g+2     :    -0.000000
      g-2     :    -0.000000
      g+3     :    -0.000000
      g-3     :    -0.000000
      g+4     :    -0.000000
      g-4     :     0.000000

 23 C s       :    -0.000000  s :    -0.000000
      pz      :     0.000000  p :     0.000000
      px      :    -0.000000
      py      :     0.000000
      dz2     :    -0.000000  d :     0.000000
      dxz     :     0.000000
      dyz     :     0.000000
      dx2y2   :    -0.000000
      dxy     :     0.000000
      f0      :    -0.000000  f :     0.000000
      f+1     :    -0.000000
      f-1     :    -0.000000
      f+2     :     0.000000
      f-2     :     0.000000
      f+3     :    -0.000000
      f-3     :     0.000000
      g0      :    -0.000000  g :    -0.000000
      g+1     :    -0.000000
      g-1     :     0.000000
      g+2     :     0.000000
      g-2     :    -0.000000
      g+3     :    -0.000000
      g-3     :    -0.000000
      g+4     :    -0.000000
      g-4     :    -0.000000

 24 C s       :    -0.000000  s :    -0.000000
      pz      :     0.000000  p :     0.000000
      px      :     0.000000
      py      :    -0.000000
      dz2     :     0.000000  d :     0.000000
      dxz     :     0.000000
      dyz     :    -0.000000
      dx2y2   :     0.000000
      dxy     :     0.000000
      f0      :    -0.000000  f :    -0.000000
      f+1     :     0.000000
      f-1     :    -0.000000
      f+2     :     0.000000
      f-2     :    -0.000000
      f+3     :    -0.000000
      f-3     :    -0.000000
      g0      :     0.000000  g :    -0.000000
      g+1     :    -0.000000
      g-1     :    -0.000000
      g+2     :    -0.000000
      g-2     :    -0.000000
      g+3     :    -0.000000
      g-3     :    -0.000000
      g+4     :     0.000000
      g-4     :    -0.000000

 25 C s       :     0.000000  s :     0.000000
      pz      :     0.000000  p :     0.000000
      px      :    -0.000000
      py      :     0.000000
      dz2     :    -0.000000  d :     0.000000
      dxz     :     0.000000
      dyz     :     0.000000
      dx2y2   :     0.000000
      dxy     :     0.000000
      f0      :    -0.000000  f :    -0.000000
      f+1     :    -0.000000
      f-1     :    -0.000000
      f+2     :    -0.000000
      f-2     :    -0.000000
      f+3     :    -0.000000
      f-3     :     0.000000
      g0      :    -0.000000  g :     0.000000
      g+1     :    -0.000000
      g-1     :    -0.000000
      g+2     :     0.000000
      g-2     :     0.000000
      g+3     :     0.000000
      g-3     :    -0.000000
      g+4     :     0.000000
      g-4     :     0.000000

 26 C s       :    -0.000000  s :    -0.000000
      pz      :    -0.000000  p :    -0.000000
      px      :    -0.000000
      py      :    -0.000000
      dz2     :     0.000000  d :     0.000000
      dxz     :    -0.000000
      dyz     :     0.000000
      dx2y2   :    -0.000000
      dxy     :     0.000000
      f0      :     0.000000  f :     0.000000
      f+1     :    -0.000000
      f-1     :     0.000000
      f+2     :    -0.000000
      f-2     :     0.000000
      f+3     :     0.000000
      f-3     :     0.000000
      g0      :    -0.000000  g :     0.000000
      g+1     :     0.000000
      g-1     :     0.000000
      g+2     :    -0.000000
      g-2     :     0.000000
      g+3     :     0.000000
      g-3     :     0.000000
      g+4     :     0.000000
      g-4     :    -0.000000

 27 H s       :    -0.000000  s :    -0.000000
      pz      :    -0.000000  p :     0.000000
      px      :    -0.000000
      py      :     0.000000
      dz2     :    -0.000000  d :     0.000000
      dxz     :    -0.000000
      dyz     :     0.000000
      dx2y2   :     0.000000
      dxy     :    -0.000000
      f0      :    -0.000000  f :     0.000000
      f+1     :     0.000000
      f-1     :     0.000000
      f+2     :     0.000000
      f-2     :     0.000000
      f+3     :     0.000000
      f-3     :     0.000000

 28 H s       :     0.000000  s :     0.000000
      pz      :    -0.000000  p :     0.000000
      px      :     0.000000
      py      :    -0.000000
      dz2     :    -0.000000  d :     0.000000
      dxz     :    -0.000000
      dyz     :    -0.000000
      dx2y2   :    -0.000000
      dxy     :     0.000000
      f0      :     0.000000  f :     0.000000
      f+1     :     0.000000
      f-1     :    -0.000000
      f+2     :    -0.000000
      f-2     :     0.000000
      f+3     :    -0.000000
      f-3     :     0.000000

 29 H s       :     0.000000  s :     0.000000
      pz      :    -0.000000  p :     0.000000
      px      :    -0.000000
      py      :     0.000000
      dz2     :    -0.000000  d :    -0.000000
      dxz     :     0.000000
      dyz     :    -0.000000
      dx2y2   :    -0.000000
      dxy     :    -0.000000
      f0      :     0.000000  f :    -0.000000
      f+1     :     0.000000
      f-1     :    -0.000000
      f+2     :     0.000000
      f-2     :    -0.000000
      f+3     :    -0.000000
      f-3     :     0.000000

 30 H s       :    -0.000000  s :    -0.000000
      pz      :    -0.000000  p :    -0.000000
      px      :    -0.000000
      py      :     0.000000
      dz2     :     0.000000  d :    -0.000000
      dxz     :    -0.000000
      dyz     :    -0.000000
      dx2y2   :    -0.000000
      dxy     :     0.000000
      f0      :    -0.000000  f :     0.000000
      f+1     :    -0.000000
      f-1     :     0.000000
      f+2     :     0.000000
      f-2     :     0.000000
      f+3     :    -0.000000
      f-3     :     0.000000

 31 H s       :     0.000000  s :     0.000000
      pz      :    -0.000000  p :    -0.000000
      px      :    -0.000000
      py      :     0.000000
      dz2     :     0.000000  d :    -0.000000
      dxz     :     0.000000
      dyz     :     0.000000
      dx2y2   :    -0.000000
      dxy     :    -0.000000
      f0      :    -0.000000  f :    -0.000000
      f+1     :    -0.000000
      f-1     :    -0.000000
      f+2     :     0.000000
      f-2     :    -0.000000
      f+3     :     0.000000
      f-3     :    -0.000000

 32 Cls       :    -0.000000  s :    -0.000000
      pz      :    -0.000000  p :    -0.000000
      px      :    -0.000000
      py      :    -0.000000
      dz2     :     0.000000  d :     0.000000
      dxz     :     0.000000
      dyz     :    -0.000000
      dx2y2   :     0.000000
      dxy     :     0.000000
      f0      :    -0.000000  f :    -0.000000
      f+1     :    -0.000000
      f-1     :     0.000000
      f+2     :    -0.000000
      f-2     :     0.000000
      f+3     :    -0.000000
      f-3     :     0.000000
      g0      :    -0.000000  g :    -0.000000
      g+1     :     0.000000
      g-1     :     0.000000
      g+2     :    -0.000000
      g-2     :     0.000000
      g+3     :     0.000000
      g-3     :    -0.000000
      g+4     :     0.000000
      g-4     :    -0.000000


                      *****************************
                      * MAYER POPULATION ANALYSIS *
                      *****************************

  NA   - Mulliken gross atomic population
  ZA   - Total nuclear charge
  QA   - Mulliken gross atomic charge
  VA   - Mayer's total valence
  BVA  - Mayer's bonded valence
  FA   - Mayer's free valence

  ATOM       NA         ZA         QA         VA         BVA        FA
  0 N      7.2578     7.0000    -0.2578     3.4092     3.4092     0.0000
  1 C      5.8480     6.0000     0.1520     3.6208     3.6208    -0.0000
  2 C      6.0791     6.0000    -0.0791     3.6533     3.6533    -0.0000
  3 C      5.7047     6.0000     0.2953     3.5499     3.5499    -0.0000
  4 C      6.0937     6.0000    -0.0937     3.6818     3.6818     0.0000
  5 C      5.8608     6.0000     0.1392     3.6568     3.6568     0.0000
  6 H      0.9097     1.0000     0.0903     0.9846     0.9846    -0.0000
  7 H      0.9158     1.0000     0.0842     1.0766     1.0766     0.0000
  8 N      7.0632     7.0000    -0.0632     3.1163     3.1163     0.0000
  9 H      0.9149     1.0000     0.0851     1.0138     1.0138     0.0000
 10 H      0.9165     1.0000     0.0835     0.9866     0.9866     0.0000
 11 C      5.9478     6.0000     0.0522     3.7897     3.7897     0.0000
 12 H      0.9448     1.0000     0.0552     1.0017     1.0017     0.0000
 13 H      0.9177     1.0000     0.0823     0.9883     0.9883    -0.0000
 14 H      0.9384     1.0000     0.0616     0.9914     0.9914     0.0000
 15 H      0.8298     1.0000     0.1702     1.1828     1.1828    -0.0000
 16 N      7.2215     7.0000    -0.2215     2.8370     2.8370     0.0000
 17 C      5.9206     6.0000     0.0794     3.6946     3.6946    -0.0000
 18 C      5.8971     6.0000     0.1029     3.9100     3.9100    -0.0000
 19 H      0.8975     1.0000     0.1025     1.0315     1.0315    -0.0000
 20 O      8.3040     8.0000    -0.3040     2.1084     2.1084    -0.0000
 21 C      5.8164     6.0000     0.1836     3.3901     3.3901    -0.0000
 22 C      6.0639     6.0000    -0.0639     3.7172     3.7172    -0.0000
 23 C      6.0802     6.0000    -0.0802     3.7825     3.7825    -0.0000
 24 C      6.0393     6.0000    -0.0393     3.7745     3.7745    -0.0000
 25 C      6.0996     6.0000    -0.0996     3.7795     3.7795    -0.0000
 26 C      6.0415     6.0000    -0.0415     3.6287     3.6287     0.0000
 27 H      0.9356     1.0000     0.0644     1.0053     1.0053    -0.0000
 28 H      0.9380     1.0000     0.0620     0.9937     0.9937    -0.0000
 29 H      0.9396     1.0000     0.0604     0.9923     0.9923    -0.0000
 30 H      0.9359     1.0000     0.0641     0.9924     0.9924    -0.0000
 31 H      0.9574     1.0000     0.0426     1.0103     1.0103     0.0000
 32 Cl    17.7692    17.0000    -0.7692     0.4198     0.4198    -0.0000

  Mayer bond orders larger than 0.100000
B(  0-N ,  1-C ) :   1.1491 B(  0-N ,  5-C ) :   1.2039 B(  0-N , 11-C ) :   0.8742 
B(  1-C ,  2-C ) :   1.4278 B(  1-C ,  6-H ) :   0.9705 B(  2-C ,  3-C ) :   1.1080 
B(  2-C ,  7-H ) :   0.9583 B(  3-C ,  4-C ) :   1.0976 B(  3-C ,  8-N ) :   1.2380 
B(  4-C ,  5-C ) :   1.4188 B(  4-C ,  9-H ) :   0.9737 B(  5-C , 10-H ) :   0.9666 
B(  8-N , 15-H ) :   0.7856 B(  8-N , 16-N ) :   0.9826 B( 11-C , 12-H ) :   0.9702 
B( 11-C , 13-H ) :   0.9629 B( 11-C , 14-H ) :   0.9658 B( 15-H , 32-Cl) :   0.3449 
B( 16-N , 17-C ) :   1.6966 B( 17-C , 18-C ) :   0.9734 B( 17-C , 19-H ) :   0.9460 
B( 18-C , 20-O ) :   2.0067 B( 18-C , 21-C ) :   0.8803 B( 21-C , 22-C ) :   1.2616 
B( 21-C , 26-C ) :   1.2007 B( 22-C , 23-C ) :   1.3320 B( 22-C , 27-H ) :   0.9754 
B( 23-C , 24-C ) :   1.3214 B( 23-C , 28-H ) :   0.9773 B( 24-C , 25-C ) :   1.3318 
B( 24-C , 29-H ) :   0.9770 B( 25-C , 26-C ) :   1.3216 B( 25-C , 30-H ) :   0.9779 
B( 26-C , 31-H ) :   0.9789 

-------
TIMINGS
-------

Total SCF time: 0 days 0 hours 9 min 23 sec 

Total time                  ....     563.010 sec
Sum of individual times     ....     561.949 sec  ( 99.8%)

SCF preparation             ....       1.729 sec  (  0.3%)
Fock matrix formation       ....     543.392 sec  ( 96.5%)
  Startup                   ....       0.648 sec  (  0.1% of F)
  Split-RI-J                ....       8.094 sec  (  1.5% of F)
  Chain of spheres X        ....     500.138 sec  ( 92.0% of F)
  XC integration            ....      33.228 sec  (  6.1% of F)
    XC Preparation          ....       0.000 sec  (  0.0% of XC)
    Basis function eval.    ....       3.884 sec  ( 11.7% of XC)
    Density eval.           ....      10.335 sec  ( 31.1% of XC)
    XC-Functional eval.     ....       0.280 sec  (  0.8% of XC)
    XC-Potential eval.      ....      16.266 sec  ( 49.0% of XC)
Diagonalization             ....       0.000 sec  (  0.0%)
Density matrix formation    ....       1.127 sec  (  0.2%)
Total Energy calculation    ....       0.644 sec  (  0.1%)
Population analysis         ....       1.787 sec  (  0.3%)
Orbital Transformation      ....       2.806 sec  (  0.5%)
Orbital Orthonormalization  ....       0.000 sec  (  0.0%)
DIIS solution               ....       3.551 sec  (  0.6%)
SOSCF solution              ....       6.914 sec  (  1.2%)
Finished LeanSCF after 564.2 sec

Maximum memory used throughout the entire LEANSCF-calculation: 294.5 MB


-------------------------------------------------------------------------------
                          DFT DISPERSION CORRECTION                            
                                                                               
                                DFTD4 V3.4.0                                   
-------------------------------------------------------------------------------
The WB97X-D3BJ functional is recognized
Active option DFTDOPT                   ...         5   

-------------------------   ----------------
Dispersion correction           -0.074908449
-------------------------   ----------------


-------------------------   --------------------
FINAL SINGLE POINT ENERGY     -1242.239881410012
-------------------------   --------------------


           ************************************************************
           *        Program running with 12 parallel MPI-processes    *
           *              working on a common directory               *
           ************************************************************

------------------------------------------------------------------------------
                              ORCA PROPERTY CALCULATIONS
------------------------------------------------------------------------------

GBWName                                 ... orca.gbw
Number of atoms                         ...     33
Number of basis functions               ...   1516
Max core memory                         ...   1024 MB

Electric properties:
Dipole moment                           ... YES
Quadrupole moment                       ...  NO
Static polarizability (Dipole/Dipole)   ...  NO
Static polarizability (Dipole/Quad.)    ...  NO
Static polarizability (Quad./Quad.)     ...  NO
Static polarizability (Velocity)        ...  NO

Atomic electric properties:
Dipole moment                           ...  NO
Quadrupole moment                       ...  NO
Static polarizability                   ...  NO

Choice of electric origin               ... Center of mass
Position of electric origin             ...    -0.000024    -0.000020    -0.000001

General magnetic properties:
Magnetizability                         ...  NO

EPR properties:
g-Tensor (aka g-matrix)                 ...  NO
Zero-Field splitting spin-orbit         ...  NO
Zero-field splitting spin-spin          ...  NO
Hyperfine couplings                     ...  NO (   0 nuclei)
Quadrupole couplings                    ...  NO (   0 nuclei)
Contact density                         ...  NO (   0 nuclei)

NMR properties:
Chemical shifts                         ...  NO (   0 nuclei)
Spin-rotation constants                 ...  NO (   0 nuclei)
Spin-spin couplings                     ...  NO (   0 nuclei,    0 pairs)

Choice of magnetic origin               ... GIAO
Position of magnetic origin             ...     0.000000     0.000000     0.000000

Properties with geometric perturbations:
SCF Hessian                             ...  NO
IR spectrum                             ...  NO
VCD spectrum                            ...  NO
X-ray spectroscopy properties:
SCF XES/XAS/RIXS spectra                ...  NO


-------------
DIPOLE MOMENT
-------------

Method             : SCF
Type of density    : Electron Density
Multiplicity       :   1
Irrep              :   0
Energy             : -1242.1649729605771881 Eh
Relativity type    : 
Basis              : AO
                                X                 Y                 Z
Electronic contribution:      2.213880736      15.158059959      -0.045750200
Nuclear contribution   :     -4.381574571     -22.385649832       0.255773926
                        -----------------------------------------
Total Dipole Moment    :     -2.167693835      -7.227589873       0.210023727
                        -----------------------------------------
Magnitude (a.u.)       :      7.548580125
Magnitude (Debye)      :     19.186965866


--------------------
Rotational spectrum 
--------------------
 
Rotational constants in cm-1:             0.013487             0.006197             0.004364 
Rotational constants in MHz :           404.318497           185.777838           130.818869 

Dipole components along the rotational axes: 
x,y,z [a.u.] :    -2.167701     7.227588     0.210022 
x,y,z [Debye]:    -5.509858    18.371068     0.533833 

 

Dipole moment calculation done in   0.2 sec 

Maximum memory used throughout the entire PROP-calculation: 186.8 MB

--------------------------------
SUGGESTED CITATIONS FOR THIS RUN
--------------------------------

Below you find a list of papers that are relevant to this ORCA run
We neither can nor want to force you to cite these papers, but we appreciate if you do
You receive ORCA, which is the product of decades of hard work by many enthusiastic individuals, for free
The only thing we kindly ask in return is that you cite our papers,
We deeply appreciate it, if you show your appreciation for ORCA by not just citing the generic ORCA reference.

Please note that relegating all ORCA citations to the supporting information does *not* help us.
SI sections are not indexed - citations you put there will not count into any citation statistics
But we need these citations in order to attract the funding resources that allow us to do what we are doing

Therefore, if you are a happy ORCA user, please consider citing a few of the papers listed below in the main body of your paper

In addition to the list printed below, the program has created the file orca.bibtex that contains the list in bibtex format
You can import this file easily into all common literature databanks and citation aid programs


List of essential papers. We consider these as the minimum necessary citations

  1. Neese,F.
     Software update: the ORCA program system, version 5.0
     WIRES Comput. Molec. Sci., 2022 12(1)e1606
     doi.org/10.1002/wcms.1606

List of papers to cite with high priority. The work reported in these papers was absolutely
necessary for this run to complete.
Our perspective: the developers of density functionals and basis sets usually get cited in chemistry papers
Good! But without the algorithms to do something with them, the functionals or basis sets would not do anything.
Hence, in our opinion, the algorithm design and method developments papers are equally worthy of getting cited

  1. Neese,F.
     An improvement of the resolution of the identity approximation for the formation of the Coulomb matrix
     J. Comp. Chem., 2003 24(14)1740-1747
     doi.org/10.1002/jcc.10318
  2. Neese,F.; Wennmohs,F.; Hansen,A.; Becker,U.
     Efficient, approximate and parallel Hartree-Fock and hybrid DFT calculations. A 'chain-of-spheres' algorithm for the Hartree-Fock exchange
     Chem. Phys., 2009 356(1-3)98-109
     doi.org/10.1016/j.chemphys.2008.10.036
  3. Helmich-Paris,B.; de Souza,B.; Neese,F.; Izsák,R.
     An improved chain of spheres for exchange algorithm
     J. Chem. Phys., 2021 155 104109
     doi.org/doi: 10.1063/5.0058766.
  4. Neese,F.
     The SHARK Integral Generation and Digestion System
     J. Comp. Chem., 2022  1-16
     doi.org/10.1002/jcc.26942
  5. Caldeweyher,E.; Bannwarth,C.; Grimme,S.
     Extension of the D3 dispersion coefficient model
     J. Chem. Phys., 2017 147 034112
     doi.org/10.1063/1.4993215
  6. Caldeweyher,E.; Ehlert,S.; Hansen,A.; Neugebauer,H.; Spicher,S.; Bannwarth,C.; Grimme,S.
     A generally applicable atomic-charge dependent London dispersion correction
     J. Chem. Phys., 2019 150 154122
     doi.org/10.1063/1.5090222
  7. Caldeweyher,E.; Mewes,J.; Ehlert,S.; Grimme,S.
     Extension and evaluation of the D4 London-dispersion model for periodic systems
     Phys. Chem. Chem. Phys., 2020 22(16)8499-8512
     doi.org/10.1039/D0CP00502A
  8. Wittmann,L.; Gordiy,I.; Friede,M.; Helmich-Paris,B.; Grimme,S.; Hansen,A.; Bursch,M.
     Extension of the D3 and D4 London Dispersion Corrections to the full Actinides Series
     Phys. Chem. Chem. Phys., 2024 26(32)21379-21394
     doi.org/https://doi.org/10.1039/D4CP01514B 

List of suggested additional citations. These are papers that are important in the 'surrounding' of 
of this run, or papers that preceded the highly important papers. If you like your results we are grateful for a citation.

  1. Izsak,R.; Neese,F.
     An overlap fitted chain of spheres exchange method
     J. Chem. Phys., 2011 135 144105
     doi.org/10.1063/1.3646921
  2. Izsak,R.; Hansen,A.; Neese,F.
     The resolution of identity and chain of spheres approximations for the LPNO-CCSD singles Fock term
     Molec. Phys., 2012 110 2413-2417
     doi.org/10.1080/00268976.2012.687466
  3. Neese,F.
     The ORCA program system
     WIRES Comput. Molec. Sci., 2012 2(1)73-78
     doi.org/10.1002/wcms.81
  4. Izsak,R.; Neese,F.; Klopper,W.
     Robust fitting techniques in the chain of spheres approximation to the Fock exchange: The role of the complementary space
     J. Chem. Phys., 2013 139 
     doi.org/10.1063/1.4819264
  5. Neese,F.
     Software update: the ORCA program system, version 4.0
     WIRES Comput. Molec. Sci., 2018 8(1)1-6
     doi.org/10.1002/wcms.1327
  6. Neese,F.; Wennmohs,F.; Becker,U.; Riplinger,C.
     The ORCA quantum chemistry program package
     J. Chem. Phys., 2020 152 Art. No. L224108
     doi.org/10.1063/5.0004608

List of optional additional citations

  1. Neese,F.
     Approximate second-order SCF convergence for spin unrestricted wavefunctions
     Chem. Phys. Lett., 2000 325(1-3)93-98
     doi.org/10.1016/s0009-2614(00)00662-x

Timings for individual modules:

Sum of individual times          ...      606.404 sec (=  10.107 min)
Startup calculation              ...       27.679 sec (=   0.461 min)   4.6 %
SCF iterations                   ...      576.647 sec (=   9.611 min)  95.1 %
Property calculations            ...        2.078 sec (=   0.035 min)   0.3 %
                             ****ORCA TERMINATED NORMALLY****
TOTAL RUN TIME: 0 days 0 hours 10 minutes 7 seconds 473 msec
