# Supplementary material for: Photovermellogens: Minimalistic Pyridinium-Based Acylhydrazones with Photoswitchable Basicity for Operation in Aqueous Media
Source: J Org Chem. 2026 May 4;91(19):6559–65. doi: 10.1021/acs.joc.5c02962 (PMC13185115; doi:10.1021/acs.joc.5c02962)
Supplement: Supplementary file 3 [file jo5c02962_si_003.zip › thermodynamics/epahcl/2d/orca.out]

                                 *****************
                                 * O   R   C   A *
                                 *****************

                                            #,                                       
                                            ###                                      
                                            ####                                     
                                            #####                                    
                                            ######                                   
                                           ########,                                 
                                     ,,################,,,,,                         
                               ,,#################################,,                 
                          ,,##########################################,,             
                       ,#########################################, ''#####,          
                    ,#############################################,,   '####,        
                  ,##################################################,,,,####,       
                ,###########''''           ''''###############################       
              ,#####''   ,,,,##########,,,,          '''####'''          '####       
            ,##' ,,,,###########################,,,                        '##       
           ' ,,###''''                  '''############,,,                           
         ,,##''                                '''############,,,,        ,,,,,,###''
      ,#''                                            '''#######################'''  
     '                                                          ''''####''''         
             ,#######,   #######,   ,#######,      ##                                
            ,#'     '#,  ##    ##  ,#'     '#,    #''#        ,####,   ,####,        
            ##       ##  ##   ,#'  ##            #'  '#       #'       #'  '#        
            ##       ##  #######   ##           ,######,      #####,   #    #        
            '#,     ,#'  ##    ##  '#,     ,#' ,#      #,     #,   #   #,  ,#        
             '#######'   ##     ##  '#######'  #'      '#     '####' # '####'        


                #########################################################
                #                        -***-                          #
                #          Department of theory and spectroscopy        #
                #                                                       #
                #                      Frank Neese                      #
                #                                                       #
                #     Directorship, Architecture, Infrastructure        #
                #                    SHARK, DRIVERS                     #
                #        Core code/Algorithms in most modules           #
                #                                                       #
                #        Max Planck Institute fuer Kohlenforschung      #
                #                Kaiser Wilhelm Platz 1                 #
                #                 D-45470 Muelheim/Ruhr                 #
                #                      Germany                          #
                #                                                       #
                #                  All rights reserved                  #
                #                        -***-                          #
                #########################################################


                         Program Version 6.0.1  -  RELEASE   -


 With contributions from (in alphabetic order):
[Max-Planck-Institut fuer Kohlenforschung]                               
  Daniel Aravena         : Magnetic Suceptibility                        
  Michael Atanasov       : Ab Initio Ligand Field Theory (pilot matlab implementation)
  Alexander A. Auer      : GIAO ZORA, VPT2 properties, NMR spectrum      
  Ute Becker             : All parallelization in ORCA, NUMFREQ, NUMCALC 
  Giovanni Bistoni       : ED, misc. LED, open-shell LED, HFLD           
  Martin Brehm           : Molecular dynamics                            
  Dmytro Bykov           : pre 5.0 version of the SCF Hessian            
  Marcos Casanova-Páez   : Triplet and SCS-CIS(D). UHF-(DLPNO)-IP/EA/STEOM-CCSD. UHF-CVS-IP/STEOM-CCSD   
  Vijay G. Chilkuri      : MRCI spin determinant printing, contributions to CSF-ICE 
  Pauline Colinet        : FMM embedding                                 
  Dipayan Datta          : RHF DLPNO-CCSD density                        
  Achintya Kumar Dutta   : EOM-CC, STEOM-CC                              
  Nicolas Foglia         : Exact transition moments, OPA infrastructure, MCD improvements    
  Dmitry Ganyushin       : Spin-Orbit,Spin-Spin,Magnetic field MRCI      
  Miquel Garcia-Rates    : C-PCM and meta-GGA Hessian, CCSD/C-PCM, Gaussian charge scheme 
  Tiago L. C. Gouveia    : GS-ROHF, GS-ROCIS                             
  Yang Guo               : DLPNO-NEVPT2, F12-NEVPT2, CIM, IAO-localization        
  Andreas Hansen         : Spin unrestricted coupled pair/coupled cluster methods 
  Ingolf Harden          : AUTO-CI MPn and infrastructure                
  Benjamin Helmich-Paris : MC-RPA, TRAH-(SCF,CASSCF), AVAS, COSX integrals, SCF dyn. polar. 
  Lee Huntington         : MR-EOM, pCC                                   
  Robert Izsak           : Overlap fitted RIJCOSX, COSX-SCS-MP3, EOM     
  Riya Kayal             : Wick's Theorem for AUTO-CI, AUTO-CI UHF-CCSDT 
  Emily Kempfer          : AUTO-CI, RHF CISDT and CCSDT                  
  Christian Kollmar      : KDIIS, OOCD, Brueckner-CCSD(T), CCSD density, CASPT2, CASPT2-K, improved NEVPT2 
  Axel Koslowski         : Symmetry handling                             
  Simone Kossmann        : meta-GGA functionals, TD-DFT gradient, OOMP2, (MP2 Hessian; deprecated post 5.0) 
  Lucas Lang             : DCDCAS                                        
  Marvin Lechner         : AUTO-CI (C++ implementation), FIC-MRCC        
  Spencer Leger          : CASSCF response                               
  Dagmar Lenk            : GEPOL surface, SMD, ORCA-2-JSON               
  Dimitrios Liakos       : Extrapolation schemes; Compound Job, initial MDCI parallelization 
  Dimitrios Manganas     : Further ROCIS development; embedding schemes. LFT, Crystal Embedding 
  Dimitrios Pantazis     : SARC Basis sets                               
  Anastasios Papadopoulos: AUTO-CI, single reference methods and gradients 
  Taras Petrenko         : pre 6.0 DFT Hessian and TD-DFT gradient, (ASA, deprecated), ECA, 1-Electron XAS/XES, NRVS 
  Peter Pinski           : DLPNO-MP2, DLPNO-MP2 Gradient                 
  Christoph Reimann      : Effective Core Potentials                     
  Marius Retegan         : Local ZFS, SOC                                
  Christoph Riplinger    : Optimizer, TS searches, QM/MM, DLPNO-CCSD(T), (RO)-DLPNO pert. Triples 
  Michael Roemelt        : Original ROCIS implementation                 
  Masaaki Saitow         : Open-shell DLPNO-CCSD energy and density      
  Barbara Sandhoefer     : DKH picture change effects                    
  Kantharuban Sivalingam : CASSCF convergence/infrastructure, NEVPT2 and variants, FIC-MRCI 
  Bernardo de Souza      : ESD, SOC TD-DFT                               
  Georgi L. Stoychev     : AutoAux, RI-MP2 NMR, DLPNO-MP2 response, X2C  
  Van Anh Tran           : RI-MP2 g-tensors                              
  Willem Van den Heuvel  : Paramagnetic NMR                              
  Zikuan Wang            : NOTCH, Electric field optimization            
  Frank Wennmohs         : Technical directorship and infrastructure     
  Hang Xu                : AUTO-CI-Response properties                   
                                                                         
[FACCTs GmbH]                                                            
  Markus Bursch, Miquel Garcia-Rates, Christoph Riplinger, Bernardo de Souza, Georgi L. Stoychev 
                                                                 
  APM, Basis sets (HGBS, AHGBS, def-TZVP (Ac-Lr), def2-XVPD (La-Lu)), CI-OPT, improved COSX, DLPNO-Multilevel,           
  DOCKER, DRACO, updates on ESD, GOAT, IRC, LR-CPCM, MBIS, meta-GGA TD-DFT gradient, ML-optimized integration grids, 
  MM, NACMEs, nearIR, NEB, NEB-TS, NL-DFT gradient (VV10), 2- and 3-layer-ONIOM, interface openCOSMO-RS, QMMM,   
  Crystal-QMMM, SF, symmetry and pop. for TD-DFT, r2SCAN hybrids, SOLVATOR                                   
                                                                         
[Other institutions]                                                     
  V. Asgeirsson          : NEB                                           
  Christoph Bannwarth    : sTDA-DFT, sTD-DFT, PBEh-3c, B97-3c, D3        
  Sebastian Ehlert       : rSCAN, r2SCAN, r2SCAN-3c, D4, dhf basis sets  
  Marvin Friede          : D4 for Fr, Ra, Ac-Lr                          
  Lars Goerigk           : TD-DFT with DH, B97 family of functionals     
  Stefan Grimme          : VdW corrections, initial TS optimization, DFT functionals, gCP, sTDA/sTD-DF 
  Waldemar Hujo          : DFT-NL                                        
  H. Jonsson             : NEB                                           
  Holger Kruse           : gCP                                           
  Marcel Mueller         : wB97X-3c, vDZP basis set                      
  Hagen Neugebauer       : wr2SCAN                                       
  Tobias Risthaus        : range-separated hybrid DFT                    
  Lukas Wittmann         : regularized MP2, r2SCAN double-hybrids, wr2SCAN        
                                                                         
We gratefully acknowledge several colleagues who have allowed us to      
interface, adapt or use parts of their codes:                            
  Ed Valeev, F. Pavosevic, A. Kumar             : LibInt (2-el integral package), F12 methods 
  Garnet Chan, S. Sharma, J. Yang, R. Olivares  : DMRG                   
  Ulf Ekstrom                                   : XCFun DFT Library      
  Mihaly Kallay                                 : mrcc  (arbitrary order and MRCC methods)
  Frank Weinhold                                : gennbo (NPA and NBO analysis)           
  Simon Mueller                                 : openCOSMO-RS                            
  Christopher J. Cramer and Donald G. Truhlar   : smd solvation model                     
  S Lehtola, MJT Oliveira, MAL Marques          : LibXC Library                           
  Liviu Ungur et al                             : ANISO software                          


 Your calculation uses the libint2 library for the computation of 2-el integrals
 For citations please refer to: http://libint.valeyev.net

 Your ORCA version has been built with support for libXC version: 6.2.2
 For citations please refer to: https://libxc.gitlab.io

 This ORCA versions uses:
   CBLAS   interface :  Fast vector & matrix operations
   LAPACKE interface :  Fast linear algebra routines
   SCALAPACK package :  Parallel linear algebra routines
   Shared memory     :  Shared parallel matrices
   BLAS/LAPACK       :  OpenBLAS 0.3.27  USE64BITINT DYNAMIC_ARCH NO_AFFINITY Zen SINGLE_THREADED
        Core in use  :  Zen
   Copyright (c) 2011-2014, The OpenBLAS Project


***************************************
The coordinates will be read from file: coord.xyz
***************************************


Your calculation utilizes the atom-pairwise dispersion correction
based on EEQ partial charges (D4)


Warning: RI is on but no J-basis has been assigned. Assigning Def2/J (nothing to worry about!)
================================================================================

----- Orbital basis set information -----
Your calculation utilizes the basis: def2-QZVPP
   F. Weigend and R. Ahlrichs, Phys. Chem. Chem. Phys. 7, 3297 (2005).

----- AuxJ basis set information -----
Your calculation utilizes the auxiliary basis: def2/J
   F. Weigend, Phys. Chem. Chem. Phys. 8, 1057 (2006).

================================================================================
                                        WARNINGS
                       Please study these warnings very carefully!
================================================================================


================================================================================
                                       INPUT FILE
================================================================================
NAME = orca.inp
|  1> !UKS wb97x-D4 def2-QZVPP defgrid3 CPCM(water) SP
|  2> %pal nprocs 12 end
|  3> * XYZFILE 0 1 coord.xyz
|  4> 
|  5> 
|  6>                          ****END OF INPUT****
================================================================================

                       ****************************
                       * Single Point Calculation *
                       ****************************

---------------------------------
CARTESIAN COORDINATES (ANGSTROEM)
---------------------------------
  N     -3.809245   -2.086629    0.133664
  C     -4.180569   -0.793982    0.051451
  C     -3.264333    0.211818    0.007678
  C     -1.890991   -0.097444    0.050372
  C     -1.526171   -1.451429    0.139076
  C     -2.503912   -2.403224    0.178465
  H     -5.242722   -0.598935    0.021103
  H     -3.596388    1.239405   -0.060264
  N     -0.999621    0.909098    0.000421
  H     -0.492298   -1.758620    0.174030
  H     -2.263326   -3.454093    0.244464
  C     -4.837107   -3.125501    0.204986
  H     -4.376521   -4.096553    0.058657
  H     -5.321268   -3.097488    1.178200
  H     -5.574059   -2.958594   -0.575384
  H     -1.348202    1.898151   -0.070568
  N      0.297849    0.645806    0.046618
  C      1.108583    1.629813   -0.009056
  C      2.560937    1.396790    0.109043
  H      0.779895    2.667460   -0.078330
  O      3.281621    2.348059    0.342270
  C      3.119958    0.025042   -0.015062
  C      4.222854   -0.307374    0.772605
  C      4.807630   -1.558688    0.667992
  C      4.316573   -2.480842   -0.247937
  C      3.236753   -2.147675   -1.054052
  C      2.633438   -0.904388   -0.934325
  H      4.613706    0.408482    1.484083
  H      5.650089   -1.813537    1.297330
  H      4.778121   -3.455814   -0.335955
  H      2.861292   -2.857298   -1.779411
  H      1.799133   -0.659238   -1.575996
  Cl    -2.122681    3.745251   -0.198656

----------------------------
CARTESIAN COORDINATES (A.U.)
----------------------------
  NO LB      ZA    FRAG     MASS         X           Y           Z
   0 N     7.0000    0    14.007   -7.198431   -3.943158    0.252589
   1 C     6.0000    0    12.011   -7.900131   -1.500408    0.097229
   2 C     6.0000    0    12.011   -6.168695    0.400278    0.014509
   3 C     6.0000    0    12.011   -3.573455   -0.184142    0.095189
   4 C     6.0000    0    12.011   -2.884046   -2.742804    0.262815
   5 C     6.0000    0    12.011   -4.731708   -4.541436    0.337249
   6 H     1.0000    0     1.008   -9.907309   -1.131823    0.039879
   7 H     1.0000    0     1.008   -6.796189    2.342136   -0.113882
   8 N     7.0000    0    14.007   -1.889010    1.717945    0.000796
   9 H     1.0000    0     1.008   -0.930307   -3.323310    0.328869
  10 H     1.0000    0     1.008   -4.277066   -6.527290    0.461969
  11 C     6.0000    0    12.011   -9.140808   -5.906341    0.387368
  12 H     1.0000    0     1.008   -8.270425   -7.741363    0.110846
  13 H     1.0000    0     1.008  -10.055739   -5.853405    2.226476
  14 H     1.0000    0     1.008  -10.533445   -5.590933   -1.087319
  15 H     1.0000    0     1.008   -2.547733    3.586985   -0.133354
  16 N     7.0000    0    14.007    0.562852    1.220396    0.088096
  17 C     6.0000    0    12.011    2.094917    3.079899   -0.017114
  18 C     6.0000    0    12.011    4.839469    2.639551    0.206062
  19 H     1.0000    0     1.008    1.473789    5.040768   -0.148022
  20 O     8.0000    0    15.999    6.201366    4.437189    0.646796
  21 C     6.0000    0    12.011    5.895867    0.047322   -0.028464
  22 C     6.0000    0    12.011    7.980037   -0.580853    1.460012
  23 C     6.0000    0    12.011    9.085105   -2.945493    1.262323
  24 C     6.0000    0    12.011    8.157140   -4.688112   -0.468532
  25 C     6.0000    0    12.011    6.116576   -4.058517   -1.991870
  26 C     6.0000    0    12.011    4.976477   -1.709046   -1.765618
  27 H     1.0000    0     1.008    8.718640    0.771918    2.804511
  28 H     1.0000    0     1.008   10.677121   -3.427089    2.451599
  29 H     1.0000    0     1.008    9.029341   -6.530542   -0.634862
  30 H     1.0000    0     1.008    5.407059   -5.399511   -3.362599
  31 H     1.0000    0     1.008    3.399869   -1.245779   -2.978200
  32 Cl   17.0000    0    35.453   -4.011286    7.077500   -0.375405

--------------------------------
INTERNAL COORDINATES (ANGSTROEM)
--------------------------------
 N      0   0   0     0.000000000000     0.00000000     0.00000000
 C      1   0   0     1.347433990125     0.00000000     0.00000000
 C      2   1   0     1.361263717225   121.68881925     0.00000000
 C      3   2   1     1.408379319802   119.54533045   359.92999823
 C      4   3   2     1.405076183865   117.82033773   359.92888126
 C      1   2   3     1.343925096753   119.71563507     0.21139734
 H      2   1   3     1.080338927917   116.47805821   179.93597590
 H      3   2   1     1.082040701666   119.81187252   179.88010126
 N      4   3   2     1.345422191102   118.72690224   179.72401599
 H      5   4   3     1.079112194390   121.67652411   179.89350259
 H      6   1   2     1.080075044887   116.58946572   179.97585121
 C      1   2   3     1.463161359177   119.37550817   178.76757140
 H     12   1   2     1.084662941442   109.31545928   168.33660395
 H     12   1   2     1.087355288315   109.76311628   288.38620025
 H     12   1   2     1.086247726460   109.41948072    48.80431132
 H      9   4   3     1.051082464849   119.12794559   359.90177176
 N      9   4   3     1.324720311281   119.92764169   179.61558273
 C     17   9   4     1.276189128473   117.86818986   179.71996017
 C     18  17   9     1.475662291824   119.99964410   176.82764339
 H     18  17   9     1.090663059783   123.01727842     0.86830102
 O     19  18  17     1.216015483799   118.36707345   195.65730211
 C     19  18  17     1.486472965327   120.60881047    13.88688567
 C     22  19  18     1.395456220470   118.02974136   215.12352310
 C     23  22  19     1.385169167199   120.41269363   181.90045072
 C     24  23  22     1.389399981657   120.00983005     1.53649929
 C     25  24  23     1.388104671098   119.89887887   359.77627795
 C     26  25  24     1.387113573774   120.22186322   359.03092822
 H     23  22  19     1.082319591202   119.92777574     3.08922750
 H     24  23  22     1.082012231970   119.83791500   181.22113926
 H     25  24  23     1.082286770475   120.05198073   179.49656265
 H     26  25  24     1.081980047873   120.12246827   179.03556648
 H     27  26  25     1.080696482992   119.19950603   179.49060980
 Cl    16   9   4     2.006989145561   176.66679312     3.28213360

---------------------------
INTERNAL COORDINATES (A.U.)
---------------------------
 N      0   0   0     0.000000000000     0.00000000     0.00000000
 C      1   0   0     2.546281224873     0.00000000     0.00000000
 C      2   1   0     2.572415621598   121.68881925     0.00000000
 C      3   2   1     2.661451207104   119.54533045   359.92999823
 C      4   3   2     2.655209184800   117.82033773   359.92888126
 C      1   2   3     2.539650377368   119.71563507     0.21139734
 H      2   1   3     2.041544705577   116.47805821   179.93597590
 H      3   2   1     2.044760591904   119.81187252   179.88010126
 N      4   3   2     2.542479475683   118.72690224   179.72401599
 H      5   4   3     2.039226515172   121.67652411   179.89350259
 H      6   1   2     2.041046038919   116.58946572   179.97585121
 C      1   2   3     2.764974258581   119.37550817   178.76757140
 H     12   1   2     2.049715906939   109.31545928   168.33660395
 H     12   1   2     2.054803705186   109.76311628   288.38620025
 H     12   1   2     2.052710716604   109.41948072    48.80431132
 H      9   4   3     1.986258002731   119.12794559   359.90177176
 N      9   4   3     2.503358592364   119.92764169   179.61558273
 C     17   9   4     2.411647947901   117.86818986   179.71996017
 C     18  17   9     2.788597597703   119.99964410   176.82764339
 H     18  17   9     2.061054487375   123.01727842     0.86830102
 O     19  18  17     2.297936238989   118.36707345   195.65730211
 C     19  18  17     2.809026809945   120.60881047    13.88688567
 C     22  19  18     2.637030088565   118.02974136   215.12352310
 C     23  22  19     2.617590375159   120.41269363   181.90045072
 C     24  23  22     2.625585455807   120.00983005     1.53649929
 C     25  24  23     2.623137673592   119.89887887   359.77627795
 C     26  25  24     2.621264771078   120.22186322   359.03092822
 H     23  22  19     2.045287616750   119.92777574     3.08922750
 H     24  23  22     2.044706791977   119.83791500   181.22113926
 H     25  24  23     2.045225594564   120.05198073   179.49656265
 H     26  25  24     2.044645972846   120.12246827   179.03556648
 H     27  26  25     2.042220386746   119.19950603   179.49060980
 Cl    16   9   4     3.792659838864   176.66679312     3.28213360

---------------------
BASIS SET INFORMATION
---------------------
There are 5 groups of distinct atoms

 Group   1 Type N   : 15s8p3d2f1g contracted to 7s4p3d2f1g pattern {8211111/5111/111/11/1}
 Group   2 Type C   : 15s8p3d2f1g contracted to 7s4p3d2f1g pattern {8211111/5111/111/11/1}
 Group   3 Type H   : 7s3p2d1f contracted to 4s3p2d1f pattern {4111/111/11/1}
 Group   4 Type O   : 15s8p3d2f1g contracted to 7s4p3d2f1g pattern {8211111/5111/111/11/1}
 Group   5 Type Cl  : 20s14p4d2f1g contracted to 9s6p4d2f1g pattern {1031111111/821111/1111/11/1}

Atom   0N    basis set group =>   1
Atom   1C    basis set group =>   2
Atom   2C    basis set group =>   2
Atom   3C    basis set group =>   2
Atom   4C    basis set group =>   2
Atom   5C    basis set group =>   2
Atom   6H    basis set group =>   3
Atom   7H    basis set group =>   3
Atom   8N    basis set group =>   1
Atom   9H    basis set group =>   3
Atom  10H    basis set group =>   3
Atom  11C    basis set group =>   2
Atom  12H    basis set group =>   3
Atom  13H    basis set group =>   3
Atom  14H    basis set group =>   3
Atom  15H    basis set group =>   3
Atom  16N    basis set group =>   1
Atom  17C    basis set group =>   2
Atom  18C    basis set group =>   2
Atom  19H    basis set group =>   3
Atom  20O    basis set group =>   4
Atom  21C    basis set group =>   2
Atom  22C    basis set group =>   2
Atom  23C    basis set group =>   2
Atom  24C    basis set group =>   2
Atom  25C    basis set group =>   2
Atom  26C    basis set group =>   2
Atom  27H    basis set group =>   3
Atom  28H    basis set group =>   3
Atom  29H    basis set group =>   3
Atom  30H    basis set group =>   3
Atom  31H    basis set group =>   3
Atom  32Cl   basis set group =>   5
---------------------------------
AUXILIARY/J BASIS SET INFORMATION
---------------------------------
There are 5 groups of distinct atoms

 Group   1 Type N   : 12s5p4d2f1g contracted to 6s4p3d1f1g pattern {711111/2111/211/2/1}
 Group   2 Type C   : 12s5p4d2f1g contracted to 6s4p3d1f1g pattern {711111/2111/211/2/1}
 Group   3 Type H   : 5s2p1d contracted to 3s1p1d pattern {311/2/1}
 Group   4 Type O   : 12s5p4d2f1g contracted to 6s4p3d1f1g pattern {711111/2111/211/2/1}
 Group   5 Type Cl  : 14s5p5d2f1g contracted to 8s4p3d1f1g pattern {71111111/2111/311/2/1}

Atom   0N    basis set group =>   1
Atom   1C    basis set group =>   2
Atom   2C    basis set group =>   2
Atom   3C    basis set group =>   2
Atom   4C    basis set group =>   2
Atom   5C    basis set group =>   2
Atom   6H    basis set group =>   3
Atom   7H    basis set group =>   3
Atom   8N    basis set group =>   1
Atom   9H    basis set group =>   3
Atom  10H    basis set group =>   3
Atom  11C    basis set group =>   2
Atom  12H    basis set group =>   3
Atom  13H    basis set group =>   3
Atom  14H    basis set group =>   3
Atom  15H    basis set group =>   3
Atom  16N    basis set group =>   1
Atom  17C    basis set group =>   2
Atom  18C    basis set group =>   2
Atom  19H    basis set group =>   3
Atom  20O    basis set group =>   4
Atom  21C    basis set group =>   2
Atom  22C    basis set group =>   2
Atom  23C    basis set group =>   2
Atom  24C    basis set group =>   2
Atom  25C    basis set group =>   2
Atom  26C    basis set group =>   2
Atom  27H    basis set group =>   3
Atom  28H    basis set group =>   3
Atom  29H    basis set group =>   3
Atom  30H    basis set group =>   3
Atom  31H    basis set group =>   3
Atom  32Cl   basis set group =>   5


           ************************************************************
           *        Program running with 12 parallel MPI-processes    *
           *              working on a common directory               *
           ************************************************************
------------------------------------------------------------------------------
                             ORCA STARTUP CALCULATIONS
                           -- RI-GTO INTEGRALS CHOSEN --
------------------------------------------------------------------------------
------------------------------------------------------------------------------
                   ___                                                        
                  /   \      - P O W E R E D   B Y -                         
                 /     \                                                     
                 |  |  |   _    _      __       _____    __    __             
                 |  |  |  | |  | |    /  \     |  _  \  |  |  /  |          
                  \  \/   | |  | |   /    \    | | | |  |  | /  /          
                 / \  \   | |__| |  /  /\  \   | |_| |  |  |/  /          
                |  |  |   |  __  | /  /__\  \  |    /   |      \           
                |  |  |   | |  | | |   __   |  |    \   |  |\   \          
                \     /   | |  | | |  |  |  |  | |\  \  |  | \   \       
                 \___/    |_|  |_| |__|  |__|  |_| \__\ |__|  \__/        
                                                                              
                      - O R C A' S   B I G   F R I E N D -                    
                                      &                                       
                       - I N T E G R A L  F E E D E R -                       
                                                                              
 v1 FN, 2020, v2 2021, v3 2022-2024                                           
------------------------------------------------------------------------------


----------------------
SHARK INTEGRAL PACKAGE
----------------------

Number of atoms                             ...     33
Number of basis functions                   ...   1516
Number of shells                            ...    468
Maximum angular momentum                    ...      4
Integral batch strategy                     ... SHARK/LIBINT Hybrid
RI-J (if used) integral strategy            ... SPLIT-RIJ (Revised 2003 algorithm where possible)
Printlevel                                  ...      1
Contraction scheme used                     ... SEGMENTED contraction
Prescreening option                         ... SCHWARTZ
   Thresh                                   ... 1.000e-10
   Tcut                                     ... 1.000e-11
   Tpresel                                  ... 1.000e-11 
Coulomb Range Separation                    ... NOT USED
Exchange Range Separation                   ... Long Range
   Mu parameter                             ... 3.000e-01
   Scaling (regular/separated)              ... 1.670e-01 8.330e-01
Multipole approximations                    ... NOT USED
Finite Nucleus Model                        ... NOT USED
CABS basis                                  ... NOT available
Auxiliary Coulomb fitting basis             ... AVAILABLE
   # of basis functions in Aux-J            ...   1087
   # of shells in Aux-J                     ...    357
   Maximum angular momentum in Aux-J        ...      4
Auxiliary J/K fitting basis                 ... NOT available
Auxiliary Correlation fitting basis         ... NOT available
Auxiliary 'external' fitting basis          ... NOT available

Checking pre-screening integrals            ... done (  0.0 sec) Dimension = 468
Check shell pair data                       ... done (  0.0 sec)
Shell pair information
Shell pair cut-off parameter TPreSel        ...   1.0e-11
Total number of shell pairs                 ...    109746
Shell pairs after pre-screening             ...     62487
Total number of primitive shell pairs       ...    278748
Primitive shell pairs kept                  ...    110787
          la=0 lb=0:   9816 shell pairs
          la=1 lb=0:  14203 shell pairs
          la=1 lb=1:   5025 shell pairs
          la=2 lb=0:   8678 shell pairs
          la=2 lb=1:   6376 shell pairs
          la=2 lb=2:   1996 shell pairs
          la=3 lb=0:   5040 shell pairs
          la=3 lb=1:   3741 shell pairs
          la=3 lb=2:   2237 shell pairs
          la=3 lb=3:    675 shell pairs
          la=4 lb=0:   1899 shell pairs
          la=4 lb=1:   1384 shell pairs
          la=4 lb=2:    836 shell pairs
          la=4 lb=3:    483 shell pairs
          la=4 lb=4:     98 shell pairs

Calculating one electron integrals          ... done (  0.2 sec)
Calculating RI/J V-Matrix + Cholesky decomp.... done (  0.1 sec)
Calculating Nuclear repulsion               ... done (  0.0 sec) ENN=   1399.253236894418 Eh

Diagonalization of the overlap matrix:
Smallest eigenvalue                        ... 6.057e-06
Time for diagonalization                   ...    0.423 sec
Threshold for overlap eigenvalues          ... 1.000e-07
Number of eigenvalues below threshold      ... 0
Time for construction of square roots      ...    0.265 sec
Total time needed                          ...    0.708 sec

-------------------
DFT GRID GENERATION
-------------------

General Integration Accuracy     IntAcc      ... 4.959
Radial Grid Type                 RadialGrid  ... OptM3 with GC (2021)
Angular Grid (max. ang.)         AngularGrid ... 6 (Lebedev-590)
Angular grid pruning method      GridPruning ... 4 (adaptive)
Weight generation scheme         WeightScheme... mBecke (2022)
Basis function cutoff            BFCut       ... 1.0000e-10
Integration weight cutoff        WCut        ... 1.0000e-14
Partially contracted basis set               ... off
Rotationally invariant grid construction     ... off
Angular grids for H and He will be reduced by one unit
Diffuse basis detected: some atoms will have their outermost
                        angular grid increased by 1.

Total number of grid points                  ...   401424
Total number of batches                      ...     6290
Average number of points per batch           ...       63
Average number of grid points per atom       ...    12164

--------------------
COSX GRID GENERATION
--------------------

GRIDX 1
-------
General Integration Accuracy     IntAcc      ... 4.020
Radial Grid Type                 RadialGrid  ... OptM3 with GC (2021)
Angular Grid (max. ang.)         AngularGrid ... 2 (Lebedev-110)
Angular grid pruning method      GridPruning ... 4 (adaptive)
Weight generation scheme         WeightScheme... mBecke (2022)
Basis function cutoff            BFCut       ... 1.0000e-10
Integration weight cutoff        WCut        ... 1.0000e-14
Partially contracted basis set               ... on
Rotationally invariant grid construction     ... off
Angular grids for H and He will be reduced by one unit
Diffuse basis detected: some atoms will have their outermost
                        angular grid increased by 1.

Total number of grid points                  ...    49214
Total number of batches                      ...      401
Average number of points per batch           ...      122
Average number of grid points per atom       ...     1491
UseSFitting                                  ... on

GRIDX 2
-------
General Integration Accuracy     IntAcc      ... 4.338
Radial Grid Type                 RadialGrid  ... OptM3 with GC (2021)
Angular Grid (max. ang.)         AngularGrid ... 3 (Lebedev-194)
Angular grid pruning method      GridPruning ... 4 (adaptive)
Weight generation scheme         WeightScheme... mBecke (2022)
Basis function cutoff            BFCut       ... 1.0000e-10
Integration weight cutoff        WCut        ... 1.0000e-14
Partially contracted basis set               ... on
Rotationally invariant grid construction     ... off
Angular grids for H and He will be reduced by one unit
Diffuse basis detected: some atoms will have their outermost
                        angular grid increased by 1.

Total number of grid points                  ...   106791
Total number of batches                      ...      848
Average number of points per batch           ...      125
Average number of grid points per atom       ...     3236
UseSFitting                                  ... on

GRIDX 3
-------
General Integration Accuracy     IntAcc      ... 4.871
Radial Grid Type                 RadialGrid  ... OptM3 with GC (2021)
Angular Grid (max. ang.)         AngularGrid ... 4 (Lebedev-302)
Angular grid pruning method      GridPruning ... 4 (adaptive)
Weight generation scheme         WeightScheme... mBecke (2022)
Basis function cutoff            BFCut       ... 1.0000e-10
Integration weight cutoff        WCut        ... 1.0000e-14
Partially contracted basis set               ... on
Rotationally invariant grid construction     ... off
Angular grids for H and He will be reduced by one unit
Diffuse basis detected: some atoms will have their outermost
                        angular grid increased by 1.

Total number of grid points                  ...   196772
Total number of batches                      ...     1552
Average number of points per batch           ...      126
Average number of grid points per atom       ...     5963
UseSFitting                                  ... on
Initializing property integral containers    ... done (  0.0 sec)

SHARK setup successfully completed in  17.3 seconds

Maximum memory used throughout the entire STARTUP-calculation: 172.9 MB


           ************************************************************
           *        Program running with 12 parallel MPI-processes    *
           *              working on a common directory               *
           ************************************************************
-------------------------------------------------------------------------------
                                 ORCA GUESS
                   Start orbitals & Density for SCF / CASSCF
-------------------------------------------------------------------------------

------------
SCF SETTINGS
------------
Hamiltonian:
 Density Functional     Method          .... DFT(GTOs)
 Exchange Functional    Exchange        .... WB97X-V
 Correlation Functional Correlation     .... WB97X-V
 Gradients option       PostSCFGGA      .... off
 Hybrid DFT is turned on
   Fraction HF Exchange ScalHFX         ....  0.167000
   Scaling of DF-GGA-X  ScalDFX         ....  0.000000
   Scaling of DF-GGA-C  ScalDFC         ....  1.000000
   Scaling of DF-LDA-C  ScalLDAC        ....  1.000000
   Perturbative correction              ....  0.000000
 Long-range corrected/Screened/Range-Separated Hybrid DFT is turned on
   Amount of maximum screened exact exchange              ....  0.833000
   Range separation parameter mu (erf(mu*r12)/r12)        ....  0.300000
 RI-approximation to the Coulomb term is turned on
   Number of AuxJ basis functions       .... 1087
   RIJ-COSX (HFX calculated with COS-X)).... on


General Settings:
 Integral files         IntName         .... orca
 Hartree-Fock type      HFTyp           .... UHF
 Total Charge           Charge          ....    0
 Multiplicity           Mult            ....    1
 Number of Electrons    NEL             ....  144
 Basis Dimension        Dim             .... 1516
 Nuclear Repulsion      ENuc            ....   1399.2532368944 Eh

Convergence Acceleration:
 AO-DIIS                CNVDIIS         .... on
   Start iteration      DIISMaxIt       ....    12
   Startup error        DIISStart       ....  0.200000
   # of expansion vecs  DIISMaxEq       ....     5
   Bias factor          DIISBfac        ....   1.050
   Max. coefficient     DIISMaxC        ....  10.000
 MO-DIIS                CNVKDIIS        .... off
 Trust-Rad. Augm. Hess. CNVTRAH         .... auto
   Auto Start mean grad. ratio tolernc. ....  1.125000
   Auto Start start iteration           ....    50
   Auto Start num. interpolation iter.  ....    10
   Max. Number of Micro iterations      ....    24
   Max. Number of Macro iterations      .... Maxiter - #DIIS iter
   Number of Davidson start vectors     ....     2
   Converg. threshold    (grad. norm)   ....   5.000e-05
   Grad. Scal. Fac. for Micro threshold ....   0.100
   Minimum threshold for Micro iter.    ....   1.000e-02
   NR start threshold (gradient norm)   ....   1.000e-04
   Initial trust radius                 ....   0.400
   Minimum AH scaling param. (alpha)    ....   1.000
   Maximum AH scaling param. (alpha)    .... 1000.000
   Quad. conv. algorithm                .... NR
   White noise on init. David. guess    .... on
   Maximum white noise                  ....   0.010
   Pseudo random numbers                .... off
   Inactive MOs                         .... canonical
   Orbital update algorithm             .... Taylor
   Preconditioner                       .... Diag
   Full preconditioner red. dimension   ....   250
 SOSCF                  CNVSOSCF        .... on
   Start iteration      SOSCFMaxIt      ....   150
   Startup grad/error   SOSCFStart      ....  0.003300
   Hessian update       SOSCFHessUp     .... L-BFGS
 Level Shifting         CNVShift        .... on
   Level shift para.    LevelShift      ....    0.2500
   Turn off err/grad.   ShiftErr        ....    0.0010
 Zerner damping         CNVZerner       .... off
 Static damping         CNVDamp         .... on
   Fraction old density DampFac         ....    0.7000
   Max. Damping (<1)    DampMax         ....    0.9800
   Min. Damping (>=0)   DampMin         ....    0.0000
   Turn off err/grad.   DampErr         ....    0.1000

SCF Procedure:
 Maximum # iterations   MaxIter         ....   125
 SCF integral mode      SCFMode         .... Direct
   Integral package                     .... SHARK and LIBINT hybrid scheme
 Reset frequency        DirectResetFreq ....    20
 Integral Threshold     Thresh          ....  1.000e-10 Eh
 Primitive CutOff       TCut            ....  1.000e-11 Eh

Convergence Tolerance:
 Convergence Check Mode ConvCheckMode   .... Total+1el-Energy
 Convergence forced     ConvForced      .... 0
 Energy Change          TolE            ....  1.000e-06 Eh
 1-El. energy change                    ....  1.000e-03 Eh
 Orbital Gradient       TolG            ....  5.000e-05
 Orbital Rotation angle TolX            ....  5.000e-05
 DIIS Error             TolErr          ....  1.000e-06

------------------------------
INITIAL GUESS: MODEL POTENTIAL
------------------------------
Loading Hartree-Fock densities                     ... done
Calculating cut-offs                               ... done
Initializing the effective Hamiltonian             ... done
Setting up the integral package (SHARK)            ... done
Starting the Coulomb interaction                   ... done (   1.6 sec)
Making the grid                                    ... done (   0.4 sec)
Mapping shells                                     ... done
Starting the XC term evaluation                    ... done (   0.8 sec)
  promolecular density results
     # of electrons  =    143.985762184
     EX              =    -90.441635905
     EC              =     -6.165068441
     EX+EC           =    -96.606704346
Transforming the Hamiltonian                       ... done (   0.4 sec)
Diagonalizing the Hamiltonian                      ... done (   0.6 sec)
Back transforming the eigenvectors                 ... done (   0.2 sec)
Now organizing SCF variables                       ... done
                      ------------------
                      INITIAL GUESS DONE (   4.5 sec)
                      ------------------
             **** ENERGY FILE WAS UPDATED (orca.en.tmp) ****
Finished Guess after   5.8 sec
Maximum memory used throughout the entire GUESS-calculation: 154.3 MB


           ************************************************************
           *        Program running with 12 parallel MPI-processes    *
           *              working on a common directory               *
           ************************************************************

-------------------------------------------------------------------------------------------
                                      ORCA LEAN-SCF
                              memory conserving SCF solver
-------------------------------------------------------------------------------------------

--------------------
CPCM SOLVATION MODEL
--------------------
CPCM parameters:
  Epsilon                                         ...      80.1510
  Refrac                                          ...       1.3328
  Rsolv                                           ...       1.3000
  Surface type                                    ... GAUSSIAN VDW
  Discretization scheme                           ... Constant charge density
    Threshold for H atoms                         ...       5.0000 (charges/Ang^2)
    Threshold for non-H atoms                     ...       5.0000 (charges/Ang^2)
  Epsilon function type                           ...         CPCM
Solvent:                                          ... WATER
Radii:
  Scheme                                          ... Element-dependent radii
  Radius for N  used is    3.5149 Bohr (=   1.8600 Ang.)
  Radius for C  used is    3.8550 Bohr (=   2.0400 Ang.)
  Radius for H  used is    2.4944 Bohr (=   1.3200 Ang.)
  Radius for O  used is    3.4469 Bohr (=   1.8240 Ang.)
  Radius for Cl used is    3.9684 Bohr (=   2.1000 Ang.)
Calculating surface                               ...        done! (  0.0s)
Cavity surface points                             ...         3162
Cavity Volume                                     ...    2220.1401
Cavity Surface-area                               ...    1183.0306
Calculating surface distance matrix               ...        done! (  0.2s)
Performing Cholesky decomposition & store         ...        done! (  0.4s)
Overall time for CPCM initialization              ...                 0.6s

----------------------------------------D-I-I-S--------------------------------------------
Iteration    Energy (Eh)           Delta-E    RMSDP     MaxDP     DIISErr   Damp  Time(sec)
-------------------------------------------------------------------------------------------
               ***  Starting incremental Fock matrix formation  ***
    1    -1242.0496535023198703     0.00e+00  1.32e-04  3.34e-02  2.53e-01  0.700 130.5
    2    -1242.1104624467561734    -6.08e-02  1.25e-04  3.34e-02  1.70e-01  0.700  57.6
                               ***Turning on AO-DIIS***
    3    -1242.1465985550498772    -3.61e-02  1.03e-04  2.89e-02  1.15e-01  0.700  61.6
    4    -1242.1700249472914948    -2.34e-02  8.26e-05  2.28e-02  8.05e-02  0.700  54.2
    5    -1242.1866849572620595    -1.67e-02  2.13e-04  5.78e-02  5.66e-02  0.000  48.5
                              *** Initializing SOSCF ***
---------------------------------------S-O-S-C-F--------------------------------------
Iteration    Energy (Eh)           Delta-E    RMSDP     MaxDP     MaxGrad    Time(sec)
--------------------------------------------------------------------------------------
    6    -1242.2269145273194226    -4.02e-02  2.10e-05  4.60e-03  1.49e-03    59.9
               *** Restarting incremental Fock matrix formation ***
    7    -1242.2271473758037246    -2.33e-04  2.46e-05  3.39e-03  2.12e-03   132.6
    8    -1242.2272602692291912    -1.13e-04  1.65e-05  3.63e-03  1.08e-03    88.7
    9    -1242.2272940904940697    -3.38e-05  6.93e-06  7.55e-04  3.44e-04    90.3
   10    -1242.2272993219921773    -5.23e-06  3.38e-06  7.55e-04  2.25e-04    77.4
   11    -1242.2273000577415587    -7.36e-07  2.40e-06  2.59e-04  6.40e-05    65.4
                 **** Energy Check signals convergence ****

               *****************************************************
               *                     SUCCESS                       *
               *           SCF CONVERGED AFTER  11 CYCLES          *
               *****************************************************

Recomputing exchange energy using gridx3       ... done (  174.618 sec)
Old exchange energy                            :    -41.081058630 Eh
New exchange energy                            :    -41.081057289 Eh
Exchange energy change after final integration :      0.000001341 Eh
Total energy after final integration           :  -1242.227298716 Eh
             **** ENERGY FILE WAS UPDATED (orca.en.tmp) ****

----------------
TOTAL SCF ENERGY
----------------

Total Energy       :      -1242.22729871643764 Eh          -33802.72330 eV

Components:
Nuclear Repulsion  :       1399.25323689441757 Eh           38075.61630 eV
Electronic Energy  :      -2641.40299445348319 Eh          -71876.22960 eV
One Electron Energy:      -4472.85105082155405 Eh         -121712.46483 eV
Two Electron Energy:       1831.44805636807064 Eh           49836.23524 eV
CPCM Dielectric    :         -0.07754249867612 Eh              -2.11004 eV

Virial components:
Potential Energy   :      -2480.50421138761476 Eh          -67497.95112 eV
Kinetic Energy     :       1238.27691267117712 Eh           33695.22783 eV
Virial Ratio       :          2.00319022829614

DFT components:
N(Alpha)           :       72.000001552853 electrons
N(Beta)            :       72.000001552853 electrons
N(Total)           :      144.000003105705 electrons
E(X)               :      -91.925369967526 Eh       
E(C)               :       -6.197959368441 Eh       
E(XC)              :      -98.123329335967 Eh       

CPCM Solvation Model Properties:
Surface-charge          :         -0.03726111754003
Corrected charge        :          0.00000000000000
Outlying charge corr.   :          0.00007346798278 Eh               0.00200 eV
Free-energy (cav+disp)  :  This term is not implemented in the current solvation scheme

---------------
SCF CONVERGENCE
---------------

  Last Energy change         ...    7.3575e-07  Tolerance :   1.0000e-06
  Last MAX-Density change    ...    2.5936e-04  Tolerance :   1.0000e-05
  Last RMS-Density change    ...    2.4049e-06  Tolerance :   1.0000e-06
  Last DIIS Error            ...    1.4916e-03  Tolerance :   1.0000e-06
  Last Orbital Gradient      ...    6.4021e-05  Tolerance :   5.0000e-05
  Last Orbital Rotation      ...    2.1104e-04  Tolerance :   5.0000e-05


----------------------
UHF SPIN CONTAMINATION
----------------------

Warning: in a DFT calculation there is little theoretical justification to 
         calculate <S**2> as in Hartree-Fock theory. We will do it anyways
         but you should keep in mind that the values have only limited relevance

Expectation value of <S**2>     :     0.000000
Ideal value S*(S+1) for S=0.0   :     0.000000
Deviation                       :     0.000000

----------------
ORBITAL ENERGIES
----------------
                 SPIN UP ORBITALS
  NO   OCC          E(Eh)            E(eV) 
   0   1.0000    -101.429903     -2760.0480 
   1   1.0000     -19.219742      -522.9958 
   2   1.0000     -14.520998      -395.1364 
   3   1.0000     -14.487316      -394.2199 
   4   1.0000     -14.482342      -394.0846 
   5   1.0000     -10.381869      -282.5050 
   6   1.0000     -10.372280      -282.2441 
   7   1.0000     -10.356817      -281.8233 
   8   1.0000     -10.355090      -281.7763 
   9   1.0000     -10.324066      -280.9321 
  10   1.0000     -10.321162      -280.8531 
  11   1.0000     -10.306778      -280.4617 
  12   1.0000     -10.305539      -280.4280 
  13   1.0000     -10.295019      -280.1417 
  14   1.0000     -10.288595      -279.9669 
  15   1.0000     -10.287739      -279.9436 
  16   1.0000     -10.285854      -279.8923 
  17   1.0000     -10.282056      -279.7890 
  18   1.0000     -10.281936      -279.7857 
  19   1.0000      -9.466751      -257.6034 
  20   1.0000      -7.216660      -196.3753 
  21   1.0000      -7.216119      -196.3606 
  22   1.0000      -7.216106      -196.3602 
  23   1.0000      -1.201919       -32.7059 
  24   1.0000      -1.192364       -32.4459 
  25   1.0000      -1.172546       -31.9066 
  26   1.0000      -1.040400       -28.3107 
  27   1.0000      -1.008683       -27.4477 
  28   1.0000      -0.963718       -26.2241 
  29   1.0000      -0.947231       -25.7755 
  30   1.0000      -0.907220       -24.6867 
  31   1.0000      -0.891127       -24.2488 
  32   1.0000      -0.870608       -23.6904 
  33   1.0000      -0.851706       -23.1761 
  34   1.0000      -0.829717       -22.5777 
  35   1.0000      -0.809994       -22.0411 
  36   1.0000      -0.769019       -20.9261 
  37   1.0000      -0.756298       -20.5799 
  38   1.0000      -0.739333       -20.1183 
  39   1.0000      -0.713374       -19.4119 
  40   1.0000      -0.690898       -18.8003 
  41   1.0000      -0.677573       -18.4377 
  42   1.0000      -0.648148       -17.6370 
  43   1.0000      -0.634688       -17.2707 
  44   1.0000      -0.621026       -16.8990 
  45   1.0000      -0.617571       -16.8050 
  46   1.0000      -0.607066       -16.5191 
  47   1.0000      -0.590459       -16.0672 
  48   1.0000      -0.586140       -15.9497 
  49   1.0000      -0.581640       -15.8272 
  50   1.0000      -0.576452       -15.6861 
  51   1.0000      -0.561774       -15.2866 
  52   1.0000      -0.549600       -14.9554 
  53   1.0000      -0.540301       -14.7023 
  54   1.0000      -0.532552       -14.4915 
  55   1.0000      -0.528025       -14.3683 
  56   1.0000      -0.526144       -14.3171 
  57   1.0000      -0.512773       -13.9533 
  58   1.0000      -0.503467       -13.7000 
  59   1.0000      -0.490577       -13.3493 
  60   1.0000      -0.470871       -12.8131 
  61   1.0000      -0.454732       -12.3739 
  62   1.0000      -0.438173       -11.9233 
  63   1.0000      -0.434636       -11.8271 
  64   1.0000      -0.401075       -10.9138 
  65   1.0000      -0.385463       -10.4890 
  66   1.0000      -0.366136        -9.9631 
  67   1.0000      -0.365324        -9.9410 
  68   1.0000      -0.362849        -9.8736 
  69   1.0000      -0.358132        -9.7453 
  70   1.0000      -0.354711        -9.6522 
  71   1.0000      -0.332912        -9.0590 
  72   0.0000      -0.020680        -0.5627 
  73   0.0000       0.026612         0.7241 
  74   0.0000       0.033831         0.9206 
  75   0.0000       0.058248         1.5850 
  76   0.0000       0.064099         1.7442 
  77   0.0000       0.088862         2.4181 
  78   0.0000       0.097533         2.6540 
  79   0.0000       0.109024         2.9667 
  80   0.0000       0.112420         3.0591 
  81   0.0000       0.122305         3.3281 
  82   0.0000       0.123990         3.3739 

                 SPIN DOWN ORBITALS
  NO   OCC          E(Eh)            E(eV) 
   0   1.0000    -101.429903     -2760.0480 
   1   1.0000     -19.219742      -522.9958 
   2   1.0000     -14.520998      -395.1364 
   3   1.0000     -14.487316      -394.2199 
   4   1.0000     -14.482342      -394.0846 
   5   1.0000     -10.381869      -282.5050 
   6   1.0000     -10.372280      -282.2441 
   7   1.0000     -10.356817      -281.8233 
   8   1.0000     -10.355090      -281.7763 
   9   1.0000     -10.324066      -280.9321 
  10   1.0000     -10.321162      -280.8531 
  11   1.0000     -10.306778      -280.4617 
  12   1.0000     -10.305539      -280.4280 
  13   1.0000     -10.295019      -280.1417 
  14   1.0000     -10.288595      -279.9669 
  15   1.0000     -10.287739      -279.9436 
  16   1.0000     -10.285854      -279.8923 
  17   1.0000     -10.282056      -279.7890 
  18   1.0000     -10.281936      -279.7857 
  19   1.0000      -9.466751      -257.6034 
  20   1.0000      -7.216660      -196.3753 
  21   1.0000      -7.216119      -196.3606 
  22   1.0000      -7.216106      -196.3602 
  23   1.0000      -1.201919       -32.7059 
  24   1.0000      -1.192364       -32.4459 
  25   1.0000      -1.172546       -31.9066 
  26   1.0000      -1.040400       -28.3107 
  27   1.0000      -1.008683       -27.4477 
  28   1.0000      -0.963718       -26.2241 
  29   1.0000      -0.947231       -25.7755 
  30   1.0000      -0.907220       -24.6867 
  31   1.0000      -0.891127       -24.2488 
  32   1.0000      -0.870608       -23.6904 
  33   1.0000      -0.851706       -23.1761 
  34   1.0000      -0.829717       -22.5777 
  35   1.0000      -0.809994       -22.0411 
  36   1.0000      -0.769019       -20.9261 
  37   1.0000      -0.756298       -20.5799 
  38   1.0000      -0.739333       -20.1183 
  39   1.0000      -0.713374       -19.4119 
  40   1.0000      -0.690898       -18.8003 
  41   1.0000      -0.677573       -18.4377 
  42   1.0000      -0.648148       -17.6370 
  43   1.0000      -0.634688       -17.2707 
  44   1.0000      -0.621026       -16.8990 
  45   1.0000      -0.617571       -16.8050 
  46   1.0000      -0.607066       -16.5191 
  47   1.0000      -0.590459       -16.0672 
  48   1.0000      -0.586140       -15.9497 
  49   1.0000      -0.581640       -15.8272 
  50   1.0000      -0.576452       -15.6861 
  51   1.0000      -0.561774       -15.2866 
  52   1.0000      -0.549600       -14.9554 
  53   1.0000      -0.540301       -14.7023 
  54   1.0000      -0.532552       -14.4915 
  55   1.0000      -0.528025       -14.3683 
  56   1.0000      -0.526144       -14.3171 
  57   1.0000      -0.512773       -13.9533 
  58   1.0000      -0.503467       -13.7000 
  59   1.0000      -0.490577       -13.3493 
  60   1.0000      -0.470871       -12.8131 
  61   1.0000      -0.454732       -12.3739 
  62   1.0000      -0.438173       -11.9233 
  63   1.0000      -0.434636       -11.8271 
  64   1.0000      -0.401075       -10.9138 
  65   1.0000      -0.385463       -10.4890 
  66   1.0000      -0.366136        -9.9631 
  67   1.0000      -0.365324        -9.9410 
  68   1.0000      -0.362849        -9.8736 
  69   1.0000      -0.358132        -9.7453 
  70   1.0000      -0.354711        -9.6522 
  71   1.0000      -0.332912        -9.0590 
  72   0.0000      -0.020680        -0.5627 
  73   0.0000       0.026612         0.7241 
  74   0.0000       0.033831         0.9206 
  75   0.0000       0.058248         1.5850 
  76   0.0000       0.064099         1.7442 
  77   0.0000       0.088862         2.4181 
  78   0.0000       0.097533         2.6540 
  79   0.0000       0.109024         2.9667 
  80   0.0000       0.112420         3.0591 
  81   0.0000       0.122305         3.3281 
  82   0.0000       0.123990         3.3739 
*Only the first 10 virtual orbitals were printed.

                    ********************************
                    * MULLIKEN POPULATION ANALYSIS *
                    ********************************

--------------------------------------------
MULLIKEN ATOMIC CHARGES AND SPIN POPULATIONS
--------------------------------------------
   0 N :   -0.221202    0.000000
   1 C :    0.161765    0.000000
   2 C :   -0.110240   -0.000000
   3 C :    0.324225    0.000000
   4 C :   -0.105486    0.000000
   5 C :    0.139080   -0.000000
   6 H :    0.136507   -0.000000
   7 H :    0.075458   -0.000000
   8 N :   -0.088351   -0.000000
   9 H :    0.095477    0.000000
  10 H :    0.140923    0.000000
  11 C :    0.018182    0.000000
  12 H :    0.088357   -0.000000
  13 H :    0.092407    0.000000
  14 H :    0.080604   -0.000000
  15 H :    0.165411   -0.000000
  16 N :   -0.192967    0.000000
  17 C :    0.087289   -0.000000
  18 C :    0.168965    0.000000
  19 H :    0.052713    0.000000
  20 O :   -0.404681    0.000000
  21 C :    0.156790    0.000000
  22 C :   -0.094989   -0.000000
  23 C :   -0.121539    0.000000
  24 C :   -0.068210   -0.000000
  25 C :   -0.126248   -0.000000
  26 C :   -0.051171   -0.000000
  27 H :    0.084954    0.000000
  28 H :    0.102323    0.000000
  29 H :    0.103332   -0.000000
  30 H :    0.106584   -0.000000
  31 H :    0.071625    0.000000
  32 Cl:   -0.867885    0.000000
Sum of atomic charges         :   -0.0000000
Sum of atomic spin populations:   -0.0000000

-----------------------------------------------------
MULLIKEN REDUCED ORBITAL CHARGES AND SPIN POPULATIONS
-----------------------------------------------------
CHARGE
  0 N s       :     3.505966  s :     3.505966
      pz      :     1.362413  p :     3.582841
      px      :     1.108079
      py      :     1.112349
      dz2     :     0.004069  d :     0.117925
      dxz     :     0.022142
      dyz     :     0.019850
      dx2y2   :     0.032707
      dxy     :     0.039158
      f0      :     0.001839  f :     0.013735
      f+1     :     0.001021
      f-1     :     0.001026
      f+2     :     0.001425
      f-2     :     0.001005
      f+3     :     0.003359
      f-3     :     0.004061
      g0      :     0.000028  g :     0.000734
      g+1     :     0.000059
      g-1     :     0.000055
      g+2     :     0.000059
      g-2     :     0.000050
      g+3     :     0.000059
      g-3     :     0.000049
      g+4     :     0.000194
      g-4     :     0.000181

  1 C s       :     3.304703  s :     3.304703
      pz      :     0.862427  p :     2.411911
      px      :     0.858788
      py      :     0.690696
      dz2     :     0.003160  d :     0.100588
      dxz     :     0.009756
      dyz     :     0.039302
      dx2y2   :     0.026348
      dxy     :     0.022022
      f0      :     0.002769  f :     0.019389
      f+1     :     0.000371
      f-1     :     0.000815
      f+2     :     0.002056
      f-2     :     0.002911
      f+3     :     0.005057
      f-3     :     0.005409
      g0      :     0.000067  g :     0.001644
      g+1     :     0.000080
      g-1     :     0.000257
      g+2     :     0.000088
      g-2     :     0.000096
      g+3     :     0.000171
      g-3     :     0.000117
      g+4     :     0.000338
      g-4     :     0.000429

  2 C s       :     3.362037  s :     3.362037
      pz      :     0.989553  p :     2.659367
      px      :     0.755922
      py      :     0.913893
      dz2     :     0.001650  d :     0.074956
      dxz     :     0.018503
      dyz     :     0.012654
      dx2y2   :     0.022621
      dxy     :     0.019528
      f0      :     0.002271  f :     0.012950
      f+1     :     0.000628
      f-1     :     0.000562
      f+2     :     0.001298
      f-2     :     0.001721
      f+3     :     0.002282
      f-3     :     0.004188
      g0      :     0.000042  g :     0.000929
      g+1     :     0.000105
      g-1     :     0.000080
      g+2     :     0.000050
      g-2     :     0.000055
      g+3     :     0.000106
      g-3     :     0.000072
      g+4     :     0.000181
      g-4     :     0.000240

  3 C s       :     3.307227  s :     3.307227
      pz      :     0.801566  p :     2.226079
      px      :     0.728608
      py      :     0.695904
      dz2     :     0.000721  d :     0.112014
      dxz     :     0.039122
      dyz     :     0.044752
      dx2y2   :     0.002202
      dxy     :     0.025217
      f0      :     0.003661  f :     0.028326
      f+1     :     0.000922
      f-1     :     0.001100
      f+2     :     0.002700
      f-2     :     0.004196
      f+3     :     0.007416
      f-3     :     0.008331
      g0      :     0.000069  g :     0.002130
      g+1     :     0.000224
      g-1     :     0.000248
      g+2     :     0.000118
      g-2     :     0.000154
      g+3     :     0.000207
      g-3     :     0.000144
      g+4     :     0.000489
      g-4     :     0.000477

  4 C s       :     3.341184  s :     3.341184
      pz      :     1.000163  p :     2.668606
      px      :     0.927918
      py      :     0.740526
      dz2     :     0.001536  d :     0.081302
      dxz     :     0.012349
      dyz     :     0.017804
      dx2y2   :     0.028918
      dxy     :     0.020694
      f0      :     0.002223  f :     0.013471
      f+1     :     0.000561
      f-1     :     0.000680
      f+2     :     0.001200
      f-2     :     0.001724
      f+3     :     0.003896
      f-3     :     0.003187
      g0      :     0.000041  g :     0.000924
      g+1     :     0.000078
      g-1     :     0.000102
      g+2     :     0.000048
      g-2     :     0.000058
      g+3     :     0.000091
      g-3     :     0.000091
      g+4     :     0.000188
      g-4     :     0.000226

  5 C s       :     3.312399  s :     3.312399
      pz      :     0.853030  p :     2.421594
      px      :     0.700016
      py      :     0.868548
      dz2     :     0.003189  d :     0.105672
      dxz     :     0.040608
      dyz     :     0.010005
      dx2y2   :     0.029857
      dxy     :     0.022013
      f0      :     0.002821  f :     0.019601
      f+1     :     0.000755
      f-1     :     0.000367
      f+2     :     0.002454
      f-2     :     0.002654
      f+3     :     0.004530
      f-3     :     0.006021
      g0      :     0.000064  g :     0.001654
      g+1     :     0.000271
      g-1     :     0.000079
      g+2     :     0.000091
      g-2     :     0.000091
      g+3     :     0.000148
      g-3     :     0.000135
      g+4     :     0.000333
      g-4     :     0.000443

  6 H s       :     0.830938  s :     0.830938
      pz      :     0.009420  p :     0.028295
      px      :     0.010175
      py      :     0.008701
      dz2     :     0.000174  d :     0.004021
      dxz     :     0.001438
      dyz     :     0.000123
      dx2y2   :     0.000516
      dxy     :     0.001769
      f0      :     0.000042  f :     0.000239
      f+1     :     0.000003
      f-1     :     0.000008
      f+2     :     0.000050
      f-2     :     0.000010
      f+3     :     0.000042
      f-3     :     0.000083

  7 H s       :     0.881390  s :     0.881390
      pz      :     0.013286  p :     0.038202
      px      :     0.011136
      py      :     0.013780
      dz2     :     0.000146  d :     0.004669
      dxz     :     0.000193
      dyz     :     0.001741
      dx2y2   :     0.000753
      dxy     :     0.001837
      f0      :     0.000049  f :     0.000281
      f+1     :     0.000011
      f-1     :     0.000006
      f+2     :     0.000049
      f-2     :     0.000024
      f+3     :     0.000055
      f-3     :     0.000087

  8 N s       :     3.500013  s :     3.500013
      pz      :     1.513045  p :     3.489532
      px      :     0.878431
      py      :     1.098056
      dz2     :     0.004490  d :     0.084922
      dxz     :     0.020137
      dyz     :     0.006802
      dx2y2   :     0.030068
      dxy     :     0.023426
      f0      :     0.001667  f :     0.013155
      f+1     :     0.001108
      f-1     :     0.000692
      f+2     :     0.001208
      f-2     :     0.000636
      f+3     :     0.003332
      f-3     :     0.004511
      g0      :     0.000038  g :     0.000730
      g+1     :     0.000081
      g-1     :     0.000028
      g+2     :     0.000062
      g-2     :     0.000057
      g+3     :     0.000068
      g-3     :     0.000026
      g+4     :     0.000185
      g-4     :     0.000184

  9 H s       :     0.865383  s :     0.865383
      pz      :     0.013377  p :     0.034164
      px      :     0.010308
      py      :     0.010479
      dz2     :     0.000102  d :     0.004688
      dxz     :     0.001784
      dyz     :     0.000153
      dx2y2   :     0.000808
      dxy     :     0.001841
      f0      :     0.000050  f :     0.000287
      f+1     :     0.000004
      f-1     :     0.000010
      f+2     :     0.000054
      f-2     :     0.000021
      f+3     :     0.000079
      f-3     :     0.000070

 10 H s       :     0.826474  s :     0.826474
      pz      :     0.009477  p :     0.028285
      px      :     0.009394
      py      :     0.009413
      dz2     :     0.000193  d :     0.004076
      dxz     :     0.000162
      dyz     :     0.001416
      dx2y2   :     0.000623
      dxy     :     0.001682
      f0      :     0.000042  f :     0.000242
      f+1     :     0.000009
      f-1     :     0.000005
      f+2     :     0.000046
      f-2     :     0.000013
      f+3     :     0.000072
      f-3     :     0.000055

 11 C s       :     3.299953  s :     3.299953
      pz      :     0.985371  p :     2.621061
      px      :     0.822875
      py      :     0.812815
      dz2     :     0.006365  d :     0.051019
      dxz     :     0.017108
      dyz     :     0.007679
      dx2y2   :     0.006452
      dxy     :     0.013415
      f0      :     0.001581  f :     0.009043
      f+1     :     0.001385
      f-1     :     0.000739
      f+2     :    -0.000405
      f-2     :     0.002008
      f+3     :     0.002002
      f-3     :     0.001734
      g0      :     0.000037  g :     0.000742
      g+1     :     0.000045
      g-1     :     0.000069
      g+2     :     0.000079
      g-2     :     0.000088
      g+3     :     0.000069
      g-3     :     0.000052
      g+4     :     0.000167
      g-4     :     0.000135

 12 H s       :     0.876357  s :     0.876357
      pz      :     0.011627  p :     0.030479
      px      :     0.009216
      py      :     0.009637
      dz2     :     0.000320  d :     0.004506
      dxz     :     0.000456
      dyz     :     0.001477
      dx2y2   :     0.001349
      dxy     :     0.000905
      f0      :     0.000048  f :     0.000300
      f+1     :     0.000008
      f-1     :     0.000028
      f+2     :     0.000033
      f-2     :     0.000060
      f+3     :     0.000019
      f-3     :     0.000104

 13 H s       :     0.870797  s :     0.870797
      pz      :     0.010098  p :     0.031714
      px      :     0.011110
      py      :     0.010505
      dz2     :     0.001219  d :     0.004779
      dxz     :     0.001145
      dyz     :     0.001405
      dx2y2   :     0.000315
      dxy     :     0.000695
      f0      :     0.000103  f :     0.000303
      f+1     :     0.000022
      f-1     :     0.000057
      f+2     :     0.000030
      f-2     :     0.000074
      f+3     :     0.000005
      f-3     :     0.000011

 14 H s       :     0.884036  s :     0.884036
      pz      :     0.010015  p :     0.030493
      px      :     0.010807
      py      :     0.009671
      dz2     :     0.001640  d :     0.004568
      dxz     :     0.000519
      dyz     :     0.000604
      dx2y2   :     0.000679
      dxy     :     0.001125
      f0      :     0.000084  f :     0.000298
      f+1     :     0.000055
      f-1     :     0.000007
      f+2     :     0.000023
      f-2     :     0.000066
      f+3     :     0.000025
      f-3     :     0.000039

 15 H s       :     0.724439  s :     0.724439
      pz      :     0.023418  p :     0.098838
      px      :     0.019685
      py      :     0.055735
      dz2     :     0.000785  d :     0.010509
      dxz     :     0.000562
      dyz     :     0.003736
      dx2y2   :     0.002463
      dxy     :     0.002963
      f0      :     0.000135  f :     0.000804
      f+1     :     0.000024
      f-1     :     0.000069
      f+2     :     0.000138
      f-2     :     0.000094
      f+3     :     0.000157
      f-3     :     0.000186

 16 N s       :     3.687105  s :     3.687105
      pz      :     1.054061  p :     3.402158
      px      :     0.894855
      py      :     1.453242
      dz2     :     0.004787  d :     0.091155
      dxz     :     0.033700
      dyz     :     0.013288
      dx2y2   :     0.021601
      dxy     :     0.017777
      f0      :     0.001639  f :     0.011755
      f+1     :     0.000945
      f-1     :     0.000320
      f+2     :     0.001742
      f-2     :     0.001636
      f+3     :     0.002034
      f-3     :     0.003439
      g0      :     0.000036  g :     0.000794
      g+1     :     0.000122
      g-1     :     0.000049
      g+2     :     0.000058
      g-2     :     0.000049
      g+3     :     0.000087
      g-3     :     0.000035
      g+4     :     0.000184
      g-4     :     0.000174

 17 C s       :     3.298660  s :     3.298660
      pz      :     0.931076  p :     2.503892
      px      :     0.783466
      py      :     0.789350
      dz2     :     0.003304  d :     0.092450
      dxz     :     0.017161
      dyz     :     0.016843
      dx2y2   :     0.039556
      dxy     :     0.015586
      f0      :     0.002285  f :     0.016162
      f+1     :     0.000898
      f-1     :     0.000214
      f+2     :     0.001011
      f-2     :     0.002093
      f+3     :     0.003458
      f-3     :     0.006204
      g0      :     0.000066  g :     0.001547
      g+1     :     0.000119
      g-1     :     0.000149
      g+2     :     0.000083
      g-2     :     0.000092
      g+3     :     0.000202
      g-3     :     0.000086
      g+4     :     0.000355
      g-4     :     0.000396

 18 C s       :     3.292194  s :     3.292194
      pz      :     0.689920  p :     2.341479
      px      :     0.824773
      py      :     0.826787
      dz2     :     0.007167  d :     0.167163
      dxz     :     0.031040
      dyz     :     0.035203
      dx2y2   :     0.045630
      dxy     :     0.048122
      f0      :     0.002335  f :     0.027273
      f+1     :     0.001280
      f-1     :     0.001473
      f+2     :     0.002806
      f-2     :     0.003464
      f+3     :     0.004195
      f-3     :     0.011720
      g0      :     0.000151  g :     0.002927
      g+1     :     0.000160
      g-1     :     0.000197
      g+2     :     0.000149
      g-2     :     0.000270
      g+3     :     0.000418
      g-3     :     0.000171
      g+4     :     0.000662
      g-4     :     0.000749

 19 H s       :     0.907692  s :     0.907692
      pz      :     0.011236  p :     0.034738
      px      :     0.008492
      py      :     0.015010
      dz2     :     0.000244  d :     0.004605
      dxz     :     0.000166
      dyz     :     0.001800
      dx2y2   :     0.000999
      dxy     :     0.001396
      f0      :     0.000045  f :     0.000253
      f+1     :     0.000008
      f-1     :     0.000008
      f+2     :     0.000050
      f-2     :     0.000024
      f+3     :     0.000048
      f-3     :     0.000070

 20 O s       :     3.808485  s :     3.808485
      pz      :     1.358595  p :     4.556911
      px      :     1.673871
      py      :     1.524445
      dz2     :     0.003320  d :     0.035408
      dxz     :     0.005245
      dyz     :     0.008534
      dx2y2   :     0.009785
      dxy     :     0.008524
      f0      :     0.000266  f :     0.003679
      f+1     :     0.000205
      f-1     :     0.000315
      f+2     :     0.000173
      f-2     :     0.000836
      f+3     :     0.000803
      f-3     :     0.001081
      g0      :     0.000016  g :     0.000197
      g+1     :     0.000012
      g-1     :     0.000019
      g+2     :     0.000005
      g-2     :     0.000027
      g+3     :     0.000028
      g-3     :     0.000011
      g+4     :     0.000039
      g-4     :     0.000042

 21 C s       :     3.314838  s :     3.314838
      pz      :     0.872625  p :     2.403857
      px      :     0.816745
      py      :     0.714488
      dz2     :     0.031203  d :     0.101964
      dxz     :     0.011725
      dyz     :     0.015267
      dx2y2   :     0.019675
      dxy     :     0.024094
      f0      :     0.001690  f :     0.021196
      f+1     :     0.002779
      f-1     :     0.002253
      f+2     :     0.003508
      f-2     :     0.003263
      f+3     :     0.003206
      f-3     :     0.004496
      g0      :     0.000084  g :     0.001355
      g+1     :     0.000109
      g-1     :     0.000187
      g+2     :     0.000151
      g-2     :     0.000144
      g+3     :     0.000186
      g-3     :     0.000187
      g+4     :     0.000161
      g-4     :     0.000146

 22 C s       :     3.359287  s :     3.359287
      pz      :     0.901689  p :     2.629036
      px      :     0.858282
      py      :     0.869065
      dz2     :     0.011774  d :     0.091123
      dxz     :     0.009898
      dyz     :     0.023242
      dx2y2   :     0.025897
      dxy     :     0.020312
      f0      :     0.001497  f :     0.014541
      f+1     :     0.002348
      f-1     :     0.000941
      f+2     :     0.002175
      f-2     :     0.002327
      f+3     :     0.001586
      f-3     :     0.003667
      g0      :     0.000056  g :     0.001003
      g+1     :     0.000121
      g-1     :     0.000094
      g+2     :     0.000086
      g-2     :     0.000079
      g+3     :     0.000145
      g-3     :     0.000090
      g+4     :     0.000227
      g-4     :     0.000103

 23 C s       :     3.325458  s :     3.325458
      pz      :     0.912967  p :     2.678683
      px      :     0.918915
      py      :     0.846801
      dz2     :     0.014913  d :     0.102601
      dxz     :     0.017076
      dyz     :     0.023646
      dx2y2   :     0.026307
      dxy     :     0.020659
      f0      :     0.001916  f :     0.013765
      f+1     :     0.001242
      f-1     :     0.001368
      f+2     :     0.002334
      f-2     :     0.002368
      f+3     :     0.000981
      f-3     :     0.003557
      g0      :     0.000049  g :     0.001032
      g+1     :     0.000052
      g-1     :     0.000199
      g+2     :     0.000087
      g-2     :     0.000096
      g+3     :     0.000131
      g-3     :     0.000122
      g+4     :     0.000197
      g-4     :     0.000098

 24 C s       :     3.315360  s :     3.315360
      pz      :     0.874651  p :     2.637744
      px      :     0.873001
      py      :     0.890092
      dz2     :     0.029340  d :     0.100337
      dxz     :     0.013927
      dyz     :     0.011925
      dx2y2   :     0.020794
      dxy     :     0.024351
      f0      :     0.001256  f :     0.013743
      f+1     :     0.002405
      f-1     :     0.001741
      f+2     :     0.002216
      f-2     :     0.002191
      f+3     :     0.001694
      f-3     :     0.002240
      g0      :     0.000039  g :     0.001026
      g+1     :     0.000104
      g-1     :     0.000122
      g+2     :     0.000142
      g-2     :     0.000129
      g+3     :     0.000167
      g-3     :     0.000183
      g+4     :     0.000084
      g-4     :     0.000055

 25 C s       :     3.323602  s :     3.323602
      pz      :     0.931013  p :     2.684662
      px      :     0.876892
      py      :     0.876757
      dz2     :     0.013659  d :     0.103089
      dxz     :     0.010075
      dyz     :     0.029500
      dx2y2   :     0.025607
      dxy     :     0.024247
      f0      :     0.001449  f :     0.013866
      f+1     :     0.002308
      f-1     :     0.000772
      f+2     :     0.002098
      f-2     :     0.002502
      f+3     :     0.001322
      f-3     :     0.003415
      g0      :     0.000057  g :     0.001030
      g+1     :     0.000127
      g-1     :     0.000093
      g+2     :     0.000094
      g-2     :     0.000087
      g+3     :     0.000153
      g-3     :     0.000098
      g+4     :     0.000215
      g-4     :     0.000106

 26 C s       :     3.370146  s :     3.370146
      pz      :     0.885137  p :     2.580190
      px      :     0.874317
      py      :     0.820736
      dz2     :     0.015389  d :     0.084915
      dxz     :     0.013188
      dyz     :     0.015773
      dx2y2   :     0.021060
      dxy     :     0.019505
      f0      :     0.002121  f :     0.014916
      f+1     :     0.001275
      f-1     :     0.001639
      f+2     :     0.002290
      f-2     :     0.002515
      f+3     :     0.001068
      f-3     :     0.004008
      g0      :     0.000049  g :     0.001004
      g+1     :     0.000050
      g-1     :     0.000199
      g+2     :     0.000085
      g-2     :     0.000090
      g+3     :     0.000126
      g-3     :     0.000117
      g+4     :     0.000193
      g-4     :     0.000094

 27 H s       :     0.879166  s :     0.879166
      pz      :     0.009337  p :     0.031050
      px      :     0.011014
      py      :     0.010699
      dz2     :     0.001327  d :     0.004553
      dxz     :     0.000861
      dyz     :     0.000442
      dx2y2   :     0.001072
      dxy     :     0.000851
      f0      :     0.000032  f :     0.000276
      f+1     :     0.000031
      f-1     :     0.000055
      f+2     :     0.000060
      f-2     :     0.000037
      f+3     :     0.000018
      f-3     :     0.000043

 28 H s       :     0.865205  s :     0.865205
      pz      :     0.010073  p :     0.027996
      px      :     0.008336
      py      :     0.009587
      dz2     :     0.001222  d :     0.004218
      dxz     :     0.000432
      dyz     :     0.000684
      dx2y2   :     0.000738
      dxy     :     0.001142
      f0      :     0.000015  f :     0.000259
      f+1     :     0.000081
      f-1     :     0.000011
      f+2     :     0.000024
      f-2     :     0.000054
      f+3     :     0.000037
      f-3     :     0.000036

 29 H s       :     0.864639  s :     0.864639
      pz      :     0.010410  p :     0.027616
      px      :     0.009849
      py      :     0.007357
      dz2     :     0.000157  d :     0.004157
      dxz     :     0.000374
      dyz     :     0.001501
      dx2y2   :     0.001209
      dxy     :     0.000915
      f0      :     0.000039  f :     0.000255
      f+1     :     0.000009
      f-1     :     0.000009
      f+2     :     0.000035
      f-2     :     0.000048
      f+3     :     0.000011
      f-3     :     0.000104

 30 H s       :     0.861183  s :     0.861183
      pz      :     0.009485  p :     0.027773
      px      :     0.010247
      py      :     0.008041
      dz2     :     0.001315  d :     0.004201
      dxz     :     0.000777
      dyz     :     0.000409
      dx2y2   :     0.000997
      dxy     :     0.000702
      f0      :     0.000036  f :     0.000260
      f+1     :     0.000026
      f-1     :     0.000048
      f+2     :     0.000061
      f-2     :     0.000032
      f+3     :     0.000017
      f-3     :     0.000040

 31 H s       :     0.891584  s :     0.891584
      pz      :     0.010307  p :     0.031896
      px      :     0.010395
      py      :     0.011194
      dz2     :     0.001260  d :     0.004619
      dxz     :     0.000634
      dyz     :     0.000743
      dx2y2   :     0.000759
      dxy     :     0.001222
      f0      :     0.000017  f :     0.000277
      f+1     :     0.000090
      f-1     :     0.000011
      f+2     :     0.000028
      f-2     :     0.000057
      f+3     :     0.000036
      f-3     :     0.000037

 32 Cls       :     5.941790  s :     5.941790
      pz      :     3.992738  p :    11.921407
      px      :     3.976168
      py      :     3.952501
      dz2     :     0.000945  d :     0.004200
      dxz     :     0.000053
      dyz     :     0.000352
      dx2y2   :     0.001361
      dxy     :     0.001489
      f0      :     0.000021  f :     0.000471
      f+1     :     0.000027
      f-1     :     0.000120
      f+2     :     0.000022
      f-2     :     0.000017
      f+3     :     0.000205
      f-3     :     0.000059
      g0      :     0.000002  g :     0.000017
      g+1     :     0.000000
      g-1     :     0.000001
      g+2     :     0.000002
      g-2     :     0.000002
      g+3     :     0.000001
      g-3     :     0.000000
      g+4     :     0.000001
      g-4     :     0.000007


SPIN
  0 N s       :     0.000000  s :     0.000000
      pz      :     0.000000  p :     0.000000
      px      :     0.000000
      py      :     0.000000
      dz2     :    -0.000000  d :     0.000000
      dxz     :    -0.000000
      dyz     :     0.000000
      dx2y2   :     0.000000
      dxy     :     0.000000
      f0      :     0.000000  f :    -0.000000
      f+1     :    -0.000000
      f-1     :     0.000000
      f+2     :     0.000000
      f-2     :    -0.000000
      f+3     :    -0.000000
      f-3     :     0.000000
      g0      :     0.000000  g :     0.000000
      g+1     :    -0.000000
      g-1     :     0.000000
      g+2     :    -0.000000
      g-2     :    -0.000000
      g+3     :    -0.000000
      g-3     :    -0.000000
      g+4     :     0.000000
      g-4     :    -0.000000

  1 C s       :     0.000000  s :     0.000000
      pz      :     0.000000  p :    -0.000000
      px      :     0.000000
      py      :    -0.000000
      dz2     :     0.000000  d :    -0.000000
      dxz     :    -0.000000
      dyz     :     0.000000
      dx2y2   :    -0.000000
      dxy     :     0.000000
      f0      :     0.000000  f :     0.000000
      f+1     :    -0.000000
      f-1     :    -0.000000
      f+2     :    -0.000000
      f-2     :    -0.000000
      f+3     :     0.000000
      f-3     :     0.000000
      g0      :     0.000000  g :     0.000000
      g+1     :    -0.000000
      g-1     :     0.000000
      g+2     :     0.000000
      g-2     :    -0.000000
      g+3     :    -0.000000
      g-3     :     0.000000
      g+4     :     0.000000
      g-4     :     0.000000

  2 C s       :    -0.000000  s :    -0.000000
      pz      :    -0.000000  p :    -0.000000
      px      :    -0.000000
      py      :     0.000000
      dz2     :    -0.000000  d :    -0.000000
      dxz     :     0.000000
      dyz     :     0.000000
      dx2y2   :    -0.000000
      dxy     :     0.000000
      f0      :    -0.000000  f :    -0.000000
      f+1     :     0.000000
      f-1     :    -0.000000
      f+2     :     0.000000
      f-2     :    -0.000000
      f+3     :    -0.000000
      f-3     :    -0.000000
      g0      :    -0.000000  g :     0.000000
      g+1     :     0.000000
      g-1     :     0.000000
      g+2     :     0.000000
      g-2     :    -0.000000
      g+3     :     0.000000
      g-3     :     0.000000
      g+4     :     0.000000
      g-4     :    -0.000000

  3 C s       :     0.000000  s :     0.000000
      pz      :     0.000000  p :    -0.000000
      px      :    -0.000000
      py      :     0.000000
      dz2     :     0.000000  d :     0.000000
      dxz     :     0.000000
      dyz     :     0.000000
      dx2y2   :     0.000000
      dxy     :     0.000000
      f0      :     0.000000  f :     0.000000
      f+1     :    -0.000000
      f-1     :    -0.000000
      f+2     :    -0.000000
      f-2     :     0.000000
      f+3     :     0.000000
      f-3     :     0.000000
      g0      :    -0.000000  g :     0.000000
      g+1     :     0.000000
      g-1     :     0.000000
      g+2     :    -0.000000
      g-2     :     0.000000
      g+3     :    -0.000000
      g-3     :    -0.000000
      g+4     :     0.000000
      g-4     :    -0.000000

  4 C s       :    -0.000000  s :    -0.000000
      pz      :    -0.000000  p :     0.000000
      px      :     0.000000
      py      :     0.000000
      dz2     :     0.000000  d :     0.000000
      dxz     :     0.000000
      dyz     :     0.000000
      dx2y2   :     0.000000
      dxy     :     0.000000
      f0      :     0.000000  f :     0.000000
      f+1     :     0.000000
      f-1     :     0.000000
      f+2     :     0.000000
      f-2     :     0.000000
      f+3     :     0.000000
      f-3     :    -0.000000
      g0      :    -0.000000  g :    -0.000000
      g+1     :     0.000000
      g-1     :     0.000000
      g+2     :     0.000000
      g-2     :     0.000000
      g+3     :    -0.000000
      g-3     :     0.000000
      g+4     :    -0.000000
      g-4     :     0.000000

  5 C s       :    -0.000000  s :    -0.000000
      pz      :    -0.000000  p :    -0.000000
      px      :     0.000000
      py      :    -0.000000
      dz2     :     0.000000  d :    -0.000000
      dxz     :     0.000000
      dyz     :    -0.000000
      dx2y2   :    -0.000000
      dxy     :    -0.000000
      f0      :    -0.000000  f :     0.000000
      f+1     :    -0.000000
      f-1     :    -0.000000
      f+2     :     0.000000
      f-2     :    -0.000000
      f+3     :    -0.000000
      f-3     :     0.000000
      g0      :    -0.000000  g :    -0.000000
      g+1     :     0.000000
      g-1     :    -0.000000
      g+2     :     0.000000
      g-2     :    -0.000000
      g+3     :    -0.000000
      g-3     :    -0.000000
      g+4     :     0.000000
      g-4     :    -0.000000

  6 H s       :    -0.000000  s :    -0.000000
      pz      :    -0.000000  p :    -0.000000
      px      :    -0.000000
      py      :     0.000000
      dz2     :    -0.000000  d :    -0.000000
      dxz     :    -0.000000
      dyz     :    -0.000000
      dx2y2   :     0.000000
      dxy     :     0.000000
      f0      :    -0.000000  f :    -0.000000
      f+1     :    -0.000000
      f-1     :     0.000000
      f+2     :    -0.000000
      f-2     :    -0.000000
      f+3     :    -0.000000
      f-3     :    -0.000000

  7 H s       :    -0.000000  s :    -0.000000
      pz      :     0.000000  p :    -0.000000
      px      :    -0.000000
      py      :    -0.000000
      dz2     :    -0.000000  d :    -0.000000
      dxz     :    -0.000000
      dyz     :     0.000000
      dx2y2   :    -0.000000
      dxy     :    -0.000000
      f0      :    -0.000000  f :    -0.000000
      f+1     :     0.000000
      f-1     :     0.000000
      f+2     :     0.000000
      f-2     :     0.000000
      f+3     :    -0.000000
      f-3     :    -0.000000

  8 N s       :    -0.000000  s :    -0.000000
      pz      :    -0.000000  p :     0.000000
      px      :    -0.000000
      py      :     0.000000
      dz2     :    -0.000000  d :     0.000000
      dxz     :     0.000000
      dyz     :     0.000000
      dx2y2   :     0.000000
      dxy     :     0.000000
      f0      :    -0.000000  f :     0.000000
      f+1     :    -0.000000
      f-1     :     0.000000
      f+2     :     0.000000
      f-2     :     0.000000
      f+3     :    -0.000000
      f-3     :     0.000000
      g0      :     0.000000  g :    -0.000000
      g+1     :     0.000000
      g-1     :    -0.000000
      g+2     :     0.000000
      g-2     :     0.000000
      g+3     :    -0.000000
      g-3     :     0.000000
      g+4     :    -0.000000
      g-4     :     0.000000

  9 H s       :     0.000000  s :     0.000000
      pz      :     0.000000  p :     0.000000
      px      :     0.000000
      py      :     0.000000
      dz2     :     0.000000  d :     0.000000
      dxz     :    -0.000000
      dyz     :     0.000000
      dx2y2   :     0.000000
      dxy     :     0.000000
      f0      :     0.000000  f :     0.000000
      f+1     :     0.000000
      f-1     :    -0.000000
      f+2     :    -0.000000
      f-2     :    -0.000000
      f+3     :     0.000000
      f-3     :    -0.000000

 10 H s       :     0.000000  s :     0.000000
      pz      :     0.000000  p :     0.000000
      px      :    -0.000000
      py      :     0.000000
      dz2     :     0.000000  d :     0.000000
      dxz     :     0.000000
      dyz     :     0.000000
      dx2y2   :     0.000000
      dxy     :    -0.000000
      f0      :     0.000000  f :     0.000000
      f+1     :    -0.000000
      f-1     :     0.000000
      f+2     :     0.000000
      f-2     :    -0.000000
      f+3     :    -0.000000
      f-3     :     0.000000

 11 C s       :     0.000000  s :     0.000000
      pz      :     0.000000  p :    -0.000000
      px      :    -0.000000
      py      :    -0.000000
      dz2     :     0.000000  d :    -0.000000
      dxz     :     0.000000
      dyz     :    -0.000000
      dx2y2   :     0.000000
      dxy     :    -0.000000
      f0      :     0.000000  f :     0.000000
      f+1     :     0.000000
      f-1     :     0.000000
      f+2     :     0.000000
      f-2     :    -0.000000
      f+3     :    -0.000000
      f-3     :    -0.000000
      g0      :     0.000000  g :    -0.000000
      g+1     :     0.000000
      g-1     :    -0.000000
      g+2     :     0.000000
      g-2     :    -0.000000
      g+3     :     0.000000
      g-3     :     0.000000
      g+4     :    -0.000000
      g-4     :    -0.000000

 12 H s       :    -0.000000  s :    -0.000000
      pz      :     0.000000  p :    -0.000000
      px      :    -0.000000
      py      :    -0.000000
      dz2     :    -0.000000  d :    -0.000000
      dxz     :     0.000000
      dyz     :     0.000000
      dx2y2   :    -0.000000
      dxy     :    -0.000000
      f0      :    -0.000000  f :    -0.000000
      f+1     :     0.000000
      f-1     :    -0.000000
      f+2     :    -0.000000
      f-2     :     0.000000
      f+3     :     0.000000
      f-3     :     0.000000

 13 H s       :     0.000000  s :     0.000000
      pz      :     0.000000  p :     0.000000
      px      :     0.000000
      py      :    -0.000000
      dz2     :     0.000000  d :     0.000000
      dxz     :    -0.000000
      dyz     :    -0.000000
      dx2y2   :    -0.000000
      dxy     :     0.000000
      f0      :     0.000000  f :     0.000000
      f+1     :    -0.000000
      f-1     :    -0.000000
      f+2     :     0.000000
      f-2     :     0.000000
      f+3     :     0.000000
      f-3     :     0.000000

 14 H s       :    -0.000000  s :    -0.000000
      pz      :     0.000000  p :     0.000000
      px      :    -0.000000
      py      :     0.000000
      dz2     :     0.000000  d :     0.000000
      dxz     :     0.000000
      dyz     :     0.000000
      dx2y2   :     0.000000
      dxy     :     0.000000
      f0      :     0.000000  f :     0.000000
      f+1     :     0.000000
      f-1     :    -0.000000
      f+2     :     0.000000
      f-2     :    -0.000000
      f+3     :    -0.000000
      f-3     :     0.000000

 15 H s       :    -0.000000  s :    -0.000000
      pz      :    -0.000000  p :    -0.000000
      px      :    -0.000000
      py      :    -0.000000
      dz2     :     0.000000  d :    -0.000000
      dxz     :     0.000000
      dyz     :    -0.000000
      dx2y2   :    -0.000000
      dxy     :     0.000000
      f0      :    -0.000000  f :    -0.000000
      f+1     :     0.000000
      f-1     :    -0.000000
      f+2     :    -0.000000
      f-2     :    -0.000000
      f+3     :    -0.000000
      f-3     :     0.000000

 16 N s       :     0.000000  s :     0.000000
      pz      :    -0.000000  p :     0.000000
      px      :     0.000000
      py      :     0.000000
      dz2     :     0.000000  d :     0.000000
      dxz     :     0.000000
      dyz     :    -0.000000
      dx2y2   :     0.000000
      dxy     :     0.000000
      f0      :    -0.000000  f :     0.000000
      f+1     :     0.000000
      f-1     :     0.000000
      f+2     :     0.000000
      f-2     :    -0.000000
      f+3     :     0.000000
      f-3     :    -0.000000
      g0      :     0.000000  g :     0.000000
      g+1     :     0.000000
      g-1     :    -0.000000
      g+2     :     0.000000
      g-2     :     0.000000
      g+3     :    -0.000000
      g-3     :    -0.000000
      g+4     :     0.000000
      g-4     :    -0.000000

 17 C s       :    -0.000000  s :    -0.000000
      pz      :     0.000000  p :     0.000000
      px      :     0.000000
      py      :    -0.000000
      dz2     :    -0.000000  d :    -0.000000
      dxz     :     0.000000
      dyz     :     0.000000
      dx2y2   :    -0.000000
      dxy     :     0.000000
      f0      :     0.000000  f :    -0.000000
      f+1     :    -0.000000
      f-1     :    -0.000000
      f+2     :    -0.000000
      f-2     :     0.000000
      f+3     :    -0.000000
      f-3     :    -0.000000
      g0      :    -0.000000  g :    -0.000000
      g+1     :     0.000000
      g-1     :     0.000000
      g+2     :    -0.000000
      g-2     :    -0.000000
      g+3     :     0.000000
      g-3     :     0.000000
      g+4     :    -0.000000
      g-4     :     0.000000

 18 C s       :     0.000000  s :     0.000000
      pz      :    -0.000000  p :     0.000000
      px      :     0.000000
      py      :     0.000000
      dz2     :     0.000000  d :     0.000000
      dxz     :     0.000000
      dyz     :    -0.000000
      dx2y2   :     0.000000
      dxy     :    -0.000000
      f0      :     0.000000  f :    -0.000000
      f+1     :    -0.000000
      f-1     :    -0.000000
      f+2     :    -0.000000
      f-2     :    -0.000000
      f+3     :    -0.000000
      f-3     :    -0.000000
      g0      :    -0.000000  g :    -0.000000
      g+1     :    -0.000000
      g-1     :    -0.000000
      g+2     :     0.000000
      g-2     :    -0.000000
      g+3     :    -0.000000
      g-3     :     0.000000
      g+4     :    -0.000000
      g-4     :     0.000000

 19 H s       :     0.000000  s :     0.000000
      pz      :     0.000000  p :     0.000000
      px      :     0.000000
      py      :     0.000000
      dz2     :     0.000000  d :     0.000000
      dxz     :     0.000000
      dyz     :     0.000000
      dx2y2   :     0.000000
      dxy     :     0.000000
      f0      :     0.000000  f :     0.000000
      f+1     :    -0.000000
      f-1     :    -0.000000
      f+2     :     0.000000
      f-2     :     0.000000
      f+3     :    -0.000000
      f-3     :     0.000000

 20 O s       :     0.000000  s :     0.000000
      pz      :     0.000000  p :    -0.000000
      px      :    -0.000000
      py      :     0.000000
      dz2     :    -0.000000  d :     0.000000
      dxz     :    -0.000000
      dyz     :     0.000000
      dx2y2   :     0.000000
      dxy     :     0.000000
      f0      :     0.000000  f :     0.000000
      f+1     :     0.000000
      f-1     :     0.000000
      f+2     :     0.000000
      f-2     :     0.000000
      f+3     :     0.000000
      f-3     :     0.000000
      g0      :    -0.000000  g :     0.000000
      g+1     :     0.000000
      g-1     :    -0.000000
      g+2     :    -0.000000
      g-2     :     0.000000
      g+3     :     0.000000
      g-3     :    -0.000000
      g+4     :     0.000000
      g-4     :     0.000000

 21 C s       :     0.000000  s :     0.000000
      pz      :     0.000000  p :     0.000000
      px      :     0.000000
      py      :    -0.000000
      dz2     :     0.000000  d :     0.000000
      dxz     :    -0.000000
      dyz     :    -0.000000
      dx2y2   :    -0.000000
      dxy     :     0.000000
      f0      :    -0.000000  f :     0.000000
      f+1     :     0.000000
      f-1     :     0.000000
      f+2     :     0.000000
      f-2     :    -0.000000
      f+3     :     0.000000
      f-3     :    -0.000000
      g0      :     0.000000  g :    -0.000000
      g+1     :    -0.000000
      g-1     :    -0.000000
      g+2     :    -0.000000
      g-2     :    -0.000000
      g+3     :    -0.000000
      g-3     :     0.000000
      g+4     :     0.000000
      g-4     :    -0.000000

 22 C s       :    -0.000000  s :    -0.000000
      pz      :    -0.000000  p :    -0.000000
      px      :    -0.000000
      py      :    -0.000000
      dz2     :     0.000000  d :     0.000000
      dxz     :    -0.000000
      dyz     :     0.000000
      dx2y2   :    -0.000000
      dxy     :     0.000000
      f0      :     0.000000  f :     0.000000
      f+1     :    -0.000000
      f-1     :     0.000000
      f+2     :    -0.000000
      f-2     :     0.000000
      f+3     :    -0.000000
      f-3     :     0.000000
      g0      :    -0.000000  g :    -0.000000
      g+1     :     0.000000
      g-1     :     0.000000
      g+2     :    -0.000000
      g-2     :    -0.000000
      g+3     :    -0.000000
      g-3     :     0.000000
      g+4     :    -0.000000
      g-4     :    -0.000000

 23 C s       :    -0.000000  s :    -0.000000
      pz      :     0.000000  p :     0.000000
      px      :     0.000000
      py      :     0.000000
      dz2     :     0.000000  d :     0.000000
      dxz     :     0.000000
      dyz     :    -0.000000
      dx2y2   :     0.000000
      dxy     :     0.000000
      f0      :     0.000000  f :    -0.000000
      f+1     :     0.000000
      f-1     :    -0.000000
      f+2     :    -0.000000
      f-2     :    -0.000000
      f+3     :     0.000000
      f-3     :    -0.000000
      g0      :     0.000000  g :     0.000000
      g+1     :    -0.000000
      g-1     :    -0.000000
      g+2     :    -0.000000
      g-2     :    -0.000000
      g+3     :     0.000000
      g-3     :     0.000000
      g+4     :    -0.000000
      g-4     :     0.000000

 24 C s       :    -0.000000  s :    -0.000000
      pz      :    -0.000000  p :     0.000000
      px      :     0.000000
      py      :     0.000000
      dz2     :     0.000000  d :     0.000000
      dxz     :    -0.000000
      dyz     :     0.000000
      dx2y2   :     0.000000
      dxy     :     0.000000
      f0      :     0.000000  f :     0.000000
      f+1     :    -0.000000
      f-1     :    -0.000000
      f+2     :    -0.000000
      f-2     :     0.000000
      f+3     :    -0.000000
      f-3     :     0.000000
      g0      :    -0.000000  g :    -0.000000
      g+1     :     0.000000
      g-1     :     0.000000
      g+2     :     0.000000
      g-2     :    -0.000000
      g+3     :     0.000000
      g-3     :    -0.000000
      g+4     :     0.000000
      g-4     :    -0.000000

 25 C s       :     0.000000  s :     0.000000
      pz      :     0.000000  p :    -0.000000
      px      :     0.000000
      py      :    -0.000000
      dz2     :    -0.000000  d :    -0.000000
      dxz     :     0.000000
      dyz     :    -0.000000
      dx2y2   :    -0.000000
      dxy     :    -0.000000
      f0      :     0.000000  f :    -0.000000
      f+1     :    -0.000000
      f-1     :    -0.000000
      f+2     :    -0.000000
      f-2     :     0.000000
      f+3     :     0.000000
      f-3     :     0.000000
      g0      :    -0.000000  g :    -0.000000
      g+1     :    -0.000000
      g-1     :     0.000000
      g+2     :     0.000000
      g-2     :    -0.000000
      g+3     :     0.000000
      g-3     :    -0.000000
      g+4     :    -0.000000
      g-4     :    -0.000000

 26 C s       :    -0.000000  s :    -0.000000
      pz      :     0.000000  p :    -0.000000
      px      :    -0.000000
      py      :    -0.000000
      dz2     :     0.000000  d :    -0.000000
      dxz     :    -0.000000
      dyz     :    -0.000000
      dx2y2   :     0.000000
      dxy     :    -0.000000
      f0      :    -0.000000  f :    -0.000000
      f+1     :    -0.000000
      f-1     :     0.000000
      f+2     :    -0.000000
      f-2     :    -0.000000
      f+3     :    -0.000000
      f-3     :    -0.000000
      g0      :    -0.000000  g :     0.000000
      g+1     :     0.000000
      g-1     :    -0.000000
      g+2     :     0.000000
      g-2     :     0.000000
      g+3     :     0.000000
      g-3     :     0.000000
      g+4     :     0.000000
      g-4     :    -0.000000

 27 H s       :     0.000000  s :     0.000000
      pz      :    -0.000000  p :    -0.000000
      px      :     0.000000
      py      :    -0.000000
      dz2     :    -0.000000  d :    -0.000000
      dxz     :    -0.000000
      dyz     :     0.000000
      dx2y2   :    -0.000000
      dxy     :    -0.000000
      f0      :     0.000000  f :    -0.000000
      f+1     :    -0.000000
      f-1     :     0.000000
      f+2     :     0.000000
      f-2     :    -0.000000
      f+3     :     0.000000
      f-3     :    -0.000000

 28 H s       :     0.000000  s :     0.000000
      pz      :     0.000000  p :     0.000000
      px      :     0.000000
      py      :     0.000000
      dz2     :    -0.000000  d :     0.000000
      dxz     :     0.000000
      dyz     :    -0.000000
      dx2y2   :     0.000000
      dxy     :     0.000000
      f0      :    -0.000000  f :    -0.000000
      f+1     :    -0.000000
      f-1     :     0.000000
      f+2     :     0.000000
      f-2     :    -0.000000
      f+3     :     0.000000
      f-3     :    -0.000000

 29 H s       :    -0.000000  s :    -0.000000
      pz      :    -0.000000  p :    -0.000000
      px      :    -0.000000
      py      :    -0.000000
      dz2     :    -0.000000  d :    -0.000000
      dxz     :     0.000000
      dyz     :     0.000000
      dx2y2   :     0.000000
      dxy     :    -0.000000
      f0      :     0.000000  f :    -0.000000
      f+1     :    -0.000000
      f-1     :    -0.000000
      f+2     :     0.000000
      f-2     :     0.000000
      f+3     :    -0.000000
      f-3     :     0.000000

 30 H s       :    -0.000000  s :    -0.000000
      pz      :     0.000000  p :     0.000000
      px      :     0.000000
      py      :     0.000000
      dz2     :     0.000000  d :     0.000000
      dxz     :     0.000000
      dyz     :     0.000000
      dx2y2   :     0.000000
      dxy     :     0.000000
      f0      :     0.000000  f :     0.000000
      f+1     :     0.000000
      f-1     :    -0.000000
      f+2     :     0.000000
      f-2     :     0.000000
      f+3     :    -0.000000
      f-3     :    -0.000000

 31 H s       :     0.000000  s :     0.000000
      pz      :     0.000000  p :     0.000000
      px      :     0.000000
      py      :    -0.000000
      dz2     :     0.000000  d :     0.000000
      dxz     :     0.000000
      dyz     :     0.000000
      dx2y2   :    -0.000000
      dxy     :     0.000000
      f0      :     0.000000  f :    -0.000000
      f+1     :    -0.000000
      f-1     :    -0.000000
      f+2     :    -0.000000
      f-2     :     0.000000
      f+3     :    -0.000000
      f-3     :     0.000000

 32 Cls       :    -0.000000  s :    -0.000000
      pz      :     0.000000  p :     0.000000
      px      :    -0.000000
      py      :     0.000000
      dz2     :    -0.000000  d :    -0.000000
      dxz     :     0.000000
      dyz     :     0.000000
      dx2y2   :     0.000000
      dxy     :    -0.000000
      f0      :    -0.000000  f :    -0.000000
      f+1     :     0.000000
      f-1     :    -0.000000
      f+2     :     0.000000
      f-2     :    -0.000000
      f+3     :     0.000000
      f-3     :    -0.000000
      g0      :    -0.000000  g :    -0.000000
      g+1     :     0.000000
      g-1     :    -0.000000
      g+2     :    -0.000000
      g-2     :    -0.000000
      g+3     :     0.000000
      g-3     :     0.000000
      g+4     :    -0.000000
      g-4     :    -0.000000


                     *******************************
                     * LOEWDIN POPULATION ANALYSIS *
                     *******************************

-------------------------------------------
LOEWDIN ATOMIC CHARGES AND SPIN POPULATIONS
-------------------------------------------
   0 N :    0.465852    0.000000
   1 C :    0.046750   -0.000000
   2 C :    0.106609   -0.000000
   3 C :   -0.211857    0.000000
   4 C :    0.107520   -0.000000
   5 C :    0.045457   -0.000000
   6 H :   -0.025575   -0.000000
   7 H :   -0.049538   -0.000000
   8 N :    0.439158   -0.000000
   9 H :   -0.044897    0.000000
  10 H :   -0.027773    0.000000
  11 C :    0.248374   -0.000000
  12 H :   -0.042898   -0.000000
  13 H :   -0.044300    0.000000
  14 H :   -0.043290    0.000000
  15 H :   -0.284596   -0.000000
  16 N :    0.273689    0.000000
  17 C :   -0.105172   -0.000000
  18 C :   -0.493391   -0.000000
  19 H :   -0.068127    0.000000
  20 O :    0.333918    0.000000
  21 C :   -0.112344    0.000000
  22 C :    0.092404   -0.000000
  23 C :    0.070810    0.000000
  24 C :    0.076962   -0.000000
  25 C :    0.070704   -0.000000
  26 C :    0.089415   -0.000000
  27 H :   -0.046916   -0.000000
  28 H :   -0.053492    0.000000
  29 H :   -0.051820   -0.000000
  30 H :   -0.053280   -0.000000
  31 H :   -0.049094    0.000000
  32 Cl:   -0.659263    0.000000

----------------------------------------------------
LOEWDIN REDUCED ORBITAL CHARGES AND SPIN POPULATIONS
----------------------------------------------------
CHARGE
  0 N s       :     2.687878  s :     2.687878
      pz      :     1.083634  p :     3.295772
      px      :     1.109550
      py      :     1.102588
      dz2     :     0.028624  d :     0.463719
      dxz     :     0.072540
      dyz     :     0.065457
      dx2y2   :     0.145628
      dxy     :     0.151471
      f0      :     0.005232  f :     0.082448
      f+1     :     0.004375
      f-1     :     0.004374
      f+2     :     0.012741
      f-2     :     0.008474
      f+3     :     0.021450
      f-3     :     0.025801
      g0      :     0.000096  g :     0.004332
      g+1     :     0.000535
      g-1     :     0.000474
      g+2     :     0.000477
      g-2     :     0.000472
      g+3     :     0.000167
      g-3     :     0.000189
      g+4     :     0.001070
      g-4     :     0.000853

  1 C s       :     2.580218  s :     2.580218
      pz      :     0.720981  p :     2.606704
      px      :     0.975971
      py      :     0.909751
      dz2     :     0.046398  d :     0.590737
      dxz     :     0.030125
      dyz     :     0.134654
      dx2y2   :     0.223112
      dxy     :     0.156448
      f0      :     0.010044  f :     0.156934
      f+1     :     0.007503
      f-1     :     0.011992
      f+2     :     0.017160
      f-2     :     0.025622
      f+3     :     0.039110
      f-3     :     0.045504
      g0      :     0.000678  g :     0.018656
      g+1     :     0.000860
      g-1     :     0.003436
      g+2     :     0.001921
      g-2     :     0.001622
      g+3     :     0.001112
      g-3     :     0.000814
      g+4     :     0.004187
      g-4     :     0.004026

  2 C s       :     2.579534  s :     2.579534
      pz      :     0.791049  p :     2.725512
      px      :     0.963263
      py      :     0.971200
      dz2     :     0.038062  d :     0.464027
      dxz     :     0.070837
      dyz     :     0.031419
      dx2y2   :     0.168488
      dxy     :     0.155220
      f0      :     0.007689  f :     0.112366
      f+1     :     0.008298
      f-1     :     0.006882
      f+2     :     0.009868
      f-2     :     0.014825
      f+3     :     0.028364
      f-3     :     0.036441
      g0      :     0.000421  g :     0.011952
      g+1     :     0.001181
      g-1     :     0.000876
      g+2     :     0.001244
      g-2     :     0.001262
      g+3     :     0.000767
      g-3     :     0.000397
      g+4     :     0.002363
      g-4     :     0.003440

  3 C s       :     2.570441  s :     2.570441
      pz      :     0.691621  p :     2.620192
      px      :     0.967580
      py      :     0.960991
      dz2     :     0.057126  d :     0.791838
      dxz     :     0.130348
      dyz     :     0.145239
      dx2y2   :     0.218355
      dxy     :     0.240771
      f0      :     0.014215  f :     0.207181
      f+1     :     0.010855
      f-1     :     0.011179
      f+2     :     0.022393
      f-2     :     0.036685
      f+3     :     0.051535
      f-3     :     0.060321
      g0      :     0.000650  g :     0.022204
      g+1     :     0.002704
      g-1     :     0.003024
      g+2     :     0.001693
      g-2     :     0.002041
      g+3     :     0.001508
      g-3     :     0.000968
      g+4     :     0.004628
      g-4     :     0.004988

  4 C s       :     2.578247  s :     2.578247
      pz      :     0.796202  p :     2.728515
      px      :     0.966073
      py      :     0.966240
      dz2     :     0.038249  d :     0.461616
      dxz     :     0.029769
      dyz     :     0.067857
      dx2y2   :     0.169970
      dxy     :     0.155771
      f0      :     0.007471  f :     0.112176
      f+1     :     0.006946
      f-1     :     0.008330
      f+2     :     0.009005
      f-2     :     0.015382
      f+3     :     0.032651
      f-3     :     0.032391
      g0      :     0.000425  g :     0.011926
      g+1     :     0.000846
      g-1     :     0.001146
      g+2     :     0.001231
      g-2     :     0.001282
      g+3     :     0.000506
      g-3     :     0.000688
      g+4     :     0.002536
      g-4     :     0.003267

  5 C s       :     2.580926  s :     2.580926
      pz      :     0.714643  p :     2.601008
      px      :     0.907212
      py      :     0.979153
      dz2     :     0.046024  d :     0.596701
      dxz     :     0.137068
      dyz     :     0.031554
      dx2y2   :     0.221616
      dxy     :     0.160439
      f0      :     0.010230  f :     0.157182
      f+1     :     0.011974
      f-1     :     0.007204
      f+2     :     0.019539
      f-2     :     0.023146
      f+3     :     0.041826
      f-3     :     0.043263
      g0      :     0.000612  g :     0.018727
      g+1     :     0.003589
      g-1     :     0.000838
      g+2     :     0.001923
      g-2     :     0.001594
      g+3     :     0.001004
      g-3     :     0.000869
      g+4     :     0.003912
      g-4     :     0.004385

  6 H s       :     0.772660  s :     0.772660
      pz      :     0.045104  p :     0.179408
      px      :     0.098323
      py      :     0.035980
      dz2     :     0.004983  d :     0.063943
      dxz     :     0.019720
      dyz     :     0.000956
      dx2y2   :     0.016449
      dxy     :     0.021835
      f0      :     0.001035  f :     0.009563
      f+1     :     0.001006
      f-1     :     0.000276
      f+2     :     0.001539
      f-2     :     0.000283
      f+3     :     0.002397
      f-3     :     0.003028

  7 H s       :     0.779524  s :     0.779524
      pz      :     0.052985  p :     0.194310
      px      :     0.045217
      py      :     0.096108
      dz2     :     0.004949  d :     0.065934
      dxz     :     0.001965
      dyz     :     0.020262
      dx2y2   :     0.017534
      dxy     :     0.021224
      f0      :     0.001104  f :     0.009769
      f+1     :     0.000320
      f-1     :     0.000977
      f+2     :     0.001318
      f-2     :     0.000633
      f+3     :     0.002489
      f-3     :     0.002928

  8 N s       :     2.696922  s :     2.696922
      pz      :     1.186609  p :     3.337451
      px      :     1.030791
      py      :     1.120051
      dz2     :     0.032138  d :     0.437016
      dxz     :     0.072108
      dyz     :     0.020317
      dx2y2   :     0.143937
      dxy     :     0.168516
      f0      :     0.007116  f :     0.083823
      f+1     :     0.006883
      f-1     :     0.003692
      f+2     :     0.008865
      f-2     :     0.006357
      f+3     :     0.018020
      f-3     :     0.032890
      g0      :     0.000163  g :     0.005630
      g+1     :     0.000796
      g-1     :     0.000251
      g+2     :     0.000684
      g-2     :     0.000655
      g+3     :     0.000452
      g-3     :     0.000149
      g+4     :     0.000932
      g-4     :     0.001547

  9 H s       :     0.773977  s :     0.773977
      pz      :     0.053915  p :     0.194139
      px      :     0.093321
      py      :     0.046903
      dz2     :     0.004846  d :     0.066868
      dxz     :     0.020831
      dyz     :     0.001680
      dx2y2   :     0.017387
      dxy     :     0.022124
      f0      :     0.001149  f :     0.009913
      f+1     :     0.000980
      f-1     :     0.000314
      f+2     :     0.001417
      f-2     :     0.000552
      f+3     :     0.002853
      f-3     :     0.002649

 10 H s       :     0.773584  s :     0.773584
      pz      :     0.045293  p :     0.180536
      px      :     0.037545
      py      :     0.097698
      dz2     :     0.005118  d :     0.064103
      dxz     :     0.001432
      dyz     :     0.019020
      dx2y2   :     0.016992
      dxy     :     0.021541
      f0      :     0.001011  f :     0.009550
      f+1     :     0.000290
      f-1     :     0.001017
      f+2     :     0.001409
      f-2     :     0.000402
      f+3     :     0.002876
      f-3     :     0.002546

 11 C s       :     2.545938  s :     2.545938
      pz      :     0.969617  p :     2.676413
      px      :     0.855022
      py      :     0.851775
      dz2     :     0.074888  d :     0.416734
      dxz     :     0.113258
      dyz     :     0.036294
      dx2y2   :     0.082696
      dxy     :     0.109599
      f0      :     0.012663  f :     0.104632
      f+1     :     0.011280
      f-1     :     0.010302
      f+2     :     0.007195
      f-2     :     0.019433
      f+3     :     0.023748
      f-3     :     0.020012
      g0      :     0.000320  g :     0.007907
      g+1     :     0.000741
      g-1     :     0.000922
      g+2     :     0.000541
      g-2     :     0.000713
      g+3     :     0.000699
      g-3     :     0.000633
      g+4     :     0.001287
      g-4     :     0.002050

 12 H s       :     0.779451  s :     0.779451
      pz      :     0.057213  p :     0.186910
      px      :     0.051419
      py      :     0.078279
      dz2     :     0.005884  d :     0.067071
      dxz     :     0.007017
      dyz     :     0.019873
      dx2y2   :     0.017012
      dxy     :     0.017284
      f0      :     0.001199  f :     0.009467
      f+1     :     0.000368
      f-1     :     0.001289
      f+2     :     0.000723
      f-2     :     0.001587
      f+3     :     0.001873
      f-3     :     0.002427

 13 H s       :     0.782861  s :     0.782861
      pz      :     0.085024  p :     0.186289
      px      :     0.055735
      py      :     0.045530
      dz2     :     0.021028  d :     0.065869
      dxz     :     0.018102
      dyz     :     0.016648
      dx2y2   :     0.003251
      dxy     :     0.006840
      f0      :     0.002897  f :     0.009281
      f+1     :     0.002220
      f-1     :     0.001359
      f+2     :     0.000974
      f-2     :     0.001544
      f+3     :     0.000078
      f-3     :     0.000210

 14 H s       :     0.781372  s :     0.781372
      pz      :     0.074851  p :     0.186273
      px      :     0.066090
      py      :     0.045332
      dz2     :     0.022726  d :     0.066289
      dxz     :     0.013101
      dyz     :     0.008871
      dx2y2   :     0.008159
      dxy     :     0.013433
      f0      :     0.002033  f :     0.009356
      f+1     :     0.002262
      f-1     :     0.000285
      f+2     :     0.001604
      f-2     :     0.001776
      f+3     :     0.000552
      f-3     :     0.000844

 15 H s       :     0.711716  s :     0.711716
      pz      :     0.089382  p :     0.430521
      px      :     0.076492
      py      :     0.264647
      dz2     :     0.011341  d :     0.122086
      dxz     :     0.005368
      dyz     :     0.041393
      dx2y2   :     0.031463
      dxy     :     0.032521
      f0      :     0.002859  f :     0.020272
      f+1     :     0.000580
      f-1     :     0.002157
      f+2     :     0.003166
      f-2     :     0.002037
      f+3     :     0.004643
      f-3     :     0.004830

 16 N s       :     2.880536  s :     2.880536
      pz      :     0.921648  p :     3.343566
      px      :     1.038606
      py      :     1.383313
      dz2     :     0.031003  d :     0.409202
      dxz     :     0.122572
      dyz     :     0.018973
      dx2y2   :     0.132038
      dxy     :     0.104615
      f0      :     0.005996  f :     0.086549
      f+1     :     0.006836
      f-1     :     0.002740
      f+2     :     0.013499
      f-2     :     0.011118
      f+3     :     0.017492
      f-3     :     0.028868
      g0      :     0.000223  g :     0.006457
      g+1     :     0.001447
      g-1     :     0.000202
      g+2     :     0.000592
      g-2     :     0.000510
      g+3     :     0.000421
      g-3     :     0.000204
      g+4     :     0.001408
      g-4     :     0.001452

 17 C s       :     2.618810  s :     2.618810
      pz      :     0.769185  p :     2.720506
      px      :     0.966035
      py      :     0.985287
      dz2     :     0.051807  d :     0.596540
      dxz     :     0.070335
      dyz     :     0.044872
      dx2y2   :     0.251676
      dxy     :     0.177850
      f0      :     0.010306  f :     0.150540
      f+1     :     0.011059
      f-1     :     0.009290
      f+2     :     0.008447
      f-2     :     0.017517
      f+3     :     0.040328
      f-3     :     0.053594
      g0      :     0.000700  g :     0.018775
      g+1     :     0.001513
      g-1     :     0.001830
      g+2     :     0.001856
      g-2     :     0.001871
      g+3     :     0.001406
      g-3     :     0.000569
      g+4     :     0.002995
      g-4     :     0.006035

 18 C s       :     2.622161  s :     2.622161
      pz      :     0.639053  p :     2.618282
      px      :     0.990468
      py      :     0.988761
      dz2     :     0.073808  d :     0.953843
      dxz     :     0.123084
      dyz     :     0.136875
      dx2y2   :     0.347496
      dxy     :     0.272581
      f0      :     0.016109  f :     0.263899
      f+1     :     0.014014
      f-1     :     0.017638
      f+2     :     0.025001
      f-2     :     0.036728
      f+3     :     0.050285
      f-3     :     0.104125
      g0      :     0.002227  g :     0.035205
      g+1     :     0.002496
      g-1     :     0.003287
      g+2     :     0.002427
      g-2     :     0.003838
      g+3     :     0.003478
      g-3     :     0.002246
      g+4     :     0.006536
      g-4     :     0.008671

 19 H s       :     0.807332  s :     0.807332
      pz      :     0.047145  p :     0.186482
      px      :     0.043104
      py      :     0.096233
      dz2     :     0.005152  d :     0.064958
      dxz     :     0.001527
      dyz     :     0.019968
      dx2y2   :     0.017581
      dxy     :     0.020731
      f0      :     0.001067  f :     0.009355
      f+1     :     0.000295
      f-1     :     0.000938
      f+2     :     0.001382
      f-2     :     0.000517
      f+3     :     0.002406
      f-3     :     0.002750

 20 O s       :     3.243906  s :     3.243906
      pz      :     1.232316  p :     4.296769
      px      :     1.544931
      py      :     1.519522
      dz2     :     0.009566  d :     0.102123
      dxz     :     0.008274
      dyz     :     0.012788
      dx2y2   :     0.041543
      dxy     :     0.029952
      f0      :     0.001398  f :     0.022056
      f+1     :     0.001264
      f-1     :     0.001756
      f+2     :     0.001179
      f-2     :     0.002890
      f+3     :     0.005036
      f-3     :     0.008533
      g0      :     0.000059  g :     0.001228
      g+1     :     0.000053
      g-1     :     0.000081
      g+2     :     0.000050
      g-2     :     0.000111
      g+3     :     0.000122
      g-3     :     0.000089
      g+4     :     0.000276
      g-4     :     0.000387

 21 C s       :     2.574267  s :     2.574267
      pz      :     0.903563  p :     2.747376
      px      :     0.906219
      py      :     0.937594
      dz2     :     0.122918  d :     0.622174
      dxz     :     0.097877
      dyz     :     0.108924
      dx2y2   :     0.143587
      dxy     :     0.148867
      f0      :     0.013378  f :     0.154156
      f+1     :     0.018558
      f-1     :     0.018614
      f+2     :     0.027116
      f-2     :     0.021226
      f+3     :     0.022604
      f-3     :     0.032660
      g0      :     0.000957  g :     0.014371
      g+1     :     0.001159
      g-1     :     0.001512
      g+2     :     0.001675
      g-2     :     0.001393
      g+3     :     0.001866
      g-3     :     0.002345
      g+4     :     0.001913
      g-4     :     0.001550

 22 C s       :     2.579844  s :     2.579844
      pz      :     0.852613  p :     2.687730
      px      :     0.882506
      py      :     0.952611
      dz2     :     0.063512  d :     0.511074
      dxz     :     0.075481
      dyz     :     0.119769
      dx2y2   :     0.123003
      dxy     :     0.129309
      f0      :     0.013705  f :     0.117259
      f+1     :     0.016788
      f-1     :     0.008571
      f+2     :     0.016098
      f-2     :     0.017510
      f+3     :     0.016940
      f-3     :     0.027648
      g0      :     0.000864  g :     0.011688
      g+1     :     0.001242
      g-1     :     0.000959
      g+2     :     0.001265
      g-2     :     0.000917
      g+3     :     0.002000
      g-3     :     0.001047
      g+4     :     0.002114
      g-4     :     0.001278

 23 C s       :     2.586315  s :     2.586315
      pz      :     0.870399  p :     2.714640
      px      :     0.876909
      py      :     0.967332
      dz2     :     0.067925  d :     0.502929
      dxz     :     0.080326
      dyz     :     0.119844
      dx2y2   :     0.126253
      dxy     :     0.108582
      f0      :     0.016686  f :     0.113771
      f+1     :     0.008660
      f-1     :     0.013052
      f+2     :     0.019288
      f-2     :     0.015807
      f+3     :     0.012547
      f-3     :     0.027732
      g0      :     0.000754  g :     0.011535
      g+1     :     0.000695
      g-1     :     0.001752
      g+2     :     0.001081
      g-2     :     0.001192
      g+3     :     0.001526
      g-3     :     0.001504
      g+4     :     0.001860
      g-4     :     0.001170

 24 C s       :     2.588257  s :     2.588257
      pz      :     0.878309  p :     2.700188
      px      :     0.893219
      py      :     0.928659
      dz2     :     0.114668  d :     0.508706
      dxz     :     0.094312
      dyz     :     0.081632
      dx2y2   :     0.104154
      dxy     :     0.113941
      f0      :     0.010126  f :     0.114389
      f+1     :     0.017419
      f-1     :     0.015407
      f+2     :     0.020777
      f-2     :     0.017944
      f+3     :     0.015186
      f-3     :     0.017530
      g0      :     0.000796  g :     0.011497
      g+1     :     0.001203
      g-1     :     0.001030
      g+2     :     0.001610
      g-2     :     0.001304
      g+3     :     0.001678
      g-3     :     0.002192
      g+4     :     0.000677
      g-4     :     0.001008

 25 C s       :     2.586047  s :     2.586047
      pz      :     0.868710  p :     2.715317
      px      :     0.902805
      py      :     0.943802
      dz2     :     0.064339  d :     0.502758
      dxz     :     0.075650
      dyz     :     0.120570
      dx2y2   :     0.114569
      dxy     :     0.127630
      f0      :     0.013578  f :     0.113661
      f+1     :     0.016497
      f-1     :     0.008133
      f+2     :     0.015973
      f-2     :     0.017490
      f+3     :     0.015681
      f-3     :     0.026308
      g0      :     0.000847  g :     0.011513
      g+1     :     0.001297
      g-1     :     0.000920
      g+2     :     0.001272
      g-2     :     0.000930
      g+3     :     0.001984
      g-3     :     0.001020
      g+4     :     0.002018
      g-4     :     0.001227

 26 C s       :     2.579287  s :     2.579287
      pz      :     0.861994  p :     2.691446
      px      :     0.871015
      py      :     0.958437
      dz2     :     0.072208  d :     0.511554
      dxz     :     0.083618
      dyz     :     0.119769
      dx2y2   :     0.124459
      dxy     :     0.111500
      f0      :     0.017374  f :     0.116663
      f+1     :     0.008717
      f-1     :     0.014110
      f+2     :     0.019432
      f-2     :     0.015913
      f+3     :     0.012860
      f-3     :     0.028257
      g0      :     0.000760  g :     0.011636
      g+1     :     0.000698
      g-1     :     0.001803
      g+2     :     0.001161
      g-2     :     0.001166
      g+3     :     0.001570
      g-3     :     0.001478
      g+4     :     0.001836
      g-4     :     0.001166

 27 H s       :     0.784798  s :     0.784798
      pz      :     0.067971  p :     0.187443
      px      :     0.050546
      py      :     0.068927
      dz2     :     0.015871  d :     0.065084
      dxz     :     0.011456
      dyz     :     0.013410
      dx2y2   :     0.013593
      dxy     :     0.010754
      f0      :     0.001025  f :     0.009591
      f+1     :     0.000861
      f-1     :     0.001905
      f+2     :     0.002133
      f-2     :     0.001761
      f+3     :     0.000777
      f-3     :     0.001129

 28 H s       :     0.791798  s :     0.791798
      pz      :     0.064066  p :     0.187397
      px      :     0.076673
      py      :     0.046658
      dz2     :     0.014663  d :     0.064687
      dxz     :     0.014210
      dyz     :     0.008729
      dx2y2   :     0.011915
      dxy     :     0.015170
      f0      :     0.000763  f :     0.009609
      f+1     :     0.002428
      f-1     :     0.000325
      f+2     :     0.001694
      f-2     :     0.001920
      f+3     :     0.001215
      f-3     :     0.001263

 29 H s       :     0.791908  s :     0.791908
      pz      :     0.046489  p :     0.186136
      px      :     0.054915
      py      :     0.084732
      dz2     :     0.005108  d :     0.064235
      dxz     :     0.004340
      dyz     :     0.018557
      dx2y2   :     0.018747
      dxy     :     0.017483
      f0      :     0.001194  f :     0.009541
      f+1     :     0.000386
      f-1     :     0.001010
      f+2     :     0.000909
      f-2     :     0.001215
      f+3     :     0.001910
      f-3     :     0.002918

 30 H s       :     0.791394  s :     0.791394
      pz      :     0.069569  p :     0.187507
      px      :     0.052623
      py      :     0.065315
      dz2     :     0.016349  d :     0.064765
      dxz     :     0.011814
      dyz     :     0.013208
      dx2y2   :     0.012950
      dxy     :     0.010444
      f0      :     0.001103  f :     0.009614
      f+1     :     0.000858
      f-1     :     0.001935
      f+2     :     0.002155
      f-2     :     0.001767
      f+3     :     0.000737
      f-3     :     0.001059

 31 H s       :     0.782661  s :     0.782661
      pz      :     0.064011  p :     0.190866
      px      :     0.079328
      py      :     0.047526
      dz2     :     0.014989  d :     0.065912
      dxz     :     0.015012
      dyz     :     0.009009
      dx2y2   :     0.011610
      dxy     :     0.015292
      f0      :     0.000812  f :     0.009655
      f+1     :     0.002478
      f-1     :     0.000330
      f+2     :     0.001706
      f-2     :     0.001947
      f+3     :     0.001140
      f-3     :     0.001240

 32 Cls       :     5.888949  s :     5.888949
      pz      :     3.981915  p :    11.751080
      px      :     3.936739
      py      :     3.832426
      dz2     :     0.003919  d :     0.015893
      dxz     :     0.000079
      dyz     :     0.000480
      dx2y2   :     0.005522
      dxy     :     0.005894
      f0      :     0.000052  f :     0.003182
      f+1     :     0.000177
      f-1     :     0.000943
      f+2     :     0.000056
      f-2     :     0.000051
      f+3     :     0.001613
      f-3     :     0.000291
      g0      :     0.000019  g :     0.000158
      g+1     :     0.000001
      g-1     :     0.000006
      g+2     :     0.000021
      g-2     :     0.000022
      g+3     :     0.000006
      g-3     :     0.000001
      g+4     :     0.000004
      g-4     :     0.000078


SPIN
  0 N s       :     0.000000  s :     0.000000
      pz      :     0.000000  p :     0.000000
      px      :    -0.000000
      py      :     0.000000
      dz2     :     0.000000  d :     0.000000
      dxz     :    -0.000000
      dyz     :    -0.000000
      dx2y2   :     0.000000
      dxy     :    -0.000000
      f0      :     0.000000  f :    -0.000000
      f+1     :     0.000000
      f-1     :     0.000000
      f+2     :     0.000000
      f-2     :    -0.000000
      f+3     :    -0.000000
      f-3     :    -0.000000
      g0      :    -0.000000  g :    -0.000000
      g+1     :     0.000000
      g-1     :    -0.000000
      g+2     :    -0.000000
      g-2     :     0.000000
      g+3     :    -0.000000
      g-3     :    -0.000000
      g+4     :    -0.000000
      g-4     :    -0.000000

  1 C s       :     0.000000  s :     0.000000
      pz      :     0.000000  p :    -0.000000
      px      :    -0.000000
      py      :    -0.000000
      dz2     :    -0.000000  d :    -0.000000
      dxz     :    -0.000000
      dyz     :    -0.000000
      dx2y2   :    -0.000000
      dxy     :     0.000000
      f0      :     0.000000  f :     0.000000
      f+1     :     0.000000
      f-1     :    -0.000000
      f+2     :     0.000000
      f-2     :    -0.000000
      f+3     :     0.000000
      f-3     :     0.000000
      g0      :     0.000000  g :     0.000000
      g+1     :     0.000000
      g-1     :     0.000000
      g+2     :     0.000000
      g-2     :     0.000000
      g+3     :    -0.000000
      g-3     :     0.000000
      g+4     :     0.000000
      g-4     :     0.000000

  2 C s       :     0.000000  s :     0.000000
      pz      :    -0.000000  p :    -0.000000
      px      :    -0.000000
      py      :    -0.000000
      dz2     :    -0.000000  d :    -0.000000
      dxz     :     0.000000
      dyz     :     0.000000
      dx2y2   :    -0.000000
      dxy     :     0.000000
      f0      :    -0.000000  f :     0.000000
      f+1     :     0.000000
      f-1     :    -0.000000
      f+2     :     0.000000
      f-2     :    -0.000000
      f+3     :     0.000000
      f-3     :     0.000000
      g0      :     0.000000  g :     0.000000
      g+1     :     0.000000
      g-1     :    -0.000000
      g+2     :     0.000000
      g-2     :    -0.000000
      g+3     :     0.000000
      g-3     :     0.000000
      g+4     :    -0.000000
      g-4     :    -0.000000

  3 C s       :     0.000000  s :     0.000000
      pz      :     0.000000  p :     0.000000
      px      :     0.000000
      py      :     0.000000
      dz2     :     0.000000  d :     0.000000
      dxz     :     0.000000
      dyz     :    -0.000000
      dx2y2   :    -0.000000
      dxy     :     0.000000
      f0      :    -0.000000  f :    -0.000000
      f+1     :    -0.000000
      f-1     :    -0.000000
      f+2     :    -0.000000
      f-2     :    -0.000000
      f+3     :     0.000000
      f-3     :     0.000000
      g0      :    -0.000000  g :    -0.000000
      g+1     :     0.000000
      g-1     :    -0.000000
      g+2     :    -0.000000
      g-2     :    -0.000000
      g+3     :    -0.000000
      g-3     :    -0.000000
      g+4     :    -0.000000
      g-4     :    -0.000000

  4 C s       :    -0.000000  s :    -0.000000
      pz      :    -0.000000  p :     0.000000
      px      :     0.000000
      py      :     0.000000
      dz2     :     0.000000  d :     0.000000
      dxz     :     0.000000
      dyz     :     0.000000
      dx2y2   :     0.000000
      dxy     :     0.000000
      f0      :     0.000000  f :     0.000000
      f+1     :    -0.000000
      f-1     :     0.000000
      f+2     :     0.000000
      f-2     :     0.000000
      f+3     :    -0.000000
      f-3     :     0.000000
      g0      :    -0.000000  g :    -0.000000
      g+1     :    -0.000000
      g-1     :     0.000000
      g+2     :     0.000000
      g-2     :     0.000000
      g+3     :     0.000000
      g-3     :    -0.000000
      g+4     :    -0.000000
      g-4     :    -0.000000

  5 C s       :    -0.000000  s :    -0.000000
      pz      :    -0.000000  p :    -0.000000
      px      :    -0.000000
      py      :    -0.000000
      dz2     :    -0.000000  d :    -0.000000
      dxz     :    -0.000000
      dyz     :    -0.000000
      dx2y2   :    -0.000000
      dxy     :     0.000000
      f0      :     0.000000  f :    -0.000000
      f+1     :     0.000000
      f-1     :    -0.000000
      f+2     :     0.000000
      f-2     :    -0.000000
      f+3     :     0.000000
      f-3     :    -0.000000
      g0      :     0.000000  g :     0.000000
      g+1     :    -0.000000
      g-1     :    -0.000000
      g+2     :     0.000000
      g-2     :     0.000000
      g+3     :     0.000000
      g-3     :    -0.000000
      g+4     :     0.000000
      g-4     :    -0.000000

  6 H s       :    -0.000000  s :    -0.000000
      pz      :     0.000000  p :    -0.000000
      px      :     0.000000
      py      :    -0.000000
      dz2     :    -0.000000  d :     0.000000
      dxz     :    -0.000000
      dyz     :    -0.000000
      dx2y2   :    -0.000000
      dxy     :     0.000000
      f0      :     0.000000  f :     0.000000
      f+1     :     0.000000
      f-1     :     0.000000
      f+2     :     0.000000
      f-2     :    -0.000000
      f+3     :    -0.000000
      f-3     :     0.000000

  7 H s       :     0.000000  s :     0.000000
      pz      :    -0.000000  p :    -0.000000
      px      :    -0.000000
      py      :    -0.000000
      dz2     :     0.000000  d :     0.000000
      dxz     :    -0.000000
      dyz     :    -0.000000
      dx2y2   :     0.000000
      dxy     :     0.000000
      f0      :    -0.000000  f :    -0.000000
      f+1     :     0.000000
      f-1     :     0.000000
      f+2     :     0.000000
      f-2     :    -0.000000
      f+3     :    -0.000000
      f-3     :    -0.000000

  8 N s       :    -0.000000  s :    -0.000000
      pz      :    -0.000000  p :    -0.000000
      px      :    -0.000000
      py      :    -0.000000
      dz2     :    -0.000000  d :    -0.000000
      dxz     :     0.000000
      dyz     :     0.000000
      dx2y2   :     0.000000
      dxy     :    -0.000000
      f0      :     0.000000  f :     0.000000
      f+1     :    -0.000000
      f-1     :     0.000000
      f+2     :     0.000000
      f-2     :     0.000000
      f+3     :     0.000000
      f-3     :     0.000000
      g0      :    -0.000000  g :    -0.000000
      g+1     :    -0.000000
      g-1     :     0.000000
      g+2     :    -0.000000
      g-2     :     0.000000
      g+3     :    -0.000000
      g-3     :    -0.000000
      g+4     :     0.000000
      g-4     :    -0.000000

  9 H s       :     0.000000  s :     0.000000
      pz      :     0.000000  p :     0.000000
      px      :     0.000000
      py      :    -0.000000
      dz2     :     0.000000  d :    -0.000000
      dxz     :    -0.000000
      dyz     :     0.000000
      dx2y2   :    -0.000000
      dxy     :    -0.000000
      f0      :     0.000000  f :     0.000000
      f+1     :    -0.000000
      f-1     :     0.000000
      f+2     :    -0.000000
      f-2     :    -0.000000
      f+3     :     0.000000
      f-3     :    -0.000000

 10 H s       :     0.000000  s :     0.000000
      pz      :     0.000000  p :    -0.000000
      px      :    -0.000000
      py      :     0.000000
      dz2     :     0.000000  d :     0.000000
      dxz     :     0.000000
      dyz     :    -0.000000
      dx2y2   :     0.000000
      dxy     :    -0.000000
      f0      :    -0.000000  f :    -0.000000
      f+1     :    -0.000000
      f-1     :    -0.000000
      f+2     :    -0.000000
      f-2     :    -0.000000
      f+3     :    -0.000000
      f-3     :     0.000000

 11 C s       :     0.000000  s :     0.000000
      pz      :    -0.000000  p :    -0.000000
      px      :    -0.000000
      py      :    -0.000000
      dz2     :     0.000000  d :     0.000000
      dxz     :     0.000000
      dyz     :    -0.000000
      dx2y2   :    -0.000000
      dxy     :     0.000000
      f0      :     0.000000  f :     0.000000
      f+1     :    -0.000000
      f-1     :     0.000000
      f+2     :    -0.000000
      f-2     :    -0.000000
      f+3     :    -0.000000
      f-3     :     0.000000
      g0      :     0.000000  g :     0.000000
      g+1     :     0.000000
      g-1     :     0.000000
      g+2     :    -0.000000
      g-2     :    -0.000000
      g+3     :     0.000000
      g-3     :     0.000000
      g+4     :     0.000000
      g-4     :     0.000000

 12 H s       :    -0.000000  s :    -0.000000
      pz      :    -0.000000  p :     0.000000
      px      :     0.000000
      py      :     0.000000
      dz2     :    -0.000000  d :    -0.000000
      dxz     :     0.000000
      dyz     :    -0.000000
      dx2y2   :    -0.000000
      dxy     :    -0.000000
      f0      :    -0.000000  f :    -0.000000
      f+1     :     0.000000
      f-1     :    -0.000000
      f+2     :    -0.000000
      f-2     :    -0.000000
      f+3     :     0.000000
      f-3     :    -0.000000

 13 H s       :     0.000000  s :     0.000000
      pz      :     0.000000  p :     0.000000
      px      :     0.000000
      py      :    -0.000000
      dz2     :    -0.000000  d :    -0.000000
      dxz     :    -0.000000
      dyz     :     0.000000
      dx2y2   :    -0.000000
      dxy     :    -0.000000
      f0      :     0.000000  f :    -0.000000
      f+1     :    -0.000000
      f-1     :    -0.000000
      f+2     :     0.000000
      f-2     :     0.000000
      f+3     :     0.000000
      f-3     :     0.000000

 14 H s       :    -0.000000  s :    -0.000000
      pz      :     0.000000  p :     0.000000
      px      :     0.000000
      py      :     0.000000
      dz2     :    -0.000000  d :    -0.000000
      dxz     :    -0.000000
      dyz     :    -0.000000
      dx2y2   :    -0.000000
      dxy     :    -0.000000
      f0      :    -0.000000  f :    -0.000000
      f+1     :    -0.000000
      f-1     :     0.000000
      f+2     :    -0.000000
      f-2     :    -0.000000
      f+3     :    -0.000000
      f-3     :    -0.000000

 15 H s       :     0.000000  s :     0.000000
      pz      :    -0.000000  p :    -0.000000
      px      :     0.000000
      py      :    -0.000000
      dz2     :    -0.000000  d :    -0.000000
      dxz     :     0.000000
      dyz     :    -0.000000
      dx2y2   :    -0.000000
      dxy     :     0.000000
      f0      :    -0.000000  f :    -0.000000
      f+1     :     0.000000
      f-1     :    -0.000000
      f+2     :    -0.000000
      f-2     :    -0.000000
      f+3     :    -0.000000
      f-3     :    -0.000000

 16 N s       :     0.000000  s :     0.000000
      pz      :    -0.000000  p :     0.000000
      px      :     0.000000
      py      :     0.000000
      dz2     :    -0.000000  d :    -0.000000
      dxz     :     0.000000
      dyz     :    -0.000000
      dx2y2   :    -0.000000
      dxy     :     0.000000
      f0      :     0.000000  f :    -0.000000
      f+1     :    -0.000000
      f-1     :    -0.000000
      f+2     :    -0.000000
      f-2     :    -0.000000
      f+3     :    -0.000000
      f-3     :     0.000000
      g0      :     0.000000  g :    -0.000000
      g+1     :    -0.000000
      g-1     :    -0.000000
      g+2     :    -0.000000
      g-2     :    -0.000000
      g+3     :    -0.000000
      g-3     :     0.000000
      g+4     :    -0.000000
      g-4     :    -0.000000

 17 C s       :    -0.000000  s :    -0.000000
      pz      :    -0.000000  p :     0.000000
      px      :     0.000000
      py      :    -0.000000
      dz2     :    -0.000000  d :     0.000000
      dxz     :     0.000000
      dyz     :     0.000000
      dx2y2   :    -0.000000
      dxy     :     0.000000
      f0      :    -0.000000  f :    -0.000000
      f+1     :    -0.000000
      f-1     :     0.000000
      f+2     :    -0.000000
      f-2     :     0.000000
      f+3     :     0.000000
      f-3     :     0.000000
      g0      :    -0.000000  g :    -0.000000
      g+1     :    -0.000000
      g-1     :    -0.000000
      g+2     :     0.000000
      g-2     :    -0.000000
      g+3     :    -0.000000
      g-3     :     0.000000
      g+4     :    -0.000000
      g-4     :     0.000000

 18 C s       :    -0.000000  s :    -0.000000
      pz      :     0.000000  p :     0.000000
      px      :     0.000000
      py      :    -0.000000
      dz2     :    -0.000000  d :    -0.000000
      dxz     :    -0.000000
      dyz     :     0.000000
      dx2y2   :    -0.000000
      dxy     :    -0.000000
      f0      :     0.000000  f :     0.000000
      f+1     :    -0.000000
      f-1     :     0.000000
      f+2     :     0.000000
      f-2     :     0.000000
      f+3     :     0.000000
      f-3     :     0.000000
      g0      :    -0.000000  g :    -0.000000
      g+1     :    -0.000000
      g-1     :    -0.000000
      g+2     :     0.000000
      g-2     :     0.000000
      g+3     :    -0.000000
      g-3     :     0.000000
      g+4     :    -0.000000
      g-4     :     0.000000

 19 H s       :     0.000000  s :     0.000000
      pz      :     0.000000  p :    -0.000000
      px      :    -0.000000
      py      :    -0.000000
      dz2     :    -0.000000  d :     0.000000
      dxz     :     0.000000
      dyz     :    -0.000000
      dx2y2   :     0.000000
      dxy     :     0.000000
      f0      :     0.000000  f :     0.000000
      f+1     :    -0.000000
      f-1     :    -0.000000
      f+2     :     0.000000
      f-2     :     0.000000
      f+3     :     0.000000
      f-3     :     0.000000

 20 O s       :     0.000000  s :     0.000000
      pz      :     0.000000  p :     0.000000
      px      :    -0.000000
      py      :     0.000000
      dz2     :    -0.000000  d :    -0.000000
      dxz     :    -0.000000
      dyz     :     0.000000
      dx2y2   :     0.000000
      dxy     :    -0.000000
      f0      :    -0.000000  f :     0.000000
      f+1     :     0.000000
      f-1     :     0.000000
      f+2     :    -0.000000
      f-2     :    -0.000000
      f+3     :     0.000000
      f-3     :     0.000000
      g0      :    -0.000000  g :     0.000000
      g+1     :     0.000000
      g-1     :    -0.000000
      g+2     :     0.000000
      g-2     :    -0.000000
      g+3     :    -0.000000
      g-3     :    -0.000000
      g+4     :     0.000000
      g-4     :     0.000000

 21 C s       :     0.000000  s :     0.000000
      pz      :     0.000000  p :     0.000000
      px      :     0.000000
      py      :    -0.000000
      dz2     :     0.000000  d :     0.000000
      dxz     :     0.000000
      dyz     :     0.000000
      dx2y2   :    -0.000000
      dxy     :     0.000000
      f0      :    -0.000000  f :    -0.000000
      f+1     :    -0.000000
      f-1     :    -0.000000
      f+2     :    -0.000000
      f-2     :    -0.000000
      f+3     :     0.000000
      f-3     :    -0.000000
      g0      :    -0.000000  g :    -0.000000
      g+1     :    -0.000000
      g-1     :    -0.000000
      g+2     :    -0.000000
      g-2     :    -0.000000
      g+3     :     0.000000
      g-3     :    -0.000000
      g+4     :     0.000000
      g-4     :    -0.000000

 22 C s       :    -0.000000  s :    -0.000000
      pz      :    -0.000000  p :    -0.000000
      px      :    -0.000000
      py      :    -0.000000
      dz2     :    -0.000000  d :    -0.000000
      dxz     :    -0.000000
      dyz     :     0.000000
      dx2y2   :     0.000000
      dxy     :    -0.000000
      f0      :     0.000000  f :     0.000000
      f+1     :    -0.000000
      f-1     :     0.000000
      f+2     :     0.000000
      f-2     :     0.000000
      f+3     :     0.000000
      f-3     :    -0.000000
      g0      :    -0.000000  g :    -0.000000
      g+1     :     0.000000
      g-1     :    -0.000000
      g+2     :    -0.000000
      g-2     :    -0.000000
      g+3     :    -0.000000
      g-3     :    -0.000000
      g+4     :     0.000000
      g-4     :    -0.000000

 23 C s       :     0.000000  s :     0.000000
      pz      :     0.000000  p :     0.000000
      px      :     0.000000
      py      :     0.000000
      dz2     :     0.000000  d :    -0.000000
      dxz     :    -0.000000
      dyz     :     0.000000
      dx2y2   :     0.000000
      dxy     :    -0.000000
      f0      :     0.000000  f :    -0.000000
      f+1     :    -0.000000
      f-1     :    -0.000000
      f+2     :    -0.000000
      f-2     :    -0.000000
      f+3     :    -0.000000
      f-3     :    -0.000000
      g0      :     0.000000  g :    -0.000000
      g+1     :     0.000000
      g-1     :    -0.000000
      g+2     :     0.000000
      g-2     :    -0.000000
      g+3     :     0.000000
      g-3     :     0.000000
      g+4     :    -0.000000
      g-4     :     0.000000

 24 C s       :    -0.000000  s :    -0.000000
      pz      :    -0.000000  p :     0.000000
      px      :     0.000000
      py      :     0.000000
      dz2     :     0.000000  d :    -0.000000
      dxz     :    -0.000000
      dyz     :     0.000000
      dx2y2   :    -0.000000
      dxy     :    -0.000000
      f0      :    -0.000000  f :    -0.000000
      f+1     :    -0.000000
      f-1     :    -0.000000
      f+2     :     0.000000
      f-2     :    -0.000000
      f+3     :    -0.000000
      f-3     :     0.000000
      g0      :     0.000000  g :    -0.000000
      g+1     :     0.000000
      g-1     :    -0.000000
      g+2     :    -0.000000
      g-2     :     0.000000
      g+3     :    -0.000000
      g-3     :    -0.000000
      g+4     :     0.000000
      g-4     :    -0.000000

 25 C s       :    -0.000000  s :    -0.000000
      pz      :     0.000000  p :    -0.000000
      px      :     0.000000
      py      :    -0.000000
      dz2     :     0.000000  d :    -0.000000
      dxz     :    -0.000000
      dyz     :    -0.000000
      dx2y2   :     0.000000
      dxy     :    -0.000000
      f0      :    -0.000000  f :    -0.000000
      f+1     :    -0.000000
      f-1     :    -0.000000
      f+2     :     0.000000
      f-2     :     0.000000
      f+3     :     0.000000
      f-3     :    -0.000000
      g0      :    -0.000000  g :    -0.000000
      g+1     :    -0.000000
      g-1     :     0.000000
      g+2     :    -0.000000
      g-2     :    -0.000000
      g+3     :     0.000000
      g-3     :     0.000000
      g+4     :     0.000000
      g-4     :    -0.000000

 26 C s       :    -0.000000  s :    -0.000000
      pz      :     0.000000  p :    -0.000000
      px      :    -0.000000
      py      :    -0.000000
      dz2     :    -0.000000  d :    -0.000000
      dxz     :    -0.000000
      dyz     :    -0.000000
      dx2y2   :     0.000000
      dxy     :     0.000000
      f0      :    -0.000000  f :    -0.000000
      f+1     :    -0.000000
      f-1     :    -0.000000
      f+2     :    -0.000000
      f-2     :     0.000000
      f+3     :    -0.000000
      f-3     :     0.000000
      g0      :     0.000000  g :     0.000000
      g+1     :    -0.000000
      g-1     :     0.000000
      g+2     :     0.000000
      g-2     :     0.000000
      g+3     :    -0.000000
      g-3     :     0.000000
      g+4     :    -0.000000
      g-4     :     0.000000

 27 H s       :     0.000000  s :     0.000000
      pz      :    -0.000000  p :    -0.000000
      px      :    -0.000000
      py      :    -0.000000
      dz2     :    -0.000000  d :    -0.000000
      dxz     :    -0.000000
      dyz     :    -0.000000
      dx2y2   :    -0.000000
      dxy     :     0.000000
      f0      :     0.000000  f :    -0.000000
      f+1     :    -0.000000
      f-1     :     0.000000
      f+2     :    -0.000000
      f-2     :     0.000000
      f+3     :     0.000000
      f-3     :    -0.000000

 28 H s       :     0.000000  s :     0.000000
      pz      :    -0.000000  p :     0.000000
      px      :     0.000000
      py      :     0.000000
      dz2     :    -0.000000  d :     0.000000
      dxz     :     0.000000
      dyz     :    -0.000000
      dx2y2   :    -0.000000
      dxy     :     0.000000
      f0      :    -0.000000  f :     0.000000
      f+1     :     0.000000
      f-1     :     0.000000
      f+2     :    -0.000000
      f-2     :     0.000000
      f+3     :    -0.000000
      f-3     :     0.000000

 29 H s       :    -0.000000  s :    -0.000000
      pz      :     0.000000  p :     0.000000
      px      :     0.000000
      py      :     0.000000
      dz2     :     0.000000  d :     0.000000
      dxz     :     0.000000
      dyz     :     0.000000
      dx2y2   :     0.000000
      dxy     :     0.000000
      f0      :    -0.000000  f :    -0.000000
      f+1     :     0.000000
      f-1     :    -0.000000
      f+2     :    -0.000000
      f-2     :    -0.000000
      f+3     :    -0.000000
      f-3     :     0.000000

 30 H s       :    -0.000000  s :    -0.000000
      pz      :    -0.000000  p :    -0.000000
      px      :     0.000000
      py      :    -0.000000
      dz2     :     0.000000  d :     0.000000
      dxz     :    -0.000000
      dyz     :    -0.000000
      dx2y2   :    -0.000000
      dxy     :     0.000000
      f0      :     0.000000  f :     0.000000
      f+1     :     0.000000
      f-1     :    -0.000000
      f+2     :     0.000000
      f-2     :    -0.000000
      f+3     :     0.000000
      f-3     :     0.000000

 31 H s       :     0.000000  s :     0.000000
      pz      :    -0.000000  p :    -0.000000
      px      :    -0.000000
      py      :     0.000000
      dz2     :     0.000000  d :     0.000000
      dxz     :     0.000000
      dyz     :     0.000000
      dx2y2   :     0.000000
      dxy     :     0.000000
      f0      :    -0.000000  f :    -0.000000
      f+1     :    -0.000000
      f-1     :    -0.000000
      f+2     :     0.000000
      f-2     :    -0.000000
      f+3     :     0.000000
      f-3     :    -0.000000

 32 Cls       :     0.000000  s :     0.000000
      pz      :     0.000000  p :     0.000000
      px      :    -0.000000
      py      :    -0.000000
      dz2     :    -0.000000  d :    -0.000000
      dxz     :     0.000000
      dyz     :    -0.000000
      dx2y2   :    -0.000000
      dxy     :    -0.000000
      f0      :    -0.000000  f :     0.000000
      f+1     :     0.000000
      f-1     :    -0.000000
      f+2     :    -0.000000
      f-2     :    -0.000000
      f+3     :     0.000000
      f-3     :    -0.000000
      g0      :    -0.000000  g :    -0.000000
      g+1     :    -0.000000
      g-1     :    -0.000000
      g+2     :    -0.000000
      g-2     :    -0.000000
      g+3     :     0.000000
      g-3     :     0.000000
      g+4     :    -0.000000
      g-4     :    -0.000000


                      *****************************
                      * MAYER POPULATION ANALYSIS *
                      *****************************

  NA   - Mulliken gross atomic population
  ZA   - Total nuclear charge
  QA   - Mulliken gross atomic charge
  VA   - Mayer's total valence
  BVA  - Mayer's bonded valence
  FA   - Mayer's free valence

  ATOM       NA         ZA         QA         VA         BVA        FA
  0 N      7.2212     7.0000    -0.2212     3.4657     3.4657    -0.0000
  1 C      5.8382     6.0000     0.1618     3.6272     3.6272    -0.0000
  2 C      6.1102     6.0000    -0.1102     3.6663     3.6663    -0.0000
  3 C      5.6758     6.0000     0.3242     3.5000     3.5000     0.0000
  4 C      6.1055     6.0000    -0.1055     3.6799     3.6799     0.0000
  5 C      5.8609     6.0000     0.1391     3.6474     3.6474    -0.0000
  6 H      0.8635     1.0000     0.1365     0.9709     0.9709    -0.0000
  7 H      0.9245     1.0000     0.0755     1.0283     1.0283     0.0000
  8 N      7.0884     7.0000    -0.0884     3.1086     3.1086     0.0000
  9 H      0.9045     1.0000     0.0955     1.0076     1.0076     0.0000
 10 H      0.8591     1.0000     0.1409     0.9693     0.9693    -0.0000
 11 C      5.9818     6.0000     0.0182     3.7722     3.7722    -0.0000
 12 H      0.9116     1.0000     0.0884     0.9934     0.9934     0.0000
 13 H      0.9076     1.0000     0.0924     0.9897     0.9897    -0.0000
 14 H      0.9194     1.0000     0.0806     0.9885     0.9885    -0.0000
 15 H      0.8346     1.0000     0.1654     1.1559     1.1559    -0.0000
 16 N      7.1930     7.0000    -0.1930     2.8452     2.8452     0.0000
 17 C      5.9127     6.0000     0.0873     3.6624     3.6624    -0.0000
 18 C      5.8310     6.0000     0.1690     3.8478     3.8478     0.0000
 19 H      0.9473     1.0000     0.0527     1.0364     1.0364     0.0000
 20 O      8.4047     8.0000    -0.4047     2.0067     2.0067    -0.0000
 21 C      5.8432     6.0000     0.1568     3.3682     3.3682    -0.0000
 22 C      6.0950     6.0000    -0.0950     3.7061     3.7061    -0.0000
 23 C      6.1215     6.0000    -0.1215     3.7871     3.7871     0.0000
 24 C      6.0682     6.0000    -0.0682     3.7618     3.7618     0.0000
 25 C      6.1262     6.0000    -0.1262     3.7818     3.7818     0.0000
 26 C      6.0512     6.0000    -0.0512     3.6195     3.6195     0.0000
 27 H      0.9150     1.0000     0.0850     0.9962     0.9962    -0.0000
 28 H      0.8977     1.0000     0.1023     0.9838     0.9838     0.0000
 29 H      0.8967     1.0000     0.1033     0.9824     0.9824    -0.0000
 30 H      0.8934     1.0000     0.1066     0.9835     0.9835     0.0000
 31 H      0.9284     1.0000     0.0716     1.0046     1.0046     0.0000
 32 Cl    17.8679    17.0000    -0.8679     0.2348     0.2348    -0.0000

  Mayer bond orders larger than 0.100000
B(  0-N ,  1-C ) :   1.1989 B(  0-N ,  5-C ) :   1.2398 B(  0-N , 11-C ) :   0.8507 
B(  1-C ,  2-C ) :   1.4003 B(  1-C ,  6-H ) :   0.9554 B(  2-C ,  3-C ) :   1.1251 
B(  2-C ,  7-H ) :   0.9806 B(  3-C ,  4-C ) :   1.1401 B(  3-C ,  8-N ) :   1.1336 
B(  4-C ,  5-C ) :   1.3799 B(  4-C ,  9-H ) :   0.9719 B(  5-C , 10-H ) :   0.9495 
B(  8-N , 15-H ) :   0.8561 B(  8-N , 16-N ) :   1.0272 B( 11-C , 12-H ) :   0.9689 
B( 11-C , 13-H ) :   0.9634 B( 11-C , 14-H ) :   0.9649 B( 15-H , 32-Cl) :   0.2430 
B( 16-N , 17-C ) :   1.6567 B( 17-C , 18-C ) :   0.9860 B( 17-C , 19-H ) :   0.9620 
B( 18-C , 20-O ) :   1.9129 B( 18-C , 21-C ) :   0.8926 B( 21-C , 22-C ) :   1.2496 
B( 21-C , 26-C ) :   1.1933 B( 22-C , 23-C ) :   1.3509 B( 22-C , 27-H ) :   0.9723 
B( 23-C , 24-C ) :   1.3228 B( 23-C , 28-H ) :   0.9683 B( 24-C , 25-C ) :   1.3338 
B( 24-C , 29-H ) :   0.9679 B( 25-C , 26-C ) :   1.3323 B( 25-C , 30-H ) :   0.9696 
B( 26-C , 31-H ) :   0.9746 

-------
TIMINGS
-------

Total SCF time: 0 days 0 hours 17 min 27 sec 

Total time                  ....    1047.375 sec
Sum of individual times     ....    1048.210 sec  (100.1%)

SCF preparation             ....       2.128 sec  (  0.2%)
Fock matrix formation       ....    1007.409 sec  ( 96.2%)
  Startup                   ....       1.267 sec  (  0.1% of F)
  Split-RI-J                ....      26.914 sec  (  2.7% of F)
  Chain of spheres X        ....     856.020 sec  ( 85.0% of F)
  XC integration            ....      92.757 sec  (  9.2% of F)
    XC Preparation          ....       0.000 sec  (  0.0% of XC)
    Basis function eval.    ....       7.204 sec  (  7.8% of XC)
    Density eval.           ....      33.027 sec  ( 35.6% of XC)
    XC-Functional eval.     ....       0.794 sec  (  0.9% of XC)
    XC-Potential eval.      ....      40.656 sec  ( 43.8% of XC)
  CPCM terms                ....      26.935 sec  (  2.7% of F)
Diagonalization             ....       0.000 sec  (  0.0%)
Density matrix formation    ....       3.653 sec  (  0.3%)
Total Energy calculation    ....       1.784 sec  (  0.2%)
Population analysis         ....       1.309 sec  (  0.1%)
Orbital Transformation      ....       4.543 sec  (  0.4%)
Orbital Orthonormalization  ....       0.000 sec  (  0.0%)
DIIS solution               ....      17.952 sec  (  1.7%)
SOSCF solution              ....       9.432 sec  (  0.9%)
Finished LeanSCF after 1049.0 sec

Maximum memory used throughout the entire LEANSCF-calculation: 303.6 MB


-------------------------------------------------------------------------------
                          DFT DISPERSION CORRECTION                            
                                                                               
                                DFTD4 V3.4.0                                   
-------------------------------------------------------------------------------
The WB97X-D3BJ functional is recognized
Active option DFTDOPT                   ...         5   

-------------------------   ----------------
Dispersion correction           -0.074908449
-------------------------   ----------------


-------------------------   --------------------
FINAL SINGLE POINT ENERGY     -1242.302207165872
-------------------------   --------------------


           ************************************************************
           *        Program running with 12 parallel MPI-processes    *
           *              working on a common directory               *
           ************************************************************

------------------------------------------------------------------------------
                              ORCA PROPERTY CALCULATIONS
------------------------------------------------------------------------------

GBWName                                 ... orca.gbw
Number of atoms                         ...     33
Number of basis functions               ...   1516
Max core memory                         ...   1024 MB

Electric properties:
Dipole moment                           ... YES
Quadrupole moment                       ...  NO
Static polarizability (Dipole/Dipole)   ...  NO
Static polarizability (Dipole/Quad.)    ...  NO
Static polarizability (Quad./Quad.)     ...  NO
Static polarizability (Velocity)        ...  NO

Atomic electric properties:
Dipole moment                           ...  NO
Quadrupole moment                       ...  NO
Static polarizability                   ...  NO

Choice of electric origin               ... Center of mass
Position of electric origin             ...    -0.000024    -0.000020    -0.000001

General magnetic properties:
Magnetizability                         ...  NO

EPR properties:
g-Tensor (aka g-matrix)                 ...  NO
Zero-Field splitting spin-orbit         ...  NO
Zero-field splitting spin-spin          ...  NO
Hyperfine couplings                     ...  NO (   0 nuclei)
Quadrupole couplings                    ...  NO (   0 nuclei)
Contact density                         ...  NO (   0 nuclei)

NMR properties:
Chemical shifts                         ...  NO (   0 nuclei)
Spin-rotation constants                 ...  NO (   0 nuclei)
Spin-spin couplings                     ...  NO (   0 nuclei,    0 pairs)

Choice of magnetic origin               ... GIAO
Position of magnetic origin             ...     0.000000     0.000000     0.000000

Properties with geometric perturbations:
SCF Hessian                             ...  NO
IR spectrum                             ...  NO
VCD spectrum                            ...  NO
X-ray spectroscopy properties:
SCF XES/XAS/RIXS spectra                ...  NO


-------------
DIPOLE MOMENT
-------------

Method             : SCF
Type of density    : Electron Density
Multiplicity       :   1
Irrep              :   0
Energy             : -1242.2272987164376445 Eh
Relativity type    : 
Basis              : AO
                                X                 Y                 Z
Electronic contribution:      1.134237226      12.808349439      -0.107076851
Nuclear contribution   :     -4.381574571     -22.385649832       0.255773926
                        -----------------------------------------
Total Dipole Moment    :     -3.247337345      -9.577300394       0.148697075
                        -----------------------------------------
Magnitude (a.u.)       :     10.113950439
Magnitude (Debye)      :     25.707618997


--------------------
Rotational spectrum 
--------------------
 
Rotational constants in cm-1:             0.013487             0.006197             0.004364 
Rotational constants in MHz :           404.318497           185.777838           130.818869 

Dipole components along the rotational axes: 
x,y,z [a.u.] :    -3.247347     9.577297     0.148695 
x,y,z [Debye]:    -8.254100    24.343555     0.377952 

 

Dipole moment calculation done in   0.1 sec 

Maximum memory used throughout the entire PROP-calculation: 186.8 MB

--------------------------------
SUGGESTED CITATIONS FOR THIS RUN
--------------------------------

Below you find a list of papers that are relevant to this ORCA run
We neither can nor want to force you to cite these papers, but we appreciate if you do
You receive ORCA, which is the product of decades of hard work by many enthusiastic individuals, for free
The only thing we kindly ask in return is that you cite our papers,
We deeply appreciate it, if you show your appreciation for ORCA by not just citing the generic ORCA reference.

Please note that relegating all ORCA citations to the supporting information does *not* help us.
SI sections are not indexed - citations you put there will not count into any citation statistics
But we need these citations in order to attract the funding resources that allow us to do what we are doing

Therefore, if you are a happy ORCA user, please consider citing a few of the papers listed below in the main body of your paper

In addition to the list printed below, the program has created the file orca.bibtex that contains the list in bibtex format
You can import this file easily into all common literature databanks and citation aid programs


List of essential papers. We consider these as the minimum necessary citations

  1. Neese,F.
     Software update: the ORCA program system, version 5.0
     WIRES Comput. Molec. Sci., 2022 12(1)e1606
     doi.org/10.1002/wcms.1606

List of papers to cite with high priority. The work reported in these papers was absolutely
necessary for this run to complete.
Our perspective: the developers of density functionals and basis sets usually get cited in chemistry papers
Good! But without the algorithms to do something with them, the functionals or basis sets would not do anything.
Hence, in our opinion, the algorithm design and method developments papers are equally worthy of getting cited

  1. Neese,F.
     An improvement of the resolution of the identity approximation for the formation of the Coulomb matrix
     J. Comp. Chem., 2003 24(14)1740-1747
     doi.org/10.1002/jcc.10318
  2. Neese,F.; Wennmohs,F.; Hansen,A.; Becker,U.
     Efficient, approximate and parallel Hartree-Fock and hybrid DFT calculations. A 'chain-of-spheres' algorithm for the Hartree-Fock exchange
     Chem. Phys., 2009 356(1-3)98-109
     doi.org/10.1016/j.chemphys.2008.10.036
  3. Garcia-Rates,M.; Neese,F.
     Effect of the Solute Cavity on the Solvation Energy and its Derivatives within the Framework of the Gaussian Charge Scheme
     J. Comput. Chem., 2020 41 922-939
     doi.org/10.1002/jcc.26139
  4. Helmich-Paris,B.; de Souza,B.; Neese,F.; Izsák,R.
     An improved chain of spheres for exchange algorithm
     J. Chem. Phys., 2021 155 104109
     doi.org/doi: 10.1063/5.0058766.
  5. Neese,F.
     The SHARK Integral Generation and Digestion System
     J. Comp. Chem., 2022  1-16
     doi.org/10.1002/jcc.26942
  6. Caldeweyher,E.; Bannwarth,C.; Grimme,S.
     Extension of the D3 dispersion coefficient model
     J. Chem. Phys., 2017 147 034112
     doi.org/10.1063/1.4993215
  7. Caldeweyher,E.; Ehlert,S.; Hansen,A.; Neugebauer,H.; Spicher,S.; Bannwarth,C.; Grimme,S.
     A generally applicable atomic-charge dependent London dispersion correction
     J. Chem. Phys., 2019 150 154122
     doi.org/10.1063/1.5090222
  8. Caldeweyher,E.; Mewes,J.; Ehlert,S.; Grimme,S.
     Extension and evaluation of the D4 London-dispersion model for periodic systems
     Phys. Chem. Chem. Phys., 2020 22(16)8499-8512
     doi.org/10.1039/D0CP00502A
  9. Wittmann,L.; Gordiy,I.; Friede,M.; Helmich-Paris,B.; Grimme,S.; Hansen,A.; Bursch,M.
     Extension of the D3 and D4 London Dispersion Corrections to the full Actinides Series
     Phys. Chem. Chem. Phys., 2024 26(32)21379-21394
     doi.org/https://doi.org/10.1039/D4CP01514B 

List of suggested additional citations. These are papers that are important in the 'surrounding' of 
of this run, or papers that preceded the highly important papers. If you like your results we are grateful for a citation.

  1. Izsak,R.; Neese,F.
     An overlap fitted chain of spheres exchange method
     J. Chem. Phys., 2011 135 144105
     doi.org/10.1063/1.3646921
  2. Izsak,R.; Hansen,A.; Neese,F.
     The resolution of identity and chain of spheres approximations for the LPNO-CCSD singles Fock term
     Molec. Phys., 2012 110 2413-2417
     doi.org/10.1080/00268976.2012.687466
  3. Neese,F.
     The ORCA program system
     WIRES Comput. Molec. Sci., 2012 2(1)73-78
     doi.org/10.1002/wcms.81
  4. Izsak,R.; Neese,F.; Klopper,W.
     Robust fitting techniques in the chain of spheres approximation to the Fock exchange: The role of the complementary space
     J. Chem. Phys., 2013 139 
     doi.org/10.1063/1.4819264
  5. Neese,F.
     Software update: the ORCA program system, version 4.0
     WIRES Comput. Molec. Sci., 2018 8(1)1-6
     doi.org/10.1002/wcms.1327
  6. Neese,F.; Wennmohs,F.; Becker,U.; Riplinger,C.
     The ORCA quantum chemistry program package
     J. Chem. Phys., 2020 152 Art. No. L224108
     doi.org/10.1063/5.0004608

List of optional additional citations

  1. Neese,F.
     Approximate second-order SCF convergence for spin unrestricted wavefunctions
     Chem. Phys. Lett., 2000 325(1-3)93-98
     doi.org/10.1016/s0009-2614(00)00662-x

Timings for individual modules:

Sum of individual times          ...     1078.143 sec (=  17.969 min)
Startup calculation              ...       18.734 sec (=   0.312 min)   1.7 %
SCF iterations                   ...     1057.497 sec (=  17.625 min)  98.1 %
Property calculations            ...        1.912 sec (=   0.032 min)   0.2 %
                             ****ORCA TERMINATED NORMALLY****
TOTAL RUN TIME: 0 days 0 hours 17 minutes 59 seconds 338 msec
