# Supplementary material for: Photovermellogens: Minimalistic Pyridinium-Based Acylhydrazones with Photoswitchable Basicity for Operation in Aqueous Media
Source: J Org Chem. 2026 May 4;91(19):6559–65. doi: 10.1021/acs.joc.5c02962 (PMC13185115; doi:10.1021/acs.joc.5c02962)
Supplement: Supplementary file 3 [file jo5c02962_si_003.zip › thermodynamics/epahcl/1a/orca.out]

                                 *****************
                                 * O   R   C   A *
                                 *****************

                                            #,                                       
                                            ###                                      
                                            ####                                     
                                            #####                                    
                                            ######                                   
                                           ########,                                 
                                     ,,################,,,,,                         
                               ,,#################################,,                 
                          ,,##########################################,,             
                       ,#########################################, ''#####,          
                    ,#############################################,,   '####,        
                  ,##################################################,,,,####,       
                ,###########''''           ''''###############################       
              ,#####''   ,,,,##########,,,,          '''####'''          '####       
            ,##' ,,,,###########################,,,                        '##       
           ' ,,###''''                  '''############,,,                           
         ,,##''                                '''############,,,,        ,,,,,,###''
      ,#''                                            '''#######################'''  
     '                                                          ''''####''''         
             ,#######,   #######,   ,#######,      ##                                
            ,#'     '#,  ##    ##  ,#'     '#,    #''#        ,####,   ,####,        
            ##       ##  ##   ,#'  ##            #'  '#       #'       #'  '#        
            ##       ##  #######   ##           ,######,      #####,   #    #        
            '#,     ,#'  ##    ##  '#,     ,#' ,#      #,     #,   #   #,  ,#        
             '#######'   ##     ##  '#######'  #'      '#     '####' # '####'        


                #########################################################
                #                        -***-                          #
                #          Department of theory and spectroscopy        #
                #                                                       #
                #                      Frank Neese                      #
                #                                                       #
                #     Directorship, Architecture, Infrastructure        #
                #                    SHARK, DRIVERS                     #
                #        Core code/Algorithms in most modules           #
                #                                                       #
                #        Max Planck Institute fuer Kohlenforschung      #
                #                Kaiser Wilhelm Platz 1                 #
                #                 D-45470 Muelheim/Ruhr                 #
                #                      Germany                          #
                #                                                       #
                #                  All rights reserved                  #
                #                        -***-                          #
                #########################################################


                         Program Version 6.0.1  -  RELEASE   -


 With contributions from (in alphabetic order):
[Max-Planck-Institut fuer Kohlenforschung]                               
  Daniel Aravena         : Magnetic Suceptibility                        
  Michael Atanasov       : Ab Initio Ligand Field Theory (pilot matlab implementation)
  Alexander A. Auer      : GIAO ZORA, VPT2 properties, NMR spectrum      
  Ute Becker             : All parallelization in ORCA, NUMFREQ, NUMCALC 
  Giovanni Bistoni       : ED, misc. LED, open-shell LED, HFLD           
  Martin Brehm           : Molecular dynamics                            
  Dmytro Bykov           : pre 5.0 version of the SCF Hessian            
  Marcos Casanova-Páez   : Triplet and SCS-CIS(D). UHF-(DLPNO)-IP/EA/STEOM-CCSD. UHF-CVS-IP/STEOM-CCSD   
  Vijay G. Chilkuri      : MRCI spin determinant printing, contributions to CSF-ICE 
  Pauline Colinet        : FMM embedding                                 
  Dipayan Datta          : RHF DLPNO-CCSD density                        
  Achintya Kumar Dutta   : EOM-CC, STEOM-CC                              
  Nicolas Foglia         : Exact transition moments, OPA infrastructure, MCD improvements    
  Dmitry Ganyushin       : Spin-Orbit,Spin-Spin,Magnetic field MRCI      
  Miquel Garcia-Rates    : C-PCM and meta-GGA Hessian, CCSD/C-PCM, Gaussian charge scheme 
  Tiago L. C. Gouveia    : GS-ROHF, GS-ROCIS                             
  Yang Guo               : DLPNO-NEVPT2, F12-NEVPT2, CIM, IAO-localization        
  Andreas Hansen         : Spin unrestricted coupled pair/coupled cluster methods 
  Ingolf Harden          : AUTO-CI MPn and infrastructure                
  Benjamin Helmich-Paris : MC-RPA, TRAH-(SCF,CASSCF), AVAS, COSX integrals, SCF dyn. polar. 
  Lee Huntington         : MR-EOM, pCC                                   
  Robert Izsak           : Overlap fitted RIJCOSX, COSX-SCS-MP3, EOM     
  Riya Kayal             : Wick's Theorem for AUTO-CI, AUTO-CI UHF-CCSDT 
  Emily Kempfer          : AUTO-CI, RHF CISDT and CCSDT                  
  Christian Kollmar      : KDIIS, OOCD, Brueckner-CCSD(T), CCSD density, CASPT2, CASPT2-K, improved NEVPT2 
  Axel Koslowski         : Symmetry handling                             
  Simone Kossmann        : meta-GGA functionals, TD-DFT gradient, OOMP2, (MP2 Hessian; deprecated post 5.0) 
  Lucas Lang             : DCDCAS                                        
  Marvin Lechner         : AUTO-CI (C++ implementation), FIC-MRCC        
  Spencer Leger          : CASSCF response                               
  Dagmar Lenk            : GEPOL surface, SMD, ORCA-2-JSON               
  Dimitrios Liakos       : Extrapolation schemes; Compound Job, initial MDCI parallelization 
  Dimitrios Manganas     : Further ROCIS development; embedding schemes. LFT, Crystal Embedding 
  Dimitrios Pantazis     : SARC Basis sets                               
  Anastasios Papadopoulos: AUTO-CI, single reference methods and gradients 
  Taras Petrenko         : pre 6.0 DFT Hessian and TD-DFT gradient, (ASA, deprecated), ECA, 1-Electron XAS/XES, NRVS 
  Peter Pinski           : DLPNO-MP2, DLPNO-MP2 Gradient                 
  Christoph Reimann      : Effective Core Potentials                     
  Marius Retegan         : Local ZFS, SOC                                
  Christoph Riplinger    : Optimizer, TS searches, QM/MM, DLPNO-CCSD(T), (RO)-DLPNO pert. Triples 
  Michael Roemelt        : Original ROCIS implementation                 
  Masaaki Saitow         : Open-shell DLPNO-CCSD energy and density      
  Barbara Sandhoefer     : DKH picture change effects                    
  Kantharuban Sivalingam : CASSCF convergence/infrastructure, NEVPT2 and variants, FIC-MRCI 
  Bernardo de Souza      : ESD, SOC TD-DFT                               
  Georgi L. Stoychev     : AutoAux, RI-MP2 NMR, DLPNO-MP2 response, X2C  
  Van Anh Tran           : RI-MP2 g-tensors                              
  Willem Van den Heuvel  : Paramagnetic NMR                              
  Zikuan Wang            : NOTCH, Electric field optimization            
  Frank Wennmohs         : Technical directorship and infrastructure     
  Hang Xu                : AUTO-CI-Response properties                   
                                                                         
[FACCTs GmbH]                                                            
  Markus Bursch, Miquel Garcia-Rates, Christoph Riplinger, Bernardo de Souza, Georgi L. Stoychev 
                                                                 
  APM, Basis sets (HGBS, AHGBS, def-TZVP (Ac-Lr), def2-XVPD (La-Lu)), CI-OPT, improved COSX, DLPNO-Multilevel,           
  DOCKER, DRACO, updates on ESD, GOAT, IRC, LR-CPCM, MBIS, meta-GGA TD-DFT gradient, ML-optimized integration grids, 
  MM, NACMEs, nearIR, NEB, NEB-TS, NL-DFT gradient (VV10), 2- and 3-layer-ONIOM, interface openCOSMO-RS, QMMM,   
  Crystal-QMMM, SF, symmetry and pop. for TD-DFT, r2SCAN hybrids, SOLVATOR                                   
                                                                         
[Other institutions]                                                     
  V. Asgeirsson          : NEB                                           
  Christoph Bannwarth    : sTDA-DFT, sTD-DFT, PBEh-3c, B97-3c, D3        
  Sebastian Ehlert       : rSCAN, r2SCAN, r2SCAN-3c, D4, dhf basis sets  
  Marvin Friede          : D4 for Fr, Ra, Ac-Lr                          
  Lars Goerigk           : TD-DFT with DH, B97 family of functionals     
  Stefan Grimme          : VdW corrections, initial TS optimization, DFT functionals, gCP, sTDA/sTD-DF 
  Waldemar Hujo          : DFT-NL                                        
  H. Jonsson             : NEB                                           
  Holger Kruse           : gCP                                           
  Marcel Mueller         : wB97X-3c, vDZP basis set                      
  Hagen Neugebauer       : wr2SCAN                                       
  Tobias Risthaus        : range-separated hybrid DFT                    
  Lukas Wittmann         : regularized MP2, r2SCAN double-hybrids, wr2SCAN        
                                                                         
We gratefully acknowledge several colleagues who have allowed us to      
interface, adapt or use parts of their codes:                            
  Ed Valeev, F. Pavosevic, A. Kumar             : LibInt (2-el integral package), F12 methods 
  Garnet Chan, S. Sharma, J. Yang, R. Olivares  : DMRG                   
  Ulf Ekstrom                                   : XCFun DFT Library      
  Mihaly Kallay                                 : mrcc  (arbitrary order and MRCC methods)
  Frank Weinhold                                : gennbo (NPA and NBO analysis)           
  Simon Mueller                                 : openCOSMO-RS                            
  Christopher J. Cramer and Donald G. Truhlar   : smd solvation model                     
  S Lehtola, MJT Oliveira, MAL Marques          : LibXC Library                           
  Liviu Ungur et al                             : ANISO software                          


 Your calculation uses the libint2 library for the computation of 2-el integrals
 For citations please refer to: http://libint.valeyev.net

 Your ORCA version has been built with support for libXC version: 6.2.2
 For citations please refer to: https://libxc.gitlab.io

 This ORCA versions uses:
   CBLAS   interface :  Fast vector & matrix operations
   LAPACKE interface :  Fast linear algebra routines
   SCALAPACK package :  Parallel linear algebra routines
   Shared memory     :  Shared parallel matrices
   BLAS/LAPACK       :  OpenBLAS 0.3.27  USE64BITINT DYNAMIC_ARCH NO_AFFINITY Zen SINGLE_THREADED
        Core in use  :  Zen
   Copyright (c) 2011-2014, The OpenBLAS Project


***************************************
The coordinates will be read from file: coord.xyz
***************************************


Your calculation utilizes the atom-pairwise dispersion correction
based on EEQ partial charges (D4)


Warning: RI is on but no J-basis has been assigned. Assigning Def2/J (nothing to worry about!)
================================================================================

----- Orbital basis set information -----
Your calculation utilizes the basis: def2-QZVPP
   F. Weigend and R. Ahlrichs, Phys. Chem. Chem. Phys. 7, 3297 (2005).

----- AuxJ basis set information -----
Your calculation utilizes the auxiliary basis: def2/J
   F. Weigend, Phys. Chem. Chem. Phys. 8, 1057 (2006).

================================================================================
                                        WARNINGS
                       Please study these warnings very carefully!
================================================================================

WARNING: Old DensityContainer found on disk!
         Will remove this file - 
         If you want to keep old densities, please start your calculation with a different basename. 


================================================================================
                                       INPUT FILE
================================================================================
NAME = orca.inp
|  1> ! UKS PW6B95 D4 def2-QZVPP defgrid3 SP
|  2> %pal nprocs 12 end
|  3> * XYZFILE 0 1 coord.xyz
|  4> 
|  5> 
|  6>                          ****END OF INPUT****
================================================================================

                       ****************************
                       * Single Point Calculation *
                       ****************************

---------------------------------
CARTESIAN COORDINATES (ANGSTROEM)
---------------------------------
  N     -3.809245   -2.086629    0.133664
  C     -4.180569   -0.793982    0.051451
  C     -3.264333    0.211818    0.007678
  C     -1.890991   -0.097444    0.050372
  C     -1.526171   -1.451429    0.139076
  C     -2.503912   -2.403224    0.178465
  H     -5.242722   -0.598935    0.021103
  H     -3.596388    1.239405   -0.060264
  N     -0.999621    0.909098    0.000421
  H     -0.492298   -1.758620    0.174030
  H     -2.263326   -3.454093    0.244464
  C     -4.837107   -3.125501    0.204986
  H     -4.376521   -4.096553    0.058657
  H     -5.321268   -3.097488    1.178200
  H     -5.574059   -2.958594   -0.575384
  H     -1.348202    1.898151   -0.070568
  N      0.297849    0.645806    0.046618
  C      1.108583    1.629813   -0.009056
  C      2.560937    1.396790    0.109043
  H      0.779895    2.667460   -0.078330
  O      3.281621    2.348059    0.342270
  C      3.119958    0.025042   -0.015062
  C      4.222854   -0.307374    0.772605
  C      4.807630   -1.558688    0.667992
  C      4.316573   -2.480842   -0.247937
  C      3.236753   -2.147675   -1.054052
  C      2.633438   -0.904388   -0.934325
  H      4.613706    0.408482    1.484083
  H      5.650089   -1.813537    1.297330
  H      4.778121   -3.455814   -0.335955
  H      2.861292   -2.857298   -1.779411
  H      1.799133   -0.659238   -1.575996
  Cl    -2.122681    3.745251   -0.198656

----------------------------
CARTESIAN COORDINATES (A.U.)
----------------------------
  NO LB      ZA    FRAG     MASS         X           Y           Z
   0 N     7.0000    0    14.007   -7.198431   -3.943158    0.252589
   1 C     6.0000    0    12.011   -7.900131   -1.500408    0.097229
   2 C     6.0000    0    12.011   -6.168695    0.400278    0.014509
   3 C     6.0000    0    12.011   -3.573455   -0.184142    0.095189
   4 C     6.0000    0    12.011   -2.884046   -2.742804    0.262815
   5 C     6.0000    0    12.011   -4.731708   -4.541436    0.337249
   6 H     1.0000    0     1.008   -9.907309   -1.131823    0.039879
   7 H     1.0000    0     1.008   -6.796189    2.342136   -0.113882
   8 N     7.0000    0    14.007   -1.889010    1.717945    0.000796
   9 H     1.0000    0     1.008   -0.930307   -3.323310    0.328869
  10 H     1.0000    0     1.008   -4.277066   -6.527290    0.461969
  11 C     6.0000    0    12.011   -9.140808   -5.906341    0.387368
  12 H     1.0000    0     1.008   -8.270425   -7.741363    0.110846
  13 H     1.0000    0     1.008  -10.055739   -5.853405    2.226476
  14 H     1.0000    0     1.008  -10.533445   -5.590933   -1.087319
  15 H     1.0000    0     1.008   -2.547733    3.586985   -0.133354
  16 N     7.0000    0    14.007    0.562852    1.220396    0.088096
  17 C     6.0000    0    12.011    2.094917    3.079899   -0.017114
  18 C     6.0000    0    12.011    4.839469    2.639551    0.206062
  19 H     1.0000    0     1.008    1.473789    5.040768   -0.148022
  20 O     8.0000    0    15.999    6.201366    4.437189    0.646796
  21 C     6.0000    0    12.011    5.895867    0.047322   -0.028464
  22 C     6.0000    0    12.011    7.980037   -0.580853    1.460012
  23 C     6.0000    0    12.011    9.085105   -2.945493    1.262323
  24 C     6.0000    0    12.011    8.157140   -4.688112   -0.468532
  25 C     6.0000    0    12.011    6.116576   -4.058517   -1.991870
  26 C     6.0000    0    12.011    4.976477   -1.709046   -1.765618
  27 H     1.0000    0     1.008    8.718640    0.771918    2.804511
  28 H     1.0000    0     1.008   10.677121   -3.427089    2.451599
  29 H     1.0000    0     1.008    9.029341   -6.530542   -0.634862
  30 H     1.0000    0     1.008    5.407059   -5.399511   -3.362599
  31 H     1.0000    0     1.008    3.399869   -1.245779   -2.978200
  32 Cl   17.0000    0    35.453   -4.011286    7.077500   -0.375405

--------------------------------
INTERNAL COORDINATES (ANGSTROEM)
--------------------------------
 N      0   0   0     0.000000000000     0.00000000     0.00000000
 C      1   0   0     1.347433990125     0.00000000     0.00000000
 C      2   1   0     1.361263717225   121.68881925     0.00000000
 C      3   2   1     1.408379319802   119.54533045   359.92999823
 C      4   3   2     1.405076183865   117.82033773   359.92888126
 C      1   2   3     1.343925096753   119.71563507     0.21139734
 H      2   1   3     1.080338927917   116.47805821   179.93597590
 H      3   2   1     1.082040701666   119.81187252   179.88010126
 N      4   3   2     1.345422191102   118.72690224   179.72401599
 H      5   4   3     1.079112194390   121.67652411   179.89350259
 H      6   1   2     1.080075044887   116.58946572   179.97585121
 C      1   2   3     1.463161359177   119.37550817   178.76757140
 H     12   1   2     1.084662941442   109.31545928   168.33660395
 H     12   1   2     1.087355288315   109.76311628   288.38620025
 H     12   1   2     1.086247726460   109.41948072    48.80431132
 H      9   4   3     1.051082464849   119.12794559   359.90177176
 N      9   4   3     1.324720311281   119.92764169   179.61558273
 C     17   9   4     1.276189128473   117.86818986   179.71996017
 C     18  17   9     1.475662291824   119.99964410   176.82764339
 H     18  17   9     1.090663059783   123.01727842     0.86830102
 O     19  18  17     1.216015483799   118.36707345   195.65730211
 C     19  18  17     1.486472965327   120.60881047    13.88688567
 C     22  19  18     1.395456220470   118.02974136   215.12352310
 C     23  22  19     1.385169167199   120.41269363   181.90045072
 C     24  23  22     1.389399981657   120.00983005     1.53649929
 C     25  24  23     1.388104671098   119.89887887   359.77627795
 C     26  25  24     1.387113573774   120.22186322   359.03092822
 H     23  22  19     1.082319591202   119.92777574     3.08922750
 H     24  23  22     1.082012231970   119.83791500   181.22113926
 H     25  24  23     1.082286770475   120.05198073   179.49656265
 H     26  25  24     1.081980047873   120.12246827   179.03556648
 H     27  26  25     1.080696482992   119.19950603   179.49060980
 Cl    16   9   4     2.006989145561   176.66679312     3.28213360

---------------------------
INTERNAL COORDINATES (A.U.)
---------------------------
 N      0   0   0     0.000000000000     0.00000000     0.00000000
 C      1   0   0     2.546281224873     0.00000000     0.00000000
 C      2   1   0     2.572415621598   121.68881925     0.00000000
 C      3   2   1     2.661451207104   119.54533045   359.92999823
 C      4   3   2     2.655209184800   117.82033773   359.92888126
 C      1   2   3     2.539650377368   119.71563507     0.21139734
 H      2   1   3     2.041544705577   116.47805821   179.93597590
 H      3   2   1     2.044760591904   119.81187252   179.88010126
 N      4   3   2     2.542479475683   118.72690224   179.72401599
 H      5   4   3     2.039226515172   121.67652411   179.89350259
 H      6   1   2     2.041046038919   116.58946572   179.97585121
 C      1   2   3     2.764974258581   119.37550817   178.76757140
 H     12   1   2     2.049715906939   109.31545928   168.33660395
 H     12   1   2     2.054803705186   109.76311628   288.38620025
 H     12   1   2     2.052710716604   109.41948072    48.80431132
 H      9   4   3     1.986258002731   119.12794559   359.90177176
 N      9   4   3     2.503358592364   119.92764169   179.61558273
 C     17   9   4     2.411647947901   117.86818986   179.71996017
 C     18  17   9     2.788597597703   119.99964410   176.82764339
 H     18  17   9     2.061054487375   123.01727842     0.86830102
 O     19  18  17     2.297936238989   118.36707345   195.65730211
 C     19  18  17     2.809026809945   120.60881047    13.88688567
 C     22  19  18     2.637030088565   118.02974136   215.12352310
 C     23  22  19     2.617590375159   120.41269363   181.90045072
 C     24  23  22     2.625585455807   120.00983005     1.53649929
 C     25  24  23     2.623137673592   119.89887887   359.77627795
 C     26  25  24     2.621264771078   120.22186322   359.03092822
 H     23  22  19     2.045287616750   119.92777574     3.08922750
 H     24  23  22     2.044706791977   119.83791500   181.22113926
 H     25  24  23     2.045225594564   120.05198073   179.49656265
 H     26  25  24     2.044645972846   120.12246827   179.03556648
 H     27  26  25     2.042220386746   119.19950603   179.49060980
 Cl    16   9   4     3.792659838864   176.66679312     3.28213360

---------------------
BASIS SET INFORMATION
---------------------
There are 5 groups of distinct atoms

 Group   1 Type N   : 15s8p3d2f1g contracted to 7s4p3d2f1g pattern {8211111/5111/111/11/1}
 Group   2 Type C   : 15s8p3d2f1g contracted to 7s4p3d2f1g pattern {8211111/5111/111/11/1}
 Group   3 Type H   : 7s3p2d1f contracted to 4s3p2d1f pattern {4111/111/11/1}
 Group   4 Type O   : 15s8p3d2f1g contracted to 7s4p3d2f1g pattern {8211111/5111/111/11/1}
 Group   5 Type Cl  : 20s14p4d2f1g contracted to 9s6p4d2f1g pattern {1031111111/821111/1111/11/1}

Atom   0N    basis set group =>   1
Atom   1C    basis set group =>   2
Atom   2C    basis set group =>   2
Atom   3C    basis set group =>   2
Atom   4C    basis set group =>   2
Atom   5C    basis set group =>   2
Atom   6H    basis set group =>   3
Atom   7H    basis set group =>   3
Atom   8N    basis set group =>   1
Atom   9H    basis set group =>   3
Atom  10H    basis set group =>   3
Atom  11C    basis set group =>   2
Atom  12H    basis set group =>   3
Atom  13H    basis set group =>   3
Atom  14H    basis set group =>   3
Atom  15H    basis set group =>   3
Atom  16N    basis set group =>   1
Atom  17C    basis set group =>   2
Atom  18C    basis set group =>   2
Atom  19H    basis set group =>   3
Atom  20O    basis set group =>   4
Atom  21C    basis set group =>   2
Atom  22C    basis set group =>   2
Atom  23C    basis set group =>   2
Atom  24C    basis set group =>   2
Atom  25C    basis set group =>   2
Atom  26C    basis set group =>   2
Atom  27H    basis set group =>   3
Atom  28H    basis set group =>   3
Atom  29H    basis set group =>   3
Atom  30H    basis set group =>   3
Atom  31H    basis set group =>   3
Atom  32Cl   basis set group =>   5
---------------------------------
AUXILIARY/J BASIS SET INFORMATION
---------------------------------
There are 5 groups of distinct atoms

 Group   1 Type N   : 12s5p4d2f1g contracted to 6s4p3d1f1g pattern {711111/2111/211/2/1}
 Group   2 Type C   : 12s5p4d2f1g contracted to 6s4p3d1f1g pattern {711111/2111/211/2/1}
 Group   3 Type H   : 5s2p1d contracted to 3s1p1d pattern {311/2/1}
 Group   4 Type O   : 12s5p4d2f1g contracted to 6s4p3d1f1g pattern {711111/2111/211/2/1}
 Group   5 Type Cl  : 14s5p5d2f1g contracted to 8s4p3d1f1g pattern {71111111/2111/311/2/1}

Atom   0N    basis set group =>   1
Atom   1C    basis set group =>   2
Atom   2C    basis set group =>   2
Atom   3C    basis set group =>   2
Atom   4C    basis set group =>   2
Atom   5C    basis set group =>   2
Atom   6H    basis set group =>   3
Atom   7H    basis set group =>   3
Atom   8N    basis set group =>   1
Atom   9H    basis set group =>   3
Atom  10H    basis set group =>   3
Atom  11C    basis set group =>   2
Atom  12H    basis set group =>   3
Atom  13H    basis set group =>   3
Atom  14H    basis set group =>   3
Atom  15H    basis set group =>   3
Atom  16N    basis set group =>   1
Atom  17C    basis set group =>   2
Atom  18C    basis set group =>   2
Atom  19H    basis set group =>   3
Atom  20O    basis set group =>   4
Atom  21C    basis set group =>   2
Atom  22C    basis set group =>   2
Atom  23C    basis set group =>   2
Atom  24C    basis set group =>   2
Atom  25C    basis set group =>   2
Atom  26C    basis set group =>   2
Atom  27H    basis set group =>   3
Atom  28H    basis set group =>   3
Atom  29H    basis set group =>   3
Atom  30H    basis set group =>   3
Atom  31H    basis set group =>   3
Atom  32Cl   basis set group =>   5

Checking for AutoStart:
The File: orca.gbw exists
Trying to determine its content:
     ... Fine, the file contains calculation information
     ... Fine, the calculation information was read
     ... Fine, the file contains a basis set
     ... Fine, the basis set was read
     ... Fine, the file contains a geometry
     ... Fine, the geometry was read
     ... Fine, the file contains a set of orbitals
     ... Fine, the orbitals can be read
     => possible old guess file was deleted
     => GBW file was renamed to GES file
     => GES file is set as startup file
     => Guess is set to MORead
     ... now leaving AutoStart


           ************************************************************
           *        Program running with 12 parallel MPI-processes    *
           *              working on a common directory               *
           ************************************************************
------------------------------------------------------------------------------
                             ORCA STARTUP CALCULATIONS
                           -- RI-GTO INTEGRALS CHOSEN --
------------------------------------------------------------------------------
------------------------------------------------------------------------------
                   ___                                                        
                  /   \      - P O W E R E D   B Y -                         
                 /     \                                                     
                 |  |  |   _    _      __       _____    __    __             
                 |  |  |  | |  | |    /  \     |  _  \  |  |  /  |          
                  \  \/   | |  | |   /    \    | | | |  |  | /  /          
                 / \  \   | |__| |  /  /\  \   | |_| |  |  |/  /          
                |  |  |   |  __  | /  /__\  \  |    /   |      \           
                |  |  |   | |  | | |   __   |  |    \   |  |\   \          
                \     /   | |  | | |  |  |  |  | |\  \  |  | \   \       
                 \___/    |_|  |_| |__|  |__|  |_| \__\ |__|  \__/        
                                                                              
                      - O R C A' S   B I G   F R I E N D -                    
                                      &                                       
                       - I N T E G R A L  F E E D E R -                       
                                                                              
 v1 FN, 2020, v2 2021, v3 2022-2024                                           
------------------------------------------------------------------------------


----------------------
SHARK INTEGRAL PACKAGE
----------------------

Number of atoms                             ...     33
Number of basis functions                   ...   1516
Number of shells                            ...    468
Maximum angular momentum                    ...      4
Integral batch strategy                     ... SHARK/LIBINT Hybrid
RI-J (if used) integral strategy            ... SPLIT-RIJ (Revised 2003 algorithm where possible)
Printlevel                                  ...      1
Contraction scheme used                     ... SEGMENTED contraction
Prescreening option                         ... SCHWARTZ
   Thresh                                   ... 1.000e-10
   Tcut                                     ... 1.000e-11
   Tpresel                                  ... 1.000e-11 
Coulomb Range Separation                    ... NOT USED
Exchange Range Separation                   ... NOT USED
Multipole approximations                    ... NOT USED
Finite Nucleus Model                        ... NOT USED
CABS basis                                  ... NOT available
Auxiliary Coulomb fitting basis             ... AVAILABLE
   # of basis functions in Aux-J            ...   1087
   # of shells in Aux-J                     ...    357
   Maximum angular momentum in Aux-J        ...      4
Auxiliary J/K fitting basis                 ... NOT available
Auxiliary Correlation fitting basis         ... NOT available
Auxiliary 'external' fitting basis          ... NOT available

Checking pre-screening integrals            ... done (  0.0 sec) Dimension = 468
Check shell pair data                       ... done (  0.0 sec)
Shell pair information
Shell pair cut-off parameter TPreSel        ...   1.0e-11
Total number of shell pairs                 ...    109746
Shell pairs after pre-screening             ...     62487
Total number of primitive shell pairs       ...    278748
Primitive shell pairs kept                  ...    110787
          la=0 lb=0:   9816 shell pairs
          la=1 lb=0:  14203 shell pairs
          la=1 lb=1:   5025 shell pairs
          la=2 lb=0:   8678 shell pairs
          la=2 lb=1:   6376 shell pairs
          la=2 lb=2:   1996 shell pairs
          la=3 lb=0:   5040 shell pairs
          la=3 lb=1:   3741 shell pairs
          la=3 lb=2:   2237 shell pairs
          la=3 lb=3:    675 shell pairs
          la=4 lb=0:   1899 shell pairs
          la=4 lb=1:   1384 shell pairs
          la=4 lb=2:    836 shell pairs
          la=4 lb=3:    483 shell pairs
          la=4 lb=4:     98 shell pairs

Calculating one electron integrals          ... done (  0.1 sec)
Calculating RI/J V-Matrix + Cholesky decomp.... done (  0.0 sec)
Calculating Nuclear repulsion               ... done (  0.0 sec) ENN=   1399.253236894418 Eh

Diagonalization of the overlap matrix:
Smallest eigenvalue                        ... 6.057e-06
Time for diagonalization                   ...    0.301 sec
Threshold for overlap eigenvalues          ... 1.000e-07
Number of eigenvalues below threshold      ... 0
Time for construction of square roots      ...    0.209 sec
Total time needed                          ...    0.524 sec

-------------------
DFT GRID GENERATION
-------------------

General Integration Accuracy     IntAcc      ... 4.959
Radial Grid Type                 RadialGrid  ... OptM3 with GC (2021)
Angular Grid (max. ang.)         AngularGrid ... 6 (Lebedev-590)
Angular grid pruning method      GridPruning ... 4 (adaptive)
Weight generation scheme         WeightScheme... mBecke (2022)
Basis function cutoff            BFCut       ... 1.0000e-10
Integration weight cutoff        WCut        ... 1.0000e-14
Partially contracted basis set               ... off
Rotationally invariant grid construction     ... off
Angular grids for H and He will be reduced by one unit
Diffuse basis detected: some atoms will have their outermost
                        angular grid increased by 1.

Total number of grid points                  ...   401424
Total number of batches                      ...     6290
Average number of points per batch           ...       63
Average number of grid points per atom       ...    12164

--------------------
COSX GRID GENERATION
--------------------

GRIDX 1
-------
General Integration Accuracy     IntAcc      ... 4.020
Radial Grid Type                 RadialGrid  ... OptM3 with GC (2021)
Angular Grid (max. ang.)         AngularGrid ... 2 (Lebedev-110)
Angular grid pruning method      GridPruning ... 4 (adaptive)
Weight generation scheme         WeightScheme... mBecke (2022)
Basis function cutoff            BFCut       ... 1.0000e-10
Integration weight cutoff        WCut        ... 1.0000e-14
Partially contracted basis set               ... on
Rotationally invariant grid construction     ... off
Angular grids for H and He will be reduced by one unit
Diffuse basis detected: some atoms will have their outermost
                        angular grid increased by 1.

Total number of grid points                  ...    49214
Total number of batches                      ...      401
Average number of points per batch           ...      122
Average number of grid points per atom       ...     1491
UseSFitting                                  ... on

GRIDX 2
-------
General Integration Accuracy     IntAcc      ... 4.338
Radial Grid Type                 RadialGrid  ... OptM3 with GC (2021)
Angular Grid (max. ang.)         AngularGrid ... 3 (Lebedev-194)
Angular grid pruning method      GridPruning ... 4 (adaptive)
Weight generation scheme         WeightScheme... mBecke (2022)
Basis function cutoff            BFCut       ... 1.0000e-10
Integration weight cutoff        WCut        ... 1.0000e-14
Partially contracted basis set               ... on
Rotationally invariant grid construction     ... off
Angular grids for H and He will be reduced by one unit
Diffuse basis detected: some atoms will have their outermost
                        angular grid increased by 1.

Total number of grid points                  ...   106791
Total number of batches                      ...      848
Average number of points per batch           ...      125
Average number of grid points per atom       ...     3236
UseSFitting                                  ... on

GRIDX 3
-------
General Integration Accuracy     IntAcc      ... 4.871
Radial Grid Type                 RadialGrid  ... OptM3 with GC (2021)
Angular Grid (max. ang.)         AngularGrid ... 4 (Lebedev-302)
Angular grid pruning method      GridPruning ... 4 (adaptive)
Weight generation scheme         WeightScheme... mBecke (2022)
Basis function cutoff            BFCut       ... 1.0000e-10
Integration weight cutoff        WCut        ... 1.0000e-14
Partially contracted basis set               ... on
Rotationally invariant grid construction     ... off
Angular grids for H and He will be reduced by one unit
Diffuse basis detected: some atoms will have their outermost
                        angular grid increased by 1.

Total number of grid points                  ...   196772
Total number of batches                      ...     1552
Average number of points per batch           ...      126
Average number of grid points per atom       ...     5963
UseSFitting                                  ... on
Initializing property integral containers    ... done (  0.0 sec)

SHARK setup successfully completed in  12.4 seconds

Maximum memory used throughout the entire STARTUP-calculation: 172.9 MB


           ************************************************************
           *        Program running with 12 parallel MPI-processes    *
           *              working on a common directory               *
           ************************************************************
-------------------------------------------------------------------------------
                                 ORCA GUESS
                   Start orbitals & Density for SCF / CASSCF
-------------------------------------------------------------------------------

------------
SCF SETTINGS
------------
Hamiltonian:
 Density Functional     Method          .... DFT(GTOs)
 Exchange Functional    Exchange        .... PW6
 Correlation Functional Correlation     .... B95
 Gradients option       PostSCFGGA      .... off
 Hybrid DFT is turned on
   Fraction HF Exchange ScalHFX         ....  0.280000
   Scaling of DF-GGA-X  ScalDFX         ....  0.720000
   Scaling of DF-GGA-C  ScalDFC         ....  1.000000
   Scaling of DF-LDA-C  ScalLDAC        ....  1.000000
   Perturbative correction              ....  0.000000
   NL short-range parameter             ....  9.000000
 RI-approximation to the Coulomb term is turned on
   Number of AuxJ basis functions       .... 1087
   RIJ-COSX (HFX calculated with COS-X)).... on


General Settings:
 Integral files         IntName         .... orca
 Hartree-Fock type      HFTyp           .... UHF
 Total Charge           Charge          ....    0
 Multiplicity           Mult            ....    1
 Number of Electrons    NEL             ....  144
 Basis Dimension        Dim             .... 1516
 Nuclear Repulsion      ENuc            ....   1399.2532368944 Eh

Convergence Acceleration:
 AO-DIIS                CNVDIIS         .... on
   Start iteration      DIISMaxIt       ....    12
   Startup error        DIISStart       ....  0.200000
   # of expansion vecs  DIISMaxEq       ....     5
   Bias factor          DIISBfac        ....   1.050
   Max. coefficient     DIISMaxC        ....  10.000
 MO-DIIS                CNVKDIIS        .... off
 Trust-Rad. Augm. Hess. CNVTRAH         .... auto
   Auto Start mean grad. ratio tolernc. ....  1.125000
   Auto Start start iteration           ....     1
   Auto Start num. interpolation iter.  ....    10
   Max. Number of Micro iterations      ....    24
   Max. Number of Macro iterations      .... Maxiter - #DIIS iter
   Number of Davidson start vectors     ....     2
   Converg. threshold    (grad. norm)   ....   5.000e-05
   Grad. Scal. Fac. for Micro threshold ....   0.100
   Minimum threshold for Micro iter.    ....   1.000e-02
   NR start threshold (gradient norm)   ....   1.000e-04
   Initial trust radius                 ....   0.400
   Minimum AH scaling param. (alpha)    ....   1.000
   Maximum AH scaling param. (alpha)    .... 1000.000
   Quad. conv. algorithm                .... NR
   White noise on init. David. guess    .... on
   Maximum white noise                  ....   0.010
   Pseudo random numbers                .... off
   Inactive MOs                         .... canonical
   Orbital update algorithm             .... Taylor
   Preconditioner                       .... Diag
   Full preconditioner red. dimension   ....   250
 SOSCF                  CNVSOSCF        .... on
   Start iteration      SOSCFMaxIt      ....   150
   Startup grad/error   SOSCFStart      ....  0.003300
   Hessian update       SOSCFHessUp     .... L-BFGS
 Level Shifting         CNVShift        .... on
   Level shift para.    LevelShift      ....    0.2500
   Turn off err/grad.   ShiftErr        ....    0.0010
 Zerner damping         CNVZerner       .... off
 Static damping         CNVDamp         .... on
   Fraction old density DampFac         ....    0.7000
   Max. Damping (<1)    DampMax         ....    0.9800
   Min. Damping (>=0)   DampMin         ....    0.0000
   Turn off err/grad.   DampErr         ....    0.1000

SCF Procedure:
 Maximum # iterations   MaxIter         ....   125
 SCF integral mode      SCFMode         .... Direct
   Integral package                     .... SHARK and LIBINT hybrid scheme
 Reset frequency        DirectResetFreq ....    20
 Integral Threshold     Thresh          ....  1.000e-10 Eh
 Primitive CutOff       TCut            ....  1.000e-11 Eh

Convergence Tolerance:
 Convergence Check Mode ConvCheckMode   .... Total+1el-Energy
 Convergence forced     ConvForced      .... 0
 Energy Change          TolE            ....  1.000e-06 Eh
 1-El. energy change                    ....  1.000e-03 Eh
 Orbital Gradient       TolG            ....  5.000e-05
 Orbital Rotation angle TolX            ....  5.000e-05
 DIIS Error             TolErr          ....  1.000e-06

---------------------
INITIAL GUESS: MOREAD
---------------------
Guess MOs are being read from file: orca.ges
Input Geometry matches current geometry (good)
Input basis set matches current basis set (good)
MOs were renormalized
MOs were reorthogonalized (Cholesky)
                      ------------------
                      INITIAL GUESS DONE (   5.0 sec)
                      ------------------
             **** ENERGY FILE WAS UPDATED (orca.en.tmp) ****
Finished Guess after   5.9 sec
Maximum memory used throughout the entire GUESS-calculation: 213.7 MB


           ************************************************************
           *        Program running with 12 parallel MPI-processes    *
           *              working on a common directory               *
           ************************************************************

-------------------------------------------------------------------------------------------
                                      ORCA LEAN-SCF
                              memory conserving SCF solver
-------------------------------------------------------------------------------------------

----------------------------------------D-I-I-S--------------------------------------------
Iteration    Energy (Eh)           Delta-E    RMSDP     MaxDP     DIISErr   Damp  Time(sec)
-------------------------------------------------------------------------------------------
               ***  Starting incremental Fock matrix formation  ***
                              *** Initializing SOSCF ***
---------------------------------------S-O-S-C-F--------------------------------------
Iteration    Energy (Eh)           Delta-E    RMSDP     MaxDP     MaxGrad    Time(sec)
--------------------------------------------------------------------------------------
    1    -1243.2723185599543285     0.00e+00  1.14e-07  1.48e-05  9.57e-06    67.8
               *** Restarting incremental Fock matrix formation ***
    2    -1243.2723185546851710     5.27e-09  1.87e-07  2.47e-05  2.32e-05    67.8
    3    -1243.2723184041528839     1.51e-07  1.25e-06  1.47e-04  5.26e-05    21.0
                 **** Energy Check signals convergence ****

               *****************************************************
               *                     SUCCESS                       *
               *           SCF CONVERGED AFTER   3 CYCLES          *
               *****************************************************

Recomputing exchange energy using gridx3       ... done (   83.002 sec)
Old exchange energy                            :    -37.324088848 Eh
New exchange energy                            :    -37.324088835 Eh
Exchange energy change after final integration :      0.000000013 Eh
Total energy after final integration           :  -1243.272318391 Eh
             **** ENERGY FILE WAS UPDATED (orca.en.tmp) ****

----------------
TOTAL SCF ENERGY
----------------

Total Energy       :      -1243.27231839129286 Eh          -33831.15973 eV

Components:
Nuclear Repulsion  :       1399.25323689441757 Eh           38075.61630 eV
Electronic Energy  :      -2642.52555529857000 Eh          -71906.77603 eV
One Electron Energy:      -4473.74812963220029 Eh         -121736.87559 eV
Two Electron Energy:       1831.22257433363006 Eh           49830.09956 eV

Virial components:
Potential Energy   :      -2482.72934148986224 Eh          -67558.49999 eV
Kinetic Energy     :       1239.45702309856938 Eh           33727.34026 eV
Virial Ratio       :          2.00307819893842

DFT components:
N(Alpha)           :       72.000002866859 electrons
N(Beta)            :       72.000002866860 electrons
N(Total)           :      144.000005733719 electrons
E(X)               :      -97.787032191574 Eh       
E(C)               :       -5.271647606272 Eh       
E(XC)              :     -103.058679797847 Eh       

---------------
SCF CONVERGENCE
---------------

  Last Energy change         ...   -1.5053e-07  Tolerance :   1.0000e-06
  Last MAX-Density change    ...    1.4713e-04  Tolerance :   1.0000e-05
  Last RMS-Density change    ...    1.2494e-06  Tolerance :   1.0000e-06
  Last DIIS Error            ...    3.4392e-05  Tolerance :   1.0000e-06
  Last Orbital Gradient      ...    5.2629e-05  Tolerance :   5.0000e-05
  Last Orbital Rotation      ...    6.5063e-05  Tolerance :   5.0000e-05


----------------------
UHF SPIN CONTAMINATION
----------------------

Warning: in a DFT calculation there is little theoretical justification to 
         calculate <S**2> as in Hartree-Fock theory. We will do it anyways
         but you should keep in mind that the values have only limited relevance

Expectation value of <S**2>     :     0.000000
Ideal value S*(S+1) for S=0.0   :     0.000000
Deviation                       :     0.000000

----------------
ORBITAL ENERGIES
----------------
                 SPIN UP ORBITALS
  NO   OCC          E(Eh)            E(eV) 
   0   1.0000    -101.767227     -2769.2270 
   1   1.0000     -19.288343      -524.8625 
   2   1.0000     -14.605701      -397.4413 
   3   1.0000     -14.548364      -395.8811 
   4   1.0000     -14.528902      -395.3515 
   5   1.0000     -10.414414      -283.3906 
   6   1.0000     -10.411633      -283.3149 
   7   1.0000     -10.408182      -283.2210 
   8   1.0000     -10.403374      -283.0902 
   9   1.0000     -10.390472      -282.7391 
  10   1.0000     -10.361239      -281.9436 
  11   1.0000     -10.356072      -281.8031 
  12   1.0000     -10.347794      -281.5778 
  13   1.0000     -10.318755      -280.7876 
  14   1.0000     -10.315650      -280.7031 
  15   1.0000     -10.314620      -280.6751 
  16   1.0000     -10.312231      -280.6101 
  17   1.0000     -10.311878      -280.6005 
  18   1.0000     -10.310235      -280.5558 
  19   1.0000      -9.408518      -256.0188 
  20   1.0000      -7.137777      -194.2288 
  21   1.0000      -7.136886      -194.2045 
  22   1.0000      -7.136656      -194.1983 
  23   1.0000      -1.104268       -30.0487 
  24   1.0000      -1.094985       -29.7961 
  25   1.0000      -1.078613       -29.3506 
  26   1.0000      -0.944557       -25.7027 
  27   1.0000      -0.899636       -24.4803 
  28   1.0000      -0.879452       -23.9311 
  29   1.0000      -0.870786       -23.6953 
  30   1.0000      -0.808257       -21.9938 
  31   1.0000      -0.793742       -21.5988 
  32   1.0000      -0.785544       -21.3757 
  33   1.0000      -0.749783       -20.4026 
  34   1.0000      -0.727889       -19.8069 
  35   1.0000      -0.690678       -18.7943 
  36   1.0000      -0.673721       -18.3329 
  37   1.0000      -0.655677       -17.8419 
  38   1.0000      -0.640386       -17.4258 
  39   1.0000      -0.628539       -17.1034 
  40   1.0000      -0.611189       -16.6313 
  41   1.0000      -0.582562       -15.8523 
  42   1.0000      -0.578076       -15.7302 
  43   1.0000      -0.564266       -15.3545 
  44   1.0000      -0.558160       -15.1883 
  45   1.0000      -0.540436       -14.7060 
  46   1.0000      -0.526833       -14.3359 
  47   1.0000      -0.522553       -14.2194 
  48   1.0000      -0.500078       -13.6078 
  49   1.0000      -0.496506       -13.5106 
  50   1.0000      -0.490476       -13.3465 
  51   1.0000      -0.483351       -13.1527 
  52   1.0000      -0.475702       -12.9445 
  53   1.0000      -0.466521       -12.6947 
  54   1.0000      -0.457986       -12.4624 
  55   1.0000      -0.452473       -12.3124 
  56   1.0000      -0.449743       -12.2381 
  57   1.0000      -0.441731       -12.0201 
  58   1.0000      -0.424285       -11.5454 
  59   1.0000      -0.395815       -10.7707 
  60   1.0000      -0.386302       -10.5118 
  61   1.0000      -0.373562       -10.1651 
  62   1.0000      -0.367590       -10.0026 
  63   1.0000      -0.353652        -9.6234 
  64   1.0000      -0.338648        -9.2151 
  65   1.0000      -0.289575        -7.8797 
  66   1.0000      -0.283181        -7.7058 
  67   1.0000      -0.276097        -7.5130 
  68   1.0000      -0.272013        -7.4018 
  69   1.0000      -0.212336        -5.7779 
  70   1.0000      -0.205951        -5.6042 
  71   1.0000      -0.203346        -5.5333 
  72   0.0000      -0.103385        -2.8133 
  73   0.0000      -0.074409        -2.0248 
  74   0.0000      -0.056382        -1.5342 
  75   0.0000      -0.025877        -0.7041 
  76   0.0000      -0.021321        -0.5802 
  77   0.0000      -0.015379        -0.4185 
  78   0.0000      -0.000641        -0.0174 
  79   0.0000       0.012156         0.3308 
  80   0.0000       0.019275         0.5245 
  81   0.0000       0.031061         0.8452 
  82   0.0000       0.037711         1.0262 

                 SPIN DOWN ORBITALS
  NO   OCC          E(Eh)            E(eV) 
   0   1.0000    -101.767227     -2769.2270 
   1   1.0000     -19.288343      -524.8625 
   2   1.0000     -14.605701      -397.4413 
   3   1.0000     -14.548364      -395.8811 
   4   1.0000     -14.528902      -395.3515 
   5   1.0000     -10.414414      -283.3906 
   6   1.0000     -10.411633      -283.3149 
   7   1.0000     -10.408182      -283.2210 
   8   1.0000     -10.403374      -283.0902 
   9   1.0000     -10.390472      -282.7391 
  10   1.0000     -10.361239      -281.9436 
  11   1.0000     -10.356072      -281.8031 
  12   1.0000     -10.347794      -281.5778 
  13   1.0000     -10.318755      -280.7876 
  14   1.0000     -10.315650      -280.7031 
  15   1.0000     -10.314620      -280.6751 
  16   1.0000     -10.312231      -280.6101 
  17   1.0000     -10.311878      -280.6005 
  18   1.0000     -10.310235      -280.5558 
  19   1.0000      -9.408518      -256.0188 
  20   1.0000      -7.137777      -194.2288 
  21   1.0000      -7.136886      -194.2045 
  22   1.0000      -7.136656      -194.1983 
  23   1.0000      -1.104268       -30.0487 
  24   1.0000      -1.094985       -29.7961 
  25   1.0000      -1.078613       -29.3506 
  26   1.0000      -0.944557       -25.7027 
  27   1.0000      -0.899636       -24.4803 
  28   1.0000      -0.879452       -23.9311 
  29   1.0000      -0.870786       -23.6953 
  30   1.0000      -0.808257       -21.9938 
  31   1.0000      -0.793742       -21.5988 
  32   1.0000      -0.785544       -21.3757 
  33   1.0000      -0.749783       -20.4026 
  34   1.0000      -0.727889       -19.8069 
  35   1.0000      -0.690678       -18.7943 
  36   1.0000      -0.673721       -18.3329 
  37   1.0000      -0.655677       -17.8419 
  38   1.0000      -0.640386       -17.4258 
  39   1.0000      -0.628539       -17.1034 
  40   1.0000      -0.611189       -16.6313 
  41   1.0000      -0.582562       -15.8523 
  42   1.0000      -0.578076       -15.7302 
  43   1.0000      -0.564266       -15.3545 
  44   1.0000      -0.558160       -15.1883 
  45   1.0000      -0.540436       -14.7060 
  46   1.0000      -0.526833       -14.3359 
  47   1.0000      -0.522553       -14.2194 
  48   1.0000      -0.500078       -13.6078 
  49   1.0000      -0.496506       -13.5106 
  50   1.0000      -0.490476       -13.3465 
  51   1.0000      -0.483351       -13.1527 
  52   1.0000      -0.475702       -12.9445 
  53   1.0000      -0.466521       -12.6947 
  54   1.0000      -0.457986       -12.4624 
  55   1.0000      -0.452473       -12.3124 
  56   1.0000      -0.449743       -12.2381 
  57   1.0000      -0.441731       -12.0201 
  58   1.0000      -0.424285       -11.5454 
  59   1.0000      -0.395815       -10.7707 
  60   1.0000      -0.386302       -10.5118 
  61   1.0000      -0.373562       -10.1651 
  62   1.0000      -0.367590       -10.0026 
  63   1.0000      -0.353652        -9.6234 
  64   1.0000      -0.338648        -9.2151 
  65   1.0000      -0.289575        -7.8797 
  66   1.0000      -0.283181        -7.7058 
  67   1.0000      -0.276097        -7.5130 
  68   1.0000      -0.272013        -7.4018 
  69   1.0000      -0.212336        -5.7779 
  70   1.0000      -0.205951        -5.6042 
  71   1.0000      -0.203346        -5.5333 
  72   0.0000      -0.103385        -2.8133 
  73   0.0000      -0.074409        -2.0248 
  74   0.0000      -0.056382        -1.5342 
  75   0.0000      -0.025877        -0.7041 
  76   0.0000      -0.021321        -0.5802 
  77   0.0000      -0.015379        -0.4185 
  78   0.0000      -0.000641        -0.0174 
  79   0.0000       0.012156         0.3308 
  80   0.0000       0.019275         0.5245 
  81   0.0000       0.031061         0.8452 
  82   0.0000       0.037711         1.0262 
*Only the first 10 virtual orbitals were printed.

                    ********************************
                    * MULLIKEN POPULATION ANALYSIS *
                    ********************************

--------------------------------------------
MULLIKEN ATOMIC CHARGES AND SPIN POPULATIONS
--------------------------------------------
   0 N :   -0.186747   -0.000000
   1 C :    0.071516    0.000000
   2 C :   -0.110213    0.000000
   3 C :    0.223329   -0.000000
   4 C :   -0.151166   -0.000000
   5 C :    0.070816    0.000000
   6 H :    0.139903    0.000000
   7 H :    0.128482    0.000000
   8 N :   -0.056672   -0.000000
   9 H :    0.143769   -0.000000
  10 H :    0.133787    0.000000
  11 C :   -0.126158   -0.000000
  12 H :    0.113994    0.000000
  13 H :    0.132567   -0.000000
  14 H :    0.116104    0.000000
  15 H :    0.214147   -0.000000
  16 N :   -0.207565   -0.000000
  17 C :    0.022466    0.000000
  18 C :    0.122767   -0.000000
  19 H :    0.150938   -0.000000
  20 O :   -0.296100   -0.000000
  21 C :    0.090081    0.000000
  22 C :   -0.090971    0.000000
  23 C :   -0.127036   -0.000000
  24 C :   -0.077950    0.000000
  25 C :   -0.151216    0.000000
  26 C :   -0.052544   -0.000000
  27 H :    0.115269    0.000000
  28 H :    0.105062   -0.000000
  29 H :    0.103703    0.000000
  30 H :    0.109463    0.000000
  31 H :    0.093951    0.000000
  32 Cl:   -0.767777    0.000000
Sum of atomic charges         :    0.0000000
Sum of atomic spin populations:   -0.0000000

-----------------------------------------------------
MULLIKEN REDUCED ORBITAL CHARGES AND SPIN POPULATIONS
-----------------------------------------------------
CHARGE
  0 N s       :     3.477844  s :     3.477844
      pz      :     1.392074  p :     3.584697
      px      :     1.091148
      py      :     1.101475
      dz2     :     0.005138  d :     0.111127
      dxz     :     0.022714
      dyz     :     0.019849
      dx2y2   :     0.028432
      dxy     :     0.034994
      f0      :     0.001771  f :     0.012316
      f+1     :     0.001041
      f-1     :     0.001038
      f+2     :     0.001279
      f-2     :     0.000909
      f+3     :     0.002882
      f-3     :     0.003394
      g0      :     0.000029  g :     0.000763
      g+1     :     0.000059
      g-1     :     0.000053
      g+2     :     0.000061
      g-2     :     0.000051
      g+3     :     0.000060
      g-3     :     0.000049
      g+4     :     0.000206
      g-4     :     0.000195

  1 C s       :     3.245412  s :     3.245412
      pz      :     0.929567  p :     2.554608
      px      :     0.896263
      py      :     0.728778
      dz2     :     0.003642  d :     0.108502
      dxz     :     0.009478
      dyz     :     0.037122
      dx2y2   :     0.037074
      dxy     :     0.021185
      f0      :     0.002805  f :     0.018214
      f+1     :     0.000925
      f-1     :     0.001045
      f+2     :     0.001805
      f-2     :     0.002520
      f+3     :     0.004318
      f-3     :     0.004797
      g0      :     0.000072  g :     0.001748
      g+1     :     0.000068
      g-1     :     0.000248
      g+2     :     0.000109
      g-2     :     0.000105
      g+3     :     0.000166
      g-3     :     0.000112
      g+4     :     0.000417
      g-4     :     0.000451

  2 C s       :     3.299905  s :     3.299905
      pz      :     0.927532  p :     2.705303
      px      :     0.811032
      py      :     0.966739
      dz2     :     0.003294  d :     0.091118
      dxz     :     0.020440
      dyz     :     0.013935
      dx2y2   :     0.029368
      dxy     :     0.024082
      f0      :     0.002354  f :     0.012762
      f+1     :     0.000764
      f-1     :     0.000915
      f+2     :     0.001204
      f-2     :     0.001580
      f+3     :     0.002281
      f-3     :     0.003664
      g0      :     0.000047  g :     0.001124
      g+1     :     0.000102
      g-1     :     0.000072
      g+2     :     0.000064
      g-2     :     0.000066
      g+3     :     0.000119
      g-3     :     0.000081
      g+4     :     0.000251
      g-4     :     0.000323

  3 C s       :     3.216335  s :     3.216335
      pz      :     0.840201  p :     2.395016
      px      :     0.788892
      py      :     0.765922
      dz2     :     0.003993  d :     0.137422
      dxz     :     0.039567
      dyz     :     0.045318
      dx2y2   :     0.019742
      dxy     :     0.028803
      f0      :     0.003542  f :     0.025740
      f+1     :     0.001052
      f-1     :     0.001235
      f+2     :     0.002360
      f-2     :     0.003794
      f+3     :     0.006409
      f-3     :     0.007347
      g0      :     0.000071  g :     0.002157
      g+1     :     0.000203
      g-1     :     0.000229
      g+2     :     0.000127
      g-2     :     0.000153
      g+3     :     0.000201
      g-3     :     0.000138
      g+4     :     0.000541
      g-4     :     0.000494

  4 C s       :     3.285758  s :     3.285758
      pz      :     0.970323  p :     2.755067
      px      :     0.972397
      py      :     0.812347
      dz2     :     0.003365  d :     0.096175
      dxz     :     0.012077
      dyz     :     0.020048
      dx2y2   :     0.034581
      dxy     :     0.026103
      f0      :     0.002235  f :     0.013044
      f+1     :     0.000951
      f-1     :     0.000816
      f+2     :     0.001069
      f-2     :     0.001622
      f+3     :     0.003364
      f-3     :     0.002987
      g0      :     0.000048  g :     0.001122
      g+1     :     0.000068
      g-1     :     0.000103
      g+2     :     0.000064
      g-2     :     0.000072
      g+3     :     0.000098
      g-3     :     0.000097
      g+4     :     0.000262
      g-4     :     0.000310

  5 C s       :     3.241451  s :     3.241451
      pz      :     0.917777  p :     2.551550
      px      :     0.734416
      py      :     0.899357
      dz2     :     0.003645  d :     0.115888
      dxz     :     0.040556
      dyz     :     0.010382
      dx2y2   :     0.038877
      dxy     :     0.022428
      f0      :     0.002854  f :     0.018535
      f+1     :     0.001002
      f-1     :     0.000924
      f+2     :     0.002204
      f-2     :     0.002388
      f+3     :     0.004051
      f-3     :     0.005111
      g0      :     0.000068  g :     0.001760
      g+1     :     0.000266
      g-1     :     0.000069
      g+2     :     0.000108
      g-2     :     0.000101
      g+3     :     0.000141
      g-3     :     0.000131
      g+4     :     0.000405
      g-4     :     0.000469

  6 H s       :     0.829855  s :     0.829855
      pz      :     0.012252  p :     0.026956
      px      :     0.005624
      py      :     0.009080
      dz2     :     0.000116  d :     0.003068
      dxz     :     0.001228
      dyz     :     0.000116
      dx2y2   :     0.000254
      dxy     :     0.001354
      f0      :     0.000038  f :     0.000218
      f+1     :     0.000014
      f-1     :     0.000007
      f+2     :     0.000043
      f-2     :     0.000008
      f+3     :     0.000044
      f-3     :     0.000063

  7 H s       :     0.828791  s :     0.828791
      pz      :     0.012489  p :     0.039225
      px      :     0.011083
      py      :     0.015653
      dz2     :     0.000116  d :     0.003274
      dxz     :     0.000142
      dyz     :     0.001250
      dx2y2   :     0.000517
      dxy     :     0.001249
      f0      :     0.000037  f :     0.000228
      f+1     :     0.000009
      f-1     :     0.000017
      f+2     :     0.000034
      f-2     :     0.000016
      f+3     :     0.000050
      f-3     :     0.000065

  8 N s       :     3.472139  s :     3.472139
      pz      :     1.431973  p :     3.482503
      px      :     0.895755
      py      :     1.154775
      dz2     :     0.005088  d :     0.089098
      dxz     :     0.022199
      dyz     :     0.007431
      dx2y2   :     0.028553
      dxy     :     0.025827
      f0      :     0.001686  f :     0.012157
      f+1     :     0.001122
      f-1     :     0.000747
      f+2     :     0.001181
      f-2     :     0.000643
      f+3     :     0.002870
      f-3     :     0.003908
      g0      :     0.000036  g :     0.000776
      g+1     :     0.000082
      g-1     :     0.000027
      g+2     :     0.000063
      g-2     :     0.000059
      g+3     :     0.000075
      g-3     :     0.000030
      g+4     :     0.000212
      g-4     :     0.000192

  9 H s       :     0.821209  s :     0.821209
      pz      :     0.013943  p :     0.031379
      px      :     0.007624
      py      :     0.009812
      dz2     :     0.000061  d :     0.003405
      dxz     :     0.001407
      dyz     :     0.000105
      dx2y2   :     0.000498
      dxy     :     0.001334
      f0      :     0.000041  f :     0.000238
      f+1     :     0.000014
      f-1     :     0.000007
      f+2     :     0.000042
      f-2     :     0.000016
      f+3     :     0.000059
      f-3     :     0.000059

 10 H s       :     0.835205  s :     0.835205
      pz      :     0.012760  p :     0.027590
      px      :     0.009661
      py      :     0.005169
      dz2     :     0.000138  d :     0.003192
      dxz     :     0.000155
      dyz     :     0.001264
      dx2y2   :     0.000338
      dxy     :     0.001296
      f0      :     0.000040  f :     0.000226
      f+1     :     0.000007
      f-1     :     0.000016
      f+2     :     0.000043
      f-2     :     0.000011
      f+3     :     0.000060
      f-3     :     0.000050

 11 C s       :     3.303045  s :     3.303045
      pz      :     1.021252  p :     2.741872
      px      :     0.867834
      py      :     0.852786
      dz2     :     0.010280  d :     0.070349
      dxz     :     0.025835
      dyz     :     0.009040
      dx2y2   :     0.009915
      dxy     :     0.015280
      f0      :     0.001777  f :     0.009921
      f+1     :     0.001378
      f-1     :     0.000825
      f+2     :    -0.000104
      f-2     :     0.002338
      f+3     :     0.002081
      f-3     :     0.001628
      g0      :     0.000064  g :     0.000971
      g+1     :     0.000109
      g-1     :     0.000085
      g+2     :     0.000109
      g-2     :     0.000118
      g+3     :     0.000084
      g-3     :     0.000061
      g+4     :     0.000174
      g-4     :     0.000167

 12 H s       :     0.854343  s :     0.854343
      pz      :     0.012190  p :     0.027884
      px      :     0.008756
      py      :     0.006938
      dz2     :     0.000230  d :     0.003502
      dxz     :     0.000396
      dyz     :     0.001178
      dx2y2   :     0.001070
      dxy     :     0.000629
      f0      :     0.000039  f :     0.000277
      f+1     :     0.000009
      f-1     :     0.000030
      f+2     :     0.000027
      f-2     :     0.000050
      f+3     :     0.000035
      f-3     :     0.000086

 13 H s       :     0.834726  s :     0.834726
      pz      :     0.006922  p :     0.028852
      px      :     0.011103
      py      :     0.010827
      dz2     :     0.000840  d :     0.003582
      dxz     :     0.000826
      dyz     :     0.001095
      dx2y2   :     0.000244
      dxy     :     0.000577
      f0      :     0.000089  f :     0.000273
      f+1     :     0.000041
      f-1     :     0.000044
      f+2     :     0.000027
      f-2     :     0.000057
      f+3     :     0.000004
      f-3     :     0.000009

 14 H s       :     0.852569  s :     0.852569
      pz      :     0.007755  p :     0.027573
      px      :     0.009855
      py      :     0.009963
      dz2     :     0.001326  d :     0.003481
      dxz     :     0.000269
      dyz     :     0.000460
      dx2y2   :     0.000525
      dxy     :     0.000901
      f0      :     0.000069  f :     0.000273
      f+1     :     0.000061
      f-1     :     0.000005
      f+2     :     0.000031
      f-2     :     0.000053
      f+3     :     0.000021
      f-3     :     0.000032

 15 H s       :     0.678763  s :     0.678763
      pz      :     0.021992  p :     0.098054
      px      :     0.021220
      py      :     0.054842
      dz2     :     0.000724  d :     0.008337
      dxz     :     0.000422
      dyz     :     0.002763
      dx2y2   :     0.002049
      dxy     :     0.002380
      f0      :     0.000118  f :     0.000699
      f+1     :     0.000019
      f-1     :     0.000065
      f+2     :     0.000118
      f-2     :     0.000078
      f+3     :     0.000135
      f-3     :     0.000165

 16 N s       :     3.655799  s :     3.655799
      pz      :     1.098500  p :     3.451648
      px      :     0.897041
      py      :     1.456107
      dz2     :     0.005828  d :     0.088258
      dxz     :     0.028278
      dyz     :     0.012313
      dx2y2   :     0.022942
      dxy     :     0.018897
      f0      :     0.001545  f :     0.011053
      f+1     :     0.000980
      f-1     :     0.000324
      f+2     :     0.001559
      f-2     :     0.001402
      f+3     :     0.002103
      f-3     :     0.003141
      g0      :     0.000037  g :     0.000806
      g+1     :     0.000105
      g-1     :     0.000046
      g+2     :     0.000058
      g-2     :     0.000053
      g+3     :     0.000088
      g-3     :     0.000036
      g+4     :     0.000208
      g-4     :     0.000175

 17 C s       :     3.252992  s :     3.252992
      pz      :     0.876239  p :     2.593257
      px      :     0.836516
      py      :     0.880502
      dz2     :     0.005605  d :     0.114116
      dxz     :     0.019362
      dyz     :     0.016765
      dx2y2   :     0.047609
      dxy     :     0.024775
      f0      :     0.002274  f :     0.015509
      f+1     :     0.000966
      f-1     :     0.000592
      f+2     :     0.001015
      f-2     :     0.002086
      f+3     :     0.003211
      f-3     :     0.005365
      g0      :     0.000070  g :     0.001660
      g+1     :     0.000115
      g-1     :     0.000139
      g+2     :     0.000092
      g-2     :     0.000108
      g+3     :     0.000204
      g-3     :     0.000085
      g+4     :     0.000423
      g-4     :     0.000424

 18 C s       :     3.209174  s :     3.209174
      pz      :     0.750750  p :     2.449951
      px      :     0.853554
      py      :     0.845646
      dz2     :     0.008910  d :     0.191111
      dxz     :     0.029256
      dyz     :     0.033811
      dx2y2   :     0.061460
      dxy     :     0.057674
      f0      :     0.002202  f :     0.024082
      f+1     :     0.001318
      f-1     :     0.001591
      f+2     :     0.002361
      f-2     :     0.003091
      f+3     :     0.003603
      f-3     :     0.009916
      g0      :     0.000148  g :     0.002916
      g+1     :     0.000150
      g-1     :     0.000186
      g+2     :     0.000157
      g-2     :     0.000268
      g+3     :     0.000401
      g-3     :     0.000163
      g+4     :     0.000671
      g-4     :     0.000772

 19 H s       :     0.813969  s :     0.813969
      pz      :     0.010201  p :     0.031616
      px      :     0.010065
      py      :     0.011351
      dz2     :     0.000155  d :     0.003270
      dxz     :     0.000140
      dyz     :     0.001391
      dx2y2   :     0.000652
      dxy     :     0.000933
      f0      :     0.000034  f :     0.000206
      f+1     :     0.000005
      f-1     :     0.000016
      f+2     :     0.000037
      f-2     :     0.000018
      f+3     :     0.000043
      f-3     :     0.000051

 20 O s       :     3.783253  s :     3.783253
      pz      :     1.297793  p :     4.471082
      px      :     1.653944
      py      :     1.519345
      dz2     :     0.003767  d :     0.037871
      dxz     :     0.005437
      dyz     :     0.009230
      dx2y2   :     0.009825
      dxy     :     0.009611
      f0      :     0.000260  f :     0.003684
      f+1     :     0.000209
      f-1     :     0.000314
      f+2     :     0.000164
      f-2     :     0.000870
      f+3     :     0.000873
      f-3     :     0.000995
      g0      :     0.000016  g :     0.000210
      g+1     :     0.000012
      g-1     :     0.000020
      g+2     :     0.000005
      g-2     :     0.000029
      g+3     :     0.000031
      g-3     :     0.000010
      g+4     :     0.000044
      g-4     :     0.000042

 21 C s       :     3.259549  s :     3.259549
      pz      :     0.889046  p :     2.514508
      px      :     0.844346
      py      :     0.781117
      dz2     :     0.037428  d :     0.115432
      dxz     :     0.015347
      dyz     :     0.015759
      dx2y2   :     0.023316
      dxy     :     0.023582
      f0      :     0.001585  f :     0.018980
      f+1     :     0.002516
      f-1     :     0.002215
      f+2     :     0.003056
      f-2     :     0.002933
      f+3     :     0.003062
      f-3     :     0.003614
      g0      :     0.000096  g :     0.001449
      g+1     :     0.000112
      g-1     :     0.000179
      g+2     :     0.000168
      g-2     :     0.000163
      g+3     :     0.000214
      g-3     :     0.000185
      g+4     :     0.000148
      g-4     :     0.000184

 22 C s       :     3.278322  s :     3.278322
      pz      :     0.916068  p :     2.691432
      px      :     0.895519
      py      :     0.879845
      dz2     :     0.012374  d :     0.105927
      dxz     :     0.011086
      dyz     :     0.028104
      dx2y2   :     0.030955
      dxy     :     0.023408
      f0      :     0.001506  f :     0.014123
      f+1     :     0.002292
      f-1     :     0.001052
      f+2     :     0.002021
      f-2     :     0.002528
      f+3     :     0.001439
      f-3     :     0.003284
      g0      :     0.000076  g :     0.001167
      g+1     :     0.000113
      g-1     :     0.000093
      g+2     :     0.000114
      g-2     :     0.000111
      g+3     :     0.000192
      g-3     :     0.000099
      g+4     :     0.000223
      g-4     :     0.000146

 23 C s       :     3.266727  s :     3.266727
      pz      :     0.924200  p :     2.731035
      px      :     0.927427
      py      :     0.879408
      dz2     :     0.015608  d :     0.114501
      dxz     :     0.019689
      dyz     :     0.028269
      dx2y2   :     0.027913
      dxy     :     0.023022
      f0      :     0.002009  f :     0.013596
      f+1     :     0.001288
      f-1     :     0.001343
      f+2     :     0.002436
      f-2     :     0.002223
      f+3     :     0.000960
      f-3     :     0.003336
      g0      :     0.000067  g :     0.001177
      g+1     :     0.000050
      g-1     :     0.000190
      g+2     :     0.000112
      g-2     :     0.000126
      g+3     :     0.000170
      g-3     :     0.000134
      g+4     :     0.000191
      g-4     :     0.000137

 24 C s       :     3.248428  s :     3.248428
      pz      :     0.900644  p :     2.702717
      px      :     0.889968
      py      :     0.912104
      dz2     :     0.029799  d :     0.112165
      dxz     :     0.016306
      dyz     :     0.014622
      dx2y2   :     0.023755
      dxy     :     0.027683
      f0      :     0.001158  f :     0.013466
      f+1     :     0.002323
      f-1     :     0.001868
      f+2     :     0.002107
      f-2     :     0.002100
      f+3     :     0.001948
      f-3     :     0.001962
      g0      :     0.000063  g :     0.001174
      g+1     :     0.000107
      g-1     :     0.000117
      g+2     :     0.000160
      g-2     :     0.000155
      g+3     :     0.000195
      g-3     :     0.000188
      g+4     :     0.000083
      g-4     :     0.000107

 25 C s       :     3.261369  s :     3.261369
      pz      :     0.953398  p :     2.758276
      px      :     0.898271
      py      :     0.906608
      dz2     :     0.014353  d :     0.116703
      dxz     :     0.012083
      dyz     :     0.034594
      dx2y2   :     0.029038
      dxy     :     0.026635
      f0      :     0.001580  f :     0.013690
      f+1     :     0.002353
      f-1     :     0.000900
      f+2     :     0.001992
      f-2     :     0.002490
      f+3     :     0.001280
      f-3     :     0.003096
      g0      :     0.000074  g :     0.001178
      g+1     :     0.000121
      g-1     :     0.000090
      g+2     :     0.000119
      g-2     :     0.000123
      g+3     :     0.000199
      g-3     :     0.000104
      g+4     :     0.000205
      g-4     :     0.000143

 26 C s       :     3.289849  s :     3.289849
      pz      :     0.903007  p :     2.648405
      px      :     0.892197
      py      :     0.853201
      dz2     :     0.016233  d :     0.098636
      dxz     :     0.013145
      dyz     :     0.018675
      dx2y2   :     0.026389
      dxy     :     0.024194
      f0      :     0.002179  f :     0.014475
      f+1     :     0.001394
      f-1     :     0.001417
      f+2     :     0.002558
      f-2     :     0.002368
      f+3     :     0.000982
      f-3     :     0.003577
      g0      :     0.000071  g :     0.001180
      g+1     :     0.000051
      g-1     :     0.000191
      g+2     :     0.000115
      g-2     :     0.000122
      g+3     :     0.000167
      g-3     :     0.000133
      g+4     :     0.000197
      g-4     :     0.000133

 27 H s       :     0.851308  s :     0.851308
      pz      :     0.008681  p :     0.029799
      px      :     0.010452
      py      :     0.010666
      dz2     :     0.001056  d :     0.003396
      dxz     :     0.000604
      dyz     :     0.000285
      dx2y2   :     0.000783
      dxy     :     0.000668
      f0      :     0.000027  f :     0.000228
      f+1     :     0.000024
      f-1     :     0.000051
      f+2     :     0.000042
      f-2     :     0.000039
      f+3     :     0.000018
      f-3     :     0.000026

 28 H s       :     0.862522  s :     0.862522
      pz      :     0.011028  p :     0.028905
      px      :     0.007611
      py      :     0.010265
      dz2     :     0.001042  d :     0.003291
      dxz     :     0.000276
      dyz     :     0.000533
      dx2y2   :     0.000599
      dxy     :     0.000840
      f0      :     0.000016  f :     0.000221
      f+1     :     0.000068
      f-1     :     0.000009
      f+2     :     0.000028
      f-2     :     0.000043
      f+3     :     0.000032
      f-3     :     0.000025

 29 H s       :     0.864012  s :     0.864012
      pz      :     0.012146  p :     0.028812
      px      :     0.010772
      py      :     0.005894
      dz2     :     0.000097  d :     0.003254
      dxz     :     0.000328
      dyz     :     0.001195
      dx2y2   :     0.000971
      dxy     :     0.000663
      f0      :     0.000029  f :     0.000219
      f+1     :     0.000008
      f-1     :     0.000017
      f+2     :     0.000023
      f-2     :     0.000038
      f+3     :     0.000026
      f-3     :     0.000079

 30 H s       :     0.858960  s :     0.858960
      pz      :     0.008910  p :     0.028160
      px      :     0.011825
      py      :     0.007425
      dz2     :     0.001088  d :     0.003197
      dxz     :     0.000577
      dyz     :     0.000227
      dx2y2   :     0.000722
      dxy     :     0.000583
      f0      :     0.000031  f :     0.000220
      f+1     :     0.000019
      f-1     :     0.000050
      f+2     :     0.000044
      f-2     :     0.000034
      f+3     :     0.000017
      f-3     :     0.000025

 31 H s       :     0.872915  s :     0.872915
      pz      :     0.007849  p :     0.029673
      px      :     0.010403
      py      :     0.011421
      dz2     :     0.000810  d :     0.003230
      dxz     :     0.000448
      dyz     :     0.000545
      dx2y2   :     0.000550
      dxy     :     0.000878
      f0      :     0.000015  f :     0.000231
      f+1     :     0.000072
      f-1     :     0.000010
      f+2     :     0.000036
      f-2     :     0.000043
      f+3     :     0.000029
      f-3     :     0.000025

 32 Cls       :     5.964908  s :     5.964908
      pz      :     3.976123  p :    11.795442
      px      :     3.935657
      py      :     3.883662
      dz2     :     0.001197  d :     0.006859
      dxz     :     0.000087
      dyz     :     0.001107
      dx2y2   :     0.002105
      dxy     :     0.002363
      f0      :     0.000050  f :     0.000552
      f+1     :     0.000038
      f-1     :     0.000132
      f+2     :     0.000030
      f-2     :     0.000020
      f+3     :     0.000210
      f-3     :     0.000072
      g0      :     0.000002  g :     0.000017
      g+1     :     0.000000
      g-1     :     0.000002
      g+2     :     0.000002
      g-2     :     0.000002
      g+3     :     0.000001
      g-3     :     0.000000
      g+4     :     0.000001
      g-4     :     0.000006


SPIN
  0 N s       :    -0.000000  s :    -0.000000
      pz      :     0.000000  p :     0.000000
      px      :     0.000000
      py      :    -0.000000
      dz2     :    -0.000000  d :    -0.000000
      dxz     :     0.000000
      dyz     :    -0.000000
      dx2y2   :    -0.000000
      dxy     :     0.000000
      f0      :     0.000000  f :     0.000000
      f+1     :     0.000000
      f-1     :     0.000000
      f+2     :    -0.000000
      f-2     :     0.000000
      f+3     :    -0.000000
      f-3     :     0.000000
      g0      :     0.000000  g :     0.000000
      g+1     :    -0.000000
      g-1     :    -0.000000
      g+2     :    -0.000000
      g-2     :     0.000000
      g+3     :     0.000000
      g-3     :     0.000000
      g+4     :     0.000000
      g-4     :     0.000000

  1 C s       :     0.000000  s :     0.000000
      pz      :    -0.000000  p :    -0.000000
      px      :    -0.000000
      py      :     0.000000
      dz2     :    -0.000000  d :    -0.000000
      dxz     :     0.000000
      dyz     :    -0.000000
      dx2y2   :    -0.000000
      dxy     :     0.000000
      f0      :     0.000000  f :    -0.000000
      f+1     :    -0.000000
      f-1     :    -0.000000
      f+2     :    -0.000000
      f-2     :    -0.000000
      f+3     :    -0.000000
      f-3     :     0.000000
      g0      :    -0.000000  g :    -0.000000
      g+1     :    -0.000000
      g-1     :     0.000000
      g+2     :    -0.000000
      g-2     :     0.000000
      g+3     :     0.000000
      g-3     :     0.000000
      g+4     :    -0.000000
      g-4     :     0.000000

  2 C s       :     0.000000  s :     0.000000
      pz      :     0.000000  p :    -0.000000
      px      :    -0.000000
      py      :    -0.000000
      dz2     :    -0.000000  d :    -0.000000
      dxz     :    -0.000000
      dyz     :    -0.000000
      dx2y2   :     0.000000
      dxy     :    -0.000000
      f0      :    -0.000000  f :    -0.000000
      f+1     :    -0.000000
      f-1     :     0.000000
      f+2     :    -0.000000
      f-2     :    -0.000000
      f+3     :    -0.000000
      f-3     :    -0.000000
      g0      :    -0.000000  g :    -0.000000
      g+1     :    -0.000000
      g-1     :    -0.000000
      g+2     :     0.000000
      g-2     :    -0.000000
      g+3     :    -0.000000
      g-3     :     0.000000
      g+4     :    -0.000000
      g-4     :     0.000000

  3 C s       :    -0.000000  s :    -0.000000
      pz      :    -0.000000  p :    -0.000000
      px      :    -0.000000
      py      :    -0.000000
      dz2     :    -0.000000  d :    -0.000000
      dxz     :    -0.000000
      dyz     :     0.000000
      dx2y2   :    -0.000000
      dxy     :    -0.000000
      f0      :     0.000000  f :    -0.000000
      f+1     :    -0.000000
      f-1     :    -0.000000
      f+2     :    -0.000000
      f-2     :     0.000000
      f+3     :    -0.000000
      f-3     :    -0.000000
      g0      :    -0.000000  g :    -0.000000
      g+1     :    -0.000000
      g-1     :     0.000000
      g+2     :    -0.000000
      g-2     :     0.000000
      g+3     :     0.000000
      g-3     :     0.000000
      g+4     :    -0.000000
      g-4     :    -0.000000

  4 C s       :    -0.000000  s :    -0.000000
      pz      :     0.000000  p :    -0.000000
      px      :    -0.000000
      py      :    -0.000000
      dz2     :     0.000000  d :     0.000000
      dxz     :    -0.000000
      dyz     :     0.000000
      dx2y2   :     0.000000
      dxy     :     0.000000
      f0      :     0.000000  f :     0.000000
      f+1     :    -0.000000
      f-1     :     0.000000
      f+2     :     0.000000
      f-2     :     0.000000
      f+3     :     0.000000
      f-3     :     0.000000
      g0      :     0.000000  g :     0.000000
      g+1     :    -0.000000
      g-1     :     0.000000
      g+2     :     0.000000
      g-2     :     0.000000
      g+3     :     0.000000
      g-3     :     0.000000
      g+4     :     0.000000
      g-4     :     0.000000

  5 C s       :     0.000000  s :     0.000000
      pz      :     0.000000  p :     0.000000
      px      :     0.000000
      py      :     0.000000
      dz2     :    -0.000000  d :     0.000000
      dxz     :     0.000000
      dyz     :     0.000000
      dx2y2   :     0.000000
      dxy     :     0.000000
      f0      :    -0.000000  f :    -0.000000
      f+1     :     0.000000
      f-1     :    -0.000000
      f+2     :     0.000000
      f-2     :     0.000000
      f+3     :    -0.000000
      f-3     :    -0.000000
      g0      :    -0.000000  g :    -0.000000
      g+1     :    -0.000000
      g-1     :     0.000000
      g+2     :     0.000000
      g-2     :    -0.000000
      g+3     :    -0.000000
      g-3     :    -0.000000
      g+4     :    -0.000000
      g-4     :     0.000000

  6 H s       :     0.000000  s :     0.000000
      pz      :    -0.000000  p :    -0.000000
      px      :    -0.000000
      py      :    -0.000000
      dz2     :    -0.000000  d :    -0.000000
      dxz     :    -0.000000
      dyz     :     0.000000
      dx2y2   :    -0.000000
      dxy     :     0.000000
      f0      :    -0.000000  f :    -0.000000
      f+1     :     0.000000
      f-1     :     0.000000
      f+2     :    -0.000000
      f-2     :    -0.000000
      f+3     :    -0.000000
      f-3     :     0.000000

  7 H s       :     0.000000  s :     0.000000
      pz      :    -0.000000  p :    -0.000000
      px      :    -0.000000
      py      :    -0.000000
      dz2     :    -0.000000  d :    -0.000000
      dxz     :    -0.000000
      dyz     :    -0.000000
      dx2y2   :     0.000000
      dxy     :    -0.000000
      f0      :    -0.000000  f :     0.000000
      f+1     :     0.000000
      f-1     :     0.000000
      f+2     :     0.000000
      f-2     :    -0.000000
      f+3     :    -0.000000
      f-3     :     0.000000

  8 N s       :    -0.000000  s :    -0.000000
      pz      :     0.000000  p :     0.000000
      px      :     0.000000
      py      :     0.000000
      dz2     :     0.000000  d :    -0.000000
      dxz     :     0.000000
      dyz     :    -0.000000
      dx2y2   :     0.000000
      dxy     :    -0.000000
      f0      :    -0.000000  f :     0.000000
      f+1     :     0.000000
      f-1     :     0.000000
      f+2     :    -0.000000
      f-2     :    -0.000000
      f+3     :     0.000000
      f-3     :     0.000000
      g0      :     0.000000  g :     0.000000
      g+1     :     0.000000
      g-1     :    -0.000000
      g+2     :    -0.000000
      g-2     :    -0.000000
      g+3     :     0.000000
      g-3     :     0.000000
      g+4     :     0.000000
      g-4     :     0.000000

  9 H s       :    -0.000000  s :    -0.000000
      pz      :    -0.000000  p :     0.000000
      px      :     0.000000
      py      :     0.000000
      dz2     :    -0.000000  d :     0.000000
      dxz     :    -0.000000
      dyz     :    -0.000000
      dx2y2   :    -0.000000
      dxy     :     0.000000
      f0      :    -0.000000  f :     0.000000
      f+1     :     0.000000
      f-1     :     0.000000
      f+2     :    -0.000000
      f-2     :    -0.000000
      f+3     :    -0.000000
      f-3     :     0.000000

 10 H s       :     0.000000  s :     0.000000
      pz      :     0.000000  p :     0.000000
      px      :    -0.000000
      py      :     0.000000
      dz2     :     0.000000  d :     0.000000
      dxz     :     0.000000
      dyz     :     0.000000
      dx2y2   :     0.000000
      dxy     :    -0.000000
      f0      :    -0.000000  f :     0.000000
      f+1     :     0.000000
      f-1     :     0.000000
      f+2     :     0.000000
      f-2     :     0.000000
      f+3     :     0.000000
      f-3     :     0.000000

 11 C s       :    -0.000000  s :    -0.000000
      pz      :     0.000000  p :    -0.000000
      px      :    -0.000000
      py      :    -0.000000
      dz2     :     0.000000  d :     0.000000
      dxz     :    -0.000000
      dyz     :    -0.000000
      dx2y2   :    -0.000000
      dxy     :    -0.000000
      f0      :    -0.000000  f :    -0.000000
      f+1     :    -0.000000
      f-1     :     0.000000
      f+2     :    -0.000000
      f-2     :     0.000000
      f+3     :    -0.000000
      f-3     :     0.000000
      g0      :    -0.000000  g :    -0.000000
      g+1     :    -0.000000
      g-1     :     0.000000
      g+2     :    -0.000000
      g-2     :     0.000000
      g+3     :    -0.000000
      g-3     :    -0.000000
      g+4     :    -0.000000
      g-4     :     0.000000

 12 H s       :     0.000000  s :     0.000000
      pz      :    -0.000000  p :    -0.000000
      px      :    -0.000000
      py      :    -0.000000
      dz2     :     0.000000  d :     0.000000
      dxz     :     0.000000
      dyz     :    -0.000000
      dx2y2   :     0.000000
      dxy     :     0.000000
      f0      :    -0.000000  f :     0.000000
      f+1     :    -0.000000
      f-1     :    -0.000000
      f+2     :     0.000000
      f-2     :    -0.000000
      f+3     :     0.000000
      f-3     :     0.000000

 13 H s       :    -0.000000  s :    -0.000000
      pz      :    -0.000000  p :    -0.000000
      px      :     0.000000
      py      :     0.000000
      dz2     :    -0.000000  d :    -0.000000
      dxz     :    -0.000000
      dyz     :     0.000000
      dx2y2   :    -0.000000
      dxy     :     0.000000
      f0      :    -0.000000  f :    -0.000000
      f+1     :    -0.000000
      f-1     :    -0.000000
      f+2     :    -0.000000
      f-2     :     0.000000
      f+3     :    -0.000000
      f-3     :     0.000000

 14 H s       :     0.000000  s :     0.000000
      pz      :     0.000000  p :     0.000000
      px      :     0.000000
      py      :    -0.000000
      dz2     :     0.000000  d :    -0.000000
      dxz     :    -0.000000
      dyz     :    -0.000000
      dx2y2   :    -0.000000
      dxy     :     0.000000
      f0      :    -0.000000  f :    -0.000000
      f+1     :    -0.000000
      f-1     :    -0.000000
      f+2     :    -0.000000
      f-2     :    -0.000000
      f+3     :    -0.000000
      f-3     :     0.000000

 15 H s       :    -0.000000  s :    -0.000000
      pz      :    -0.000000  p :     0.000000
      px      :     0.000000
      py      :     0.000000
      dz2     :     0.000000  d :    -0.000000
      dxz     :    -0.000000
      dyz     :    -0.000000
      dx2y2   :    -0.000000
      dxy     :    -0.000000
      f0      :    -0.000000  f :    -0.000000
      f+1     :    -0.000000
      f-1     :     0.000000
      f+2     :    -0.000000
      f-2     :    -0.000000
      f+3     :     0.000000
      f-3     :    -0.000000

 16 N s       :    -0.000000  s :    -0.000000
      pz      :    -0.000000  p :     0.000000
      px      :     0.000000
      py      :     0.000000
      dz2     :    -0.000000  d :     0.000000
      dxz     :     0.000000
      dyz     :    -0.000000
      dx2y2   :     0.000000
      dxy     :     0.000000
      f0      :    -0.000000  f :    -0.000000
      f+1     :    -0.000000
      f-1     :    -0.000000
      f+2     :    -0.000000
      f-2     :     0.000000
      f+3     :    -0.000000
      f-3     :    -0.000000
      g0      :    -0.000000  g :    -0.000000
      g+1     :     0.000000
      g-1     :    -0.000000
      g+2     :     0.000000
      g-2     :    -0.000000
      g+3     :    -0.000000
      g-3     :    -0.000000
      g+4     :    -0.000000
      g-4     :    -0.000000

 17 C s       :     0.000000  s :     0.000000
      pz      :     0.000000  p :     0.000000
      px      :    -0.000000
      py      :     0.000000
      dz2     :     0.000000  d :    -0.000000
      dxz     :     0.000000
      dyz     :    -0.000000
      dx2y2   :    -0.000000
      dxy     :    -0.000000
      f0      :     0.000000  f :     0.000000
      f+1     :     0.000000
      f-1     :     0.000000
      f+2     :    -0.000000
      f-2     :     0.000000
      f+3     :     0.000000
      f-3     :    -0.000000
      g0      :     0.000000  g :     0.000000
      g+1     :     0.000000
      g-1     :     0.000000
      g+2     :    -0.000000
      g-2     :     0.000000
      g+3     :     0.000000
      g-3     :    -0.000000
      g+4     :    -0.000000
      g-4     :     0.000000

 18 C s       :     0.000000  s :     0.000000
      pz      :    -0.000000  p :    -0.000000
      px      :    -0.000000
      py      :    -0.000000
      dz2     :     0.000000  d :    -0.000000
      dxz     :    -0.000000
      dyz     :    -0.000000
      dx2y2   :    -0.000000
      dxy     :     0.000000
      f0      :    -0.000000  f :     0.000000
      f+1     :    -0.000000
      f-1     :     0.000000
      f+2     :     0.000000
      f-2     :     0.000000
      f+3     :     0.000000
      f-3     :     0.000000
      g0      :     0.000000  g :     0.000000
      g+1     :     0.000000
      g-1     :     0.000000
      g+2     :     0.000000
      g-2     :     0.000000
      g+3     :    -0.000000
      g-3     :    -0.000000
      g+4     :    -0.000000
      g-4     :     0.000000

 19 H s       :    -0.000000  s :    -0.000000
      pz      :     0.000000  p :    -0.000000
      px      :    -0.000000
      py      :    -0.000000
      dz2     :    -0.000000  d :    -0.000000
      dxz     :     0.000000
      dyz     :     0.000000
      dx2y2   :    -0.000000
      dxy     :    -0.000000
      f0      :     0.000000  f :    -0.000000
      f+1     :    -0.000000
      f-1     :    -0.000000
      f+2     :     0.000000
      f-2     :    -0.000000
      f+3     :     0.000000
      f-3     :     0.000000

 20 O s       :    -0.000000  s :    -0.000000
      pz      :     0.000000  p :    -0.000000
      px      :    -0.000000
      py      :     0.000000
      dz2     :     0.000000  d :     0.000000
      dxz     :    -0.000000
      dyz     :     0.000000
      dx2y2   :    -0.000000
      dxy     :     0.000000
      f0      :    -0.000000  f :     0.000000
      f+1     :     0.000000
      f-1     :     0.000000
      f+2     :     0.000000
      f-2     :     0.000000
      f+3     :     0.000000
      f-3     :    -0.000000
      g0      :     0.000000  g :     0.000000
      g+1     :     0.000000
      g-1     :     0.000000
      g+2     :     0.000000
      g-2     :     0.000000
      g+3     :     0.000000
      g-3     :    -0.000000
      g+4     :    -0.000000
      g-4     :     0.000000

 21 C s       :     0.000000  s :     0.000000
      pz      :     0.000000  p :     0.000000
      px      :     0.000000
      py      :    -0.000000
      dz2     :    -0.000000  d :    -0.000000
      dxz     :    -0.000000
      dyz     :    -0.000000
      dx2y2   :    -0.000000
      dxy     :    -0.000000
      f0      :     0.000000  f :     0.000000
      f+1     :     0.000000
      f-1     :     0.000000
      f+2     :     0.000000
      f-2     :     0.000000
      f+3     :     0.000000
      f-3     :    -0.000000
      g0      :     0.000000  g :    -0.000000
      g+1     :     0.000000
      g-1     :    -0.000000
      g+2     :    -0.000000
      g-2     :    -0.000000
      g+3     :    -0.000000
      g-3     :     0.000000
      g+4     :    -0.000000
      g-4     :    -0.000000

 22 C s       :     0.000000  s :     0.000000
      pz      :     0.000000  p :     0.000000
      px      :     0.000000
      py      :     0.000000
      dz2     :     0.000000  d :     0.000000
      dxz     :    -0.000000
      dyz     :     0.000000
      dx2y2   :     0.000000
      dxy     :     0.000000
      f0      :    -0.000000  f :     0.000000
      f+1     :    -0.000000
      f-1     :     0.000000
      f+2     :    -0.000000
      f-2     :     0.000000
      f+3     :     0.000000
      f-3     :     0.000000
      g0      :     0.000000  g :     0.000000
      g+1     :    -0.000000
      g-1     :    -0.000000
      g+2     :     0.000000
      g-2     :    -0.000000
      g+3     :     0.000000
      g-3     :     0.000000
      g+4     :     0.000000
      g-4     :     0.000000

 23 C s       :    -0.000000  s :    -0.000000
      pz      :    -0.000000  p :    -0.000000
      px      :    -0.000000
      py      :     0.000000
      dz2     :    -0.000000  d :    -0.000000
      dxz     :     0.000000
      dyz     :    -0.000000
      dx2y2   :     0.000000
      dxy     :     0.000000
      f0      :     0.000000  f :    -0.000000
      f+1     :    -0.000000
      f-1     :    -0.000000
      f+2     :    -0.000000
      f-2     :    -0.000000
      f+3     :    -0.000000
      f-3     :     0.000000
      g0      :    -0.000000  g :     0.000000
      g+1     :    -0.000000
      g-1     :     0.000000
      g+2     :     0.000000
      g-2     :    -0.000000
      g+3     :     0.000000
      g-3     :    -0.000000
      g+4     :     0.000000
      g-4     :     0.000000

 24 C s       :     0.000000  s :     0.000000
      pz      :    -0.000000  p :     0.000000
      px      :     0.000000
      py      :     0.000000
      dz2     :     0.000000  d :     0.000000
      dxz     :     0.000000
      dyz     :     0.000000
      dx2y2   :     0.000000
      dxy     :     0.000000
      f0      :     0.000000  f :     0.000000
      f+1     :     0.000000
      f-1     :     0.000000
      f+2     :     0.000000
      f-2     :     0.000000
      f+3     :     0.000000
      f-3     :     0.000000
      g0      :     0.000000  g :     0.000000
      g+1     :    -0.000000
      g-1     :     0.000000
      g+2     :    -0.000000
      g-2     :     0.000000
      g+3     :     0.000000
      g-3     :     0.000000
      g+4     :     0.000000
      g-4     :    -0.000000

 25 C s       :     0.000000  s :     0.000000
      pz      :     0.000000  p :     0.000000
      px      :     0.000000
      py      :     0.000000
      dz2     :    -0.000000  d :     0.000000
      dxz     :     0.000000
      dyz     :    -0.000000
      dx2y2   :     0.000000
      dxy     :     0.000000
      f0      :    -0.000000  f :     0.000000
      f+1     :    -0.000000
      f-1     :     0.000000
      f+2     :     0.000000
      f-2     :    -0.000000
      f+3     :     0.000000
      f-3     :    -0.000000
      g0      :     0.000000  g :     0.000000
      g+1     :     0.000000
      g-1     :     0.000000
      g+2     :    -0.000000
      g-2     :     0.000000
      g+3     :    -0.000000
      g-3     :     0.000000
      g+4     :     0.000000
      g-4     :     0.000000

 26 C s       :    -0.000000  s :    -0.000000
      pz      :    -0.000000  p :    -0.000000
      px      :    -0.000000
      py      :     0.000000
      dz2     :     0.000000  d :     0.000000
      dxz     :    -0.000000
      dyz     :     0.000000
      dx2y2   :     0.000000
      dxy     :     0.000000
      f0      :    -0.000000  f :    -0.000000
      f+1     :    -0.000000
      f-1     :    -0.000000
      f+2     :    -0.000000
      f-2     :     0.000000
      f+3     :    -0.000000
      f-3     :    -0.000000
      g0      :     0.000000  g :    -0.000000
      g+1     :    -0.000000
      g-1     :    -0.000000
      g+2     :    -0.000000
      g-2     :     0.000000
      g+3     :     0.000000
      g-3     :    -0.000000
      g+4     :    -0.000000
      g-4     :    -0.000000

 27 H s       :     0.000000  s :     0.000000
      pz      :    -0.000000  p :     0.000000
      px      :     0.000000
      py      :     0.000000
      dz2     :    -0.000000  d :     0.000000
      dxz     :     0.000000
      dyz     :    -0.000000
      dx2y2   :     0.000000
      dxy     :     0.000000
      f0      :    -0.000000  f :     0.000000
      f+1     :     0.000000
      f-1     :    -0.000000
      f+2     :    -0.000000
      f-2     :     0.000000
      f+3     :     0.000000
      f-3     :     0.000000

 28 H s       :    -0.000000  s :    -0.000000
      pz      :     0.000000  p :     0.000000
      px      :    -0.000000
      py      :     0.000000
      dz2     :     0.000000  d :     0.000000
      dxz     :     0.000000
      dyz     :     0.000000
      dx2y2   :    -0.000000
      dxy     :     0.000000
      f0      :     0.000000  f :    -0.000000
      f+1     :    -0.000000
      f-1     :     0.000000
      f+2     :    -0.000000
      f-2     :    -0.000000
      f+3     :     0.000000
      f-3     :     0.000000

 29 H s       :     0.000000  s :     0.000000
      pz      :    -0.000000  p :     0.000000
      px      :     0.000000
      py      :     0.000000
      dz2     :    -0.000000  d :    -0.000000
      dxz     :     0.000000
      dyz     :    -0.000000
      dx2y2   :    -0.000000
      dxy     :    -0.000000
      f0      :    -0.000000  f :    -0.000000
      f+1     :    -0.000000
      f-1     :    -0.000000
      f+2     :     0.000000
      f-2     :     0.000000
      f+3     :    -0.000000
      f-3     :     0.000000

 30 H s       :     0.000000  s :     0.000000
      pz      :    -0.000000  p :    -0.000000
      px      :     0.000000
      py      :    -0.000000
      dz2     :    -0.000000  d :     0.000000
      dxz     :    -0.000000
      dyz     :     0.000000
      dx2y2   :    -0.000000
      dxy     :     0.000000
      f0      :     0.000000  f :     0.000000
      f+1     :    -0.000000
      f-1     :     0.000000
      f+2     :    -0.000000
      f-2     :     0.000000
      f+3     :     0.000000
      f-3     :    -0.000000

 31 H s       :     0.000000  s :     0.000000
      pz      :     0.000000  p :     0.000000
      px      :     0.000000
      py      :     0.000000
      dz2     :    -0.000000  d :     0.000000
      dxz     :     0.000000
      dyz     :     0.000000
      dx2y2   :     0.000000
      dxy     :     0.000000
      f0      :    -0.000000  f :    -0.000000
      f+1     :    -0.000000
      f-1     :     0.000000
      f+2     :    -0.000000
      f-2     :    -0.000000
      f+3     :    -0.000000
      f-3     :     0.000000

 32 Cls       :     0.000000  s :     0.000000
      pz      :    -0.000000  p :    -0.000000
      px      :    -0.000000
      py      :    -0.000000
      dz2     :    -0.000000  d :     0.000000
      dxz     :    -0.000000
      dyz     :    -0.000000
      dx2y2   :     0.000000
      dxy     :    -0.000000
      f0      :    -0.000000  f :     0.000000
      f+1     :    -0.000000
      f-1     :     0.000000
      f+2     :     0.000000
      f-2     :     0.000000
      f+3     :     0.000000
      f-3     :    -0.000000
      g0      :    -0.000000  g :     0.000000
      g+1     :    -0.000000
      g-1     :    -0.000000
      g+2     :    -0.000000
      g-2     :     0.000000
      g+3     :    -0.000000
      g-3     :     0.000000
      g+4     :     0.000000
      g-4     :     0.000000


                     *******************************
                     * LOEWDIN POPULATION ANALYSIS *
                     *******************************

-------------------------------------------
LOEWDIN ATOMIC CHARGES AND SPIN POPULATIONS
-------------------------------------------
   0 N :    0.440115   -0.000000
   1 C :    0.012551    0.000000
   2 C :    0.123081    0.000000
   3 C :   -0.208239   -0.000000
   4 C :    0.104716   -0.000000
   5 C :    0.005416    0.000000
   6 H :   -0.040900    0.000000
   7 H :   -0.041108    0.000000
   8 N :    0.457418    0.000000
   9 H :   -0.045313   -0.000000
  10 H :   -0.046101    0.000000
  11 C :    0.225996   -0.000000
  12 H :   -0.049604    0.000000
  13 H :   -0.049045   -0.000000
  14 H :   -0.048141    0.000000
  15 H :   -0.286685   -0.000000
  16 N :    0.261852    0.000000
  17 C :   -0.085632    0.000000
  18 C :   -0.492975   -0.000000
  19 H :   -0.056728   -0.000000
  20 O :    0.386065    0.000000
  21 C :   -0.101585   -0.000000
  22 C :    0.103974    0.000000
  23 C :    0.072656   -0.000000
  24 C :    0.072090    0.000000
  25 C :    0.062773    0.000000
  26 C :    0.085461   -0.000000
  27 H :   -0.045914   -0.000000
  28 H :   -0.059181   -0.000000
  29 H :   -0.060163    0.000000
  30 H :   -0.062773    0.000000
  31 H :   -0.056435   -0.000000
  32 Cl:   -0.577641   -0.000000

----------------------------------------------------
LOEWDIN REDUCED ORBITAL CHARGES AND SPIN POPULATIONS
----------------------------------------------------
CHARGE
  0 N s       :     2.690700  s :     2.690700
      pz      :     1.107731  p :     3.312243
      px      :     1.104933
      py      :     1.099579
      dz2     :     0.029166  d :     0.470084
      dxz     :     0.075519
      dyz     :     0.069312
      dx2y2   :     0.143385
      dxy     :     0.152703
      f0      :     0.005813  f :     0.082434
      f+1     :     0.004437
      f-1     :     0.004422
      f+2     :     0.013204
      f-2     :     0.008280
      f+3     :     0.021033
      f-3     :     0.025245
      g0      :     0.000099  g :     0.004425
      g+1     :     0.000564
      g-1     :     0.000503
      g+2     :     0.000479
      g-2     :     0.000490
      g+3     :     0.000192
      g-3     :     0.000206
      g+4     :     0.001050
      g-4     :     0.000841

  1 C s       :     2.580649  s :     2.580649
      pz      :     0.759278  p :     2.636066
      px      :     0.970381
      py      :     0.906407
      dz2     :     0.047816  d :     0.595327
      dxz     :     0.027230
      dyz     :     0.135139
      dx2y2   :     0.229867
      dxy     :     0.155275
      f0      :     0.009898  f :     0.156532
      f+1     :     0.007662
      f-1     :     0.012179
      f+2     :     0.017476
      f-2     :     0.024818
      f+3     :     0.039537
      f-3     :     0.044962
      g0      :     0.000701  g :     0.018875
      g+1     :     0.000840
      g-1     :     0.003564
      g+2     :     0.002003
      g-2     :     0.001646
      g+3     :     0.001080
      g-3     :     0.000826
      g+4     :     0.004144
      g-4     :     0.004072

  2 C s       :     2.583417  s :     2.583417
      pz      :     0.758968  p :     2.700000
      px      :     0.963319
      py      :     0.977712
      dz2     :     0.038571  d :     0.468739
      dxz     :     0.075928
      dyz     :     0.034507
      dx2y2   :     0.163137
      dxy     :     0.156595
      f0      :     0.008311  f :     0.112583
      f+1     :     0.008372
      f-1     :     0.006880
      f+2     :     0.010272
      f-2     :     0.014878
      f+3     :     0.028187
      f-3     :     0.035684
      g0      :     0.000431  g :     0.012181
      g+1     :     0.001290
      g-1     :     0.000923
      g+2     :     0.001236
      g-2     :     0.001293
      g+3     :     0.000826
      g-3     :     0.000421
      g+4     :     0.002382
      g-4     :     0.003380

  3 C s       :     2.570620  s :     2.570620
      pz      :     0.711361  p :     2.631726
      px      :     0.964506
      py      :     0.955858
      dz2     :     0.058104  d :     0.781088
      dxz     :     0.121757
      dyz     :     0.137655
      dx2y2   :     0.223317
      dxy     :     0.240254
      f0      :     0.013381  f :     0.202647
      f+1     :     0.010984
      f-1     :     0.011322
      f+2     :     0.020525
      f-2     :     0.033929
      f+3     :     0.052004
      f-3     :     0.060501
      g0      :     0.000664  g :     0.022159
      g+1     :     0.002570
      g-1     :     0.002919
      g+2     :     0.001780
      g-2     :     0.002081
      g+3     :     0.001403
      g-3     :     0.000937
      g+4     :     0.004668
      g-4     :     0.005138

  4 C s       :     2.581074  s :     2.581074
      pz      :     0.784127  p :     2.718353
      px      :     0.964598
      py      :     0.969628
      dz2     :     0.039150  d :     0.470624
      dxz     :     0.030689
      dyz     :     0.075020
      dx2y2   :     0.167195
      dxy     :     0.158569
      f0      :     0.007980  f :     0.113060
      f+1     :     0.007039
      f-1     :     0.008419
      f+2     :     0.009359
      f-2     :     0.015892
      f+3     :     0.032111
      f-3     :     0.032258
      g0      :     0.000439  g :     0.012173
      g+1     :     0.000885
      g-1     :     0.001277
      g+2     :     0.001234
      g-2     :     0.001321
      g+3     :     0.000523
      g-3     :     0.000726
      g+4     :     0.002547
      g-4     :     0.003220

  5 C s       :     2.581082  s :     2.581082
      pz      :     0.753877  p :     2.631969
      px      :     0.905540
      py      :     0.972552
      dz2     :     0.047428  d :     0.605743
      dxz     :     0.142307
      dyz     :     0.029276
      dx2y2   :     0.226766
      dxy     :     0.159966
      f0      :     0.010051  f :     0.156830
      f+1     :     0.012145
      f-1     :     0.007365
      f+2     :     0.019872
      f-2     :     0.022738
      f+3     :     0.041381
      f-3     :     0.043277
      g0      :     0.000631  g :     0.018960
      g+1     :     0.003786
      g-1     :     0.000827
      g+2     :     0.001989
      g-2     :     0.001617
      g+3     :     0.001003
      g-3     :     0.000828
      g+4     :     0.003881
      g-4     :     0.004398

  6 H s       :     0.781861  s :     0.781861
      pz      :     0.051276  p :     0.184224
      px      :     0.095867
      py      :     0.037080
      dz2     :     0.005019  d :     0.065003
      dxz     :     0.020808
      dyz     :     0.001010
      dx2y2   :     0.016560
      dxy     :     0.021605
      f0      :     0.001116  f :     0.009812
      f+1     :     0.001022
      f-1     :     0.000276
      f+2     :     0.001668
      f-2     :     0.000293
      f+3     :     0.002414
      f-3     :     0.003022

  7 H s       :     0.767170  s :     0.767170
      pz      :     0.049123  p :     0.198832
      px      :     0.044750
      py      :     0.104959
      dz2     :     0.005095  d :     0.065314
      dxz     :     0.001783
      dyz     :     0.019351
      dx2y2   :     0.017544
      dxy     :     0.021540
      f0      :     0.001071  f :     0.009792
      f+1     :     0.000323
      f-1     :     0.001011
      f+2     :     0.001294
      f-2     :     0.000599
      f+3     :     0.002556
      f-3     :     0.002937

  8 N s       :     2.705851  s :     2.705851
      pz      :     1.136215  p :     3.304934
      px      :     1.035280
      py      :     1.133440
      dz2     :     0.033487  d :     0.442602
      dxz     :     0.077774
      dyz     :     0.021594
      dx2y2   :     0.140235
      dxy     :     0.169513
      f0      :     0.006444  f :     0.083559
      f+1     :     0.006907
      f-1     :     0.003628
      f+2     :     0.009163
      f-2     :     0.006902
      f+3     :     0.018250
      f-3     :     0.032265
      g0      :     0.000171  g :     0.005635
      g+1     :     0.000852
      g-1     :     0.000265
      g+2     :     0.000676
      g-2     :     0.000662
      g+3     :     0.000409
      g-3     :     0.000138
      g+4     :     0.000936
      g-4     :     0.001527

  9 H s       :     0.772417  s :     0.772417
      pz      :     0.053742  p :     0.196120
      px      :     0.094923
      py      :     0.047456
      dz2     :     0.004947  d :     0.066756
      dxz     :     0.020462
      dyz     :     0.001550
      dx2y2   :     0.017413
      dxy     :     0.022384
      f0      :     0.001148  f :     0.010020
      f+1     :     0.001006
      f-1     :     0.000316
      f+2     :     0.001431
      f-2     :     0.000538
      f+3     :     0.002878
      f-3     :     0.002703

 10 H s       :     0.785238  s :     0.785238
      pz      :     0.051859  p :     0.185747
      px      :     0.038707
      py      :     0.095181
      dz2     :     0.005165  d :     0.065309
      dxz     :     0.001530
      dyz     :     0.020146
      dx2y2   :     0.017034
      dxy     :     0.021434
      f0      :     0.001091  f :     0.009807
      f+1     :     0.000290
      f-1     :     0.001035
      f+2     :     0.001529
      f-2     :     0.000422
      f+3     :     0.002880
      f-3     :     0.002559

 11 C s       :     2.548968  s :     2.548968
      pz      :     0.968236  p :     2.683906
      px      :     0.859928
      py      :     0.855742
      dz2     :     0.074981  d :     0.426622
      dxz     :     0.120220
      dyz     :     0.038188
      dx2y2   :     0.085563
      dxy     :     0.107669
      f0      :     0.013041  f :     0.106515
      f+1     :     0.011447
      f-1     :     0.010361
      f+2     :     0.007523
      f-2     :     0.020136
      f+3     :     0.024065
      f-3     :     0.019944
      g0      :     0.000323  g :     0.007993
      g+1     :     0.000749
      g-1     :     0.000961
      g+2     :     0.000561
      g-2     :     0.000715
      g+3     :     0.000709
      g-3     :     0.000655
      g+4     :     0.001260
      g-4     :     0.002059

 12 H s       :     0.783897  s :     0.783897
      pz      :     0.057490  p :     0.188817
      px      :     0.052686
      py      :     0.078640
      dz2     :     0.005926  d :     0.067299
      dxz     :     0.006948
      dyz     :     0.019580
      dx2y2   :     0.017388
      dxy     :     0.017457
      f0      :     0.001196  f :     0.009592
      f+1     :     0.000375
      f-1     :     0.001295
      f+2     :     0.000728
      f-2     :     0.001587
      f+3     :     0.001911
      f-3     :     0.002500

 13 H s       :     0.785146  s :     0.785146
      pz      :     0.085477  p :     0.188552
      px      :     0.056782
      py      :     0.046293
      dz2     :     0.021068  d :     0.065956
      dxz     :     0.018229
      dyz     :     0.016620
      dx2y2   :     0.003312
      dxy     :     0.006727
      f0      :     0.002919  f :     0.009391
      f+1     :     0.002267
      f-1     :     0.001383
      f+2     :     0.000991
      f-2     :     0.001543
      f+3     :     0.000081
      f-3     :     0.000208

 14 H s       :     0.784050  s :     0.784050
      pz      :     0.075139  p :     0.188211
      px      :     0.066971
      py      :     0.046101
      dz2     :     0.022425  d :     0.066410
      dxz     :     0.013405
      dyz     :     0.008987
      dx2y2   :     0.008337
      dxy     :     0.013255
      f0      :     0.002026  f :     0.009470
      f+1     :     0.002291
      f-1     :     0.000304
      f+2     :     0.001640
      f-2     :     0.001799
      f+3     :     0.000570
      f-3     :     0.000840

 15 H s       :     0.698760  s :     0.698760
      pz      :     0.084014  p :     0.448304
      px      :     0.080753
      py      :     0.283537
      dz2     :     0.011225  d :     0.119231
      dxz     :     0.005009
      dyz     :     0.039084
      dx2y2   :     0.031381
      dxy     :     0.032533
      f0      :     0.002740  f :     0.020390
      f+1     :     0.000593
      f-1     :     0.002289
      f+2     :     0.003047
      f-2     :     0.001918
      f+3     :     0.004877
      f-3     :     0.004925

 16 N s       :     2.883063  s :     2.883063
      pz      :     0.949870  p :     3.361719
      px      :     1.031537
      py      :     1.380311
      dz2     :     0.031622  d :     0.401718
      dxz     :     0.110871
      dyz     :     0.017140
      dx2y2   :     0.135853
      dxy     :     0.106234
      f0      :     0.005745  f :     0.085181
      f+1     :     0.006994
      f-1     :     0.002746
      f+2     :     0.012592
      f-2     :     0.009997
      f+3     :     0.017640
      f-3     :     0.029466
      g0      :     0.000232  g :     0.006467
      g+1     :     0.001353
      g-1     :     0.000194
      g+2     :     0.000621
      g-2     :     0.000520
      g+3     :     0.000412
      g-3     :     0.000194
      g+4     :     0.001439
      g-4     :     0.001502

 17 C s       :     2.622971  s :     2.622971
      pz      :     0.733152  p :     2.691337
      px      :     0.967810
      py      :     0.990375
      dz2     :     0.052640  d :     0.600855
      dxz     :     0.075487
      dyz     :     0.046573
      dx2y2   :     0.247299
      dxy     :     0.178856
      f0      :     0.010519  f :     0.151418
      f+1     :     0.011074
      f-1     :     0.009265
      f+2     :     0.008956
      f-2     :     0.018534
      f+3     :     0.040281
      f-3     :     0.052790
      g0      :     0.000717  g :     0.019051
      g+1     :     0.001639
      g-1     :     0.001891
      g+2     :     0.001861
      g-2     :     0.001904
      g+3     :     0.001453
      g-3     :     0.000587
      g+4     :     0.003040
      g-4     :     0.005959

 18 C s       :     2.620710  s :     2.620710
      pz      :     0.670514  p :     2.634018
      px      :     0.982730
      py      :     0.980774
      dz2     :     0.074528  d :     0.944170
      dxz     :     0.114206
      dyz     :     0.131440
      dx2y2   :     0.350587
      dxy     :     0.273408
      f0      :     0.015404  f :     0.258981
      f+1     :     0.014024
      f-1     :     0.017413
      f+2     :     0.023592
      f-2     :     0.035336
      f+3     :     0.050898
      f-3     :     0.102314
      g0      :     0.002186  g :     0.035096
      g+1     :     0.002405
      g-1     :     0.003256
      g+2     :     0.002509
      g-2     :     0.003810
      g+3     :     0.003404
      g-3     :     0.002248
      g+4     :     0.006574
      g-4     :     0.008703

 19 H s       :     0.794727  s :     0.794727
      pz      :     0.043423  p :     0.188473
      px      :     0.044671
      py      :     0.100378
      dz2     :     0.005250  d :     0.064175
      dxz     :     0.001460
      dyz     :     0.018664
      dx2y2   :     0.017987
      dxy     :     0.020813
      f0      :     0.001018  f :     0.009354
      f+1     :     0.000298
      f-1     :     0.000970
      f+2     :     0.001314
      f-2     :     0.000497
      f+3     :     0.002471
      f-3     :     0.002786

 20 O s       :     3.252480  s :     3.252480
      pz      :     1.188292  p :     4.234985
      px      :     1.535073
      py      :     1.511620
      dz2     :     0.010038  d :     0.103063
      dxz     :     0.008872
      dyz     :     0.014124
      dx2y2   :     0.039632
      dxy     :     0.030397
      f0      :     0.001486  f :     0.022166
      f+1     :     0.001293
      f-1     :     0.001813
      f+2     :     0.001157
      f-2     :     0.003095
      f+3     :     0.005034
      f-3     :     0.008287
      g0      :     0.000063  g :     0.001240
      g+1     :     0.000055
      g-1     :     0.000085
      g+2     :     0.000050
      g-2     :     0.000118
      g+3     :     0.000129
      g-3     :     0.000088
      g+4     :     0.000275
      g-4     :     0.000377

 21 C s       :     2.577041  s :     2.577041
      pz      :     0.894353  p :     2.731619
      px      :     0.900800
      py      :     0.936466
      dz2     :     0.120565  d :     0.624309
      dxz     :     0.099171
      dyz     :     0.113070
      dx2y2   :     0.142835
      dxy     :     0.148669
      f0      :     0.013832  f :     0.154059
      f+1     :     0.018493
      f-1     :     0.018541
      f+2     :     0.027161
      f-2     :     0.021376
      f+3     :     0.022359
      f-3     :     0.032298
      g0      :     0.000978  g :     0.014557
      g+1     :     0.001178
      g-1     :     0.001552
      g+2     :     0.001709
      g-2     :     0.001415
      g+3     :     0.001941
      g-3     :     0.002325
      g+4     :     0.001895
      g-4     :     0.001564

 22 C s       :     2.581740  s :     2.581740
      pz      :     0.850308  p :     2.678146
      px      :     0.879920
      py      :     0.947917
      dz2     :     0.063132  d :     0.507742
      dxz     :     0.075591
      dyz     :     0.118133
      dx2y2   :     0.121016
      dxy     :     0.129870
      f0      :     0.013503  f :     0.116586
      f+1     :     0.016603
      f-1     :     0.008484
      f+2     :     0.016112
      f-2     :     0.017654
      f+3     :     0.016774
      f-3     :     0.027457
      g0      :     0.000899  g :     0.011811
      g+1     :     0.001249
      g-1     :     0.000956
      g+2     :     0.001275
      g-2     :     0.000936
      g+3     :     0.002006
      g-3     :     0.001055
      g+4     :     0.002116
      g-4     :     0.001318

 23 C s       :     2.588051  s :     2.588051
      pz      :     0.868223  p :     2.709358
      px      :     0.874314
      py      :     0.966820
      dz2     :     0.067662  d :     0.504581
      dxz     :     0.081162
      dyz     :     0.120509
      dx2y2   :     0.126242
      dxy     :     0.109006
      f0      :     0.016609  f :     0.113671
      f+1     :     0.008661
      f-1     :     0.013257
      f+2     :     0.019174
      f-2     :     0.015880
      f+3     :     0.012623
      f-3     :     0.027467
      g0      :     0.000780  g :     0.011682
      g+1     :     0.000706
      g-1     :     0.001774
      g+2     :     0.001115
      g-2     :     0.001200
      g+3     :     0.001562
      g-3     :     0.001492
      g+4     :     0.001857
      g-4     :     0.001197

 24 C s       :     2.589557  s :     2.589557
      pz      :     0.881599  p :     2.702322
      px      :     0.894650
      py      :     0.926073
      dz2     :     0.114782  d :     0.510235
      dxz     :     0.095122
      dyz     :     0.081504
      dx2y2   :     0.104703
      dxy     :     0.114125
      f0      :     0.010124  f :     0.114151
      f+1     :     0.017427
      f-1     :     0.015432
      f+2     :     0.020688
      f-2     :     0.017947
      f+3     :     0.015244
      f-3     :     0.017288
      g0      :     0.000820  g :     0.011645
      g+1     :     0.001244
      g-1     :     0.001039
      g+2     :     0.001627
      g-2     :     0.001328
      g+3     :     0.001704
      g-3     :     0.002185
      g+4     :     0.000668
      g-4     :     0.001030

 25 C s       :     2.587660  s :     2.587660
      pz      :     0.868933  p :     2.716958
      px      :     0.904899
      py      :     0.943125
      dz2     :     0.064129  d :     0.507238
      dxz     :     0.076757
      dyz     :     0.122388
      dx2y2   :     0.115859
      dxy     :     0.128105
      f0      :     0.013621  f :     0.113701
      f+1     :     0.016579
      f-1     :     0.008257
      f+2     :     0.015965
      f-2     :     0.017473
      f+3     :     0.015743
      f-3     :     0.026063
      g0      :     0.000873  g :     0.011670
      g+1     :     0.001313
      g-1     :     0.000917
      g+2     :     0.001292
      g-2     :     0.000964
      g+3     :     0.002024
      g-3     :     0.001018
      g+4     :     0.002011
      g-4     :     0.001258

 26 C s       :     2.580985  s :     2.580985
      pz      :     0.864108  p :     2.693323
      px      :     0.871478
      py      :     0.957738
      dz2     :     0.071339  d :     0.512328
      dxz     :     0.085045
      dyz     :     0.119464
      dx2y2   :     0.125521
      dxy     :     0.110959
      f0      :     0.017190  f :     0.116143
      f+1     :     0.008749
      f-1     :     0.013962
      f+2     :     0.019464
      f-2     :     0.015951
      f+3     :     0.012901
      f-3     :     0.027926
      g0      :     0.000789  g :     0.011759
      g+1     :     0.000702
      g-1     :     0.001790
      g+2     :     0.001195
      g-2     :     0.001177
      g+3     :     0.001598
      g-3     :     0.001482
      g+4     :     0.001831
      g-4     :     0.001196

 27 H s       :     0.782486  s :     0.782486
      pz      :     0.067965  p :     0.188582
      px      :     0.050702
      py      :     0.069914
      dz2     :     0.015706  d :     0.065128
      dxz     :     0.011405
      dyz     :     0.013721
      dx2y2   :     0.013439
      dxy     :     0.010858
      f0      :     0.001041  f :     0.009719
      f+1     :     0.000864
      f-1     :     0.001952
      f+2     :     0.002143
      f-2     :     0.001795
      f+3     :     0.000793
      f-3     :     0.001132

 28 H s       :     0.794970  s :     0.794970
      pz      :     0.064865  p :     0.189565
      px      :     0.077244
      py      :     0.047456
      dz2     :     0.014616  d :     0.064891
      dxz     :     0.014473
      dyz     :     0.008706
      dx2y2   :     0.011969
      dxy     :     0.015128
      f0      :     0.000777  f :     0.009756
      f+1     :     0.002474
      f-1     :     0.000332
      f+2     :     0.001721
      f-2     :     0.001943
      f+3     :     0.001237
      f-3     :     0.001272

 29 H s       :     0.796366  s :     0.796366
      pz      :     0.048282  p :     0.189425
      px      :     0.056301
      py      :     0.084841
      dz2     :     0.005212  d :     0.064662
      dxz     :     0.004367
      dyz     :     0.018541
      dx2y2   :     0.018925
      dxy     :     0.017616
      f0      :     0.001215  f :     0.009710
      f+1     :     0.000390
      f-1     :     0.001030
      f+2     :     0.000916
      f-2     :     0.001243
      f+3     :     0.001941
      f-3     :     0.002975

 30 H s       :     0.796945  s :     0.796945
      pz      :     0.070847  p :     0.190930
      px      :     0.054069
      py      :     0.066014
      dz2     :     0.016439  d :     0.065120
      dxz     :     0.011851
      dyz     :     0.013428
      dx2y2   :     0.012897
      dxy     :     0.010506
      f0      :     0.001136  f :     0.009778
      f+1     :     0.000868
      f-1     :     0.001986
      f+2     :     0.002170
      f-2     :     0.001798
      f+3     :     0.000754
      f-3     :     0.001065

 31 H s       :     0.786290  s :     0.786290
      pz      :     0.065102  p :     0.194091
      px      :     0.080250
      py      :     0.048739
      dz2     :     0.015034  d :     0.066238
      dxz     :     0.015266
      dyz     :     0.009000
      dx2y2   :     0.011785
      dxy     :     0.015153
      f0      :     0.000830  f :     0.009815
      f+1     :     0.002531
      f-1     :     0.000342
      f+2     :     0.001734
      f-2     :     0.001964
      f+3     :     0.001169
      f-3     :     0.001247

 32 Cls       :     5.895764  s :     5.895764
      pz      :     3.969223  p :    11.664900
      px      :     3.912742
      py      :     3.782935
      dz2     :     0.003190  d :     0.014128
      dxz     :     0.000083
      dyz     :     0.000921
      dx2y2   :     0.004739
      dxy     :     0.005194
      f0      :     0.000049  f :     0.002715
      f+1     :     0.000148
      f-1     :     0.000796
      f+2     :     0.000045
      f-2     :     0.000039
      f+3     :     0.001380
      f-3     :     0.000257
      g0      :     0.000016  g :     0.000134
      g+1     :     0.000001
      g-1     :     0.000005
      g+2     :     0.000018
      g-2     :     0.000018
      g+3     :     0.000005
      g-3     :     0.000001
      g+4     :     0.000003
      g-4     :     0.000066


SPIN
  0 N s       :    -0.000000  s :    -0.000000
      pz      :    -0.000000  p :     0.000000
      px      :     0.000000
      py      :    -0.000000
      dz2     :     0.000000  d :    -0.000000
      dxz     :     0.000000
      dyz     :    -0.000000
      dx2y2   :    -0.000000
      dxy     :     0.000000
      f0      :     0.000000  f :     0.000000
      f+1     :    -0.000000
      f-1     :     0.000000
      f+2     :    -0.000000
      f-2     :     0.000000
      f+3     :    -0.000000
      f-3     :     0.000000
      g0      :    -0.000000  g :    -0.000000
      g+1     :    -0.000000
      g-1     :    -0.000000
      g+2     :     0.000000
      g-2     :    -0.000000
      g+3     :    -0.000000
      g-3     :    -0.000000
      g+4     :    -0.000000
      g-4     :    -0.000000

  1 C s       :     0.000000  s :     0.000000
      pz      :    -0.000000  p :    -0.000000
      px      :    -0.000000
      py      :     0.000000
      dz2     :     0.000000  d :     0.000000
      dxz     :    -0.000000
      dyz     :    -0.000000
      dx2y2   :     0.000000
      dxy     :     0.000000
      f0      :     0.000000  f :    -0.000000
      f+1     :     0.000000
      f-1     :    -0.000000
      f+2     :    -0.000000
      f-2     :     0.000000
      f+3     :    -0.000000
      f-3     :     0.000000
      g0      :    -0.000000  g :     0.000000
      g+1     :     0.000000
      g-1     :     0.000000
      g+2     :    -0.000000
      g-2     :    -0.000000
      g+3     :     0.000000
      g-3     :    -0.000000
      g+4     :     0.000000
      g-4     :     0.000000

  2 C s       :     0.000000  s :     0.000000
      pz      :     0.000000  p :    -0.000000
      px      :     0.000000
      py      :    -0.000000
      dz2     :    -0.000000  d :    -0.000000
      dxz     :     0.000000
      dyz     :    -0.000000
      dx2y2   :    -0.000000
      dxy     :    -0.000000
      f0      :    -0.000000  f :    -0.000000
      f+1     :     0.000000
      f-1     :     0.000000
      f+2     :    -0.000000
      f-2     :     0.000000
      f+3     :    -0.000000
      f-3     :    -0.000000
      g0      :    -0.000000  g :    -0.000000
      g+1     :     0.000000
      g-1     :     0.000000
      g+2     :     0.000000
      g-2     :    -0.000000
      g+3     :     0.000000
      g-3     :    -0.000000
      g+4     :    -0.000000
      g-4     :    -0.000000

  3 C s       :    -0.000000  s :    -0.000000
      pz      :     0.000000  p :    -0.000000
      px      :    -0.000000
      py      :    -0.000000
      dz2     :    -0.000000  d :    -0.000000
      dxz     :     0.000000
      dyz     :     0.000000
      dx2y2   :    -0.000000
      dxy     :    -0.000000
      f0      :     0.000000  f :    -0.000000
      f+1     :     0.000000
      f-1     :     0.000000
      f+2     :     0.000000
      f-2     :    -0.000000
      f+3     :    -0.000000
      f-3     :    -0.000000
      g0      :     0.000000  g :     0.000000
      g+1     :     0.000000
      g-1     :     0.000000
      g+2     :     0.000000
      g-2     :     0.000000
      g+3     :    -0.000000
      g-3     :    -0.000000
      g+4     :     0.000000
      g-4     :    -0.000000

  4 C s       :    -0.000000  s :    -0.000000
      pz      :     0.000000  p :    -0.000000
      px      :    -0.000000
      py      :    -0.000000
      dz2     :     0.000000  d :     0.000000
      dxz     :    -0.000000
      dyz     :     0.000000
      dx2y2   :     0.000000
      dxy     :     0.000000
      f0      :    -0.000000  f :    -0.000000
      f+1     :    -0.000000
      f-1     :    -0.000000
      f+2     :    -0.000000
      f-2     :     0.000000
      f+3     :     0.000000
      f-3     :    -0.000000
      g0      :    -0.000000  g :     0.000000
      g+1     :     0.000000
      g-1     :    -0.000000
      g+2     :     0.000000
      g-2     :    -0.000000
      g+3     :    -0.000000
      g-3     :     0.000000
      g+4     :     0.000000
      g-4     :     0.000000

  5 C s       :    -0.000000  s :    -0.000000
      pz      :    -0.000000  p :     0.000000
      px      :     0.000000
      py      :     0.000000
      dz2     :     0.000000  d :     0.000000
      dxz     :     0.000000
      dyz     :     0.000000
      dx2y2   :     0.000000
      dxy     :    -0.000000
      f0      :     0.000000  f :     0.000000
      f+1     :     0.000000
      f-1     :    -0.000000
      f+2     :     0.000000
      f-2     :    -0.000000
      f+3     :     0.000000
      f-3     :    -0.000000
      g0      :    -0.000000  g :    -0.000000
      g+1     :    -0.000000
      g-1     :     0.000000
      g+2     :     0.000000
      g-2     :    -0.000000
      g+3     :     0.000000
      g-3     :    -0.000000
      g+4     :    -0.000000
      g-4     :     0.000000

  6 H s       :     0.000000  s :     0.000000
      pz      :    -0.000000  p :    -0.000000
      px      :     0.000000
      py      :    -0.000000
      dz2     :     0.000000  d :    -0.000000
      dxz     :    -0.000000
      dyz     :     0.000000
      dx2y2   :     0.000000
      dxy     :    -0.000000
      f0      :    -0.000000  f :     0.000000
      f+1     :    -0.000000
      f-1     :    -0.000000
      f+2     :     0.000000
      f-2     :     0.000000
      f+3     :     0.000000
      f-3     :     0.000000

  7 H s       :     0.000000  s :     0.000000
      pz      :     0.000000  p :    -0.000000
      px      :    -0.000000
      py      :    -0.000000
      dz2     :     0.000000  d :     0.000000
      dxz     :     0.000000
      dyz     :     0.000000
      dx2y2   :     0.000000
      dxy     :     0.000000
      f0      :     0.000000  f :     0.000000
      f+1     :    -0.000000
      f-1     :     0.000000
      f+2     :     0.000000
      f-2     :     0.000000
      f+3     :    -0.000000
      f-3     :     0.000000

  8 N s       :     0.000000  s :     0.000000
      pz      :     0.000000  p :    -0.000000
      px      :    -0.000000
      py      :    -0.000000
      dz2     :     0.000000  d :     0.000000
      dxz     :     0.000000
      dyz     :    -0.000000
      dx2y2   :     0.000000
      dxy     :    -0.000000
      f0      :    -0.000000  f :     0.000000
      f+1     :     0.000000
      f-1     :     0.000000
      f+2     :    -0.000000
      f-2     :    -0.000000
      f+3     :     0.000000
      f-3     :    -0.000000
      g0      :     0.000000  g :    -0.000000
      g+1     :     0.000000
      g-1     :     0.000000
      g+2     :    -0.000000
      g-2     :     0.000000
      g+3     :     0.000000
      g-3     :     0.000000
      g+4     :    -0.000000
      g-4     :     0.000000

  9 H s       :    -0.000000  s :    -0.000000
      pz      :     0.000000  p :    -0.000000
      px      :    -0.000000
      py      :     0.000000
      dz2     :     0.000000  d :    -0.000000
      dxz     :    -0.000000
      dyz     :     0.000000
      dx2y2   :    -0.000000
      dxy     :    -0.000000
      f0      :     0.000000  f :     0.000000
      f+1     :    -0.000000
      f-1     :     0.000000
      f+2     :     0.000000
      f-2     :    -0.000000
      f+3     :     0.000000
      f-3     :     0.000000

 10 H s       :     0.000000  s :     0.000000
      pz      :    -0.000000  p :     0.000000
      px      :    -0.000000
      py      :     0.000000
      dz2     :    -0.000000  d :    -0.000000
      dxz     :    -0.000000
      dyz     :    -0.000000
      dx2y2   :    -0.000000
      dxy     :     0.000000
      f0      :    -0.000000  f :     0.000000
      f+1     :     0.000000
      f-1     :     0.000000
      f+2     :     0.000000
      f-2     :     0.000000
      f+3     :    -0.000000
      f-3     :     0.000000

 11 C s       :    -0.000000  s :    -0.000000
      pz      :    -0.000000  p :    -0.000000
      px      :    -0.000000
      py      :    -0.000000
      dz2     :    -0.000000  d :    -0.000000
      dxz     :    -0.000000
      dyz     :    -0.000000
      dx2y2   :    -0.000000
      dxy     :    -0.000000
      f0      :    -0.000000  f :     0.000000
      f+1     :    -0.000000
      f-1     :    -0.000000
      f+2     :    -0.000000
      f-2     :     0.000000
      f+3     :     0.000000
      f-3     :    -0.000000
      g0      :     0.000000  g :    -0.000000
      g+1     :     0.000000
      g-1     :    -0.000000
      g+2     :    -0.000000
      g-2     :     0.000000
      g+3     :     0.000000
      g-3     :     0.000000
      g+4     :     0.000000
      g-4     :    -0.000000

 12 H s       :     0.000000  s :     0.000000
      pz      :     0.000000  p :     0.000000
      px      :     0.000000
      py      :    -0.000000
      dz2     :     0.000000  d :     0.000000
      dxz     :    -0.000000
      dyz     :    -0.000000
      dx2y2   :    -0.000000
      dxy     :     0.000000
      f0      :    -0.000000  f :    -0.000000
      f+1     :    -0.000000
      f-1     :    -0.000000
      f+2     :    -0.000000
      f-2     :    -0.000000
      f+3     :    -0.000000
      f-3     :    -0.000000

 13 H s       :    -0.000000  s :    -0.000000
      pz      :     0.000000  p :     0.000000
      px      :     0.000000
      py      :     0.000000
      dz2     :     0.000000  d :    -0.000000
      dxz     :    -0.000000
      dyz     :     0.000000
      dx2y2   :     0.000000
      dxy     :    -0.000000
      f0      :     0.000000  f :     0.000000
      f+1     :    -0.000000
      f-1     :    -0.000000
      f+2     :    -0.000000
      f-2     :     0.000000
      f+3     :    -0.000000
      f-3     :     0.000000

 14 H s       :     0.000000  s :     0.000000
      pz      :     0.000000  p :     0.000000
      px      :     0.000000
      py      :    -0.000000
      dz2     :     0.000000  d :     0.000000
      dxz     :     0.000000
      dyz     :     0.000000
      dx2y2   :    -0.000000
      dxy     :     0.000000
      f0      :    -0.000000  f :    -0.000000
      f+1     :    -0.000000
      f-1     :    -0.000000
      f+2     :    -0.000000
      f-2     :    -0.000000
      f+3     :     0.000000
      f-3     :     0.000000

 15 H s       :    -0.000000  s :    -0.000000
      pz      :    -0.000000  p :     0.000000
      px      :    -0.000000
      py      :     0.000000
      dz2     :     0.000000  d :     0.000000
      dxz     :     0.000000
      dyz     :    -0.000000
      dx2y2   :     0.000000
      dxy     :     0.000000
      f0      :     0.000000  f :    -0.000000
      f+1     :     0.000000
      f-1     :    -0.000000
      f+2     :    -0.000000
      f-2     :     0.000000
      f+3     :    -0.000000
      f-3     :    -0.000000

 16 N s       :    -0.000000  s :    -0.000000
      pz      :    -0.000000  p :     0.000000
      px      :     0.000000
      py      :     0.000000
      dz2     :     0.000000  d :     0.000000
      dxz     :    -0.000000
      dyz     :     0.000000
      dx2y2   :     0.000000
      dxy     :    -0.000000
      f0      :     0.000000  f :    -0.000000
      f+1     :     0.000000
      f-1     :     0.000000
      f+2     :    -0.000000
      f-2     :     0.000000
      f+3     :    -0.000000
      f-3     :    -0.000000
      g0      :     0.000000  g :     0.000000
      g+1     :    -0.000000
      g-1     :     0.000000
      g+2     :     0.000000
      g-2     :    -0.000000
      g+3     :     0.000000
      g-3     :     0.000000
      g+4     :    -0.000000
      g-4     :    -0.000000

 17 C s       :     0.000000  s :     0.000000
      pz      :     0.000000  p :    -0.000000
      px      :    -0.000000
      py      :     0.000000
      dz2     :     0.000000  d :     0.000000
      dxz     :    -0.000000
      dyz     :     0.000000
      dx2y2   :     0.000000
      dxy     :     0.000000
      f0      :     0.000000  f :     0.000000
      f+1     :     0.000000
      f-1     :    -0.000000
      f+2     :    -0.000000
      f-2     :     0.000000
      f+3     :     0.000000
      f-3     :    -0.000000
      g0      :     0.000000  g :     0.000000
      g+1     :    -0.000000
      g-1     :    -0.000000
      g+2     :     0.000000
      g-2     :     0.000000
      g+3     :     0.000000
      g-3     :    -0.000000
      g+4     :     0.000000
      g-4     :     0.000000

 18 C s       :    -0.000000  s :    -0.000000
      pz      :    -0.000000  p :    -0.000000
      px      :    -0.000000
      py      :    -0.000000
      dz2     :     0.000000  d :     0.000000
      dxz     :     0.000000
      dyz     :     0.000000
      dx2y2   :    -0.000000
      dxy     :     0.000000
      f0      :    -0.000000  f :     0.000000
      f+1     :     0.000000
      f-1     :     0.000000
      f+2     :    -0.000000
      f-2     :     0.000000
      f+3     :    -0.000000
      f-3     :    -0.000000
      g0      :     0.000000  g :     0.000000
      g+1     :    -0.000000
      g-1     :    -0.000000
      g+2     :     0.000000
      g-2     :     0.000000
      g+3     :    -0.000000
      g-3     :    -0.000000
      g+4     :     0.000000
      g-4     :     0.000000

 19 H s       :    -0.000000  s :    -0.000000
      pz      :     0.000000  p :    -0.000000
      px      :    -0.000000
      py      :    -0.000000
      dz2     :     0.000000  d :    -0.000000
      dxz     :    -0.000000
      dyz     :    -0.000000
      dx2y2   :    -0.000000
      dxy     :     0.000000
      f0      :     0.000000  f :    -0.000000
      f+1     :    -0.000000
      f-1     :    -0.000000
      f+2     :    -0.000000
      f-2     :    -0.000000
      f+3     :     0.000000
      f-3     :    -0.000000

 20 O s       :    -0.000000  s :    -0.000000
      pz      :     0.000000  p :     0.000000
      px      :     0.000000
      py      :     0.000000
      dz2     :    -0.000000  d :     0.000000
      dxz     :    -0.000000
      dyz     :     0.000000
      dx2y2   :     0.000000
      dxy     :    -0.000000
      f0      :    -0.000000  f :     0.000000
      f+1     :    -0.000000
      f-1     :     0.000000
      f+2     :     0.000000
      f-2     :     0.000000
      f+3     :     0.000000
      f-3     :    -0.000000
      g0      :    -0.000000  g :     0.000000
      g+1     :     0.000000
      g-1     :     0.000000
      g+2     :     0.000000
      g-2     :     0.000000
      g+3     :     0.000000
      g-3     :    -0.000000
      g+4     :    -0.000000
      g-4     :     0.000000

 21 C s       :    -0.000000  s :    -0.000000
      pz      :     0.000000  p :    -0.000000
      px      :     0.000000
      py      :    -0.000000
      dz2     :     0.000000  d :     0.000000
      dxz     :    -0.000000
      dyz     :     0.000000
      dx2y2   :     0.000000
      dxy     :     0.000000
      f0      :    -0.000000  f :    -0.000000
      f+1     :     0.000000
      f-1     :     0.000000
      f+2     :    -0.000000
      f-2     :    -0.000000
      f+3     :    -0.000000
      f-3     :     0.000000
      g0      :     0.000000  g :    -0.000000
      g+1     :    -0.000000
      g-1     :    -0.000000
      g+2     :    -0.000000
      g-2     :    -0.000000
      g+3     :    -0.000000
      g-3     :     0.000000
      g+4     :     0.000000
      g-4     :     0.000000

 22 C s       :     0.000000  s :     0.000000
      pz      :     0.000000  p :     0.000000
      px      :     0.000000
      py      :     0.000000
      dz2     :     0.000000  d :     0.000000
      dxz     :     0.000000
      dyz     :    -0.000000
      dx2y2   :    -0.000000
      dxy     :    -0.000000
      f0      :     0.000000  f :    -0.000000
      f+1     :    -0.000000
      f-1     :    -0.000000
      f+2     :    -0.000000
      f-2     :    -0.000000
      f+3     :     0.000000
      f-3     :    -0.000000
      g0      :    -0.000000  g :    -0.000000
      g+1     :     0.000000
      g-1     :     0.000000
      g+2     :    -0.000000
      g-2     :    -0.000000
      g+3     :     0.000000
      g-3     :    -0.000000
      g+4     :    -0.000000
      g-4     :     0.000000

 23 C s       :    -0.000000  s :    -0.000000
      pz      :    -0.000000  p :    -0.000000
      px      :     0.000000
      py      :    -0.000000
      dz2     :    -0.000000  d :    -0.000000
      dxz     :     0.000000
      dyz     :    -0.000000
      dx2y2   :    -0.000000
      dxy     :    -0.000000
      f0      :    -0.000000  f :    -0.000000
      f+1     :    -0.000000
      f-1     :    -0.000000
      f+2     :    -0.000000
      f-2     :     0.000000
      f+3     :    -0.000000
      f-3     :     0.000000
      g0      :    -0.000000  g :     0.000000
      g+1     :     0.000000
      g-1     :     0.000000
      g+2     :     0.000000
      g-2     :    -0.000000
      g+3     :     0.000000
      g-3     :    -0.000000
      g+4     :    -0.000000
      g-4     :    -0.000000

 24 C s       :    -0.000000  s :    -0.000000
      pz      :     0.000000  p :     0.000000
      px      :     0.000000
      py      :     0.000000
      dz2     :     0.000000  d :     0.000000
      dxz     :     0.000000
      dyz     :     0.000000
      dx2y2   :     0.000000
      dxy     :     0.000000
      f0      :     0.000000  f :     0.000000
      f+1     :     0.000000
      f-1     :    -0.000000
      f+2     :     0.000000
      f-2     :     0.000000
      f+3     :    -0.000000
      f-3     :     0.000000
      g0      :    -0.000000  g :    -0.000000
      g+1     :    -0.000000
      g-1     :    -0.000000
      g+2     :    -0.000000
      g-2     :    -0.000000
      g+3     :    -0.000000
      g-3     :    -0.000000
      g+4     :     0.000000
      g-4     :    -0.000000

 25 C s       :    -0.000000  s :    -0.000000
      pz      :    -0.000000  p :     0.000000
      px      :     0.000000
      py      :     0.000000
      dz2     :     0.000000  d :     0.000000
      dxz     :    -0.000000
      dyz     :     0.000000
      dx2y2   :     0.000000
      dxy     :     0.000000
      f0      :     0.000000  f :     0.000000
      f+1     :     0.000000
      f-1     :    -0.000000
      f+2     :     0.000000
      f-2     :     0.000000
      f+3     :     0.000000
      f-3     :     0.000000
      g0      :    -0.000000  g :    -0.000000
      g+1     :    -0.000000
      g-1     :    -0.000000
      g+2     :     0.000000
      g-2     :    -0.000000
      g+3     :     0.000000
      g-3     :    -0.000000
      g+4     :     0.000000
      g-4     :     0.000000

 26 C s       :    -0.000000  s :    -0.000000
      pz      :    -0.000000  p :    -0.000000
      px      :    -0.000000
      py      :    -0.000000
      dz2     :    -0.000000  d :     0.000000
      dxz     :    -0.000000
      dyz     :     0.000000
      dx2y2   :     0.000000
      dxy     :    -0.000000
      f0      :     0.000000  f :     0.000000
      f+1     :    -0.000000
      f-1     :     0.000000
      f+2     :    -0.000000
      f-2     :     0.000000
      f+3     :     0.000000
      f-3     :    -0.000000
      g0      :     0.000000  g :    -0.000000
      g+1     :    -0.000000
      g-1     :    -0.000000
      g+2     :    -0.000000
      g-2     :     0.000000
      g+3     :     0.000000
      g-3     :     0.000000
      g+4     :    -0.000000
      g-4     :    -0.000000

 27 H s       :    -0.000000  s :    -0.000000
      pz      :    -0.000000  p :    -0.000000
      px      :    -0.000000
      py      :     0.000000
      dz2     :     0.000000  d :     0.000000
      dxz     :    -0.000000
      dyz     :    -0.000000
      dx2y2   :     0.000000
      dxy     :     0.000000
      f0      :     0.000000  f :     0.000000
      f+1     :    -0.000000
      f-1     :     0.000000
      f+2     :     0.000000
      f-2     :     0.000000
      f+3     :     0.000000
      f-3     :     0.000000

 28 H s       :    -0.000000  s :    -0.000000
      pz      :     0.000000  p :     0.000000
      px      :    -0.000000
      py      :     0.000000
      dz2     :     0.000000  d :    -0.000000
      dxz     :    -0.000000
      dyz     :    -0.000000
      dx2y2   :    -0.000000
      dxy     :    -0.000000
      f0      :     0.000000  f :     0.000000
      f+1     :    -0.000000
      f-1     :     0.000000
      f+2     :    -0.000000
      f-2     :     0.000000
      f+3     :     0.000000
      f-3     :     0.000000

 29 H s       :     0.000000  s :     0.000000
      pz      :     0.000000  p :     0.000000
      px      :     0.000000
      py      :     0.000000
      dz2     :     0.000000  d :     0.000000
      dxz     :    -0.000000
      dyz     :     0.000000
      dx2y2   :     0.000000
      dxy     :    -0.000000
      f0      :    -0.000000  f :    -0.000000
      f+1     :    -0.000000
      f-1     :    -0.000000
      f+2     :    -0.000000
      f-2     :    -0.000000
      f+3     :    -0.000000
      f-3     :     0.000000

 30 H s       :     0.000000  s :     0.000000
      pz      :     0.000000  p :     0.000000
      px      :     0.000000
      py      :    -0.000000
      dz2     :     0.000000  d :    -0.000000
      dxz     :    -0.000000
      dyz     :     0.000000
      dx2y2   :    -0.000000
      dxy     :    -0.000000
      f0      :    -0.000000  f :     0.000000
      f+1     :     0.000000
      f-1     :     0.000000
      f+2     :     0.000000
      f-2     :     0.000000
      f+3     :    -0.000000
      f-3     :    -0.000000

 31 H s       :     0.000000  s :     0.000000
      pz      :     0.000000  p :    -0.000000
      px      :    -0.000000
      py      :    -0.000000
      dz2     :     0.000000  d :    -0.000000
      dxz     :     0.000000
      dyz     :    -0.000000
      dx2y2   :     0.000000
      dxy     :    -0.000000
      f0      :    -0.000000  f :    -0.000000
      f+1     :    -0.000000
      f-1     :    -0.000000
      f+2     :     0.000000
      f-2     :    -0.000000
      f+3     :     0.000000
      f-3     :    -0.000000

 32 Cls       :    -0.000000  s :    -0.000000
      pz      :    -0.000000  p :    -0.000000
      px      :    -0.000000
      py      :     0.000000
      dz2     :     0.000000  d :     0.000000
      dxz     :     0.000000
      dyz     :    -0.000000
      dx2y2   :     0.000000
      dxy     :    -0.000000
      f0      :    -0.000000  f :     0.000000
      f+1     :    -0.000000
      f-1     :    -0.000000
      f+2     :     0.000000
      f-2     :     0.000000
      f+3     :     0.000000
      f-3     :    -0.000000
      g0      :    -0.000000  g :    -0.000000
      g+1     :    -0.000000
      g-1     :     0.000000
      g+2     :    -0.000000
      g-2     :     0.000000
      g+3     :    -0.000000
      g-3     :     0.000000
      g+4     :     0.000000
      g-4     :     0.000000


                      *****************************
                      * MAYER POPULATION ANALYSIS *
                      *****************************

  NA   - Mulliken gross atomic population
  ZA   - Total nuclear charge
  QA   - Mulliken gross atomic charge
  VA   - Mayer's total valence
  BVA  - Mayer's bonded valence
  FA   - Mayer's free valence

  ATOM       NA         ZA         QA         VA         BVA        FA
  0 N      7.1867     7.0000    -0.1867     3.4766     3.4766     0.0000
  1 C      5.9285     6.0000     0.0715     3.7444     3.7444     0.0000
  2 C      6.1102     6.0000    -0.1102     3.8075     3.8075    -0.0000
  3 C      5.7767     6.0000     0.2233     3.8246     3.8246    -0.0000
  4 C      6.1512     6.0000    -0.1512     3.8530     3.8530     0.0000
  5 C      5.9292     6.0000     0.0708     3.7778     3.7778    -0.0000
  6 H      0.8601     1.0000     0.1399     0.9754     0.9754    -0.0000
  7 H      0.8715     1.0000     0.1285     1.0634     1.0634     0.0000
  8 N      7.0567     7.0000    -0.0567     3.2441     3.2441    -0.0000
  9 H      0.8562     1.0000     0.1438     0.9979     0.9979     0.0000
 10 H      0.8662     1.0000     0.1338     0.9779     0.9779    -0.0000
 11 C      6.1262     6.0000    -0.1262     3.8142     3.8142    -0.0000
 12 H      0.8860     1.0000     0.1140     0.9907     0.9907    -0.0000
 13 H      0.8674     1.0000     0.1326     0.9793     0.9793    -0.0000
 14 H      0.8839     1.0000     0.1161     0.9817     0.9817    -0.0000
 15 H      0.7859     1.0000     0.2141     1.1255     1.1255    -0.0000
 16 N      7.2076     7.0000    -0.2076     2.9458     2.9458    -0.0000
 17 C      5.9775     6.0000     0.0225     3.7877     3.7877     0.0000
 18 C      5.8772     6.0000     0.1228     4.0654     4.0654     0.0000
 19 H      0.8491     1.0000     0.1509     1.0172     1.0172     0.0000
 20 O      8.2961     8.0000    -0.2961     2.1484     2.1484     0.0000
 21 C      5.9099     6.0000     0.0901     3.6764     3.6764     0.0000
 22 C      6.0910     6.0000    -0.0910     3.8586     3.8586    -0.0000
 23 C      6.1270     6.0000    -0.1270     3.9077     3.9077    -0.0000
 24 C      6.0779     6.0000    -0.0779     3.9007     3.9007    -0.0000
 25 C      6.1512     6.0000    -0.1512     3.9094     3.9094     0.0000
 26 C      6.0525     6.0000    -0.0525     3.7717     3.7717     0.0000
 27 H      0.8847     1.0000     0.1153     0.9951     0.9951     0.0000
 28 H      0.8949     1.0000     0.1051     0.9887     0.9887    -0.0000
 29 H      0.8963     1.0000     0.1037     0.9866     0.9866    -0.0000
 30 H      0.8905     1.0000     0.1095     0.9861     0.9861     0.0000
 31 H      0.9060     1.0000     0.0940     0.9995     0.9995     0.0000
 32 Cl    17.7678    17.0000    -0.7678     0.4245     0.4245    -0.0000

  Mayer bond orders larger than 0.100000
B(  0-N ,  1-C ) :   1.1764 B(  0-N ,  5-C ) :   1.2270 B(  0-N , 11-C ) :   0.8962 
B(  1-C ,  2-C ) :   1.4857 B(  1-C ,  6-H ) :   0.9554 B(  2-C ,  3-C ) :   1.1929 
B(  2-C ,  7-H ) :   0.9290 B(  3-C ,  4-C ) :   1.1874 B(  3-C ,  8-N ) :   1.2684 
B(  4-C ,  5-C ) :   1.4825 B(  4-C ,  9-H ) :   0.9464 B(  5-C , 10-H ) :   0.9495 
B(  8-N , 15-H ) :   0.7689 B(  8-N , 16-N ) :   1.0430 B( 11-C , 12-H ) :   0.9599 
B( 11-C , 13-H ) :   0.9540 B( 11-C , 14-H ) :   0.9567 B( 15-H , 32-Cl) :   0.2902 
B( 16-N , 17-C ) :   1.7071 B( 17-C , 18-C ) :   1.0370 B( 17-C , 19-H ) :   0.9139 
B( 18-C , 20-O ) :   2.0046 B( 18-C , 21-C ) :   0.9438 B( 21-C , 22-C ) :   1.3353 
B( 21-C , 26-C ) :   1.2889 B( 22-C , 23-C ) :   1.3896 B( 22-C , 27-H ) :   0.9526 
B( 23-C , 24-C ) :   1.3812 B( 23-C , 28-H ) :   0.9583 B( 24-C , 25-C ) :   1.3924 
B( 24-C , 29-H ) :   0.9580 B( 25-C , 26-C ) :   1.3791 B( 25-C , 30-H ) :   0.9577 
B( 26-C , 31-H ) :   0.9560 

-------
TIMINGS
-------

Total SCF time: 0 days 0 hours 4 min 3 sec 

Total time                  ....     243.968 sec
Sum of individual times     ....     243.088 sec  ( 99.6%)

SCF preparation             ....       0.907 sec  (  0.4%)
Fock matrix formation       ....     232.249 sec  ( 95.2%)
  Startup                   ....       0.395 sec  (  0.2% of F)
  Split-RI-J                ....       4.772 sec  (  2.1% of F)
  Chain of spheres X        ....     189.080 sec  ( 81.4% of F)
  XC integration            ....      37.123 sec  ( 16.0% of F)
    Basis function eval.    ....       1.395 sec  (  3.8% of XC)
    Density eval.           ....      15.565 sec  ( 41.9% of XC)
    XC-Functional eval.     ....       0.164 sec  (  0.4% of XC)
    XC-Potential eval.      ....      17.839 sec  ( 48.1% of XC)
Diagonalization             ....       0.000 sec  (  0.0%)
Density matrix formation    ....       0.833 sec  (  0.3%)
Total Energy calculation    ....       0.377 sec  (  0.2%)
Population analysis         ....       1.113 sec  (  0.5%)
Orbital Transformation      ....       1.844 sec  (  0.8%)
Orbital Orthonormalization  ....       0.000 sec  (  0.0%)
DIIS solution               ....       1.860 sec  (  0.8%)
SOSCF solution              ....       3.906 sec  (  1.6%)
Finished LeanSCF after 244.8 sec

Maximum memory used throughout the entire LEANSCF-calculation: 294.5 MB


-------------------------------------------------------------------------------
                          DFT DISPERSION CORRECTION                            
                                                                               
                                DFTD4 V3.4.0                                   
-------------------------------------------------------------------------------
The PW6B95 functional is recognized
Active option DFTDOPT                   ...         5   

-------------------------   ----------------
Dispersion correction           -0.034767045
-------------------------   ----------------


-------------------------   --------------------
FINAL SINGLE POINT ENERGY     -1243.307085436369
-------------------------   --------------------


           ************************************************************
           *        Program running with 12 parallel MPI-processes    *
           *              working on a common directory               *
           ************************************************************

------------------------------------------------------------------------------
                              ORCA PROPERTY CALCULATIONS
------------------------------------------------------------------------------

GBWName                                 ... orca.gbw
Number of atoms                         ...     33
Number of basis functions               ...   1516
Max core memory                         ...   1024 MB

Electric properties:
Dipole moment                           ... YES
Quadrupole moment                       ...  NO
Static polarizability (Dipole/Dipole)   ...  NO
Static polarizability (Dipole/Quad.)    ...  NO
Static polarizability (Quad./Quad.)     ...  NO
Static polarizability (Velocity)        ...  NO

Atomic electric properties:
Dipole moment                           ...  NO
Quadrupole moment                       ...  NO
Static polarizability                   ...  NO

Choice of electric origin               ... Center of mass
Position of electric origin             ...    -0.000024    -0.000020    -0.000001

General magnetic properties:
Magnetizability                         ...  NO

EPR properties:
g-Tensor (aka g-matrix)                 ...  NO
Zero-Field splitting spin-orbit         ...  NO
Zero-field splitting spin-spin          ...  NO
Hyperfine couplings                     ...  NO (   0 nuclei)
Quadrupole couplings                    ...  NO (   0 nuclei)
Contact density                         ...  NO (   0 nuclei)

NMR properties:
Chemical shifts                         ...  NO (   0 nuclei)
Spin-rotation constants                 ...  NO (   0 nuclei)
Spin-spin couplings                     ...  NO (   0 nuclei,    0 pairs)

Choice of magnetic origin               ... GIAO
Position of magnetic origin             ...     0.000000     0.000000     0.000000

Properties with geometric perturbations:
SCF Hessian                             ...  NO
IR spectrum                             ...  NO
VCD spectrum                            ...  NO
X-ray spectroscopy properties:
SCF XES/XAS/RIXS spectra                ...  NO


-------------
DIPOLE MOMENT
-------------

Method             : SCF
Type of density    : Electron Density
Multiplicity       :   1
Irrep              :   0
Energy             : -1243.2723183912928562 Eh
Relativity type    : 
Basis              : AO
                                X                 Y                 Z
Electronic contribution:      2.216920600      15.269473891      -0.051552510
Nuclear contribution   :     -4.381574571     -22.385649832       0.255773926
                        -----------------------------------------
Total Dipole Moment    :     -2.164653971      -7.116175941       0.204221416
                        -----------------------------------------
Magnitude (a.u.)       :      7.440926906
Magnitude (Debye)      :     18.913333129


--------------------
Rotational spectrum 
--------------------
 
Rotational constants in cm-1:             0.013487             0.006197             0.004364 
Rotational constants in MHz :           404.318497           185.777838           130.818869 

Dipole components along the rotational axes: 
x,y,z [a.u.] :    -2.164661     7.116174     0.204220 
x,y,z [Debye]:    -5.502131    18.087876     0.519085 

 

Dipole moment calculation done in   0.1 sec 

Maximum memory used throughout the entire PROP-calculation: 186.8 MB

--------------------------------
SUGGESTED CITATIONS FOR THIS RUN
--------------------------------

Below you find a list of papers that are relevant to this ORCA run
We neither can nor want to force you to cite these papers, but we appreciate if you do
You receive ORCA, which is the product of decades of hard work by many enthusiastic individuals, for free
The only thing we kindly ask in return is that you cite our papers,
We deeply appreciate it, if you show your appreciation for ORCA by not just citing the generic ORCA reference.

Please note that relegating all ORCA citations to the supporting information does *not* help us.
SI sections are not indexed - citations you put there will not count into any citation statistics
But we need these citations in order to attract the funding resources that allow us to do what we are doing

Therefore, if you are a happy ORCA user, please consider citing a few of the papers listed below in the main body of your paper

In addition to the list printed below, the program has created the file orca.bibtex that contains the list in bibtex format
You can import this file easily into all common literature databanks and citation aid programs


List of essential papers. We consider these as the minimum necessary citations

  1. Neese,F.
     Software update: the ORCA program system, version 5.0
     WIRES Comput. Molec. Sci., 2022 12(1)e1606
     doi.org/10.1002/wcms.1606

List of papers to cite with high priority. The work reported in these papers was absolutely
necessary for this run to complete.
Our perspective: the developers of density functionals and basis sets usually get cited in chemistry papers
Good! But without the algorithms to do something with them, the functionals or basis sets would not do anything.
Hence, in our opinion, the algorithm design and method developments papers are equally worthy of getting cited

  1. Neese,F.
     An improvement of the resolution of the identity approximation for the formation of the Coulomb matrix
     J. Comp. Chem., 2003 24(14)1740-1747
     doi.org/10.1002/jcc.10318
  2. Neese,F.; Wennmohs,F.; Hansen,A.; Becker,U.
     Efficient, approximate and parallel Hartree-Fock and hybrid DFT calculations. A 'chain-of-spheres' algorithm for the Hartree-Fock exchange
     Chem. Phys., 2009 356(1-3)98-109
     doi.org/10.1016/j.chemphys.2008.10.036
  3. Helmich-Paris,B.; de Souza,B.; Neese,F.; Izsák,R.
     An improved chain of spheres for exchange algorithm
     J. Chem. Phys., 2021 155 104109
     doi.org/doi: 10.1063/5.0058766.
  4. Neese,F.
     The SHARK Integral Generation and Digestion System
     J. Comp. Chem., 2022  1-16
     doi.org/10.1002/jcc.26942
  5. Caldeweyher,E.; Bannwarth,C.; Grimme,S.
     Extension of the D3 dispersion coefficient model
     J. Chem. Phys., 2017 147 034112
     doi.org/10.1063/1.4993215
  6. Caldeweyher,E.; Ehlert,S.; Hansen,A.; Neugebauer,H.; Spicher,S.; Bannwarth,C.; Grimme,S.
     A generally applicable atomic-charge dependent London dispersion correction
     J. Chem. Phys., 2019 150 154122
     doi.org/10.1063/1.5090222
  7. Caldeweyher,E.; Mewes,J.; Ehlert,S.; Grimme,S.
     Extension and evaluation of the D4 London-dispersion model for periodic systems
     Phys. Chem. Chem. Phys., 2020 22(16)8499-8512
     doi.org/10.1039/D0CP00502A
  8. Wittmann,L.; Gordiy,I.; Friede,M.; Helmich-Paris,B.; Grimme,S.; Hansen,A.; Bursch,M.
     Extension of the D3 and D4 London Dispersion Corrections to the full Actinides Series
     Phys. Chem. Chem. Phys., 2024 26(32)21379-21394
     doi.org/https://doi.org/10.1039/D4CP01514B 

List of suggested additional citations. These are papers that are important in the 'surrounding' of 
of this run, or papers that preceded the highly important papers. If you like your results we are grateful for a citation.

  1. Izsak,R.; Neese,F.
     An overlap fitted chain of spheres exchange method
     J. Chem. Phys., 2011 135 144105
     doi.org/10.1063/1.3646921
  2. Izsak,R.; Hansen,A.; Neese,F.
     The resolution of identity and chain of spheres approximations for the LPNO-CCSD singles Fock term
     Molec. Phys., 2012 110 2413-2417
     doi.org/10.1080/00268976.2012.687466
  3. Neese,F.
     The ORCA program system
     WIRES Comput. Molec. Sci., 2012 2(1)73-78
     doi.org/10.1002/wcms.81
  4. Izsak,R.; Neese,F.; Klopper,W.
     Robust fitting techniques in the chain of spheres approximation to the Fock exchange: The role of the complementary space
     J. Chem. Phys., 2013 139 
     doi.org/10.1063/1.4819264
  5. Neese,F.
     Software update: the ORCA program system, version 4.0
     WIRES Comput. Molec. Sci., 2018 8(1)1-6
     doi.org/10.1002/wcms.1327
  6. Neese,F.; Wennmohs,F.; Becker,U.; Riplinger,C.
     The ORCA quantum chemistry program package
     J. Chem. Phys., 2020 152 Art. No. L224108
     doi.org/10.1063/5.0004608

List of optional additional citations

  1. Neese,F.
     Approximate second-order SCF convergence for spin unrestricted wavefunctions
     Chem. Phys. Lett., 2000 325(1-3)93-98
     doi.org/10.1016/s0009-2614(00)00662-x

Timings for individual modules:

Sum of individual times          ...      266.426 sec (=   4.440 min)
Startup calculation              ...       13.145 sec (=   0.219 min)   4.9 %
SCF iterations                   ...      251.929 sec (=   4.199 min)  94.6 %
Property calculations            ...        1.353 sec (=   0.023 min)   0.5 %
                             ****ORCA TERMINATED NORMALLY****
TOTAL RUN TIME: 0 days 0 hours 4 minutes 27 seconds 203 msec
