# Supplementary material for: Photovermellogens: Minimalistic Pyridinium-Based Acylhydrazones with Photoswitchable Basicity for Operation in Aqueous Media
Source: J Org Chem. 2026 May 4;91(19):6559–65. doi: 10.1021/acs.joc.5c02962 (PMC13185115; doi:10.1021/acs.joc.5c02962)
Supplement: Supplementary file 3 [file jo5c02962_si_003.zip › thermodynamics/epahcl/coord.xyz]

  33
      -1239.39896900
 N         -3.8092454424       -2.0866293646        0.1336641898
 C         -4.1805694890       -0.7939817576        0.0514512086
 C         -3.2643326209        0.2118178198        0.0076777067
 C         -1.8909911015       -0.0974435171        0.0503720276
 C         -1.5261714134       -1.4514292474        0.1390755776
 C         -2.5039120985       -2.4032244381        0.1784647079
 H         -5.2427219703       -0.5989348363        0.0211031587
 H         -3.5963882477        1.2394048624       -0.0602635227
 N         -0.9996208710        0.9090975348        0.0004210984
 H         -0.4922975026       -1.7586198149        0.1740301179
 H         -2.2633260467       -3.4540929402        0.2444635379
 C         -4.8371071434       -3.1255011790        0.2049862751
 H         -4.3765206504       -4.0965529941        0.0586573600
 H         -5.3212678876       -3.0974884014        1.1782001165
 H         -5.5740587888       -2.9585943099       -0.5753844654
 H         -1.3482020769        1.8981506446       -0.0705678923
 N          0.2978486330        0.6458056884        0.0466184244
 C          1.1085825637        1.6298125649       -0.0090560962
 C          2.5609366300        1.3967901617        0.1090431215
 H          0.7798953323        2.6674597874       -0.0783298685
 O          3.2816213397        2.3480591314        0.3422695208
 C          3.1199584537        0.0250415412       -0.0150624764
 C          4.2228538338       -0.3073739584        0.7726048261
 C          4.8076304616       -1.5586877285        0.6679923694
 C          4.3165726160       -2.4808421502       -0.2479365164
 C          3.2367526348       -2.1476746406       -1.0540523869
 C          2.6334382906       -0.9043882102       -0.9343246933
 H          4.6137056389        0.4084815503        1.4840831846
 H          5.6500888749       -1.8135372527        1.2973301261
 H          4.7781214543       -3.4558140147       -0.3359546216
 H          2.8612922533       -2.8572979682       -1.7794109595
 H          1.7991334315       -0.6592380734       -1.5759957156
 Cl        -2.1226809377        3.7452514475       -0.1986559421
