# Supplementary material for: Photovermellogens: Minimalistic Pyridinium-Based Acylhydrazones with Photoswitchable Basicity for Operation in Aqueous Media
Source: J Org Chem. 2026 May 4;91(19):6559–65. doi: 10.1021/acs.joc.5c02962 (PMC13185115; doi:10.1021/acs.joc.5c02962)
Supplement: Supplementary file 3 [file jo5c02962_si_003.zip › spectra/syn_epah/tddft/orca.out]

                                 *****************
                                 * O   R   C   A *
                                 *****************

                                            #,                                       
                                            ###                                      
                                            ####                                     
                                            #####                                    
                                            ######                                   
                                           ########,                                 
                                     ,,################,,,,,                         
                               ,,#################################,,                 
                          ,,##########################################,,             
                       ,#########################################, ''#####,          
                    ,#############################################,,   '####,        
                  ,##################################################,,,,####,       
                ,###########''''           ''''###############################       
              ,#####''   ,,,,##########,,,,          '''####'''          '####       
            ,##' ,,,,###########################,,,                        '##       
           ' ,,###''''                  '''############,,,                           
         ,,##''                                '''############,,,,        ,,,,,,###''
      ,#''                                            '''#######################'''  
     '                                                          ''''####''''         
             ,#######,   #######,   ,#######,      ##                                
            ,#'     '#,  ##    ##  ,#'     '#,    #''#        ,####,   ,####,        
            ##       ##  ##   ,#'  ##            #'  '#       #'       #'  '#        
            ##       ##  #######   ##           ,######,      #####,   #    #        
            '#,     ,#'  ##    ##  '#,     ,#' ,#      #,     #,   #   #,  ,#        
             '#######'   ##     ##  '#######'  #'      '#     '####' # '####'        


                #########################################################
                #                        -***-                          #
                #          Department of theory and spectroscopy        #
                #                                                       #
                #                      Frank Neese                      #
                #                                                       #
                #     Directorship, Architecture, Infrastructure        #
                #                    SHARK, DRIVERS                     #
                #        Core code/Algorithms in most modules           #
                #                                                       #
                #        Max Planck Institute fuer Kohlenforschung      #
                #                Kaiser Wilhelm Platz 1                 #
                #                 D-45470 Muelheim/Ruhr                 #
                #                      Germany                          #
                #                                                       #
                #                  All rights reserved                  #
                #                        -***-                          #
                #########################################################


                         Program Version 6.0.1  -  RELEASE   -


 With contributions from (in alphabetic order):
[Max-Planck-Institut fuer Kohlenforschung]                               
  Daniel Aravena         : Magnetic Suceptibility                        
  Michael Atanasov       : Ab Initio Ligand Field Theory (pilot matlab implementation)
  Alexander A. Auer      : GIAO ZORA, VPT2 properties, NMR spectrum      
  Ute Becker             : All parallelization in ORCA, NUMFREQ, NUMCALC 
  Giovanni Bistoni       : ED, misc. LED, open-shell LED, HFLD           
  Martin Brehm           : Molecular dynamics                            
  Dmytro Bykov           : pre 5.0 version of the SCF Hessian            
  Marcos Casanova-Páez   : Triplet and SCS-CIS(D). UHF-(DLPNO)-IP/EA/STEOM-CCSD. UHF-CVS-IP/STEOM-CCSD   
  Vijay G. Chilkuri      : MRCI spin determinant printing, contributions to CSF-ICE 
  Pauline Colinet        : FMM embedding                                 
  Dipayan Datta          : RHF DLPNO-CCSD density                        
  Achintya Kumar Dutta   : EOM-CC, STEOM-CC                              
  Nicolas Foglia         : Exact transition moments, OPA infrastructure, MCD improvements    
  Dmitry Ganyushin       : Spin-Orbit,Spin-Spin,Magnetic field MRCI      
  Miquel Garcia-Rates    : C-PCM and meta-GGA Hessian, CCSD/C-PCM, Gaussian charge scheme 
  Tiago L. C. Gouveia    : GS-ROHF, GS-ROCIS                             
  Yang Guo               : DLPNO-NEVPT2, F12-NEVPT2, CIM, IAO-localization        
  Andreas Hansen         : Spin unrestricted coupled pair/coupled cluster methods 
  Ingolf Harden          : AUTO-CI MPn and infrastructure                
  Benjamin Helmich-Paris : MC-RPA, TRAH-(SCF,CASSCF), AVAS, COSX integrals, SCF dyn. polar. 
  Lee Huntington         : MR-EOM, pCC                                   
  Robert Izsak           : Overlap fitted RIJCOSX, COSX-SCS-MP3, EOM     
  Riya Kayal             : Wick's Theorem for AUTO-CI, AUTO-CI UHF-CCSDT 
  Emily Kempfer          : AUTO-CI, RHF CISDT and CCSDT                  
  Christian Kollmar      : KDIIS, OOCD, Brueckner-CCSD(T), CCSD density, CASPT2, CASPT2-K, improved NEVPT2 
  Axel Koslowski         : Symmetry handling                             
  Simone Kossmann        : meta-GGA functionals, TD-DFT gradient, OOMP2, (MP2 Hessian; deprecated post 5.0) 
  Lucas Lang             : DCDCAS                                        
  Marvin Lechner         : AUTO-CI (C++ implementation), FIC-MRCC        
  Spencer Leger          : CASSCF response                               
  Dagmar Lenk            : GEPOL surface, SMD, ORCA-2-JSON               
  Dimitrios Liakos       : Extrapolation schemes; Compound Job, initial MDCI parallelization 
  Dimitrios Manganas     : Further ROCIS development; embedding schemes. LFT, Crystal Embedding 
  Dimitrios Pantazis     : SARC Basis sets                               
  Anastasios Papadopoulos: AUTO-CI, single reference methods and gradients 
  Taras Petrenko         : pre 6.0 DFT Hessian and TD-DFT gradient, (ASA, deprecated), ECA, 1-Electron XAS/XES, NRVS 
  Peter Pinski           : DLPNO-MP2, DLPNO-MP2 Gradient                 
  Christoph Reimann      : Effective Core Potentials                     
  Marius Retegan         : Local ZFS, SOC                                
  Christoph Riplinger    : Optimizer, TS searches, QM/MM, DLPNO-CCSD(T), (RO)-DLPNO pert. Triples 
  Michael Roemelt        : Original ROCIS implementation                 
  Masaaki Saitow         : Open-shell DLPNO-CCSD energy and density      
  Barbara Sandhoefer     : DKH picture change effects                    
  Kantharuban Sivalingam : CASSCF convergence/infrastructure, NEVPT2 and variants, FIC-MRCI 
  Bernardo de Souza      : ESD, SOC TD-DFT                               
  Georgi L. Stoychev     : AutoAux, RI-MP2 NMR, DLPNO-MP2 response, X2C  
  Van Anh Tran           : RI-MP2 g-tensors                              
  Willem Van den Heuvel  : Paramagnetic NMR                              
  Zikuan Wang            : NOTCH, Electric field optimization            
  Frank Wennmohs         : Technical directorship and infrastructure     
  Hang Xu                : AUTO-CI-Response properties                   
                                                                         
[FACCTs GmbH]                                                            
  Markus Bursch, Miquel Garcia-Rates, Christoph Riplinger, Bernardo de Souza, Georgi L. Stoychev 
                                                                 
  APM, Basis sets (HGBS, AHGBS, def-TZVP (Ac-Lr), def2-XVPD (La-Lu)), CI-OPT, improved COSX, DLPNO-Multilevel,           
  DOCKER, DRACO, updates on ESD, GOAT, IRC, LR-CPCM, MBIS, meta-GGA TD-DFT gradient, ML-optimized integration grids, 
  MM, NACMEs, nearIR, NEB, NEB-TS, NL-DFT gradient (VV10), 2- and 3-layer-ONIOM, interface openCOSMO-RS, QMMM,   
  Crystal-QMMM, SF, symmetry and pop. for TD-DFT, r2SCAN hybrids, SOLVATOR                                   
                                                                         
[Other institutions]                                                     
  V. Asgeirsson          : NEB                                           
  Christoph Bannwarth    : sTDA-DFT, sTD-DFT, PBEh-3c, B97-3c, D3        
  Sebastian Ehlert       : rSCAN, r2SCAN, r2SCAN-3c, D4, dhf basis sets  
  Marvin Friede          : D4 for Fr, Ra, Ac-Lr                          
  Lars Goerigk           : TD-DFT with DH, B97 family of functionals     
  Stefan Grimme          : VdW corrections, initial TS optimization, DFT functionals, gCP, sTDA/sTD-DF 
  Waldemar Hujo          : DFT-NL                                        
  H. Jonsson             : NEB                                           
  Holger Kruse           : gCP                                           
  Marcel Mueller         : wB97X-3c, vDZP basis set                      
  Hagen Neugebauer       : wr2SCAN                                       
  Tobias Risthaus        : range-separated hybrid DFT                    
  Lukas Wittmann         : regularized MP2, r2SCAN double-hybrids, wr2SCAN        
                                                                         
We gratefully acknowledge several colleagues who have allowed us to      
interface, adapt or use parts of their codes:                            
  Ed Valeev, F. Pavosevic, A. Kumar             : LibInt (2-el integral package), F12 methods 
  Garnet Chan, S. Sharma, J. Yang, R. Olivares  : DMRG                   
  Ulf Ekstrom                                   : XCFun DFT Library      
  Mihaly Kallay                                 : mrcc  (arbitrary order and MRCC methods)
  Frank Weinhold                                : gennbo (NPA and NBO analysis)           
  Simon Mueller                                 : openCOSMO-RS                            
  Christopher J. Cramer and Donald G. Truhlar   : smd solvation model                     
  S Lehtola, MJT Oliveira, MAL Marques          : LibXC Library                           
  Liviu Ungur et al                             : ANISO software                          


 Your calculation uses the libint2 library for the computation of 2-el integrals
 For citations please refer to: http://libint.valeyev.net

 Your ORCA version has been built with support for libXC version: 6.2.2
 For citations please refer to: https://libxc.gitlab.io

 This ORCA versions uses:
   CBLAS   interface :  Fast vector & matrix operations
   LAPACKE interface :  Fast linear algebra routines
   SCALAPACK package :  Parallel linear algebra routines
   Shared memory     :  Shared parallel matrices
   BLAS/LAPACK       :  OpenBLAS 0.3.27  USE64BITINT DYNAMIC_ARCH NO_AFFINITY SkylakeX SINGLE_THREADED
        Core in use  :  SkylakeX
   Copyright (c) 2011-2014, The OpenBLAS Project


***************************************
The coordinates will be read from file: coord.xyz
***************************************


================================================================================

----- Orbital basis set information -----
Your calculation utilizes the basis: def2-TZVP
   F. Weigend and R. Ahlrichs, Phys. Chem. Chem. Phys. 7, 3297 (2005).

----- AuxJ basis set information -----
Your calculation utilizes the auxiliary basis: def2/J
   F. Weigend, Phys. Chem. Chem. Phys. 8, 1057 (2006).

================================================================================
                                        WARNINGS
                       Please study these warnings very carefully!
================================================================================

INFO   : Checking CIS options ...

WARNING: CIS/ROCIS methods need fully converged wavefunctions
  ===> : Setting SCFConvForced true
         You can overwrite this default with %scf ConvForced false 


================================================================================
                                       INPUT FILE
================================================================================
NAME = orca.inp
|  1> !RKS BHLYP def2-TZVP RIJCOSX def2/J tightscf CPCM(water)
|  2> %tddft
|  3> 
|  4> tda false
|  5> nroots 40
|  6> 
|  7> DoNTO true # flag to turn on generation of natural transition orbitals
|  8> NTOStates 1,2,3 # States to consider for NTO analysis; 
|  9> NTOThresh 1e-4 # threshold for printing occupation numbers
| 10> end
| 11> %pal nprocs 8 end
| 12> * XYZFILE 1 1 coord.xyz
| 13> 
| 14>                          ****END OF INPUT****
================================================================================

                       ****************************
                       * Single Point Calculation *
                       ****************************

---------------------------------
CARTESIAN COORDINATES (ANGSTROEM)
---------------------------------
  N     -5.176192    0.413074    0.518921
  C     -4.904470    0.479613   -0.796527
  C     -3.625661    0.425713   -1.266105
  C     -2.560511    0.298884   -0.360712
  C     -2.864830    0.230390    1.007047
  C     -4.170531    0.291674    1.401576
  H     -5.749314    0.576291   -1.462648
  H     -3.454805    0.479350   -2.332409
  N     -1.291898    0.245280   -0.824644
  H     -2.094039    0.128968    1.754874
  H     -4.444231    0.242702    2.445085
  C     -6.561676    0.525140    0.979689
  H     -6.641541    0.111352    1.979469
  H     -6.859877    1.570747    0.993305
  H     -7.209975   -0.032606    0.310710
  H     -1.125808    0.299196   -1.826316
  N     -0.277587    0.114692    0.017029
  C      0.904044    0.062365   -0.454447
  C      2.019983   -0.060469    0.522393
  H      1.105736    0.130558   -1.521506
  O      1.814078    0.052848    1.712237
  C      3.383153   -0.300445   -0.010575
  C      4.475856   -0.062206    0.826904
  C      5.764699   -0.291392    0.380011
  C      5.979667   -0.778810   -0.904570
  C      4.900984   -1.032214   -1.739310
  C      3.608725   -0.788799   -1.298387
  H      4.313592    0.315084    1.827642
  H      6.604550   -0.091688    1.032162
  H      6.988023   -0.961458   -1.252449
  H      5.063490   -1.420019   -2.735944
  H      2.786359   -1.006870   -1.966342

----------------------------
CARTESIAN COORDINATES (A.U.)
----------------------------
  NO LB      ZA    FRAG     MASS         X           Y           Z
   0 N     7.0000    0    14.007   -9.781585    0.780596    0.980619
   1 C     6.0000    0    12.011   -9.268104    0.906338   -1.505219
   2 C     6.0000    0    12.011   -6.851507    0.804481   -2.392592
   3 C     6.0000    0    12.011   -4.838664    0.564809   -0.681646
   4 C     6.0000    0    12.011   -5.413743    0.435374    1.903042
   5 C     6.0000    0    12.011   -7.881162    0.551185    2.648595
   6 H     1.0000    0     1.008  -10.864628    1.089032   -2.764005
   7 H     1.0000    0     1.008   -6.528634    0.905840   -4.407613
   8 N     7.0000    0    14.007   -2.441333    0.463512   -1.558352
   9 H     1.0000    0     1.008   -3.957160    0.243714    3.316231
  10 H     1.0000    0     1.008   -8.398379    0.458640    4.620541
  11 C     6.0000    0    12.011  -12.399772    0.992370    1.851344
  12 H     1.0000    0     1.008  -12.550693    0.210424    3.740655
  13 H     1.0000    0     1.008  -12.963289    2.968281    1.877074
  14 H     1.0000    0     1.008  -13.624879   -0.061616    0.587158
  15 H     1.0000    0     1.008   -2.127469    0.565398   -3.451236
  16 N     7.0000    0    14.007   -0.524564    0.216736    0.032180
  17 C     6.0000    0    12.011    1.708395    0.117853   -0.858780
  18 C     6.0000    0    12.011    3.817214   -0.114270    0.987180
  19 H     1.0000    0     1.008    2.089539    0.246719   -2.875229
  20 O     8.0000    0    15.999    3.428111    0.099869    3.235660
  21 C     6.0000    0    12.011    6.393232   -0.567759   -0.019984
  22 C     6.0000    0    12.011    8.458142   -0.117552    1.562623
  23 C     6.0000    0    12.011   10.893703   -0.550650    0.718117
  24 C     6.0000    0    12.011   11.299932   -1.471738   -1.709390
  25 C     6.0000    0    12.011    9.261518   -1.950601   -3.286819
  26 C     6.0000    0    12.011    6.819502   -1.490613   -2.453595
  27 H     1.0000    0     1.008    8.151507    0.595422    3.453743
  28 H     1.0000    0     1.008   12.480790   -0.173264    1.950504
  29 H     1.0000    0     1.008   13.205449   -1.816893   -2.366786
  30 H     1.0000    0     1.008    9.568610   -2.683446   -5.170184
  31 H     1.0000    0     1.008    5.265456   -1.902708   -3.715848

--------------------------------
INTERNAL COORDINATES (ANGSTROEM)
--------------------------------
 N      0   0   0     0.000000000000     0.00000000     0.00000000
 C      1   0   0     1.344866372891     0.00000000     0.00000000
 C      2   1   0     1.363363371946   121.63118135     0.00000000
 C      3   2   1     1.403698239494   119.54922954   359.94181962
 C      4   3   2     1.402877155170   117.94762937     0.08964059
 C      1   2   3     1.343566264819   119.72381142     0.06390947
 H      2   1   3     1.080196699813   116.71690808   179.90716836
 H      3   2   1     1.081236095316   119.07325447   179.78590643
 N      4   3   2     1.351845045449   119.62517815   179.99934903
 H      5   4   3     1.078726355108   121.70092374   179.77138697
 H      6   1   2     1.079916770255   116.69205198   179.99677485
 C      1   2   3     1.464388481600   119.67880048   177.73064917
 H     12   1   2     1.084969518624   109.29307406   160.18560905
 H     12   1   2     1.087383815695   109.69345615   280.33671236
 H     12   1   2     1.085773208184   109.37423943    40.75596120
 H      9   4   3     1.016778392627   119.29295341     0.09521299
 N      9   4   3     1.324497597231   120.29716481   180.55426876
 C     17   9   4     1.273294666791   118.64813635   179.73239830
 C     18  17   9     1.488161389681   117.14422598   178.95233380
 H     18  17   9     1.088092586290   122.17899289     0.57648158
 O     19  18  17     1.212833948358   120.59357819   351.13814162
 C     19  18  17     1.483197752258   117.81879646   172.18218426
 C     22  19  18     1.397186634804   118.41195119   162.97047224
 C     23  22  19     1.383241202679   120.45068727   179.01343375
 C     24  23  22     1.390661063238   120.03541993   359.15396292
 C     25  24  23     1.387284971323   119.97604406     0.15619781
 C     26  25  24     1.386938258328   120.07428803     0.57131876
 H     23  22  19     1.081736456273   119.78060233   358.29141623
 H     24  23  22     1.081910928461   119.86537450   179.21945295
 H     25  24  23     1.082202110088   120.00793056   180.22854665
 H     26  25  24     1.081702127017   120.20271639   180.56633572
 H     27  26  25     1.081667693343   118.46845791   180.72552280

---------------------------
INTERNAL COORDINATES (A.U.)
---------------------------
 N      0   0   0     0.000000000000     0.00000000     0.00000000
 C      1   0   0     2.541429131484     0.00000000     0.00000000
 C      2   1   0     2.576383393997   121.63118135     0.00000000
 C      3   2   1     2.652605247311   119.54922954   359.94181962
 C      4   3   2     2.651053622805   117.94762937     0.08964059
 C      1   2   3     2.538972283283   119.72381142     0.06390947
 H      2   1   3     2.041275933412   116.71690808   179.90716836
 H      3   2   1     2.043240106257   119.07325447   179.78590643
 N      4   3   2     2.554616911397   119.62517815   179.99934903
 H      5   4   3     2.038497384598   121.70092374   179.77138697
 H      6   1   2     2.040746943211   116.69205198   179.99677485
 C      1   2   3     2.767293183892   119.67880048   177.73064917
 H     12   1   2     2.050295253852   109.29307406   160.18560905
 H     12   1   2     2.054857614123   109.69345615   280.33671236
 H     12   1   2     2.051814007017   109.37423943    40.75596120
 H      9   4   3     1.921432700954   119.29295341     0.09521299
 N      9   4   3     2.502937723804   120.29716481   180.55426876
 C     17   9   4     2.406178208017   118.64813635   179.73239830
 C     18  17   9     2.812217469573   117.14422598   178.95233380
 H     18  17   9     2.056196996438   122.17899289     0.57648158
 O     19  18  17     2.291924008320   120.59357819   351.13814162
 C     19  18  17     2.802837554216   117.81879646   172.18218426
 C     22  19  18     2.640300097755   118.41195119   162.97047224
 C     23  22  19     2.613947050219   120.45068727   179.01343375
 C     24  23  22     2.627968554628   120.03541993   359.15396292
 C     25  24  23     2.621588665505   119.97604406     0.15619781
 C     26  25  24     2.620933472897   120.07428803     0.57131876
 H     23  22  19     2.044185651434   119.78060233   358.29141623
 H     24  23  22     2.044515356088   119.86537450   179.21945295
 H     25  24  23     2.045065609618   120.00793056   180.22854665
 H     26  25  24     2.044120778542   120.20271639   180.56633572
 H     27  26  25     2.044055708328   118.46845791   180.72552280

---------------------
BASIS SET INFORMATION
---------------------
There are 4 groups of distinct atoms

 Group   1 Type N   : 11s6p2d1f contracted to 5s3p2d1f pattern {62111/411/11/1}
 Group   2 Type C   : 11s6p2d1f contracted to 5s3p2d1f pattern {62111/411/11/1}
 Group   3 Type H   : 5s1p contracted to 3s1p pattern {311/1}
 Group   4 Type O   : 11s6p2d1f contracted to 5s3p2d1f pattern {62111/411/11/1}

Atom   0N    basis set group =>   1
Atom   1C    basis set group =>   2
Atom   2C    basis set group =>   2
Atom   3C    basis set group =>   2
Atom   4C    basis set group =>   2
Atom   5C    basis set group =>   2
Atom   6H    basis set group =>   3
Atom   7H    basis set group =>   3
Atom   8N    basis set group =>   1
Atom   9H    basis set group =>   3
Atom  10H    basis set group =>   3
Atom  11C    basis set group =>   2
Atom  12H    basis set group =>   3
Atom  13H    basis set group =>   3
Atom  14H    basis set group =>   3
Atom  15H    basis set group =>   3
Atom  16N    basis set group =>   1
Atom  17C    basis set group =>   2
Atom  18C    basis set group =>   2
Atom  19H    basis set group =>   3
Atom  20O    basis set group =>   4
Atom  21C    basis set group =>   2
Atom  22C    basis set group =>   2
Atom  23C    basis set group =>   2
Atom  24C    basis set group =>   2
Atom  25C    basis set group =>   2
Atom  26C    basis set group =>   2
Atom  27H    basis set group =>   3
Atom  28H    basis set group =>   3
Atom  29H    basis set group =>   3
Atom  30H    basis set group =>   3
Atom  31H    basis set group =>   3
---------------------------------
AUXILIARY/J BASIS SET INFORMATION
---------------------------------
There are 4 groups of distinct atoms

 Group   1 Type N   : 12s5p4d2f1g contracted to 6s4p3d1f1g pattern {711111/2111/211/2/1}
 Group   2 Type C   : 12s5p4d2f1g contracted to 6s4p3d1f1g pattern {711111/2111/211/2/1}
 Group   3 Type H   : 5s2p1d contracted to 3s1p1d pattern {311/2/1}
 Group   4 Type O   : 12s5p4d2f1g contracted to 6s4p3d1f1g pattern {711111/2111/211/2/1}

Atom   0N    basis set group =>   1
Atom   1C    basis set group =>   2
Atom   2C    basis set group =>   2
Atom   3C    basis set group =>   2
Atom   4C    basis set group =>   2
Atom   5C    basis set group =>   2
Atom   6H    basis set group =>   3
Atom   7H    basis set group =>   3
Atom   8N    basis set group =>   1
Atom   9H    basis set group =>   3
Atom  10H    basis set group =>   3
Atom  11C    basis set group =>   2
Atom  12H    basis set group =>   3
Atom  13H    basis set group =>   3
Atom  14H    basis set group =>   3
Atom  15H    basis set group =>   3
Atom  16N    basis set group =>   1
Atom  17C    basis set group =>   2
Atom  18C    basis set group =>   2
Atom  19H    basis set group =>   3
Atom  20O    basis set group =>   4
Atom  21C    basis set group =>   2
Atom  22C    basis set group =>   2
Atom  23C    basis set group =>   2
Atom  24C    basis set group =>   2
Atom  25C    basis set group =>   2
Atom  26C    basis set group =>   2
Atom  27H    basis set group =>   3
Atom  28H    basis set group =>   3
Atom  29H    basis set group =>   3
Atom  30H    basis set group =>   3
Atom  31H    basis set group =>   3


           ************************************************************
           *        Program running with 8 parallel MPI-processes     *
           *              working on a common directory               *
           ************************************************************
------------------------------------------------------------------------------
                             ORCA STARTUP CALCULATIONS
                           -- RI-GTO INTEGRALS CHOSEN --
------------------------------------------------------------------------------
------------------------------------------------------------------------------
                   ___                                                        
                  /   \      - P O W E R E D   B Y -                         
                 /     \                                                     
                 |  |  |   _    _      __       _____    __    __             
                 |  |  |  | |  | |    /  \     |  _  \  |  |  /  |          
                  \  \/   | |  | |   /    \    | | | |  |  | /  /          
                 / \  \   | |__| |  /  /\  \   | |_| |  |  |/  /          
                |  |  |   |  __  | /  /__\  \  |    /   |      \           
                |  |  |   | |  | | |   __   |  |    \   |  |\   \          
                \     /   | |  | | |  |  |  |  | |\  \  |  | \   \       
                 \___/    |_|  |_| |__|  |__|  |_| \__\ |__|  \__/        
                                                                              
                      - O R C A' S   B I G   F R I E N D -                    
                                      &                                       
                       - I N T E G R A L  F E E D E R -                       
                                                                              
 v1 FN, 2020, v2 2021, v3 2022-2024                                           
------------------------------------------------------------------------------


----------------------
SHARK INTEGRAL PACKAGE
----------------------

Number of atoms                             ...     32
Number of basis functions                   ...    642
Number of shells                            ...    254
Maximum angular momentum                    ...      3
Integral batch strategy                     ... SHARK/LIBINT Hybrid
RI-J (if used) integral strategy            ... SPLIT-RIJ (Revised 2003 algorithm where possible)
Printlevel                                  ...      1
Contraction scheme used                     ... SEGMENTED contraction
Prescreening option                         ... SCHWARTZ
   Thresh                                   ... 2.500e-11
   Tcut                                     ... 2.500e-12
   Tpresel                                  ... 2.500e-12 
Coulomb Range Separation                    ... NOT USED
Exchange Range Separation                   ... NOT USED
Multipole approximations                    ... NOT USED
Finite Nucleus Model                        ... NOT USED
CABS basis                                  ... NOT available
Auxiliary Coulomb fitting basis             ... AVAILABLE
   # of basis functions in Aux-J            ...   1036
   # of shells in Aux-J                     ...    340
   Maximum angular momentum in Aux-J        ...      4
Auxiliary J/K fitting basis                 ... NOT available
Auxiliary Correlation fitting basis         ... NOT available
Auxiliary 'external' fitting basis          ... NOT available

Checking pre-screening integrals            ... done (  0.0 sec) Dimension = 254
Check shell pair data                       ... done (  0.0 sec)
Shell pair information
Shell pair cut-off parameter TPreSel        ...   2.5e-12
Total number of shell pairs                 ...     32385
Shell pairs after pre-screening             ...     20615
Total number of primitive shell pairs       ...     99228
Primitive shell pairs kept                  ...     43635
          la=0 lb=0:   5348 shell pairs
          la=1 lb=0:   5957 shell pairs
          la=1 lb=1:   1679 shell pairs
          la=2 lb=0:   2928 shell pairs
          la=2 lb=1:   1637 shell pairs
          la=2 lb=2:    415 shell pairs
          la=3 lb=0:   1386 shell pairs
          la=3 lb=1:    791 shell pairs
          la=3 lb=2:    377 shell pairs
          la=3 lb=3:     97 shell pairs

Calculating one electron integrals          ... done (  0.0 sec)
Calculating RI/J V-Matrix + Cholesky decomp.... done (  0.0 sec)
Calculating Nuclear repulsion               ... done (  0.0 sec) ENN=   1144.000636286258 Eh

Diagonalization of the overlap matrix:
Smallest eigenvalue                        ... 8.372e-06
Time for diagonalization                   ...    0.038 sec
Threshold for overlap eigenvalues          ... 1.000e-07
Number of eigenvalues below threshold      ... 0
Time for construction of square roots      ...    0.021 sec
Total time needed                          ...    0.061 sec

-------------------
DFT GRID GENERATION
-------------------

General Integration Accuracy     IntAcc      ... 4.388
Radial Grid Type                 RadialGrid  ... OptM3 with GC (2021)
Angular Grid (max. ang.)         AngularGrid ... 4 (Lebedev-302)
Angular grid pruning method      GridPruning ... 4 (adaptive)
Weight generation scheme         WeightScheme... mBecke (2022)
Basis function cutoff            BFCut       ... 1.0000e-11
Integration weight cutoff        WCut        ... 1.0000e-14
Partially contracted basis set               ... off
Rotationally invariant grid construction     ... off
Angular grids for H and He will be reduced by one unit

Total number of grid points                  ...   152950
Total number of batches                      ...     2405
Average number of points per batch           ...       63
Average number of grid points per atom       ...     4780

--------------------
COSX GRID GENERATION
--------------------

GRIDX 1
-------
General Integration Accuracy     IntAcc      ... 3.816
Radial Grid Type                 RadialGrid  ... OptM3 with GC (2021)
Angular Grid (max. ang.)         AngularGrid ... 1 (Lebedev-50)
Angular grid pruning method      GridPruning ... 4 (adaptive)
Weight generation scheme         WeightScheme... mBecke (2022)
Basis function cutoff            BFCut       ... 1.0000e-11
Integration weight cutoff        WCut        ... 1.0000e-14
Partially contracted basis set               ... on
Rotationally invariant grid construction     ... off
Angular grids for H and He will be reduced by one unit

Total number of grid points                  ...    19516
Total number of batches                      ...      168
Average number of points per batch           ...      116
Average number of grid points per atom       ...      610
UseSFitting                                  ... on

GRIDX 2
-------
General Integration Accuracy     IntAcc      ... 4.020
Radial Grid Type                 RadialGrid  ... OptM3 with GC (2021)
Angular Grid (max. ang.)         AngularGrid ... 2 (Lebedev-110)
Angular grid pruning method      GridPruning ... 4 (adaptive)
Weight generation scheme         WeightScheme... mBecke (2022)
Basis function cutoff            BFCut       ... 1.0000e-11
Integration weight cutoff        WCut        ... 1.0000e-14
Partially contracted basis set               ... on
Rotationally invariant grid construction     ... off
Angular grids for H and He will be reduced by one unit

Total number of grid points                  ...    42634
Total number of batches                      ...      350
Average number of points per batch           ...      121
Average number of grid points per atom       ...     1332
UseSFitting                                  ... on

GRIDX 3
-------
General Integration Accuracy     IntAcc      ... 4.338
Radial Grid Type                 RadialGrid  ... OptM3 with GC (2021)
Angular Grid (max. ang.)         AngularGrid ... 3 (Lebedev-194)
Angular grid pruning method      GridPruning ... 4 (adaptive)
Weight generation scheme         WeightScheme... mBecke (2022)
Basis function cutoff            BFCut       ... 1.0000e-11
Integration weight cutoff        WCut        ... 1.0000e-14
Partially contracted basis set               ... on
Rotationally invariant grid construction     ... off
Angular grids for H and He will be reduced by one unit

Total number of grid points                  ...    93413
Total number of batches                      ...      746
Average number of points per batch           ...      125
Average number of grid points per atom       ...     2919
UseSFitting                                  ... on
Initializing property integral containers    ... done (  0.0 sec)

SHARK setup successfully completed in   1.7 seconds

Maximum memory used throughout the entire STARTUP-calculation: 60.5 MB


           ************************************************************
           *        Program running with 8 parallel MPI-processes     *
           *              working on a common directory               *
           ************************************************************
-------------------------------------------------------------------------------
                                 ORCA GUESS
                   Start orbitals & Density for SCF / CASSCF
-------------------------------------------------------------------------------

------------
SCF SETTINGS
------------
Hamiltonian:
 Density Functional     Method          .... DFT(GTOs)
 Exchange Functional    Exchange        .... B88
   X-Alpha parameter    XAlpha          ....  0.666667
   Becke's b parameter  XBeta           ....  0.004200
 Correlation Functional Correlation     .... LYP
 Gradients option       PostSCFGGA      .... off
 Hybrid DFT is turned on
   Fraction HF Exchange ScalHFX         ....  0.500000
   Scaling of DF-GGA-X  ScalDFX         ....  0.500000
   Scaling of DF-GGA-C  ScalDFC         ....  1.000000
   Scaling of DF-LDA-C  ScalLDAC        ....  1.000000
   Perturbative correction              ....  0.000000
 RI-approximation to the Coulomb term is turned on
   Number of AuxJ basis functions       .... 1036
   RIJ-COSX (HFX calculated with COS-X)).... on


General Settings:
 Integral files         IntName         .... orca
 Hartree-Fock type      HFTyp           .... RHF
 Total Charge           Charge          ....    1
 Multiplicity           Mult            ....    1
 Number of Electrons    NEL             ....  126
 Basis Dimension        Dim             ....  642
 Nuclear Repulsion      ENuc            ....   1144.0006362863 Eh

Convergence Acceleration:
 AO-DIIS                CNVDIIS         .... on
   Start iteration      DIISMaxIt       ....    12
   Startup error        DIISStart       ....  0.200000
   # of expansion vecs  DIISMaxEq       ....     5
   Bias factor          DIISBfac        ....   1.050
   Max. coefficient     DIISMaxC        ....  10.000
 MO-DIIS                CNVKDIIS        .... off
 Trust-Rad. Augm. Hess. CNVTRAH         .... auto
   Auto Start mean grad. ratio tolernc. ....  1.125000
   Auto Start start iteration           ....    50
   Auto Start num. interpolation iter.  ....    10
   Max. Number of Micro iterations      ....    24
   Max. Number of Macro iterations      .... Maxiter - #DIIS iter
   Number of Davidson start vectors     ....     2
   Converg. threshold    (grad. norm)   ....   1.000e-05
   Grad. Scal. Fac. for Micro threshold ....   0.100
   Minimum threshold for Micro iter.    ....   1.000e-02
   NR start threshold (gradient norm)   ....   1.000e-04
   Initial trust radius                 ....   0.400
   Minimum AH scaling param. (alpha)    ....   1.000
   Maximum AH scaling param. (alpha)    .... 1000.000
   Quad. conv. algorithm                .... NR
   White noise on init. David. guess    .... on
   Maximum white noise                  ....   0.010
   Pseudo random numbers                .... off
   Inactive MOs                         .... canonical
   Orbital update algorithm             .... Taylor
   Preconditioner                       .... Diag
   Full preconditioner red. dimension   ....   250
 SOSCF                  CNVSOSCF        .... on
   Start iteration      SOSCFMaxIt      ....   150
   Startup grad/error   SOSCFStart      ....  0.003300
   Hessian update       SOSCFHessUp     .... L-BFGS
 Level Shifting         CNVShift        .... on
   Level shift para.    LevelShift      ....    0.2500
   Turn off err/grad.   ShiftErr        ....    0.0010
 Zerner damping         CNVZerner       .... off
 Static damping         CNVDamp         .... on
   Fraction old density DampFac         ....    0.7000
   Max. Damping (<1)    DampMax         ....    0.9800
   Min. Damping (>=0)   DampMin         ....    0.0000
   Turn off err/grad.   DampErr         ....    0.1000

SCF Procedure:
 Maximum # iterations   MaxIter         ....   125
 SCF integral mode      SCFMode         .... Direct
   Integral package                     .... SHARK and LIBINT hybrid scheme
 Reset frequency        DirectResetFreq ....    20
 Integral Threshold     Thresh          ....  2.500e-11 Eh
 Primitive CutOff       TCut            ....  2.500e-12 Eh

Convergence Tolerance:
 Convergence Check Mode ConvCheckMode   .... Total+1el-Energy
 Convergence forced     ConvForced      .... 1
 Energy Change          TolE            ....  1.000e-08 Eh
 1-El. energy change                    ....  1.000e-05 Eh
 Orbital Gradient       TolG            ....  1.000e-05
 Orbital Rotation angle TolX            ....  1.000e-05
 DIIS Error             TolErr          ....  5.000e-07

------------------------------
INITIAL GUESS: MODEL POTENTIAL
------------------------------
Loading Hartree-Fock densities                     ... done
Calculating cut-offs                               ... done
Initializing the effective Hamiltonian             ... done
Setting up the integral package (SHARK)            ... done
Starting the Coulomb interaction                   ... done (   0.2 sec)
Making the grid                                    ... done (   0.1 sec)
Mapping shells                                     ... done
Starting the XC term evaluation                    ... done (   0.1 sec)
  promolecular density results
     # of electrons  =    126.996588266
     EX              =   -104.165701163
     EC              =     -4.313140605
     EX+EC           =   -108.478841767
Transforming the Hamiltonian                       ... done (   0.0 sec)
Diagonalizing the Hamiltonian                      ... done (   0.0 sec)
Back transforming the eigenvectors                 ... done (   0.0 sec)
Now organizing SCF variables                       ... done
                      ------------------
                      INITIAL GUESS DONE (   0.5 sec)
                      ------------------
             **** ENERGY FILE WAS UPDATED (orca.en.tmp) ****
Finished Guess after   0.8 sec
Maximum memory used throughout the entire GUESS-calculation: 43.8 MB


           ************************************************************
           *        Program running with 8 parallel MPI-processes     *
           *              working on a common directory               *
           ************************************************************

-------------------------------------------------------------------------------------------
                                      ORCA LEAN-SCF
                              memory conserving SCF solver
-------------------------------------------------------------------------------------------

--------------------
CPCM SOLVATION MODEL
--------------------
CPCM parameters:
  Epsilon                                         ...      80.1510
  Refrac                                          ...       1.3328
  Rsolv                                           ...       1.3000
  Surface type                                    ... GAUSSIAN VDW
  Discretization scheme                           ... Constant charge density
    Threshold for H atoms                         ...       5.0000 (charges/Ang^2)
    Threshold for non-H atoms                     ...       5.0000 (charges/Ang^2)
  Epsilon function type                           ...         CPCM
Solvent:                                          ... WATER
Radii:
  Scheme                                          ... Element-dependent radii
  Radius for N  used is    3.5149 Bohr (=   1.8600 Ang.)
  Radius for C  used is    3.8550 Bohr (=   2.0400 Ang.)
  Radius for H  used is    2.4944 Bohr (=   1.3200 Ang.)
  Radius for O  used is    3.4469 Bohr (=   1.8240 Ang.)
Calculating surface                               ...        done! (  0.0s)
Cavity surface points                             ...         2923
Cavity Volume                                     ...    1995.3294
Cavity Surface-area                               ...    1063.4473
Calculating surface distance matrix               ...        done! (  0.0s)
Performing Cholesky decomposition & store         ...        done! (  0.1s)
Overall time for CPCM initialization              ...                 0.2s

----------------------------------------D-I-I-S--------------------------------------------
Iteration    Energy (Eh)           Delta-E    RMSDP     MaxDP     DIISErr   Damp  Time(sec)
-------------------------------------------------------------------------------------------
               ***  Starting incremental Fock matrix formation  ***
    1    -780.6251177720034775     0.00e+00  1.03e-03  1.05e-01  2.99e-01  0.700   5.7
    2    -780.7949350448329824    -1.70e-01  8.96e-04  1.12e-01  1.48e-01  0.700   3.2
                               ***Turning on AO-DIIS***
    3    -780.8820638873119151    -8.71e-02  3.82e-04  2.72e-02  5.87e-02  0.700   3.1
    4    -780.9351807031159751    -5.31e-02  7.08e-04  3.44e-02  4.55e-02  0.000   3.0
    5    -781.0507213521786980    -1.16e-01  1.50e-04  1.92e-02  8.98e-03  0.000   3.1
    6    -781.0510975264178342    -3.76e-04  6.72e-05  9.05e-03  4.12e-03  0.000   2.9
                              *** Initializing SOSCF ***
---------------------------------------S-O-S-C-F--------------------------------------
Iteration    Energy (Eh)           Delta-E    RMSDP     MaxDP     MaxGrad    Time(sec)
--------------------------------------------------------------------------------------
    7    -781.0511803193094238    -8.28e-05  3.25e-05  4.26e-03  1.31e-03     2.8
               *** Restarting incremental Fock matrix formation ***
    8    -781.0511173511390552     6.30e-05  5.12e-05  5.91e-03  8.01e-04     5.9
    9    -781.0511310915751437    -1.37e-05  2.80e-05  3.46e-03  2.33e-04     5.5
   10    -781.0511325021768698    -1.41e-06  1.40e-05  1.02e-03  1.59e-04     4.2
   11    -781.0511341582989644    -1.66e-06  2.77e-06  3.95e-04  3.37e-05     4.0
   12    -781.0511341923697728    -3.41e-08  9.84e-07  3.96e-05  2.30e-05     3.5
   13    -781.0511342205602432    -2.82e-08  1.23e-06  1.13e-04  4.86e-06     3.1
   14    -781.0511342286597483    -8.10e-09  4.45e-07  3.85e-05  2.64e-06     2.7
                 **** Energy Check signals convergence ****

               *****************************************************
               *                     SUCCESS                       *
               *           SCF CONVERGED AFTER  14 CYCLES          *
               *****************************************************

Recomputing exchange energy using gridx3       ... done (    8.777 sec)
Old exchange energy                            :    -52.793565586 Eh
New exchange energy                            :    -52.793560579 Eh
Exchange energy change after final integration :      0.000005007 Eh
Total energy after final integration           :   -781.051129222 Eh
             **** ENERGY FILE WAS UPDATED (orca.en.tmp) ****

----------------
TOTAL SCF ENERGY
----------------

Total Energy       :       -781.05112922195599 Eh          -21253.48173 eV

Components:
Nuclear Repulsion  :       1144.00063628625776 Eh           31129.83992 eV
Electronic Energy  :      -1924.94909366832735 Eh          -52380.52781 eV
One Electron Energy:      -3311.18327927657901 Eh          -90101.87772 eV
Two Electron Energy:       1386.23418560825166 Eh           37721.34991 eV
CPCM Dielectric    :         -0.10267684659006 Eh              -2.79398 eV

Virial components:
Potential Energy   :      -1558.64682493828695 Eh          -42412.93634 eV
Kinetic Energy     :        777.59569571633085 Eh           21159.45461 eV
Virial Ratio       :          2.00444374052565

DFT components:
N(Alpha)           :       62.999963819912 electrons
N(Beta)            :       62.999963819912 electrons
N(Total)           :      125.999927639823 electrons
E(X)               :      -52.934867915502 Eh       
E(C)               :       -4.304963798823 Eh       
E(XC)              :      -57.239831714325 Eh       

CPCM Solvation Model Properties:
Surface-charge          :         -1.02818111194931
Corrected charge        :         -1.00000000000000
Outlying charge corr.   :          0.00004281419626 Eh               0.00117 eV
Free-energy (cav+disp)  :  This term is not implemented in the current solvation scheme

---------------
SCF CONVERGENCE
---------------

  Last Energy change         ...    8.0995e-09  Tolerance :   1.0000e-08
  Last MAX-Density change    ...    3.8454e-05  Tolerance :   1.0000e-07
  Last RMS-Density change    ...    4.4499e-07  Tolerance :   5.0000e-09
  Last DIIS Error            ...    1.3064e-03  Tolerance :   5.0000e-07
  Last Orbital Gradient      ...    2.6435e-06  Tolerance :   1.0000e-05
  Last Orbital Rotation      ...    7.1645e-06  Tolerance :   1.0000e-05


----------------
ORBITAL ENERGIES
----------------

  NO   OCC          E(Eh)            E(eV) 
   0   2.0000     -19.680641      -535.5375 
   1   2.0000     -14.911141      -405.7528 
   2   2.0000     -14.895116      -405.3167 
   3   2.0000     -14.877931      -404.8491 
   4   2.0000     -10.696304      -291.0612 
   5   2.0000     -10.690287      -290.8975 
   6   2.0000     -10.671580      -290.3884 
   7   2.0000     -10.671294      -290.3807 
   8   2.0000     -10.641544      -289.5711 
   9   2.0000     -10.632648      -289.3290 
  10   2.0000     -10.623204      -289.0721 
  11   2.0000     -10.619986      -288.9845 
  12   2.0000     -10.607602      -288.6475 
  13   2.0000     -10.604606      -288.5660 
  14   2.0000     -10.600236      -288.4471 
  15   2.0000     -10.600179      -288.4455 
  16   2.0000     -10.595025      -288.3053 
  17   2.0000     -10.594621      -288.2943 
  18   2.0000      -1.211323       -32.9618 
  19   2.0000      -1.195545       -32.5324 
  20   2.0000      -1.169617       -31.8269 
  21   2.0000      -1.030709       -28.0470 
  22   2.0000      -0.995545       -27.0902 
  23   2.0000      -0.948338       -25.8056 
  24   2.0000      -0.929127       -25.2828 
  25   2.0000      -0.892055       -24.2741 
  26   2.0000      -0.871814       -23.7233 
  27   2.0000      -0.847862       -23.0715 
  28   2.0000      -0.809803       -22.0358 
  29   2.0000      -0.786790       -21.4096 
  30   2.0000      -0.752002       -20.4630 
  31   2.0000      -0.730653       -19.8821 
  32   2.0000      -0.710953       -19.3460 
  33   2.0000      -0.685521       -18.6540 
  34   2.0000      -0.663189       -18.0463 
  35   2.0000      -0.623616       -16.9695 
  36   2.0000      -0.622210       -16.9312 
  37   2.0000      -0.604273       -16.4431 
  38   2.0000      -0.597176       -16.2500 
  39   2.0000      -0.574699       -15.6384 
  40   2.0000      -0.572803       -15.5868 
  41   2.0000      -0.559631       -15.2283 
  42   2.0000      -0.547527       -14.8990 
  43   2.0000      -0.546907       -14.8821 
  44   2.0000      -0.543545       -14.7906 
  45   2.0000      -0.523723       -14.2512 
  46   2.0000      -0.515291       -14.0218 
  47   2.0000      -0.504177       -13.7193 
  48   2.0000      -0.498332       -13.5603 
  49   2.0000      -0.491650       -13.3785 
  50   2.0000      -0.489267       -13.3136 
  51   2.0000      -0.470912       -12.8142 
  52   2.0000      -0.468351       -12.7445 
  53   2.0000      -0.436934       -11.8896 
  54   2.0000      -0.436210       -11.8699 
  55   2.0000      -0.420458       -11.4413 
  56   2.0000      -0.392855       -10.6901 
  57   2.0000      -0.392128       -10.6703 
  58   2.0000      -0.351295        -9.5592 
  59   2.0000      -0.348693        -9.4884 
  60   2.0000      -0.313712        -8.5365 
  61   2.0000      -0.309623        -8.4253 
  62   2.0000      -0.295799        -8.0491 
  63   0.0000      -0.064694        -1.7604 
  64   0.0000      -0.018105        -0.4927 
  65   0.0000      -0.006755        -0.1838 
  66   0.0000       0.017945         0.4883 
  67   0.0000       0.030358         0.8261 
  68   0.0000       0.074481         2.0267 
  69   0.0000       0.078854         2.1457 
  70   0.0000       0.091880         2.5002 
  71   0.0000       0.096628         2.6294 
  72   0.0000       0.104969         2.8564 
  73   0.0000       0.109832         2.9887 
*Only the first 10 virtual orbitals were printed.

                    ********************************
                    * MULLIKEN POPULATION ANALYSIS *
                    ********************************

-----------------------
MULLIKEN ATOMIC CHARGES
-----------------------
   0 N :   -0.000575
   1 C :    0.008092
   2 C :   -0.213034
   3 C :    0.239651
   4 C :   -0.205801
   5 C :   -0.000996
   6 H :    0.216037
   7 H :    0.193330
   8 N :   -0.089593
   9 H :    0.189750
  10 H :    0.215888
  11 C :   -0.282367
  12 H :    0.174344
  13 H :    0.176921
  14 H :    0.175756
  15 H :    0.294974
  16 N :   -0.116174
  17 C :   -0.117009
  18 C :    0.331507
  19 H :    0.167660
  20 O :   -0.428446
  21 C :    0.088525
  22 C :   -0.198652
  23 C :   -0.135471
  24 C :   -0.132334
  25 C :   -0.154015
  26 C :   -0.210936
  27 H :    0.161154
  28 H :    0.162334
  29 H :    0.164498
  30 H :    0.162677
  31 H :    0.162306
Sum of atomic charges:    1.0000000

--------------------------------
MULLIKEN REDUCED ORBITAL CHARGES
--------------------------------
  0 N s       :     3.427219  s :     3.427219
      pz      :     1.044338  p :     3.474453
      px      :     1.057661
      py      :     1.372453
      dz2     :     0.022736  d :     0.093278
      dxz     :     0.027284
      dyz     :     0.016332
      dx2y2   :     0.011669
      dxy     :     0.015258
      f0      :     0.000946  f :     0.005625
      f+1     :     0.001303
      f-1     :     0.000780
      f+2     :     0.000741
      f-2     :     0.000498
      f+3     :     0.000698
      f-3     :     0.000659

  1 C s       :     3.173970  s :     3.173970
      pz      :     0.811402  p :     2.692856
      px      :     1.013728
      py      :     0.867725
      dz2     :     0.025274  d :     0.113271
      dxz     :     0.031094
      dyz     :     0.027448
      dx2y2   :     0.010464
      dxy     :     0.018991
      f0      :     0.002493  f :     0.011810
      f+1     :     0.002713
      f-1     :     0.002599
      f+2     :     0.001257
      f-2     :     0.000412
      f+3     :     0.000724
      f-3     :     0.001614

  2 C s       :     3.227934  s :     3.227934
      pz      :     0.998205  p :     2.898448
      px      :     0.886274
      py      :     1.013969
      dz2     :     0.019830  d :     0.078565
      dxz     :     0.024293
      dyz     :     0.007046
      dx2y2   :     0.010440
      dxy     :     0.016955
      f0      :     0.001318  f :     0.008087
      f+1     :     0.001783
      f-1     :     0.000254
      f+2     :     0.001227
      f-2     :     0.000772
      f+3     :     0.000906
      f-3     :     0.001826

  3 C s       :     3.013622  s :     3.013622
      pz      :     0.922443  p :     2.563723
      px      :     0.837418
      py      :     0.803862
      dz2     :     0.037711  d :     0.168503
      dxz     :     0.038788
      dyz     :     0.026836
      dx2y2   :     0.014267
      dxy     :     0.050901
      f0      :     0.001902  f :     0.014502
      f+1     :     0.003248
      f-1     :     0.001477
      f+2     :     0.001906
      f-2     :     0.001575
      f+3     :     0.001623
      f-3     :     0.002769

  4 C s       :     3.223617  s :     3.223617
      pz      :     0.939444  p :     2.893998
      px      :     0.939087
      py      :     1.015467
      dz2     :     0.019675  d :     0.080169
      dxz     :     0.026131
      dyz     :     0.011618
      dx2y2   :     0.010978
      dxy     :     0.011768
      f0      :     0.001277  f :     0.008017
      f+1     :     0.001870
      f-1     :     0.001075
      f+2     :     0.001232
      f-2     :     0.000307
      f+3     :     0.000793
      f-3     :     0.001464

  5 C s       :     3.170509  s :     3.170509
      pz      :     0.975896  p :     2.701862
      px      :     0.864103
      py      :     0.861864
      dz2     :     0.021873  d :     0.116798
      dxz     :     0.036397
      dyz     :     0.011111
      dx2y2   :     0.012454
      dxy     :     0.034963
      f0      :     0.001516  f :     0.011826
      f+1     :     0.002764
      f-1     :     0.000385
      f+2     :     0.001911
      f-2     :     0.002029
      f+3     :     0.001061
      f-3     :     0.002160

  6 H s       :     0.760989  s :     0.760989
      pz      :     0.008118  p :     0.022974
      px      :     0.011080
      py      :     0.003776

  7 H s       :     0.783290  s :     0.783290
      pz      :     0.015580  p :     0.023380
      px      :     0.003223
      py      :     0.004578

  8 N s       :     3.387859  s :     3.387859
      pz      :     1.032285  p :     3.606661
      px      :     1.004302
      py      :     1.570073
      dz2     :     0.027651  d :     0.088543
      dxz     :     0.024425
      dyz     :     0.004510
      dx2y2   :     0.013867
      dxy     :     0.018089
      f0      :     0.000981  f :     0.006532
      f+1     :     0.001538
      f-1     :     0.000176
      f+2     :     0.001275
      f-2     :     0.000571
      f+3     :     0.000994
      f-3     :     0.000996

  9 H s       :     0.786280  s :     0.786280
      pz      :     0.009125  p :     0.023970
      px      :     0.010156
      py      :     0.004690

 10 H s       :     0.761103  s :     0.761103
      pz      :     0.015851  p :     0.023009
      px      :     0.003483
      py      :     0.003675

 11 C s       :     3.292424  s :     3.292424
      pz      :     1.071556  p :     2.912383
      px      :     0.735681
      py      :     1.105146
      dz2     :     0.012289  d :     0.071263
      dxz     :     0.014413
      dyz     :     0.007840
      dx2y2   :     0.014395
      dxy     :     0.022325
      f0      :     0.000712  f :     0.006297
      f+1     :     0.000807
      f-1     :     0.000737
      f+2     :     0.000897
      f-2     :     0.000510
      f+3     :     0.001160
      f-3     :     0.001474

 12 H s       :     0.803475  s :     0.803475
      pz      :     0.013297  p :     0.022181
      px      :     0.003251
      py      :     0.005633

 13 H s       :     0.801147  s :     0.801147
      pz      :     0.004047  p :     0.021932
      px      :     0.004094
      py      :     0.013791

 14 H s       :     0.802373  s :     0.802373
      pz      :     0.007441  p :     0.021871
      px      :     0.007656
      py      :     0.006774

 15 H s       :     0.667697  s :     0.667697
      pz      :     0.022762  p :     0.037329
      px      :     0.004788
      py      :     0.009779

 16 N s       :     3.639679  s :     3.639679
      pz      :     1.361646  p :     3.383775
      px      :     0.965628
      py      :     1.056502
      dz2     :     0.010738  d :     0.086287
      dxz     :     0.024984
      dyz     :     0.010665
      dx2y2   :     0.009998
      dxy     :     0.029903
      f0      :     0.000500  f :     0.006433
      f+1     :     0.001377
      f-1     :     0.000133
      f+2     :     0.001303
      f-2     :     0.001267
      f+3     :     0.000692
      f-3     :     0.001161

 17 C s       :     3.241310  s :     3.241310
      pz      :     0.972419  p :     2.762404
      px      :     0.850049
      py      :     0.939936
      dz2     :     0.023750  d :     0.101538
      dxz     :     0.037478
      dyz     :     0.005448
      dx2y2   :     0.012198
      dxy     :     0.022663
      f0      :     0.001715  f :     0.011757
      f+1     :     0.002862
      f-1     :     0.000161
      f+2     :     0.001905
      f-2     :     0.000885
      f+3     :     0.001626
      f-3     :     0.002602

 18 C s       :     3.070506  s :     3.070506
      pz      :     0.763572  p :     2.364140
      px      :     0.900514
      py      :     0.700054
      dz2     :     0.038567  d :     0.214845
      dxz     :     0.095937
      dyz     :     0.046161
      dx2y2   :     0.010166
      dxy     :     0.024014
      f0      :     0.004118  f :     0.019002
      f+1     :     0.006307
      f-1     :     0.003777
      f+2     :     0.001667
      f-2     :     0.001203
      f+3     :     0.000872
      f-3     :     0.001059

 19 H s       :     0.809215  s :     0.809215
      pz      :     0.015657  p :     0.023124
      px      :     0.003532
      py      :     0.003935

 20 O s       :     3.816979  s :     3.816979
      pz      :     1.374228  p :     4.577382
      px      :     1.810821
      py      :     1.392333
      dz2     :     0.011572  d :     0.032141
      dxz     :     0.008533
      dyz     :     0.010961
      dx2y2   :     0.000558
      dxy     :     0.000516
      f0      :     0.000641  f :     0.001945
      f+1     :     0.000566
      f-1     :     0.000598
      f+2     :     0.000064
      f-2     :     0.000069
      f+3     :     0.000004
      f-3     :     0.000003

 21 C s       :     3.181440  s :     3.181440
      pz      :     0.833162  p :     2.603170
      px      :     0.792845
      py      :     0.977164
      dz2     :     0.034220  d :     0.116578
      dxz     :     0.028589
      dyz     :     0.019855
      dx2y2   :     0.017859
      dxy     :     0.016055
      f0      :     0.001650  f :     0.010286
      f+1     :     0.002542
      f-1     :     0.000862
      f+2     :     0.001742
      f-2     :     0.001282
      f+3     :     0.001072
      f-3     :     0.001137

 22 C s       :     3.235293  s :     3.235293
      pz      :     0.999026  p :     2.863722
      px      :     0.928311
      py      :     0.936385
      dz2     :     0.020220  d :     0.091654
      dxz     :     0.026353
      dyz     :     0.008524
      dx2y2   :     0.012760
      dxy     :     0.023797
      f0      :     0.000828  f :     0.007982
      f+1     :     0.001732
      f-1     :     0.000606
      f+2     :     0.001277
      f-2     :     0.001071
      f+3     :     0.001012
      f-3     :     0.001456

 23 C s       :     3.182929  s :     3.182929
      pz      :     0.941775  p :     2.856877
      px      :     0.957471
      py      :     0.957631
      dz2     :     0.019905  d :     0.087823
      dxz     :     0.028385
      dyz     :     0.012727
      dx2y2   :     0.012772
      dxy     :     0.014034
      f0      :     0.001377  f :     0.007843
      f+1     :     0.001568
      f-1     :     0.000858
      f+2     :     0.001472
      f-2     :     0.000672
      f+3     :     0.000768
      f-3     :     0.001128

 24 C s       :     3.199044  s :     3.199044
      pz      :     0.919991  p :     2.835733
      px      :     0.996429
      py      :     0.919314
      dz2     :     0.024401  d :     0.089752
      dxz     :     0.024983
      dyz     :     0.017080
      dx2y2   :     0.012531
      dxy     :     0.010757
      f0      :     0.001453  f :     0.007805
      f+1     :     0.001681
      f-1     :     0.000863
      f+2     :     0.001313
      f-2     :     0.001001
      f+3     :     0.000739
      f-3     :     0.000754

 25 C s       :     3.189961  s :     3.189961
      pz      :     0.981792  p :     2.868746
      px      :     0.913047
      py      :     0.973906
      dz2     :     0.018964  d :     0.087391
      dxz     :     0.025449
      dyz     :     0.008277
      dx2y2   :     0.013348
      dxy     :     0.021353
      f0      :     0.000852  f :     0.007917
      f+1     :     0.001665
      f-1     :     0.000653
      f+2     :     0.001329
      f-2     :     0.001011
      f+3     :     0.000975
      f-3     :     0.001432

 26 C s       :     3.242952  s :     3.242952
      pz      :     0.951427  p :     2.868390
      px      :     1.005075
      py      :     0.911889
      dz2     :     0.020100  d :     0.091597
      dxz     :     0.028383
      dyz     :     0.013690
      dx2y2   :     0.014418
      dxy     :     0.015006
      f0      :     0.001406  f :     0.007997
      f+1     :     0.001614
      f-1     :     0.000872
      f+2     :     0.001481
      f-2     :     0.000718
      f+3     :     0.000736
      f-3     :     0.001170

 27 H s       :     0.815629  s :     0.815629
      pz      :     0.013884  p :     0.023217
      px      :     0.003874
      py      :     0.005458

 28 H s       :     0.814778  s :     0.814778
      pz      :     0.007749  p :     0.022888
      px      :     0.010471
      py      :     0.004668

 29 H s       :     0.812744  s :     0.812744
      pz      :     0.004671  p :     0.022758
      px      :     0.013714
      py      :     0.004374

 30 H s       :     0.814387  s :     0.814387
      pz      :     0.013545  p :     0.022936
      px      :     0.003568
      py      :     0.005823

 31 H s       :     0.814248  s :     0.814248
      pz      :     0.008326  p :     0.023445
      px      :     0.010344
      py      :     0.004775


                     *******************************
                     * LOEWDIN POPULATION ANALYSIS *
                     *******************************

----------------------
LOEWDIN ATOMIC CHARGES
----------------------
   0 N :    0.264655
   1 C :   -0.079582
   2 C :   -0.085477
   3 C :   -0.158670
   4 C :   -0.093612
   5 C :   -0.078984
   6 H :    0.174648
   7 H :    0.173814
   8 N :    0.150551
   9 H :    0.169103
  10 H :    0.173791
  11 C :   -0.204937
  12 H :    0.137175
  13 H :    0.134887
  14 H :    0.136769
  15 H :    0.215595
  16 N :    0.114135
  17 C :   -0.186291
  18 C :   -0.278664
  19 H :    0.147122
  20 O :    0.073941
  21 C :   -0.128932
  22 C :   -0.079445
  23 C :   -0.132899
  24 C :   -0.115009
  25 C :   -0.134222
  26 C :   -0.088420
  27 H :    0.157871
  28 H :    0.153809
  29 H :    0.154622
  30 H :    0.154197
  31 H :    0.158458

-------------------------------
LOEWDIN REDUCED ORBITAL CHARGES
-------------------------------
  0 N s       :     2.853500  s :     2.853500
      pz      :     1.179475  p :     3.525055
      px      :     1.150863
      py      :     1.194717
      dz2     :     0.091844  d :     0.333922
      dxz     :     0.108600
      dyz     :     0.051710
      dx2y2   :     0.040082
      dxy     :     0.041686
      f0      :     0.003950  f :     0.022869
      f+1     :     0.007072
      f-1     :     0.001934
      f+2     :     0.002922
      f-2     :     0.002814
      f+3     :     0.001951
      f-3     :     0.002225

  1 C s       :     2.759353  s :     2.759353
      pz      :     0.911008  p :     2.789684
      px      :     1.058587
      py      :     0.820089
      dz2     :     0.113923  d :     0.466567
      dxz     :     0.172668
      dyz     :     0.083182
      dx2y2   :     0.046009
      dxy     :     0.050784
      f0      :     0.014659  f :     0.063978
      f+1     :     0.017246
      f-1     :     0.013679
      f+2     :     0.006646
      f-2     :     0.002199
      f+3     :     0.004446
      f-3     :     0.005104

  2 C s       :     2.751903  s :     2.751903
      pz      :     0.991672  p :     2.938020
      px      :     1.032721
      py      :     0.913627
      dz2     :     0.105287  d :     0.352597
      dxz     :     0.107746
      dyz     :     0.015802
      dx2y2   :     0.064958
      dxy     :     0.058804
      f0      :     0.005697  f :     0.042956
      f+1     :     0.012263
      f-1     :     0.000712
      f+2     :     0.007850
      f-2     :     0.005520
      f+3     :     0.005728
      f-3     :     0.005187

  3 C s       :     2.698837  s :     2.698837
      pz      :     1.049359  p :     2.733016
      px      :     0.927016
      py      :     0.756641
      dz2     :     0.141457  d :     0.645086
      dxz     :     0.187566
      dyz     :     0.085520
      dx2y2   :     0.086690
      dxy     :     0.143853
      f0      :     0.011490  f :     0.081731
      f+1     :     0.021678
      f-1     :     0.006775
      f+2     :     0.011301
      f-2     :     0.010817
      f+3     :     0.008223
      f-3     :     0.011446

  4 C s       :     2.752612  s :     2.752612
      pz      :     0.997414  p :     2.947801
      px      :     1.035344
      py      :     0.915043
      dz2     :     0.087068  d :     0.350236
      dxz     :     0.146283
      dyz     :     0.036693
      dx2y2   :     0.044809
      dxy     :     0.035383
      f0      :     0.009072  f :     0.042964
      f+1     :     0.011476
      f-1     :     0.004975
      f+2     :     0.006127
      f-2     :     0.001665
      f+3     :     0.004944
      f-3     :     0.004706

  5 C s       :     2.759898  s :     2.759898
      pz      :     0.962408  p :     2.785911
      px      :     1.008653
      py      :     0.814850
      dz2     :     0.113582  d :     0.469287
      dxz     :     0.143742
      dyz     :     0.026344
      dx2y2   :     0.077641
      dxy     :     0.107979
      f0      :     0.007639  f :     0.063888
      f+1     :     0.017128
      f-1     :     0.001853
      f+2     :     0.011296
      f-2     :     0.012918
      f+3     :     0.006881
      f-3     :     0.006174

  6 H s       :     0.763120  s :     0.763120
      pz      :     0.021712  p :     0.062232
      px      :     0.028943
      py      :     0.011577

  7 H s       :     0.763973  s :     0.763973
      pz      :     0.038609  p :     0.062213
      px      :     0.009984
      py      :     0.013620

  8 N s       :     2.907232  s :     2.907232
      pz      :     1.111210  p :     3.615520
      px      :     1.103174
      py      :     1.401136
      dz2     :     0.096683  d :     0.302453
      dxz     :     0.094217
      dyz     :     0.013873
      dx2y2   :     0.048648
      dxy     :     0.049032
      f0      :     0.002503  f :     0.024243
      f+1     :     0.008406
      f-1     :     0.000386
      f+2     :     0.004076
      f-2     :     0.003233
      f+3     :     0.003023
      f-3     :     0.002616

  9 H s       :     0.767084  s :     0.767084
      pz      :     0.024158  p :     0.063813
      px      :     0.025752
      py      :     0.013903

 10 H s       :     0.763958  s :     0.763958
      pz      :     0.040752  p :     0.062251
      px      :     0.010180
      py      :     0.011319

 11 C s       :     2.833696  s :     2.833696
      pz      :     1.076944  p :     3.039711
      px      :     0.856819
      py      :     1.105949
      dz2     :     0.053182  d :     0.293528
      dxz     :     0.064088
      dyz     :     0.026196
      dx2y2   :     0.071454
      dxy     :     0.078608
      f0      :     0.003614  f :     0.038002
      f+1     :     0.005681
      f-1     :     0.002956
      f+2     :     0.005816
      f-2     :     0.005075
      f+3     :     0.006398
      f-3     :     0.008462

 12 H s       :     0.799123  s :     0.799123
      pz      :     0.037000  p :     0.063701
      px      :     0.009107
      py      :     0.017594

 13 H s       :     0.801460  s :     0.801460
      pz      :     0.013097  p :     0.063653
      px      :     0.011669
      py      :     0.038887

 14 H s       :     0.799552  s :     0.799552
      pz      :     0.022932  p :     0.063679
      px      :     0.019907
      py      :     0.020841

 15 H s       :     0.678840  s :     0.678840
      pz      :     0.063205  p :     0.105565
      px      :     0.013082
      py      :     0.029277

 16 N s       :     3.050120  s :     3.050120
      pz      :     1.402587  p :     3.504732
      px      :     1.120465
      py      :     0.981680
      dz2     :     0.043069  d :     0.301681
      dxz     :     0.101517
      dyz     :     0.019005
      dx2y2   :     0.053166
      dxy     :     0.084925
      f0      :     0.002679  f :     0.029332
      f+1     :     0.008977
      f-1     :     0.000612
      f+2     :     0.004826
      f-2     :     0.006782
      f+3     :     0.003148
      f-3     :     0.002307

 17 C s       :     2.795813  s :     2.795813
      pz      :     1.019403  p :     2.879820
      px      :     0.982139
      py      :     0.878279
      dz2     :     0.107207  d :     0.448201
      dxz     :     0.182911
      dyz     :     0.015875
      dx2y2   :     0.077519
      dxy     :     0.064688
      f0      :     0.007757  f :     0.062457
      f+1     :     0.018828
      f-1     :     0.000880
      f+2     :     0.012120
      f-2     :     0.005719
      f+3     :     0.008562
      f-3     :     0.008590

 18 C s       :     2.743173  s :     2.743173
      pz      :     0.980412  p :     2.650541
      px      :     0.988830
      py      :     0.681299
      dz2     :     0.203752  d :     0.772640
      dxz     :     0.305946
      dyz     :     0.135969
      dx2y2   :     0.056972
      dxy     :     0.070002
      f0      :     0.026628  f :     0.112310
      f+1     :     0.040138
      f-1     :     0.020244
      f+2     :     0.008617
      f-2     :     0.007629
      f+3     :     0.004321
      f-3     :     0.004732

 19 H s       :     0.789153  s :     0.789153
      pz      :     0.040981  p :     0.063725
      px      :     0.010165
      py      :     0.012580

 20 O s       :     3.391120  s :     3.391120
      pz      :     1.503932  p :     4.460752
      px      :     1.648579
      py      :     1.308240
      dz2     :     0.030432  d :     0.068141
      dxz     :     0.023016
      dyz     :     0.012971
      dx2y2   :     0.000918
      dxy     :     0.000804
      f0      :     0.002532  f :     0.006047
      f+1     :     0.002128
      f-1     :     0.001056
      f+2     :     0.000166
      f-2     :     0.000149
      f+3     :     0.000008
      f-3     :     0.000007

 21 C s       :     2.702675  s :     2.702675
      pz      :     1.015460  p :     2.881473
      px      :     0.975049
      py      :     0.890965
      dz2     :     0.128854  d :     0.489591
      dxz     :     0.151523
      dyz     :     0.073219
      dx2y2   :     0.078206
      dxy     :     0.057789
      f0      :     0.008174  f :     0.055193
      f+1     :     0.016163
      f-1     :     0.004967
      f+2     :     0.007506
      f-2     :     0.008112
      f+3     :     0.005674
      f-3     :     0.004596

 22 C s       :     2.755568  s :     2.755568
      pz      :     0.979333  p :     2.893526
      px      :     1.050426
      py      :     0.863767
      dz2     :     0.093530  d :     0.386855
      dxz     :     0.108689
      dyz     :     0.030928
      dx2y2   :     0.073074
      dxy     :     0.080634
      f0      :     0.004309  f :     0.043497
      f+1     :     0.011942
      f-1     :     0.002210
      f+2     :     0.006595
      f-2     :     0.007204
      f+3     :     0.006462
      f-3     :     0.004775

 23 C s       :     2.761919  s :     2.761919
      pz      :     1.018348  p :     2.941668
      px      :     1.024141
      py      :     0.899179
      dz2     :     0.081169  d :     0.385884
      dxz     :     0.151509
      dyz     :     0.048700
      dx2y2   :     0.053718
      dxy     :     0.050789
      f0      :     0.007817  f :     0.043428
      f+1     :     0.010689
      f-1     :     0.005410
      f+2     :     0.005764
      f-2     :     0.004288
      f+3     :     0.004827
      f-3     :     0.004632

 24 C s       :     2.765351  s :     2.765351
      pz      :     1.037052  p :     2.914880
      px      :     1.007958
      py      :     0.869871
      dz2     :     0.111631  d :     0.391219
      dxz     :     0.118641
      dyz     :     0.066380
      dx2y2   :     0.058136
      dxy     :     0.036432
      f0      :     0.007419  f :     0.043559
      f+1     :     0.011919
      f-1     :     0.005170
      f+2     :     0.005736
      f-2     :     0.006549
      f+3     :     0.003942
      f-3     :     0.002823

 25 C s       :     2.761841  s :     2.761841
      pz      :     0.983435  p :     2.943346
      px      :     1.062742
      py      :     0.897169
      dz2     :     0.095637  d :     0.385608
      dxz     :     0.106140
      dyz     :     0.031558
      dx2y2   :     0.077257
      dxy     :     0.075016
      f0      :     0.004396  f :     0.043427
      f+1     :     0.011819
      f-1     :     0.002377
      f+2     :     0.006582
      f-2     :     0.006805
      f+3     :     0.006678
      f-3     :     0.004769

 26 C s       :     2.754997  s :     2.754997
      pz      :     0.997097  p :     2.900982
      px      :     1.027276
      py      :     0.876609
      dz2     :     0.081283  d :     0.389114
      dxz     :     0.147682
      dyz     :     0.050481
      dx2y2   :     0.055704
      dxy     :     0.053964
      f0      :     0.008031  f :     0.043327
      f+1     :     0.010280
      f-1     :     0.005555
      f+2     :     0.005641
      f-2     :     0.004174
      f+3     :     0.004743
      f-3     :     0.004902

 27 H s       :     0.781188  s :     0.781188
      pz      :     0.034266  p :     0.060941
      px      :     0.011332
      py      :     0.015343

 28 H s       :     0.786377  s :     0.786377
      pz      :     0.020259  p :     0.059814
      px      :     0.026145
      py      :     0.013410

 29 H s       :     0.785757  s :     0.785757
      pz      :     0.013350  p :     0.059621
      px      :     0.033639
      py      :     0.012632

 30 H s       :     0.785853  s :     0.785853
      pz      :     0.033149  p :     0.059950
      px      :     0.010786
      py      :     0.016015

 31 H s       :     0.780500  s :     0.780500
      pz      :     0.021249  p :     0.061042
      px      :     0.026114
      py      :     0.013679


                      *****************************
                      * MAYER POPULATION ANALYSIS *
                      *****************************

  NA   - Mulliken gross atomic population
  ZA   - Total nuclear charge
  QA   - Mulliken gross atomic charge
  VA   - Mayer's total valence
  BVA  - Mayer's bonded valence
  FA   - Mayer's free valence

  ATOM       NA         ZA         QA         VA         BVA        FA
  0 N      7.0006     7.0000    -0.0006     3.4504     3.4504    -0.0000
  1 C      5.9919     6.0000     0.0081     3.8911     3.8911     0.0000
  2 C      6.2130     6.0000    -0.2130     3.9365     3.9365     0.0000
  3 C      5.7603     6.0000     0.2397     4.0103     4.0103    -0.0000
  4 C      6.2058     6.0000    -0.2058     3.9373     3.9373     0.0000
  5 C      6.0010     6.0000    -0.0010     3.9078     3.9078    -0.0000
  6 H      0.7840     1.0000     0.2160     0.9479     0.9479     0.0000
  7 H      0.8067     1.0000     0.1933     0.9663     0.9663    -0.0000
  8 N      7.0896     7.0000    -0.0896     3.1977     3.1977    -0.0000
  9 H      0.8103     1.0000     0.1897     0.9908     0.9908     0.0000
 10 H      0.7841     1.0000     0.2159     0.9482     0.9482    -0.0000
 11 C      6.2824     6.0000    -0.2824     3.7809     3.7809     0.0000
 12 H      0.8257     1.0000     0.1743     0.9583     0.9583     0.0000
 13 H      0.8231     1.0000     0.1769     0.9525     0.9525    -0.0000
 14 H      0.8242     1.0000     0.1758     0.9541     0.9541    -0.0000
 15 H      0.7050     1.0000     0.2950     0.9200     0.9200    -0.0000
 16 N      7.1162     7.0000    -0.1162     2.8741     2.8741    -0.0000
 17 C      6.1170     6.0000    -0.1170     3.9584     3.9584     0.0000
 18 C      5.6685     6.0000     0.3315     3.9827     3.9827    -0.0000
 19 H      0.8323     1.0000     0.1677     0.9682     0.9682    -0.0000
 20 O      8.4284     8.0000    -0.4284     2.0396     2.0396    -0.0000
 21 C      5.9115     6.0000     0.0885     3.5163     3.5163    -0.0000
 22 C      6.1987     6.0000    -0.1987     3.9498     3.9498     0.0000
 23 C      6.1355     6.0000    -0.1355     3.8778     3.8778     0.0000
 24 C      6.1323     6.0000    -0.1323     3.9041     3.9041     0.0000
 25 C      6.1540     6.0000    -0.1540     3.9073     3.9073    -0.0000
 26 C      6.2109     6.0000    -0.2109     3.9515     3.9515    -0.0000
 27 H      0.8388     1.0000     0.1612     0.9849     0.9849     0.0000
 28 H      0.8377     1.0000     0.1623     0.9638     0.9638     0.0000
 29 H      0.8355     1.0000     0.1645     0.9616     0.9616     0.0000
 30 H      0.8373     1.0000     0.1627     0.9639     0.9639     0.0000
 31 H      0.8377     1.0000     0.1623     0.9687     0.9687    -0.0000

  Mayer bond orders larger than 0.100000
B(  0-N ,  1-C ) :   1.2444 B(  0-N ,  5-C ) :   1.2664 B(  0-N , 11-C ) :   0.8717 
B(  1-C ,  2-C ) :   1.5561 B(  1-C ,  6-H ) :   0.9338 B(  2-C ,  3-C ) :   1.2724 
B(  2-C ,  7-H ) :   0.9510 B(  3-C ,  4-C ) :   1.2999 B(  3-C ,  8-N ) :   1.2273 
B(  4-C ,  5-C ) :   1.5591 B(  4-C ,  9-H ) :   0.9402 B(  5-C , 10-H ) :   0.9258 
B(  8-N , 15-H ) :   0.8737 B(  8-N , 16-N ) :   0.9215 B( 11-C , 12-H ) :   0.9589 
B( 11-C , 13-H ) :   0.9583 B( 11-C , 14-H ) :   0.9591 B( 16-N , 17-C ) :   1.8425 
B( 17-C , 18-C ) :   1.0387 B( 17-C , 19-H ) :   0.9443 B( 18-C , 20-O ) :   1.9544 
B( 18-C , 21-C ) :   0.9681 B( 21-C , 22-C ) :   1.3290 B( 21-C , 26-C ) :   1.3439 
B( 22-C , 23-C ) :   1.4521 B( 22-C , 27-H ) :   0.9636 B( 23-C , 24-C ) :   1.3818 
B( 23-C , 28-H ) :   0.9740 B( 24-C , 25-C ) :   1.4065 B( 24-C , 29-H ) :   0.9683 
B( 25-C , 26-C ) :   1.4437 B( 25-C , 30-H ) :   0.9728 B( 26-C , 31-H ) :   0.9598 


-------
TIMINGS
-------

Total SCF time: 0 days 0 hours 1 min 2 sec 

Total time                  ....      62.420 sec
Sum of individual times     ....      62.398 sec  (100.0%)

SCF preparation             ....       0.508 sec  (  0.8%)
Fock matrix formation       ....      59.659 sec  ( 95.6%)
  Startup                   ....       0.062 sec  (  0.1% of F)
  Split-RI-J                ....       4.106 sec  (  6.9% of F)
  Chain of spheres X        ....      43.519 sec  ( 72.9% of F)
  XC integration            ....       6.467 sec  ( 10.8% of F)
    XC Preparation          ....       0.000 sec  (  0.0% of XC)
    Basis function eval.    ....       1.344 sec  ( 20.8% of XC)
    Density eval.           ....       1.960 sec  ( 30.3% of XC)
    XC-Functional eval.     ....       0.058 sec  (  0.9% of XC)
    XC-Potential eval.      ....       2.688 sec  ( 41.6% of XC)
  CPCM terms                ....       5.245 sec  (  8.8% of F)
Diagonalization             ....       0.000 sec  (  0.0%)
Density matrix formation    ....       0.271 sec  (  0.4%)
Total Energy calculation    ....       0.140 sec  (  0.2%)
Population analysis         ....       0.077 sec  (  0.1%)
Orbital Transformation      ....       0.261 sec  (  0.4%)
Orbital Orthonormalization  ....       0.000 sec  (  0.0%)
DIIS solution               ....       0.900 sec  (  1.4%)
SOSCF solution              ....       0.574 sec  (  0.9%)
Finished LeanSCF after  62.5 sec

Maximum memory used throughout the entire LEANSCF-calculation: 82.2 MB


           ************************************************************
           *        Program running with 8 parallel MPI-processes     *
           *              working on a common directory               *
           ************************************************************

------------------------------------------------------------------------------
                         ORCA PROPERTY INTEGRAL CALCULATIONS
------------------------------------------------------------------------------

GBWName                                   ... orca.gbw
Number of atoms                           ...     32
Number of basis functions                 ...    642
Max core memory                           ...   1024 MB

Dipole integrals                          ... YES
Quadrupole integrals                      ...  NO
Linear momentum integrals                 ... YES
Angular momentum integrals                ... YES
Higher moments length integrals           ...  NO
Higher moments velocity integrals         ...  NO
Kinetic energy integrals                  ...  NO
GIAO right hand sides                     ...  NO
GIAO dipole derivative integrals          ...  NO
SOC integrals                             ...  NO
EPR diamagnetic integrals (GIAO)          ...  NO
EPR gauge integrals                       ...  NO
Field gradient integrals                  ...  NO (   0 nuclei)
Spin-dipole/Fermi contact integrals       ...  NO (   0 nuclei)
Contact density integrals                 ...  NO (   0 nuclei)
Nucleus-orbit integrals                   ...  NO (   0 nuclei)
Geometric perturbations                   ...  NO (  32 nuclei)

Choice of electric origin   ... Center of mass
Position of electric origin ... ( -0.0000,  0.0000, -0.0000) 
Choice of magnetic origin   ... GIAO
Position of magnetic origin ... (  0.0000,  0.0000,  0.0000) 

Calculating integrals                     ... Electric Dipole (Length)     done (  0.0 sec)
Calculating integrals                     ... Linear Momentum              done (  0.1 sec)
Calculating integrals                     ... Angular Momentum  (ElOri)    done (  0.1 sec)

Property integrals calculated in   0.2 sec

Maximum memory used throughout the entire PROPINT-calculation: 52.8 MB


           ************************************************************
           *        Program running with 8 parallel MPI-processes     *
           *              working on a common directory               *
           ************************************************************
------------------------------------------------------------------------------
                          ORCA TD-DFT CALCULATION
------------------------------------------------------------------------------

Input orbitals are from        ... orca.gbw
CI-vector output               ... orca.cis
Solver                         ... FN-2001
Tamm-Dancoff approximation     ... deactivated
RPA-Integral strategy          ... AO-integrals
Integral handling              ... AO integral Direct
Max. core memory used          ... 512 MB
Reference state                ... RHF
Generation of triplets         ... off
Follow IRoot                   ... off
Number of operators            ... 1
Orbital ranges used for CIS calculation:
 Operator 0:  Orbitals  18... 62  to  63...641
XAS localization array:
 Operator 0:  Orbitals  -1... -1

-------------------
XC-INTEGRATION GRID
-------------------

General Integration Accuracy     IntAcc      ... 3.467
Radial Grid Type                 RadialGrid  ... OptM3 with GC (2021)
Angular Grid (max. ang.)         AngularGrid ... 1 (Lebedev-50)
Angular grid pruning method      GridPruning ... 4 (adaptive)
Weight generation scheme         WeightScheme... mBecke (2022)
Basis function cutoff            BFCut       ... 1.0000e-11
Integration weight cutoff        WCut        ... 1.0000e-14
Partially contracted basis set               ... off
Rotationally invariant grid construction     ... off
Angular grids for H and He will be reduced by one unit

Total number of grid points                  ...    22433
Total number of batches                      ...      364
Average number of points per batch           ...       61
Average number of grid points per atom       ...      701

---------------------
COSX-INTEGRATION GRID
---------------------

General Integration Accuracy     IntAcc      ... 3.067
Radial Grid Type                 RadialGrid  ... OptM3 with GC (2021)
Angular Grid (max. ang.)         AngularGrid ... 1 (Lebedev-50)
Angular grid pruning method      GridPruning ... 4 (adaptive)
Weight generation scheme         WeightScheme... mBecke (2022)
Basis function cutoff            BFCut       ... 1.0000e-11
Integration weight cutoff        WCut        ... 1.0000e-14
Partially contracted basis set               ... on
Rotationally invariant grid construction     ... off
Angular grids for H and He will be reduced by one unit

Total number of grid points                  ...    10325
Total number of batches                      ...       99
Average number of points per batch           ...      104
Average number of grid points per atom       ...      323

---------------
TD-DFT XC SETUP
---------------

DFT calculation                         ... on
Name of the grid file                   ... orca.grid_cis.tmp
RI-approximation                        ... on
Aux-basis dimension                     ... 0
Exchange functional (TD-DFT)            ... B88
   X-Alpha parameter    XAlpha (TD-DFT) ...  0.666667
   Becke's b parameter  XBeta (TD-DFT)  ...  0.004200
Correlation functional (TD-DFT)         ... LYP
Hybrid DFT                              ... on
   Exchange mixing (TD-DFT)             ...  0.500
   GGA exch. scaling (TD-DFT)           ...  0.500
   GGA corr. scaling (TD-DFT)           ...  1.000

Building densities             ... done
Calculating rho(r) on the grid ... done
Building xc-kernel on the grid ... done
                    *** TD-DFT CALCULATION INITIALIZED ***

---------------------------------
    LR-CPCM (non-equilibrium)
---------------------------------

Setting up LR-CPCM             ... done

-------------------
RPA-DIAGONALIZATION
-------------------

Dimension of the (A+B)(A-B) eigenvalue problem ...  26055
Number of roots to be determined               ...     40
Maximum size of the expansion space            ...   1200
Convergence tolerance for the residual         ...    2.500e-07
Convergence tolerance for the energies         ...    2.500e-07
Orthogonality tolerance                        ...    1.000e-14
Constructing the preconditioner                ... o.k.
Building the initial guess                     ... o.k.
Number of trial vectors determined             ...   1200


                       ****Iteration    0****
   Time for iteration     :  TOTAL=83.4 TRAFO=1.3 RIJ=5.7 COSX=42.5 XC=13.6 CPCM=19.6
   Size of expansion space: 120
   Lowest Energy          :     0.153484672403
   Maximum Energy change  :     0.328338736610 (vector 39)
   Maximum residual norm  :     0.072231095355

                       ****Iteration    1****
   Time for iteration     :  TOTAL=30.1 TRAFO=0.4 RIJ=2.2 COSX=14.5 XC=5.2 CPCM=7.5
   Size of expansion space: 160
   Lowest Energy          :     0.147718777719
   Maximum Energy change  :     0.014673197491 (vector 9)
   Maximum residual norm  :     0.006030060251

                       ****Iteration    2****
   Time for iteration     :  TOTAL=30.1 TRAFO=0.4 RIJ=2.1 COSX=14.4 XC=5.1 CPCM=7.6
   Size of expansion space: 200
   Lowest Energy          :     0.144665956860
   Maximum Energy change  :     0.003866184592 (vector 5)
   Maximum residual norm  :     0.001077528552

                       ****Iteration    3****
   Time for iteration     :  TOTAL=30.0 TRAFO=0.4 RIJ=2.2 COSX=14.5 XC=5.2 CPCM=7.4
   Size of expansion space: 240
   Lowest Energy          :     0.144559119861
   Maximum Energy change  :     0.000854764101 (vector 28)
   Maximum residual norm  :     0.000264722431

                       ****Iteration    4****
   Time for iteration     :  TOTAL=30.2 TRAFO=0.4 RIJ=2.2 COSX=14.6 XC=5.2 CPCM=7.5
   Size of expansion space: 280
   Lowest Energy          :     0.144531889265
   Maximum Energy change  :     0.000369868773 (vector 36)
   Maximum residual norm  :     0.000208630878

                       ****Iteration    5****
   Time for iteration     :  TOTAL=30.2 TRAFO=0.4 RIJ=2.2 COSX=14.6 XC=5.3 CPCM=7.4
   Size of expansion space: 320
   Lowest Energy          :     0.144530002097
   Maximum Energy change  :     0.000166057282 (vector 36)
   Maximum residual norm  :     0.000062676876

                       ****Iteration    6****
   Time for iteration     :  TOTAL=30.1 TRAFO=0.4 RIJ=2.2 COSX=14.6 XC=5.3 CPCM=7.4
   Size of expansion space: 360
   Lowest Energy          :     0.144529703983
   Maximum Energy change  :     0.000120136126 (vector 39)
   Maximum residual norm  :     0.000124144315

                       ****Iteration    7****
   Time for iteration     :  TOTAL=30.2 TRAFO=0.4 RIJ=2.2 COSX=14.6 XC=5.3 CPCM=7.4
   Size of expansion space: 400
   Lowest Energy          :     0.144529673646
   Maximum Energy change  :     0.000116309337 (vector 39)
   Maximum residual norm  :     0.000050744783

                       ****Iteration    8****
   Time for iteration     :  TOTAL=30.3 TRAFO=0.5 RIJ=2.2 COSX=14.6 XC=5.3 CPCM=7.5
   Size of expansion space: 440
   Lowest Energy          :     0.144529670371
   Maximum Energy change  :     0.000035724019 (vector 39)
   Maximum residual norm  :     0.000013192882

                       ****Iteration    9****
   Time for iteration     :  TOTAL=30.4 TRAFO=0.4 RIJ=2.2 COSX=14.7 XC=5.3 CPCM=7.4
   Size of expansion space: 480
   Lowest Energy          :     0.144529669960
   Maximum Energy change  :     0.000008105820 (vector 39)
   Maximum residual norm  :     0.000003182579

                       ****Iteration   10****
   Time for iteration     :  TOTAL=30.4 TRAFO=0.4 RIJ=2.2 COSX=14.7 XC=5.3 CPCM=7.4
   Size of expansion space: 520
   Lowest Energy          :     0.144529669928
   Maximum Energy change  :     0.000001705848 (vector 39)
   Maximum residual norm  :     0.000000610052

                       ****Iteration   11****
   Time for iteration     :  TOTAL=30.4 TRAFO=0.4 RIJ=2.2 COSX=14.8 XC=5.3 CPCM=7.4
   Size of expansion space: 560
   Lowest Energy          :     0.144529669926
   Maximum Energy change  :     0.000000301167 (vector 39)
   Maximum residual norm  :     0.000000128433

      *** CONVERGENCE OF RESIDUAL NORM REACHED ***

Storing the converged CI vectors               ... orca.cis1

                 *** DAVIDSON DONE ***

Total time for solving the RPA problem:   443.086sec

--------------------------------
TD-DFT EXCITED STATES (SINGLETS)
--------------------------------

the weight of the individual excitations are printed if larger than 1.0e-02

STATE  1:  E=   0.144530 au      3.933 eV    31720.6 cm**-1 <S**2> =   0.000000 Mult 1
    59a ->  63a  :     0.773583 
    59a ->  64a  :     0.085435 
    59a ->  67a  :     0.010584 
    59a ->  73a  :     0.021794 
    59a ->  74a  :     0.011449 
    60a ->  63a  :     0.011959 
    61a ->  63a  :     0.019987 
    62a ->  63a  :     0.016297 

STATE  2:  E=   0.153501 au      4.177 eV    33689.6 cm**-1 <S**2> =   0.000000 Mult 1
    59a ->  63a  :     0.010289 
    62a ->  63a  :     0.926674 

STATE  3:  E=   0.173224 au      4.714 eV    38018.2 cm**-1 <S**2> =   0.000000 Mult 1
    59a ->  63a  :     0.014326 
    60a ->  63a  :     0.061265 
    60a ->  66a  :     0.026564 
    60a ->  67a  :     0.012355 
    61a ->  63a  :     0.742479 
    61a ->  64a  :     0.090726 
    61a ->  66a  :     0.014621 

STATE  4:  E=   0.178558 au      4.859 eV    39188.9 cm**-1 <S**2> =   0.000000 Mult 1
    59a ->  63a  :     0.020709 
    60a ->  63a  :     0.782360 
    60a ->  64a  :     0.051788 
    61a ->  63a  :     0.071713 
    61a ->  66a  :     0.024897 

STATE  5:  E=   0.194340 au      5.288 eV    42652.7 cm**-1 <S**2> =   0.000000 Mult 1
    55a ->  63a  :     0.010509 
    56a ->  63a  :     0.437774 
    56a ->  66a  :     0.010848 
    56a ->  67a  :     0.054621 
    57a ->  63a  :     0.359340 
    57a ->  67a  :     0.043550 

STATE  6:  E=   0.195369 au      5.316 eV    42878.6 cm**-1 <S**2> =   0.000000 Mult 1
    56a ->  65a  :     0.011195 
    57a ->  65a  :     0.013907 
    58a ->  63a  :     0.174847 
    58a ->  64a  :     0.090768 
    60a ->  65a  :     0.017678 
    62a ->  64a  :     0.104337 
    62a ->  65a  :     0.566941 

STATE  7:  E=   0.208523 au      5.674 eV    45765.6 cm**-1 <S**2> =   0.000000 Mult 1
    58a ->  63a  :     0.029640 
    58a ->  64a  :     0.026988 
    58a ->  65a  :     0.034335 
    60a ->  64a  :     0.010118 
    62a ->  64a  :     0.771342 
    62a ->  65a  :     0.043958 
    62a ->  67a  :     0.023164 

STATE  8:  E=   0.221797 au      6.035 eV    48678.8 cm**-1 <S**2> =   0.000000 Mult 1
    60a ->  63a  :     0.054422 
    60a ->  64a  :     0.025697 
    60a ->  66a  :     0.106995 
    60a ->  67a  :     0.124721 
    61a ->  63a  :     0.108241 
    61a ->  64a  :     0.172183 
    61a ->  65a  :     0.033032 
    61a ->  66a  :     0.269644 
    61a ->  67a  :     0.039611 
    62a ->  66a  :     0.012167 
    62a ->  67a  :     0.016235 

STATE  9:  E=   0.222766 au      6.062 eV    48891.4 cm**-1 <S**2> =   0.000000 Mult 1
    58a ->  63a  :     0.558748 
    58a ->  64a  :     0.085811 
    62a ->  65a  :     0.306033 

STATE 10:  E=   0.230200 au      6.264 eV    50523.1 cm**-1 <S**2> =   0.000000 Mult 1
    60a ->  63a  :     0.034389 
    60a ->  64a  :     0.228436 
    60a ->  65a  :     0.039366 
    60a ->  66a  :     0.225778 
    60a ->  67a  :     0.031805 
    61a ->  63a  :     0.022756 
    61a ->  64a  :     0.055346 
    61a ->  66a  :     0.135067 
    61a ->  67a  :     0.140815 
    62a ->  66a  :     0.040957 
    62a ->  67a  :     0.011345 

STATE 11:  E=   0.246235 au      6.700 eV    54042.3 cm**-1 <S**2> =   0.000000 Mult 1
    56a ->  63a  :     0.127901 
    56a ->  64a  :     0.011309 
    57a ->  63a  :     0.131755 
    57a ->  64a  :     0.014891 
    58a ->  63a  :     0.017986 
    58a ->  64a  :     0.090586 
    58a ->  65a  :     0.297036 
    60a ->  64a  :     0.024424 
    60a ->  67a  :     0.024764 
    61a ->  64a  :     0.020761 
    62a ->  64a  :     0.045947 
    62a ->  65a  :     0.022688 
    62a ->  66a  :     0.068885 
    62a ->  67a  :     0.033680 

STATE 12:  E=   0.250572 au      6.818 eV    54994.1 cm**-1 <S**2> =   0.000000 Mult 1
    56a ->  63a  :     0.047480 
    57a ->  63a  :     0.083714 
    58a ->  64a  :     0.018799 
    58a ->  65a  :     0.032024 
    59a ->  64a  :     0.040902 
    59a ->  67a  :     0.011668 
    60a ->  64a  :     0.054732 
    60a ->  66a  :     0.153569 
    60a ->  67a  :     0.050644 
    61a ->  64a  :     0.230738 
    61a ->  66a  :     0.013417 
    62a ->  66a  :     0.161600 
    62a ->  67a  :     0.020109 

STATE 13:  E=   0.253013 au      6.885 eV    55529.9 cm**-1 <S**2> =   0.000000 Mult 1
    59a ->  64a  :     0.044817 
    59a ->  67a  :     0.011242 
    60a ->  64a  :     0.305274 
    60a ->  65a  :     0.011898 
    60a ->  66a  :     0.022290 
    61a ->  64a  :     0.103582 
    61a ->  66a  :     0.303359 
    61a ->  67a  :     0.104119 
    62a ->  66a  :     0.015395 

STATE 14:  E=   0.254918 au      6.937 eV    55948.0 cm**-1 <S**2> =   0.000000 Mult 1
    59a ->  63a  :     0.047102 
    59a ->  64a  :     0.440689 
    59a ->  65a  :     0.064229 
    59a ->  66a  :     0.094302 
    59a ->  67a  :     0.110850 
    59a ->  73a  :     0.011707 
    60a ->  64a  :     0.080684 
    60a ->  66a  :     0.011257 
    61a ->  66a  :     0.047429 

STATE 15:  E=   0.255593 au      6.955 eV    56096.1 cm**-1 <S**2> =   0.000000 Mult 1
    56a ->  63a  :     0.036379 
    57a ->  63a  :     0.047860 
    60a ->  66a  :     0.189717 
    61a ->  64a  :     0.113916 
    62a ->  66a  :     0.194872 
    62a ->  67a  :     0.336208 

STATE 16:  E=   0.262456 au      7.142 eV    57602.5 cm**-1 <S**2> =   0.000000 Mult 1
    55a ->  63a  :     0.531940 
    55a ->  64a  :     0.117695 
    55a ->  65a  :     0.014492 
    55a ->  67a  :     0.033151 
    57a ->  63a  :     0.060468 
    58a ->  63a  :     0.021389 
    58a ->  64a  :     0.080660 
    58a ->  65a  :     0.013239 
    62a ->  66a  :     0.012568 

STATE 17:  E=   0.263419 au      7.168 eV    57813.7 cm**-1 <S**2> =   0.000000 Mult 1
    55a ->  63a  :     0.124198 
    55a ->  64a  :     0.025658 
    56a ->  63a  :     0.095623 
    57a ->  63a  :     0.074123 
    58a ->  63a  :     0.130620 
    58a ->  64a  :     0.423871 
    58a ->  66a  :     0.011157 
    58a ->  67a  :     0.032555 

STATE 18:  E=   0.267206 au      7.271 eV    58645.0 cm**-1 <S**2> =   0.000000 Mult 1
    55a ->  63a  :     0.013157 
    56a ->  63a  :     0.102313 
    56a ->  64a  :     0.012269 
    57a ->  63a  :     0.108885 
    58a ->  63a  :     0.036024 
    58a ->  64a  :     0.057604 
    58a ->  65a  :     0.482594 
    58a ->  66a  :     0.012300 
    58a ->  67a  :     0.027777 
    62a ->  66a  :     0.050210 

STATE 19:  E=   0.268413 au      7.304 eV    58909.8 cm**-1 <S**2> =   0.000000 Mult 1
    60a ->  64a  :     0.016416 
    60a ->  65a  :     0.074900 
    60a ->  66a  :     0.012470 
    60a ->  67a  :     0.026222 
    61a ->  64a  :     0.112122 
    61a ->  65a  :     0.609724 
    61a ->  66a  :     0.016166 
    61a ->  67a  :     0.083216 
    62a ->  67a  :     0.024636 

STATE 20:  E=   0.270406 au      7.358 eV    59347.2 cm**-1 <S**2> =   0.000000 Mult 1
    60a ->  64a  :     0.110842 
    60a ->  65a  :     0.451089 
    60a ->  66a  :     0.054420 
    60a ->  67a  :     0.055326 
    61a ->  64a  :     0.024212 
    61a ->  65a  :     0.077313 
    61a ->  66a  :     0.016021 
    61a ->  67a  :     0.035817 
    62a ->  65a  :     0.010913 
    62a ->  66a  :     0.048708 
    62a ->  67a  :     0.075055 

STATE 21:  E=   0.271993 au      7.401 eV    59695.5 cm**-1 <S**2> =   0.000000 Mult 1
    58a ->  65a  :     0.016607 
    60a ->  64a  :     0.010757 
    60a ->  65a  :     0.122748 
    60a ->  66a  :     0.042975 
    60a ->  67a  :     0.052504 
    62a ->  66a  :     0.310482 
    62a ->  67a  :     0.372385 

STATE 22:  E=   0.275614 au      7.500 eV    60490.2 cm**-1 <S**2> =   0.000000 Mult 1
    53a ->  63a  :     0.073942 
    53a ->  64a  :     0.017138 
    54a ->  63a  :     0.526440 
    54a ->  64a  :     0.117513 
    54a ->  65a  :     0.013171 
    54a ->  67a  :     0.032864 
    59a ->  63a  :     0.027343 
    59a ->  67a  :     0.042607 
    60a ->  65a  :     0.016059 

STATE 23:  E=   0.278980 au      7.591 eV    61229.0 cm**-1 <S**2> =   0.000000 Mult 1
    60a ->  69a  :     0.010725 
    62a ->  68a  :     0.265856 
    62a ->  69a  :     0.552159 
    62a ->  70a  :     0.044082 
    62a ->  72a  :     0.013818 

STATE 24:  E=   0.279951 au      7.618 eV    61442.1 cm**-1 <S**2> =   0.000000 Mult 1
    60a ->  66a  :     0.024755 
    60a ->  67a  :     0.025089 
    61a ->  64a  :     0.047429 
    61a ->  65a  :     0.232089 
    61a ->  66a  :     0.098177 
    61a ->  67a  :     0.505046 

STATE 25:  E=   0.280829 au      7.642 eV    61634.8 cm**-1 <S**2> =   0.000000 Mult 1
    54a ->  66a  :     0.016955 
    56a ->  64a  :     0.053129 
    57a ->  64a  :     0.059307 
    59a ->  64a  :     0.098212 
    59a ->  65a  :     0.034627 
    59a ->  66a  :     0.428787 
    60a ->  65a  :     0.056863 
    60a ->  67a  :     0.098281 
    61a ->  66a  :     0.011616 
    62a ->  66a  :     0.014668 
    62a ->  69a  :     0.015545 

STATE 26:  E=   0.282361 au      7.683 eV    61971.0 cm**-1 <S**2> =   0.000000 Mult 1
    59a ->  64a  :     0.026757 
    59a ->  65a  :     0.010542 
    59a ->  66a  :     0.125088 
    60a ->  64a  :     0.035868 
    60a ->  65a  :     0.169499 
    60a ->  66a  :     0.079332 
    60a ->  67a  :     0.415137 
    61a ->  66a  :     0.012287 
    61a ->  67a  :     0.025483 

STATE 27:  E=   0.284874 au      7.752 eV    62522.6 cm**-1 <S**2> =   0.000000 Mult 1
    51a ->  63a  :     0.016360 
    51a ->  64a  :     0.011291 
    54a ->  63a  :     0.012614 
    54a ->  66a  :     0.022290 
    56a ->  63a  :     0.011392 
    56a ->  64a  :     0.188806 
    57a ->  64a  :     0.173863 
    59a ->  64a  :     0.014511 
    59a ->  65a  :     0.080765 
    59a ->  66a  :     0.153265 
    59a ->  67a  :     0.217125 
    60a ->  67a  :     0.011715 

STATE 28:  E=   0.292204 au      7.951 eV    64131.4 cm**-1 <S**2> =   0.000000 Mult 1
    51a ->  63a  :     0.021651 
    54a ->  63a  :     0.014340 
    56a ->  64a  :     0.198931 
    57a ->  64a  :     0.076720 
    57a ->  65a  :     0.012744 
    59a ->  64a  :     0.121040 
    59a ->  65a  :     0.402395 
    59a ->  67a  :     0.060611 

STATE 29:  E=   0.296733 au      8.075 eV    65125.5 cm**-1 <S**2> =   0.000000 Mult 1
    53a ->  63a  :     0.470793 
    53a ->  64a  :     0.033228 
    54a ->  63a  :     0.069256 
    56a ->  64a  :     0.102794 
    57a ->  64a  :     0.175109 
    58a ->  65a  :     0.032180 

STATE 30:  E=   0.299804 au      8.158 eV    65799.4 cm**-1 <S**2> =   0.000000 Mult 1
    53a ->  63a  :     0.158897 
    53a ->  64a  :     0.028620 
    54a ->  63a  :     0.046292 
    56a ->  64a  :     0.115050 
    56a ->  65a  :     0.093031 
    57a ->  64a  :     0.215117 
    57a ->  65a  :     0.166125 
    58a ->  64a  :     0.015234 
    58a ->  65a  :     0.019134 
    59a ->  67a  :     0.048471 

STATE 31:  E=   0.300433 au      8.175 eV    65937.3 cm**-1 <S**2> =   0.000000 Mult 1
    53a ->  63a  :     0.057916 
    56a ->  64a  :     0.051029 
    56a ->  65a  :     0.037825 
    57a ->  65a  :     0.037842 
    59a ->  63a  :     0.025370 
    59a ->  64a  :     0.021275 
    59a ->  65a  :     0.229945 
    59a ->  66a  :     0.042264 
    59a ->  67a  :     0.344769 
    62a ->  68a  :     0.044306 
    62a ->  69a  :     0.016199 

STATE 32:  E=   0.301024 au      8.191 eV    66067.0 cm**-1 <S**2> =   0.000000 Mult 1
    57a ->  68a  :     0.012090 
    59a ->  65a  :     0.022964 
    59a ->  67a  :     0.028489 
    60a ->  68a  :     0.014024 
    62a ->  68a  :     0.460632 
    62a ->  69a  :     0.212103 
    62a ->  71a  :     0.093297 
    62a ->  72a  :     0.010999 
    62a ->  74a  :     0.030692 
    62a ->  76a  :     0.013831 

STATE 33:  E=   0.306013 au      8.327 eV    67162.1 cm**-1 <S**2> =   0.000000 Mult 1
    51a ->  63a  :     0.308692 
    51a ->  64a  :     0.184007 
    55a ->  63a  :     0.018383 
    55a ->  66a  :     0.175914 
    55a ->  67a  :     0.025697 
    56a ->  64a  :     0.027336 
    56a ->  66a  :     0.024965 
    57a ->  64a  :     0.042621 
    57a ->  65a  :     0.035845 
    57a ->  66a  :     0.021558 
    61a ->  70a  :     0.010375 

STATE 34:  E=   0.306482 au      8.340 eV    67265.1 cm**-1 <S**2> =   0.000000 Mult 1
    51a ->  63a  :     0.037175 
    51a ->  64a  :     0.018452 
    55a ->  66a  :     0.024464 
    56a ->  65a  :     0.015572 
    60a ->  69a  :     0.017251 
    60a ->  70a  :     0.036104 
    61a ->  68a  :     0.029411 
    61a ->  69a  :     0.171555 
    61a ->  70a  :     0.528065 
    61a ->  72a  :     0.015513 

STATE 35:  E=   0.307025 au      8.355 eV    67384.2 cm**-1 <S**2> =   0.000000 Mult 1
    51a ->  63a  :     0.111392 
    51a ->  64a  :     0.051230 
    55a ->  66a  :     0.450606 
    55a ->  67a  :     0.046152 
    56a ->  65a  :     0.068102 
    56a ->  66a  :     0.017932 
    57a ->  64a  :     0.021326 
    57a ->  66a  :     0.038986 
    61a ->  69a  :     0.019491 
    61a ->  70a  :     0.069680 

STATE 36:  E=   0.307430 au      8.366 eV    67473.2 cm**-1 <S**2> =   0.000000 Mult 1
    51a ->  63a  :     0.056243 
    51a ->  64a  :     0.029860 
    52a ->  63a  :     0.010368 
    53a ->  63a  :     0.026420 
    55a ->  66a  :     0.025955 
    56a ->  64a  :     0.099547 
    56a ->  65a  :     0.301323 
    57a ->  64a  :     0.051656 
    57a ->  65a  :     0.237860 
    57a ->  67a  :     0.017633 
    58a ->  64a  :     0.013150 
    59a ->  65a  :     0.010019 
    59a ->  67a  :     0.011318 

STATE 37:  E=   0.309862 au      8.432 eV    68006.9 cm**-1 <S**2> =   0.000000 Mult 1
    45a ->  63a  :     0.035128 
    46a ->  63a  :     0.010709 
    51a ->  63a  :     0.025597 
    51a ->  65a  :     0.025222 
    55a ->  64a  :     0.012827 
    55a ->  65a  :     0.020518 
    55a ->  66a  :     0.094300 
    56a ->  63a  :     0.010468 
    56a ->  65a  :     0.246030 
    56a ->  67a  :     0.027632 
    57a ->  65a  :     0.258176 
    57a ->  67a  :     0.022139 
    59a ->  65a  :     0.049050 
    59a ->  67a  :     0.016371 

STATE 38:  E=   0.312014 au      8.490 eV    68479.1 cm**-1 <S**2> =   0.000000 Mult 1
    60a ->  68a  :     0.029713 
    60a ->  69a  :     0.163779 
    60a ->  70a  :     0.471751 
    60a ->  72a  :     0.021581 
    61a ->  69a  :     0.015994 
    61a ->  70a  :     0.057663 
    62a ->  69a  :     0.010937 
    62a ->  70a  :     0.138421 
    62a ->  72a  :     0.010129 

STATE 39:  E=   0.313787 au      8.539 eV    68868.3 cm**-1 <S**2> =   0.000000 Mult 1
    58a ->  68a  :     0.027055 
    60a ->  70a  :     0.041814 
    62a ->  70a  :     0.041148 
    62a ->  71a  :     0.075279 
    62a ->  72a  :     0.569706 
    62a ->  74a  :     0.073233 
    62a ->  76a  :     0.012841 
    62a ->  78a  :     0.010458 
    62a ->  80a  :     0.011480 
    62a ->  81a  :     0.012596 

STATE 40:  E=   0.317349 au      8.635 eV    69650.0 cm**-1 <S**2> =   0.000000 Mult 1
    45a ->  63a  :     0.078468 
    45a ->  64a  :     0.011239 
    46a ->  63a  :     0.044321 
    47a ->  63a  :     0.013321 
    48a ->  63a  :     0.011200 
    49a ->  63a  :     0.017008 
    51a ->  64a  :     0.010915 
    51a ->  65a  :     0.038733 
    55a ->  64a  :     0.027244 
    55a ->  66a  :     0.013850 
    55a ->  67a  :     0.053810 
    56a ->  63a  :     0.019377 
    56a ->  65a  :     0.072712 
    56a ->  66a  :     0.030909 
    56a ->  67a  :     0.047589 
    57a ->  63a  :     0.010245 
    57a ->  65a  :     0.088801 
    57a ->  66a  :     0.029630 
    57a ->  67a  :     0.047572 
    59a ->  65a  :     0.016671 
    62a ->  70a  :     0.018128 
    62a ->  71a  :     0.081832 
    62a ->  72a  :     0.016241 


------------------------------------------
NATURAL TRANSITION ORBITALS FOR STATE    1
------------------------------------------

Making the (pseudo)densities                       ... done
Solving eigenvalue problem for the occupied space  ... done
Solving eigenvalue problem for the virtual space   ... done
Natural Transition Orbitals were saved in orca.s1.nto
Threshold for printing occupation numbers 0.000100

 E=   0.144530 au      3.933 eV    31720.6 cm**-1
    62a ->  63a  : n=  0.99537887
    61a ->  64a  : n=  0.00485408
    60a ->  65a  : n=  0.00125781
    59a ->  66a  : n=  0.00116752
    58a ->  67a  : n=  0.00087347
    57a ->  68a  : n=  0.00039398
    56a ->  69a  : n=  0.00019827
    55a ->  70a  : n=  0.00015786


------------------------------------------
NATURAL TRANSITION ORBITALS FOR STATE    2
------------------------------------------

Making the (pseudo)densities                       ... done
Solving eigenvalue problem for the occupied space  ... done
Solving eigenvalue problem for the virtual space   ... done
Natural Transition Orbitals were saved in orca.s2.nto
Threshold for printing occupation numbers 0.000100

 E=   0.153501 au      4.177 eV    33689.6 cm**-1
    62a ->  63a  : n=  0.96897847
    61a ->  64a  : n=  0.02531078
    60a ->  65a  : n=  0.00429252
    59a ->  66a  : n=  0.00211681
    58a ->  67a  : n=  0.00182142
    57a ->  68a  : n=  0.00138564
    56a ->  69a  : n=  0.00096807
    55a ->  70a  : n=  0.00081688
    54a ->  71a  : n=  0.00070184
    53a ->  72a  : n=  0.00066450
    52a ->  73a  : n=  0.00056680
    51a ->  74a  : n=  0.00036599
    50a ->  75a  : n=  0.00033271
    49a ->  76a  : n=  0.00030206
    48a ->  77a  : n=  0.00027854
    47a ->  78a  : n=  0.00023548
    46a ->  79a  : n=  0.00022975
    45a ->  80a  : n=  0.00020248
    44a ->  81a  : n=  0.00018766
    43a ->  82a  : n=  0.00017566
    42a ->  83a  : n=  0.00016765
    41a ->  84a  : n=  0.00013421
    40a ->  85a  : n=  0.00012949
    39a ->  86a  : n=  0.00011357
    38a ->  87a  : n=  0.00010467


------------------------------------------
NATURAL TRANSITION ORBITALS FOR STATE    3
------------------------------------------

Making the (pseudo)densities                       ... done
Solving eigenvalue problem for the occupied space  ... done
Solving eigenvalue problem for the virtual space   ... done
Natural Transition Orbitals were saved in orca.s3.nto
Threshold for printing occupation numbers 0.000100

 E=   0.173224 au      4.714 eV    38018.2 cm**-1
    62a ->  63a  : n=  0.94637907
    61a ->  64a  : n=  0.05454878
    60a ->  65a  : n=  0.00265728
    59a ->  66a  : n=  0.00130093
    58a ->  67a  : n=  0.00073729
    57a ->  68a  : n=  0.00069505
    56a ->  69a  : n=  0.00057580
    55a ->  70a  : n=  0.00050894
    54a ->  71a  : n=  0.00039925
    53a ->  72a  : n=  0.00027236
    52a ->  73a  : n=  0.00020747
    51a ->  74a  : n=  0.00016255
    50a ->  75a  : n=  0.00013865
    49a ->  76a  : n=  0.00012056


-----------------------------
 TD-DFT-EXCITATION SPECTRA
-----------------------------

Center of mass = ( -0.0000,  0.0000, -0.0000)
Generating RPA transition densities
 done

----------------------------------------------------------------------------------------------------
                     ABSORPTION SPECTRUM VIA TRANSITION ELECTRIC DIPOLE MOMENTS    
----------------------------------------------------------------------------------------------------
     Transition      Energy     Energy  Wavelength fosc(D2)      D2        DX        DY        DZ   
                      (eV)      (cm-1)    (nm)                 (au**2)    (au)      (au)      (au)  
----------------------------------------------------------------------------------------------------
  0-1A  ->  1-1A    3.932852   31720.6   315.3   0.005697379   0.05913   0.24256  -0.00699   0.01568
  0-1A  ->  2-1A    4.176976   33689.6   296.8   1.250721871  12.22195   3.47337  -0.31647  -0.23977
  0-1A  ->  3-1A    4.713659   38018.2   263.0   0.035954471   0.31134   0.43332   0.11257   0.33303
  0-1A  ->  4-1A    4.858809   39188.9   255.2   0.097598576   0.81989   0.69329  -0.22111  -0.53884
  0-1A  ->  5-1A    5.288257   42652.7   234.5   0.000776360   0.00599   0.00975   0.05468  -0.05392
  0-1A  ->  6-1A    5.316266   42878.6   233.2   0.015900482   0.12208   0.32182  -0.01700  -0.13499
  0-1A  ->  7-1A    5.674211   45765.6   218.5   0.076069890   0.54720  -0.67901   0.02457   0.29248
  0-1A  ->  8-1A    6.035399   48678.8   205.4   0.042328907   0.28627  -0.49291   0.14093   0.15312
  0-1A  ->  9-1A    6.061760   48891.4   204.5   0.223469822   1.50474  -0.58223   0.11164  -1.07391
  0-1A  -> 10-1A    6.264071   50523.1   197.9   0.050772912   0.33084   0.52347  -0.00785   0.23823
  0-1A  -> 11-1A    6.700394   54042.3   185.0   0.443328414   2.70064   1.63019  -0.01735  -0.20693
  0-1A  -> 12-1A    6.818399   54994.1   181.8   0.143542060   0.85929   0.71040   0.11119   0.58503
  0-1A  -> 13-1A    6.884823   55529.9   180.1   0.395973697   2.34755   0.66410  -0.49734  -1.28809
  0-1A  -> 14-1A    6.936662   55948.0   178.7   0.150021272   0.88276   0.85868  -0.15868  -0.34677
  0-1A  -> 15-1A    6.955033   56096.1   178.3   0.056393268   0.33096  -0.52176  -0.10466  -0.21855
  0-1A  -> 16-1A    7.141803   57602.5   173.6   0.038131247   0.21793   0.26269   0.00533  -0.38587
  0-1A  -> 17-1A    7.167983   57813.7   173.0   0.070233483   0.39993   0.07563  -0.03439   0.62692
  0-1A  -> 18-1A    7.271053   58645.0   170.5   0.213545921   1.19877   0.93283  -0.07417  -0.56842
  0-1A  -> 19-1A    7.303881   58909.8   169.8   0.066272515   0.37036   0.55638   0.09247   0.22858
  0-1A  -> 20-1A    7.358111   59347.2   168.5   0.087959562   0.48793   0.16459  -0.19660  -0.64976
  0-1A  -> 21-1A    7.401298   59695.5   167.5   0.001321163   0.00729   0.04507  -0.03750  -0.06203
  0-1A  -> 22-1A    7.499830   60490.2   165.3   0.003094399   0.01684   0.06443   0.09693   0.05741
  0-1A  -> 23-1A    7.591429   61229.0   163.3   0.002491803   0.01340  -0.05241  -0.10236   0.01318
  0-1A  -> 24-1A    7.617848   61442.1   162.8   0.115965854   0.62135  -0.52140  -0.19822  -0.55696
  0-1A  -> 25-1A    7.641739   61634.8   162.2   0.019517732   0.10425  -0.32172   0.02634   0.00750
  0-1A  -> 26-1A    7.683425   61971.0   161.4   0.064032135   0.34016  -0.32454   0.22702   0.42814
  0-1A  -> 27-1A    7.751809   62522.6   159.9   0.002254458   0.01187  -0.08155  -0.04404  -0.05727
  0-1A  -> 28-1A    7.951276   64131.4   155.9   0.004000766   0.02054   0.13174  -0.04949   0.02709
  0-1A  -> 29-1A    8.074526   65125.5   153.5   0.091716466   0.46363  -0.64055   0.02267  -0.22981
  0-1A  -> 30-1A    8.158091   65799.4   152.0   0.091715401   0.45888  -0.60666   0.09084  -0.28739
  0-1A  -> 31-1A    8.175187   65937.3   151.7   0.006947231   0.03469  -0.06887  -0.07111   0.15775
  0-1A  -> 32-1A    8.191266   66067.0   151.4   0.023123459   0.11522  -0.05410   0.33018   0.05723
  0-1A  -> 33-1A    8.327038   67162.1   148.9   0.002922968   0.01433   0.01768   0.09136   0.07529
  0-1A  -> 34-1A    8.339803   67265.1   148.7   0.009327663   0.04565   0.04803  -0.05232   0.20151
  0-1A  -> 35-1A    8.354572   67384.2   148.4   0.013022574   0.06362  -0.04334  -0.12546   0.21449
  0-1A  -> 36-1A    8.365606   67473.2   148.2   0.078065486   0.38089   0.05340  -0.03128  -0.61405
  0-1A  -> 37-1A    8.431784   68006.9   147.0   0.000997215   0.00483  -0.01049   0.04524  -0.05168
  0-1A  -> 38-1A    8.490330   68479.1   146.0   0.006663699   0.03204  -0.00495   0.17874   0.00795
  0-1A  -> 39-1A    8.538578   68868.3   145.2   0.013132901   0.06278   0.03773   0.24770   0.00076
  0-1A  -> 40-1A    8.635498   69650.0   143.6   0.001822396   0.00861  -0.05433  -0.06650   0.03522

----------------------------------------------------------------------------------------------------
                     ABSORPTION SPECTRUM VIA TRANSITION VELOCITY DIPOLE MOMENTS    
----------------------------------------------------------------------------------------------------
     Transition      Energy     Energy  Wavelength fosc(P2)      P2        PX        PY        PZ   
                      (eV)      (cm-1)    (nm)                 (au**2)    (au)      (au)      (au)  
----------------------------------------------------------------------------------------------------
  0-1A  ->  1-1A    3.932852   31720.6   315.3   0.005664293   0.00123  -0.03496   0.00106  -0.00208
  0-1A  ->  2-1A    4.176976   33689.6   296.8   1.247874839   0.28733  -0.53257   0.04819   0.03697
  0-1A  ->  3-1A    4.713659   38018.2   263.0   0.037481880   0.00974  -0.07556  -0.02079  -0.05998
  0-1A  ->  4-1A    4.858809   39188.9   255.2   0.094931975   0.02543  -0.12175   0.03885   0.09536
  0-1A  ->  5-1A    5.288257   42652.7   234.5   0.001071045   0.00031  -0.00213  -0.01446   0.00993
  0-1A  ->  6-1A    5.316266   42878.6   233.2   0.015811864   0.00463  -0.06331   0.00338   0.02479
  0-1A  ->  7-1A    5.674211   45765.6   218.5   0.075783318   0.02370   0.14078  -0.00498  -0.06213
  0-1A  ->  8-1A    6.035399   48678.8   205.4   0.041554988   0.01383   0.10776  -0.03111  -0.03529
  0-1A  ->  9-1A    6.061760   48891.4   204.5   0.221066534   0.07387   0.12896  -0.02489   0.23795
  0-1A  -> 10-1A    6.264071   50523.1   197.9   0.050031142   0.01728  -0.11945   0.00101  -0.05483
  0-1A  -> 11-1A    6.700394   54042.3   185.0   0.445063767   0.16439  -0.40232   0.00436   0.05009
  0-1A  -> 12-1A    6.818399   54994.1   181.8   0.145503222   0.05469  -0.17940  -0.02861  -0.14726
  0-1A  -> 13-1A    6.884823   55529.9   180.1   0.395302220   0.15002  -0.16710   0.12566   0.32605
  0-1A  -> 14-1A    6.936662   55948.0   178.7   0.149611759   0.05721  -0.21815   0.04204   0.08861
  0-1A  -> 15-1A    6.955033   56096.1   178.3   0.056095336   0.02151   0.13272   0.02706   0.05622
  0-1A  -> 16-1A    7.141803   57602.5   173.6   0.038006692   0.01496  -0.06915  -0.00202   0.10088
  0-1A  -> 17-1A    7.167983   57813.7   173.0   0.069063112   0.02729  -0.01993   0.00879  -0.16375
  0-1A  -> 18-1A    7.271053   58645.0   170.5   0.214158295   0.08584  -0.24917   0.02009   0.15280
  0-1A  -> 19-1A    7.303881   58909.8   169.8   0.066988799   0.02697  -0.15065  -0.02446  -0.06065
  0-1A  -> 20-1A    7.358111   59347.2   168.5   0.087011044   0.03529  -0.04518   0.05217   0.17473
  0-1A  -> 21-1A    7.401298   59695.5   167.5   0.001094854   0.00045  -0.00965   0.00693   0.01748
  0-1A  -> 22-1A    7.499830   60490.2   165.3   0.003018616   0.00125  -0.01789  -0.02588  -0.01606
  0-1A  -> 23-1A    7.591429   61229.0   163.3   0.001103693   0.00046   0.01292   0.01679  -0.00361
  0-1A  -> 24-1A    7.617848   61442.1   162.8   0.115178924   0.04837   0.14756   0.05327   0.15413
  0-1A  -> 25-1A    7.641739   61634.8   162.2   0.019976235   0.00841   0.09163  -0.00392  -0.00176
  0-1A  -> 26-1A    7.683425   61971.0   161.4   0.065212251   0.02762   0.09465  -0.06460  -0.12037
  0-1A  -> 27-1A    7.751809   62522.6   159.9   0.002111733   0.00090   0.02255   0.01139   0.01626
  0-1A  -> 28-1A    7.951276   64131.4   155.9   0.004149810   0.00182  -0.03909   0.01511  -0.00791
  0-1A  -> 29-1A    8.074526   65125.5   153.5   0.091855684   0.04088   0.19058  -0.00722   0.06717
  0-1A  -> 30-1A    8.158091   65799.4   152.0   0.090929610   0.04089   0.18123  -0.02742   0.08542
  0-1A  -> 31-1A    8.175187   65937.3   151.7   0.006635128   0.00299   0.02112   0.01882  -0.04680
  0-1A  -> 32-1A    8.191266   66067.0   151.4   0.019117687   0.00863   0.01791  -0.08944  -0.01769
  0-1A  -> 33-1A    8.327038   67162.1   148.9   0.002951380   0.00135  -0.00522  -0.02766  -0.02372
  0-1A  -> 34-1A    8.339803   67265.1   148.7   0.008928104   0.00410  -0.01455   0.01507  -0.06054
  0-1A  -> 35-1A    8.354572   67384.2   148.4   0.012534702   0.00577   0.01404   0.03668  -0.06504
  0-1A  -> 36-1A    8.365606   67473.2   148.2   0.077701071   0.03583  -0.01862   0.00867   0.18817
  0-1A  -> 37-1A    8.431784   68006.9   147.0   0.000823362   0.00038   0.00319  -0.01119   0.01572
  0-1A  -> 38-1A    8.490330   68479.1   146.0   0.006138413   0.00287   0.00299  -0.05337  -0.00401
  0-1A  -> 39-1A    8.538578   68868.3   145.2   0.009800937   0.00461  -0.01064  -0.06707  -0.00121
  0-1A  -> 40-1A    8.635498   69650.0   143.6   0.002160895   0.00103   0.01849   0.02399  -0.01056

------------------------------------------------------------------------------------------
                     CD SPECTRUM VIA TRANSITION ELECTRIC DIPOLE MOMENTS    
------------------------------------------------------------------------------------------
     Transition      Energy     Energy  Wavelength    R        MX        MY        MZ   
                      (eV)      (cm-1)    (nm)   (1e40*cgs)   (au)      (au)      (au)  
------------------------------------------------------------------------------------------
  0-1A  ->  1-1A    3.932852   31720.6   315.3   -2.05104  -0.00443   0.05921   0.37230
  0-1A  ->  2-1A    4.176976   33689.6   296.8   33.08242   0.01248   0.32390   0.04593
  0-1A  ->  3-1A    4.713659   38018.2   263.0  -18.27446   0.07095   0.45906  -0.13109
  0-1A  ->  4-1A    4.858809   39188.9   255.2    5.79010  -0.06910  -0.37493   0.08773
  0-1A  ->  5-1A    5.288257   42652.7   234.5    1.97751   0.43984  -0.08269   0.07351
  0-1A  ->  6-1A    5.316266   42878.6   233.2   -3.69593  -0.00245  -0.31949  -0.02367
  0-1A  ->  7-1A    5.674211   45765.6   218.5   -7.48226  -0.02269  -0.18388   0.01704
  0-1A  ->  8-1A    6.035399   48678.8   205.4  -17.37536   0.01421   0.40548  -0.08675
  0-1A  ->  9-1A    6.061760   48891.4   204.5   -8.73233   0.08551   1.01054   0.04144
  0-1A  -> 10-1A    6.264071   50523.1   197.9    1.14361   0.01941   0.11617  -0.04901
  0-1A  -> 11-1A    6.700394   54042.3   185.0  -40.71943   0.05048   0.59525  -0.06963
  0-1A  -> 12-1A    6.818399   54994.1   181.8   67.56888   0.04342   0.35752  -0.36565
  0-1A  -> 13-1A    6.884823   55529.9   180.1  -23.16444  -0.10375  -1.40929   0.45250
  0-1A  -> 14-1A    6.936662   55948.0   178.7   51.55201  -0.08682  -0.19459   0.18938
  0-1A  -> 15-1A    6.955033   56096.1   178.3  -33.81318  -0.06204  -0.76780   0.18761
  0-1A  -> 16-1A    7.141803   57602.5   173.6   17.28977   0.03877   0.25259   0.12493
  0-1A  -> 17-1A    7.167983   57813.7   173.0  -17.85979  -0.04145  -0.44602   0.04096
  0-1A  -> 18-1A    7.271053   58645.0   170.5   15.98894   0.02246   0.17590   0.07357
  0-1A  -> 19-1A    7.303881   58909.8   169.8  -13.91408   0.04537   0.51222  -0.18853
  0-1A  -> 20-1A    7.358111   59347.2   168.5   22.82859  -0.03261  -0.47599   0.21028
  0-1A  -> 21-1A    7.401298   59695.5   167.5    2.97208   0.01561   0.20084  -0.00846
  0-1A  -> 22-1A    7.499830   60490.2   165.3   -0.16412  -0.08413   0.08030  -0.03509
  0-1A  -> 23-1A    7.591429   61229.0   163.3    3.37123  -0.06675   0.09425  -0.07602
  0-1A  -> 24-1A    7.617848   61442.1   162.8   -8.58517  -0.05962  -0.81479   0.31309
  0-1A  -> 25-1A    7.641739   61634.8   162.2  -21.39137  -0.13114   0.11364   0.02525
  0-1A  -> 26-1A    7.683425   61971.0   161.4  -18.94913   0.08888   0.69349  -0.20646
  0-1A  -> 27-1A    7.751809   62522.6   159.9    4.77973   0.10980  -0.06034   0.06706
  0-1A  -> 28-1A    7.951276   64131.4   155.9    0.18291  -0.04852  -0.12612  -0.00877
  0-1A  -> 29-1A    8.074526   65125.5   153.5   -1.87538  -0.02998  -0.21855   0.04471
  0-1A  -> 30-1A    8.158091   65799.4   152.0   10.63718   0.08010   0.51744   0.07299
  0-1A  -> 31-1A    8.175187   65937.3   151.7   18.10594  -0.03901   0.02895  -0.24743
  0-1A  -> 32-1A    8.191266   66067.0   151.4   -9.60088   0.02257   0.01284   0.30307
  0-1A  -> 33-1A    8.327038   67162.1   148.9    8.45397   0.10024  -0.17727  -0.04661
  0-1A  -> 34-1A    8.339803   67265.1   148.7   -9.73968   0.20316  -0.04703   0.04189
  0-1A  -> 35-1A    8.354572   67384.2   148.4  -34.26528  -0.08551  -0.16865   0.22293
  0-1A  -> 36-1A    8.365606   67473.2   148.2   23.19081   0.05169   0.71172   0.04835
  0-1A  -> 37-1A    8.431784   68006.9   147.0   -4.76009  -0.19928   0.02346  -0.13437
  0-1A  -> 38-1A    8.490330   68479.1   146.0    5.32031   0.02249  -0.04765  -0.33420
  0-1A  -> 39-1A    8.538578   68868.3   145.2   -8.39360   0.07028   0.06073   0.14478
  0-1A  -> 40-1A    8.635498   69650.0   143.6   -9.15575  -0.36811   0.00277  -0.01117

------------------------------------------------------------------------------------------
                     CD SPECTRUM VIA TRANSITION VELOCITY DIPOLE MOMENTS    
------------------------------------------------------------------------------------------
     Transition      Energy     Energy  Wavelength    R        MX        MY        MZ   
                      (eV)      (cm-1)    (nm)   (1e40*cgs)   (au)      (au)      (au)  
------------------------------------------------------------------------------------------
  0-1A  ->  1-1A    3.932852   31720.6   315.3   -1.81751  -0.00443   0.05921   0.37230
  0-1A  ->  2-1A    4.176976   33689.6   296.8   32.74543   0.01248   0.32390   0.04593
  0-1A  ->  3-1A    4.713659   38018.2   263.0  -19.15876   0.07095   0.45906  -0.13109
  0-1A  ->  4-1A    4.858809   39188.9   255.2    5.84362  -0.06910  -0.37493   0.08773
  0-1A  ->  5-1A    5.288257   42652.7   234.5    2.39535   0.43984  -0.08269   0.07351
  0-1A  ->  6-1A    5.316266   42878.6   233.2   -3.64792  -0.00245  -0.31949  -0.02367
  0-1A  ->  7-1A    5.674211   45765.6   218.5   -7.54650  -0.02269  -0.18388   0.01704
  0-1A  ->  8-1A    6.035399   48678.8   205.4  -17.05574   0.01421   0.40548  -0.08675
  0-1A  ->  9-1A    6.061760   48891.4   204.5   -9.02997   0.08551   1.01054   0.04144
  0-1A  -> 10-1A    6.264071   50523.1   197.9    0.99450   0.01941   0.11617  -0.04901
  0-1A  -> 11-1A    6.700394   54042.3   185.0  -40.59598   0.05048   0.59525  -0.06963
  0-1A  -> 12-1A    6.818399   54994.1   181.8   67.40936   0.04342   0.35752  -0.36565
  0-1A  -> 13-1A    6.884823   55529.9   180.1  -22.74743  -0.10375  -1.40929   0.45250
  0-1A  -> 14-1A    6.936662   55948.0   178.7   50.93424  -0.08682  -0.19459   0.18938
  0-1A  -> 15-1A    6.955033   56096.1   178.3  -34.06244  -0.06204  -0.76780   0.18761
  0-1A  -> 16-1A    7.141803   57602.5   173.6   16.90445   0.03877   0.25259   0.12493
  0-1A  -> 17-1A    7.167983   57813.7   173.0  -17.54577  -0.04145  -0.44602   0.04096
  0-1A  -> 18-1A    7.271053   58645.0   170.5   16.19460   0.02246   0.17590   0.07357
  0-1A  -> 19-1A    7.303881   58909.8   169.8  -13.92659   0.04537   0.51222  -0.18853
  0-1A  -> 20-1A    7.358111   59347.2   168.5   23.33050  -0.03261  -0.47599   0.21028
  0-1A  -> 21-1A    7.401298   59695.5   167.5    1.89369   0.01561   0.20084  -0.00846
  0-1A  -> 22-1A    7.499830   60490.2   165.3   -0.01625  -0.08413   0.08030  -0.03509
  0-1A  -> 23-1A    7.591429   61229.0   163.3    1.68085  -0.06675   0.09425  -0.07602
  0-1A  -> 24-1A    7.617848   61442.1   162.8   -6.64464  -0.05962  -0.81479   0.31309
  0-1A  -> 25-1A    7.641739   61634.8   162.2  -20.99606  -0.13114   0.11364   0.02525
  0-1A  -> 26-1A    7.683425   61971.0   161.4  -19.26354   0.08888   0.69349  -0.20646
  0-1A  -> 27-1A    7.751809   62522.6   159.9    4.76410   0.10980  -0.06034   0.06706
  0-1A  -> 28-1A    7.951276   64131.4   155.9    0.09704  -0.04852  -0.12612  -0.00877
  0-1A  -> 29-1A    8.074526   65125.5   153.5   -1.80172  -0.02998  -0.21855   0.04471
  0-1A  -> 30-1A    8.158091   65799.4   152.0   10.31873   0.08010   0.51744   0.07299
  0-1A  -> 31-1A    8.175187   65937.3   151.7   17.73164  -0.03901   0.02895  -0.24743
  0-1A  -> 32-1A    8.191266   66067.0   151.4   -9.56087   0.02257   0.01284   0.30307
  0-1A  -> 33-1A    8.327038   67162.1   148.9    8.45016   0.10024  -0.17727  -0.04661
  0-1A  -> 34-1A    8.339803   67265.1   148.7   -9.53941   0.20316  -0.04703   0.04189
  0-1A  -> 35-1A    8.354572   67384.2   148.4  -33.60731  -0.08551  -0.16865   0.22293
  0-1A  -> 36-1A    8.365606   67473.2   148.2   21.93801   0.05169   0.71172   0.04835
  0-1A  -> 37-1A    8.431784   68006.9   147.0   -4.58064  -0.19928   0.02346  -0.13437
  0-1A  -> 38-1A    8.490330   68479.1   146.0    5.96896   0.02249  -0.04765  -0.33420
  0-1A  -> 39-1A    8.538578   68868.3   145.2   -7.50532   0.07028   0.06073   0.14478
  0-1A  -> 40-1A    8.635498   69650.0   143.6   -9.83524  -0.36811   0.00277  -0.01117

Total run time:      445.004 sec

           *** ORCA-CIS/TD-DFT FINISHED WITHOUT ERROR ***
-----------------------
CIS/TD-DFT TOTAL ENERGY
-----------------------

    E(SCF)  =   -781.051129222 Eh
    DE(CIS) =      0.144529670 Eh (Root  1)
    ----------------------------- ---------
    E(tot)  =   -780.906599552 Eh


Maximum memory used throughout the entire CIS-calculation: 478.9 MB
=> NOW LEAVING ORCA_CIS

-------------------------   --------------------
FINAL SINGLE POINT ENERGY      -780.906599552030
-------------------------   --------------------


           ************************************************************
           *        Program running with 8 parallel MPI-processes     *
           *              working on a common directory               *
           ************************************************************

------------------------------------------------------------------------------
                              ORCA PROPERTY CALCULATIONS
------------------------------------------------------------------------------

GBWName                                 ... orca.gbw
Number of atoms                         ...     32
Number of basis functions               ...    642
Max core memory                         ...   1024 MB

Electric properties:
Dipole moment                           ... YES
Quadrupole moment                       ...  NO
Static polarizability (Dipole/Dipole)   ...  NO
Static polarizability (Dipole/Quad.)    ...  NO
Static polarizability (Quad./Quad.)     ...  NO
Static polarizability (Velocity)        ...  NO

Atomic electric properties:
Dipole moment                           ...  NO
Quadrupole moment                       ...  NO
Static polarizability                   ...  NO

Choice of electric origin               ... Center of mass
Position of electric origin             ...    -0.000030     0.000002    -0.000008

General magnetic properties:
Magnetizability                         ...  NO

EPR properties:
g-Tensor (aka g-matrix)                 ...  NO
Zero-Field splitting spin-orbit         ...  NO
Zero-field splitting spin-spin          ...  NO
Hyperfine couplings                     ...  NO (   0 nuclei)
Quadrupole couplings                    ...  NO (   0 nuclei)
Contact density                         ...  NO (   0 nuclei)

NMR properties:
Chemical shifts                         ...  NO (   0 nuclei)
Spin-rotation constants                 ...  NO (   0 nuclei)
Spin-spin couplings                     ...  NO (   0 nuclei,    0 pairs)

Choice of magnetic origin               ... GIAO
Position of magnetic origin             ...     0.000000     0.000000     0.000000

Properties with geometric perturbations:
SCF Hessian                             ...  NO
IR spectrum                             ...  NO
VCD spectrum                            ...  NO
X-ray spectroscopy properties:
SCF XES/XAS/RIXS spectra                ...  NO


-------------
DIPOLE MOMENT
-------------

Method             : SCF
Type of density    : Electron Density
Multiplicity       :   1
Irrep              :   0
Energy             :  -781.0511292219559891 Eh
Relativity type    : 
Basis              : AO
                                X                 Y                 Z
Electronic contribution:      2.998400387       0.225484502       0.256595275
Nuclear contribution   :    -10.065331207       0.325514038      -2.560289998
                        -----------------------------------------
Total Dipole Moment    :     -7.066930821       0.550998539      -2.303694723
                        -----------------------------------------
Magnitude (a.u.)       :      7.453329457
Magnitude (Debye)      :     18.944857907


--------------------
Rotational spectrum 
--------------------
 
Rotational constants in cm-1:             0.063746             0.004282             0.004035 
Rotational constants in MHz :          1911.064038           128.364526           120.961982 

Dipole components along the rotational axes: 
x,y,z [a.u.] :    -6.932484    -2.730576     0.191678 
x,y,z [Debye]:   -17.620974    -6.940572     0.487206 

 

Dipole moment calculation done in   0.0 sec 

Maximum memory used throughout the entire PROP-calculation: 45.2 MB

--------------------------------
SUGGESTED CITATIONS FOR THIS RUN
--------------------------------

Below you find a list of papers that are relevant to this ORCA run
We neither can nor want to force you to cite these papers, but we appreciate if you do
You receive ORCA, which is the product of decades of hard work by many enthusiastic individuals, for free
The only thing we kindly ask in return is that you cite our papers,
We deeply appreciate it, if you show your appreciation for ORCA by not just citing the generic ORCA reference.

Please note that relegating all ORCA citations to the supporting information does *not* help us.
SI sections are not indexed - citations you put there will not count into any citation statistics
But we need these citations in order to attract the funding resources that allow us to do what we are doing

Therefore, if you are a happy ORCA user, please consider citing a few of the papers listed below in the main body of your paper

In addition to the list printed below, the program has created the file orca.bibtex that contains the list in bibtex format
You can import this file easily into all common literature databanks and citation aid programs


List of essential papers. We consider these as the minimum necessary citations

  1. Neese,F.
     Software update: the ORCA program system, version 5.0
     WIRES Comput. Molec. Sci., 2022 12(1)e1606
     doi.org/10.1002/wcms.1606

List of papers to cite with high priority. The work reported in these papers was absolutely
necessary for this run to complete.
Our perspective: the developers of density functionals and basis sets usually get cited in chemistry papers
Good! But without the algorithms to do something with them, the functionals or basis sets would not do anything.
Hence, in our opinion, the algorithm design and method developments papers are equally worthy of getting cited

  1. Neese,F.; Olbrich,G.
     Efficient use of the resolution of the identity approximation in time-dependent density functional calculations with hybrid density functionals
     Chem. Phys. Lett., 2002 362 170-178
     doi.org/10.1016/s0009-2614(02)01053-9
  2. Neese,F.
     An improvement of the resolution of the identity approximation for the formation of the Coulomb matrix
     J. Comp. Chem., 2003 24(14)1740-1747
     doi.org/10.1002/jcc.10318
  3. Neese,F.; Wennmohs,F.; Hansen,A.; Becker,U.
     Efficient, approximate and parallel Hartree-Fock and hybrid DFT calculations. A 'chain-of-spheres' algorithm for the Hartree-Fock exchange
     Chem. Phys., 2009 356(1-3)98-109
     doi.org/10.1016/j.chemphys.2008.10.036
  4. Garcia-Rates,M.; Neese,F.
     Effect of the Solute Cavity on the Solvation Energy and its Derivatives within the Framework of the Gaussian Charge Scheme
     J. Comput. Chem., 2020 41 922-939
     doi.org/10.1002/jcc.26139
  5. Helmich-Paris,B.; de Souza,B.; Neese,F.; Izsák,R.
     An improved chain of spheres for exchange algorithm
     J. Chem. Phys., 2021 155 104109
     doi.org/doi: 10.1063/5.0058766.
  6. Neese,F.
     The SHARK Integral Generation and Digestion System
     J. Comp. Chem., 2022  1-16
     doi.org/10.1002/jcc.26942

List of suggested additional citations. These are papers that are important in the 'surrounding' of 
of this run, or papers that preceded the highly important papers. If you like your results we are grateful for a citation.

  1. Izsak,R.; Neese,F.
     An overlap fitted chain of spheres exchange method
     J. Chem. Phys., 2011 135 144105
     doi.org/10.1063/1.3646921
  2. Izsak,R.; Hansen,A.; Neese,F.
     The resolution of identity and chain of spheres approximations for the LPNO-CCSD singles Fock term
     Molec. Phys., 2012 110 2413-2417
     doi.org/10.1080/00268976.2012.687466
  3. Neese,F.
     The ORCA program system
     WIRES Comput. Molec. Sci., 2012 2(1)73-78
     doi.org/10.1002/wcms.81
  4. Izsak,R.; Neese,F.; Klopper,W.
     Robust fitting techniques in the chain of spheres approximation to the Fock exchange: The role of the complementary space
     J. Chem. Phys., 2013 139 
     doi.org/10.1063/1.4819264
  5. Neese,F.
     Software update: the ORCA program system, version 4.0
     WIRES Comput. Molec. Sci., 2018 8(1)1-6
     doi.org/10.1002/wcms.1327
  6. Neese,F.; Wennmohs,F.; Becker,U.; Riplinger,C.
     The ORCA quantum chemistry program package
     J. Chem. Phys., 2020 152 Art. No. L224108
     doi.org/10.1063/5.0004608

List of optional additional citations

  1. Neese,F.
     Approximate second-order SCF convergence for spin unrestricted wavefunctions
     Chem. Phys. Lett., 2000 325(1-3)93-98
     doi.org/10.1016/s0009-2614(00)00662-x

Timings for individual modules:

Sum of individual times          ...      512.583 sec (=   8.543 min)
Startup calculation              ...        2.176 sec (=   0.036 min)   0.4 %
SCF iterations                   ...       63.761 sec (=   1.063 min)  12.4 %
Property integrals               ...        0.687 sec (=   0.011 min)   0.1 %
Property calculations            ...        0.537 sec (=   0.009 min)   0.1 %
CIS module                       ...      445.422 sec (=   7.424 min)  86.9 %
                             ****ORCA TERMINATED NORMALLY****
TOTAL RUN TIME: 0 days 0 hours 8 minutes 32 seconds 970 msec
