# Supplementary material for: Photovermellogens: Minimalistic Pyridinium-Based Acylhydrazones with Photoswitchable Basicity for Operation in Aqueous Media
Source: J Org Chem. 2026 May 4;91(19):6559–65. doi: 10.1021/acs.joc.5c02962 (PMC13185115; doi:10.1021/acs.joc.5c02962)
Supplement: Supplementary file 3 [file jo5c02962_si_003.zip › spectra/syn_epah/dftmrci/dftmrci.out]

______________________________________________________________________
______________________________________________________________________
                           P R O P E R
                  s.grimme, sept. 1995 - april 2000
                       development version
______________________________________________________________________
______________________________________________________________________
 
 ______________________________________________________
 keywords (from <INPUT>):
 
 $local  : localise scf mos
 $pop    : mulliken population analyses
 $cipop  : population analyses of
           ci-(t)densities
 $diffden: calculate difference density nos
 
 $nos
      <string> (state label)
 
 $grid
      atom#1 atom#2 atom#3
      <real> (shift)
      <real> (step)
      <integer> (1=dens,2=esp,-1=diffdens,-2=diffesp)
 
 $soci        : use (t-)densities of spin-orbit coupled
                states reading file <socidens> from
                spockCI program
 
 $centmass           : shift coordinates to center of
                       mass system using average atomic
                       masses of elements
 
 $centmass iso       : shift coordinates to center of
                       mass system using isotope masses
                       (tabulated most prevalent ones)
 
 $centmass iso <int> : same as above but read <int> 
 <int1> <float1>       user-defined masses as shown 
 <int2> <float2>   -> <inta> on coord has mass <floata>
  ... 
 
 $move <x> <y> <z>   : shift molecule by r=(x,y,z)[a.u]
 
 ______________________________________________________
 
 reading: 
 mos.bin                                                                        
  
 writing: 
 sing.prp                                                                       
  
 <INPUT> not found. using defaults.
 --> $centmass is active: shift coordinates to cms.
 supplying any (empty) <INPUT> will reset defaults.


______________________________________________________________________

                    M O / A O    I N P U T 
______________________________________________________________________


atom  #          x             y             z            charge
  N   1     -9.78158494    0.78059624    0.98061886         7.00
  C   2     -9.26810445    0.90633788   -1.50521880         6.00
  C   3     -6.85150672    0.80448084   -2.39259241         6.00
  C   4     -4.83866397    0.56480915   -0.68164643         6.00
  C   5     -5.41374322    0.43537363    1.90304226         6.00
  C   6     -7.88116233    0.55118478    2.64859504         6.00
  H   7    -10.86462826    1.08903229   -2.76400469         1.00
  H   8     -6.52863448    0.90584025   -4.40761348         1.00
  N   9     -2.44133341    0.46351179   -1.55835197         7.00
  H  10     -3.95715979    0.24371438    3.31623121         1.00
  H  11     -8.39837901    0.45863993    4.62054089         1.00
  C  12    -12.39977151    0.99237013    1.85134412         6.00
  H  13    -12.55069274    0.21042446    3.74065468         1.00
  H  14    -12.96328915    2.96828147    1.87707449         1.00
  H  15    -13.62487858   -0.06161562    0.58715766         1.00
  H  16     -2.12746856    0.56539834   -3.45123644         1.00
  N  17     -0.52456360    0.21673628    0.03218020         7.00
  C  18      1.70839543    0.11785316   -0.85877979         6.00
  C  19      3.81721440   -0.11426986    0.98718027         6.00
  H  20      2.08953884    0.24671924   -2.87522947         1.00
  O  21      3.42811113    0.09986886    3.23565951         8.00
  C  22      6.39323181   -0.56775940   -0.01998402         6.00
  C  23      8.45814191   -0.11755171    1.56262267         6.00
  C  24     10.89370254   -0.55065049    0.71811746         6.00
  C  25     11.29993243   -1.47173812   -1.70939023         6.00
  C  26      9.26151773   -1.95060131   -3.28681937         6.00
  C  27      6.81950204   -1.49061349   -2.45359502         6.00
  H  28      8.15150714    0.59542248    3.45374347         1.00
  H  29     12.48078991   -0.17326427    1.95050390         1.00
  H  30     13.20544881   -1.81689261   -2.36678589         1.00
  H  31      9.56861019   -2.68344614   -5.17018403         1.00
  H  32      5.26545595   -1.90270780   -3.71584807         1.00
 
 center of mass : 
        0.0000000000        0.0000000000        0.0000000000
 
     *** coordinates shifted to center of mass ****
 
 new coordinates:
atom  #          x             y             z            charge          mass
  N   1     -9.78158494    0.78059624    0.98061886         7.00      14.006700
  C   2     -9.26810445    0.90633788   -1.50521880         6.00      12.011000
  C   3     -6.85150672    0.80448084   -2.39259241         6.00      12.011000
  C   4     -4.83866397    0.56480915   -0.68164643         6.00      12.011000
  C   5     -5.41374322    0.43537363    1.90304226         6.00      12.011000
  C   6     -7.88116233    0.55118478    2.64859504         6.00      12.011000
  H   7    -10.86462826    1.08903229   -2.76400469         1.00       1.007900
  H   8     -6.52863448    0.90584025   -4.40761348         1.00       1.007900
  N   9     -2.44133341    0.46351179   -1.55835197         7.00      14.006700
  H  10     -3.95715979    0.24371438    3.31623121         1.00       1.007900
  H  11     -8.39837901    0.45863993    4.62054089         1.00       1.007900
  C  12    -12.39977151    0.99237013    1.85134412         6.00      12.011000
  H  13    -12.55069274    0.21042446    3.74065468         1.00       1.007900
  H  14    -12.96328915    2.96828147    1.87707449         1.00       1.007900
  H  15    -13.62487858   -0.06161562    0.58715766         1.00       1.007900
  H  16     -2.12746856    0.56539834   -3.45123644         1.00       1.007900
  N  17     -0.52456360    0.21673628    0.03218020         7.00      14.006700
  C  18      1.70839543    0.11785316   -0.85877979         6.00      12.011000
  C  19      3.81721440   -0.11426986    0.98718027         6.00      12.011000
  H  20      2.08953884    0.24671924   -2.87522947         1.00       1.007900
  O  21      3.42811113    0.09986886    3.23565951         8.00      15.999400
  C  22      6.39323181   -0.56775940   -0.01998402         6.00      12.011000
  C  23      8.45814191   -0.11755171    1.56262267         6.00      12.011000
  C  24     10.89370254   -0.55065049    0.71811746         6.00      12.011000
  C  25     11.29993243   -1.47173812   -1.70939023         6.00      12.011000
  C  26      9.26151773   -1.95060131   -3.28681937         6.00      12.011000
  C  27      6.81950204   -1.49061349   -2.45359502         6.00      12.011000
  H  28      8.15150714    0.59542248    3.45374347         1.00       1.007900
  H  29     12.48078991   -0.17326427    1.95050390         1.00       1.007900
  H  30     13.20544881   -1.81689261   -2.36678589         1.00       1.007900
  H  31      9.56861019   -2.68344614   -5.17018403         1.00       1.007900
  H  32      5.26545595   -1.90270780   -3.71584807         1.00       1.007900

 # atoms          =  32
 # mos            = 642
 # primitive  aos =1030
 # contracted aos = 732


______________________________________________________________________

                    C I - I N P U T 
______________________________________________________________________


 reading <oneint>
 # mos in ci  :         642
 # el  in ci  :         126
 # states     :          12


______________________________________________________________________

                    I N T G E R A L  S E C T I O N
______________________________________________________________________


memory needed for primitive int data:  28 Mb


______________________________________________________________________

                    M O   C H E C K 
______________________________________________________________________


 largest deviation from orthonormality    1.61018663621544     


______________________________________________________________________

                    S C F - M O   D A T A 
______________________________________________________________________


 W A R N I N G : these data are wrong, if NOs are used!
memory needed for ao data:   6 Mb

     center of nuclear charge   -0.0793    0.0026   -0.0202


     kinetic energy                      777.445890


               zeroth moment

  <x^0> el/nuc/tot =    -125.938054     127.000000       1.061946

               first moment

  <x^1> el/nuc/tot =       2.990036     -10.069148      -7.079112
  <y^1> el/nuc/tot =       0.226499       0.325759       0.552258
  <z^1> el/nuc/tot =       0.242727      -2.561336      -2.318609

  <r^1> el/nuc/tot =       3.008411      10.394917       7.469589

     <r^1> tot (debye)=      18.986201

               second moment

  <x^2> el/nuc/tot =   -7521.783857    7550.104822      28.320966
  <y^2> el/nuc/tot =    -183.288039     104.949774     -78.338264
  <z^2> el/nuc/tot =    -611.425854     548.423679     -63.002175

  <r^2> el/nuc/tot =   -8316.497750    8203.478276    -113.019473

               expectation values of mos/nos

nr nr(file/ci)   mo-occ   eps        <x,y,z>       <x^2,y^2,z^2>  <r^2>-<r>^2

  1   1   1  2.000  -19.6806  -3.4  -0.1  -3.2 -11.8   0.0 -10.5     0.05
  2   2   2  2.000  -14.9111   9.8  -0.8  -1.0 -95.7  -0.6  -1.0     0.08
  3   3   3  2.000  -14.8951   2.4  -0.5   1.6  -6.0  -0.2  -2.5     0.07
  4   4   4  2.000  -14.8779   0.5  -0.2   0.0  -0.3  -0.1   0.0     0.07
  5   5   5  2.000  -10.6963  -3.8   0.1  -1.0 -14.6   0.0  -1.0     0.10
  6   6   6  2.000  -10.6903   4.8  -0.6   0.7 -23.4  -0.4  -0.5     0.10
  7   7   7  2.000  -10.6716   7.9  -0.6  -2.6 -62.2  -0.3  -7.0     0.11
  8   8   8  2.000  -10.6713   9.3  -0.9   1.5 -85.9  -0.9  -2.3     0.11
  9   9   9  2.000  -10.6415  -1.7  -0.1   0.9  -3.0   0.0  -0.8     0.10
 10  10  10  2.000  -10.6326  12.4  -1.0  -1.9-153.8  -1.0  -3.5     0.10
 11  11  11  2.000  -10.6232   6.9  -0.8   2.4 -47.0  -0.7  -5.8     0.09
 12  12  12  2.000  -10.6200   5.4  -0.4  -1.9 -29.4  -0.2  -3.7     0.09
 13  13  13  2.000  -10.6076  -6.4   0.6   0.1 -41.1  -0.4  -0.2     0.24
 14  14  14  2.000  -10.6046  -6.8   1.5   2.4 -46.5  -2.2  -6.0     0.24
 15  15  15  2.000  -10.6002  -9.7   0.7  -0.1 -96.2  -1.0  -2.7     5.15
 16  16  16  2.000  -10.6002 -10.0   0.9   0.3-102.9  -1.3  -2.8     5.20
 17  17  17  2.000  -10.5950  -9.3   1.9   3.2 -86.3  -3.8 -10.7     0.33
 18  18  18  2.000  -10.5946 -10.9   0.6  -0.7-118.2  -0.4  -0.7     0.34
 19  19  19  2.000   -1.2113   0.0  -0.3  -0.2  -7.6  -0.7  -3.3    11.51
 20  20  20  2.000   -1.1955  -1.7  -0.2  -1.4 -11.8  -0.6  -5.6    12.97
 21  21  21  2.000   -1.1696   9.2  -0.8  -0.8 -88.3  -1.2  -2.2     5.55
 22  22  22  2.000   -1.0307   2.8  -0.4   0.6 -18.9  -0.9  -2.2    13.78
 23  23  23  2.000   -0.9955  -8.4   1.0   0.8 -75.9  -2.0  -3.6     9.00
 24  24  24  2.000   -0.9483   5.1  -0.5   0.0 -47.2  -1.1  -3.2    25.11
 25  25  25  2.000   -0.9291   7.8  -0.7  -0.3 -63.8  -1.2  -5.6     9.76
 26  26  26  2.000   -0.8921  -7.3   0.8   0.6 -72.9  -1.8  -3.0    24.08
 27  27  27  2.000   -0.8718  -8.7   1.0   0.8 -79.4  -2.5  -6.7    11.39
 28  28  28  2.000   -0.8479   7.2  -0.6  -0.7 -94.3  -1.5  -3.3    46.74
 29  29  29  2.000   -0.8098   2.6  -0.3   0.0 -48.0  -1.1  -3.8    46.12
 30  30  30  2.000   -0.7868   4.7  -0.5   0.2 -61.6  -1.2  -5.0    45.26
 31  31  31  2.000   -0.7520   2.4  -0.2   0.1 -57.4  -1.3  -5.6    58.42
 32  32  32  2.000   -0.7307  -1.6   0.1   0.6 -48.7  -1.4  -5.2    52.34
 33  33  33  2.000   -0.7110  -7.2   0.8   0.8 -74.7  -2.1  -6.0    30.10
 34  34  34  2.000   -0.6855   1.1  -0.1   0.6 -50.2  -1.3  -6.1    55.87
 35  35  35  2.000   -0.6632  -0.8   0.1   0.3 -53.1  -1.5  -6.0    59.80
 36  36  36  2.000   -0.6236  -0.3   0.0   0.3 -54.6  -1.3  -5.9    61.61
 37  37  37  2.000   -0.6222   3.9  -0.4  -0.3 -67.4  -1.3  -5.6    59.13
 38  38  38  2.000   -0.6043  -0.3   0.0   0.0 -65.0  -1.5  -6.8    73.25
 39  39  39  2.000   -0.5972   2.4  -0.3   0.4 -44.9  -1.0  -5.3    45.18
 40  40  40  2.000   -0.5747   6.2  -0.6  -0.6 -83.4  -2.3  -5.6    51.90
 41  41  41  2.000   -0.5728   5.4  -0.5  -0.5 -77.7  -2.1  -5.9    55.91
 42  42  42  2.000   -0.5596  -1.3   0.1   0.3 -58.7  -1.4  -6.2    64.57
 43  43  43  2.000   -0.5475   1.0  -0.1   0.0 -55.1  -1.7  -6.7    62.52
 44  44  44  2.000   -0.5469   4.2  -0.4  -0.1 -56.5  -1.4  -7.3    47.82
 45  45  45  2.000   -0.5435  -2.0   0.1   0.2 -42.9  -2.0  -5.7    46.80
 46  46  46  2.000   -0.5237  -5.6   0.5  -0.3 -54.8  -1.5  -6.5    31.64
 47  47  47  2.000   -0.5153  -7.6   0.8   0.3 -70.6  -2.3  -8.8    23.79
 48  48  48  2.000   -0.5042  -8.2   0.9   0.7 -78.4  -2.5  -8.2    21.04
 49  49  49  2.000   -0.4983   7.5  -0.7  -0.4 -72.7  -1.2  -5.8    22.63
 50  50  50  2.000   -0.4916  -1.6   0.1  -1.0 -43.7  -2.0  -5.2    47.28
 51  51  51  2.000   -0.4893  11.0  -0.6  -1.9-139.0  -1.2  -7.0    21.67
 52  52  52  2.000   -0.4709   6.8  -0.6   0.0 -54.8  -1.0  -8.4    17.80
 53  53  53  2.000   -0.4684   7.3  -0.8  -0.9 -95.9  -3.3  -3.9    48.43
 54  54  54  2.000   -0.4369  -7.8   0.9   0.5 -77.8  -3.2  -5.2    23.75
 55  55  55  2.000   -0.4362  -9.0   1.0   0.7 -95.0  -2.4  -5.9    20.10
 56  56  56  2.000   -0.4205  -8.6   1.0   0.7 -82.4  -2.5  -8.4    18.52
 57  57  57  2.000   -0.3929   1.8  -0.5  -0.1 -21.8  -1.5  -3.2    23.06
 58  58  58  2.000   -0.3921   2.0  -0.2  -0.2 -26.0  -1.5  -3.3    26.77
 59  59  59  2.000   -0.3513   7.4  -0.7  -0.2 -57.1  -2.7  -5.7    10.59
 60  60  60  2.000   -0.3487  -3.7   0.0  -1.9 -18.7  -0.7  -8.0    10.02
 61  61  61  2.000   -0.3137  -7.9   0.8   0.5 -76.5  -3.1  -3.6    20.48
 62  62  62  2.000   -0.3096  -8.7   1.0   0.8 -78.7  -3.8  -6.8    11.96
 63  63  63  2.000   -0.2958   2.6  -0.4   0.5 -32.4  -2.2  -3.2    30.53
 64  64  64  0.000   -0.0647  -0.8  -0.1  -0.2 -34.3  -2.6  -3.9    40.11
 65  65  65  0.000   -0.0181   2.5  -0.2  -0.2 -58.0  -3.0  -4.9    59.64
 66  66  66  0.000   -0.0068   6.4  -0.6  -0.1 -59.1  -3.3  -6.3    26.84
 67  67  67  0.000    0.0179  -7.4   0.9   0.9 -75.8  -4.2  -6.1    29.85
 68  68  68  0.000    0.0304  -4.2   0.4   0.8 -57.3  -3.7  -5.1    47.22


______________________________________________________________________

                     T - D E N S I T Y - O U T P U T 
______________________________________________________________________


________________________________________________________________________________


transition 1a  - 2a    excitation E (au/eV/cm-1)     0.125315    3.4100   27503.4

                        ex          ey          ez              tot (deb/au)
dipole (L)         0.1231590   0.0104982   0.0321920   0.3246612   0.1277289
dipole (V)         0.1396688   0.0122165   0.0154338   0.3585184   0.1410490

            osc.str. (L)       0.0013630

            osc.str. (V)       0.0016621

            osc.str. (Mixed)   0.0014893

                        mx          my          mz              tot (au)
angular             0.035220   -0.083212   -0.664538    0.670653

            rotatory strength (L) (10-40 cgs)     -4.2263

            rotatory strength (V) (10-40 cgs)     -1.4978

            rotatory strength (M) (10-40 cgs)     -1.3421

angle between mu(L)/mu(V)   8.3  mu(L)/m 102.08   mu(V)/m  93.85

                                     exx         eyy         ezz
quadrupol (L)    (au)            -2.9600      0.0667      0.2226
                                     exy         exz         eyz
quadrupol (L)    (au)            -0.0389      0.2256      0.0113

________________________________________________________________________________


transition 1a  - 3a    excitation E (au/eV/cm-1)     0.139113    3.7855   30531.7

                        ex          ey          ez              tot (deb/au)
dipole (L)         3.5313568  -0.3191943  -0.2380855   9.0328900   3.5537375
dipole (V)         3.6051949  -0.3350390  -0.2606050   9.2269779   3.6300960

            osc.str. (L)       1.1712407

            osc.str. (V)       1.2221139

            osc.str. (Mixed)   1.1963893

                        mx          my          mz              tot (au)
angular            -0.031800   -0.622513   -0.112773    0.633444

            rotatory strength (L) (10-40 cgs)     26.6979

            rotatory strength (V) (10-40 cgs)     29.0682

            rotatory strength (M) (10-40 cgs)     28.4563

angle between mu(L)/mu(V)   0.3  mu(L)/m  87.12   mu(V)/m  86.93

                                     exx         eyy         ezz
quadrupol (L)    (au)            -5.5044      0.0702      0.0346
                                     exy         exz         eyz
quadrupol (L)    (au)             0.3156     -0.0072      0.2436

________________________________________________________________________________


transition 1a  - 4a    excitation E (au/eV/cm-1)     0.151670    4.1271   33287.7

                        ex          ey          ez              tot (deb/au)
dipole (L)        -0.4069515  -0.1427174  -0.3956902   1.4876558   0.5852765
dipole (V)        -0.4021807  -0.1220699  -0.3415047   1.3765104   0.5415495

            osc.str. (L)       0.0346362

            osc.str. (V)       0.0296541

            osc.str. (Mixed)   0.0319740

                        mx          my          mz              tot (au)
angular             0.117637    0.815791   -0.199597    0.848052

            rotatory strength (L) (10-40 cgs)    -20.1129

            rotatory strength (V) (10-40 cgs)    -18.5594

            rotatory strength (M) (10-40 cgs)    -20.0114

angle between mu(L)/mu(V)   3.9  mu(L)/m  99.90   mu(V)/m  99.87

                                     exx         eyy         ezz
quadrupol (L)    (au)            -2.1094      0.2097      0.5630
                                     exy         exz         eyz
quadrupol (L)    (au)            -1.0686     -3.5283      0.4584

________________________________________________________________________________


transition 1a  - 5a    excitation E (au/eV/cm-1)     0.161543    4.3958   35454.6

                        ex          ey          ez              tot (deb/au)
dipole (L)         0.8248477  -0.2171506  -0.5521224   2.5826079   1.0160547
dipole (V)         0.6927173  -0.1654009  -0.4231006   2.1056000   0.8283893

            osc.str. (L)       0.1111811

            osc.str. (V)       0.0739037

            osc.str. (Mixed)   0.0905617

                        mx          my          mz              tot (au)
angular             0.114173    0.480373   -0.114831    0.506932

            rotatory strength (L) (10-40 cgs)     12.5556

            rotatory strength (V) (10-40 cgs)     11.3670

            rotatory strength (M) (10-40 cgs)     13.9292

angle between mu(L)/mu(V)   2.5  mu(L)/m  84.06   mu(V)/m  83.41

                                     exx         eyy         ezz
quadrupol (L)    (au)            21.1230      0.4736     -0.9382
                                     exy         exz         eyz
quadrupol (L)    (au)            -2.7576     -3.8658      0.2348

________________________________________________________________________________


transition 1a  - 6a    excitation E (au/eV/cm-1)     0.175018    4.7625   38412.1

                        ex          ey          ez              tot (deb/au)
dipole (L)         0.0397300   0.1476041  -0.0554362   0.4132956   0.1625996
dipole (V)         0.0424905   0.1360039  -0.0273946   0.3688062   0.1450964

            osc.str. (L)       0.0030848

            osc.str. (V)       0.0024564

            osc.str. (Mixed)   0.0027165

                        mx          my          mz              tot (au)
angular            -0.787455    0.131608   -0.160362    0.814323

            rotatory strength (L) (10-40 cgs)     -0.7000

            rotatory strength (V) (10-40 cgs)     -2.6324

            rotatory strength (M) (10-40 cgs)     -2.9110

angle between mu(L)/mu(V)   9.3  mu(L)/m  91.29   mu(V)/m  95.42

                                     exx         eyy         ezz
quadrupol (L)    (au)             1.1061      0.0505      0.1041
                                     exy         exz         eyz
quadrupol (L)    (au)            -0.4770     -0.4872      0.5366

________________________________________________________________________________


transition 1a  - 7a    excitation E (au/eV/cm-1)     0.175571    4.7775   38533.4

                        ex          ey          ez              tot (deb/au)
dipole (L)        -0.2370613  -0.0015222   0.2721794   0.9174525   0.3609460
dipole (V)        -0.3141299   0.0074582   0.1657825   0.9030263   0.3552704

            osc.str. (L)       0.0152492

            osc.str. (V)       0.0147734

            osc.str. (Mixed)   0.0139964

                        mx          my          mz              tot (au)
angular            -0.016268   -0.435759   -0.039331    0.437832

            rotatory strength (L) (10-40 cgs)     -1.4581

            rotatory strength (V) (10-40 cgs)     -1.0985

            rotatory strength (M) (10-40 cgs)     -1.0408

angle between mu(L)/mu(V)  21.2  mu(L)/m  92.24   mu(V)/m  91.72

                                     exx         eyy         ezz
quadrupol (L)    (au)             3.2476      0.0790      1.2546
                                     exy         exz         eyz
quadrupol (L)    (au)            -0.2325     -2.9650      0.2270

________________________________________________________________________________


transition 1a  - 8a    excitation E (au/eV/cm-1)     0.185809    5.0561   40780.3

                        ex          ey          ez              tot (deb/au)
dipole (L)         0.6942723  -0.0231073  -0.2956876   1.9189817   0.7549696
dipole (V)         0.7224886  -0.0167918  -0.2807076   1.9706220   0.7752860

            osc.str. (L)       0.0706047

            osc.str. (V)       0.0744558

            osc.str. (Mixed)   0.0724646

                        mx          my          mz              tot (au)
angular            -0.039285   -0.352956    0.027441    0.356194

            rotatory strength (L) (10-40 cgs)     -6.4195

            rotatory strength (V) (10-40 cgs)     -7.1093

            rotatory strength (M) (10-40 cgs)     -6.9192

angle between mu(L)/mu(V)   1.9  mu(L)/m  95.81   mu(V)/m  96.27

                                     exx         eyy         ezz
quadrupol (L)    (au)           -14.9516     -0.4316     -0.6011
                                     exy         exz         eyz
quadrupol (L)    (au)             1.5066     -0.2987     -0.1648

________________________________________________________________________________


transition 1a  - 9a    excitation E (au/eV/cm-1)     0.200220    5.4483   43943.2

                        ex          ey          ez              tot (deb/au)
dipole (L)         0.3764038  -0.0767661  -0.0892253   1.0024301   0.3943780
dipole (V)         0.3192512  -0.0590703  -0.0637643   0.8410114   0.3308724

            osc.str. (L)       0.0207607

            osc.str. (V)       0.0146129

            osc.str. (Mixed)   0.0174046

                        mx          my          mz              tot (au)
angular            -0.012663    0.406268   -0.052813    0.409882

            rotatory strength (L) (10-40 cgs)     -7.3646

            rotatory strength (V) (10-40 cgs)     -5.8162

            rotatory strength (M) (10-40 cgs)     -6.9274

angle between mu(L)/mu(V)   2.2  mu(L)/m 101.14   mu(V)/m 100.48

                                     exx         eyy         ezz
quadrupol (L)    (au)             5.9626      0.1940      0.2478
                                     exy         exz         eyz
quadrupol (L)    (au)            -0.9648     -2.0690      0.3325

________________________________________________________________________________


transition 1a  - 10a   excitation E (au/eV/cm-1)     0.201865    5.4930   44304.2

                        ex          ey          ez              tot (deb/au)
dipole (L)         0.6411822  -0.1215069   1.0571761   3.1578730   1.2423767
dipole (V)         0.5950022  -0.1171243   0.8452166   2.6441279   1.0402580

            osc.str. (L)       0.2077189

            osc.str. (V)       0.1456303

            osc.str. (Mixed)   0.1735068

                        mx          my          mz              tot (au)
angular             0.134320    1.650359    0.054453    1.656711

            rotatory strength (L) (10-40 cgs)    -13.3989

            rotatory strength (V) (10-40 cgs)    -15.8769

            rotatory strength (M) (10-40 cgs)    -18.9160

angle between mu(L)/mu(V)   4.0  mu(L)/m  91.58   mu(V)/m  92.24

                                     exx         eyy         ezz
quadrupol (L)    (au)            -5.2242      0.0154      0.4933
                                     exy         exz         eyz
quadrupol (L)    (au)             0.7859     -7.1412      0.7547

________________________________________________________________________________


transition 1a  - 11a   excitation E (au/eV/cm-1)     0.207339    5.6420   45505.7

                        ex          ey          ez              tot (deb/au)
dipole (L)         0.1335952   0.0109284  -0.0210430   0.3448794   0.1356832
dipole (V)         0.1283133  -0.0111048   0.0005424   0.3273689   0.1287941

            osc.str. (L)       0.0025447

            osc.str. (V)       0.0022929

            osc.str. (Mixed)   0.0023511

                        mx          my          mz              tot (au)
angular            -0.061517    0.059609    0.182379    0.201493

            rotatory strength (L) (10-40 cgs)     -2.6884

            rotatory strength (V) (10-40 cgs)     -1.9934

            rotatory strength (M) (10-40 cgs)     -2.0441

angle between mu(L)/mu(V)  13.3  mu(L)/m 114.66   mu(V)/m 109.02

                                     exx         eyy         ezz
quadrupol (L)    (au)             3.1671      0.0186      0.0074
                                     exy         exz         eyz
quadrupol (L)    (au)            -0.0392     -0.3905      0.0226

________________________________________________________________________________


transition 1a  - 12a   excitation E (au/eV/cm-1)     0.214827    5.8458   47149.2

                        ex          ey          ez              tot (deb/au)
dipole (L)         0.1201160  -0.0836128  -0.2774600   0.7973436   0.3136925
dipole (V)         0.1221076  -0.0689309  -0.2243671   0.6725082   0.2645795

            osc.str. (L)       0.0140931

            osc.str. (V)       0.0100256

            osc.str. (Mixed)   0.0118418

                        mx          my          mz              tot (au)
angular             0.088472    0.218558   -0.172928    0.292402

            rotatory strength (L) (10-40 cgs)      9.5078

            rotatory strength (V) (10-40 cgs)      8.1414

            rotatory strength (M) (10-40 cgs)      9.6163

angle between mu(L)/mu(V)   5.0  mu(L)/m  63.91   mu(V)/m  63.49

                                     exx         eyy         ezz
quadrupol (L)    (au)             5.2179      0.2299      0.4200
                                     exy         exz         eyz
quadrupol (L)    (au)            -1.2021     -1.0932      0.1086


______________________________________________________________________

                     D E N S I T Y - O U T P U T 
______________________________________________________________________


________________________________________________________________________________


state 1a         energy  -781.072368

                        ex          ey          ez              tot (deb/au)
dipole moment     -7.1335279   0.5596045  -2.3196550  19.1195367   7.5220461

                        x^2         y^2        z^2          tot (au)
second moment        28.1559    -78.3234    -62.9747   -113.1423

________________________________________________________________________________


state 2a         energy  -780.947053

                        ex          ey          ez              tot (deb/au)
dipole moment     -6.5381903   0.5986382  -1.3391407  17.0318805   6.7007162

                        x^2         y^2        z^2          tot (au)
second moment        21.6628    -79.8379    -59.7724   -117.9474

________________________________________________________________________________


state 3a         energy  -780.933256

                        ex          ey          ez              tot (deb/au)
dipole moment     -8.8090239   0.7245740  -2.8657654  23.6177569   9.2917448

                        x^2         y^2        z^2          tot (au)
second moment        26.3746    -78.7013    -63.5754   -115.9022

________________________________________________________________________________


state 4a         energy  -780.920698

                        ex          ey          ez              tot (deb/au)
dipole moment     -3.4273011   0.0499069  -2.9862619  11.5551703   4.5460580

                        x^2         y^2        z^2          tot (au)
second moment        51.1151    -77.6824    -62.0818    -88.6491

________________________________________________________________________________


state 5a         energy  -780.910825

                        ex          ey          ez              tot (deb/au)
dipole moment     -2.9904116   0.0011930  -2.8946567  10.5787751   4.1619227

                        x^2         y^2        z^2          tot (au)
second moment        54.3822    -77.9621    -63.2200    -86.7999

________________________________________________________________________________


state 6a         energy  -780.897350

                        ex          ey          ez              tot (deb/au)
dipole moment     -7.9326608   0.6413571  -2.3676695  21.1052537   8.3032708

                        x^2         y^2        z^2          tot (au)
second moment        16.8727    -79.7767    -63.0299   -125.9339

________________________________________________________________________________


state 7a         energy  -780.896797

                        ex          ey          ez              tot (deb/au)
dipole moment     -6.8541977   0.5682178  -2.5978388  18.6872720   7.3519837

                        x^2         y^2        z^2          tot (au)
second moment        25.8914    -78.7800    -64.1436   -117.0322

________________________________________________________________________________


state 8a         energy  -780.886560

                        ex          ey          ez              tot (deb/au)
dipole moment     -7.6030347   0.6600372  -2.5881288  20.4832174   8.0585480

                        x^2         y^2        z^2          tot (au)
second moment        16.0649    -78.8314    -63.7121   -126.4786

________________________________________________________________________________


state 9a         energy  -780.872148

                        ex          ey          ez              tot (deb/au)
dipole moment     -2.4766185   0.0206908  -2.5543186   9.0434552   3.5578941

                        x^2         y^2        z^2          tot (au)
second moment        42.5727    -78.2112    -62.2620    -97.9005

________________________________________________________________________________


state 10a        energy  -780.870503

                        ex          ey          ez              tot (deb/au)
dipole moment     -8.3003500   0.6857503  -2.5705150  22.1550512   8.7162842

                        x^2         y^2        z^2          tot (au)
second moment        22.3265    -78.9307    -63.3567   -119.9609

________________________________________________________________________________


state 11a        energy  -780.865029

                        ex          ey          ez              tot (deb/au)
dipole moment     -3.3948732   0.2994803  -1.4069253   9.3717277   3.6870437

                        x^2         y^2        z^2          tot (au)
second moment        14.0535    -80.0427    -60.5580   -126.5472

________________________________________________________________________________


state 12a        energy  -780.857541

                        ex          ey          ez              tot (deb/au)
dipole moment     -2.9387980   0.1433909  -2.3860646   9.6288265   3.7881920

                        x^2         y^2        z^2          tot (au)
second moment        34.4965    -78.7971    -63.0455   -107.3461


________________________________________________________________________________
________________________________________________________________________________
                    (excited) state summary (sorted)
________________________________________________________________________________
________________________________________________________________________________
state/transition  delta E (eV/nm/kK)   f(L)     R(L)    r^1   r^2   r^2-r^2(GS)

 1  1a                                                  19.12  -226.2     0.0
 2  1a  ->2a     3.41   364.  27.50   0.00136   -4.23   17.03  -231.0    -4.8
 3  1a  ->3a     3.79   328.  30.53   1.17124   26.70   23.62  -228.9    -2.8
 4  1a  ->4a     4.13   300.  33.29   0.03464  -20.11   11.56  -201.7    24.5
 5  1a  ->5a     4.40   282.  35.45   0.11118   12.56   10.58  -199.8    26.3
 6  1a  ->6a     4.76   260.  38.41   0.00308   -0.70   21.11  -239.0   -12.8
 7  1a  ->7a     4.78   260.  38.53   0.01525   -1.46   18.69  -230.1    -3.9
 8  1a  ->8a     5.06   245.  40.78   0.07060   -6.42   20.48  -239.5   -13.3
 9  1a  ->9a     5.45   228.  43.94   0.02076   -7.36    9.04  -210.9    15.2
10  1a  ->10a    5.49   226.  44.30   0.20772  -13.40   22.16  -233.0    -6.8
11  1a  ->11a    5.64   220.  45.51   0.00254   -2.69    9.37  -239.6   -13.4
12  1a  ->12a    5.85   212.  47.15   0.01409    9.51    9.63  -220.4     5.8
________________________________________________________________________________
________________________________________________________________________________
dipolmoment r^1 in Debye, second moment r^2 in bohr^2
expectation values are given for the final state
 
cpu for     proper    5.8 s
