# Supplementary material for: Photovermellogens: Minimalistic Pyridinium-Based Acylhydrazones with Photoswitchable Basicity for Operation in Aqueous Media
Source: J Org Chem. 2026 May 4;91(19):6559–65. doi: 10.1021/acs.joc.5c02962 (PMC13185115; doi:10.1021/acs.joc.5c02962)
Supplement: Supplementary file 3 [file jo5c02962_si_003.zip › spectra/anti_epah/tddft/orca.out]

                                 *****************
                                 * O   R   C   A *
                                 *****************

                                            #,                                       
                                            ###                                      
                                            ####                                     
                                            #####                                    
                                            ######                                   
                                           ########,                                 
                                     ,,################,,,,,                         
                               ,,#################################,,                 
                          ,,##########################################,,             
                       ,#########################################, ''#####,          
                    ,#############################################,,   '####,        
                  ,##################################################,,,,####,       
                ,###########''''           ''''###############################       
              ,#####''   ,,,,##########,,,,          '''####'''          '####       
            ,##' ,,,,###########################,,,                        '##       
           ' ,,###''''                  '''############,,,                           
         ,,##''                                '''############,,,,        ,,,,,,###''
      ,#''                                            '''#######################'''  
     '                                                          ''''####''''         
             ,#######,   #######,   ,#######,      ##                                
            ,#'     '#,  ##    ##  ,#'     '#,    #''#        ,####,   ,####,        
            ##       ##  ##   ,#'  ##            #'  '#       #'       #'  '#        
            ##       ##  #######   ##           ,######,      #####,   #    #        
            '#,     ,#'  ##    ##  '#,     ,#' ,#      #,     #,   #   #,  ,#        
             '#######'   ##     ##  '#######'  #'      '#     '####' # '####'        


                #########################################################
                #                        -***-                          #
                #          Department of theory and spectroscopy        #
                #                                                       #
                #                      Frank Neese                      #
                #                                                       #
                #     Directorship, Architecture, Infrastructure        #
                #                    SHARK, DRIVERS                     #
                #        Core code/Algorithms in most modules           #
                #                                                       #
                #        Max Planck Institute fuer Kohlenforschung      #
                #                Kaiser Wilhelm Platz 1                 #
                #                 D-45470 Muelheim/Ruhr                 #
                #                      Germany                          #
                #                                                       #
                #                  All rights reserved                  #
                #                        -***-                          #
                #########################################################


                         Program Version 6.0.1  -  RELEASE   -


 With contributions from (in alphabetic order):
[Max-Planck-Institut fuer Kohlenforschung]                               
  Daniel Aravena         : Magnetic Suceptibility                        
  Michael Atanasov       : Ab Initio Ligand Field Theory (pilot matlab implementation)
  Alexander A. Auer      : GIAO ZORA, VPT2 properties, NMR spectrum      
  Ute Becker             : All parallelization in ORCA, NUMFREQ, NUMCALC 
  Giovanni Bistoni       : ED, misc. LED, open-shell LED, HFLD           
  Martin Brehm           : Molecular dynamics                            
  Dmytro Bykov           : pre 5.0 version of the SCF Hessian            
  Marcos Casanova-Páez   : Triplet and SCS-CIS(D). UHF-(DLPNO)-IP/EA/STEOM-CCSD. UHF-CVS-IP/STEOM-CCSD   
  Vijay G. Chilkuri      : MRCI spin determinant printing, contributions to CSF-ICE 
  Pauline Colinet        : FMM embedding                                 
  Dipayan Datta          : RHF DLPNO-CCSD density                        
  Achintya Kumar Dutta   : EOM-CC, STEOM-CC                              
  Nicolas Foglia         : Exact transition moments, OPA infrastructure, MCD improvements    
  Dmitry Ganyushin       : Spin-Orbit,Spin-Spin,Magnetic field MRCI      
  Miquel Garcia-Rates    : C-PCM and meta-GGA Hessian, CCSD/C-PCM, Gaussian charge scheme 
  Tiago L. C. Gouveia    : GS-ROHF, GS-ROCIS                             
  Yang Guo               : DLPNO-NEVPT2, F12-NEVPT2, CIM, IAO-localization        
  Andreas Hansen         : Spin unrestricted coupled pair/coupled cluster methods 
  Ingolf Harden          : AUTO-CI MPn and infrastructure                
  Benjamin Helmich-Paris : MC-RPA, TRAH-(SCF,CASSCF), AVAS, COSX integrals, SCF dyn. polar. 
  Lee Huntington         : MR-EOM, pCC                                   
  Robert Izsak           : Overlap fitted RIJCOSX, COSX-SCS-MP3, EOM     
  Riya Kayal             : Wick's Theorem for AUTO-CI, AUTO-CI UHF-CCSDT 
  Emily Kempfer          : AUTO-CI, RHF CISDT and CCSDT                  
  Christian Kollmar      : KDIIS, OOCD, Brueckner-CCSD(T), CCSD density, CASPT2, CASPT2-K, improved NEVPT2 
  Axel Koslowski         : Symmetry handling                             
  Simone Kossmann        : meta-GGA functionals, TD-DFT gradient, OOMP2, (MP2 Hessian; deprecated post 5.0) 
  Lucas Lang             : DCDCAS                                        
  Marvin Lechner         : AUTO-CI (C++ implementation), FIC-MRCC        
  Spencer Leger          : CASSCF response                               
  Dagmar Lenk            : GEPOL surface, SMD, ORCA-2-JSON               
  Dimitrios Liakos       : Extrapolation schemes; Compound Job, initial MDCI parallelization 
  Dimitrios Manganas     : Further ROCIS development; embedding schemes. LFT, Crystal Embedding 
  Dimitrios Pantazis     : SARC Basis sets                               
  Anastasios Papadopoulos: AUTO-CI, single reference methods and gradients 
  Taras Petrenko         : pre 6.0 DFT Hessian and TD-DFT gradient, (ASA, deprecated), ECA, 1-Electron XAS/XES, NRVS 
  Peter Pinski           : DLPNO-MP2, DLPNO-MP2 Gradient                 
  Christoph Reimann      : Effective Core Potentials                     
  Marius Retegan         : Local ZFS, SOC                                
  Christoph Riplinger    : Optimizer, TS searches, QM/MM, DLPNO-CCSD(T), (RO)-DLPNO pert. Triples 
  Michael Roemelt        : Original ROCIS implementation                 
  Masaaki Saitow         : Open-shell DLPNO-CCSD energy and density      
  Barbara Sandhoefer     : DKH picture change effects                    
  Kantharuban Sivalingam : CASSCF convergence/infrastructure, NEVPT2 and variants, FIC-MRCI 
  Bernardo de Souza      : ESD, SOC TD-DFT                               
  Georgi L. Stoychev     : AutoAux, RI-MP2 NMR, DLPNO-MP2 response, X2C  
  Van Anh Tran           : RI-MP2 g-tensors                              
  Willem Van den Heuvel  : Paramagnetic NMR                              
  Zikuan Wang            : NOTCH, Electric field optimization            
  Frank Wennmohs         : Technical directorship and infrastructure     
  Hang Xu                : AUTO-CI-Response properties                   
                                                                         
[FACCTs GmbH]                                                            
  Markus Bursch, Miquel Garcia-Rates, Christoph Riplinger, Bernardo de Souza, Georgi L. Stoychev 
                                                                 
  APM, Basis sets (HGBS, AHGBS, def-TZVP (Ac-Lr), def2-XVPD (La-Lu)), CI-OPT, improved COSX, DLPNO-Multilevel,           
  DOCKER, DRACO, updates on ESD, GOAT, IRC, LR-CPCM, MBIS, meta-GGA TD-DFT gradient, ML-optimized integration grids, 
  MM, NACMEs, nearIR, NEB, NEB-TS, NL-DFT gradient (VV10), 2- and 3-layer-ONIOM, interface openCOSMO-RS, QMMM,   
  Crystal-QMMM, SF, symmetry and pop. for TD-DFT, r2SCAN hybrids, SOLVATOR                                   
                                                                         
[Other institutions]                                                     
  V. Asgeirsson          : NEB                                           
  Christoph Bannwarth    : sTDA-DFT, sTD-DFT, PBEh-3c, B97-3c, D3        
  Sebastian Ehlert       : rSCAN, r2SCAN, r2SCAN-3c, D4, dhf basis sets  
  Marvin Friede          : D4 for Fr, Ra, Ac-Lr                          
  Lars Goerigk           : TD-DFT with DH, B97 family of functionals     
  Stefan Grimme          : VdW corrections, initial TS optimization, DFT functionals, gCP, sTDA/sTD-DF 
  Waldemar Hujo          : DFT-NL                                        
  H. Jonsson             : NEB                                           
  Holger Kruse           : gCP                                           
  Marcel Mueller         : wB97X-3c, vDZP basis set                      
  Hagen Neugebauer       : wr2SCAN                                       
  Tobias Risthaus        : range-separated hybrid DFT                    
  Lukas Wittmann         : regularized MP2, r2SCAN double-hybrids, wr2SCAN        
                                                                         
We gratefully acknowledge several colleagues who have allowed us to      
interface, adapt or use parts of their codes:                            
  Ed Valeev, F. Pavosevic, A. Kumar             : LibInt (2-el integral package), F12 methods 
  Garnet Chan, S. Sharma, J. Yang, R. Olivares  : DMRG                   
  Ulf Ekstrom                                   : XCFun DFT Library      
  Mihaly Kallay                                 : mrcc  (arbitrary order and MRCC methods)
  Frank Weinhold                                : gennbo (NPA and NBO analysis)           
  Simon Mueller                                 : openCOSMO-RS                            
  Christopher J. Cramer and Donald G. Truhlar   : smd solvation model                     
  S Lehtola, MJT Oliveira, MAL Marques          : LibXC Library                           
  Liviu Ungur et al                             : ANISO software                          


 Your calculation uses the libint2 library for the computation of 2-el integrals
 For citations please refer to: http://libint.valeyev.net

 Your ORCA version has been built with support for libXC version: 6.2.2
 For citations please refer to: https://libxc.gitlab.io

 This ORCA versions uses:
   CBLAS   interface :  Fast vector & matrix operations
   LAPACKE interface :  Fast linear algebra routines
   SCALAPACK package :  Parallel linear algebra routines
   Shared memory     :  Shared parallel matrices
   BLAS/LAPACK       :  OpenBLAS 0.3.27  USE64BITINT DYNAMIC_ARCH NO_AFFINITY SkylakeX SINGLE_THREADED
        Core in use  :  SkylakeX
   Copyright (c) 2011-2014, The OpenBLAS Project


***************************************
The coordinates will be read from file: coord.xyz
***************************************


================================================================================

----- Orbital basis set information -----
Your calculation utilizes the basis: def2-TZVP
   F. Weigend and R. Ahlrichs, Phys. Chem. Chem. Phys. 7, 3297 (2005).

----- AuxJ basis set information -----
Your calculation utilizes the auxiliary basis: def2/J
   F. Weigend, Phys. Chem. Chem. Phys. 8, 1057 (2006).

================================================================================
                                        WARNINGS
                       Please study these warnings very carefully!
================================================================================

INFO   : Checking CIS options ...

WARNING: CIS/ROCIS methods need fully converged wavefunctions
  ===> : Setting SCFConvForced true
         You can overwrite this default with %scf ConvForced false 


================================================================================
                                       INPUT FILE
================================================================================
NAME = orca.inp
|  1> !RKS BHLYP def2-TZVP RIJCOSX def2/J tightscf CPCM(water)
|  2> %tddft
|  3> 
|  4> tda false
|  5> nroots 40
|  6> 
|  7> DoNTO true # flag to turn on generation of natural transition orbitals
|  8> NTOStates 1,2,3 # States to consider for NTO analysis; 
|  9> NTOThresh 1e-4 # threshold for printing occupation numbers
| 10> end
| 11> %pal nprocs 8 end
| 12> * XYZFILE 1 1 coord.xyz
| 13> 
| 14>                          ****END OF INPUT****
================================================================================

                       ****************************
                       * Single Point Calculation *
                       ****************************

---------------------------------
CARTESIAN COORDINATES (ANGSTROEM)
---------------------------------
  N     -4.302785   -0.828163    0.153148
  C     -4.471876    0.490485   -0.053873
  C     -3.410371    1.337761   -0.166780
  C     -2.105660    0.828908   -0.063479
  C     -1.950592   -0.548386    0.149685
  C     -3.063060   -1.334340    0.251944
  H     -5.490752    0.842592   -0.124133
  H     -3.591832    2.390591   -0.333296
  N     -1.053044    1.669253   -0.172558
  H     -0.976080   -1.003741    0.234659
  H     -2.984676   -2.398782    0.416411
  C     -5.479732   -1.687410    0.294793
  H     -5.163688   -2.724224    0.330021
  H     -6.003701   -1.437257    1.213663
  H     -6.139156   -1.541631   -0.556157
  H     -1.221026    2.659597   -0.328263
  N      0.184086    1.206331   -0.067811
  C      1.155306    2.022782   -0.166707
  C      2.543488    1.547205    0.022336
  H      1.022970    3.094865   -0.320032
  O      3.403924    2.372499    0.254347
  C      2.858952    0.097078   -0.030950
  C      3.874388   -0.383434    0.797200
  C      4.235838   -1.719743    0.758223
  C      3.608015   -2.583639   -0.130657
  C      2.615201   -2.107277   -0.975846
  C      2.234011   -0.774743   -0.922710
  H      4.370167    0.286203    1.487905
  H      5.010623   -2.087531    1.417779
  H      3.895819   -3.626296   -0.167200
  H      2.135004   -2.773777   -1.679975
  H      1.466647   -0.417748   -1.594581

----------------------------
CARTESIAN COORDINATES (A.U.)
----------------------------
  NO LB      ZA    FRAG     MASS         X           Y           Z
   0 N     7.0000    0    14.007   -8.131086   -1.565002    0.289408
   1 C     6.0000    0    12.011   -8.450621    0.926882   -0.101805
   2 C     6.0000    0    12.011   -6.444667    2.528003   -0.315169
   3 C     6.0000    0    12.011   -3.979121    1.566410   -0.119959
   4 C     6.0000    0    12.011   -3.686085   -1.036299    0.282863
   5 C     6.0000    0    12.011   -5.788345   -2.521538    0.476106
   6 H     1.0000    0     1.008  -10.376017    1.592269   -0.234578
   7 H     1.0000    0     1.008   -6.787580    4.517563   -0.629838
   8 N     7.0000    0    14.007   -1.989965    3.154431   -0.326088
   9 H     1.0000    0     1.008   -1.844524   -1.896795    0.443440
  10 H     1.0000    0     1.008   -5.640221   -4.533041    0.786902
  11 C     6.0000    0    12.011  -10.355192   -3.188743    0.557078
  12 H     1.0000    0     1.008   -9.757956   -5.148036    0.623649
  13 H     1.0000    0     1.008  -11.345351   -2.716021    2.293491
  14 H     1.0000    0     1.008  -11.601323   -2.913261   -1.050984
  15 H     1.0000    0     1.008   -2.307404    5.025911   -0.620328
  16 N     7.0000    0    14.007    0.347873    2.279634   -0.128145
  17 C     6.0000    0    12.011    2.183213    3.822504   -0.315031
  18 C     6.0000    0    12.011    4.806496    2.923794    0.042208
  19 H     1.0000    0     1.008    1.933134    5.848448   -0.604772
  20 O     8.0000    0    15.999    6.432485    4.483373    0.480646
  21 C     6.0000    0    12.011    5.402637    0.183450   -0.058487
  22 C     6.0000    0    12.011    7.321532   -0.724586    1.506489
  23 C     6.0000    0    12.011    8.004574   -3.249843    1.432833
  24 C     6.0000    0    12.011    6.818159   -4.882369   -0.246906
  25 C     6.0000    0    12.011    4.942014   -3.982176   -1.844082
  26 C     6.0000    0    12.011    4.221668   -1.464053   -1.743669
  27 H     1.0000    0     1.008    8.258419    0.540845    2.811733
  28 H     1.0000    0     1.008    9.468704   -3.944861    2.679215
  29 H     1.0000    0     1.008    7.362032   -6.852706   -0.315961
  30 H     1.0000    0     1.008    4.034573   -5.241679   -3.174693
  31 H     1.0000    0     1.008    2.771560   -0.789429   -3.013322

--------------------------------
INTERNAL COORDINATES (ANGSTROEM)
--------------------------------
 N      0   0   0     0.000000000000     0.00000000     0.00000000
 C      1   0   0     1.345467789457     0.00000000     0.00000000
 C      2   1   0     1.362871676833   121.61137728     0.00000000
 C      3   2   1     1.404233745707   119.49171883   359.90217479
 C      4   3   2     1.402292350822   118.02375729     0.21668468
 C      1   2   3     1.342718724442   119.78986728   359.95813735
 H      2   1   3     1.080288591979   116.61405225   180.10278644
 H      3   2   1     1.081252253064   119.16891744   179.97433714
 N      4   3   2     1.351324479203   119.50235606   180.13997152
 H      5   4   3     1.079000839154   121.75823997   179.77356294
 H      6   1   2     1.079921246597   116.73063903   180.09917003
 C      1   2   3     1.464093968639   119.27753865   178.72012946
 H     12   1   2     1.084484842597   109.26614748   172.98439358
 H     12   1   2     1.086941923176   109.52593058   292.87135933
 H     12   1   2     1.086373412451   109.47617197    53.30735514
 H      9   4   3     1.016486014368   119.30851860     0.00000000
 N      9   4   3     1.325051558120   120.24029716   179.51491031
 C     17   9   4     1.272651332366   118.83172225   180.42339898
 C     18  17   9     1.479513111164   119.99285797   176.54120210
 H     18  17   9     1.091047258366   123.28071160     0.92234546
 O     19  18  17     1.214614612081   118.07778705   198.08843974
 C     19  18  17     1.485000664017   120.57247368    16.27100744
 C     22  19  18     1.395648290026   118.00034167   213.98360810
 C     23  22  19     1.384877490246   120.35876787   181.92344987
 C     24  23  22     1.389455220260   120.00128876     1.49728653
 C     25  24  23     1.388143898848   119.95454552   359.76711650
 C     26  25  24     1.387002236010   120.19362573   359.07523773
 H     23  22  19     1.082258859714   119.93186703     3.10978448
 H     24  23  22     1.081930508946   119.85200145   181.21319925
 H     25  24  23     1.082266744548   120.02894165   179.49611175
 H     26  25  24     1.081946566901   120.15094282   179.04553697
 H     27  26  25     1.080603843205   119.25763438   179.37757127

---------------------------
INTERNAL COORDINATES (A.U.)
---------------------------
 N      0   0   0     0.000000000000     0.00000000     0.00000000
 C      1   0   0     2.542565644087     0.00000000     0.00000000
 C      2   1   0     2.575454224892   121.61137728     0.00000000
 C      3   2   1     2.653617207397   119.49171883   359.90217479
 C      4   3   2     2.649948502747   118.02375729     0.21668468
 C      1   2   3     2.537370664084   119.78986728   359.95813735
 H      2   1   3     2.041449584439   116.61405225   180.10278644
 H      3   2   1     2.043270639976   119.16891744   179.97433714
 N      4   3   2     2.553633183757   119.50235606   180.13997152
 H      5   4   3     2.039016084273   121.75823997   179.77356294
 H      6   1   2     2.040755402272   116.73063903   180.09917003
 C      1   2   3     2.766736635053   119.27753865   178.72012946
 H     12   1   2     2.049379348897   109.26614748   172.98439358
 H     12   1   2     2.054022558281   109.52593058   292.87135933
 H     12   1   2     2.052948228706   109.47617197    53.30735514
 H      9   4   3     1.920880186117   119.30851860     0.00000000
 N      9   4   3     2.503984558173   120.24029716   179.51491031
 C     17   9   4     2.404962482142   118.83172225   180.42339898
 C     18  17   9     2.795874591646   119.99285797   176.54120210
 H     18  17   9     2.061780517477   123.28071160     0.92234546
 O     19  18  17     2.295288975092   118.07778705   198.08843974
 C     19  18  17     2.806244563683   120.57247368    16.27100744
 C     22  19  18     2.637393047425   118.00034167   213.98360810
 C     23  22  19     2.617039185597   120.35876787   181.92344987
 C     24  23  22     2.625689841638   120.00128876     1.49728653
 C     25  24  23     2.623211803296   119.95454552   359.76711650
 C     26  25  24     2.621054373195   120.19362573   359.07523773
 H     23  22  19     2.045172850869   119.93186703     3.10978448
 H     24  23  22     2.044552357843   119.85200145   181.21319925
 H     25  24  23     2.045187751047   120.02894165   179.49611175
 H     26  25  24     2.044582702979   120.15094282   179.04553697
 H     27  26  25     2.042045322921   119.25763438   179.37757127

---------------------
BASIS SET INFORMATION
---------------------
There are 4 groups of distinct atoms

 Group   1 Type N   : 11s6p2d1f contracted to 5s3p2d1f pattern {62111/411/11/1}
 Group   2 Type C   : 11s6p2d1f contracted to 5s3p2d1f pattern {62111/411/11/1}
 Group   3 Type H   : 5s1p contracted to 3s1p pattern {311/1}
 Group   4 Type O   : 11s6p2d1f contracted to 5s3p2d1f pattern {62111/411/11/1}

Atom   0N    basis set group =>   1
Atom   1C    basis set group =>   2
Atom   2C    basis set group =>   2
Atom   3C    basis set group =>   2
Atom   4C    basis set group =>   2
Atom   5C    basis set group =>   2
Atom   6H    basis set group =>   3
Atom   7H    basis set group =>   3
Atom   8N    basis set group =>   1
Atom   9H    basis set group =>   3
Atom  10H    basis set group =>   3
Atom  11C    basis set group =>   2
Atom  12H    basis set group =>   3
Atom  13H    basis set group =>   3
Atom  14H    basis set group =>   3
Atom  15H    basis set group =>   3
Atom  16N    basis set group =>   1
Atom  17C    basis set group =>   2
Atom  18C    basis set group =>   2
Atom  19H    basis set group =>   3
Atom  20O    basis set group =>   4
Atom  21C    basis set group =>   2
Atom  22C    basis set group =>   2
Atom  23C    basis set group =>   2
Atom  24C    basis set group =>   2
Atom  25C    basis set group =>   2
Atom  26C    basis set group =>   2
Atom  27H    basis set group =>   3
Atom  28H    basis set group =>   3
Atom  29H    basis set group =>   3
Atom  30H    basis set group =>   3
Atom  31H    basis set group =>   3
---------------------------------
AUXILIARY/J BASIS SET INFORMATION
---------------------------------
There are 4 groups of distinct atoms

 Group   1 Type N   : 12s5p4d2f1g contracted to 6s4p3d1f1g pattern {711111/2111/211/2/1}
 Group   2 Type C   : 12s5p4d2f1g contracted to 6s4p3d1f1g pattern {711111/2111/211/2/1}
 Group   3 Type H   : 5s2p1d contracted to 3s1p1d pattern {311/2/1}
 Group   4 Type O   : 12s5p4d2f1g contracted to 6s4p3d1f1g pattern {711111/2111/211/2/1}

Atom   0N    basis set group =>   1
Atom   1C    basis set group =>   2
Atom   2C    basis set group =>   2
Atom   3C    basis set group =>   2
Atom   4C    basis set group =>   2
Atom   5C    basis set group =>   2
Atom   6H    basis set group =>   3
Atom   7H    basis set group =>   3
Atom   8N    basis set group =>   1
Atom   9H    basis set group =>   3
Atom  10H    basis set group =>   3
Atom  11C    basis set group =>   2
Atom  12H    basis set group =>   3
Atom  13H    basis set group =>   3
Atom  14H    basis set group =>   3
Atom  15H    basis set group =>   3
Atom  16N    basis set group =>   1
Atom  17C    basis set group =>   2
Atom  18C    basis set group =>   2
Atom  19H    basis set group =>   3
Atom  20O    basis set group =>   4
Atom  21C    basis set group =>   2
Atom  22C    basis set group =>   2
Atom  23C    basis set group =>   2
Atom  24C    basis set group =>   2
Atom  25C    basis set group =>   2
Atom  26C    basis set group =>   2
Atom  27H    basis set group =>   3
Atom  28H    basis set group =>   3
Atom  29H    basis set group =>   3
Atom  30H    basis set group =>   3
Atom  31H    basis set group =>   3


           ************************************************************
           *        Program running with 8 parallel MPI-processes     *
           *              working on a common directory               *
           ************************************************************
------------------------------------------------------------------------------
                             ORCA STARTUP CALCULATIONS
                           -- RI-GTO INTEGRALS CHOSEN --
------------------------------------------------------------------------------
------------------------------------------------------------------------------
                   ___                                                        
                  /   \      - P O W E R E D   B Y -                         
                 /     \                                                     
                 |  |  |   _    _      __       _____    __    __             
                 |  |  |  | |  | |    /  \     |  _  \  |  |  /  |          
                  \  \/   | |  | |   /    \    | | | |  |  | /  /          
                 / \  \   | |__| |  /  /\  \   | |_| |  |  |/  /          
                |  |  |   |  __  | /  /__\  \  |    /   |      \           
                |  |  |   | |  | | |   __   |  |    \   |  |\   \          
                \     /   | |  | | |  |  |  |  | |\  \  |  | \   \       
                 \___/    |_|  |_| |__|  |__|  |_| \__\ |__|  \__/        
                                                                              
                      - O R C A' S   B I G   F R I E N D -                    
                                      &                                       
                       - I N T E G R A L  F E E D E R -                       
                                                                              
 v1 FN, 2020, v2 2021, v3 2022-2024                                           
------------------------------------------------------------------------------


----------------------
SHARK INTEGRAL PACKAGE
----------------------

Number of atoms                             ...     32
Number of basis functions                   ...    642
Number of shells                            ...    254
Maximum angular momentum                    ...      3
Integral batch strategy                     ... SHARK/LIBINT Hybrid
RI-J (if used) integral strategy            ... SPLIT-RIJ (Revised 2003 algorithm where possible)
Printlevel                                  ...      1
Contraction scheme used                     ... SEGMENTED contraction
Prescreening option                         ... SCHWARTZ
   Thresh                                   ... 2.500e-11
   Tcut                                     ... 2.500e-12
   Tpresel                                  ... 2.500e-12 
Coulomb Range Separation                    ... NOT USED
Exchange Range Separation                   ... NOT USED
Multipole approximations                    ... NOT USED
Finite Nucleus Model                        ... NOT USED
CABS basis                                  ... NOT available
Auxiliary Coulomb fitting basis             ... AVAILABLE
   # of basis functions in Aux-J            ...   1036
   # of shells in Aux-J                     ...    340
   Maximum angular momentum in Aux-J        ...      4
Auxiliary J/K fitting basis                 ... NOT available
Auxiliary Correlation fitting basis         ... NOT available
Auxiliary 'external' fitting basis          ... NOT available

Checking pre-screening integrals            ... done (  0.0 sec) Dimension = 254
Check shell pair data                       ... done (  0.0 sec)
Shell pair information
Shell pair cut-off parameter TPreSel        ...   2.5e-12
Total number of shell pairs                 ...     32385
Shell pairs after pre-screening             ...     22614
Total number of primitive shell pairs       ...     99228
Primitive shell pairs kept                  ...     47148
          la=0 lb=0:   5894 shell pairs
          la=1 lb=0:   6536 shell pairs
          la=1 lb=1:   1827 shell pairs
          la=2 lb=0:   3213 shell pairs
          la=2 lb=1:   1800 shell pairs
          la=2 lb=2:    454 shell pairs
          la=3 lb=0:   1512 shell pairs
          la=3 lb=1:    860 shell pairs
          la=3 lb=2:    413 shell pairs
          la=3 lb=3:    105 shell pairs

Calculating one electron integrals          ... done (  0.0 sec)
Calculating RI/J V-Matrix + Cholesky decomp.... done (  0.2 sec)
Calculating Nuclear repulsion               ... done (  0.0 sec) ENN=   1183.708593628553 Eh

Diagonalization of the overlap matrix:
Smallest eigenvalue                        ... 8.133e-06
Time for diagonalization                   ...    0.057 sec
Threshold for overlap eigenvalues          ... 1.000e-07
Number of eigenvalues below threshold      ... 0
Time for construction of square roots      ...    0.083 sec
Total time needed                          ...    0.160 sec

-------------------
DFT GRID GENERATION
-------------------

General Integration Accuracy     IntAcc      ... 4.388
Radial Grid Type                 RadialGrid  ... OptM3 with GC (2021)
Angular Grid (max. ang.)         AngularGrid ... 4 (Lebedev-302)
Angular grid pruning method      GridPruning ... 4 (adaptive)
Weight generation scheme         WeightScheme... mBecke (2022)
Basis function cutoff            BFCut       ... 1.0000e-11
Integration weight cutoff        WCut        ... 1.0000e-14
Partially contracted basis set               ... off
Rotationally invariant grid construction     ... off
Angular grids for H and He will be reduced by one unit

Total number of grid points                  ...   152778
Total number of batches                      ...     2402
Average number of points per batch           ...       63
Average number of grid points per atom       ...     4774

--------------------
COSX GRID GENERATION
--------------------

GRIDX 1
-------
General Integration Accuracy     IntAcc      ... 3.816
Radial Grid Type                 RadialGrid  ... OptM3 with GC (2021)
Angular Grid (max. ang.)         AngularGrid ... 1 (Lebedev-50)
Angular grid pruning method      GridPruning ... 4 (adaptive)
Weight generation scheme         WeightScheme... mBecke (2022)
Basis function cutoff            BFCut       ... 1.0000e-11
Integration weight cutoff        WCut        ... 1.0000e-14
Partially contracted basis set               ... on
Rotationally invariant grid construction     ... off
Angular grids for H and He will be reduced by one unit

Total number of grid points                  ...    19481
Total number of batches                      ...      168
Average number of points per batch           ...      115
Average number of grid points per atom       ...      609
UseSFitting                                  ... on

GRIDX 2
-------
General Integration Accuracy     IntAcc      ... 4.020
Radial Grid Type                 RadialGrid  ... OptM3 with GC (2021)
Angular Grid (max. ang.)         AngularGrid ... 2 (Lebedev-110)
Angular grid pruning method      GridPruning ... 4 (adaptive)
Weight generation scheme         WeightScheme... mBecke (2022)
Basis function cutoff            BFCut       ... 1.0000e-11
Integration weight cutoff        WCut        ... 1.0000e-14
Partially contracted basis set               ... on
Rotationally invariant grid construction     ... off
Angular grids for H and He will be reduced by one unit

Total number of grid points                  ...    42461
Total number of batches                      ...      351
Average number of points per batch           ...      120
Average number of grid points per atom       ...     1327
UseSFitting                                  ... on

GRIDX 3
-------
General Integration Accuracy     IntAcc      ... 4.338
Radial Grid Type                 RadialGrid  ... OptM3 with GC (2021)
Angular Grid (max. ang.)         AngularGrid ... 3 (Lebedev-194)
Angular grid pruning method      GridPruning ... 4 (adaptive)
Weight generation scheme         WeightScheme... mBecke (2022)
Basis function cutoff            BFCut       ... 1.0000e-11
Integration weight cutoff        WCut        ... 1.0000e-14
Partially contracted basis set               ... on
Rotationally invariant grid construction     ... off
Angular grids for H and He will be reduced by one unit

Total number of grid points                  ...    92986
Total number of batches                      ...      746
Average number of points per batch           ...      124
Average number of grid points per atom       ...     2906
UseSFitting                                  ... on
Initializing property integral containers    ... done (  0.1 sec)

SHARK setup successfully completed in   4.1 seconds

Maximum memory used throughout the entire STARTUP-calculation: 63.0 MB


           ************************************************************
           *        Program running with 8 parallel MPI-processes     *
           *              working on a common directory               *
           ************************************************************
-------------------------------------------------------------------------------
                                 ORCA GUESS
                   Start orbitals & Density for SCF / CASSCF
-------------------------------------------------------------------------------

------------
SCF SETTINGS
------------
Hamiltonian:
 Density Functional     Method          .... DFT(GTOs)
 Exchange Functional    Exchange        .... B88
   X-Alpha parameter    XAlpha          ....  0.666667
   Becke's b parameter  XBeta           ....  0.004200
 Correlation Functional Correlation     .... LYP
 Gradients option       PostSCFGGA      .... off
 Hybrid DFT is turned on
   Fraction HF Exchange ScalHFX         ....  0.500000
   Scaling of DF-GGA-X  ScalDFX         ....  0.500000
   Scaling of DF-GGA-C  ScalDFC         ....  1.000000
   Scaling of DF-LDA-C  ScalLDAC        ....  1.000000
   Perturbative correction              ....  0.000000
 RI-approximation to the Coulomb term is turned on
   Number of AuxJ basis functions       .... 1036
   RIJ-COSX (HFX calculated with COS-X)).... on


General Settings:
 Integral files         IntName         .... orca
 Hartree-Fock type      HFTyp           .... RHF
 Total Charge           Charge          ....    1
 Multiplicity           Mult            ....    1
 Number of Electrons    NEL             ....  126
 Basis Dimension        Dim             ....  642
 Nuclear Repulsion      ENuc            ....   1183.7085936286 Eh

Convergence Acceleration:
 AO-DIIS                CNVDIIS         .... on
   Start iteration      DIISMaxIt       ....    12
   Startup error        DIISStart       ....  0.200000
   # of expansion vecs  DIISMaxEq       ....     5
   Bias factor          DIISBfac        ....   1.050
   Max. coefficient     DIISMaxC        ....  10.000
 MO-DIIS                CNVKDIIS        .... off
 Trust-Rad. Augm. Hess. CNVTRAH         .... auto
   Auto Start mean grad. ratio tolernc. ....  1.125000
   Auto Start start iteration           ....    50
   Auto Start num. interpolation iter.  ....    10
   Max. Number of Micro iterations      ....    24
   Max. Number of Macro iterations      .... Maxiter - #DIIS iter
   Number of Davidson start vectors     ....     2
   Converg. threshold    (grad. norm)   ....   1.000e-05
   Grad. Scal. Fac. for Micro threshold ....   0.100
   Minimum threshold for Micro iter.    ....   1.000e-02
   NR start threshold (gradient norm)   ....   1.000e-04
   Initial trust radius                 ....   0.400
   Minimum AH scaling param. (alpha)    ....   1.000
   Maximum AH scaling param. (alpha)    .... 1000.000
   Quad. conv. algorithm                .... NR
   White noise on init. David. guess    .... on
   Maximum white noise                  ....   0.010
   Pseudo random numbers                .... off
   Inactive MOs                         .... canonical
   Orbital update algorithm             .... Taylor
   Preconditioner                       .... Diag
   Full preconditioner red. dimension   ....   250
 SOSCF                  CNVSOSCF        .... on
   Start iteration      SOSCFMaxIt      ....   150
   Startup grad/error   SOSCFStart      ....  0.003300
   Hessian update       SOSCFHessUp     .... L-BFGS
 Level Shifting         CNVShift        .... on
   Level shift para.    LevelShift      ....    0.2500
   Turn off err/grad.   ShiftErr        ....    0.0010
 Zerner damping         CNVZerner       .... off
 Static damping         CNVDamp         .... on
   Fraction old density DampFac         ....    0.7000
   Max. Damping (<1)    DampMax         ....    0.9800
   Min. Damping (>=0)   DampMin         ....    0.0000
   Turn off err/grad.   DampErr         ....    0.1000

SCF Procedure:
 Maximum # iterations   MaxIter         ....   125
 SCF integral mode      SCFMode         .... Direct
   Integral package                     .... SHARK and LIBINT hybrid scheme
 Reset frequency        DirectResetFreq ....    20
 Integral Threshold     Thresh          ....  2.500e-11 Eh
 Primitive CutOff       TCut            ....  2.500e-12 Eh

Convergence Tolerance:
 Convergence Check Mode ConvCheckMode   .... Total+1el-Energy
 Convergence forced     ConvForced      .... 1
 Energy Change          TolE            ....  1.000e-08 Eh
 1-El. energy change                    ....  1.000e-05 Eh
 Orbital Gradient       TolG            ....  1.000e-05
 Orbital Rotation angle TolX            ....  1.000e-05
 DIIS Error             TolErr          ....  5.000e-07

------------------------------
INITIAL GUESS: MODEL POTENTIAL
------------------------------
Loading Hartree-Fock densities                     ... done
Calculating cut-offs                               ... done
Initializing the effective Hamiltonian             ... done
Setting up the integral package (SHARK)            ... done
Starting the Coulomb interaction                   ... done (   0.3 sec)
Making the grid                                    ... done (   0.4 sec)
Mapping shells                                     ... done
Starting the XC term evaluation                    ... done (   0.2 sec)
  promolecular density results
     # of electrons  =    126.991620480
     EX              =   -104.163458946
     EC              =     -4.313260559
     EX+EC           =   -108.476719505
Transforming the Hamiltonian                       ... done (   0.0 sec)
Diagonalizing the Hamiltonian                      ... done (   0.1 sec)
Back transforming the eigenvectors                 ... done (   0.1 sec)
Now organizing SCF variables                       ... done
                      ------------------
                      INITIAL GUESS DONE (   1.3 sec)
                      ------------------
             **** ENERGY FILE WAS UPDATED (orca.en.tmp) ****
Finished Guess after   2.8 sec
Maximum memory used throughout the entire GUESS-calculation: 46.8 MB


           ************************************************************
           *        Program running with 8 parallel MPI-processes     *
           *              working on a common directory               *
           ************************************************************

-------------------------------------------------------------------------------------------
                                      ORCA LEAN-SCF
                              memory conserving SCF solver
-------------------------------------------------------------------------------------------

--------------------
CPCM SOLVATION MODEL
--------------------
CPCM parameters:
  Epsilon                                         ...      80.1510
  Refrac                                          ...       1.3328
  Rsolv                                           ...       1.3000
  Surface type                                    ... GAUSSIAN VDW
  Discretization scheme                           ... Constant charge density
    Threshold for H atoms                         ...       5.0000 (charges/Ang^2)
    Threshold for non-H atoms                     ...       5.0000 (charges/Ang^2)
  Epsilon function type                           ...         CPCM
Solvent:                                          ... WATER
Radii:
  Scheme                                          ... Element-dependent radii
  Radius for N  used is    3.5149 Bohr (=   1.8600 Ang.)
  Radius for C  used is    3.8550 Bohr (=   2.0400 Ang.)
  Radius for H  used is    2.4944 Bohr (=   1.3200 Ang.)
  Radius for O  used is    3.4469 Bohr (=   1.8240 Ang.)
Calculating surface                               ...        done! (  0.0s)
Cavity surface points                             ...         2931
Cavity Volume                                     ...    1992.8316
Cavity Surface-area                               ...    1061.8906
Calculating surface distance matrix               ...        done! (  0.0s)
Performing Cholesky decomposition & store         ...        done! (  0.4s)
Overall time for CPCM initialization              ...                 0.5s

----------------------------------------D-I-I-S--------------------------------------------
Iteration    Energy (Eh)           Delta-E    RMSDP     MaxDP     DIISErr   Damp  Time(sec)
-------------------------------------------------------------------------------------------
               ***  Starting incremental Fock matrix formation  ***
    1    -780.6265852060598718     0.00e+00  9.09e-04  5.24e-02  2.94e-01  0.700   8.7
    2    -780.7955850353607730    -1.69e-01  7.66e-04  6.12e-02  1.46e-01  0.700   5.6
                               ***Turning on AO-DIIS***
    3    -780.8826725483388600    -8.71e-02  3.50e-04  1.50e-02  5.89e-02  0.700   5.6
    4    -780.9357000931565835    -5.30e-02  6.75e-04  2.08e-02  4.57e-02  0.000   5.3
    5    -781.0509465819300203    -1.15e-01  1.27e-04  1.02e-02  8.33e-03  0.000   5.5
    6    -781.0513022076145262    -3.56e-04  5.51e-05  5.21e-03  3.77e-03  0.000   4.8
                              *** Initializing SOSCF ***
---------------------------------------S-O-S-C-F--------------------------------------
Iteration    Energy (Eh)           Delta-E    RMSDP     MaxDP     MaxGrad    Time(sec)
--------------------------------------------------------------------------------------
    7    -781.0513798864283217    -7.77e-05  2.69e-05  2.41e-03  1.31e-03     5.0
               *** Restarting incremental Fock matrix formation ***
    8    -781.0513218629648691     5.80e-05  4.02e-05  1.26e-03  6.95e-04     8.4
    9    -781.0513339341564460    -1.21e-05  1.93e-05  7.23e-04  2.36e-04     6.6
   10    -781.0513352789969304    -1.34e-06  1.12e-05  3.79e-04  1.42e-04     6.4
   11    -781.0513365379647439    -1.26e-06  1.96e-06  9.96e-05  3.30e-05     6.0
   12    -781.0513365716678891    -3.37e-08  1.11e-06  5.94e-05  1.79e-05     5.6
   13    -781.0513366048865009    -3.32e-08  1.04e-06  6.23e-05  4.71e-06     5.1
   14    -781.0513366135155593    -8.63e-09  4.65e-07  4.52e-05  2.69e-06     4.8
                 **** Energy Check signals convergence ****

               *****************************************************
               *                     SUCCESS                       *
               *           SCF CONVERGED AFTER  14 CYCLES          *
               *****************************************************

Recomputing exchange energy using gridx3       ... done (   11.416 sec)
Old exchange energy                            :    -52.794360361 Eh
New exchange energy                            :    -52.794308687 Eh
Exchange energy change after final integration :      0.000051674 Eh
Total energy after final integration           :   -781.051284939 Eh
             **** ENERGY FILE WAS UPDATED (orca.en.tmp) ****

----------------
TOTAL SCF ENERGY
----------------

Total Energy       :       -781.05128493948303 Eh          -21253.48597 eV

Components:
Nuclear Repulsion  :       1183.70859362855276 Eh           32210.34838 eV
Electronic Energy  :      -1964.65659208553689 Eh          -53461.02378 eV
One Electron Energy:      -3389.76549509513188 Eh          -92240.20852 eV
Two Electron Energy:       1425.10890300959500 Eh           38779.18475 eV
CPCM Dielectric    :         -0.10333815653146 Eh              -2.81197 eV

Virial components:
Potential Energy   :      -1558.65870234535396 Eh          -42413.25954 eV
Kinetic Energy     :        777.60741740587093 Eh           21159.77357 eV
Virial Ratio       :          2.00442879974718

DFT components:
N(Alpha)           :       63.000016365268 electrons
N(Beta)            :       63.000016365268 electrons
N(Total)           :      126.000032730537 electrons
E(X)               :      -52.934959292604 Eh       
E(C)               :       -4.305242283503 Eh       
E(XC)              :      -57.240201576107 Eh       

CPCM Solvation Model Properties:
Surface-charge          :         -1.02718711487612
Corrected charge        :         -1.00000000000000
Outlying charge corr.   :          0.00004100184925 Eh               0.00112 eV
Free-energy (cav+disp)  :  This term is not implemented in the current solvation scheme

---------------
SCF CONVERGENCE
---------------

  Last Energy change         ...    8.6291e-09  Tolerance :   1.0000e-08
  Last MAX-Density change    ...    4.5194e-05  Tolerance :   1.0000e-07
  Last RMS-Density change    ...    4.6535e-07  Tolerance :   5.0000e-09
  Last DIIS Error            ...    1.3126e-03  Tolerance :   5.0000e-07
  Last Orbital Gradient      ...    2.6899e-06  Tolerance :   1.0000e-05
  Last Orbital Rotation      ...    7.3466e-06  Tolerance :   1.0000e-05


----------------
ORBITAL ENERGIES
----------------

  NO   OCC          E(Eh)            E(eV) 
   0   2.0000     -19.685907      -535.6808 
   1   2.0000     -14.911308      -405.7573 
   2   2.0000     -14.895361      -405.3234 
   3   2.0000     -14.879026      -404.8789 
   4   2.0000     -10.697551      -291.0952 
   5   2.0000     -10.690629      -290.9068 
   6   2.0000     -10.672116      -290.4030 
   7   2.0000     -10.671300      -290.3808 
   8   2.0000     -10.643822      -289.6331 
   9   2.0000     -10.632697      -289.3304 
  10   2.0000     -10.623696      -289.0855 
  11   2.0000     -10.620007      -288.9851 
  12   2.0000     -10.606026      -288.6046 
  13   2.0000     -10.599925      -288.4386 
  14   2.0000     -10.598728      -288.4060 
  15   2.0000     -10.596912      -288.3566 
  16   2.0000     -10.592517      -288.2370 
  17   2.0000     -10.592424      -288.2345 
  18   2.0000      -1.210417       -32.9371 
  19   2.0000      -1.200987       -32.6805 
  20   2.0000      -1.170004       -31.8374 
  21   2.0000      -1.034103       -28.1394 
  22   2.0000      -0.992561       -27.0090 
  23   2.0000      -0.950304       -25.8591 
  24   2.0000      -0.929481       -25.2925 
  25   2.0000      -0.886448       -24.1215 
  26   2.0000      -0.869011       -23.6470 
  27   2.0000      -0.848177       -23.0801 
  28   2.0000      -0.810193       -22.0465 
  29   2.0000      -0.786016       -21.3886 
  30   2.0000      -0.746835       -20.3224 
  31   2.0000      -0.732287       -19.9266 
  32   2.0000      -0.709271       -19.3002 
  33   2.0000      -0.687940       -18.7198 
  34   2.0000      -0.662401       -18.0248 
  35   2.0000      -0.643163       -17.5014 
  36   2.0000      -0.615398       -16.7458 
  37   2.0000      -0.605935       -16.4883 
  38   2.0000      -0.587995       -16.0002 
  39   2.0000      -0.574306       -15.6277 
  40   2.0000      -0.573860       -15.6155 
  41   2.0000      -0.557757       -15.1774 
  42   2.0000      -0.547828       -14.9072 
  43   2.0000      -0.547176       -14.8894 
  44   2.0000      -0.543018       -14.7763 
  45   2.0000      -0.527329       -14.3493 
  46   2.0000      -0.514403       -13.9976 
  47   2.0000      -0.502525       -13.6744 
  48   2.0000      -0.498818       -13.5735 
  49   2.0000      -0.489533       -13.3209 
  50   2.0000      -0.483473       -13.1560 
  51   2.0000      -0.471497       -12.8301 
  52   2.0000      -0.468237       -12.7414 
  53   2.0000      -0.437242       -11.8979 
  54   2.0000      -0.435169       -11.8416 
  55   2.0000      -0.418683       -11.3929 
  56   2.0000      -0.397757       -10.8235 
  57   2.0000      -0.393764       -10.7149 
  58   2.0000      -0.351501        -9.5648 
  59   2.0000      -0.349958        -9.5228 
  60   2.0000      -0.309019        -8.4088 
  61   2.0000      -0.307263        -8.3610 
  62   2.0000      -0.297379        -8.0921 
  63   0.0000      -0.057896        -1.5754 
  64   0.0000      -0.014147        -0.3850 
  65   0.0000      -0.007462        -0.2030 
  66   0.0000       0.019157         0.5213 
  67   0.0000       0.025562         0.6956 
  68   0.0000       0.073690         2.0052 
  69   0.0000       0.081756         2.2247 
  70   0.0000       0.086932         2.3655 
  71   0.0000       0.095270         2.5924 
  72   0.0000       0.103896         2.8271 
  73   0.0000       0.107422         2.9231 
*Only the first 10 virtual orbitals were printed.

                    ********************************
                    * MULLIKEN POPULATION ANALYSIS *
                    ********************************

-----------------------
MULLIKEN ATOMIC CHARGES
-----------------------
   0 N :    0.001398
   1 C :    0.011478
   2 C :   -0.215788
   3 C :    0.240356
   4 C :   -0.219449
   5 C :   -0.000825
   6 H :    0.216417
   7 H :    0.193303
   8 N :   -0.105466
   9 H :    0.208353
  10 H :    0.215327
  11 C :   -0.285927
  12 H :    0.174072
  13 H :    0.177679
  14 H :    0.177060
  15 H :    0.294293
  16 N :   -0.140687
  17 C :   -0.050967
  18 C :    0.298423
  19 H :    0.156758
  20 O :   -0.421194
  21 C :    0.110682
  22 C :   -0.213748
  23 C :   -0.142555
  24 C :   -0.140847
  25 C :   -0.137057
  26 C :   -0.215502
  27 H :    0.159593
  28 H :    0.160398
  29 H :    0.162370
  30 H :    0.160394
  31 H :    0.171656
Sum of atomic charges:    1.0000000

--------------------------------
MULLIKEN REDUCED ORBITAL CHARGES
--------------------------------
  0 N s       :     3.426806  s :     3.426806
      pz      :     1.367367  p :     3.472801
      px      :     1.051168
      py      :     1.054266
      dz2     :     0.006086  d :     0.093366
      dxz     :     0.016964
      dyz     :     0.014680
      dx2y2   :     0.026311
      dxy     :     0.029327
      f0      :     0.000914  f :     0.005629
      f+1     :     0.000637
      f-1     :     0.000666
      f+2     :     0.000612
      f-2     :     0.000436
      f+3     :     0.001376
      f-3     :     0.000988

  1 C s       :     3.178249  s :     3.178249
      pz      :     0.866741  p :     2.686662
      px      :     1.040489
      py      :     0.779432
      dz2     :     0.005378  d :     0.111797
      dxz     :     0.011814
      dyz     :     0.032810
      dx2y2   :     0.040170
      dxy     :     0.021624
      f0      :     0.001944  f :     0.011814
      f+1     :     0.000749
      f-1     :     0.001406
      f+2     :     0.001572
      f-2     :     0.000977
      f+3     :     0.002901
      f-3     :     0.002265

  2 C s       :     3.232487  s :     3.232487
      pz      :     1.011932  p :     2.896861
      px      :     0.876514
      py      :     1.008416
      dz2     :     0.006434  d :     0.078350
      dxz     :     0.017009
      dyz     :     0.007550
      dx2y2   :     0.027212
      dxy     :     0.020145
      f0      :     0.001663  f :     0.008090
      f+1     :     0.000757
      f-1     :     0.000799
      f+2     :     0.000432
      f-2     :     0.000850
      f+3     :     0.002019
      f-3     :     0.001570

  3 C s       :     3.012729  s :     3.012729
      pz      :     0.804733  p :     2.564150
      px      :     0.876884
      py      :     0.882533
      dz2     :     0.005378  d :     0.168243
      dxz     :     0.042591
      dyz     :     0.034081
      dx2y2   :     0.042620
      dxy     :     0.043573
      f0      :     0.002316  f :     0.014522
      f+1     :     0.001161
      f-1     :     0.001130
      f+2     :     0.001207
      f-2     :     0.002200
      f+3     :     0.003947
      f-3     :     0.002561

  4 C s       :     3.213770  s :     3.213770
      pz      :     1.014691  p :     2.917464
      px      :     0.993470
      py      :     0.909303
      dz2     :     0.006784  d :     0.080202
      dxz     :     0.009279
      dyz     :     0.013971
      dx2y2   :     0.026392
      dxy     :     0.023777
      f0      :     0.001569  f :     0.008012
      f+1     :     0.000775
      f-1     :     0.000911
      f+2     :     0.000582
      f-2     :     0.000627
      f+3     :     0.002001
      f-3     :     0.001546

  5 C s       :     3.168511  s :     3.168511
      pz      :     0.864475  p :     2.702066
      px      :     0.794576
      py      :     1.043015
      dz2     :     0.005189  d :     0.118397
      dxz     :     0.038062
      dyz     :     0.008920
      dx2y2   :     0.038698
      dxy     :     0.027528
      f0      :     0.002058  f :     0.011851
      f+1     :     0.001111
      f-1     :     0.000804
      f+2     :     0.000846
      f-2     :     0.001709
      f+3     :     0.002900
      f-3     :     0.002422

  6 H s       :     0.760636  s :     0.760636
      pz      :     0.003712  p :     0.022946
      px      :     0.014998
      py      :     0.004235

  7 H s       :     0.783323  s :     0.783323
      pz      :     0.004808  p :     0.023374
      px      :     0.003354
      py      :     0.015211

  8 N s       :     3.400168  s :     3.400168
      pz      :     1.566164  p :     3.611000
      px      :     0.956213
      py      :     1.088622
      dz2     :     0.005314  d :     0.087755
      dxz     :     0.019154
      dyz     :     0.004112
      dx2y2   :     0.029157
      dxy     :     0.030018
      f0      :     0.000996  f :     0.006543
      f+1     :     0.001004
      f-1     :     0.000694
      f+2     :     0.000391
      f-2     :     0.000449
      f+3     :     0.001527
      f-3     :     0.001483

  9 H s       :     0.767567  s :     0.767567
      pz      :     0.004650  p :     0.024080
      px      :     0.014137
      py      :     0.005293

 10 H s       :     0.761621  s :     0.761621
      pz      :     0.003954  p :     0.023052
      px      :     0.002735
      py      :     0.016364

 11 C s       :     3.293464  s :     3.293464
      pz      :     1.101135  p :     2.914810
      px      :     0.844427
      py      :     0.969248
      dz2     :     0.009502  d :     0.071350
      dxz     :     0.024566
      dyz     :     0.007361
      dx2y2   :     0.015546
      dxy     :     0.014376
      f0      :     0.000634  f :     0.006302
      f+1     :     0.001506
      f-1     :     0.000486
      f+2     :     0.000072
      f-2     :     0.000971
      f+3     :     0.001282
      f-3     :     0.001349

 12 H s       :     0.803556  s :     0.803556
      pz      :     0.004246  p :     0.022372
      px      :     0.003702
      py      :     0.014424

 13 H s       :     0.800479  s :     0.800479
      pz      :     0.011608  p :     0.021842
      px      :     0.006269
      py      :     0.003965

 14 H s       :     0.801161  s :     0.801161
      pz      :     0.010247  p :     0.021779
      px      :     0.007839
      py      :     0.003694

 15 H s       :     0.668354  s :     0.668354
      pz      :     0.010113  p :     0.037353
      px      :     0.004965
      py      :     0.022275

 16 N s       :     3.648127  s :     3.648127
      pz      :     1.075901  p :     3.399553
      px      :     0.883534
      py      :     1.440119
      dz2     :     0.006432  d :     0.086601
      dxz     :     0.030862
      dyz     :     0.009988
      dx2y2   :     0.017907
      dxy     :     0.021413
      f0      :     0.000864  f :     0.006405
      f+1     :     0.000754
      f-1     :     0.000256
      f+2     :     0.000546
      f-2     :     0.001095
      f+3     :     0.001465
      f-3     :     0.001426

 17 C s       :     3.201801  s :     3.201801
      pz      :     0.926206  p :     2.734263
      px      :     0.861841
      py      :     0.946216
      dz2     :     0.005722  d :     0.103046
      dxz     :     0.019876
      dyz     :     0.010840
      dx2y2   :     0.039524
      dxy     :     0.027084
      f0      :     0.001896  f :     0.011858
      f+1     :     0.001161
      f-1     :     0.000886
      f+2     :     0.000469
      f-2     :     0.001308
      f+3     :     0.003316
      f-3     :     0.002822

 18 C s       :     3.108215  s :     3.108215
      pz      :     0.693841  p :     2.364323
      px      :     0.830632
      py      :     0.839850
      dz2     :     0.010894  d :     0.210202
      dxz     :     0.034896
      dyz     :     0.032025
      dx2y2   :     0.090877
      dxy     :     0.041510
      f0      :     0.001935  f :     0.018838
      f+1     :     0.001467
      f-1     :     0.001304
      f+2     :     0.001420
      f-2     :     0.002416
      f+3     :     0.005434
      f-3     :     0.004862

 19 H s       :     0.820922  s :     0.820922
      pz      :     0.003895  p :     0.022320
      px      :     0.002767
      py      :     0.015658

 20 O s       :     3.815027  s :     3.815027
      pz      :     1.369315  p :     4.572262
      px      :     1.587307
      py      :     1.615640
      dz2     :     0.003349  d :     0.031984
      dxz     :     0.006005
      dyz     :     0.005479
      dx2y2   :     0.008077
      dxy     :     0.009074
      f0      :     0.000140  f :     0.001921
      f+1     :     0.000141
      f-1     :     0.000131
      f+2     :     0.000051
      f-2     :     0.000456
      f+3     :     0.000502
      f-3     :     0.000500

 21 C s       :     3.181583  s :     3.181583
      pz      :     0.949950  p :     2.578173
      px      :     0.871549
      py      :     0.756674
      dz2     :     0.025860  d :     0.119200
      dxz     :     0.015602
      dyz     :     0.021429
      dx2y2   :     0.028884
      dxy     :     0.027426
      f0      :     0.000872  f :     0.010361
      f+1     :     0.001469
      f-1     :     0.001316
      f+2     :     0.002035
      f-2     :     0.001360
      f+3     :     0.001749
      f-3     :     0.001560

 22 C s       :     3.241025  s :     3.241025
      pz      :     0.975751  p :     2.872082
      px      :     0.916427
      py      :     0.979904
      dz2     :     0.011925  d :     0.092639
      dxz     :     0.010522
      dyz     :     0.025369
      dx2y2   :     0.021195
      dxy     :     0.023628
      f0      :     0.000839  f :     0.008002
      f+1     :     0.001245
      f-1     :     0.000646
      f+2     :     0.001429
      f-2     :     0.001289
      f+3     :     0.001396
      f-3     :     0.001158

 23 C s       :     3.185651  s :     3.185651
      pz      :     0.973053  p :     2.861097
      px      :     0.969600
      py      :     0.918445
      dz2     :     0.013184  d :     0.087951
      dxz     :     0.010903
      dyz     :     0.022576
      dx2y2   :     0.018430
      dxy     :     0.022857
      f0      :     0.000952  f :     0.007855
      f+1     :     0.000851
      f-1     :     0.000903
      f+2     :     0.001651
      f-2     :     0.001119
      f+3     :     0.001094
      f-3     :     0.001285

 24 C s       :     3.198069  s :     3.198069
      pz      :     0.917314  p :     2.845346
      px      :     0.925519
      py      :     1.002513
      dz2     :     0.023381  d :     0.089608
      dxz     :     0.013506
      dyz     :     0.015332
      dx2y2   :     0.020678
      dxy     :     0.016711
      f0      :     0.000672  f :     0.007824
      f+1     :     0.001388
      f-1     :     0.001180
      f+2     :     0.001483
      f-2     :     0.001165
      f+3     :     0.000996
      f-3     :     0.000939

 25 C s       :     3.179695  s :     3.179695
      pz      :     0.977842  p :     2.862710
      px      :     0.948800
      py      :     0.936068
      dz2     :     0.012395  d :     0.086792
      dxz     :     0.010599
      dyz     :     0.022856
      dx2y2   :     0.020690
      dxy     :     0.020252
      f0      :     0.000839  f :     0.007860
      f+1     :     0.001228
      f-1     :     0.000627
      f+2     :     0.001435
      f-2     :     0.001289
      f+3     :     0.001266
      f-3     :     0.001175

 26 C s       :     3.254708  s :     3.254708
      pz      :     0.951293  p :     2.860098
      px      :     0.975155
      py      :     0.933650
      dz2     :     0.013261  d :     0.092724
      dxz     :     0.011317
      dyz     :     0.024792
      dx2y2   :     0.017768
      dxy     :     0.025587
      f0      :     0.000937  f :     0.007971
      f+1     :     0.000838
      f-1     :     0.000980
      f+2     :     0.001638
      f-2     :     0.001143
      f+3     :     0.001055
      f-3     :     0.001380

 27 H s       :     0.817338  s :     0.817338
      pz      :     0.008593  p :     0.023069
      px      :     0.006273
      py      :     0.008202

 28 H s       :     0.816708  s :     0.816708
      pz      :     0.008259  p :     0.022894
      px      :     0.009912
      py      :     0.004723

 29 H s       :     0.814882  s :     0.814882
      pz      :     0.003742  p :     0.022748
      px      :     0.004600
      py      :     0.014406

 30 H s       :     0.816699  s :     0.816699
      pz      :     0.008862  p :     0.022907
      px      :     0.006183
      py      :     0.007863

 31 H s       :     0.805059  s :     0.805059
      pz      :     0.008428  p :     0.023285
      px      :     0.010055
      py      :     0.004803


                     *******************************
                     * LOEWDIN POPULATION ANALYSIS *
                     *******************************

----------------------
LOEWDIN ATOMIC CHARGES
----------------------
   0 N :    0.264690
   1 C :   -0.078717
   2 C :   -0.084551
   3 C :   -0.158493
   4 C :   -0.093392
   5 C :   -0.079011
   6 H :    0.175117
   7 H :    0.173926
   8 N :    0.151003
   9 H :    0.170135
  10 H :    0.173584
  11 C :   -0.204954
  12 H :    0.137329
  13 H :    0.135457
  14 H :    0.136186
  15 H :    0.216117
  16 N :    0.114070
  17 C :   -0.176759
  18 C :   -0.271270
  19 H :    0.148211
  20 O :    0.076628
  21 C :   -0.124939
  22 C :   -0.086887
  23 C :   -0.136943
  24 C :   -0.122761
  25 C :   -0.137960
  26 C :   -0.090727
  27 H :    0.157536
  28 H :    0.152990
  29 H :    0.153397
  30 H :    0.153152
  31 H :    0.157837

-------------------------------
LOEWDIN REDUCED ORBITAL CHARGES
-------------------------------
  0 N s       :     2.853286  s :     2.853286
      pz      :     1.194197  p :     3.525018
      px      :     1.160908
      py      :     1.169913
      dz2     :     0.020669  d :     0.334119
      dxz     :     0.048244
      dyz     :     0.046294
      dx2y2   :     0.104426
      dxy     :     0.114486
      f0      :     0.001583  f :     0.022888
      f+1     :     0.001824
      f-1     :     0.001853
      f+2     :     0.003358
      f-2     :     0.002245
      f+3     :     0.008266
      f-3     :     0.003759

  1 C s       :     2.759222  s :     2.759222
      pz      :     0.822085  p :     2.789847
      px      :     1.042177
      py      :     0.925584
      dz2     :     0.036131  d :     0.465688
      dxz     :     0.027581
      dyz     :     0.105143
      dx2y2   :     0.165638
      dxy     :     0.131195
      f0      :     0.004938  f :     0.063960
      f+1     :     0.003534
      f-1     :     0.007319
      f+2     :     0.009666
      f-2     :     0.006521
      f+3     :     0.019243
      f-3     :     0.012739

  2 C s       :     2.751932  s :     2.751932
      pz      :     0.913964  p :     2.937028
      px      :     1.021259
      py      :     1.001806
      dz2     :     0.026041  d :     0.352612
      dxz     :     0.059304
      dyz     :     0.018477
      dx2y2   :     0.142251
      dxy     :     0.106538
      f0      :     0.003660  f :     0.042978
      f+1     :     0.004837
      f-1     :     0.003072
      f+2     :     0.002158
      f-2     :     0.006083
      f+3     :     0.013141
      f-3     :     0.010026

  3 C s       :     2.698619  s :     2.698619
      pz      :     0.760386  p :     2.732249
      px      :     0.966953
      py      :     1.004909
      dz2     :     0.045431  d :     0.645745
      dxz     :     0.123305
      dyz     :     0.105800
      dx2y2   :     0.167215
      dxy     :     0.203993
      f0      :     0.006235  f :     0.081881
      f+1     :     0.006132
      f-1     :     0.005516
      f+2     :     0.007870
      f-2     :     0.015052
      f+3     :     0.025772
      f-3     :     0.015305

  4 C s       :     2.752273  s :     2.752273
      pz      :     0.917813  p :     2.948265
      px      :     1.022682
      py      :     1.007769
      dz2     :     0.027267  d :     0.349903
      dxz     :     0.024781
      dyz     :     0.048876
      dx2y2   :     0.121195
      dxy     :     0.127784
      f0      :     0.003518  f :     0.042951
      f+1     :     0.003556
      f-1     :     0.004513
      f+2     :     0.004047
      f-2     :     0.004144
      f+3     :     0.013766
      f-3     :     0.009407

  5 C s       :     2.759935  s :     2.759935
      pz      :     0.816938  p :     2.784924
      px      :     0.961347
      py      :     1.006639
      dz2     :     0.032158  d :     0.470198
      dxz     :     0.118285
      dyz     :     0.019817
      dx2y2   :     0.181693
      dxy     :     0.118245
      f0      :     0.005233  f :     0.063954
      f+1     :     0.007061
      f-1     :     0.003263
      f+2     :     0.004379
      f-2     :     0.011503
      f+3     :     0.019345
      f-3     :     0.013170

  6 H s       :     0.762697  s :     0.762697
      pz      :     0.011399  p :     0.062187
      px      :     0.038671
      py      :     0.012117

  7 H s       :     0.763861  s :     0.763861
      pz      :     0.014144  p :     0.062213
      px      :     0.010522
      py      :     0.037546

  8 N s       :     2.906996  s :     2.906996
      pz      :     1.399666  p :     3.615744
      px      :     1.073709
      py      :     1.142369
      dz2     :     0.018201  d :     0.302016
      dxz     :     0.052945
      dyz     :     0.012254
      dx2y2   :     0.108709
      dxy     :     0.109907
      f0      :     0.002177  f :     0.024241
      f+1     :     0.003061
      f-1     :     0.001628
      f+2     :     0.001660
      f-2     :     0.002673
      f+3     :     0.007332
      f-3     :     0.005711

  9 H s       :     0.766064  s :     0.766064
      pz      :     0.013797  p :     0.063801
      px      :     0.034879
      py      :     0.015125

 10 H s       :     0.764142  s :     0.764142
      pz      :     0.011985  p :     0.062273
      px      :     0.008373
      py      :     0.041915

 11 C s       :     2.833592  s :     2.833592
      pz      :     1.104425  p :     3.039682
      px      :     0.928063
      py      :     1.007194
      dz2     :     0.044599  d :     0.293631
      dxz     :     0.093821
      dyz     :     0.019555
      dx2y2   :     0.069365
      dxy     :     0.066291
      f0      :     0.003799  f :     0.038049
      f+1     :     0.005013
      f-1     :     0.004259
      f+2     :     0.001923
      f-2     :     0.006901
      f+3     :     0.008442
      f-3     :     0.007712

 12 H s       :     0.798926  s :     0.798926
      pz      :     0.013647  p :     0.063745
      px      :     0.011843
      py      :     0.038255

 13 H s       :     0.800865  s :     0.800865
      pz      :     0.033276  p :     0.063678
      px      :     0.017388
      py      :     0.013014

 14 H s       :     0.800141  s :     0.800141
      pz      :     0.030245  p :     0.063673
      px      :     0.021292
      py      :     0.012136

 15 H s       :     0.678124  s :     0.678124
      pz      :     0.030252  p :     0.105760
      px      :     0.013764
      py      :     0.061744

 16 N s       :     3.047234  s :     3.047234
      pz      :     0.998287  p :     3.508126
      px      :     1.048775
      py      :     1.461064
      dz2     :     0.024089  d :     0.301436
      dxz     :     0.092916
      dyz     :     0.012604
      dx2y2   :     0.087944
      dxy     :     0.083883
      f0      :     0.001986  f :     0.029134
      f+1     :     0.003451
      f-1     :     0.000961
      f+2     :     0.002168
      f-2     :     0.005462
      f+3     :     0.007842
      f-3     :     0.007264

 17 C s       :     2.797350  s :     2.797350
      pz      :     0.869092  p :     2.859867
      px      :     0.986934
      py      :     1.003841
      dz2     :     0.035341  d :     0.457544
      dxz     :     0.064319
      dyz     :     0.025600
      dx2y2   :     0.194841
      dxy     :     0.137444
      f0      :     0.005136  f :     0.061997
      f+1     :     0.006078
      f-1     :     0.004200
      f+2     :     0.002256
      f-2     :     0.008222
      f+3     :     0.022222
      f-3     :     0.013885

 18 C s       :     2.745892  s :     2.745892
      pz      :     0.674848  p :     2.645197
      px      :     0.979865
      py      :     0.990484
      dz2     :     0.054563  d :     0.766491
      dxz     :     0.105877
      dyz     :     0.101613
      dx2y2   :     0.295891
      dxy     :     0.208547
      f0      :     0.007171  f :     0.113689
      f+1     :     0.007638
      f-1     :     0.007787
      f+2     :     0.008394
      f-2     :     0.017314
      f+3     :     0.034897
      f-3     :     0.030489

 19 H s       :     0.790025  s :     0.790025
      pz      :     0.012217  p :     0.061764
      px      :     0.008562
      py      :     0.040985

 20 O s       :     3.393776  s :     3.393776
      pz      :     1.294126  p :     4.455579
      px      :     1.574649
      py      :     1.586804
      dz2     :     0.007111  d :     0.067996
      dxz     :     0.007983
      dyz     :     0.007167
      dx2y2   :     0.022911
      dxy     :     0.022824
      f0      :     0.000396  f :     0.006022
      f+1     :     0.000471
      f-1     :     0.000444
      f+2     :     0.000213
      f-2     :     0.000868
      f+3     :     0.001858
      f-3     :     0.001772

 21 C s       :     2.703103  s :     2.703103
      pz      :     0.964508  p :     2.877789
      px      :     0.951475
      py      :     0.961806
      dz2     :     0.097584  d :     0.488475
      dxz     :     0.074254
      dyz     :     0.086725
      dx2y2   :     0.124342
      dxy     :     0.105570
      f0      :     0.005074  f :     0.055572
      f+1     :     0.006401
      f-1     :     0.007468
      f+2     :     0.010674
      f-2     :     0.007178
      f+3     :     0.009786
      f-3     :     0.008991

 22 C s       :     2.755567  s :     2.755567
      pz      :     0.932117  p :     2.898980
      px      :     0.935737
      py      :     1.031125
      dz2     :     0.047163  d :     0.388806
      dxz     :     0.046916
      dyz     :     0.103272
      dx2y2   :     0.084440
      dxy     :     0.107015
      f0      :     0.005308  f :     0.043535
      f+1     :     0.005350
      f-1     :     0.003941
      f+2     :     0.007597
      f-2     :     0.005484
      f+3     :     0.008885
      f-3     :     0.006968

 23 C s       :     2.761898  s :     2.761898
      pz      :     0.951872  p :     2.944626
      px      :     0.941654
      py      :     1.051100
      dz2     :     0.048683  d :     0.386951
      dxz     :     0.052376
      dyz     :     0.102152
      dx2y2   :     0.093121
      dxy     :     0.090619
      f0      :     0.005797  f :     0.043469
      f+1     :     0.003646
      f-1     :     0.005350
      f+2     :     0.007998
      f-2     :     0.005560
      f+3     :     0.006854
      f-3     :     0.008264

 24 C s       :     2.764913  s :     2.764913
      pz      :     0.966526  p :     2.922525
      px      :     0.963181
      py      :     0.992819
      dz2     :     0.092444  d :     0.391748
      dxz     :     0.071187
      dyz     :     0.060522
      dx2y2   :     0.096883
      dxy     :     0.070712
      f0      :     0.003976  f :     0.043574
      f+1     :     0.006239
      f-1     :     0.006490
      f+2     :     0.008232
      f-2     :     0.007025
      f+3     :     0.005960
      f-3     :     0.005653

 25 C s       :     2.762008  s :     2.762008
      pz      :     0.951610  p :     2.945849
      px      :     0.966045
      py      :     1.028194
      dz2     :     0.048053  d :     0.386724
      dxz     :     0.048199
      dyz     :     0.104450
      dx2y2   :     0.081397
      dxy     :     0.104625
      f0      :     0.005286  f :     0.043378
      f+1     :     0.005460
      f-1     :     0.003885
      f+2     :     0.007666
      f-2     :     0.005763
      f+3     :     0.008415
      f-3     :     0.006905

 26 C s       :     2.756778  s :     2.756778
      pz      :     0.936334  p :     2.901012
      px      :     0.925733
      py      :     1.038946
      dz2     :     0.051412  d :     0.389544
      dxz     :     0.053695
      dyz     :     0.101871
      dx2y2   :     0.088580
      dxy     :     0.093986
      f0      :     0.005869  f :     0.043392
      f+1     :     0.003627
      f-1     :     0.005553
      f+2     :     0.007581
      f-2     :     0.005555
      f+3     :     0.006741
      f-3     :     0.008466

 27 H s       :     0.781987  s :     0.781987
      pz      :     0.022390  p :     0.060477
      px      :     0.016842
      py      :     0.021245

 28 H s       :     0.787207  s :     0.787207
      pz      :     0.021352  p :     0.059803
      px      :     0.025081
      py      :     0.013370

 29 H s       :     0.787023  s :     0.787023
      pz      :     0.011298  p :     0.059580
      px      :     0.013173
      py      :     0.035108

 30 H s       :     0.787023  s :     0.787023
      pz      :     0.022701  p :     0.059825
      px      :     0.016804
      py      :     0.020319

 31 H s       :     0.781038  s :     0.781038
      pz      :     0.021807  p :     0.061125
      px      :     0.025674
      py      :     0.013643


                      *****************************
                      * MAYER POPULATION ANALYSIS *
                      *****************************

  NA   - Mulliken gross atomic population
  ZA   - Total nuclear charge
  QA   - Mulliken gross atomic charge
  VA   - Mayer's total valence
  BVA  - Mayer's bonded valence
  FA   - Mayer's free valence

  ATOM       NA         ZA         QA         VA         BVA        FA
  0 N      6.9986     7.0000     0.0014     3.4494     3.4494     0.0000
  1 C      5.9885     6.0000     0.0115     3.8841     3.8841     0.0000
  2 C      6.2158     6.0000    -0.2158     3.9312     3.9312    -0.0000
  3 C      5.7596     6.0000     0.2404     4.0183     4.0183    -0.0000
  4 C      6.2194     6.0000    -0.2194     3.9524     3.9524    -0.0000
  5 C      6.0008     6.0000    -0.0008     3.9139     3.9139    -0.0000
  6 H      0.7836     1.0000     0.2164     0.9478     0.9478     0.0000
  7 H      0.8067     1.0000     0.1933     0.9663     0.9663    -0.0000
  8 N      7.1055     7.0000    -0.1055     3.2251     3.2251     0.0000
  9 H      0.7916     1.0000     0.2084     0.9680     0.9680     0.0000
 10 H      0.7847     1.0000     0.2153     0.9490     0.9490    -0.0000
 11 C      6.2859     6.0000    -0.2859     3.7819     3.7819     0.0000
 12 H      0.8259     1.0000     0.1741     0.9604     0.9604     0.0000
 13 H      0.8223     1.0000     0.1777     0.9517     0.9517     0.0000
 14 H      0.8229     1.0000     0.1771     0.9521     0.9521     0.0000
 15 H      0.7057     1.0000     0.2943     0.9210     0.9210    -0.0000
 16 N      7.1407     7.0000    -0.1407     2.8562     2.8562     0.0000
 17 C      6.0510     6.0000    -0.0510     3.8557     3.8557     0.0000
 18 C      5.7016     6.0000     0.2984     4.0200     4.0200     0.0000
 19 H      0.8432     1.0000     0.1568     0.9821     0.9821    -0.0000
 20 O      8.4212     8.0000    -0.4212     2.0317     2.0317     0.0000
 21 C      5.8893     6.0000     0.1107     3.5197     3.5197     0.0000
 22 C      6.2137     6.0000    -0.2137     3.9475     3.9475    -0.0000
 23 C      6.1426     6.0000    -0.1426     3.8795     3.8795    -0.0000
 24 C      6.1408     6.0000    -0.1408     3.9048     3.9048     0.0000
 25 C      6.1371     6.0000    -0.1371     3.8671     3.8671     0.0000
 26 C      6.2155     6.0000    -0.2155     3.9268     3.9268    -0.0000
 27 H      0.8404     1.0000     0.1596     0.9801     0.9801     0.0000
 28 H      0.8396     1.0000     0.1604     0.9639     0.9639    -0.0000
 29 H      0.8376     1.0000     0.1624     0.9621     0.9621    -0.0000
 30 H      0.8396     1.0000     0.1604     0.9638     0.9638     0.0000
 31 H      0.8283     1.0000     0.1717     0.9658     0.9658    -0.0000

  Mayer bond orders larger than 0.100000
B(  0-N ,  1-C ) :   1.2372 B(  0-N ,  5-C ) :   1.2745 B(  0-N , 11-C ) :   0.8700 
B(  1-C ,  2-C ) :   1.5577 B(  1-C ,  6-H ) :   0.9362 B(  2-C ,  3-C ) :   1.2649 
B(  2-C ,  7-H ) :   0.9523 B(  3-C ,  4-C ) :   1.3163 B(  3-C ,  8-N ) :   1.2275 
B(  4-C ,  5-C ) :   1.5538 B(  4-C ,  9-H ) :   0.9319 B(  5-C , 10-H ) :   0.9250 
B(  8-N , 15-H ) :   0.8759 B(  8-N , 16-N ) :   0.9399 B( 11-C , 12-H ) :   0.9589 
B( 11-C , 13-H ) :   0.9589 B( 11-C , 14-H ) :   0.9592 B( 16-N , 17-C ) :   1.7762 
B( 17-C , 18-C ) :   1.0763 B( 17-C , 19-H ) :   0.9302 B( 18-C , 20-O ) :   1.9479 
B( 18-C , 21-C ) :   0.9410 B( 21-C , 22-C ) :   1.3404 B( 21-C , 26-C ) :   1.3468 
B( 22-C , 23-C ) :   1.4420 B( 22-C , 27-H ) :   0.9670 B( 23-C , 24-C ) :   1.3924 
B( 23-C , 28-H ) :   0.9745 B( 24-C , 25-C ) :   1.4022 B( 24-C , 29-H ) :   0.9689 
B( 25-C , 26-C ) :   1.4267 B( 25-C , 30-H ) :   0.9736 B( 26-C , 31-H ) :   0.9658 


-------
TIMINGS
-------

Total SCF time: 0 days 0 hours 1 min 38 sec 

Total time                  ....      98.453 sec
Sum of individual times     ....      94.954 sec  ( 96.4%)

SCF preparation             ....       1.522 sec  (  1.5%)
Fock matrix formation       ....      84.112 sec  ( 85.4%)
  Startup                   ....       0.375 sec  (  0.4% of F)
  Split-RI-J                ....       6.300 sec  (  7.5% of F)
  Chain of spheres X        ....      56.146 sec  ( 66.8% of F)
  XC integration            ....       9.830 sec  ( 11.7% of F)
    XC Preparation          ....       0.000 sec  (  0.0% of XC)
    Basis function eval.    ....       1.661 sec  ( 16.9% of XC)
    Density eval.           ....       2.029 sec  ( 20.6% of XC)
    XC-Functional eval.     ....       0.085 sec  (  0.9% of XC)
    XC-Potential eval.      ....       2.626 sec  ( 26.7% of XC)
  CPCM terms                ....       8.328 sec  (  9.9% of F)
Diagonalization             ....       0.000 sec  (  0.0%)
Density matrix formation    ....       1.776 sec  (  1.8%)
Total Energy calculation    ....       0.379 sec  (  0.4%)
Population analysis         ....       0.176 sec  (  0.2%)
Orbital Transformation      ....       0.530 sec  (  0.5%)
Orbital Orthonormalization  ....       0.000 sec  (  0.0%)
DIIS solution               ....       4.479 sec  (  4.5%)
SOSCF solution              ....       1.951 sec  (  2.0%)
Finished LeanSCF after  98.8 sec

Maximum memory used throughout the entire LEANSCF-calculation: 87.3 MB


           ************************************************************
           *        Program running with 8 parallel MPI-processes     *
           *              working on a common directory               *
           ************************************************************

------------------------------------------------------------------------------
                         ORCA PROPERTY INTEGRAL CALCULATIONS
------------------------------------------------------------------------------

GBWName                                   ... orca.gbw
Number of atoms                           ...     32
Number of basis functions                 ...    642
Max core memory                           ...   1024 MB

Dipole integrals                          ... YES
Quadrupole integrals                      ...  NO
Linear momentum integrals                 ... YES
Angular momentum integrals                ... YES
Higher moments length integrals           ...  NO
Higher moments velocity integrals         ...  NO
Kinetic energy integrals                  ...  NO
GIAO right hand sides                     ...  NO
GIAO dipole derivative integrals          ...  NO
SOC integrals                             ...  NO
EPR diamagnetic integrals (GIAO)          ...  NO
EPR gauge integrals                       ...  NO
Field gradient integrals                  ...  NO (   0 nuclei)
Spin-dipole/Fermi contact integrals       ...  NO (   0 nuclei)
Contact density integrals                 ...  NO (   0 nuclei)
Nucleus-orbit integrals                   ...  NO (   0 nuclei)
Geometric perturbations                   ...  NO (  32 nuclei)

Choice of electric origin   ... Center of mass
Position of electric origin ... ( -0.0000, -0.0000, -0.0000) 
Choice of magnetic origin   ... GIAO
Position of magnetic origin ... (  0.0000,  0.0000,  0.0000) 

Calculating integrals                     ... Electric Dipole (Length)     done (  1.4 sec)
Calculating integrals                     ... Linear Momentum              done (  3.6 sec)
Calculating integrals                     ... Angular Momentum  (ElOri)    done (  1.8 sec)

Property integrals calculated in   6.8 sec

Maximum memory used throughout the entire PROPINT-calculation: 56.0 MB


           ************************************************************
           *        Program running with 8 parallel MPI-processes     *
           *              working on a common directory               *
           ************************************************************
------------------------------------------------------------------------------
                          ORCA TD-DFT CALCULATION
------------------------------------------------------------------------------

Input orbitals are from        ... orca.gbw
CI-vector output               ... orca.cis
Solver                         ... FN-2001
Tamm-Dancoff approximation     ... deactivated
RPA-Integral strategy          ... AO-integrals
Integral handling              ... AO integral Direct
Max. core memory used          ... 512 MB
Reference state                ... RHF
Generation of triplets         ... off
Follow IRoot                   ... off
Number of operators            ... 1
Orbital ranges used for CIS calculation:
 Operator 0:  Orbitals  18... 62  to  63...641
XAS localization array:
 Operator 0:  Orbitals  -1... -1

-------------------
XC-INTEGRATION GRID
-------------------

General Integration Accuracy     IntAcc      ... 3.467
Radial Grid Type                 RadialGrid  ... OptM3 with GC (2021)
Angular Grid (max. ang.)         AngularGrid ... 1 (Lebedev-50)
Angular grid pruning method      GridPruning ... 4 (adaptive)
Weight generation scheme         WeightScheme... mBecke (2022)
Basis function cutoff            BFCut       ... 1.0000e-11
Integration weight cutoff        WCut        ... 1.0000e-14
Partially contracted basis set               ... off
Rotationally invariant grid construction     ... off
Angular grids for H and He will be reduced by one unit

Total number of grid points                  ...    22369
Total number of batches                      ...      365
Average number of points per batch           ...       61
Average number of grid points per atom       ...      699

---------------------
COSX-INTEGRATION GRID
---------------------

General Integration Accuracy     IntAcc      ... 3.067
Radial Grid Type                 RadialGrid  ... OptM3 with GC (2021)
Angular Grid (max. ang.)         AngularGrid ... 1 (Lebedev-50)
Angular grid pruning method      GridPruning ... 4 (adaptive)
Weight generation scheme         WeightScheme... mBecke (2022)
Basis function cutoff            BFCut       ... 1.0000e-11
Integration weight cutoff        WCut        ... 1.0000e-14
Partially contracted basis set               ... on
Rotationally invariant grid construction     ... off
Angular grids for H and He will be reduced by one unit

Total number of grid points                  ...    10322
Total number of batches                      ...      100
Average number of points per batch           ...      103
Average number of grid points per atom       ...      323

---------------
TD-DFT XC SETUP
---------------

DFT calculation                         ... on
Name of the grid file                   ... orca.grid_cis.tmp
RI-approximation                        ... on
Aux-basis dimension                     ... 0
Exchange functional (TD-DFT)            ... B88
   X-Alpha parameter    XAlpha (TD-DFT) ...  0.666667
   Becke's b parameter  XBeta (TD-DFT)  ...  0.004200
Correlation functional (TD-DFT)         ... LYP
Hybrid DFT                              ... on
   Exchange mixing (TD-DFT)             ...  0.500
   GGA exch. scaling (TD-DFT)           ...  0.500
   GGA corr. scaling (TD-DFT)           ...  1.000

Building densities             ... done
Calculating rho(r) on the grid ... done
Building xc-kernel on the grid ... done
                    *** TD-DFT CALCULATION INITIALIZED ***

---------------------------------
    LR-CPCM (non-equilibrium)
---------------------------------

Setting up LR-CPCM             ... done

-------------------
RPA-DIAGONALIZATION
-------------------

Dimension of the (A+B)(A-B) eigenvalue problem ...  26055
Number of roots to be determined               ...     40
Maximum size of the expansion space            ...   1200
Convergence tolerance for the residual         ...    2.500e-07
Convergence tolerance for the energies         ...    2.500e-07
Orthogonality tolerance                        ...    1.000e-14
Constructing the preconditioner                ... o.k.
Building the initial guess                     ... o.k.
Number of trial vectors determined             ...   1200


                       ****Iteration    0****
   Time for iteration     :  TOTAL=427.3 TRAFO=95.1 RIJ=246.0 COSX=41.8 XC=15.7 CPCM=27.8
   Size of expansion space: 120
   Lowest Energy          :     0.160634453441
   Maximum Energy change  :     0.324144566986 (vector 39)
   Maximum residual norm  :     0.048552257273

                       ****Iteration    1****
   Time for iteration     :  TOTAL=168.1 TRAFO=62.2 RIJ=75.1 COSX=14.0 XC=5.5 CPCM=11.1
   Size of expansion space: 160
   Lowest Energy          :     0.153997623780
   Maximum Energy change  :     0.014747835965 (vector 7)
   Maximum residual norm  :     0.005565081534

                       ****Iteration    2****
   Time for iteration     :  TOTAL=138.3 TRAFO=29.7 RIJ=79.1 COSX=14.0 XC=5.5 CPCM=9.7
   Size of expansion space: 200
   Lowest Energy          :     0.150721901978
   Maximum Energy change  :     0.004250067736 (vector 5)
   Maximum residual norm  :     0.001183439902

                       ****Iteration    3****
   Time for iteration     :  TOTAL=120.3 TRAFO=7.0 RIJ=81.0 COSX=16.0 XC=5.6 CPCM=10.5
   Size of expansion space: 240
   Lowest Energy          :     0.150576892280
   Maximum Energy change  :     0.000861414988 (vector 22)
   Maximum residual norm  :     0.000246013229

                       ****Iteration    4****
   Time for iteration     :  TOTAL=117.4 TRAFO=6.1 RIJ=80.8 COSX=15.0 XC=5.7 CPCM=9.4
   Size of expansion space: 280
   Lowest Energy          :     0.150551222826
   Maximum Energy change  :     0.000334048229 (vector 38)
   Maximum residual norm  :     0.000182673472

                       ****Iteration    5****
   Time for iteration     :  TOTAL=133.4 TRAFO=5.6 RIJ=97.6 COSX=14.6 XC=5.7 CPCM=9.6
   Size of expansion space: 320
   Lowest Energy          :     0.150548883961
   Maximum Energy change  :     0.000189119640 (vector 38)
   Maximum residual norm  :     0.000093409481

                       ****Iteration    6****
   Time for iteration     :  TOTAL=165.4 TRAFO=7.4 RIJ=123.6 COSX=14.1 XC=7.8 CPCM=9.3
   Size of expansion space: 360
   Lowest Energy          :     0.150548616146
   Maximum Energy change  :     0.000064017907 (vector 38)
   Maximum residual norm  :     0.000027289087

                       ****Iteration    7****
   Time for iteration     :  TOTAL=155.8 TRAFO=7.4 RIJ=117.1 COSX=15.9 XC=5.8 CPCM=9.3
   Size of expansion space: 400
   Lowest Energy          :     0.150548587965
   Maximum Energy change  :     0.000016836804 (vector 39)
   Maximum residual norm  :     0.000008112624

                       ****Iteration    8****
   Time for iteration     :  TOTAL=118.4 TRAFO=4.3 RIJ=82.9 COSX=15.3 XC=5.8 CPCM=9.7
   Size of expansion space: 440
   Lowest Energy          :     0.150548585623
   Maximum Energy change  :     0.000004704204 (vector 39)
   Maximum residual norm  :     0.000001701308

                       ****Iteration    9****
   Time for iteration     :  TOTAL=124.4 TRAFO=4.6 RIJ=89.7 COSX=14.7 XC=5.6 CPCM=9.4
   Size of expansion space: 480
   Lowest Energy          :     0.150548585337
   Maximum Energy change  :     0.000000828790 (vector 39)
   Maximum residual norm  :     0.000000366350

                       ****Iteration   10****
   Time for iteration     :  TOTAL=103.2 TRAFO=10.2 RIJ=63.2 COSX=14.5 XC=5.7 CPCM=9.4
   Size of expansion space: 520
   Lowest Energy          :     0.150548585318
   Maximum Energy change  :     0.000000187140 (vector 39)

         *** CONVERGENCE OF ENERGIES REACHED ***

Storing the converged CI vectors               ... orca.cis1

                 *** DAVIDSON DONE ***

Total time for solving the RPA problem:  2868.083sec

--------------------------------
TD-DFT EXCITED STATES (SINGLETS)
--------------------------------

the weight of the individual excitations are printed if larger than 1.0e-02

STATE  1:  E=   0.150549 au      4.097 eV    33041.6 cm**-1 <S**2> =   0.000000 Mult 1
    59a ->  63a  :     0.643937 
    59a ->  64a  :     0.128783 
    59a ->  72a  :     0.017848 
    59a ->  73a  :     0.014537 
    60a ->  63a  :     0.089994 
    60a ->  64a  :     0.012576 

STATE  2:  E=   0.159385 au      4.337 eV    34980.9 cm**-1 <S**2> =   0.000000 Mult 1
    60a ->  63a  :     0.014609 
    60a ->  64a  :     0.015780 
    62a ->  63a  :     0.929372 

STATE  3:  E=   0.177309 au      4.825 eV    38914.8 cm**-1 <S**2> =   0.000000 Mult 1
    56a ->  63a  :     0.020155 
    60a ->  63a  :     0.079188 
    60a ->  66a  :     0.024572 
    60a ->  67a  :     0.022264 
    61a ->  63a  :     0.695352 
    61a ->  64a  :     0.112309 
    61a ->  65a  :     0.010577 

STATE  4:  E=   0.182515 au      4.966 eV    40057.5 cm**-1 <S**2> =   0.000000 Mult 1
    59a ->  63a  :     0.093898 
    59a ->  64a  :     0.014271 
    60a ->  63a  :     0.686943 
    60a ->  64a  :     0.051443 
    61a ->  63a  :     0.072282 
    61a ->  67a  :     0.010336 
    62a ->  63a  :     0.012708 
    62a ->  64a  :     0.010576 

STATE  5:  E=   0.196233 au      5.340 eV    43068.2 cm**-1 <S**2> =   0.000000 Mult 1
    57a ->  65a  :     0.023775 
    58a ->  63a  :     0.194259 
    58a ->  64a  :     0.071158 
    62a ->  64a  :     0.060590 
    62a ->  65a  :     0.615345 

STATE  6:  E=   0.202408 au      5.508 eV    44423.4 cm**-1 <S**2> =   0.000000 Mult 1
    55a ->  63a  :     0.016120 
    56a ->  63a  :     0.607332 
    56a ->  64a  :     0.023744 
    56a ->  66a  :     0.054879 
    56a ->  67a  :     0.036513 
    57a ->  63a  :     0.019834 
    59a ->  63a  :     0.022998 
    59a ->  66a  :     0.013549 
    60a ->  64a  :     0.012734 
    60a ->  67a  :     0.035660 
    61a ->  64a  :     0.030277 
    61a ->  66a  :     0.038231 

STATE  7:  E=   0.213491 au      5.809 eV    46855.8 cm**-1 <S**2> =   0.000000 Mult 1
    57a ->  63a  :     0.011883 
    58a ->  63a  :     0.023114 
    58a ->  64a  :     0.015426 
    58a ->  65a  :     0.042096 
    60a ->  66a  :     0.014945 
    62a ->  64a  :     0.796892 
    62a ->  65a  :     0.017729 
    62a ->  66a  :     0.018611 
    62a ->  67a  :     0.016113 

STATE  8:  E=   0.214632 au      5.840 eV    47106.3 cm**-1 <S**2> =   0.000000 Mult 1
    56a ->  63a  :     0.055835 
    60a ->  66a  :     0.083153 
    60a ->  67a  :     0.150926 
    61a ->  63a  :     0.187657 
    61a ->  64a  :     0.214232 
    61a ->  65a  :     0.051596 
    61a ->  66a  :     0.144405 
    61a ->  67a  :     0.042950 

STATE  9:  E=   0.223718 au      6.088 eV    49100.5 cm**-1 <S**2> =   0.000000 Mult 1
    56a ->  63a  :     0.011940 
    58a ->  63a  :     0.107225 
    58a ->  64a  :     0.017389 
    60a ->  63a  :     0.050402 
    60a ->  64a  :     0.294639 
    60a ->  65a  :     0.052165 
    60a ->  66a  :     0.125374 
    60a ->  67a  :     0.039342 
    61a ->  66a  :     0.070029 
    61a ->  67a  :     0.131407 
    62a ->  65a  :     0.059028 

STATE 10:  E=   0.224878 au      6.119 eV    49355.0 cm**-1 <S**2> =   0.000000 Mult 1
    58a ->  63a  :     0.465262 
    58a ->  64a  :     0.062390 
    60a ->  64a  :     0.067728 
    60a ->  65a  :     0.024785 
    60a ->  66a  :     0.029930 
    61a ->  66a  :     0.011695 
    61a ->  67a  :     0.030251 
    62a ->  65a  :     0.251187 

STATE 11:  E=   0.243853 au      6.636 eV    53519.5 cm**-1 <S**2> =   0.000000 Mult 1
    57a ->  63a  :     0.034565 
    57a ->  64a  :     0.013808 
    58a ->  63a  :     0.020654 
    58a ->  64a  :     0.017288 
    58a ->  65a  :     0.136721 
    59a ->  64a  :     0.014914 
    60a ->  64a  :     0.072970 
    60a ->  66a  :     0.011572 
    61a ->  64a  :     0.012540 
    61a ->  66a  :     0.047850 
    61a ->  67a  :     0.039741 
    62a ->  64a  :     0.043272 
    62a ->  66a  :     0.343945 
    62a ->  67a  :     0.100216 

STATE 12:  E=   0.247768 au      6.742 eV    54378.8 cm**-1 <S**2> =   0.000000 Mult 1
    60a ->  66a  :     0.098749 
    60a ->  67a  :     0.190712 
    61a ->  63a  :     0.011268 
    61a ->  64a  :     0.489487 
    61a ->  66a  :     0.030685 
    62a ->  66a  :     0.110116 

STATE 13:  E=   0.247917 au      6.746 eV    54411.5 cm**-1 <S**2> =   0.000000 Mult 1
    57a ->  63a  :     0.017172 
    58a ->  65a  :     0.014704 
    59a ->  64a  :     0.024330 
    60a ->  63a  :     0.016832 
    60a ->  64a  :     0.298318 
    60a ->  65a  :     0.010724 
    60a ->  66a  :     0.106237 
    60a ->  67a  :     0.020887 
    61a ->  64a  :     0.018216 
    61a ->  65a  :     0.021712 
    61a ->  66a  :     0.136826 
    61a ->  67a  :     0.146096 
    62a ->  64a  :     0.032156 
    62a ->  66a  :     0.050946 
    62a ->  67a  :     0.015833 

STATE 14:  E=   0.252531 au      6.872 eV    55424.1 cm**-1 <S**2> =   0.000000 Mult 1
    57a ->  63a  :     0.250101 
    58a ->  64a  :     0.066309 
    58a ->  65a  :     0.313331 
    59a ->  64a  :     0.010382 
    62a ->  64a  :     0.010860 
    62a ->  66a  :     0.218880 
    62a ->  67a  :     0.042804 

STATE 15:  E=   0.254138 au      6.915 eV    55776.8 cm**-1 <S**2> =   0.000000 Mult 1
    56a ->  63a  :     0.035754 
    59a ->  63a  :     0.040513 
    59a ->  64a  :     0.326006 
    59a ->  65a  :     0.085399 
    59a ->  66a  :     0.161736 
    59a ->  67a  :     0.046743 
    60a ->  64a  :     0.053308 
    60a ->  65a  :     0.063089 
    61a ->  64a  :     0.017134 
    61a ->  65a  :     0.076428 
    62a ->  66a  :     0.013913 

STATE 16:  E=   0.255714 au      6.958 eV    56122.7 cm**-1 <S**2> =   0.000000 Mult 1
    59a ->  64a  :     0.065717 
    59a ->  66a  :     0.020305 
    60a ->  64a  :     0.010323 
    60a ->  65a  :     0.057329 
    60a ->  66a  :     0.025754 
    60a ->  67a  :     0.028649 
    61a ->  64a  :     0.037209 
    61a ->  65a  :     0.518082 
    61a ->  67a  :     0.163915 

STATE 17:  E=   0.257395 au      7.004 eV    56491.8 cm**-1 <S**2> =   0.000000 Mult 1
    59a ->  64a  :     0.020952 
    60a ->  64a  :     0.051660 
    60a ->  65a  :     0.546035 
    60a ->  67a  :     0.113031 
    61a ->  65a  :     0.123468 
    61a ->  66a  :     0.049502 
    61a ->  67a  :     0.034756 
    62a ->  65a  :     0.010220 

STATE 18:  E=   0.267335 au      7.275 eV    58673.3 cm**-1 <S**2> =   0.000000 Mult 1
    55a ->  63a  :     0.018007 
    57a ->  63a  :     0.061228 
    58a ->  65a  :     0.016672 
    59a ->  67a  :     0.012230 
    60a ->  67a  :     0.036546 
    62a ->  66a  :     0.157046 
    62a ->  67a  :     0.627856 

STATE 19:  E=   0.268154 au      7.297 eV    58853.0 cm**-1 <S**2> =   0.000000 Mult 1
    56a ->  63a  :     0.012498 
    60a ->  65a  :     0.106291 
    60a ->  66a  :     0.270439 
    60a ->  67a  :     0.025542 
    61a ->  64a  :     0.018980 
    61a ->  65a  :     0.091101 
    61a ->  66a  :     0.097951 
    61a ->  67a  :     0.276600 

STATE 20:  E=   0.268895 au      7.317 eV    59015.6 cm**-1 <S**2> =   0.000000 Mult 1
    55a ->  63a  :     0.099985 
    55a ->  64a  :     0.041927 
    57a ->  63a  :     0.200003 
    58a ->  63a  :     0.011819 
    58a ->  64a  :     0.052375 
    58a ->  65a  :     0.055131 
    60a ->  65a  :     0.042703 
    60a ->  66a  :     0.057555 
    60a ->  67a  :     0.053613 
    61a ->  65a  :     0.041667 
    61a ->  66a  :     0.114536 
    61a ->  67a  :     0.015653 
    62a ->  67a  :     0.100755 

STATE 21:  E=   0.270629 au      7.364 eV    59396.3 cm**-1 <S**2> =   0.000000 Mult 1
    55a ->  63a  :     0.047886 
    55a ->  64a  :     0.020746 
    57a ->  63a  :     0.064538 
    58a ->  63a  :     0.056175 
    58a ->  64a  :     0.228345 
    58a ->  66a  :     0.017010 
    58a ->  67a  :     0.010159 
    60a ->  65a  :     0.054239 
    60a ->  66a  :     0.048703 
    60a ->  67a  :     0.170176 
    61a ->  65a  :     0.034536 
    61a ->  66a  :     0.153162 
    61a ->  67a  :     0.022945 

STATE 22:  E=   0.271480 au      7.387 eV    59583.1 cm**-1 <S**2> =   0.000000 Mult 1
    55a ->  63a  :     0.139097 
    55a ->  64a  :     0.046953 
    57a ->  64a  :     0.024592 
    58a ->  63a  :     0.096680 
    58a ->  64a  :     0.322767 
    58a ->  65a  :     0.104766 
    58a ->  66a  :     0.045165 
    58a ->  67a  :     0.021185 
    60a ->  66a  :     0.012317 
    60a ->  67a  :     0.046291 
    61a ->  66a  :     0.025533 

STATE 23:  E=   0.273659 au      7.447 eV    60061.2 cm**-1 <S**2> =   0.000000 Mult 1
    55a ->  63a  :     0.247172 
    55a ->  64a  :     0.087464 
    55a ->  65a  :     0.010798 
    55a ->  66a  :     0.015571 
    55a ->  67a  :     0.011519 
    56a ->  63a  :     0.024925 
    56a ->  64a  :     0.010844 
    57a ->  63a  :     0.256645 
    58a ->  65a  :     0.197625 
    60a ->  67a  :     0.011615 
    61a ->  66a  :     0.019384 
    61a ->  67a  :     0.010794 

STATE 24:  E=   0.280583 au      7.635 eV    61580.9 cm**-1 <S**2> =   0.000000 Mult 1
    54a ->  63a  :     0.077093 
    54a ->  64a  :     0.047985 
    56a ->  63a  :     0.018476 
    56a ->  64a  :     0.053267 
    56a ->  65a  :     0.016181 
    56a ->  66a  :     0.021878 
    59a ->  63a  :     0.077886 
    59a ->  64a  :     0.175841 
    59a ->  65a  :     0.094940 
    59a ->  66a  :     0.201923 
    59a ->  67a  :     0.027131 
    60a ->  66a  :     0.026862 
    62a ->  69a  :     0.023824 

STATE 25:  E=   0.281866 au      7.670 eV    61862.4 cm**-1 <S**2> =   0.000000 Mult 1
    54a ->  63a  :     0.012825 
    59a ->  67a  :     0.015187 
    62a ->  68a  :     0.201765 
    62a ->  69a  :     0.612895 
    62a ->  70a  :     0.033857 
    62a ->  73a  :     0.010252 

STATE 26:  E=   0.283567 au      7.716 eV    62235.7 cm**-1 <S**2> =   0.000000 Mult 1
    53a ->  63a  :     0.015751 
    54a ->  63a  :     0.191332 
    54a ->  64a  :     0.057455 
    54a ->  67a  :     0.050462 
    55a ->  63a  :     0.014984 
    55a ->  64a  :     0.012747 
    56a ->  64a  :     0.031093 
    59a ->  64a  :     0.018948 
    59a ->  65a  :     0.021974 
    59a ->  66a  :     0.178687 
    59a ->  67a  :     0.276380 
    62a ->  69a  :     0.011611 

STATE 27:  E=   0.287203 au      7.815 eV    63033.7 cm**-1 <S**2> =   0.000000 Mult 1
    51a ->  63a  :     0.010324 
    54a ->  63a  :     0.182116 
    54a ->  64a  :     0.046041 
    54a ->  65a  :     0.010428 
    54a ->  66a  :     0.039704 
    56a ->  63a  :     0.012696 
    56a ->  64a  :     0.150222 
    59a ->  64a  :     0.010621 
    59a ->  65a  :     0.050432 
    59a ->  66a  :     0.056998 
    59a ->  67a  :     0.326711 

STATE 28:  E=   0.296921 au      8.080 eV    65166.7 cm**-1 <S**2> =   0.000000 Mult 1
    51a ->  63a  :     0.030161 
    56a ->  64a  :     0.102651 
    56a ->  65a  :     0.068401 
    57a ->  65a  :     0.051711 
    59a ->  64a  :     0.014639 
    59a ->  65a  :     0.534818 
    59a ->  66a  :     0.089709 
    59a ->  67a  :     0.025906 

STATE 29:  E=   0.300740 au      8.184 eV    66004.9 cm**-1 <S**2> =   0.000000 Mult 1
    56a ->  64a  :     0.016731 
    57a ->  64a  :     0.011227 
    57a ->  68a  :     0.016216 
    62a ->  68a  :     0.533754 
    62a ->  69a  :     0.115810 
    62a ->  70a  :     0.121036 
    62a ->  71a  :     0.032656 
    62a ->  73a  :     0.016417 
    62a ->  74a  :     0.014909 
    62a ->  75a  :     0.012508 
    62a ->  76a  :     0.013528 

STATE 30:  E=   0.301786 au      8.212 eV    66234.5 cm**-1 <S**2> =   0.000000 Mult 1
    52a ->  63a  :     0.016137 
    53a ->  63a  :     0.090289 
    56a ->  64a  :     0.067761 
    56a ->  65a  :     0.041574 
    57a ->  64a  :     0.378285 
    57a ->  65a  :     0.149041 
    58a ->  64a  :     0.017151 
    58a ->  65a  :     0.029992 
    59a ->  65a  :     0.017883 
    59a ->  66a  :     0.022535 
    59a ->  67a  :     0.028408 
    62a ->  68a  :     0.014283 

STATE 31:  E=   0.302333 au      8.227 eV    66354.5 cm**-1 <S**2> =   0.000000 Mult 1
    61a ->  68a  :     0.097653 
    61a ->  69a  :     0.074840 
    61a ->  70a  :     0.670361 
    61a ->  71a  :     0.069378 
    61a ->  73a  :     0.014436 

STATE 32:  E=   0.303809 au      8.267 eV    66678.3 cm**-1 <S**2> =   0.000000 Mult 1
    51a ->  63a  :     0.094639 
    51a ->  64a  :     0.036790 
    53a ->  63a  :     0.012013 
    54a ->  63a  :     0.075023 
    54a ->  64a  :     0.039271 
    56a ->  63a  :     0.014171 
    56a ->  64a  :     0.195469 
    57a ->  64a  :     0.044429 
    57a ->  65a  :     0.113464 
    59a ->  63a  :     0.036436 
    59a ->  64a  :     0.042272 
    59a ->  66a  :     0.092835 
    59a ->  67a  :     0.086566 
    62a ->  68a  :     0.010207 

STATE 33:  E=   0.304916 au      8.297 eV    66921.2 cm**-1 <S**2> =   0.000000 Mult 1
    51a ->  63a  :     0.019422 
    51a ->  64a  :     0.011649 
    53a ->  63a  :     0.454706 
    53a ->  64a  :     0.069703 
    54a ->  63a  :     0.017518 
    56a ->  65a  :     0.022788 
    57a ->  65a  :     0.232479 
    58a ->  64a  :     0.011042 
    59a ->  65a  :     0.012404 
    60a ->  72a  :     0.010387 

STATE 34:  E=   0.306575 au      8.342 eV    67285.4 cm**-1 <S**2> =   0.000000 Mult 1
    51a ->  63a  :     0.281532 
    51a ->  64a  :     0.110613 
    54a ->  63a  :     0.027972 
    55a ->  63a  :     0.044785 
    55a ->  66a  :     0.086467 
    55a ->  67a  :     0.079692 
    56a ->  64a  :     0.125481 
    56a ->  65a  :     0.035098 
    56a ->  66a  :     0.086811 
    57a ->  65a  :     0.010958 

STATE 35:  E=   0.307320 au      8.363 eV    67448.9 cm**-1 <S**2> =   0.000000 Mult 1
    60a ->  68a  :     0.088082 
    60a ->  69a  :     0.070737 
    60a ->  70a  :     0.541982 
    60a ->  71a  :     0.072015 
    60a ->  72a  :     0.012178 
    60a ->  73a  :     0.025398 
    62a ->  68a  :     0.010459 
    62a ->  69a  :     0.016658 
    62a ->  70a  :     0.056571 
    62a ->  71a  :     0.018261 

STATE 36:  E=   0.308712 au      8.400 eV    67754.6 cm**-1 <S**2> =   0.000000 Mult 1
    51a ->  63a  :     0.098521 
    51a ->  64a  :     0.036782 
    55a ->  64a  :     0.016256 
    55a ->  65a  :     0.012764 
    55a ->  66a  :     0.327362 
    55a ->  67a  :     0.257811 
    56a ->  64a  :     0.050982 
    56a ->  66a  :     0.011063 
    56a ->  67a  :     0.033848 
    57a ->  64a  :     0.020209 
    57a ->  65a  :     0.016225 
    57a ->  66a  :     0.019658 

STATE 37:  E=   0.309949 au      8.434 eV    68026.0 cm**-1 <S**2> =   0.000000 Mult 1
    52a ->  63a  :     0.026529 
    53a ->  63a  :     0.109845 
    53a ->  64a  :     0.029376 
    56a ->  65a  :     0.056543 
    57a ->  64a  :     0.280799 
    57a ->  65a  :     0.217056 
    57a ->  66a  :     0.031174 
    57a ->  67a  :     0.021982 
    59a ->  66a  :     0.011240 
    62a ->  71a  :     0.022037 
    62a ->  73a  :     0.024904 

STATE 38:  E=   0.312049 au      8.491 eV    68486.9 cm**-1 <S**2> =   0.000000 Mult 1
    58a ->  68a  :     0.017271 
    60a ->  70a  :     0.037947 
    60a ->  71a  :     0.013643 
    62a ->  68a  :     0.021228 
    62a ->  70a  :     0.141796 
    62a ->  71a  :     0.218545 
    62a ->  72a  :     0.257262 
    62a ->  73a  :     0.145091 
    62a ->  75a  :     0.011212 
    62a ->  79a  :     0.013094 
    62a ->  80a  :     0.017953 

STATE 39:  E=   0.313972 au      8.544 eV    68908.9 cm**-1 <S**2> =   0.000000 Mult 1
    45a ->  63a  :     0.015787 
    51a ->  63a  :     0.092264 
    51a ->  64a  :     0.018879 
    53a ->  63a  :     0.023601 
    55a ->  64a  :     0.016663 
    55a ->  65a  :     0.022649 
    55a ->  66a  :     0.048703 
    56a ->  63a  :     0.059175 
    56a ->  65a  :     0.212647 
    56a ->  66a  :     0.151243 
    56a ->  67a  :     0.047684 
    56a ->  72a  :     0.019482 
    56a ->  73a  :     0.011607 
    57a ->  65a  :     0.018744 
    59a ->  64a  :     0.017335 
    59a ->  65a  :     0.052747 
    61a ->  72a  :     0.013615 

STATE 40:  E=   0.316070 au      8.601 eV    69369.2 cm**-1 <S**2> =   0.000000 Mult 1
    52a ->  63a  :     0.013164 
    55a ->  63a  :     0.079645 
    55a ->  64a  :     0.060011 
    55a ->  65a  :     0.011242 
    55a ->  67a  :     0.104494 
    56a ->  65a  :     0.022234 
    56a ->  67a  :     0.010254 
    57a ->  66a  :     0.013403 
    57a ->  67a  :     0.011156 
    58a ->  66a  :     0.135227 
    58a ->  67a  :     0.021635 
    58a ->  68a  :     0.010316 
    62a ->  68a  :     0.026065 
    62a ->  69a  :     0.024079 
    62a ->  70a  :     0.114476 
    62a ->  71a  :     0.144772 
    62a ->  74a  :     0.015115 
    62a ->  76a  :     0.017169 


------------------------------------------
NATURAL TRANSITION ORBITALS FOR STATE    1
------------------------------------------

Making the (pseudo)densities                       ... done
Solving eigenvalue problem for the occupied space  ... done
Solving eigenvalue problem for the virtual space   ... done
Natural Transition Orbitals were saved in orca.s1.nto
Threshold for printing occupation numbers 0.000100

 E=   0.150549 au      4.097 eV    33041.6 cm**-1
    62a ->  63a  : n=  0.99226691
    61a ->  64a  : n=  0.00834789
    60a ->  65a  : n=  0.00166294
    59a ->  66a  : n=  0.00117475
    58a ->  67a  : n=  0.00053040
    57a ->  68a  : n=  0.00038866
    56a ->  69a  : n=  0.00024862
    55a ->  70a  : n=  0.00015019
    54a ->  71a  : n=  0.00011508


------------------------------------------
NATURAL TRANSITION ORBITALS FOR STATE    2
------------------------------------------

Making the (pseudo)densities                       ... done
Solving eigenvalue problem for the occupied space  ... done
Solving eigenvalue problem for the virtual space   ... done
Natural Transition Orbitals were saved in orca.s2.nto
Threshold for printing occupation numbers 0.000100

 E=   0.159385 au      4.337 eV    34980.9 cm**-1
    62a ->  63a  : n=  0.96050261
    61a ->  64a  : n=  0.03105054
    60a ->  65a  : n=  0.00519541
    59a ->  66a  : n=  0.00328184
    58a ->  67a  : n=  0.00177672
    57a ->  68a  : n=  0.00109924
    56a ->  69a  : n=  0.00103656
    55a ->  70a  : n=  0.00094060
    54a ->  71a  : n=  0.00078833
    53a ->  72a  : n=  0.00076534
    52a ->  73a  : n=  0.00050388
    51a ->  74a  : n=  0.00047132
    50a ->  75a  : n=  0.00035541
    49a ->  76a  : n=  0.00034428
    48a ->  77a  : n=  0.00033025
    47a ->  78a  : n=  0.00025390
    46a ->  79a  : n=  0.00022706
    45a ->  80a  : n=  0.00021409
    44a ->  81a  : n=  0.00020554
    43a ->  82a  : n=  0.00019574
    42a ->  83a  : n=  0.00018244
    41a ->  84a  : n=  0.00017452
    40a ->  85a  : n=  0.00014055
    39a ->  86a  : n=  0.00013678
    38a ->  87a  : n=  0.00013135
    37a ->  88a  : n=  0.00011431
    36a ->  89a  : n=  0.00011037
    35a ->  90a  : n=  0.00010830


------------------------------------------
NATURAL TRANSITION ORBITALS FOR STATE    3
------------------------------------------

Making the (pseudo)densities                       ... done
Solving eigenvalue problem for the occupied space  ... done
Solving eigenvalue problem for the virtual space   ... done
Natural Transition Orbitals were saved in orca.s3.nto
Threshold for printing occupation numbers 0.000100

 E=   0.177309 au      4.825 eV    38914.8 cm**-1
    62a ->  63a  : n=  0.93152962
    61a ->  64a  : n=  0.05884957
    60a ->  65a  : n=  0.01144484
    59a ->  66a  : n=  0.00134326
    58a ->  67a  : n=  0.00074555
    57a ->  68a  : n=  0.00050739
    56a ->  69a  : n=  0.00044044
    55a ->  70a  : n=  0.00040486
    54a ->  71a  : n=  0.00029889
    53a ->  72a  : n=  0.00026046
    52a ->  73a  : n=  0.00020634
    51a ->  74a  : n=  0.00018067
    50a ->  75a  : n=  0.00014580
    49a ->  76a  : n=  0.00012223


-----------------------------
 TD-DFT-EXCITATION SPECTRA
-----------------------------

Center of mass = ( -0.0000, -0.0000, -0.0000)
Generating RPA transition densities
 done

----------------------------------------------------------------------------------------------------
                     ABSORPTION SPECTRUM VIA TRANSITION ELECTRIC DIPOLE MOMENTS    
----------------------------------------------------------------------------------------------------
     Transition      Energy     Energy  Wavelength fosc(D2)      D2        DX        DY        DZ   
                      (eV)      (cm-1)    (nm)                 (au**2)    (au)      (au)      (au)  
----------------------------------------------------------------------------------------------------
  0-1A  ->  1-1A    4.096635   33041.6   302.6   0.007828531   0.07800  -0.10536  -0.25864  -0.00237
  0-1A  ->  2-1A    4.337082   34980.9   285.9   0.896143091   8.43377  -2.85518  -0.51628   0.12305
  0-1A  ->  3-1A    4.824818   38914.8   257.0   0.055473424   0.46929  -0.40959  -0.46807  -0.28713
  0-1A  ->  4-1A    4.966492   40057.5   249.6   0.208007729   1.70951   0.36167   1.25332  -0.08884
  0-1A  ->  5-1A    5.339773   43068.2   232.2   0.010653705   0.08144  -0.23966  -0.15315   0.02333
  0-1A  ->  6-1A    5.507801   44423.4   225.1   0.007223838   0.05353   0.15541   0.16298   0.05308
  0-1A  ->  7-1A    5.809383   46855.8   213.4   0.033975332   0.23871   0.24580   0.42088  -0.03404
  0-1A  ->  8-1A    5.840439   47106.3   212.3   0.009353448   0.06537   0.15923  -0.19667   0.03656
  0-1A  ->  9-1A    6.087689   49100.5   203.7   0.062522174   0.41920   0.39812  -0.51048  -0.01058
  0-1A  -> 10-1A    6.119241   49355.0   202.6   0.235117266   1.56830  -1.02470   0.69423  -0.19060
  0-1A  -> 11-1A    6.635577   53519.5   186.8   0.146327889   0.90010  -0.90578   0.24034   0.14795
  0-1A  -> 12-1A    6.742112   54378.8   183.9   0.297401888   1.80049   0.83671   0.70296   0.77862
  0-1A  -> 13-1A    6.746167   54411.5   183.8   0.312616118   1.89146  -0.40934   1.25114  -0.39817
  0-1A  -> 14-1A    6.871713   55424.1   180.4   0.274639410   1.63132  -1.04836  -0.72949   0.01006
  0-1A  -> 15-1A    6.915445   55776.8   179.3   0.010993384   0.06489  -0.15263   0.17758  -0.10028
  0-1A  -> 16-1A    6.958326   56122.7   178.2   0.255685122   1.49983  -0.45225  -1.03476  -0.47389
  0-1A  -> 17-1A    7.004084   56491.8   177.0   0.162600812   0.94757  -0.43963   0.83263  -0.24704
  0-1A  -> 18-1A    7.274566   58673.3   170.4   0.010011213   0.05617  -0.15112  -0.18006   0.03020
  0-1A  -> 19-1A    7.296838   58853.0   169.9   0.204025809   1.14128   0.31854   0.92429   0.43069
  0-1A  -> 20-1A    7.316996   59015.6   169.4   0.054958335   0.30658  -0.53269   0.01592  -0.15023
  0-1A  -> 21-1A    7.364200   59396.3   168.4   0.170800098   0.94668  -0.62274   0.59741  -0.44943
  0-1A  -> 22-1A    7.387360   59583.1   167.8   0.017365181   0.09595   0.21779   0.11137  -0.19003
  0-1A  -> 23-1A    7.446645   60061.2   166.5   0.090922890   0.49837  -0.13443  -0.60186   0.34362
  0-1A  -> 24-1A    7.635062   61580.9   162.4   0.019612726   0.10485   0.07818   0.24509   0.19664
  0-1A  -> 25-1A    7.669956   61862.4   161.6   0.003639209   0.01937   0.00881   0.00788   0.13866
  0-1A  -> 26-1A    7.716237   62235.7   160.7   0.006011245   0.03180   0.17321   0.03705   0.02056
  0-1A  -> 27-1A    7.815183   63033.7   158.6   0.015917374   0.08313   0.14047   0.00210   0.25179
  0-1A  -> 28-1A    8.079635   65166.7   153.5   0.017454694   0.08818  -0.24847   0.16250   0.00583
  0-1A  -> 29-1A    8.183564   66004.9   151.5   0.028261765   0.14096  -0.11294  -0.09679  -0.34473
  0-1A  -> 30-1A    8.212026   66234.5   151.0   0.167231627   0.83121  -0.91034  -0.01452   0.04768
  0-1A  -> 31-1A    8.226903   66354.5   150.7   0.005601076   0.02779   0.07895  -0.12616  -0.07509
  0-1A  -> 32-1A    8.267060   66678.3   150.0   0.054812032   0.27062   0.40820  -0.28095   0.15831
  0-1A  -> 33-1A    8.297174   66921.2   149.4   0.015957160   0.07850  -0.07013   0.27102  -0.01145
  0-1A  -> 34-1A    8.342320   67285.4   148.6   0.003283743   0.01607  -0.02298   0.06421   0.10684
  0-1A  -> 35-1A    8.362603   67448.9   148.3   0.003183683   0.01554   0.02296   0.05067  -0.11156
  0-1A  -> 36-1A    8.400494   67754.6   147.6   0.004011726   0.01949  -0.07221   0.08466   0.08432
  0-1A  -> 37-1A    8.434146   68026.0   147.0   0.068683638   0.33239   0.15793   0.54189  -0.11751
  0-1A  -> 38-1A    8.491294   68486.9   146.0   0.014694232   0.07063   0.03506   0.14211   0.22183
  0-1A  -> 39-1A    8.543608   68908.9   145.1   0.009516927   0.04547   0.17472   0.06452   0.10381
  0-1A  -> 40-1A    8.600689   69369.2   144.2   0.020156343   0.09566   0.00699  -0.29475  -0.09344

----------------------------------------------------------------------------------------------------
                     ABSORPTION SPECTRUM VIA TRANSITION VELOCITY DIPOLE MOMENTS    
----------------------------------------------------------------------------------------------------
     Transition      Energy     Energy  Wavelength fosc(P2)      P2        PX        PY        PZ   
                      (eV)      (cm-1)    (nm)                 (au**2)    (au)      (au)      (au)  
----------------------------------------------------------------------------------------------------
  0-1A  ->  1-1A    4.096635   33041.6   302.6   0.007712666   0.00174   0.01498   0.03894   0.00108
  0-1A  ->  2-1A    4.337082   34980.9   285.9   0.891183866   0.21306   0.45359   0.08327  -0.01954
  0-1A  ->  3-1A    4.824818   38914.8   257.0   0.056795266   0.01511   0.07345   0.08308   0.05298
  0-1A  ->  4-1A    4.966492   40057.5   249.6   0.205910701   0.05637  -0.06510  -0.22767   0.01730
  0-1A  ->  5-1A    5.339773   43068.2   232.2   0.010502729   0.00309   0.04779   0.02807  -0.00442
  0-1A  ->  6-1A    5.507801   44423.4   225.1   0.006819324   0.00207  -0.03131  -0.03231  -0.00678
  0-1A  ->  7-1A    5.809383   46855.8   213.4   0.034602162   0.01108  -0.05350  -0.09034   0.00753
  0-1A  ->  8-1A    5.840439   47106.3   212.3   0.009027340   0.00291  -0.03336   0.04142  -0.00880
  0-1A  ->  9-1A    6.087689   49100.5   203.7   0.062034304   0.02082  -0.08809   0.11423   0.00291
  0-1A  -> 10-1A    6.119241   49355.0   202.6   0.231619710   0.07813   0.22844  -0.15525   0.04294
  0-1A  -> 11-1A    6.635577   53519.5   186.8   0.147072456   0.05380   0.22145  -0.05898  -0.03576
  0-1A  -> 12-1A    6.742112   54378.8   183.9   0.300033256   0.11151  -0.20906  -0.17384  -0.19386
  0-1A  -> 13-1A    6.746167   54411.5   183.8   0.312887546   0.11636   0.10188  -0.30980   0.10000
  0-1A  -> 14-1A    6.871713   55424.1   180.4   0.273213617   0.10349   0.26403   0.18376  -0.00334
  0-1A  -> 15-1A    6.915445   55776.8   179.3   0.010448719   0.00398   0.03889  -0.04433   0.02248
  0-1A  -> 16-1A    6.958326   56122.7   178.2   0.255306288   0.09793   0.11524   0.26409   0.12209
  0-1A  -> 17-1A    7.004084   56491.8   177.0   0.163680714   0.06320   0.11346  -0.21509   0.06371
  0-1A  -> 18-1A    7.274566   58673.3   170.4   0.010081435   0.00404   0.04123   0.04739  -0.00987
  0-1A  -> 19-1A    7.296838   58853.0   169.9   0.204048926   0.08207  -0.08579  -0.24822  -0.11447
  0-1A  -> 20-1A    7.316996   59015.6   169.4   0.055847211   0.02253   0.14416  -0.00461   0.04149
  0-1A  -> 21-1A    7.364200   59396.3   168.4   0.170107216   0.06905   0.16795  -0.16195   0.12090
  0-1A  -> 22-1A    7.387360   59583.1   167.8   0.017349362   0.00707  -0.05838  -0.03232   0.05111
  0-1A  -> 23-1A    7.446645   60061.2   166.5   0.091745284   0.03766   0.03760   0.16573  -0.09369
  0-1A  -> 24-1A    7.635062   61580.9   162.4   0.019766508   0.00832  -0.02205  -0.06964  -0.05463
  0-1A  -> 25-1A    7.669956   61862.4   161.6   0.001644209   0.00070  -0.00261  -0.00016  -0.02624
  0-1A  -> 26-1A    7.716237   62235.7   160.7   0.005764842   0.00245  -0.04721  -0.01219  -0.00862
  0-1A  -> 27-1A    7.815183   63033.7   158.6   0.015224656   0.00656  -0.03979  -0.00225  -0.07050
  0-1A  -> 28-1A    8.079635   65166.7   153.5   0.017270204   0.00769   0.07330  -0.04809  -0.00253
  0-1A  -> 29-1A    8.183564   66004.9   151.5   0.024483241   0.01104   0.03319   0.02884   0.09546
  0-1A  -> 30-1A    8.212026   66234.5   151.0   0.165181832   0.07477   0.27310   0.00423  -0.01319
  0-1A  -> 31-1A    8.226903   66354.5   150.7   0.005762021   0.00261  -0.02456   0.03852   0.02294
  0-1A  -> 32-1A    8.267060   66678.3   150.0   0.053518001   0.02439  -0.12267   0.08467  -0.04662
  0-1A  -> 33-1A    8.297174   66921.2   149.4   0.015500681   0.00709   0.01993  -0.08172   0.00371
  0-1A  -> 34-1A    8.342320   67285.4   148.6   0.003263393   0.00150   0.00637  -0.02008  -0.03251
  0-1A  -> 35-1A    8.362603   67448.9   148.3   0.002719135   0.00125  -0.00473  -0.01397   0.03219
  0-1A  -> 36-1A    8.400494   67754.6   147.6   0.003585816   0.00166   0.01998  -0.02625  -0.02392
  0-1A  -> 37-1A    8.434146   68026.0   147.0   0.069555575   0.03234  -0.05054  -0.16920   0.03399
  0-1A  -> 38-1A    8.491294   68486.9   146.0   0.012562980   0.00588  -0.01064  -0.04417  -0.06177
  0-1A  -> 39-1A    8.543608   68908.9   145.1   0.009697571   0.00457  -0.05385  -0.02112  -0.03495
  0-1A  -> 40-1A    8.600689   69369.2   144.2   0.019033927   0.00902  -0.00292   0.09144   0.02557

------------------------------------------------------------------------------------------
                     CD SPECTRUM VIA TRANSITION ELECTRIC DIPOLE MOMENTS    
------------------------------------------------------------------------------------------
     Transition      Energy     Energy  Wavelength    R        MX        MY        MZ   
                      (eV)      (cm-1)    (nm)   (1e40*cgs)   (au)      (au)      (au)  
------------------------------------------------------------------------------------------
  0-1A  ->  1-1A    4.096635   33041.6   302.6   43.77162   0.23407   0.26319   0.04740
  0-1A  ->  2-1A    4.337082   34980.9   285.9   48.87029   0.00196  -0.07291  -1.10298
  0-1A  ->  3-1A    4.824818   38914.8   257.0  -55.29889  -0.20775  -0.19891   0.21210
  0-1A  ->  4-1A    4.966492   40057.5   249.6  -18.12978  -0.02079   0.02936  -0.10331
  0-1A  ->  5-1A    5.339773   43068.2   232.2   -1.26562  -0.00883   0.04217   0.30131
  0-1A  ->  6-1A    5.507801   44423.4   225.1   40.20095  -0.48334  -0.01743  -0.13778
  0-1A  ->  7-1A    5.809383   46855.8   213.4  -12.10073   0.02944   0.04617   0.02942
  0-1A  ->  8-1A    5.840439   47106.3   212.3   -7.91717   0.15743   0.05986   0.09571
  0-1A  ->  9-1A    6.087689   49100.5   203.7  -16.16094  -0.07319  -0.12209  -0.10304
  0-1A  -> 10-1A    6.119241   49355.0   202.6   29.08616  -0.02691   0.05203   0.65786
  0-1A  -> 11-1A    6.635577   53519.5   186.8   37.22713   0.00342   0.09921  -0.67394
  0-1A  -> 12-1A    6.742112   54378.8   183.9  -51.24671   0.27577   0.64960  -0.74321
  0-1A  -> 13-1A    6.746167   54411.5   183.8   97.20401  -0.16555  -0.36957  -0.47325
  0-1A  -> 14-1A    6.871713   55424.1   180.4  -68.50923  -0.01997  -0.18273  -0.88688
  0-1A  -> 15-1A    6.915445   55776.8   179.3    0.85710  -0.02861  -0.00970   0.04450
  0-1A  -> 16-1A    6.958326   56122.7   178.2  -108.66078  -0.15445  -0.48547   0.72108
  0-1A  -> 17-1A    7.004084   56491.8   177.0   -0.54600  -0.11654  -0.19101  -0.44108
  0-1A  -> 18-1A    7.274566   58673.3   170.4    4.12349   0.00297   0.02552  -0.12255
  0-1A  -> 19-1A    7.296838   58853.0   169.9  -81.21159   0.10490   0.45954  -0.66383
  0-1A  -> 20-1A    7.316996   59015.6   169.4  -66.33175  -0.13158  -0.23009  -0.49436
  0-1A  -> 21-1A    7.364200   59396.3   168.4   80.49781  -0.12481  -0.30265   0.15056
  0-1A  -> 22-1A    7.387360   59583.1   167.8   23.51008  -0.06213  -0.16345   0.09542
  0-1A  -> 23-1A    7.446645   60061.2   166.5  100.41614   0.05015   0.08831  -0.44555
  0-1A  -> 24-1A    7.635062   61580.9   162.4    2.73179   0.20088   0.07497  -0.20277
  0-1A  -> 25-1A    7.669956   61862.4   161.6   -2.27714   0.01707  -0.02411   0.03512
  0-1A  -> 26-1A    7.716237   62235.7   160.7   -0.96737  -0.04057   0.20391   0.07416
  0-1A  -> 27-1A    7.815183   63033.7   158.6   -2.55103   0.02931   0.16226   0.00378
  0-1A  -> 28-1A    8.079635   65166.7   153.5   14.14108   0.11139  -0.01833   0.11335
  0-1A  -> 29-1A    8.183564   66004.9   151.5   -7.72957  -0.01586   0.22655  -0.10597
  0-1A  -> 30-1A    8.212026   66234.5   151.0   57.95073   0.14057  -0.00543   0.10414
  0-1A  -> 31-1A    8.226903   66354.5   150.7   13.19795  -0.09706   0.16264  -0.00251
  0-1A  -> 32-1A    8.267060   66678.3   150.0  -19.82980   0.16175   0.04618  -0.06943
  0-1A  -> 33-1A    8.297174   66921.2   149.4  -22.09138  -0.13183   0.15460   0.37414
  0-1A  -> 34-1A    8.342320   67285.4   148.6    4.90267   0.09153   0.03934  -0.10129
  0-1A  -> 35-1A    8.362603   67448.9   148.3   -0.51188  -0.10549  -0.23909  -0.14004
  0-1A  -> 36-1A    8.400494   67754.6   147.6  -14.28142   0.04798   0.17053   0.22912
  0-1A  -> 37-1A    8.434146   68026.0   147.0  -24.18176   0.07749   0.14658   0.34360
  0-1A  -> 38-1A    8.491294   68486.9   146.0   -3.11169   0.00753   0.01337   0.02000
  0-1A  -> 39-1A    8.543608   68908.9   145.1   -8.16476   0.15583   0.15614  -0.19250
  0-1A  -> 40-1A    8.600689   69369.2   144.2   33.04339  -0.04152   0.22346   0.04208

------------------------------------------------------------------------------------------
                     CD SPECTRUM VIA TRANSITION VELOCITY DIPOLE MOMENTS    
------------------------------------------------------------------------------------------
     Transition      Energy     Energy  Wavelength    R        MX        MY        MZ   
                      (eV)      (cm-1)    (nm)   (1e40*cgs)   (au)      (au)      (au)  
------------------------------------------------------------------------------------------
  0-1A  ->  1-1A    4.096635   33041.6   302.6   43.23200   0.23407   0.26319   0.04740
  0-1A  ->  2-1A    4.337082   34980.9   285.9   48.42821   0.00196  -0.07291  -1.10298
  0-1A  ->  3-1A    4.824818   38914.8   257.0  -54.63688  -0.20775  -0.19891   0.21210
  0-1A  ->  4-1A    4.966492   40057.5   249.6  -18.38673  -0.02079   0.02936  -0.10331
  0-1A  ->  5-1A    5.339773   43068.2   232.2   -1.37099  -0.00883   0.04217   0.30131
  0-1A  ->  6-1A    5.507801   44423.4   225.1   38.73907  -0.48334  -0.01743  -0.13778
  0-1A  ->  7-1A    5.809383   46855.8   213.4  -12.20009   0.02944   0.04617   0.02942
  0-1A  ->  8-1A    5.840439   47106.3   212.3   -7.93848   0.15743   0.05986   0.09571
  0-1A  ->  9-1A    6.087689   49100.5   203.7  -16.43736  -0.07319  -0.12209  -0.10304
  0-1A  -> 10-1A    6.119241   49355.0   202.6   29.39794  -0.02691   0.05203   0.65786
  0-1A  -> 11-1A    6.635577   53519.5   186.8   36.74662   0.00342   0.09921  -0.67394
  0-1A  -> 12-1A    6.742112   54378.8   183.9  -50.41994   0.27577   0.64960  -0.74321
  0-1A  -> 13-1A    6.746167   54411.5   183.8   95.65293  -0.16555  -0.36957  -0.47325
  0-1A  -> 14-1A    6.871713   55424.1   180.4  -67.00039  -0.01997  -0.18273  -0.88688
  0-1A  -> 15-1A    6.915445   55776.8   179.3    0.58987  -0.02861  -0.00970   0.04450
  0-1A  -> 16-1A    6.958326   56122.7   178.2  -106.86950  -0.15445  -0.48547   0.72108
  0-1A  -> 17-1A    7.004084   56491.8   177.0   -0.43531  -0.11654  -0.19101  -0.44108
  0-1A  -> 18-1A    7.274566   58673.3   170.4    4.48169   0.00297   0.02552  -0.12255
  0-1A  -> 19-1A    7.296838   58853.0   169.9  -82.76654   0.10490   0.45954  -0.66383
  0-1A  -> 20-1A    7.316996   59015.6   169.4  -67.35900  -0.13158  -0.23009  -0.49436
  0-1A  -> 21-1A    7.364200   59396.3   168.4   80.58050  -0.12481  -0.30265   0.15056
  0-1A  -> 22-1A    7.387360   59583.1   167.8   23.94148  -0.06213  -0.16345   0.09542
  0-1A  -> 23-1A    7.446645   60061.2   166.5  100.38341   0.05015   0.08831  -0.44555
  0-1A  -> 24-1A    7.635062   61580.9   162.4    2.39882   0.20088   0.07497  -0.20277
  0-1A  -> 25-1A    7.669956   61862.4   161.6   -1.60918   0.01707  -0.02411   0.03512
  0-1A  -> 26-1A    7.716237   62235.7   160.7   -2.01130  -0.04057   0.20391   0.07416
  0-1A  -> 27-1A    7.815183   63033.7   158.6   -2.95071   0.02931   0.16226   0.00378
  0-1A  -> 28-1A    8.079635   65166.7   153.5   13.90854   0.11139  -0.01833   0.11335
  0-1A  -> 29-1A    8.183564   66004.9   151.5   -6.44127  -0.01586   0.22655  -0.10597
  0-1A  -> 30-1A    8.212026   66234.5   151.0   57.78844   0.14057  -0.00543   0.10414
  0-1A  -> 31-1A    8.226903   66354.5   150.7   13.39692  -0.09706   0.16264  -0.00251
  0-1A  -> 32-1A    8.267060   66678.3   150.0  -19.69890   0.16175   0.04618  -0.06943
  0-1A  -> 33-1A    8.297174   66921.2   149.4  -21.45069  -0.13183   0.15460   0.37414
  0-1A  -> 34-1A    8.342320   67285.4   148.6    4.74546   0.09153   0.03934  -0.10129
  0-1A  -> 35-1A    8.362603   67448.9   148.3   -1.02601  -0.10549  -0.23909  -0.14004
  0-1A  -> 36-1A    8.400494   67754.6   147.6  -13.74223   0.04798   0.17053   0.22912
  0-1A  -> 37-1A    8.434146   68026.0   147.0  -25.91736   0.07749   0.14658   0.34360
  0-1A  -> 38-1A    8.491294   68486.9   146.0   -2.87971   0.00753   0.01337   0.02000
  0-1A  -> 39-1A    8.543608   68908.9   145.1   -7.45152   0.15583   0.15614  -0.19250
  0-1A  -> 40-1A    8.600689   69369.2   144.2   32.26529  -0.04152   0.22346   0.04208

Total run time:     2878.953 sec

           *** ORCA-CIS/TD-DFT FINISHED WITHOUT ERROR ***
-----------------------
CIS/TD-DFT TOTAL ENERGY
-----------------------

    E(SCF)  =   -781.051284939 Eh
    DE(CIS) =      0.150548585 Eh (Root  1)
    ----------------------------- ---------
    E(tot)  =   -780.900736354 Eh


Maximum memory used throughout the entire CIS-calculation: 479.6 MB
=> NOW LEAVING ORCA_CIS

-------------------------   --------------------
FINAL SINGLE POINT ENERGY      -780.900736354165
-------------------------   --------------------


           ************************************************************
           *        Program running with 8 parallel MPI-processes     *
           *              working on a common directory               *
           ************************************************************

------------------------------------------------------------------------------
                              ORCA PROPERTY CALCULATIONS
------------------------------------------------------------------------------

GBWName                                 ... orca.gbw
Number of atoms                         ...     32
Number of basis functions               ...    642
Max core memory                         ...   1024 MB

Electric properties:
Dipole moment                           ... YES
Quadrupole moment                       ...  NO
Static polarizability (Dipole/Dipole)   ...  NO
Static polarizability (Dipole/Quad.)    ...  NO
Static polarizability (Quad./Quad.)     ...  NO
Static polarizability (Velocity)        ...  NO

Atomic electric properties:
Dipole moment                           ...  NO
Quadrupole moment                       ...  NO
Static polarizability                   ...  NO

Choice of electric origin               ... Center of mass
Position of electric origin             ...    -0.000034    -0.000010    -0.000001

General magnetic properties:
Magnetizability                         ...  NO

EPR properties:
g-Tensor (aka g-matrix)                 ...  NO
Zero-Field splitting spin-orbit         ...  NO
Zero-field splitting spin-spin          ...  NO
Hyperfine couplings                     ...  NO (   0 nuclei)
Quadrupole couplings                    ...  NO (   0 nuclei)
Contact density                         ...  NO (   0 nuclei)

NMR properties:
Chemical shifts                         ...  NO (   0 nuclei)
Spin-rotation constants                 ...  NO (   0 nuclei)
Spin-spin couplings                     ...  NO (   0 nuclei,    0 pairs)

Choice of magnetic origin               ... GIAO
Position of magnetic origin             ...     0.000000     0.000000     0.000000

Properties with geometric perturbations:
SCF Hessian                             ...  NO
IR spectrum                             ...  NO
VCD spectrum                            ...  NO
X-ray spectroscopy properties:
SCF XES/XAS/RIXS spectra                ...  NO


-------------
DIPOLE MOMENT
-------------

Method             : SCF
Type of density    : Electron Density
Multiplicity       :   1
Irrep              :   0
Energy             :  -781.0512849394830255 Eh
Relativity type    : 
Basis              : AO
                                X                 Y                 Z
Electronic contribution:      4.936846373       7.277223979      -0.301779907
Nuclear contribution   :    -12.802474891      -8.150547058       0.000286936
                        -----------------------------------------
Total Dipole Moment    :     -7.865628518      -0.873323079      -0.301492972
                        -----------------------------------------
Magnitude (a.u.)       :      7.919703479
Magnitude (Debye)      :     20.130286462


--------------------
Rotational spectrum 
--------------------
 
Rotational constants in cm-1:             0.026848             0.006544             0.005443 
Rotational constants in MHz :           804.883573           196.185007           163.162792 

Dipole components along the rotational axes: 
x,y,z [a.u.] :    -7.865627    -0.873334    -0.301495 
x,y,z [Debye]:   -19.992835    -2.219840    -0.766339 

 

Dipole moment calculation done in   0.1 sec 

Maximum memory used throughout the entire PROP-calculation: 47.7 MB

--------------------------------
SUGGESTED CITATIONS FOR THIS RUN
--------------------------------

Below you find a list of papers that are relevant to this ORCA run
We neither can nor want to force you to cite these papers, but we appreciate if you do
You receive ORCA, which is the product of decades of hard work by many enthusiastic individuals, for free
The only thing we kindly ask in return is that you cite our papers,
We deeply appreciate it, if you show your appreciation for ORCA by not just citing the generic ORCA reference.

Please note that relegating all ORCA citations to the supporting information does *not* help us.
SI sections are not indexed - citations you put there will not count into any citation statistics
But we need these citations in order to attract the funding resources that allow us to do what we are doing

Therefore, if you are a happy ORCA user, please consider citing a few of the papers listed below in the main body of your paper

In addition to the list printed below, the program has created the file orca.bibtex that contains the list in bibtex format
You can import this file easily into all common literature databanks and citation aid programs


List of essential papers. We consider these as the minimum necessary citations

  1. Neese,F.
     Software update: the ORCA program system, version 5.0
     WIRES Comput. Molec. Sci., 2022 12(1)e1606
     doi.org/10.1002/wcms.1606

List of papers to cite with high priority. The work reported in these papers was absolutely
necessary for this run to complete.
Our perspective: the developers of density functionals and basis sets usually get cited in chemistry papers
Good! But without the algorithms to do something with them, the functionals or basis sets would not do anything.
Hence, in our opinion, the algorithm design and method developments papers are equally worthy of getting cited

  1. Neese,F.; Olbrich,G.
     Efficient use of the resolution of the identity approximation in time-dependent density functional calculations with hybrid density functionals
     Chem. Phys. Lett., 2002 362 170-178
     doi.org/10.1016/s0009-2614(02)01053-9
  2. Neese,F.
     An improvement of the resolution of the identity approximation for the formation of the Coulomb matrix
     J. Comp. Chem., 2003 24(14)1740-1747
     doi.org/10.1002/jcc.10318
  3. Neese,F.; Wennmohs,F.; Hansen,A.; Becker,U.
     Efficient, approximate and parallel Hartree-Fock and hybrid DFT calculations. A 'chain-of-spheres' algorithm for the Hartree-Fock exchange
     Chem. Phys., 2009 356(1-3)98-109
     doi.org/10.1016/j.chemphys.2008.10.036
  4. Garcia-Rates,M.; Neese,F.
     Effect of the Solute Cavity on the Solvation Energy and its Derivatives within the Framework of the Gaussian Charge Scheme
     J. Comput. Chem., 2020 41 922-939
     doi.org/10.1002/jcc.26139
  5. Helmich-Paris,B.; de Souza,B.; Neese,F.; Izsák,R.
     An improved chain of spheres for exchange algorithm
     J. Chem. Phys., 2021 155 104109
     doi.org/doi: 10.1063/5.0058766.
  6. Neese,F.
     The SHARK Integral Generation and Digestion System
     J. Comp. Chem., 2022  1-16
     doi.org/10.1002/jcc.26942

List of suggested additional citations. These are papers that are important in the 'surrounding' of 
of this run, or papers that preceded the highly important papers. If you like your results we are grateful for a citation.

  1. Izsak,R.; Neese,F.
     An overlap fitted chain of spheres exchange method
     J. Chem. Phys., 2011 135 144105
     doi.org/10.1063/1.3646921
  2. Izsak,R.; Hansen,A.; Neese,F.
     The resolution of identity and chain of spheres approximations for the LPNO-CCSD singles Fock term
     Molec. Phys., 2012 110 2413-2417
     doi.org/10.1080/00268976.2012.687466
  3. Neese,F.
     The ORCA program system
     WIRES Comput. Molec. Sci., 2012 2(1)73-78
     doi.org/10.1002/wcms.81
  4. Izsak,R.; Neese,F.; Klopper,W.
     Robust fitting techniques in the chain of spheres approximation to the Fock exchange: The role of the complementary space
     J. Chem. Phys., 2013 139 
     doi.org/10.1063/1.4819264
  5. Neese,F.
     Software update: the ORCA program system, version 4.0
     WIRES Comput. Molec. Sci., 2018 8(1)1-6
     doi.org/10.1002/wcms.1327
  6. Neese,F.; Wennmohs,F.; Becker,U.; Riplinger,C.
     The ORCA quantum chemistry program package
     J. Chem. Phys., 2020 152 Art. No. L224108
     doi.org/10.1063/5.0004608

List of optional additional citations

  1. Neese,F.
     Approximate second-order SCF convergence for spin unrestricted wavefunctions
     Chem. Phys. Lett., 2000 325(1-3)93-98
     doi.org/10.1016/s0009-2614(00)00662-x

Timings for individual modules:

Sum of individual times          ...     2994.351 sec (=  49.906 min)
Startup calculation              ...        4.507 sec (=   0.075 min)   0.2 %
SCF iterations                   ...      102.131 sec (=   1.702 min)   3.4 %
Property integrals               ...        7.331 sec (=   0.122 min)   0.2 %
Property calculations            ...        0.908 sec (=   0.015 min)   0.0 %
CIS module                       ...     2879.474 sec (=  47.991 min)  96.2 %
                             ****ORCA TERMINATED NORMALLY****
TOTAL RUN TIME: 0 days 0 hours 49 minutes 56 seconds 34 msec
