# Supplementary material for: Photovermellogens: Minimalistic Pyridinium-Based Acylhydrazones with Photoswitchable Basicity for Operation in Aqueous Media
Source: J Org Chem. 2026 May 4;91(19):6559–65. doi: 10.1021/acs.joc.5c02962 (PMC13185115; doi:10.1021/acs.joc.5c02962)
Supplement: Supplementary file 3 [file jo5c02962_si_003.zip › spectra/anti_epah/dftmrci/dftmrci.out]

______________________________________________________________________
______________________________________________________________________
                           P R O P E R
                  s.grimme, sept. 1995 - april 2000
                       development version
______________________________________________________________________
______________________________________________________________________
 
 ______________________________________________________
 keywords (from <INPUT>):
 
 $local  : localise scf mos
 $pop    : mulliken population analyses
 $cipop  : population analyses of
           ci-(t)densities
 $diffden: calculate difference density nos
 
 $nos
      <string> (state label)
 
 $grid
      atom#1 atom#2 atom#3
      <real> (shift)
      <real> (step)
      <integer> (1=dens,2=esp,-1=diffdens,-2=diffesp)
 
 $soci        : use (t-)densities of spin-orbit coupled
                states reading file <socidens> from
                spockCI program
 
 $centmass           : shift coordinates to center of
                       mass system using average atomic
                       masses of elements
 
 $centmass iso       : shift coordinates to center of
                       mass system using isotope masses
                       (tabulated most prevalent ones)
 
 $centmass iso <int> : same as above but read <int> 
 <int1> <float1>       user-defined masses as shown 
 <int2> <float2>   -> <inta> on coord has mass <floata>
  ... 
 
 $move <x> <y> <z>   : shift molecule by r=(x,y,z)[a.u]
 
 ______________________________________________________
 
 reading: 
 mos.bin                                                                        
  
 writing: 
 sing.prp                                                                       
  
 <INPUT> not found. using defaults.
 --> $centmass is active: shift coordinates to cms.
 supplying any (empty) <INPUT> will reset defaults.


______________________________________________________________________

                    M O / A O    I N P U T 
______________________________________________________________________


atom  #          x             y             z            charge
  N   1     -8.13108571   -1.56500220    0.28940804         7.00
  C   2     -8.45062120    0.92688250   -0.10180519         6.00
  C   3     -6.44466650    2.52800270   -0.31516941         6.00
  C   4     -3.97912082    1.56640951   -0.11995851         6.00
  C   5     -3.68608541   -1.03629910    0.28286304         6.00
  C   6     -5.78834504   -2.52153757    0.47610597         6.00
  H   7    -10.37601700    1.59226875   -0.23457781         1.00
  H   8     -6.78757951    4.51756280   -0.62983780         1.00
  N   9     -1.98996524    3.15443127   -0.32608812         7.00
  H  10     -1.84452387   -1.89679467    0.44344031         1.00
  H  11     -5.64022094   -4.53304136    0.78690234         1.00
  C  12    -10.35519249   -3.18874271    0.55707835         6.00
  H  13     -9.75795561   -5.14803649    0.62364930         1.00
  H  14    -11.34535139   -2.71602136    2.29349090         1.00
  H  15    -11.60132260   -2.91326111   -1.05098448         1.00
  H  16     -2.30740432    5.02591089   -0.62032810         1.00
  N  17      0.34787296    2.27963432   -0.12814499         7.00
  C  18      2.18321256    3.82250393   -0.31503125         6.00
  C  19      4.80649592    2.92379429    0.04220838         6.00
  H  20      1.93313387    5.84844810   -0.60477208         1.00
  O  21      6.43248477    4.48337262    0.48064556         8.00
  C  22      5.40263664    0.18345029   -0.05848721         6.00
  C  23      7.32153248   -0.72458608    1.50648908         6.00
  C  24      8.00457417   -3.24984309    1.43283324         6.00
  C  25      6.81815935   -4.88236944   -0.24690625         6.00
  C  26      4.94201408   -3.98217623   -1.84408227         6.00
  C  27      4.22166808   -1.46405296   -1.74366874         6.00
  H  28      8.25841862    0.54084457    2.81173297         1.00
  H  29      9.46870434   -3.94486137    2.67921471         1.00
  H  30      7.36203177   -6.85270625   -0.31596141         1.00
  H  31      4.03457346   -5.24167852   -3.17469262         1.00
  H  32      2.77156031   -0.78942892   -3.01332183         1.00
 
 center of mass : 
        0.0000000000        0.0000000000        0.0000000000
 
     *** coordinates shifted to center of mass ****
 
 new coordinates:
atom  #          x             y             z            charge          mass
  N   1     -8.13108571   -1.56500220    0.28940804         7.00      14.006700
  C   2     -8.45062120    0.92688250   -0.10180519         6.00      12.011000
  C   3     -6.44466650    2.52800270   -0.31516941         6.00      12.011000
  C   4     -3.97912082    1.56640951   -0.11995851         6.00      12.011000
  C   5     -3.68608541   -1.03629910    0.28286304         6.00      12.011000
  C   6     -5.78834504   -2.52153757    0.47610597         6.00      12.011000
  H   7    -10.37601700    1.59226875   -0.23457781         1.00       1.007900
  H   8     -6.78757951    4.51756280   -0.62983780         1.00       1.007900
  N   9     -1.98996524    3.15443127   -0.32608812         7.00      14.006700
  H  10     -1.84452387   -1.89679467    0.44344031         1.00       1.007900
  H  11     -5.64022094   -4.53304136    0.78690234         1.00       1.007900
  C  12    -10.35519249   -3.18874271    0.55707835         6.00      12.011000
  H  13     -9.75795561   -5.14803649    0.62364930         1.00       1.007900
  H  14    -11.34535139   -2.71602136    2.29349090         1.00       1.007900
  H  15    -11.60132260   -2.91326111   -1.05098448         1.00       1.007900
  H  16     -2.30740432    5.02591089   -0.62032810         1.00       1.007900
  N  17      0.34787296    2.27963432   -0.12814499         7.00      14.006700
  C  18      2.18321256    3.82250393   -0.31503125         6.00      12.011000
  C  19      4.80649592    2.92379429    0.04220838         6.00      12.011000
  H  20      1.93313387    5.84844810   -0.60477208         1.00       1.007900
  O  21      6.43248477    4.48337262    0.48064556         8.00      15.999400
  C  22      5.40263664    0.18345029   -0.05848721         6.00      12.011000
  C  23      7.32153248   -0.72458608    1.50648908         6.00      12.011000
  C  24      8.00457417   -3.24984309    1.43283324         6.00      12.011000
  C  25      6.81815935   -4.88236944   -0.24690625         6.00      12.011000
  C  26      4.94201408   -3.98217623   -1.84408227         6.00      12.011000
  C  27      4.22166808   -1.46405296   -1.74366874         6.00      12.011000
  H  28      8.25841862    0.54084457    2.81173297         1.00       1.007900
  H  29      9.46870434   -3.94486137    2.67921471         1.00       1.007900
  H  30      7.36203177   -6.85270625   -0.31596141         1.00       1.007900
  H  31      4.03457346   -5.24167852   -3.17469262         1.00       1.007900
  H  32      2.77156031   -0.78942892   -3.01332183         1.00       1.007900

 # atoms          =  32
 # mos            = 642
 # primitive  aos =1030
 # contracted aos = 732


______________________________________________________________________

                    C I - I N P U T 
______________________________________________________________________


 reading <oneint>
 # mos in ci  :         642
 # el  in ci  :         126
 # states     :          12


______________________________________________________________________

                    I N T G E R A L  S E C T I O N
______________________________________________________________________


memory needed for primitive int data:  28 Mb


______________________________________________________________________

                    M O   C H E C K 
______________________________________________________________________


 largest deviation from orthonormality    2.16545511825225     


______________________________________________________________________

                    S C F - M O   D A T A 
______________________________________________________________________


 W A R N I N G : these data are wrong, if NOs are used!
memory needed for ao data:   6 Mb

     center of nuclear charge   -0.1008   -0.0642    0.0000


     kinetic energy                      777.405003


               zeroth moment

  <x^0> el/nuc/tot =    -125.861546     127.000000       1.138454

               first moment

  <x^1> el/nuc/tot =       4.868475     -12.806750      -7.938275
  <y^1> el/nuc/tot =       7.366268      -8.151754      -0.785486
  <z^1> el/nuc/tot =      -0.301071       0.000159      -0.300913

  <r^1> el/nuc/tot =       8.834852      15.181039       7.982715

     <r^1> tot (debye)=      20.290465

               second moment

  <x^2> el/nuc/tot =   -4911.588391    4894.359712     -17.228679
  <y^2> el/nuc/tot =   -1200.645147    1144.348563     -56.296584
  <z^2> el/nuc/tot =    -192.087880     116.428496     -75.659384

  <r^2> el/nuc/tot =   -6304.321418    6155.136771    -149.184647

               expectation values of mos/nos

nr nr(file/ci)   mo-occ   eps        <x,y,z>       <x^2,y^2,z^2>  <r^2>-<r>^2

  1   1   1  2.000  -19.6859  -6.4  -4.5  -0.5 -41.4 -20.1  -0.2     0.05
  2   2   2  2.000  -14.9113   8.1   1.6  -0.3 -66.1  -2.5  -0.1     0.07
  3   3   3  2.000  -14.8954   2.0  -3.2   0.3  -4.0 -10.0  -0.1     0.07
  4   4   4  2.000  -14.8790  -0.3  -2.3   0.1  -0.1  -5.2   0.0     0.07
  5   5   5  2.000  -10.6976  -4.8  -2.9   0.0 -23.1  -8.6   0.0     0.10
  6   6   6  2.000  -10.6906   4.0  -1.6   0.1 -15.9  -2.5   0.0     0.10
  7   7   7  2.000  -10.6721   5.8   2.5  -0.5 -33.5  -6.4  -0.3     0.10
  8   8   8  2.000  -10.6713   8.5  -0.9   0.1 -71.4  -0.9   0.0     0.10
  9   9   9  2.000  -10.6438  -2.2  -3.8   0.3  -4.8 -14.6  -0.1     0.10
 10  10  10  2.000  -10.6327  10.4   3.2  -0.6-107.3 -10.2  -0.3     0.10
 11  11  11  2.000  -10.6237   6.4  -2.5   0.3 -41.6  -6.4  -0.1     0.10
 12  12  12  2.000  -10.6200   3.7   1.0  -0.3 -13.6  -1.1  -0.1     0.10
 13  13  13  2.000  -10.6060  -5.4  -0.2   0.1 -29.2  -0.1  -0.1     0.15
 14  14  14  2.000  -10.5999  -4.2   1.5   1.7 -18.0  -2.2  -3.1     0.17
 15  15  15  2.000  -10.5987  -7.3   0.7  -1.5 -53.6  -0.6  -2.3     0.17
 16  16  16  2.000  -10.5969  -6.8   4.9   0.2 -46.5 -23.7  -0.1     0.23
 17  17  17  2.000  -10.5925  -6.8   3.5  -0.2 -48.9 -12.6  -2.6     5.00
 18  18  18  2.000  -10.5924  -6.1   3.7   0.6 -39.7 -14.0  -2.9     4.94
 19  19  19  2.000   -1.2104  -1.1  -3.1   0.1 -13.3 -11.1  -0.7    13.88
 20  20  20  2.000   -1.2010  -3.7  -3.6  -0.2 -26.3 -14.1  -0.7    14.67
 21  21  21  2.000   -1.1700   7.7   1.2  -0.3 -61.7  -3.4  -0.7     5.22
 22  22  22  2.000   -1.0341   1.8  -2.2   0.2 -14.0  -7.4  -0.7    14.08
 23  23  23  2.000   -0.9926  -5.8   2.0   0.2 -38.2  -7.9  -2.0    10.68
 24  24  24  2.000   -0.9503   3.9  -0.7   0.0 -33.9  -6.7  -0.8    25.60
 25  25  25  2.000   -0.9295   6.4   0.3  -0.1 -45.7  -4.7  -0.8     9.69
 26  26  26  2.000   -0.8864  -4.9   1.5   0.1 -38.3 -11.4  -1.4    24.56
 27  27  27  2.000   -0.8690  -6.0   2.3   0.2 -40.7  -7.9  -3.9    11.34
 28  28  28  2.000   -0.8482   5.5   1.0  -0.2 -64.2  -9.1  -1.1    42.70
 29  29  29  2.000   -0.8102   2.5  -0.8   0.0 -32.2  -9.1  -0.9    35.44
 30  30  30  2.000   -0.7860   4.4  -0.4   0.0 -44.8  -8.2  -0.8    34.45
 31  31  31  2.000   -0.7468   3.0  -0.3   0.0 -35.4  -9.1  -1.0    36.64
 32  32  32  2.000   -0.7323  -2.8  -0.1   0.2 -29.4 -12.8  -1.7    36.08
 33  33  33  2.000   -0.7093  -5.4   1.9   0.2 -39.2 -10.6  -3.4    20.84
 34  34  34  2.000   -0.6879   0.5  -1.0   0.1 -30.5 -10.8  -1.4    41.51
 35  35  35  2.000   -0.6624   2.3  -1.3   0.0 -30.1 -10.3  -0.8    34.50
 36  36  36  2.000   -0.6432  -4.2   0.0   0.2 -32.9 -11.7  -3.1    29.82
 37  37  37  2.000   -0.6154   6.3   0.7  -0.2 -61.8  -9.5  -1.0    31.95
 38  38  38  2.000   -0.6059   3.7  -0.5   0.0 -37.8  -7.8  -0.9    32.29
 39  39  39  2.000   -0.5880  -3.4   0.4   0.1 -31.7 -18.1  -2.1    40.16
 40  40  40  2.000   -0.5743   5.2   0.7  -0.2 -57.3  -8.2  -1.8    40.05
 41  41  41  2.000   -0.5739   5.1   0.5  -0.2 -54.7  -8.0  -1.7    37.88
 42  42  42  2.000   -0.5578  -1.6  -0.7   0.0 -34.5 -12.9  -1.4    45.99
 43  43  43  2.000   -0.5478   3.3  -0.6   0.0 -36.4  -9.4  -1.4    36.24
 44  44  44  2.000   -0.5472   3.1  -0.6   0.0 -35.5  -8.8  -1.4    35.68
 45  45  45  2.000   -0.5430  -4.2  -0.6   0.1 -36.1 -14.6  -3.1    35.49
 46  46  46  2.000   -0.5273  -4.5  -0.6  -0.1 -35.9 -12.9  -1.8    29.93
 47  47  47  2.000   -0.5144  -5.7   1.5   0.1 -40.7 -14.1  -3.7    23.18
 48  48  48  2.000   -0.5025  -5.6   2.0   0.1 -42.2  -9.3  -5.2    20.94
 49  49  49  2.000   -0.4988   6.4   0.4  -0.2 -53.8  -7.5  -0.7    20.74
 50  50  50  2.000   -0.4895   9.3   3.1  -0.4 -94.9 -13.9  -1.1    12.66
 51  51  51  2.000   -0.4835  -2.6  -1.4   0.0 -39.6 -11.9  -2.2    44.81
 52  52  52  2.000   -0.4715   5.5  -0.3   0.0 -40.1  -8.2  -0.7    18.26
 53  53  53  2.000   -0.4682   5.0   0.6  -0.3 -68.0  -8.6  -2.4    53.19
 54  54  54  2.000   -0.4372  -5.6   1.5   0.1 -40.3 -11.4  -2.8    21.27
 55  55  55  2.000   -0.4352  -6.3   2.8   0.1 -44.3 -18.3  -2.6    17.44
 56  56  56  2.000   -0.4187  -5.8   2.1   0.1 -41.4 -10.8  -4.8    18.46
 57  57  57  2.000   -0.3978  -1.2  -2.3   0.1 -10.3 -10.4  -1.0    14.97
 58  58  58  2.000   -0.3938   2.4  -1.3   0.0 -32.1  -8.0  -2.0    34.68
 59  59  59  2.000   -0.3515   6.1   0.1  -0.1 -41.1  -4.5  -2.3    10.61
 60  60  60  2.000   -0.3500  -5.1  -3.1  -0.2 -32.0 -15.9  -0.9    13.12
 61  61  61  2.000   -0.3090  -5.9   1.6   0.1 -39.2 -12.4  -2.1    16.49
 62  62  62  2.000   -0.3073  -6.1   2.3   0.2 -41.4  -7.9  -4.4    11.63
 63  63  63  2.000   -0.2974   2.2  -1.7   0.1 -23.2  -8.9  -2.0    26.18
 64  64  64  0.000   -0.0579  -0.2  -1.7   0.0 -29.0  -9.5  -2.3    37.92
 65  65  65  0.000   -0.0141   0.8   0.1   0.0 -37.2  -8.7  -2.7    47.96
 66  66  66  0.000   -0.0075   5.0   0.1  -0.1 -40.6  -6.6  -3.0    24.79
 67  67  67  0.000    0.0192  -3.1   0.5   0.2 -35.0 -10.3  -3.9    39.55
 68  68  68  0.000    0.0256  -4.6   1.3   0.1 -37.7 -10.7  -4.4    29.97


______________________________________________________________________

                     T - D E N S I T Y - O U T P U T 
______________________________________________________________________


________________________________________________________________________________


transition 1a  - 2a    excitation E (au/eV/cm-1)     0.129555    3.5254   28434.1

                        ex          ey          ez              tot (deb/au)
dipole (L)         0.0790337   0.2761736   0.0302808   0.7342023   0.2888513
dipole (V)         0.0053168   0.2175912   0.0073007   0.5535496   0.2177786

            osc.str. (L)       0.0072063

            osc.str. (V)       0.0040963

            osc.str. (Mixed)   0.0052456

                        mx          my          mz              tot (au)
angular             0.450926    0.490434    0.093248    0.672722

            rotatory strength (L) (10-40 cgs)     40.9951

            rotatory strength (V) (10-40 cgs)     25.8814

            rotatory strength (M) (10-40 cgs)     33.1429

angle between mu(L)/mu(V)  15.1  mu(L)/m  26.50   mu(V)/m  41.46

                                     exx         eyy         ezz
quadrupol (L)    (au)            -0.3526      0.0874     -0.1140
                                     exy         exz         eyz
quadrupol (L)    (au)             1.9161     -0.2382      0.4082

________________________________________________________________________________


transition 1a  - 3a    excitation E (au/eV/cm-1)     0.145092    3.9482   31844.0

                        ex          ey          ez              tot (deb/au)
dipole (L)         2.8836191   0.5394070  -0.1454317   7.4658725   2.9372384
dipole (V)         2.8344579   0.4740937  -0.1531670   7.3150764   2.8779119

            osc.str. (L)       0.8345072

            osc.str. (V)       0.8011368

            osc.str. (Mixed)   0.8174959

                        mx          my          mz              tot (au)
angular             0.030260   -0.120851   -2.096219    2.099917

            rotatory strength (L) (10-40 cgs)     77.0663

            rotatory strength (V) (10-40 cgs)     82.3986

            rotatory strength (M) (10-40 cgs)     84.0812

angle between mu(L)/mu(V)   1.1  mu(L)/m  86.96   mu(V)/m  86.68

                                     exx         eyy         ezz
quadrupol (L)    (au)            -6.6573      3.8142      0.1365
                                     exy         exz         eyz
quadrupol (L)    (au)            -1.0901      0.1943      0.2571

________________________________________________________________________________


transition 1a  - 4a    excitation E (au/eV/cm-1)     0.155113    4.2208   34043.3

                        ex          ey          ez              tot (deb/au)
dipole (L)        -0.5339354  -0.3901863  -0.3048676   1.8509413   0.7282010
dipole (V)        -0.4954822  -0.3360181  -0.2330978   1.6329860   0.6424526

            osc.str. (L)       0.0548351

            osc.str. (V)       0.0426814

            osc.str. (Mixed)   0.0482638

                        mx          my          mz              tot (au)
angular             0.312837    0.291567   -0.191025    0.468369

            rotatory strength (L) (10-40 cgs)    -52.4648

            rotatory strength (V) (10-40 cgs)    -49.1378

            rotatory strength (M) (10-40 cgs)    -55.5647

angle between mu(L)/mu(V)   3.9  mu(L)/m 130.73   mu(V)/m 133.85

                                     exx         eyy         ezz
quadrupol (L)    (au)            -1.7708     -0.0502      0.0862
                                     exy         exz         eyz
quadrupol (L)    (au)            -1.5860     -1.7123      0.3505

________________________________________________________________________________


transition 1a  - 5a    excitation E (au/eV/cm-1)     0.166003    4.5172   36433.4

                        ex          ey          ez              tot (deb/au)
dipole (L)        -0.4811146  -1.3609832   0.0505343   3.6713836   1.4444030
dipole (V)        -0.4375795  -1.1914405   0.0758981   3.2319533   1.2715215

            osc.str. (L)       0.2308877

            osc.str. (V)       0.1789252

            osc.str. (Mixed)   0.2031754

                        mx          my          mz              tot (au)
angular             0.045763    0.102716   -0.107185    0.155349

            rotatory strength (L) (10-40 cgs)    -39.4208

            rotatory strength (V) (10-40 cgs)    -35.4868

            rotatory strength (M) (10-40 cgs)    -40.2964

angle between mu(L)/mu(V)   1.6  mu(L)/m 138.18   mu(V)/m 139.65

                                     exx         eyy         ezz
quadrupol (L)    (au)             5.5933     -0.9299      0.1642
                                     exy         exz         eyz
quadrupol (L)    (au)            -7.2036     -0.0002     -0.2784

________________________________________________________________________________


transition 1a  - 6a    excitation E (au/eV/cm-1)     0.176842    4.8121   38812.3

                        ex          ey          ez              tot (deb/au)
dipole (L)        -0.1038752  -0.2587892   0.0396622   0.7159354   0.2816647
dipole (V)        -0.1780118  -0.2117153   0.0218843   0.7052773   0.2774716

            osc.str. (L)       0.0093532

            osc.str. (V)       0.0090768

            osc.str. (Mixed)   0.0087417

                        mx          my          mz              tot (au)
angular             0.029859   -0.067295   -0.514630    0.519869

            rotatory strength (L) (10-40 cgs)     -1.4374

            rotatory strength (V) (10-40 cgs)     -0.5493

            rotatory strength (M) (10-40 cgs)     -0.5290

angle between mu(L)/mu(V)  18.4  mu(L)/m  92.39   mu(V)/m  90.93

                                     exx         eyy         ezz
quadrupol (L)    (au)            -0.2934      1.3868      0.0553
                                     exy         exz         eyz
quadrupol (L)    (au)             1.8437     -0.3298     -0.2539

________________________________________________________________________________


transition 1a  - 7a    excitation E (au/eV/cm-1)     0.184639    5.0243   40523.7

                        ex          ey          ez              tot (deb/au)
dipole (L)        -0.1690981  -0.1821535   0.0403853   0.6400343   0.2518036
dipole (V)        -0.1231189  -0.1483002   0.0314891   0.4964181   0.1953018

            osc.str. (L)       0.0078047

            osc.str. (V)       0.0046951

            osc.str. (Mixed)   0.0060444

                        mx          my          mz              tot (au)
angular            -0.792960   -0.022891   -0.199607    0.818018

            rotatory strength (L) (10-40 cgs)     30.6912

            rotatory strength (V) (10-40 cgs)     22.3325

            rotatory strength (M) (10-40 cgs)     28.7504

angle between mu(L)/mu(V)   3.1  mu(L)/m  50.80   mu(V)/m  53.63

                                     exx         eyy         ezz
quadrupol (L)    (au)            -0.1529     -0.0627      0.1798
                                     exy         exz         eyz
quadrupol (L)    (au)            -0.8594     -0.5276     -0.0405

________________________________________________________________________________


transition 1a  - 8a    excitation E (au/eV/cm-1)     0.189956    5.1690   41690.5

                        ex          ey          ez              tot (deb/au)
dipole (L)         0.2739261   0.3823606  -0.0461497   1.2012928   0.4726150
dipole (V)         0.3348144   0.3887190  -0.0517099   1.3106350   0.5156326

            osc.str. (L)       0.0282863

            osc.str. (V)       0.0336699

            osc.str. (Mixed)   0.0307388

                        mx          my          mz              tot (au)
angular            -0.081858   -0.083297   -0.194545    0.226908

            rotatory strength (L) (10-40 cgs)    -10.6773

            rotatory strength (V) (10-40 cgs)    -11.7221

            rotatory strength (M) (10-40 cgs)    -10.7016

angle between mu(L)/mu(V)   5.1  mu(L)/m 114.98   mu(V)/m 115.15

                                     exx         eyy         ezz
quadrupol (L)    (au)           -11.4953      0.5090     -0.3156
                                     exy         exz         eyz
quadrupol (L)    (au)            -2.7647      0.2865     -0.3797

________________________________________________________________________________


transition 1a  - 9a    excitation E (au/eV/cm-1)     0.193677    5.2702   42507.1

                        ex          ey          ez              tot (deb/au)
dipole (L)        -0.0712206   0.3277091  -0.0656041   0.8685725   0.3417155
dipole (V)        -0.0788589   0.2739036  -0.0197074   0.7262180   0.2857101

            osc.str. (L)       0.0150770

            osc.str. (V)       0.0105399

            osc.str. (Mixed)   0.0124818

                        mx          my          mz              tot (au)
angular             0.375967    0.091808    0.258329    0.465310

            rotatory strength (L) (10-40 cgs)     -3.2148

            rotatory strength (V) (10-40 cgs)     -2.2613

            rotatory strength (M) (10-40 cgs)     -2.6779

angle between mu(L)/mu(V)   8.0  mu(L)/m  94.92   mu(V)/m  94.14

                                     exx         eyy         ezz
quadrupol (L)    (au)            -1.7538     -0.2813     -0.1116
                                     exy         exz         eyz
quadrupol (L)    (au)             1.6586     -0.0243     -0.0325

________________________________________________________________________________


transition 1a  - 10a   excitation E (au/eV/cm-1)     0.204842    5.5740   44957.6

                        ex          ey          ez              tot (deb/au)
dipole (L)         0.8235683  -0.3923494   0.1487391   2.3493797   0.9242976
dipole (V)         0.6879430  -0.2920391   0.1108724   1.9204389   0.7555429

            osc.str. (L)       0.1166680

            osc.str. (V)       0.0779554

            osc.str. (Mixed)   0.0952707

                        mx          my          mz              tot (au)
angular            -0.016930    0.156742    1.138108    1.148976

            rotatory strength (L) (10-40 cgs)     22.1211

            rotatory strength (V) (10-40 cgs)     16.2096

            rotatory strength (M) (10-40 cgs)     19.8100

angle between mu(L)/mu(V)   2.6  mu(L)/m  84.93   mu(V)/m  85.46

                                     exx         eyy         ezz
quadrupol (L)    (au)            -7.1786     -0.2459      0.0788
                                     exy         exz         eyz
quadrupol (L)    (au)             6.2011     -0.5264      0.0434

________________________________________________________________________________


transition 1a  - 11a   excitation E (au/eV/cm-1)     0.205542    5.5931   45111.1

                        ex          ey          ez              tot (deb/au)
dipole (L)         0.7809753  -0.9255277   0.0914881   3.0868944   1.2144521
dipole (V)         0.6863015  -0.7875714   0.0756189   2.6622205   1.0473761

            osc.str. (L)       0.2021013

            osc.str. (V)       0.1503189

            osc.str. (Mixed)   0.1742748

                        mx          my          mz              tot (au)
angular             0.035163    0.095117    0.275793    0.293846

            rotatory strength (L) (10-40 cgs)     -8.3308

            rotatory strength (V) (10-40 cgs)     -7.0540

            rotatory strength (M) (10-40 cgs)     -8.1782

angle between mu(L)/mu(V)   0.9  mu(L)/m  95.68   mu(V)/m  95.58

                                     exx         eyy         ezz
quadrupol (L)    (au)            -3.5206      0.9387      0.1724
                                     exy         exz         eyz
quadrupol (L)    (au)             1.5685     -0.5197      0.0097

________________________________________________________________________________


transition 1a  - 12a   excitation E (au/eV/cm-1)     0.215593    5.8666   47317.2

                        ex          ey          ez              tot (deb/au)
dipole (L)        -0.1118820  -0.3188086  -0.1135875   0.9060319   0.3564529
dipole (V)        -0.0982750  -0.2818217  -0.0817598   0.7865881   0.3094610

            osc.str. (L)       0.0182620

            osc.str. (V)       0.0137643

            osc.str. (Mixed)   0.0158287

                        mx          my          mz              tot (au)
angular             0.095921    0.222671   -0.560004    0.610236

            rotatory strength (L) (10-40 cgs)     -4.2695

            rotatory strength (V) (10-40 cgs)     -6.2220

            rotatory strength (M) (10-40 cgs)     -7.1551

angle between mu(L)/mu(V)   3.3  mu(L)/m  94.78   mu(V)/m  98.03

                                     exx         eyy         ezz
quadrupol (L)    (au)             1.4499      0.8883      0.0228
                                     exy         exz         eyz
quadrupol (L)    (au)            -3.0788     -0.6131      0.1838


______________________________________________________________________

                     D E N S I T Y - O U T P U T 
______________________________________________________________________


________________________________________________________________________________


state 1a         energy  -781.072532

                        ex          ey          ez              tot (deb/au)
dipole moment     -7.9812754  -0.7669197  -0.2981973  20.3943370   8.0235805

                        x^2         y^2        z^2          tot (au)
second moment       -17.1553    -56.2941    -75.6722   -149.1216

________________________________________________________________________________


state 2a         energy  -780.942977

                        ex          ey          ez              tot (deb/au)
dipole moment     -6.4025921  -0.0618527  -0.1688948  16.2805289   6.4051180

                        x^2         y^2        z^2          tot (au)
second moment       -11.9330    -52.1461    -76.9093   -140.9884

________________________________________________________________________________


state 3a         energy  -780.927440

                        ex          ey          ez              tot (deb/au)
dipole moment     -8.9958404  -0.8304627  -0.3840163  22.9835906   9.0422498

                        x^2         y^2        z^2          tot (au)
second moment       -21.1831    -56.4117    -76.0390   -153.6338

________________________________________________________________________________


state 4a         energy  -780.917419

                        ex          ey          ez              tot (deb/au)
dipole moment     -5.7107898  -2.8781313  -0.4072847  16.2878895   6.4080138

                        x^2         y^2        z^2          tot (au)
second moment       -11.3556    -58.8441    -74.5002   -144.6998

________________________________________________________________________________


state 5a         energy  -780.906529

                        ex          ey          ez              tot (deb/au)
dipole moment     -5.0264156  -2.9972998  -0.3806881  14.9066511   5.8646042

                        x^2         y^2        z^2          tot (au)
second moment       -11.0697    -55.4699    -75.6507   -142.1904

________________________________________________________________________________


state 6a         energy  -780.895690

                        ex          ey          ez              tot (deb/au)
dipole moment     -7.5844379  -0.4217420  -0.3460622  19.3279321   7.6040334

                        x^2         y^2        z^2          tot (au)
second moment       -18.7799    -55.9966    -76.1370   -150.9135

________________________________________________________________________________


state 7a         energy  -780.887893

                        ex          ey          ez              tot (deb/au)
dipole moment     -7.8225789  -0.8940109  -0.3144304  20.0288134   7.8797755

                        x^2         y^2        z^2          tot (au)
second moment       -23.0599    -56.5572    -76.7021   -156.3192

________________________________________________________________________________


state 8a         energy  -780.882576

                        ex          ey          ez              tot (deb/au)
dipole moment     -8.8351615  -0.0645273  -0.3576649  22.4762059   8.8426335

                        x^2         y^2        z^2          tot (au)
second moment       -24.1143    -55.9696    -76.1745   -156.2583

________________________________________________________________________________


state 9a         energy  -780.878855

                        ex          ey          ez              tot (deb/au)
dipole moment     -5.0657806  -2.0490894  -0.3279995  13.9146974   5.4743479

                        x^2         y^2        z^2          tot (au)
second moment       -14.5263    -57.1270    -75.4825   -147.1358

________________________________________________________________________________


state 10a        energy  -780.867690

                        ex          ey          ez              tot (deb/au)
dipole moment     -7.0961356  -0.2908979  -0.2915248  18.0673084   7.1080763

                        x^2         y^2        z^2          tot (au)
second moment       -20.4141    -54.9001    -76.6667   -151.9809

________________________________________________________________________________


state 11a        energy  -780.866991

                        ex          ey          ez              tot (deb/au)
dipole moment     -6.0807354  -0.5763054  -0.3006497  15.5440705   6.1153791

                        x^2         y^2        z^2          tot (au)
second moment       -20.3451    -54.2576    -76.6772   -151.2799

________________________________________________________________________________


state 12a        energy  -780.856939

                        ex          ey          ez              tot (deb/au)
dipole moment     -5.1558491  -0.8618013  -0.2329611  13.3001375   5.2325665

                        x^2         y^2        z^2          tot (au)
second moment       -16.5777    -53.6844    -76.7936   -147.0558


________________________________________________________________________________
________________________________________________________________________________
                    (excited) state summary (sorted)
________________________________________________________________________________
________________________________________________________________________________
state/transition  delta E (eV/nm/kK)   f(L)     R(L)    r^1   r^2   r^2-r^2(GS)

 1  1a                                                  20.39  -298.3     0.0
 2  1a  ->2a     3.53   352.  28.43   0.00721   41.00   16.28  -290.2     8.1
 3  1a  ->3a     3.95   314.  31.84   0.83451   77.07   22.98  -302.8    -4.5
 4  1a  ->4a     4.22   294.  34.04   0.05484  -52.46   16.29  -293.9     4.4
 5  1a  ->5a     4.52   274.  36.43   0.23089  -39.42   14.91  -291.4     6.9
 6  1a  ->6a     4.81   258.  38.81   0.00935   -1.44   19.33  -300.1    -1.8
 7  1a  ->7a     5.02   247.  40.52   0.00780   30.69   20.03  -305.5    -7.2
 8  1a  ->8a     5.17   240.  41.69   0.02829  -10.68   22.48  -305.4    -7.1
 9  1a  ->9a     5.27   235.  42.51   0.01508   -3.21   13.91  -296.3     2.0
10  1a  ->10a    5.57   222.  44.96   0.11667   22.12   18.07  -301.2    -2.9
11  1a  ->11a    5.59   222.  45.11   0.20210   -8.33   15.54  -300.5    -2.2
12  1a  ->12a    5.87   211.  47.32   0.01826   -4.27   13.30  -296.2     2.1
________________________________________________________________________________
________________________________________________________________________________
dipolmoment r^1 in Debye, second moment r^2 in bohr^2
expectation values are given for the final state
 
cpu for     proper    5.8 s
