# Supplementary material for: Photovermellogens: Minimalistic Pyridinium-Based Acylhydrazones with Photoswitchable Basicity for Operation in Aqueous Media
Source: J Org Chem. 2026 May 4;91(19):6559–65. doi: 10.1021/acs.joc.5c02962 (PMC13185115; doi:10.1021/acs.joc.5c02962)
Supplement: Supplementary file 3 [file jo5c02962_si_003.zip › spectra/syn_epa/tddft/orca.out]

                                 *****************
                                 * O   R   C   A *
                                 *****************

                                            #,                                       
                                            ###                                      
                                            ####                                     
                                            #####                                    
                                            ######                                   
                                           ########,                                 
                                     ,,################,,,,,                         
                               ,,#################################,,                 
                          ,,##########################################,,             
                       ,#########################################, ''#####,          
                    ,#############################################,,   '####,        
                  ,##################################################,,,,####,       
                ,###########''''           ''''###############################       
              ,#####''   ,,,,##########,,,,          '''####'''          '####       
            ,##' ,,,,###########################,,,                        '##       
           ' ,,###''''                  '''############,,,                           
         ,,##''                                '''############,,,,        ,,,,,,###''
      ,#''                                            '''#######################'''  
     '                                                          ''''####''''         
             ,#######,   #######,   ,#######,      ##                                
            ,#'     '#,  ##    ##  ,#'     '#,    #''#        ,####,   ,####,        
            ##       ##  ##   ,#'  ##            #'  '#       #'       #'  '#        
            ##       ##  #######   ##           ,######,      #####,   #    #        
            '#,     ,#'  ##    ##  '#,     ,#' ,#      #,     #,   #   #,  ,#        
             '#######'   ##     ##  '#######'  #'      '#     '####' # '####'        


                #########################################################
                #                        -***-                          #
                #          Department of theory and spectroscopy        #
                #                                                       #
                #                      Frank Neese                      #
                #                                                       #
                #     Directorship, Architecture, Infrastructure        #
                #                    SHARK, DRIVERS                     #
                #        Core code/Algorithms in most modules           #
                #                                                       #
                #        Max Planck Institute fuer Kohlenforschung      #
                #                Kaiser Wilhelm Platz 1                 #
                #                 D-45470 Muelheim/Ruhr                 #
                #                      Germany                          #
                #                                                       #
                #                  All rights reserved                  #
                #                        -***-                          #
                #########################################################


                         Program Version 6.0.1  -  RELEASE   -


 With contributions from (in alphabetic order):
[Max-Planck-Institut fuer Kohlenforschung]                               
  Daniel Aravena         : Magnetic Suceptibility                        
  Michael Atanasov       : Ab Initio Ligand Field Theory (pilot matlab implementation)
  Alexander A. Auer      : GIAO ZORA, VPT2 properties, NMR spectrum      
  Ute Becker             : All parallelization in ORCA, NUMFREQ, NUMCALC 
  Giovanni Bistoni       : ED, misc. LED, open-shell LED, HFLD           
  Martin Brehm           : Molecular dynamics                            
  Dmytro Bykov           : pre 5.0 version of the SCF Hessian            
  Marcos Casanova-Páez   : Triplet and SCS-CIS(D). UHF-(DLPNO)-IP/EA/STEOM-CCSD. UHF-CVS-IP/STEOM-CCSD   
  Vijay G. Chilkuri      : MRCI spin determinant printing, contributions to CSF-ICE 
  Pauline Colinet        : FMM embedding                                 
  Dipayan Datta          : RHF DLPNO-CCSD density                        
  Achintya Kumar Dutta   : EOM-CC, STEOM-CC                              
  Nicolas Foglia         : Exact transition moments, OPA infrastructure, MCD improvements    
  Dmitry Ganyushin       : Spin-Orbit,Spin-Spin,Magnetic field MRCI      
  Miquel Garcia-Rates    : C-PCM and meta-GGA Hessian, CCSD/C-PCM, Gaussian charge scheme 
  Tiago L. C. Gouveia    : GS-ROHF, GS-ROCIS                             
  Yang Guo               : DLPNO-NEVPT2, F12-NEVPT2, CIM, IAO-localization        
  Andreas Hansen         : Spin unrestricted coupled pair/coupled cluster methods 
  Ingolf Harden          : AUTO-CI MPn and infrastructure                
  Benjamin Helmich-Paris : MC-RPA, TRAH-(SCF,CASSCF), AVAS, COSX integrals, SCF dyn. polar. 
  Lee Huntington         : MR-EOM, pCC                                   
  Robert Izsak           : Overlap fitted RIJCOSX, COSX-SCS-MP3, EOM     
  Riya Kayal             : Wick's Theorem for AUTO-CI, AUTO-CI UHF-CCSDT 
  Emily Kempfer          : AUTO-CI, RHF CISDT and CCSDT                  
  Christian Kollmar      : KDIIS, OOCD, Brueckner-CCSD(T), CCSD density, CASPT2, CASPT2-K, improved NEVPT2 
  Axel Koslowski         : Symmetry handling                             
  Simone Kossmann        : meta-GGA functionals, TD-DFT gradient, OOMP2, (MP2 Hessian; deprecated post 5.0) 
  Lucas Lang             : DCDCAS                                        
  Marvin Lechner         : AUTO-CI (C++ implementation), FIC-MRCC        
  Spencer Leger          : CASSCF response                               
  Dagmar Lenk            : GEPOL surface, SMD, ORCA-2-JSON               
  Dimitrios Liakos       : Extrapolation schemes; Compound Job, initial MDCI parallelization 
  Dimitrios Manganas     : Further ROCIS development; embedding schemes. LFT, Crystal Embedding 
  Dimitrios Pantazis     : SARC Basis sets                               
  Anastasios Papadopoulos: AUTO-CI, single reference methods and gradients 
  Taras Petrenko         : pre 6.0 DFT Hessian and TD-DFT gradient, (ASA, deprecated), ECA, 1-Electron XAS/XES, NRVS 
  Peter Pinski           : DLPNO-MP2, DLPNO-MP2 Gradient                 
  Christoph Reimann      : Effective Core Potentials                     
  Marius Retegan         : Local ZFS, SOC                                
  Christoph Riplinger    : Optimizer, TS searches, QM/MM, DLPNO-CCSD(T), (RO)-DLPNO pert. Triples 
  Michael Roemelt        : Original ROCIS implementation                 
  Masaaki Saitow         : Open-shell DLPNO-CCSD energy and density      
  Barbara Sandhoefer     : DKH picture change effects                    
  Kantharuban Sivalingam : CASSCF convergence/infrastructure, NEVPT2 and variants, FIC-MRCI 
  Bernardo de Souza      : ESD, SOC TD-DFT                               
  Georgi L. Stoychev     : AutoAux, RI-MP2 NMR, DLPNO-MP2 response, X2C  
  Van Anh Tran           : RI-MP2 g-tensors                              
  Willem Van den Heuvel  : Paramagnetic NMR                              
  Zikuan Wang            : NOTCH, Electric field optimization            
  Frank Wennmohs         : Technical directorship and infrastructure     
  Hang Xu                : AUTO-CI-Response properties                   
                                                                         
[FACCTs GmbH]                                                            
  Markus Bursch, Miquel Garcia-Rates, Christoph Riplinger, Bernardo de Souza, Georgi L. Stoychev 
                                                                 
  APM, Basis sets (HGBS, AHGBS, def-TZVP (Ac-Lr), def2-XVPD (La-Lu)), CI-OPT, improved COSX, DLPNO-Multilevel,           
  DOCKER, DRACO, updates on ESD, GOAT, IRC, LR-CPCM, MBIS, meta-GGA TD-DFT gradient, ML-optimized integration grids, 
  MM, NACMEs, nearIR, NEB, NEB-TS, NL-DFT gradient (VV10), 2- and 3-layer-ONIOM, interface openCOSMO-RS, QMMM,   
  Crystal-QMMM, SF, symmetry and pop. for TD-DFT, r2SCAN hybrids, SOLVATOR                                   
                                                                         
[Other institutions]                                                     
  V. Asgeirsson          : NEB                                           
  Christoph Bannwarth    : sTDA-DFT, sTD-DFT, PBEh-3c, B97-3c, D3        
  Sebastian Ehlert       : rSCAN, r2SCAN, r2SCAN-3c, D4, dhf basis sets  
  Marvin Friede          : D4 for Fr, Ra, Ac-Lr                          
  Lars Goerigk           : TD-DFT with DH, B97 family of functionals     
  Stefan Grimme          : VdW corrections, initial TS optimization, DFT functionals, gCP, sTDA/sTD-DF 
  Waldemar Hujo          : DFT-NL                                        
  H. Jonsson             : NEB                                           
  Holger Kruse           : gCP                                           
  Marcel Mueller         : wB97X-3c, vDZP basis set                      
  Hagen Neugebauer       : wr2SCAN                                       
  Tobias Risthaus        : range-separated hybrid DFT                    
  Lukas Wittmann         : regularized MP2, r2SCAN double-hybrids, wr2SCAN        
                                                                         
We gratefully acknowledge several colleagues who have allowed us to      
interface, adapt or use parts of their codes:                            
  Ed Valeev, F. Pavosevic, A. Kumar             : LibInt (2-el integral package), F12 methods 
  Garnet Chan, S. Sharma, J. Yang, R. Olivares  : DMRG                   
  Ulf Ekstrom                                   : XCFun DFT Library      
  Mihaly Kallay                                 : mrcc  (arbitrary order and MRCC methods)
  Frank Weinhold                                : gennbo (NPA and NBO analysis)           
  Simon Mueller                                 : openCOSMO-RS                            
  Christopher J. Cramer and Donald G. Truhlar   : smd solvation model                     
  S Lehtola, MJT Oliveira, MAL Marques          : LibXC Library                           
  Liviu Ungur et al                             : ANISO software                          


 Your calculation uses the libint2 library for the computation of 2-el integrals
 For citations please refer to: http://libint.valeyev.net

 Your ORCA version has been built with support for libXC version: 6.2.2
 For citations please refer to: https://libxc.gitlab.io

 This ORCA versions uses:
   CBLAS   interface :  Fast vector & matrix operations
   LAPACKE interface :  Fast linear algebra routines
   SCALAPACK package :  Parallel linear algebra routines
   Shared memory     :  Shared parallel matrices
   BLAS/LAPACK       :  OpenBLAS 0.3.27  USE64BITINT DYNAMIC_ARCH NO_AFFINITY SkylakeX SINGLE_THREADED
        Core in use  :  SkylakeX
   Copyright (c) 2011-2014, The OpenBLAS Project


***************************************
The coordinates will be read from file: coord.xyz
***************************************


================================================================================

----- Orbital basis set information -----
Your calculation utilizes the basis: def2-TZVP
   F. Weigend and R. Ahlrichs, Phys. Chem. Chem. Phys. 7, 3297 (2005).

----- AuxJ basis set information -----
Your calculation utilizes the auxiliary basis: def2/J
   F. Weigend, Phys. Chem. Chem. Phys. 8, 1057 (2006).

================================================================================
                                        WARNINGS
                       Please study these warnings very carefully!
================================================================================

INFO   : Checking CIS options ...

WARNING: CIS/ROCIS methods need fully converged wavefunctions
  ===> : Setting SCFConvForced true
         You can overwrite this default with %scf ConvForced false 


================================================================================
                                       INPUT FILE
================================================================================
NAME = orca.inp
|  1> !RKS BHLYP def2-TZVP RIJCOSX def2/J tightscf CPCM(water)
|  2> %tddft
|  3> 
|  4> tda false
|  5> nroots 40
|  6> 
|  7> DoNTO true # flag to turn on generation of natural transition orbitals
|  8> NTOStates 1,2,3 # States to consider for NTO analysis; 
|  9> NTOThresh 1e-4 # threshold for printing occupation numbers
| 10> end
| 11> %pal nprocs 8 end
| 12> * XYZFILE 0 1 coord.xyz
| 13> 
| 14>                          ****END OF INPUT****
================================================================================

                       ****************************
                       * Single Point Calculation *
                       ****************************

---------------------------------
CARTESIAN COORDINATES (ANGSTROEM)
---------------------------------
  N     -5.148323   -0.759264   -0.038614
  C     -4.868141    0.084027    0.981166
  C     -3.599556    0.486124    1.249348
  C     -2.502632    0.040160    0.460884
  C     -2.843813   -0.843615   -0.605811
  C     -4.136072   -1.205480   -0.815696
  H     -5.709348    0.417271    1.572124
  H     -3.425165    1.155835    2.079553
  N     -1.286282    0.474612    0.784629
  H     -2.082747   -1.240963   -1.259111
  H     -4.413128   -1.875132   -1.617625
  C     -6.527537   -1.121998   -0.340994
  H     -7.110847   -1.127110    0.575189
  H     -6.964461   -0.411361   -1.040503
  H     -6.555035   -2.116432   -0.777073
  N     -0.340391    0.006456   -0.017988
  C      0.862455    0.382438    0.249437
  C      1.951243   -0.071813   -0.620182
  H      1.066536    1.049575    1.084479
  O      1.752300   -0.700544   -1.647525
  C      3.343621    0.290515   -0.224003
  C      3.696342    0.587804    1.092904
  C      5.011527    0.884926    1.420468
  C      5.987954    0.901459    0.434789
  C      5.647412    0.605750   -0.880070
  C      4.338181    0.292354   -1.203903
  H      2.956254    0.570950    1.881834
  H      5.272154    1.103434    2.447651
  H      7.012095    1.141578    0.689462
  H      6.405360    0.617459   -1.652398
  H      4.080951    0.058708   -2.228507

----------------------------
CARTESIAN COORDINATES (A.U.)
----------------------------
  NO LB      ZA    FRAG     MASS         X           Y           Z
   0 N     7.0000    0    14.007   -9.728921   -1.434800   -0.072969
   1 C     6.0000    0    12.011   -9.199454    0.158789    1.854136
   2 C     6.0000    0    12.011   -6.802175    0.918641    2.360926
   3 C     6.0000    0    12.011   -4.729290    0.075892    0.870945
   4 C     6.0000    0    12.011   -5.374028   -1.594201   -1.144817
   5 C     6.0000    0    12.011   -7.816043   -2.278027   -1.541442
   6 H     1.0000    0     1.008  -10.789103    0.788528    2.970884
   7 H     1.0000    0     1.008   -6.472624    2.184212    3.929786
   8 N     7.0000    0    14.007   -2.430720    0.896886    1.482734
   9 H     1.0000    0     1.008   -3.935822   -2.345079   -2.379375
  10 H     1.0000    0     1.008   -8.339603   -3.543485   -3.056867
  11 C     6.0000    0    12.011  -12.335257   -2.120269   -0.644386
  12 H     1.0000    0     1.008  -13.437553   -2.129928    1.086950
  13 H     1.0000    0     1.008  -13.160924   -0.777360   -1.966266
  14 H     1.0000    0     1.008  -12.387220   -3.999478   -1.468455
  15 N     7.0000    0    14.007   -0.643245    0.012200   -0.033993
  16 C     6.0000    0    12.011    1.629805    0.722703    0.471367
  17 C     6.0000    0    12.011    3.687315   -0.135708   -1.171975
  18 H     1.0000    0     1.008    2.015461    1.983409    2.049368
  19 O     8.0000    0    15.999    3.311366   -1.323836   -3.113372
  20 C     6.0000    0    12.011    6.318528    0.548993   -0.423305
  21 C     6.0000    0    12.011    6.985074    1.110788    2.065289
  22 C     6.0000    0    12.011    9.470413    1.672269    2.684296
  23 C     6.0000    0    12.011   11.315593    1.703510    0.821632
  24 C     6.0000    0    12.011   10.672061    1.144703   -1.663092
  25 C     6.0000    0    12.011    8.197975    0.552470   -2.275048
  26 H     1.0000    0     1.008    5.586510    1.078939    3.556151
  27 H     1.0000    0     1.008    9.962928    2.085189    4.625390
  28 H     1.0000    0     1.008   13.250939    2.157270    1.302894
  29 H     1.0000    0     1.008   12.104376    1.166829   -3.122579
  30 H     1.0000    0     1.008    7.711880    0.110941   -4.211268

--------------------------------
INTERNAL COORDINATES (ANGSTROEM)
--------------------------------
 N      0   0   0     0.000000000000     0.00000000     0.00000000
 C      1   0   0     1.352624708832     0.00000000     0.00000000
 C      2   1   0     1.357538468583   121.81425296     0.00000000
 C      3   2   1     1.422603506043   121.21163632     0.28721474
 C      4   3   2     1.426640056679   115.10003873   359.92908373
 C      1   2   3     1.351894560112   118.94996072   359.56896873
 H      2   1   3     1.080698882113   116.31330207   180.18413542
 H      3   2   1     1.080817600566   119.08159449   180.41253245
 N      4   3   2     1.331565728967   117.86026718   180.11041146
 H      5   4   3     1.078845598473   120.81210119   180.24798998
 H      6   1   2     1.080871179133   116.04212319   180.11888342
 C      1   2   3     1.457820361051   120.49583416   182.95489990
 H     12   1   2     1.086125298209   109.53016048   328.36691004
 H     12   1   2     1.088677980424   110.52097685    88.77166546
 H     12   1   2     1.086195757198   109.57396085   209.20153279
 N      9   4   3     1.325923755103   112.90991432   180.42546190
 C     16   9   4     1.288300261923   115.93594918   180.52030079
 C     17  16   9     1.465619219248   118.68473004   181.54543855
 H     17  16   9     1.088125040472   120.88673128   359.61699628
 O     18  17  16     1.220784355372   122.53995560     6.13022324
 C     18  17  16     1.492298578986   117.41089255   184.71202029
 C     21  18  17     1.395363022693   122.55710466    23.53740371
 C     22  21  18     1.387548887693   120.53207239   178.27680846
 C     23  22  21     1.387532749160   120.12333180     0.62524348
 C     24  23  22     1.390060150847   119.80291503   359.33057060
 C     25  24  23     1.384618568361   120.06759135   359.83404754
 H     22  21  18     1.081861818828   120.79638375   359.58983747
 H     23  22  21     1.082024271529   119.71329429   180.63476236
 H     24  23  22     1.082303069044   120.09155017   179.47653842
 H     25  24  23     1.082179661856   120.07823481   179.99207990
 H     26  25  24     1.081929353994   119.68114736   180.28380552

---------------------------
INTERNAL COORDINATES (A.U.)
---------------------------
 N      0   0   0     0.000000000000     0.00000000     0.00000000
 C      1   0   0     2.556090261668     0.00000000     0.00000000
 C      2   1   0     2.565375921885   121.81425296     0.00000000
 C      3   2   1     2.688331023577   121.21163632     0.28721474
 C      4   3   2     2.695958998805   115.10003873   359.92908373
 C      1   2   3     2.554710480550   118.94996072   359.56896873
 H      2   1   3     2.042224920428   116.31330207   180.18413542
 H      3   2   1     2.042449265792   119.08159449   180.41253245
 N      4   3   2     2.516294557062   117.86026718   180.11041146
 H      5   4   3     2.038722721900   120.81210119   180.24798998
 H      6   1   2     2.042550514609   116.04212319   180.11888342
 C      1   2   3     2.754881234841   120.49583416   182.95489990
 H     12   1   2     2.052479360738   109.53016048   328.36691004
 H     12   1   2     2.057303231032   110.52097685    88.77166546
 H     12   1   2     2.052612508931   109.57396085   209.20153279
 N      9   4   3     2.505632771605   112.90991432   180.42546190
 C     16   9   4     2.434534673293   115.93594918   180.52030079
 C     17  16   9     2.769618940990   118.68473004   181.54543855
 H     17  16   9     2.056258325953   120.88673128   359.61699628
 O     18  17  16     2.306948100228   122.53995560     6.13022324
 C     18  17  16     2.820035624324   117.41089255   184.71202029
 C     21  18  17     2.636853970290   122.55710466    23.53740371
 C     22  21  18     2.622087395166   120.53207239   178.27680846
 C     23  22  21     2.622056897759   120.12333180     0.62524348
 C     24  23  22     2.626832994779   119.80291503   359.33057060
 C     25  24  23     2.616549894144   120.06759135   359.83404754
 H     22  21  18     2.044422552330   120.79638375   359.58983747
 H     23  22  21     2.044729543445   119.71329429   180.63476236
 H     24  23  22     2.045256394396   120.09155017   179.47653842
 H     25  24  23     2.045023188608   120.07823481   179.99207990
 H     26  25  24     2.044550175300   119.68114736   180.28380552

---------------------
BASIS SET INFORMATION
---------------------
There are 4 groups of distinct atoms

 Group   1 Type N   : 11s6p2d1f contracted to 5s3p2d1f pattern {62111/411/11/1}
 Group   2 Type C   : 11s6p2d1f contracted to 5s3p2d1f pattern {62111/411/11/1}
 Group   3 Type H   : 5s1p contracted to 3s1p pattern {311/1}
 Group   4 Type O   : 11s6p2d1f contracted to 5s3p2d1f pattern {62111/411/11/1}

Atom   0N    basis set group =>   1
Atom   1C    basis set group =>   2
Atom   2C    basis set group =>   2
Atom   3C    basis set group =>   2
Atom   4C    basis set group =>   2
Atom   5C    basis set group =>   2
Atom   6H    basis set group =>   3
Atom   7H    basis set group =>   3
Atom   8N    basis set group =>   1
Atom   9H    basis set group =>   3
Atom  10H    basis set group =>   3
Atom  11C    basis set group =>   2
Atom  12H    basis set group =>   3
Atom  13H    basis set group =>   3
Atom  14H    basis set group =>   3
Atom  15N    basis set group =>   1
Atom  16C    basis set group =>   2
Atom  17C    basis set group =>   2
Atom  18H    basis set group =>   3
Atom  19O    basis set group =>   4
Atom  20C    basis set group =>   2
Atom  21C    basis set group =>   2
Atom  22C    basis set group =>   2
Atom  23C    basis set group =>   2
Atom  24C    basis set group =>   2
Atom  25C    basis set group =>   2
Atom  26H    basis set group =>   3
Atom  27H    basis set group =>   3
Atom  28H    basis set group =>   3
Atom  29H    basis set group =>   3
Atom  30H    basis set group =>   3
---------------------------------
AUXILIARY/J BASIS SET INFORMATION
---------------------------------
There are 4 groups of distinct atoms

 Group   1 Type N   : 12s5p4d2f1g contracted to 6s4p3d1f1g pattern {711111/2111/211/2/1}
 Group   2 Type C   : 12s5p4d2f1g contracted to 6s4p3d1f1g pattern {711111/2111/211/2/1}
 Group   3 Type H   : 5s2p1d contracted to 3s1p1d pattern {311/2/1}
 Group   4 Type O   : 12s5p4d2f1g contracted to 6s4p3d1f1g pattern {711111/2111/211/2/1}

Atom   0N    basis set group =>   1
Atom   1C    basis set group =>   2
Atom   2C    basis set group =>   2
Atom   3C    basis set group =>   2
Atom   4C    basis set group =>   2
Atom   5C    basis set group =>   2
Atom   6H    basis set group =>   3
Atom   7H    basis set group =>   3
Atom   8N    basis set group =>   1
Atom   9H    basis set group =>   3
Atom  10H    basis set group =>   3
Atom  11C    basis set group =>   2
Atom  12H    basis set group =>   3
Atom  13H    basis set group =>   3
Atom  14H    basis set group =>   3
Atom  15N    basis set group =>   1
Atom  16C    basis set group =>   2
Atom  17C    basis set group =>   2
Atom  18H    basis set group =>   3
Atom  19O    basis set group =>   4
Atom  20C    basis set group =>   2
Atom  21C    basis set group =>   2
Atom  22C    basis set group =>   2
Atom  23C    basis set group =>   2
Atom  24C    basis set group =>   2
Atom  25C    basis set group =>   2
Atom  26H    basis set group =>   3
Atom  27H    basis set group =>   3
Atom  28H    basis set group =>   3
Atom  29H    basis set group =>   3
Atom  30H    basis set group =>   3


           ************************************************************
           *        Program running with 8 parallel MPI-processes     *
           *              working on a common directory               *
           ************************************************************
------------------------------------------------------------------------------
                             ORCA STARTUP CALCULATIONS
                           -- RI-GTO INTEGRALS CHOSEN --
------------------------------------------------------------------------------
------------------------------------------------------------------------------
                   ___                                                        
                  /   \      - P O W E R E D   B Y -                         
                 /     \                                                     
                 |  |  |   _    _      __       _____    __    __             
                 |  |  |  | |  | |    /  \     |  _  \  |  |  /  |          
                  \  \/   | |  | |   /    \    | | | |  |  | /  /          
                 / \  \   | |__| |  /  /\  \   | |_| |  |  |/  /          
                |  |  |   |  __  | /  /__\  \  |    /   |      \           
                |  |  |   | |  | | |   __   |  |    \   |  |\   \          
                \     /   | |  | | |  |  |  |  | |\  \  |  | \   \       
                 \___/    |_|  |_| |__|  |__|  |_| \__\ |__|  \__/        
                                                                              
                      - O R C A' S   B I G   F R I E N D -                    
                                      &                                       
                       - I N T E G R A L  F E E D E R -                       
                                                                              
 v1 FN, 2020, v2 2021, v3 2022-2024                                           
------------------------------------------------------------------------------


----------------------
SHARK INTEGRAL PACKAGE
----------------------

Number of atoms                             ...     31
Number of basis functions                   ...    636
Number of shells                            ...    250
Maximum angular momentum                    ...      3
Integral batch strategy                     ... SHARK/LIBINT Hybrid
RI-J (if used) integral strategy            ... SPLIT-RIJ (Revised 2003 algorithm where possible)
Printlevel                                  ...      1
Contraction scheme used                     ... SEGMENTED contraction
Prescreening option                         ... SCHWARTZ
   Thresh                                   ... 2.500e-11
   Tcut                                     ... 2.500e-12
   Tpresel                                  ... 2.500e-12 
Coulomb Range Separation                    ... NOT USED
Exchange Range Separation                   ... NOT USED
Multipole approximations                    ... NOT USED
Finite Nucleus Model                        ... NOT USED
CABS basis                                  ... NOT available
Auxiliary Coulomb fitting basis             ... AVAILABLE
   # of basis functions in Aux-J            ...   1025
   # of shells in Aux-J                     ...    335
   Maximum angular momentum in Aux-J        ...      4
Auxiliary J/K fitting basis                 ... NOT available
Auxiliary Correlation fitting basis         ... NOT available
Auxiliary 'external' fitting basis          ... NOT available

Checking pre-screening integrals            ... done (  0.0 sec) Dimension = 250
Check shell pair data                       ... done (  0.0 sec)
Shell pair information
Shell pair cut-off parameter TPreSel        ...   2.5e-12
Total number of shell pairs                 ...     31375
Shell pairs after pre-screening             ...     19961
Total number of primitive shell pairs       ...     96576
Primitive shell pairs kept                  ...     42377
          la=0 lb=0:   5062 shell pairs
          la=1 lb=0:   5744 shell pairs
          la=1 lb=1:   1643 shell pairs
          la=2 lb=0:   2860 shell pairs
          la=2 lb=1:   1622 shell pairs
          la=2 lb=2:    417 shell pairs
          la=3 lb=0:   1354 shell pairs
          la=3 lb=1:    782 shell pairs
          la=3 lb=2:    379 shell pairs
          la=3 lb=3:     98 shell pairs

Calculating one electron integrals          ... done (  0.0 sec)
Calculating RI/J V-Matrix + Cholesky decomp.... done (  0.1 sec)
Calculating Nuclear repulsion               ... done (  0.0 sec) ENN=   1125.787103228853 Eh

Diagonalization of the overlap matrix:
Smallest eigenvalue                        ... 8.329e-06
Time for diagonalization                   ...    0.076 sec
Threshold for overlap eigenvalues          ... 1.000e-07
Number of eigenvalues below threshold      ... 0
Time for construction of square roots      ...    0.032 sec
Total time needed                          ...    0.112 sec

-------------------
DFT GRID GENERATION
-------------------

General Integration Accuracy     IntAcc      ... 4.388
Radial Grid Type                 RadialGrid  ... OptM3 with GC (2021)
Angular Grid (max. ang.)         AngularGrid ... 4 (Lebedev-302)
Angular grid pruning method      GridPruning ... 4 (adaptive)
Weight generation scheme         WeightScheme... mBecke (2022)
Basis function cutoff            BFCut       ... 1.0000e-11
Integration weight cutoff        WCut        ... 1.0000e-14
Partially contracted basis set               ... off
Rotationally invariant grid construction     ... off
Angular grids for H and He will be reduced by one unit

Total number of grid points                  ...   149914
Total number of batches                      ...     2359
Average number of points per batch           ...       63
Average number of grid points per atom       ...     4836

--------------------
COSX GRID GENERATION
--------------------

GRIDX 1
-------
General Integration Accuracy     IntAcc      ... 3.816
Radial Grid Type                 RadialGrid  ... OptM3 with GC (2021)
Angular Grid (max. ang.)         AngularGrid ... 1 (Lebedev-50)
Angular grid pruning method      GridPruning ... 4 (adaptive)
Weight generation scheme         WeightScheme... mBecke (2022)
Basis function cutoff            BFCut       ... 1.0000e-11
Integration weight cutoff        WCut        ... 1.0000e-14
Partially contracted basis set               ... on
Rotationally invariant grid construction     ... off
Angular grids for H and He will be reduced by one unit

Total number of grid points                  ...    19076
Total number of batches                      ...      164
Average number of points per batch           ...      116
Average number of grid points per atom       ...      615
UseSFitting                                  ... on

GRIDX 2
-------
General Integration Accuracy     IntAcc      ... 4.020
Radial Grid Type                 RadialGrid  ... OptM3 with GC (2021)
Angular Grid (max. ang.)         AngularGrid ... 2 (Lebedev-110)
Angular grid pruning method      GridPruning ... 4 (adaptive)
Weight generation scheme         WeightScheme... mBecke (2022)
Basis function cutoff            BFCut       ... 1.0000e-11
Integration weight cutoff        WCut        ... 1.0000e-14
Partially contracted basis set               ... on
Rotationally invariant grid construction     ... off
Angular grids for H and He will be reduced by one unit

Total number of grid points                  ...    41896
Total number of batches                      ...      342
Average number of points per batch           ...      122
Average number of grid points per atom       ...     1351
UseSFitting                                  ... on

GRIDX 3
-------
General Integration Accuracy     IntAcc      ... 4.338
Radial Grid Type                 RadialGrid  ... OptM3 with GC (2021)
Angular Grid (max. ang.)         AngularGrid ... 3 (Lebedev-194)
Angular grid pruning method      GridPruning ... 4 (adaptive)
Weight generation scheme         WeightScheme... mBecke (2022)
Basis function cutoff            BFCut       ... 1.0000e-11
Integration weight cutoff        WCut        ... 1.0000e-14
Partially contracted basis set               ... on
Rotationally invariant grid construction     ... off
Angular grids for H and He will be reduced by one unit

Total number of grid points                  ...    92016
Total number of batches                      ...      736
Average number of points per batch           ...      125
Average number of grid points per atom       ...     2968
UseSFitting                                  ... on
Initializing property integral containers    ... done (  0.0 sec)

SHARK setup successfully completed in   2.9 seconds

Maximum memory used throughout the entire STARTUP-calculation: 58.9 MB


           ************************************************************
           *        Program running with 8 parallel MPI-processes     *
           *              working on a common directory               *
           ************************************************************
-------------------------------------------------------------------------------
                                 ORCA GUESS
                   Start orbitals & Density for SCF / CASSCF
-------------------------------------------------------------------------------

------------
SCF SETTINGS
------------
Hamiltonian:
 Density Functional     Method          .... DFT(GTOs)
 Exchange Functional    Exchange        .... B88
   X-Alpha parameter    XAlpha          ....  0.666667
   Becke's b parameter  XBeta           ....  0.004200
 Correlation Functional Correlation     .... LYP
 Gradients option       PostSCFGGA      .... off
 Hybrid DFT is turned on
   Fraction HF Exchange ScalHFX         ....  0.500000
   Scaling of DF-GGA-X  ScalDFX         ....  0.500000
   Scaling of DF-GGA-C  ScalDFC         ....  1.000000
   Scaling of DF-LDA-C  ScalLDAC        ....  1.000000
   Perturbative correction              ....  0.000000
 RI-approximation to the Coulomb term is turned on
   Number of AuxJ basis functions       .... 1025
   RIJ-COSX (HFX calculated with COS-X)).... on


General Settings:
 Integral files         IntName         .... orca
 Hartree-Fock type      HFTyp           .... RHF
 Total Charge           Charge          ....    0
 Multiplicity           Mult            ....    1
 Number of Electrons    NEL             ....  126
 Basis Dimension        Dim             ....  636
 Nuclear Repulsion      ENuc            ....   1125.7871032289 Eh

Convergence Acceleration:
 AO-DIIS                CNVDIIS         .... on
   Start iteration      DIISMaxIt       ....    12
   Startup error        DIISStart       ....  0.200000
   # of expansion vecs  DIISMaxEq       ....     5
   Bias factor          DIISBfac        ....   1.050
   Max. coefficient     DIISMaxC        ....  10.000
 MO-DIIS                CNVKDIIS        .... off
 Trust-Rad. Augm. Hess. CNVTRAH         .... auto
   Auto Start mean grad. ratio tolernc. ....  1.125000
   Auto Start start iteration           ....    50
   Auto Start num. interpolation iter.  ....    10
   Max. Number of Micro iterations      ....    24
   Max. Number of Macro iterations      .... Maxiter - #DIIS iter
   Number of Davidson start vectors     ....     2
   Converg. threshold    (grad. norm)   ....   1.000e-05
   Grad. Scal. Fac. for Micro threshold ....   0.100
   Minimum threshold for Micro iter.    ....   1.000e-02
   NR start threshold (gradient norm)   ....   1.000e-04
   Initial trust radius                 ....   0.400
   Minimum AH scaling param. (alpha)    ....   1.000
   Maximum AH scaling param. (alpha)    .... 1000.000
   Quad. conv. algorithm                .... NR
   White noise on init. David. guess    .... on
   Maximum white noise                  ....   0.010
   Pseudo random numbers                .... off
   Inactive MOs                         .... canonical
   Orbital update algorithm             .... Taylor
   Preconditioner                       .... Diag
   Full preconditioner red. dimension   ....   250
 SOSCF                  CNVSOSCF        .... on
   Start iteration      SOSCFMaxIt      ....   150
   Startup grad/error   SOSCFStart      ....  0.003300
   Hessian update       SOSCFHessUp     .... L-BFGS
 Level Shifting         CNVShift        .... on
   Level shift para.    LevelShift      ....    0.2500
   Turn off err/grad.   ShiftErr        ....    0.0010
 Zerner damping         CNVZerner       .... off
 Static damping         CNVDamp         .... on
   Fraction old density DampFac         ....    0.7000
   Max. Damping (<1)    DampMax         ....    0.9800
   Min. Damping (>=0)   DampMin         ....    0.0000
   Turn off err/grad.   DampErr         ....    0.1000

SCF Procedure:
 Maximum # iterations   MaxIter         ....   125
 SCF integral mode      SCFMode         .... Direct
   Integral package                     .... SHARK and LIBINT hybrid scheme
 Reset frequency        DirectResetFreq ....    20
 Integral Threshold     Thresh          ....  2.500e-11 Eh
 Primitive CutOff       TCut            ....  2.500e-12 Eh

Convergence Tolerance:
 Convergence Check Mode ConvCheckMode   .... Total+1el-Energy
 Convergence forced     ConvForced      .... 1
 Energy Change          TolE            ....  1.000e-08 Eh
 1-El. energy change                    ....  1.000e-05 Eh
 Orbital Gradient       TolG            ....  1.000e-05
 Orbital Rotation angle TolX            ....  1.000e-05
 DIIS Error             TolErr          ....  5.000e-07

------------------------------
INITIAL GUESS: MODEL POTENTIAL
------------------------------
Loading Hartree-Fock densities                     ... done
Calculating cut-offs                               ... done
Initializing the effective Hamiltonian             ... done
Setting up the integral package (SHARK)            ... done
Starting the Coulomb interaction                   ... done (   0.3 sec)
Making the grid                                    ... done (   0.3 sec)
Mapping shells                                     ... done
Starting the XC term evaluation                    ... done (   0.2 sec)
  promolecular density results
     # of electrons  =    125.991513289
     EX              =   -103.797600317
     EC              =     -4.281310002
     EX+EC           =   -108.078910319
Transforming the Hamiltonian                       ... done (   0.0 sec)
Diagonalizing the Hamiltonian                      ... done (   0.1 sec)
Back transforming the eigenvectors                 ... done (   0.0 sec)
Now organizing SCF variables                       ... done
                      ------------------
                      INITIAL GUESS DONE (   0.9 sec)
                      ------------------
             **** ENERGY FILE WAS UPDATED (orca.en.tmp) ****
Finished Guess after   1.7 sec
Maximum memory used throughout the entire GUESS-calculation: 42.8 MB


           ************************************************************
           *        Program running with 8 parallel MPI-processes     *
           *              working on a common directory               *
           ************************************************************

-------------------------------------------------------------------------------------------
                                      ORCA LEAN-SCF
                              memory conserving SCF solver
-------------------------------------------------------------------------------------------

--------------------
CPCM SOLVATION MODEL
--------------------
CPCM parameters:
  Epsilon                                         ...      80.1510
  Refrac                                          ...       1.3328
  Rsolv                                           ...       1.3000
  Surface type                                    ... GAUSSIAN VDW
  Discretization scheme                           ... Constant charge density
    Threshold for H atoms                         ...       5.0000 (charges/Ang^2)
    Threshold for non-H atoms                     ...       5.0000 (charges/Ang^2)
  Epsilon function type                           ...         CPCM
Solvent:                                          ... WATER
Radii:
  Scheme                                          ... Element-dependent radii
  Radius for N  used is    3.5149 Bohr (=   1.8600 Ang.)
  Radius for C  used is    3.8550 Bohr (=   2.0400 Ang.)
  Radius for H  used is    2.4944 Bohr (=   1.3200 Ang.)
  Radius for O  used is    3.4469 Bohr (=   1.8240 Ang.)
Calculating surface                               ...        done! (  0.0s)
Cavity surface points                             ...         2893
Cavity Volume                                     ...    1978.1265
Cavity Surface-area                               ...    1053.2040
Calculating surface distance matrix               ...        done! (  0.1s)
Performing Cholesky decomposition & store         ...        done! (  0.2s)
Overall time for CPCM initialization              ...                 0.4s

----------------------------------------D-I-I-S--------------------------------------------
Iteration    Energy (Eh)           Delta-E    RMSDP     MaxDP     DIISErr   Damp  Time(sec)
-------------------------------------------------------------------------------------------
               ***  Starting incremental Fock matrix formation  ***
    1    -780.0934353231177738     0.00e+00  1.45e-03  1.21e-01  2.86e-01  0.700   9.8
    2    -780.2883567688024868    -1.95e-01  1.48e-03  1.36e-01  1.41e-01  0.700   5.5
                               ***Turning on AO-DIIS***
    3    -780.3880217421067300    -9.97e-02  6.59e-04  5.74e-02  5.49e-02  0.700   5.3
    4    -780.4483656762456576    -6.03e-02  1.04e-03  6.94e-02  4.19e-02  0.000   5.1
    5    -780.5787131287388547    -1.30e-01  2.45e-04  2.71e-02  7.48e-03  0.000   5.3
    6    -780.5791502040287924    -4.37e-04  1.11e-04  1.20e-02  3.48e-03  0.000   4.9
                              *** Initializing SOSCF ***
---------------------------------------S-O-S-C-F--------------------------------------
Iteration    Energy (Eh)           Delta-E    RMSDP     MaxDP     MaxGrad    Time(sec)
--------------------------------------------------------------------------------------
    7    -780.5792449672721887    -9.48e-05  5.17e-05  6.82e-03  6.72e-04     4.8
               *** Restarting incremental Fock matrix formation ***
    8    -780.5794115050312030    -1.67e-04  1.26e-04  7.77e-03  1.10e-03     9.6
    9    -780.5794357821841913    -2.43e-05  7.17e-05  8.59e-03  3.52e-04     7.4
   10    -780.5794401696559817    -4.39e-06  4.71e-05  2.47e-03  3.16e-04     7.4
   11    -780.5794432651264287    -3.10e-06  7.22e-06  6.66e-04  7.52e-05     6.9
   12    -780.5794433965784265    -1.31e-07  3.27e-06  2.28e-04  3.12e-05     6.1
   13    -780.5794434637100494    -6.71e-08  8.59e-07  5.19e-05  9.37e-06     5.4
   14    -780.5794434873550927    -2.36e-08  9.50e-07  8.82e-05  5.92e-06     5.0
   15    -780.5794434644476496     2.29e-08  1.42e-06  1.41e-04  1.22e-06     4.5
                  *** Gradient check signals convergence ***

               *****************************************************
               *                     SUCCESS                       *
               *           SCF CONVERGED AFTER  15 CYCLES          *
               *****************************************************

Recomputing exchange energy using gridx3       ... done (   14.851 sec)
Old exchange energy                            :    -52.718487087 Eh
New exchange energy                            :    -52.718521730 Eh
Exchange energy change after final integration :     -0.000034643 Eh
Total energy after final integration           :   -780.579478107 Eh
             **** ENERGY FILE WAS UPDATED (orca.en.tmp) ****

----------------
TOTAL SCF ENERGY
----------------

Total Energy       :       -780.57947810700671 Eh          -21240.64745 eV

Components:
Nuclear Repulsion  :       1125.78710322885308 Eh           30634.22449 eV
Electronic Energy  :      -1906.32128371527824 Eh          -51873.63933 eV
One Electron Energy:      -3292.91912928432930 Eh          -89604.88493 eV
Two Electron Energy:       1386.59784556905106 Eh           37731.24560 eV
CPCM Dielectric    :         -0.04526297802250 Eh              -1.23167 eV

Virial components:
Potential Energy   :      -1557.78195689687163 Eh          -42389.40208 eV
Kinetic Energy     :        777.20247878986504 Eh           21148.75463 eV
Virial Ratio       :          2.00434507018351

DFT components:
N(Alpha)           :       62.999981997189 electrons
N(Beta)            :       62.999981997189 electrons
N(Total)           :      125.999963994379 electrons
E(X)               :      -52.868346203291 Eh       
E(C)               :       -4.304847639468 Eh       
E(XC)              :      -57.173193842760 Eh       

CPCM Solvation Model Properties:
Surface-charge          :         -0.03297344790950
Corrected charge        :          0.00000000000000
Outlying charge corr.   :          0.00005873029315 Eh               0.00160 eV
Free-energy (cav+disp)  :  This term is not implemented in the current solvation scheme

---------------
SCF CONVERGENCE
---------------

  Last Energy change         ...   -2.2907e-08  Tolerance :   1.0000e-08
  Last MAX-Density change    ...    1.4121e-04  Tolerance :   1.0000e-07
  Last RMS-Density change    ...    1.4203e-06  Tolerance :   5.0000e-09
  Last DIIS Error            ...    6.7228e-04  Tolerance :   5.0000e-07
  Last Orbital Gradient      ...    1.2221e-06  Tolerance :   1.0000e-05
  Last Orbital Rotation      ...    8.3294e-06  Tolerance :   1.0000e-05


----------------
ORBITAL ENERGIES
----------------

  NO   OCC          E(Eh)            E(eV) 
   0   2.0000     -19.661381      -535.0134 
   1   2.0000     -14.883129      -404.9905 
   2   2.0000     -14.838217      -403.7684 
   3   2.0000     -14.799250      -402.7081 
   4   2.0000     -10.677220      -290.5419 
   5   2.0000     -10.649283      -289.7817 
   6   2.0000     -10.648532      -289.7613 
   7   2.0000     -10.643923      -289.6359 
   8   2.0000     -10.623155      -289.0707 
   9   2.0000     -10.602245      -288.5018 
  10   2.0000     -10.599594      -288.4296 
  11   2.0000     -10.597137      -288.3628 
  12   2.0000     -10.594537      -288.2920 
  13   2.0000     -10.594510      -288.2913 
  14   2.0000     -10.593997      -288.2773 
  15   2.0000     -10.593677      -288.2686 
  16   2.0000     -10.590546      -288.1834 
  17   2.0000     -10.590211      -288.1743 
  18   2.0000      -1.180441       -32.1214 
  19   2.0000      -1.146683       -31.2028 
  20   2.0000      -1.136650       -30.9298 
  21   2.0000      -0.989287       -26.9199 
  22   2.0000      -0.980342       -26.6764 
  23   2.0000      -0.909397       -24.7459 
  24   2.0000      -0.904901       -24.6236 
  25   2.0000      -0.881033       -23.9741 
  26   2.0000      -0.865710       -23.5572 
  27   2.0000      -0.822816       -22.3900 
  28   2.0000      -0.777139       -21.1470 
  29   2.0000      -0.758457       -20.6387 
  30   2.0000      -0.723971       -19.7002 
  31   2.0000      -0.706275       -19.2187 
  32   2.0000      -0.682297       -18.5662 
  33   2.0000      -0.637921       -17.3587 
  34   2.0000      -0.617470       -16.8022 
  35   2.0000      -0.607119       -16.5206 
  36   2.0000      -0.595505       -16.2045 
  37   2.0000      -0.577296       -15.7090 
  38   2.0000      -0.556603       -15.1459 
  39   2.0000      -0.554089       -15.0775 
  40   2.0000      -0.540853       -14.7174 
  41   2.0000      -0.533583       -14.5195 
  42   2.0000      -0.528151       -14.3717 
  43   2.0000      -0.513931       -13.9848 
  44   2.0000      -0.509473       -13.8635 
  45   2.0000      -0.500176       -13.6105 
  46   2.0000      -0.495040       -13.4707 
  47   2.0000      -0.487330       -13.2609 
  48   2.0000      -0.476221       -12.9586 
  49   2.0000      -0.471313       -12.8251 
  50   2.0000      -0.447991       -12.1905 
  51   2.0000      -0.446064       -12.1380 
  52   2.0000      -0.430015       -11.7013 
  53   2.0000      -0.427252       -11.6261 
  54   2.0000      -0.426753       -11.6125 
  55   2.0000      -0.412008       -11.2113 
  56   2.0000      -0.357657        -9.7323 
  57   2.0000      -0.333736        -9.0814 
  58   2.0000      -0.332497        -9.0477 
  59   2.0000      -0.307348        -8.3634 
  60   2.0000      -0.304205        -8.2778 
  61   2.0000      -0.299831        -8.1588 
  62   2.0000      -0.244000        -6.6396 
  63   0.0000      -0.050627        -1.3776 
  64   0.0000       0.007441         0.2025 
  65   0.0000       0.014098         0.3836 
  66   0.0000       0.024493         0.6665 
  67   0.0000       0.052940         1.4406 
  68   0.0000       0.079835         2.1724 
  69   0.0000       0.092038         2.5045 
  70   0.0000       0.103631         2.8199 
  71   0.0000       0.108941         2.9644 
  72   0.0000       0.112414         3.0589 
  73   0.0000       0.116438         3.1684 
*Only the first 10 virtual orbitals were printed.

                    ********************************
                    * MULLIKEN POPULATION ANALYSIS *
                    ********************************

-----------------------
MULLIKEN ATOMIC CHARGES
-----------------------
   0 N :   -0.029555
   1 C :   -0.009453
   2 C :   -0.270993
   3 C :    0.209029
   4 C :   -0.262324
   5 C :   -0.020247
   6 H :    0.200312
   7 H :    0.153600
   8 N :   -0.271399
   9 H :    0.156125
  10 H :    0.199862
  11 C :   -0.280408
  12 H :    0.165703
  13 H :    0.163907
  14 H :    0.165773
  15 N :   -0.086120
  16 C :   -0.198063
  17 C :    0.345092
  18 H :    0.112942
  19 O :   -0.474513
  20 C :    0.095512
  21 C :   -0.219187
  22 C :   -0.153356
  23 C :   -0.139741
  24 C :   -0.139258
  25 C :   -0.209520
  26 H :    0.161686
  27 H :    0.159304
  28 H :    0.161112
  29 H :    0.158337
  30 H :    0.155842
Sum of atomic charges:    0.0000000

--------------------------------
MULLIKEN REDUCED ORBITAL CHARGES
--------------------------------
  0 N s       :     3.428324  s :     3.428324
      pz      :     1.179828  p :     3.503662
      px      :     1.043847
      py      :     1.279987
      dz2     :     0.019741  d :     0.092009
      dxz     :     0.022537
      dyz     :     0.011481
      dx2y2   :     0.018932
      dxy     :     0.019319
      f0      :     0.000690  f :     0.005559
      f+1     :     0.000755
      f-1     :     0.000753
      f+2     :     0.001018
      f-2     :     0.000953
      f+3     :     0.000757
      f-3     :     0.000632

  1 C s       :     3.159409  s :     3.159409
      pz      :     0.857839  p :     2.720832
      px      :     1.011689
      py      :     0.851304
      dz2     :     0.025968  d :     0.117598
      dxz     :     0.029879
      dyz     :     0.011953
      dx2y2   :     0.027670
      dxy     :     0.022129
      f0      :     0.002083  f :     0.011613
      f+1     :     0.000929
      f-1     :     0.001843
      f+2     :     0.002373
      f-2     :     0.001681
      f+3     :     0.001231
      f-3     :     0.001474

  2 C s       :     3.253340  s :     3.253340
      pz      :     1.003539  p :     2.930494
      px      :     0.908335
      py      :     1.018620
      dz2     :     0.011354  d :     0.079212
      dxz     :     0.022693
      dyz     :     0.010844
      dx2y2   :     0.013861
      dxy     :     0.020458
      f0      :     0.000572  f :     0.007947
      f+1     :     0.001154
      f-1     :     0.000914
      f+2     :     0.001663
      f-2     :     0.001099
      f+3     :     0.001317
      f-3     :     0.001229

  3 C s       :     2.980487  s :     2.980487
      pz      :     0.843581  p :     2.632514
      px      :     0.958042
      py      :     0.830891
      dz2     :     0.026153  d :     0.163780
      dxz     :     0.047945
      dyz     :     0.016625
      dx2y2   :     0.028311
      dxy     :     0.044746
      f0      :     0.001614  f :     0.014190
      f+1     :     0.002193
      f-1     :     0.001212
      f+2     :     0.002523
      f-2     :     0.001921
      f+3     :     0.002597
      f-3     :     0.002130

  4 C s       :     3.252745  s :     3.252745
      pz      :     0.994354  p :     2.919648
      px      :     0.925300
      py      :     0.999994
      dz2     :     0.013982  d :     0.082189
      dxz     :     0.022382
      dyz     :     0.011075
      dx2y2   :     0.016760
      dxy     :     0.017990
      f0      :     0.000919  f :     0.007743
      f+1     :     0.000724
      f-1     :     0.001022
      f+2     :     0.001656
      f-2     :     0.001202
      f+3     :     0.001079
      f-3     :     0.001140

  5 C s       :     3.163796  s :     3.163796
      pz      :     0.918881  p :     2.727779
      px      :     0.865262
      py      :     0.943636
      dz2     :     0.016765  d :     0.117014
      dxz     :     0.036383
      dyz     :     0.010912
      dx2y2   :     0.017511
      dxy     :     0.035443
      f0      :     0.000980  f :     0.011658
      f+1     :     0.002203
      f-1     :     0.000949
      f+2     :     0.002256
      f-2     :     0.001794
      f+3     :     0.001933
      f-3     :     0.001543

  6 H s       :     0.776899  s :     0.776899
      pz      :     0.007288  p :     0.022789
      px      :     0.010747
      py      :     0.004754

  7 H s       :     0.823011  s :     0.823011
      pz      :     0.011035  p :     0.023389
      px      :     0.003440
      py      :     0.008914

  8 N s       :     3.534537  s :     3.534537
      pz      :     1.328087  p :     3.652543
      px      :     0.972007
      py      :     1.352448
      dz2     :     0.013951  d :     0.078489
      dxz     :     0.021854
      dyz     :     0.008547
      dx2y2   :     0.015086
      dxy     :     0.019051
      f0      :     0.000564  f :     0.005830
      f+1     :     0.001003
      f-1     :     0.000332
      f+2     :     0.001151
      f-2     :     0.000957
      f+3     :     0.000865
      f-3     :     0.000957

  9 H s       :     0.819804  s :     0.819804
      pz      :     0.008208  p :     0.024071
      px      :     0.010066
      py      :     0.005796

 10 H s       :     0.777353  s :     0.777353
      pz      :     0.010632  p :     0.022785
      px      :     0.003540
      py      :     0.008613

 11 C s       :     3.286724  s :     3.286724
      pz      :     1.087266  p :     2.912763
      px      :     0.749554
      py      :     1.075943
      dz2     :     0.007891  d :     0.074485
      dxz     :     0.022601
      dyz     :     0.008908
      dx2y2   :     0.016749
      dxy     :     0.018336
      f0      :     0.000577  f :     0.006436
      f+1     :     0.001260
      f-1     :     0.000195
      f+2     :     0.001460
      f-2     :     0.000374
      f+3     :     0.001129
      f-3     :     0.001441

 12 H s       :     0.812414  s :     0.812414
      pz      :     0.010862  p :     0.021883
      px      :     0.006886
      py      :     0.004135

 13 H s       :     0.814329  s :     0.814329
      pz      :     0.008491  p :     0.021765
      px      :     0.005162
      py      :     0.008111

 14 H s       :     0.812350  s :     0.812350
      pz      :     0.005842  p :     0.021877
      px      :     0.003119
      py      :     0.012916

 15 N s       :     3.582775  s :     3.582775
      pz      :     1.229222  p :     3.406539
      px      :     1.005305
      py      :     1.172011
      dz2     :     0.015049  d :     0.090521
      dxz     :     0.024760
      dyz     :     0.008363
      dx2y2   :     0.015278
      dxy     :     0.027072
      f0      :     0.000678  f :     0.006286
      f+1     :     0.001227
      f-1     :     0.000282
      f+2     :     0.001160
      f-2     :     0.000875
      f+3     :     0.001059
      f-3     :     0.001005

 16 C s       :     3.275843  s :     3.275843
      pz      :     0.977662  p :     2.818096
      px      :     0.848686
      py      :     0.991748
      dz2     :     0.009630  d :     0.092865
      dxz     :     0.031318
      dyz     :     0.012334
      dx2y2   :     0.014961
      dxy     :     0.024622
      f0      :     0.000984  f :     0.011258
      f+1     :     0.001603
      f-1     :     0.000965
      f+2     :     0.002299
      f-2     :     0.001290
      f+3     :     0.002136
      f-3     :     0.001980

 17 C s       :     3.062551  s :     3.062551
      pz      :     0.758826  p :     2.366736
      px      :     0.894685
      py      :     0.713225
      dz2     :     0.047496  d :     0.206842
      dxz     :     0.068370
      dyz     :     0.026408
      dx2y2   :     0.023440
      dxy     :     0.041129
      f0      :     0.003706  f :     0.018780
      f+1     :     0.003678
      f-1     :     0.002267
      f+2     :     0.003017
      f-2     :     0.003184
      f+3     :     0.001566
      f-3     :     0.001362

 18 H s       :     0.863565  s :     0.863565
      pz      :     0.011070  p :     0.023493
      px      :     0.003610
      py      :     0.008813

 19 O s       :     3.812661  s :     3.812661
      pz      :     1.388142  p :     4.628694
      px      :     1.831996
      py      :     1.408556
      dz2     :     0.010429  d :     0.031254
      dxz     :     0.006115
      dyz     :     0.008868
      dx2y2   :     0.003325
      dxy     :     0.002517
      f0      :     0.000505  f :     0.001903
      f+1     :     0.000282
      f-1     :     0.000396
      f+2     :     0.000304
      f-2     :     0.000267
      f+3     :     0.000068
      f-3     :     0.000081

 20 C s       :     3.180080  s :     3.180080
      pz      :     0.833275  p :     2.596531
      px      :     0.805146
      py      :     0.958110
      dz2     :     0.032637  d :     0.117599
      dxz     :     0.030512
      dyz     :     0.024380
      dx2y2   :     0.015062
      dxy     :     0.015009
      f0      :     0.001818  f :     0.010277
      f+1     :     0.002317
      f-1     :     0.001120
      f+2     :     0.001460
      f-2     :     0.001342
      f+3     :     0.001064
      f-3     :     0.001155

 21 C s       :     3.236731  s :     3.236731
      pz      :     0.949502  p :     2.882280
      px      :     0.992067
      py      :     0.940711
      dz2     :     0.019133  d :     0.092203
      dxz     :     0.031918
      dyz     :     0.013907
      dx2y2   :     0.012686
      dxy     :     0.014559
      f0      :     0.001373  f :     0.007972
      f+1     :     0.001789
      f-1     :     0.001053
      f+2     :     0.001279
      f-2     :     0.000411
      f+3     :     0.000933
      f-3     :     0.001133

 22 C s       :     3.188917  s :     3.188917
      pz      :     0.988095  p :     2.868650
      px      :     0.915709
      py      :     0.964846
      dz2     :     0.020947  d :     0.087887
      dxz     :     0.026222
      dyz     :     0.008283
      dx2y2   :     0.012715
      dxy     :     0.019720
      f0      :     0.001329  f :     0.007902
      f+1     :     0.001538
      f-1     :     0.000523
      f+2     :     0.001117
      f-2     :     0.000997
      f+3     :     0.001039
      f-3     :     0.001359

 23 C s       :     3.195990  s :     3.195990
      pz      :     0.914131  p :     2.846704
      px      :     0.997995
      py      :     0.934577
      dz2     :     0.025576  d :     0.089239
      dxz     :     0.024942
      dyz     :     0.020711
      dx2y2   :     0.009665
      dxy     :     0.008344
      f0      :     0.001563  f :     0.007808
      f+1     :     0.001716
      f-1     :     0.001137
      f+2     :     0.000993
      f-2     :     0.001036
      f+3     :     0.000635
      f-3     :     0.000728

 24 C s       :     3.184831  s :     3.184831
      pz      :     0.953381  p :     2.858416
      px      :     0.945902
      py      :     0.959133
      dz2     :     0.019309  d :     0.088171
      dxz     :     0.030475
      dyz     :     0.013191
      dx2y2   :     0.012286
      dxy     :     0.012910
      f0      :     0.001354  f :     0.007839
      f+1     :     0.001714
      f-1     :     0.001078
      f+2     :     0.001266
      f-2     :     0.000381
      f+3     :     0.000970
      f-3     :     0.001075

 25 C s       :     3.233191  s :     3.233191
      pz      :     1.006926  p :     2.876095
      px      :     0.933169
      py      :     0.936000
      dz2     :     0.022201  d :     0.092261
      dxz     :     0.027024
      dyz     :     0.008457
      dx2y2   :     0.012954
      dxy     :     0.021625
      f0      :     0.001271  f :     0.007974
      f+1     :     0.001600
      f-1     :     0.000499
      f+2     :     0.001106
      f-2     :     0.001059
      f+3     :     0.001088
      f-3     :     0.001352

 26 H s       :     0.814932  s :     0.814932
      pz      :     0.009991  p :     0.023382
      px      :     0.009138
      py      :     0.004253

 27 H s       :     0.817806  s :     0.817806
      pz      :     0.013989  p :     0.022890
      px      :     0.004039
      py      :     0.004862

 28 H s       :     0.816140  s :     0.816140
      pz      :     0.004009  p :     0.022749
      px      :     0.013975
      py      :     0.004764

 29 H s       :     0.818808  s :     0.818808
      pz      :     0.009362  p :     0.022856
      px      :     0.009137
      py      :     0.004357

 30 H s       :     0.820948  s :     0.820948
      pz      :     0.014071  p :     0.023210
      px      :     0.004334
      py      :     0.004804


                     *******************************
                     * LOEWDIN POPULATION ANALYSIS *
                     *******************************

----------------------
LOEWDIN ATOMIC CHARGES
----------------------
   0 N :    0.236831
   1 C :   -0.119308
   2 C :   -0.121914
   3 C :   -0.244769
   4 C :   -0.130676
   5 C :   -0.117594
   6 H :    0.165714
   7 H :    0.159023
   8 N :   -0.041750
   9 H :    0.155963
  10 H :    0.165674
  11 C :   -0.224228
  12 H :    0.133023
  13 H :    0.128603
  14 H :    0.132976
  15 N :    0.074436
  16 C :   -0.264310
  17 C :   -0.300319
  18 H :    0.128750
  19 O :    0.029551
  20 C :   -0.125612
  21 C :   -0.096408
  22 C :   -0.139437
  23 C :   -0.125624
  24 C :   -0.138661
  25 C :   -0.089379
  26 H :    0.156649
  27 H :    0.152519
  28 H :    0.152668
  29 H :    0.152089
  30 H :    0.155523

-------------------------------
LOEWDIN REDUCED ORBITAL CHARGES
-------------------------------
  0 N s       :     2.854126  s :     2.854126
      pz      :     1.198282  p :     3.556271
      px      :     1.144556
      py      :     1.213433
      dz2     :     0.068914  d :     0.330168
      dxz     :     0.083279
      dyz     :     0.044766
      dx2y2   :     0.067010
      dxy     :     0.066199
      f0      :     0.002559  f :     0.022603
      f+1     :     0.003908
      f-1     :     0.002437
      f+2     :     0.003306
      f-2     :     0.004017
      f+3     :     0.003610
      f-3     :     0.002767

  1 C s       :     2.761033  s :     2.761033
      pz      :     0.885639  p :     2.819023
      px      :     1.061259
      py      :     0.872125
      dz2     :     0.090125  d :     0.475749
      dxz     :     0.131570
      dyz     :     0.066518
      dx2y2   :     0.094585
      dxy     :     0.092951
      f0      :     0.012540  f :     0.063503
      f+1     :     0.006475
      f-1     :     0.009335
      f+2     :     0.009493
      f-2     :     0.009450
      f+3     :     0.007611
      f-3     :     0.008599

  2 C s       :     2.759162  s :     2.759162
      pz      :     0.964489  p :     2.963102
      px      :     1.047459
      py      :     0.951154
      dz2     :     0.053230  d :     0.357815
      dxz     :     0.091498
      dyz     :     0.047473
      dx2y2   :     0.088267
      dxy     :     0.077346
      f0      :     0.003753  f :     0.041836
      f+1     :     0.007829
      f-1     :     0.002988
      f+2     :     0.006074
      f-2     :     0.006756
      f+3     :     0.008231
      f-3     :     0.006204

  3 C s       :     2.718529  s :     2.718529
      pz      :     0.934423  p :     2.777657
      px      :     0.981895
      py      :     0.861339
      dz2     :     0.103780  d :     0.668679
      dxz     :     0.193609
      dyz     :     0.073105
      dx2y2   :     0.128175
      dxy     :     0.170010
      f0      :     0.010400  f :     0.079904
      f+1     :     0.013912
      f-1     :     0.005439
      f+2     :     0.010487
      f-2     :     0.013079
      f+3     :     0.015034
      f-3     :     0.011554

  4 C s       :     2.759968  s :     2.759968
      pz      :     0.972916  p :     2.973571
      px      :     1.040269
      py      :     0.960386
      dz2     :     0.053415  d :     0.355316
      dxz     :     0.107026
      dyz     :     0.046308
      dx2y2   :     0.068892
      dxy     :     0.079676
      f0      :     0.005689  f :     0.041821
      f+1     :     0.005120
      f-1     :     0.005041
      f+2     :     0.006541
      f-2     :     0.006153
      f+3     :     0.006797
      f-3     :     0.006480

  5 C s       :     2.761049  s :     2.761049
      pz      :     0.905265  p :     2.813938
      px      :     1.012029
      py      :     0.896643
      dz2     :     0.065917  d :     0.479089
      dxz     :     0.138068
      dyz     :     0.053781
      dx2y2   :     0.099611
      dxy     :     0.121713
      f0      :     0.006468  f :     0.063518
      f+1     :     0.014127
      f-1     :     0.003565
      f+2     :     0.009089
      f-2     :     0.010357
      f+3     :     0.012325
      f-3     :     0.007587

  6 H s       :     0.772803  s :     0.772803
      pz      :     0.019829  p :     0.061483
      px      :     0.027871
      py      :     0.013783

  7 H s       :     0.779710  s :     0.779710
      pz      :     0.027827  p :     0.061267
      px      :     0.010374
      py      :     0.023066

  8 N s       :     3.077197  s :     3.077197
      pz      :     1.304400  p :     3.669182
      px      :     1.081345
      py      :     1.283437
      dz2     :     0.041578  d :     0.268524
      dxz     :     0.076259
      dyz     :     0.025554
      dx2y2   :     0.064112
      dxy     :     0.061021
      f0      :     0.002350  f :     0.026848
      f+1     :     0.005349
      f-1     :     0.001604
      f+2     :     0.004251
      f-2     :     0.005889
      f+3     :     0.004187
      f-3     :     0.003219

  9 H s       :     0.780664  s :     0.780664
      pz      :     0.021815  p :     0.063373
      px      :     0.025213
      py      :     0.016344

 10 H s       :     0.772989  s :     0.772989
      pz      :     0.027846  p :     0.061338
      px      :     0.010375
      py      :     0.023116

 11 C s       :     2.831498  s :     2.831498
      pz      :     1.091917  p :     3.047948
      px      :     0.870724
      py      :     1.085306
      dz2     :     0.031012  d :     0.305811
      dxz     :     0.090952
      dyz     :     0.039121
      dx2y2   :     0.077558
      dxy     :     0.067168
      f0      :     0.004359  f :     0.038972
      f+1     :     0.007241
      f-1     :     0.001894
      f+2     :     0.005302
      f-2     :     0.003181
      f+3     :     0.007805
      f-3     :     0.009190

 12 H s       :     0.803948  s :     0.803948
      pz      :     0.032008  p :     0.063029
      px      :     0.017710
      py      :     0.013310

 13 H s       :     0.808441  s :     0.808441
      pz      :     0.024515  p :     0.062956
      px      :     0.014269
      py      :     0.024172

 14 H s       :     0.803993  s :     0.803993
      pz      :     0.017769  p :     0.063031
      px      :     0.009080
      py      :     0.036182

 15 N s       :     3.067310  s :     3.067310
      pz      :     1.232674  p :     3.515569
      px      :     1.148045
      py      :     1.134850
      dz2     :     0.044704  d :     0.313551
      dxz     :     0.091239
      dyz     :     0.026491
      dx2y2   :     0.064358
      dxy     :     0.086759
      f0      :     0.002897  f :     0.029134
      f+1     :     0.006574
      f-1     :     0.001488
      f+2     :     0.003998
      f-2     :     0.005636
      f+3     :     0.005478
      f-3     :     0.003063

 16 C s       :     2.800004  s :     2.800004
      pz      :     0.990775  p :     2.954093
      px      :     0.995269
      py      :     0.968049
      dz2     :     0.055348  d :     0.449090
      dxz     :     0.141747
      dyz     :     0.049795
      dx2y2   :     0.098732
      dxy     :     0.103468
      f0      :     0.006633  f :     0.061124
      f+1     :     0.010306
      f-1     :     0.003485
      f+2     :     0.009322
      f-2     :     0.009075
      f+3     :     0.012103
      f-3     :     0.010200

 17 C s       :     2.743907  s :     2.743907
      pz      :     0.902718  p :     2.665653
      px      :     0.999092
      py      :     0.763843
      dz2     :     0.181099  d :     0.778803
      dxz     :     0.234090
      dyz     :     0.128070
      dx2y2   :     0.100605
      dxy     :     0.134939
      f0      :     0.020282  f :     0.111956
      f+1     :     0.023663
      f-1     :     0.016093
      f+2     :     0.014293
      f-2     :     0.019711
      f+3     :     0.009574
      f-3     :     0.008341

 18 H s       :     0.808096  s :     0.808096
      pz      :     0.029412  p :     0.063154
      px      :     0.009729
      py      :     0.024013

 19 O s       :     3.395220  s :     3.395220
      pz      :     1.456430  p :     4.502291
      px      :     1.668539
      py      :     1.377322
      dz2     :     0.018354  d :     0.067069
      dxz     :     0.017120
      dyz     :     0.019877
      dx2y2   :     0.005125
      dxy     :     0.006593
      f0      :     0.000986  f :     0.005869
      f+1     :     0.000944
      f-1     :     0.001656
      f+2     :     0.000845
      f-2     :     0.001118
      f+3     :     0.000173
      f-3     :     0.000145

 20 C s       :     2.705551  s :     2.705551
      pz      :     1.037352  p :     2.876331
      px      :     0.969192
      py      :     0.869788
      dz2     :     0.137859  d :     0.488777
      dxz     :     0.148087
      dyz     :     0.080497
      dx2y2   :     0.069362
      dxy     :     0.052972
      f0      :     0.011089  f :     0.054953
      f+1     :     0.014508
      f-1     :     0.004446
      f+2     :     0.007977
      f-2     :     0.008041
      f+3     :     0.004661
      f-3     :     0.004230

 21 C s       :     2.755390  s :     2.755390
      pz      :     1.010686  p :     2.908660
      px      :     1.027800
      py      :     0.870174
      dz2     :     0.082669  d :     0.389170
      dxz     :     0.159143
      dyz     :     0.048128
      dx2y2   :     0.050424
      dxy     :     0.048806
      f0      :     0.009183  f :     0.043189
      f+1     :     0.010183
      f-1     :     0.005698
      f+2     :     0.005886
      f-2     :     0.002807
      f+3     :     0.004720
      f-3     :     0.004711

 22 C s       :     2.762251  s :     2.762251
      pz      :     0.998293  p :     2.946014
      px      :     1.056438
      py      :     0.891284
      dz2     :     0.108040  d :     0.387743
      dxz     :     0.116240
      dyz     :     0.025820
      dx2y2   :     0.067849
      dxy     :     0.069795
      f0      :     0.007342  f :     0.043428
      f+1     :     0.010418
      f-1     :     0.002021
      f+2     :     0.007219
      f-2     :     0.006280
      f+3     :     0.005553
      f-3     :     0.004595

 23 C s       :     2.764957  s :     2.764957
      pz      :     1.061685  p :     2.925274
      px      :     0.997683
      py      :     0.865907
      dz2     :     0.128654  d :     0.391801
      dxz     :     0.115487
      dyz     :     0.074273
      dx2y2   :     0.046440
      dxy     :     0.026947
      f0      :     0.009848  f :     0.043591
      f+1     :     0.011628
      f-1     :     0.004486
      f+2     :     0.006311
      f-2     :     0.006664
      f+3     :     0.002525
      f-3     :     0.002128

 24 C s       :     2.762234  s :     2.762234
      pz      :     1.025340  p :     2.945054
      px      :     1.025564
      py      :     0.894150
      dz2     :     0.083738  d :     0.387938
      dxz     :     0.162968
      dyz     :     0.046118
      dx2y2   :     0.049484
      dxy     :     0.045629
      f0      :     0.009439  f :     0.043435
      f+1     :     0.010340
      f-1     :     0.005578
      f+2     :     0.005858
      f-2     :     0.002886
      f+3     :     0.004763
      f-3     :     0.004570

 25 C s       :     2.755841  s :     2.755841
      pz      :     0.994971  p :     2.902429
      px      :     1.043332
      py      :     0.864125
      dz2     :     0.103441  d :     0.387703
      dxz     :     0.116163
      dyz     :     0.027433
      dx2y2   :     0.067038
      dxy     :     0.073627
      f0      :     0.007016  f :     0.043406
      f+1     :     0.010304
      f-1     :     0.002065
      f+2     :     0.007114
      f-2     :     0.006714
      f+3     :     0.005586
      f-3     :     0.004608

 26 H s       :     0.782405  s :     0.782405
      pz      :     0.024890  p :     0.060947
      px      :     0.023369
      py      :     0.012687

 27 H s       :     0.787690  s :     0.787690
      pz      :     0.034016  p :     0.059791
      px      :     0.011855
      py      :     0.013920

 28 H s       :     0.787752  s :     0.787752
      pz      :     0.011899  p :     0.059580
      px      :     0.034130
      py      :     0.013551

 29 H s       :     0.788229  s :     0.788229
      pz      :     0.023763  p :     0.059683
      px      :     0.023154
      py      :     0.012766

 30 H s       :     0.783674  s :     0.783674
      pz      :     0.034626  p :     0.060802
      px      :     0.012383
      py      :     0.013794


                      *****************************
                      * MAYER POPULATION ANALYSIS *
                      *****************************

  NA   - Mulliken gross atomic population
  ZA   - Total nuclear charge
  QA   - Mulliken gross atomic charge
  VA   - Mayer's total valence
  BVA  - Mayer's bonded valence
  FA   - Mayer's free valence

  ATOM       NA         ZA         QA         VA         BVA        FA
  0 N      7.0296     7.0000    -0.0296     3.3757     3.3757    -0.0000
  1 C      6.0095     6.0000    -0.0095     3.8918     3.8918     0.0000
  2 C      6.2710     6.0000    -0.2710     3.9702     3.9702     0.0000
  3 C      5.7910     6.0000     0.2090     4.1093     4.1093     0.0000
  4 C      6.2623     6.0000    -0.2623     3.9085     3.9085    -0.0000
  5 C      6.0202     6.0000    -0.0202     3.8901     3.8901    -0.0000
  6 H      0.7997     1.0000     0.2003     0.9537     0.9537     0.0000
  7 H      0.8464     1.0000     0.1536     0.9997     0.9997     0.0000
  8 N      7.2714     7.0000    -0.2714     2.7882     2.7882     0.0000
  9 H      0.8439     1.0000     0.1561     1.0232     1.0232    -0.0000
 10 H      0.8001     1.0000     0.1999     0.9546     0.9546    -0.0000
 11 C      6.2804     6.0000    -0.2804     3.8012     3.8012    -0.0000
 12 H      0.8343     1.0000     0.1657     0.9576     0.9576    -0.0000
 13 H      0.8361     1.0000     0.1639     0.9535     0.9535    -0.0000
 14 H      0.8342     1.0000     0.1658     0.9574     0.9574     0.0000
 15 N      7.0861     7.0000    -0.0861     2.8794     2.8794     0.0000
 16 C      6.1981     6.0000    -0.1981     4.0212     4.0212     0.0000
 17 C      5.6549     6.0000     0.3451     3.9208     3.9208    -0.0000
 18 H      0.8871     1.0000     0.1129     1.0158     1.0158     0.0000
 19 O      8.4745     8.0000    -0.4745     1.9949     1.9949     0.0000
 20 C      5.9045     6.0000     0.0955     3.5054     3.5054    -0.0000
 21 C      6.2192     6.0000    -0.2192     3.9556     3.9556     0.0000
 22 C      6.1534     6.0000    -0.1534     3.8991     3.8991     0.0000
 23 C      6.1397     6.0000    -0.1397     3.9034     3.9034     0.0000
 24 C      6.1393     6.0000    -0.1393     3.8771     3.8771    -0.0000
 25 C      6.2095     6.0000    -0.2095     3.9560     3.9560    -0.0000
 26 H      0.8383     1.0000     0.1617     0.9706     0.9706     0.0000
 27 H      0.8407     1.0000     0.1593     0.9645     0.9645    -0.0000
 28 H      0.8389     1.0000     0.1611     0.9623     0.9623    -0.0000
 29 H      0.8417     1.0000     0.1583     0.9647     0.9647    -0.0000
 30 H      0.8442     1.0000     0.1558     0.9883     0.9883     0.0000

  Mayer bond orders larger than 0.100000
B(  0-N ,  1-C ) :   1.2078 B(  0-N ,  5-C ) :   1.2209 B(  0-N , 11-C ) :   0.8860 
B(  1-C ,  2-C ) :   1.6273 B(  1-C ,  6-H ) :   0.9374 B(  2-C ,  3-C ) :   1.2199 
B(  2-C ,  7-H ) :   0.9607 B(  3-C ,  4-C ) :   1.1756 B(  3-C ,  8-N ) :   1.5573 
B(  4-C ,  5-C ) :   1.6136 B(  4-C ,  9-H ) :   0.9517 B(  5-C , 10-H ) :   0.9285 
B(  8-N , 15-N ) :   0.9778 B( 11-C , 12-H ) :   0.9633 B( 11-C , 13-H ) :   0.9619 
B( 11-C , 14-H ) :   0.9628 B( 15-N , 16-C ) :   1.8038 B( 16-C , 17-C ) :   1.0842 
B( 16-C , 18-H ) :   0.9757 B( 17-C , 19-O ) :   1.9104 B( 17-C , 20-C ) :   0.9371 
B( 19-O , 20-C ) :  -0.1013 B( 20-C , 21-C ) :   1.3598 B( 20-C , 25-C ) :   1.3412 
B( 21-C , 22-C ) :   1.4404 B( 21-C , 26-H ) :   0.9596 B( 22-C , 23-C ) :   1.4065 
B( 22-C , 27-H ) :   0.9737 B( 23-C , 24-C ) :   1.3883 B( 23-C , 28-H ) :   0.9694 
B( 24-C , 25-C ) :   1.4456 B( 24-C , 29-H ) :   0.9760 B( 25-C , 30-H ) :   0.9642 


-------
TIMINGS
-------

Total SCF time: 0 days 0 hours 1 min 49 sec 

Total time                  ....     109.413 sec
Sum of individual times     ....     109.436 sec  (100.0%)

SCF preparation             ....       1.204 sec  (  1.1%)
Fock matrix formation       ....     104.371 sec  ( 95.4%)
  Startup                   ....       0.094 sec  (  0.1% of F)
  Split-RI-J                ....       8.269 sec  (  7.9% of F)
  Chain of spheres X        ....      75.174 sec  ( 72.0% of F)
  XC integration            ....       8.706 sec  (  8.3% of F)
    XC Preparation          ....       0.000 sec  (  0.0% of XC)
    Basis function eval.    ....       2.253 sec  ( 25.9% of XC)
    Density eval.           ....       2.427 sec  ( 27.9% of XC)
    XC-Functional eval.     ....       0.125 sec  (  1.4% of XC)
    XC-Potential eval.      ....       3.375 sec  ( 38.8% of XC)
  CPCM terms                ....      11.777 sec  ( 11.3% of F)
Diagonalization             ....       0.000 sec  (  0.0%)
Density matrix formation    ....       0.316 sec  (  0.3%)
Total Energy calculation    ....       0.195 sec  (  0.2%)
Population analysis         ....       0.133 sec  (  0.1%)
Orbital Transformation      ....       0.323 sec  (  0.3%)
Orbital Orthonormalization  ....       0.000 sec  (  0.0%)
DIIS solution               ....       1.715 sec  (  1.6%)
SOSCF solution              ....       1.161 sec  (  1.1%)
Finished LeanSCF after 109.7 sec

Maximum memory used throughout the entire LEANSCF-calculation: 80.1 MB


           ************************************************************
           *        Program running with 8 parallel MPI-processes     *
           *              working on a common directory               *
           ************************************************************

------------------------------------------------------------------------------
                         ORCA PROPERTY INTEGRAL CALCULATIONS
------------------------------------------------------------------------------

GBWName                                   ... orca.gbw
Number of atoms                           ...     31
Number of basis functions                 ...    636
Max core memory                           ...   1024 MB

Dipole integrals                          ... YES
Quadrupole integrals                      ...  NO
Linear momentum integrals                 ... YES
Angular momentum integrals                ... YES
Higher moments length integrals           ...  NO
Higher moments velocity integrals         ...  NO
Kinetic energy integrals                  ...  NO
GIAO right hand sides                     ...  NO
GIAO dipole derivative integrals          ...  NO
SOC integrals                             ...  NO
EPR diamagnetic integrals (GIAO)          ...  NO
EPR gauge integrals                       ...  NO
Field gradient integrals                  ...  NO (   0 nuclei)
Spin-dipole/Fermi contact integrals       ...  NO (   0 nuclei)
Contact density integrals                 ...  NO (   0 nuclei)
Nucleus-orbit integrals                   ...  NO (   0 nuclei)
Geometric perturbations                   ...  NO (  31 nuclei)

Choice of electric origin   ... Center of mass
Position of electric origin ... ( -0.0000,  0.0000,  0.0000) 
Choice of magnetic origin   ... GIAO
Position of magnetic origin ... (  0.0000,  0.0000,  0.0000) 

Calculating integrals                     ... Electric Dipole (Length)     done (  0.0 sec)
Calculating integrals                     ... Linear Momentum              done (  0.1 sec)
Calculating integrals                     ... Angular Momentum  (ElOri)    done (  0.1 sec)

Property integrals calculated in   0.2 sec

Maximum memory used throughout the entire PROPINT-calculation: 51.6 MB


           ************************************************************
           *        Program running with 8 parallel MPI-processes     *
           *              working on a common directory               *
           ************************************************************
------------------------------------------------------------------------------
                          ORCA TD-DFT CALCULATION
------------------------------------------------------------------------------

Input orbitals are from        ... orca.gbw
CI-vector output               ... orca.cis
Solver                         ... FN-2001
Tamm-Dancoff approximation     ... deactivated
RPA-Integral strategy          ... AO-integrals
Integral handling              ... AO integral Direct
Max. core memory used          ... 512 MB
Reference state                ... RHF
Generation of triplets         ... off
Follow IRoot                   ... off
Number of operators            ... 1
Orbital ranges used for CIS calculation:
 Operator 0:  Orbitals  18... 62  to  63...635
XAS localization array:
 Operator 0:  Orbitals  -1... -1

-------------------
XC-INTEGRATION GRID
-------------------

General Integration Accuracy     IntAcc      ... 3.467
Radial Grid Type                 RadialGrid  ... OptM3 with GC (2021)
Angular Grid (max. ang.)         AngularGrid ... 1 (Lebedev-50)
Angular grid pruning method      GridPruning ... 4 (adaptive)
Weight generation scheme         WeightScheme... mBecke (2022)
Basis function cutoff            BFCut       ... 1.0000e-11
Integration weight cutoff        WCut        ... 1.0000e-14
Partially contracted basis set               ... off
Rotationally invariant grid construction     ... off
Angular grids for H and He will be reduced by one unit

Total number of grid points                  ...    22045
Total number of batches                      ...      358
Average number of points per batch           ...       61
Average number of grid points per atom       ...      711

---------------------
COSX-INTEGRATION GRID
---------------------

General Integration Accuracy     IntAcc      ... 3.067
Radial Grid Type                 RadialGrid  ... OptM3 with GC (2021)
Angular Grid (max. ang.)         AngularGrid ... 1 (Lebedev-50)
Angular grid pruning method      GridPruning ... 4 (adaptive)
Weight generation scheme         WeightScheme... mBecke (2022)
Basis function cutoff            BFCut       ... 1.0000e-11
Integration weight cutoff        WCut        ... 1.0000e-14
Partially contracted basis set               ... on
Rotationally invariant grid construction     ... off
Angular grids for H and He will be reduced by one unit

Total number of grid points                  ...    10131
Total number of batches                      ...       98
Average number of points per batch           ...      103
Average number of grid points per atom       ...      327

---------------
TD-DFT XC SETUP
---------------

DFT calculation                         ... on
Name of the grid file                   ... orca.grid_cis.tmp
RI-approximation                        ... on
Aux-basis dimension                     ... 0
Exchange functional (TD-DFT)            ... B88
   X-Alpha parameter    XAlpha (TD-DFT) ...  0.666667
   Becke's b parameter  XBeta (TD-DFT)  ...  0.004200
Correlation functional (TD-DFT)         ... LYP
Hybrid DFT                              ... on
   Exchange mixing (TD-DFT)             ...  0.500
   GGA exch. scaling (TD-DFT)           ...  0.500
   GGA corr. scaling (TD-DFT)           ...  1.000

Building densities             ... done
Calculating rho(r) on the grid ... done
Building xc-kernel on the grid ... done
                    *** TD-DFT CALCULATION INITIALIZED ***

---------------------------------
    LR-CPCM (non-equilibrium)
---------------------------------

Setting up LR-CPCM             ... done

-------------------
RPA-DIAGONALIZATION
-------------------

Dimension of the (A+B)(A-B) eigenvalue problem ...  25785
Number of roots to be determined               ...     40
Maximum size of the expansion space            ...   1200
Convergence tolerance for the residual         ...    2.500e-07
Convergence tolerance for the energies         ...    2.500e-07
Orthogonality tolerance                        ...    1.000e-14
Constructing the preconditioner                ... o.k.
Building the initial guess                     ... o.k.
Number of trial vectors determined             ...   1200


                       ****Iteration    0****
   Time for iteration     :  TOTAL=113.3 TRAFO=1.3 RIJ=9.9 COSX=48.4 XC=17.9 CPCM=34.7
   Size of expansion space: 120
   Lowest Energy          :     0.137519674084
   Maximum Energy change  :     0.312853093337 (vector 39)
   Maximum residual norm  :     0.074382714087

                       ****Iteration    1****
   Time for iteration     :  TOTAL=40.4 TRAFO=0.5 RIJ=3.6 COSX=16.9 XC=6.4 CPCM=12.6
   Size of expansion space: 160
   Lowest Energy          :     0.124016732579
   Maximum Energy change  :     0.017513951509 (vector 14)
   Maximum residual norm  :     0.006471828090

                       ****Iteration    2****
   Time for iteration     :  TOTAL=39.8 TRAFO=0.4 RIJ=3.5 COSX=16.5 XC=6.4 CPCM=12.6
   Size of expansion space: 200
   Lowest Energy          :     0.123172361780
   Maximum Energy change  :     0.004246845206 (vector 36)
   Maximum residual norm  :     0.001144114024

                       ****Iteration    3****
   Time for iteration     :  TOTAL=39.7 TRAFO=0.4 RIJ=3.6 COSX=16.6 XC=6.4 CPCM=12.3
   Size of expansion space: 240
   Lowest Energy          :     0.122894680935
   Maximum Energy change  :     0.000816373312 (vector 37)
   Maximum residual norm  :     0.000443157571

                       ****Iteration    4****
   Time for iteration     :  TOTAL=40.0 TRAFO=0.5 RIJ=3.6 COSX=17.1 XC=6.3 CPCM=12.2
   Size of expansion space: 280
   Lowest Energy          :     0.122855330359
   Maximum Energy change  :     0.002453502365 (vector 38)
   Maximum residual norm  :     0.000850301493

                       ****Iteration    5****
   Time for iteration     :  TOTAL=39.4 TRAFO=0.5 RIJ=3.8 COSX=16.4 XC=6.3 CPCM=12.2
   Size of expansion space: 320
   Lowest Energy          :     0.122853582891
   Maximum Energy change  :     0.001177017992 (vector 37)
   Maximum residual norm  :     0.000225957214

                       ****Iteration    6****
   Time for iteration     :  TOTAL=40.4 TRAFO=0.4 RIJ=3.5 COSX=16.2 XC=6.3 CPCM=13.6
   Size of expansion space: 360
   Lowest Energy          :     0.122852632653
   Maximum Energy change  :     0.000167339032 (vector 37)
   Maximum residual norm  :     0.000031579176

                       ****Iteration    7****
   Time for iteration     :  TOTAL=40.6 TRAFO=0.5 RIJ=3.8 COSX=17.2 XC=6.5 CPCM=12.3
   Size of expansion space: 400
   Lowest Energy          :     0.122852589357
   Maximum Energy change  :     0.000017139210 (vector 37)
   Maximum residual norm  :     0.000006804123

                       ****Iteration    8****
   Time for iteration     :  TOTAL=40.2 TRAFO=0.4 RIJ=3.6 COSX=16.9 XC=6.4 CPCM=12.6
   Size of expansion space: 440
   Lowest Energy          :     0.122852579842
   Maximum Energy change  :     0.000003667854 (vector 37)
   Maximum residual norm  :     0.000001632636

                       ****Iteration    9****
   Time for iteration     :  TOTAL=39.2 TRAFO=0.4 RIJ=3.5 COSX=16.5 XC=6.3 CPCM=12.2
   Size of expansion space: 480
   Lowest Energy          :     0.122852579097
   Maximum Energy change  :     0.000000791950 (vector 37)
   Maximum residual norm  :     0.000000282825

                       ****Iteration   10****
   Time for iteration     :  TOTAL=39.9 TRAFO=0.4 RIJ=3.6 COSX=16.7 XC=6.5 CPCM=12.4
   Size of expansion space: 520
   Lowest Energy          :     0.122852579020
   Maximum Energy change  :     0.000000134344 (vector 37)

         *** CONVERGENCE OF ENERGIES REACHED ***

Storing the converged CI vectors               ... orca.cis1

                 *** DAVIDSON DONE ***

Total time for solving the RPA problem:   549.370sec

--------------------------------
TD-DFT EXCITED STATES (SINGLETS)
--------------------------------

the weight of the individual excitations are printed if larger than 1.0e-02

STATE  1:  E=   0.122853 au      3.343 eV    26963.0 cm**-1 <S**2> =   0.000000 Mult 1
    62a ->  63a  :     0.959246 

STATE  2:  E=   0.131101 au      3.567 eV    28773.4 cm**-1 <S**2> =   0.000000 Mult 1
    59a ->  63a  :     0.026022 
    60a ->  63a  :     0.015797 
    61a ->  63a  :     0.827093 
    61a ->  64a  :     0.011914 
    61a ->  67a  :     0.069402 

STATE  3:  E=   0.147342 au      4.009 eV    32337.9 cm**-1 <S**2> =   0.000000 Mult 1
    58a ->  63a  :     0.795330 
    58a ->  64a  :     0.038551 
    58a ->  67a  :     0.028111 
    58a ->  75a  :     0.025208 
    60a ->  63a  :     0.060952 

STATE  4:  E=   0.171832 au      4.676 eV    37712.9 cm**-1 <S**2> =   0.000000 Mult 1
    56a ->  65a  :     0.012267 
    57a ->  63a  :     0.025417 
    62a ->  64a  :     0.032438 
    62a ->  65a  :     0.902598 

STATE  5:  E=   0.181404 au      4.936 eV    39813.7 cm**-1 <S**2> =   0.000000 Mult 1
    58a ->  63a  :     0.021265 
    59a ->  63a  :     0.239702 
    59a ->  64a  :     0.021664 
    59a ->  66a  :     0.050871 
    60a ->  63a  :     0.482519 
    60a ->  64a  :     0.081571 
    60a ->  66a  :     0.024716 
    61a ->  63a  :     0.037757 

STATE  6:  E=   0.185338 au      5.043 eV    40677.0 cm**-1 <S**2> =   0.000000 Mult 1
    58a ->  63a  :     0.040893 
    59a ->  63a  :     0.522197 
    59a ->  64a  :     0.040105 
    60a ->  63a  :     0.283836 
    60a ->  66a  :     0.032770 
    62a ->  64a  :     0.042378 

STATE  7:  E=   0.189462 au      5.156 eV    41582.2 cm**-1 <S**2> =   0.000000 Mult 1
    59a ->  63a  :     0.028557 
    62a ->  64a  :     0.856993 
    62a ->  65a  :     0.028277 
    62a ->  67a  :     0.024166 

STATE  8:  E=   0.208433 au      5.672 eV    45745.8 cm**-1 <S**2> =   0.000000 Mult 1
    54a ->  63a  :     0.012940 
    59a ->  64a  :     0.021018 
    60a ->  64a  :     0.014665 
    61a ->  64a  :     0.569543 
    61a ->  65a  :     0.092355 
    61a ->  66a  :     0.016286 
    61a ->  67a  :     0.191613 

STATE  9:  E=   0.214401 au      5.834 eV    47055.7 cm**-1 <S**2> =   0.000000 Mult 1
    56a ->  65a  :     0.013461 
    57a ->  63a  :     0.609926 
    57a ->  64a  :     0.077470 
    62a ->  65a  :     0.043949 
    62a ->  66a  :     0.140628 
    62a ->  67a  :     0.067695 

STATE 10:  E=   0.216997 au      5.905 eV    47625.3 cm**-1 <S**2> =   0.000000 Mult 1
    57a ->  63a  :     0.190843 
    57a ->  64a  :     0.018234 
    59a ->  63a  :     0.014335 
    59a ->  66a  :     0.020807 
    60a ->  63a  :     0.019362 
    62a ->  66a  :     0.635928 
    62a ->  67a  :     0.038782 

STATE 11:  E=   0.224648 au      6.113 eV    49304.6 cm**-1 <S**2> =   0.000000 Mult 1
    56a ->  63a  :     0.032727 
    57a ->  63a  :     0.016242 
    57a ->  65a  :     0.026878 
    59a ->  63a  :     0.069946 
    59a ->  64a  :     0.038996 
    59a ->  66a  :     0.034456 
    59a ->  67a  :     0.024581 
    60a ->  63a  :     0.025905 
    60a ->  64a  :     0.063315 
    60a ->  66a  :     0.167470 
    62a ->  64a  :     0.011698 
    62a ->  67a  :     0.412497 

STATE 12:  E=   0.230126 au      6.262 eV    50506.7 cm**-1 <S**2> =   0.000000 Mult 1
    59a ->  63a  :     0.040209 
    59a ->  64a  :     0.021144 
    59a ->  66a  :     0.094333 
    59a ->  67a  :     0.028137 
    60a ->  63a  :     0.025809 
    60a ->  64a  :     0.088717 
    60a ->  66a  :     0.115695 
    60a ->  67a  :     0.011342 
    61a ->  64a  :     0.015262 
    61a ->  65a  :     0.020210 
    62a ->  66a  :     0.183073 
    62a ->  67a  :     0.284884 

STATE 13:  E=   0.231487 au      6.299 eV    50805.5 cm**-1 <S**2> =   0.000000 Mult 1
    59a ->  65a  :     0.025600 
    60a ->  64a  :     0.010360 
    60a ->  65a  :     0.024918 
    61a ->  64a  :     0.058869 
    61a ->  65a  :     0.801122 
    61a ->  67a  :     0.022112 

STATE 14:  E=   0.233427 au      6.352 eV    51231.3 cm**-1 <S**2> =   0.000000 Mult 1
    56a ->  63a  :     0.595222 
    56a ->  64a  :     0.013434 
    57a ->  65a  :     0.054461 
    59a ->  64a  :     0.066187 
    59a ->  66a  :     0.056805 
    59a ->  67a  :     0.010958 
    60a ->  64a  :     0.022625 
    60a ->  66a  :     0.054295 
    60a ->  67a  :     0.015537 
    61a ->  66a  :     0.013499 
    62a ->  67a  :     0.026505 

STATE 15:  E=   0.234281 au      6.375 eV    51418.8 cm**-1 <S**2> =   0.000000 Mult 1
    56a ->  63a  :     0.187734 
    57a ->  65a  :     0.018985 
    59a ->  64a  :     0.137435 
    59a ->  65a  :     0.013752 
    59a ->  66a  :     0.203735 
    59a ->  67a  :     0.011615 
    60a ->  63a  :     0.030177 
    60a ->  64a  :     0.084096 
    60a ->  66a  :     0.118900 
    60a ->  67a  :     0.049558 
    61a ->  66a  :     0.033213 
    62a ->  67a  :     0.058679 

STATE 16:  E=   0.250960 au      6.829 eV    55079.3 cm**-1 <S**2> =   0.000000 Mult 1
    50a ->  63a  :     0.010419 
    53a ->  63a  :     0.017315 
    54a ->  63a  :     0.054819 
    55a ->  63a  :     0.011800 
    58a ->  63a  :     0.010241 
    58a ->  64a  :     0.255014 
    58a ->  65a  :     0.015054 
    58a ->  67a  :     0.032603 
    59a ->  66a  :     0.024412 
    60a ->  64a  :     0.031585 
    60a ->  66a  :     0.018821 
    61a ->  63a  :     0.055267 
    61a ->  64a  :     0.142999 
    61a ->  67a  :     0.191943 
    61a ->  75a  :     0.018535 

STATE 17:  E=   0.253585 au      6.900 eV    55655.5 cm**-1 <S**2> =   0.000000 Mult 1
    55a ->  63a  :     0.011246 
    58a ->  63a  :     0.016252 
    58a ->  64a  :     0.302254 
    58a ->  65a  :     0.017484 
    58a ->  67a  :     0.037358 
    59a ->  66a  :     0.043141 
    59a ->  67a  :     0.014138 
    60a ->  64a  :     0.044012 
    61a ->  63a  :     0.032571 
    61a ->  64a  :     0.108043 
    61a ->  66a  :     0.045458 
    61a ->  67a  :     0.189216 
    61a ->  75a  :     0.017397 
    62a ->  68a  :     0.010818 

STATE 18:  E=   0.255580 au      6.955 eV    56093.3 cm**-1 <S**2> =   0.000000 Mult 1
    56a ->  68a  :     0.011708 
    62a ->  68a  :     0.636705 
    62a ->  69a  :     0.046400 
    62a ->  70a  :     0.124592 
    62a ->  71a  :     0.014551 
    62a ->  72a  :     0.062434 
    62a ->  73a  :     0.018820 
    62a ->  74a  :     0.032320 

STATE 19:  E=   0.258505 au      7.034 eV    56735.3 cm**-1 <S**2> =   0.000000 Mult 1
    57a ->  65a  :     0.029507 
    58a ->  64a  :     0.031567 
    58a ->  66a  :     0.019153 
    59a ->  64a  :     0.162185 
    59a ->  66a  :     0.156221 
    60a ->  64a  :     0.232991 
    60a ->  66a  :     0.209499 
    60a ->  67a  :     0.054222 

STATE 20:  E=   0.259689 au      7.066 eV    56995.1 cm**-1 <S**2> =   0.000000 Mult 1
    57a ->  65a  :     0.010999 
    58a ->  64a  :     0.077758 
    59a ->  64a  :     0.306745 
    59a ->  66a  :     0.150062 
    59a ->  67a  :     0.042134 
    60a ->  64a  :     0.112089 
    60a ->  66a  :     0.155283 
    61a ->  66a  :     0.042647 

STATE 21:  E=   0.262566 au      7.145 eV    57626.6 cm**-1 <S**2> =   0.000000 Mult 1
    56a ->  63a  :     0.101185 
    56a ->  64a  :     0.018238 
    56a ->  67a  :     0.011704 
    57a ->  63a  :     0.010107 
    57a ->  64a  :     0.066630 
    57a ->  65a  :     0.658899 
    59a ->  66a  :     0.028335 
    60a ->  64a  :     0.022755 
    62a ->  67a  :     0.014977 

STATE 22:  E=   0.264576 au      7.199 eV    58067.7 cm**-1 <S**2> =   0.000000 Mult 1
    50a ->  63a  :     0.020724 
    53a ->  63a  :     0.021745 
    54a ->  63a  :     0.128695 
    54a ->  64a  :     0.015494 
    54a ->  67a  :     0.012251 
    55a ->  63a  :     0.539689 
    55a ->  64a  :     0.064214 
    58a ->  64a  :     0.067556 
    58a ->  67a  :     0.014896 
    61a ->  66a  :     0.011257 
    61a ->  67a  :     0.014890 

STATE 23:  E=   0.268052 au      7.294 eV    58830.7 cm**-1 <S**2> =   0.000000 Mult 1
    62a ->  68a  :     0.194506 
    62a ->  69a  :     0.254574 
    62a ->  70a  :     0.012949 
    62a ->  71a  :     0.083582 
    62a ->  72a  :     0.312509 
    62a ->  73a  :     0.030476 
    62a ->  77a  :     0.020351 
    62a ->  78a  :     0.017381 

STATE 24:  E=   0.270956 au      7.373 eV    59467.9 cm**-1 <S**2> =   0.000000 Mult 1
    52a ->  63a  :     0.014225 
    52a ->  66a  :     0.028711 
    53a ->  63a  :     0.028022 
    54a ->  63a  :     0.095435 
    55a ->  64a  :     0.015202 
    58a ->  66a  :     0.650156 
    58a ->  67a  :     0.018396 
    59a ->  66a  :     0.010534 
    61a ->  66a  :     0.052915 

STATE 25:  E=   0.273179 au      7.434 eV    59955.8 cm**-1 <S**2> =   0.000000 Mult 1
    56a ->  64a  :     0.039872 
    56a ->  65a  :     0.172270 
    57a ->  63a  :     0.121459 
    57a ->  64a  :     0.435991 
    57a ->  65a  :     0.037377 
    57a ->  66a  :     0.018102 
    57a ->  67a  :     0.138335 

STATE 26:  E=   0.274976 au      7.482 eV    60350.4 cm**-1 <S**2> =   0.000000 Mult 1
    53a ->  63a  :     0.012263 
    54a ->  63a  :     0.217049 
    55a ->  63a  :     0.115603 
    55a ->  64a  :     0.074300 
    55a ->  67a  :     0.014310 
    58a ->  66a  :     0.190693 
    59a ->  66a  :     0.017142 
    60a ->  66a  :     0.011429 
    61a ->  66a  :     0.267463 

STATE 27:  E=   0.276029 au      7.511 eV    60581.3 cm**-1 <S**2> =   0.000000 Mult 1
    62a ->  68a  :     0.026760 
    62a ->  69a  :     0.039663 
    62a ->  70a  :     0.564800 
    62a ->  71a  :     0.110990 
    62a ->  72a  :     0.046745 
    62a ->  73a  :     0.056360 
    62a ->  74a  :     0.070542 
    62a ->  76a  :     0.011761 

STATE 28:  E=   0.276920 au      7.535 eV    60776.8 cm**-1 <S**2> =   0.000000 Mult 1
    53a ->  63a  :     0.018140 
    54a ->  63a  :     0.175168 
    55a ->  63a  :     0.033706 
    55a ->  64a  :     0.040879 
    59a ->  66a  :     0.035520 
    60a ->  66a  :     0.016168 
    61a ->  66a  :     0.472166 
    61a ->  67a  :     0.111353 

STATE 29:  E=   0.280572 au      7.635 eV    61578.4 cm**-1 <S**2> =   0.000000 Mult 1
    57a ->  68a  :     0.018027 
    57a ->  70a  :     0.016927 
    62a ->  70a  :     0.038599 
    62a ->  71a  :     0.624078 
    62a ->  72a  :     0.201131 
    62a ->  74a  :     0.010830 
    62a ->  76a  :     0.021136 
    62a ->  77a  :     0.013688 

STATE 30:  E=   0.282190 au      7.679 eV    61933.6 cm**-1 <S**2> =   0.000000 Mult 1
    41a ->  63a  :     0.013924 
    44a ->  63a  :     0.010407 
    52a ->  63a  :     0.537844 
    52a ->  64a  :     0.115096 
    53a ->  63a  :     0.060496 
    54a ->  64a  :     0.011301 
    58a ->  63a  :     0.021110 
    58a ->  64a  :     0.011851 
    58a ->  66a  :     0.032324 
    58a ->  67a  :     0.016263 
    58a ->  75a  :     0.018113 

STATE 31:  E=   0.284460 au      7.741 eV    62431.7 cm**-1 <S**2> =   0.000000 Mult 1
    58a ->  65a  :     0.020194 
    59a ->  65a  :     0.117439 
    60a ->  64a  :     0.048296 
    60a ->  65a  :     0.753085 
    60a ->  67a  :     0.014122 

STATE 32:  E=   0.286275 au      7.790 eV    62830.0 cm**-1 <S**2> =   0.000000 Mult 1
    62a ->  68a  :     0.054100 
    62a ->  69a  :     0.223420 
    62a ->  70a  :     0.143376 
    62a ->  73a  :     0.235625 
    62a ->  74a  :     0.180683 
    62a ->  75a  :     0.017961 
    62a ->  76a  :     0.028895 
    62a ->  78a  :     0.013281 
    62a ->  79a  :     0.022616 
    62a ->  80a  :     0.016584 

STATE 33:  E=   0.286902 au      7.807 eV    62967.7 cm**-1 <S**2> =   0.000000 Mult 1
    56a ->  64a  :     0.027331 
    56a ->  65a  :     0.215721 
    57a ->  64a  :     0.094564 
    57a ->  65a  :     0.017218 
    57a ->  67a  :     0.018449 
    59a ->  64a  :     0.028252 
    59a ->  65a  :     0.440398 
    60a ->  65a  :     0.076555 
    61a ->  65a  :     0.027832 

STATE 34:  E=   0.290106 au      7.894 eV    63670.9 cm**-1 <S**2> =   0.000000 Mult 1
    56a ->  64a  :     0.062531 
    56a ->  65a  :     0.381690 
    57a ->  64a  :     0.079971 
    57a ->  65a  :     0.022392 
    57a ->  67a  :     0.013691 
    58a ->  65a  :     0.013758 
    59a ->  64a  :     0.023906 
    59a ->  65a  :     0.303360 
    60a ->  65a  :     0.034328 
    61a ->  65a  :     0.018496 

STATE 35:  E=   0.293609 au      7.990 eV    64439.7 cm**-1 <S**2> =   0.000000 Mult 1
    51a ->  63a  :     0.010936 
    53a ->  63a  :     0.021579 
    56a ->  64a  :     0.142729 
    56a ->  65a  :     0.022555 
    56a ->  67a  :     0.015212 
    57a ->  65a  :     0.015629 
    62a ->  67a  :     0.018992 
    62a ->  73a  :     0.112368 
    62a ->  74a  :     0.279297 
    62a ->  75a  :     0.250501 

STATE 36:  E=   0.297139 au      8.086 eV    65214.6 cm**-1 <S**2> =   0.000000 Mult 1
    50a ->  63a  :     0.217489 
    50a ->  64a  :     0.029607 
    53a ->  63a  :     0.151524 
    53a ->  64a  :     0.026034 
    54a ->  63a  :     0.073360 
    56a ->  64a  :     0.059338 
    56a ->  65a  :     0.038342 
    56a ->  67a  :     0.012177 
    58a ->  65a  :     0.033870 
    58a ->  67a  :     0.037623 
    60a ->  65a  :     0.012330 
    60a ->  67a  :     0.069458 
    62a ->  73a  :     0.014773 
    62a ->  74a  :     0.032203 
    62a ->  75a  :     0.025347 

STATE 37:  E=   0.297896 au      8.106 eV    65380.6 cm**-1 <S**2> =   0.000000 Mult 1
    52a ->  63a  :     0.011839 
    53a ->  63a  :     0.011317 
    56a ->  64a  :     0.041803 
    58a ->  64a  :     0.071308 
    58a ->  65a  :     0.723267 
    58a ->  67a  :     0.044060 
    60a ->  65a  :     0.017959 

STATE 38:  E=   0.298481 au      8.122 eV    65509.0 cm**-1 <S**2> =   0.000000 Mult 1
    50a ->  63a  :     0.399563 
    50a ->  64a  :     0.036114 
    52a ->  63a  :     0.021254 
    52a ->  64a  :     0.017805 
    53a ->  63a  :     0.080218 
    54a ->  64a  :     0.046539 
    54a ->  67a  :     0.010334 
    56a ->  64a  :     0.091727 
    56a ->  65a  :     0.032832 
    56a ->  67a  :     0.022402 
    58a ->  64a  :     0.015875 
    60a ->  67a  :     0.019740 
    62a ->  73a  :     0.019022 
    62a ->  74a  :     0.023401 
    62a ->  75a  :     0.022334 

STATE 39:  E=   0.300374 au      8.174 eV    65924.5 cm**-1 <S**2> =   0.000000 Mult 1
    50a ->  63a  :     0.015740 
    53a ->  63a  :     0.096210 
    56a ->  64a  :     0.204446 
    56a ->  65a  :     0.041148 
    56a ->  67a  :     0.037977 
    58a ->  65a  :     0.017626 
    59a ->  64a  :     0.014360 
    59a ->  67a  :     0.141892 
    60a ->  64a  :     0.011857 
    60a ->  66a  :     0.010009 
    60a ->  67a  :     0.168680 
    62a ->  73a  :     0.013513 
    62a ->  74a  :     0.041800 
    62a ->  75a  :     0.015438 

STATE 40:  E=   0.303178 au      8.250 eV    66539.9 cm**-1 <S**2> =   0.000000 Mult 1
    52a ->  63a  :     0.031243 
    53a ->  63a  :     0.118409 
    54a ->  63a  :     0.013056 
    56a ->  64a  :     0.017976 
    59a ->  67a  :     0.023514 
    60a ->  64a  :     0.033890 
    60a ->  65a  :     0.012763 
    60a ->  67a  :     0.241602 
    60a ->  69a  :     0.262457 
    61a ->  67a  :     0.011584 
    61a ->  69a  :     0.011152 
    62a ->  69a  :     0.044409 
    62a ->  72a  :     0.026176 
    62a ->  73a  :     0.019295 


------------------------------------------
NATURAL TRANSITION ORBITALS FOR STATE    1
------------------------------------------

Making the (pseudo)densities                       ... done
Solving eigenvalue problem for the occupied space  ... done
Solving eigenvalue problem for the virtual space   ... done
Natural Transition Orbitals were saved in orca.s1.nto
Threshold for printing occupation numbers 0.000100

 E=   0.122853 au      3.343 eV    26963.0 cm**-1
    62a ->  63a  : n=  0.98793728
    61a ->  64a  : n=  0.01285812
    60a ->  65a  : n=  0.00302121
    59a ->  66a  : n=  0.00223444
    58a ->  67a  : n=  0.00155982
    57a ->  68a  : n=  0.00131588
    56a ->  69a  : n=  0.00129107
    55a ->  70a  : n=  0.00111191
    54a ->  71a  : n=  0.00099698
    53a ->  72a  : n=  0.00068449
    52a ->  73a  : n=  0.00058177
    51a ->  74a  : n=  0.00046479
    50a ->  75a  : n=  0.00041773
    49a ->  76a  : n=  0.00037384
    48a ->  77a  : n=  0.00037072
    47a ->  78a  : n=  0.00033413
    46a ->  79a  : n=  0.00032172
    45a ->  80a  : n=  0.00026543
    44a ->  81a  : n=  0.00024127
    43a ->  82a  : n=  0.00022871
    42a ->  83a  : n=  0.00019082
    41a ->  84a  : n=  0.00016100
    40a ->  85a  : n=  0.00014259
    39a ->  86a  : n=  0.00011578
    38a ->  87a  : n=  0.00010830
    37a ->  88a  : n=  0.00010526


------------------------------------------
NATURAL TRANSITION ORBITALS FOR STATE    2
------------------------------------------

Making the (pseudo)densities                       ... done
Solving eigenvalue problem for the occupied space  ... done
Solving eigenvalue problem for the virtual space   ... done
Natural Transition Orbitals were saved in orca.s2.nto
Threshold for printing occupation numbers 0.000100

 E=   0.131101 au      3.567 eV    28773.4 cm**-1
    62a ->  63a  : n=  0.99790693
    61a ->  64a  : n=  0.00345256
    60a ->  65a  : n=  0.00216717
    59a ->  66a  : n=  0.00094830
    58a ->  67a  : n=  0.00060074
    57a ->  68a  : n=  0.00023037
    56a ->  69a  : n=  0.00016645


------------------------------------------
NATURAL TRANSITION ORBITALS FOR STATE    3
------------------------------------------

Making the (pseudo)densities                       ... done
Solving eigenvalue problem for the occupied space  ... done
Solving eigenvalue problem for the virtual space   ... done
Natural Transition Orbitals were saved in orca.s3.nto
Threshold for printing occupation numbers 0.000100

 E=   0.147342 au      4.009 eV    32337.9 cm**-1
    62a ->  63a  : n=  0.99517013
    61a ->  64a  : n=  0.00462067
    60a ->  65a  : n=  0.00180219
    59a ->  66a  : n=  0.00108220
    58a ->  67a  : n=  0.00050064
    57a ->  68a  : n=  0.00026863
    56a ->  69a  : n=  0.00024183


-----------------------------
 TD-DFT-EXCITATION SPECTRA
-----------------------------

Center of mass = ( -0.0000,  0.0000,  0.0000)
Generating RPA transition densities
 done

----------------------------------------------------------------------------------------------------
                     ABSORPTION SPECTRUM VIA TRANSITION ELECTRIC DIPOLE MOMENTS    
----------------------------------------------------------------------------------------------------
     Transition      Energy     Energy  Wavelength fosc(D2)      D2        DX        DY        DZ   
                      (eV)      (cm-1)    (nm)                 (au**2)    (au)      (au)      (au)  
----------------------------------------------------------------------------------------------------
  0-1A  ->  1-1A    3.342989   26963.0   370.9   1.202279171  14.67954   3.80848   0.35477  -0.22167
  0-1A  ->  2-1A    3.567452   28773.4   347.5   0.004345538   0.04972   0.21162   0.04961  -0.04975
  0-1A  ->  3-1A    4.009392   32337.9   309.2   0.006749367   0.06871  -0.25668  -0.04728  -0.02432
  0-1A  ->  4-1A    4.675798   37712.9   265.2   0.054296269   0.47398  -0.67109   0.03562   0.14949
  0-1A  ->  5-1A    4.936264   39813.7   251.2   0.030449235   0.25178   0.32226   0.00251  -0.38461
  0-1A  ->  6-1A    5.043303   40677.0   245.8   0.121615587   0.98427   0.89277   0.24187   0.35880
  0-1A  ->  7-1A    5.155529   41582.2   240.5   0.199763541   1.58156  -1.08598  -0.46560  -0.43062
  0-1A  ->  8-1A    5.671750   45745.8   218.6   0.000936230   0.00674  -0.02578   0.06342  -0.04528
  0-1A  ->  9-1A    5.834159   47055.7   212.5   0.066119582   0.46259  -0.47061   0.30045   0.38839
  0-1A  -> 10-1A    5.904783   47625.3   210.0   0.112451902   0.77733   0.40169  -0.34619  -0.70436
  0-1A  -> 11-1A    6.112995   49304.6   202.8   0.048448237   0.32349   0.56557  -0.05746   0.01799
  0-1A  -> 12-1A    6.262036   50506.7   198.0   0.042378120   0.27623   0.16424   0.19611   0.45912
  0-1A  -> 13-1A    6.299082   50805.5   196.8   0.001582133   0.01025  -0.05007  -0.00762   0.08767
  0-1A  -> 14-1A    6.351867   51231.3   195.2   0.006539592   0.04202  -0.19730  -0.00118   0.05563
  0-1A  -> 15-1A    6.375115   51418.8   194.5   0.124479521   0.79699   0.87925   0.14546  -0.05234
  0-1A  -> 16-1A    6.828962   55079.3   181.6   0.018555063   0.11090   0.30190   0.09279   0.10561
  0-1A  -> 17-1A    6.900401   55655.5   179.7   0.057873438   0.34233  -0.51462  -0.05656   0.27258
  0-1A  -> 18-1A    6.954682   56093.3   178.3   0.030413375   0.17850   0.13834   0.33425  -0.21825
  0-1A  -> 19-1A    7.034286   56735.3   176.3   0.394746203   2.29055   0.77214  -0.01502  -1.30159
  0-1A  -> 20-1A    7.066496   56995.1   175.5   0.687265995   3.96975   1.75037   0.50321   0.80792
  0-1A  -> 21-1A    7.144790   57626.6   173.5   0.348416863   1.99045  -0.99578  -0.58769  -0.80839
  0-1A  -> 22-1A    7.199481   58067.7   172.2   0.002616366   0.01483   0.10546   0.05577  -0.02455
  0-1A  -> 23-1A    7.294075   58830.7   170.0   0.006704584   0.03752  -0.05654  -0.02239  -0.18390
  0-1A  -> 24-1A    7.373084   59467.9   168.2   0.012809212   0.07091  -0.11283   0.03138   0.23916
  0-1A  -> 25-1A    7.433572   59955.8   166.8   0.009080525   0.04986   0.22158   0.01837  -0.02059
  0-1A  -> 26-1A    7.482490   60350.4   165.7   0.005674558   0.03095   0.08666  -0.02152  -0.15160
  0-1A  -> 27-1A    7.511122   60581.3   165.1   0.006962886   0.03784  -0.04576   0.16468  -0.09287
  0-1A  -> 28-1A    7.535367   60776.8   164.5   0.000628799   0.00341  -0.00813   0.03226  -0.04795
  0-1A  -> 29-1A    7.634743   61578.4   162.4   0.003190486   0.01706   0.04603  -0.11206   0.04880
  0-1A  -> 30-1A    7.678787   61933.6   161.5   0.006253942   0.03324  -0.02972  -0.06349   0.16831
  0-1A  -> 31-1A    7.740545   62431.7   160.2   0.000907951   0.00479  -0.03648  -0.05072  -0.02973
  0-1A  -> 32-1A    7.789928   62830.0   159.2   0.003526464   0.01848   0.00688   0.09017   0.10149
  0-1A  -> 33-1A    7.806998   62967.7   158.8   0.113959519   0.59581   0.52797  -0.27255  -0.49272
  0-1A  -> 34-1A    7.894190   63670.9   157.1   0.115651810   0.59798  -0.63547   0.23902   0.37018
  0-1A  -> 35-1A    7.989508   64439.7   155.2   0.025880844   0.13222   0.28163  -0.00723  -0.22990
  0-1A  -> 36-1A    8.085573   65214.6   153.3   0.040192840   0.20290  -0.37466  -0.21111  -0.13402
  0-1A  -> 37-1A    8.106159   65380.6   153.0   0.012095214   0.06090  -0.24041  -0.05552  -0.00497
  0-1A  -> 38-1A    8.122081   65509.0   152.7   0.034708551   0.17443  -0.32732  -0.19089  -0.17564
  0-1A  -> 39-1A    8.173595   65924.5   151.7   0.051067618   0.25502   0.05882  -0.23501  -0.44309
  0-1A  -> 40-1A    8.249889   66539.9   150.3   0.005683369   0.02812  -0.01614  -0.10792   0.12732

----------------------------------------------------------------------------------------------------
                     ABSORPTION SPECTRUM VIA TRANSITION VELOCITY DIPOLE MOMENTS    
----------------------------------------------------------------------------------------------------
     Transition      Energy     Energy  Wavelength fosc(P2)      P2        PX        PY        PZ   
                      (eV)      (cm-1)    (nm)                 (au**2)    (au)      (au)      (au)  
----------------------------------------------------------------------------------------------------
  0-1A  ->  1-1A    3.342989   26963.0   370.9   1.199584256   0.22106  -0.46732  -0.04382   0.02730
  0-1A  ->  2-1A    3.567452   28773.4   347.5   0.004506170   0.00089  -0.02761  -0.00777   0.00799
  0-1A  ->  3-1A    4.009392   32337.9   309.2   0.006746100   0.00149   0.03780   0.00723   0.00309
  0-1A  ->  4-1A    4.675798   37712.9   265.2   0.053722154   0.01385   0.11474  -0.00602  -0.02540
  0-1A  ->  5-1A    4.936264   39813.7   251.2   0.031620341   0.00860  -0.05863  -0.00028   0.07188
  0-1A  ->  6-1A    5.043303   40677.0   245.8   0.118705647   0.03300  -0.16339  -0.04471  -0.06562
  0-1A  ->  7-1A    5.155529   41582.2   240.5   0.199381457   0.05666   0.20531   0.08828   0.08195
  0-1A  ->  8-1A    5.671750   45745.8   218.6   0.001048328   0.00033   0.00544  -0.01411   0.00996
  0-1A  ->  9-1A    5.834159   47055.7   212.5   0.063555344   0.02044   0.09982  -0.06334  -0.08040
  0-1A  -> 10-1A    5.904783   47625.3   210.0   0.111997294   0.03645  -0.08616   0.07366   0.15364
  0-1A  -> 11-1A    6.112995   49304.6   202.8   0.048092619   0.01621  -0.12652   0.01320  -0.00497
  0-1A  -> 12-1A    6.262036   50506.7   198.0   0.042600631   0.01471  -0.03521  -0.04649  -0.10632
  0-1A  -> 13-1A    6.299082   50805.5   196.8   0.001480553   0.00051   0.01190  -0.00021  -0.01930
  0-1A  -> 14-1A    6.351867   51231.3   195.2   0.006731903   0.00236   0.04666  -0.00009  -0.01342
  0-1A  -> 15-1A    6.375115   51418.8   194.5   0.122665974   0.04311  -0.20435  -0.03432   0.01302
  0-1A  -> 16-1A    6.828962   55079.3   181.6   0.018588598   0.00700  -0.07596  -0.02569  -0.02381
  0-1A  -> 17-1A    6.900401   55655.5   179.7   0.059589856   0.02267   0.13163   0.01677  -0.07113
  0-1A  -> 18-1A    6.954682   56093.3   178.3   0.020627182   0.00791  -0.03593  -0.06814   0.04443
  0-1A  -> 19-1A    7.034286   56735.3   176.3   0.396367952   0.15369  -0.20127   0.00434   0.33640
  0-1A  -> 20-1A    7.066496   56995.1   175.5   0.688887996   0.26834  -0.45527  -0.13057  -0.20982
  0-1A  -> 21-1A    7.144790   57626.6   173.5   0.346179540   0.13634   0.26073   0.15414   0.21120
  0-1A  -> 22-1A    7.199481   58067.7   172.2   0.002693000   0.00107  -0.02748  -0.01607   0.00743
  0-1A  -> 23-1A    7.294075   58830.7   170.0   0.006055214   0.00243   0.01510   0.01387   0.04488
  0-1A  -> 24-1A    7.373084   59467.9   168.2   0.012874802   0.00523   0.02913  -0.00805  -0.06572
  0-1A  -> 25-1A    7.433572   59955.8   166.8   0.008661508   0.00355  -0.05908  -0.00678   0.00352
  0-1A  -> 26-1A    7.482490   60350.4   165.7   0.005662476   0.00234  -0.02261   0.00457   0.04247
  0-1A  -> 27-1A    7.511122   60581.3   165.1   0.005240809   0.00217   0.01418  -0.03923   0.02074
  0-1A  -> 28-1A    7.535367   60776.8   164.5   0.000592346   0.00025   0.00251  -0.00820   0.01314
  0-1A  -> 29-1A    7.634743   61578.4   162.4   0.002339809   0.00098  -0.01247   0.02630  -0.01172
  0-1A  -> 30-1A    7.678787   61933.6   161.5   0.006041488   0.00256   0.00784   0.01703  -0.04697
  0-1A  -> 31-1A    7.740545   62431.7   160.2   0.000995508   0.00042   0.01202   0.01444   0.00847
  0-1A  -> 32-1A    7.789928   62830.0   159.2   0.003650545   0.00157  -0.00576  -0.01762  -0.03498
  0-1A  -> 33-1A    7.806998   62967.7   158.8   0.111924298   0.04817  -0.15067   0.07679   0.13989
  0-1A  -> 34-1A    7.894190   63670.9   157.1   0.115675538   0.05034   0.18526  -0.06866  -0.10631
  0-1A  -> 35-1A    7.989508   64439.7   155.2   0.024093955   0.01061  -0.08076   0.00338   0.06386
  0-1A  -> 36-1A    8.085573   65214.6   153.3   0.041914354   0.01868   0.11491   0.06281   0.03913
  0-1A  -> 37-1A    8.106159   65380.6   153.0   0.012343311   0.00552   0.07233   0.01679   0.00136
  0-1A  -> 38-1A    8.122081   65509.0   152.7   0.035713636   0.01599   0.10066   0.05678   0.05131
  0-1A  -> 39-1A    8.173595   65924.5   151.7   0.049643459   0.02237  -0.01790   0.07042   0.13072
  0-1A  -> 40-1A    8.249889   66539.9   150.3   0.005153869   0.00234   0.00575   0.03073  -0.03697

------------------------------------------------------------------------------------------
                     CD SPECTRUM VIA TRANSITION ELECTRIC DIPOLE MOMENTS    
------------------------------------------------------------------------------------------
     Transition      Energy     Energy  Wavelength    R        MX        MY        MZ   
                      (eV)      (cm-1)    (nm)   (1e40*cgs)   (au)      (au)      (au)  
------------------------------------------------------------------------------------------
  0-1A  ->  1-1A    3.342989   26963.0   370.9  -57.94139   0.07025  -0.25761   0.24031
  0-1A  ->  2-1A    3.567452   28773.4   347.5   36.17388  -0.33432  -0.04310   0.07721
  0-1A  ->  3-1A    4.009392   32337.9   309.2    7.52844  -0.00489   0.20774   0.30439
  0-1A  ->  4-1A    4.675798   37712.9   265.2    8.25414   0.08984  -0.53111   0.41272
  0-1A  ->  5-1A    4.936264   39813.7   251.2   10.31647   0.07010  -0.45727   0.11265
  0-1A  ->  6-1A    5.043303   40677.0   245.8   -8.72794  -0.01487   0.31537  -0.12401
  0-1A  ->  7-1A    5.155529   41582.2   240.5    3.16953  -0.04557   0.28721  -0.18000
  0-1A  ->  8-1A    5.671750   45745.8   218.6    2.99125   0.39383   0.01707  -0.06020
  0-1A  ->  9-1A    5.834159   47055.7   212.5   34.27877   0.07043  -0.51112   0.29352
  0-1A  -> 10-1A    5.904783   47625.3   210.0  -66.86430  -0.00639  -0.00812  -0.20101
  0-1A  -> 11-1A    6.112995   49304.6   202.8   38.19322  -0.07459   0.59390  -0.26122
  0-1A  -> 12-1A    6.262036   50506.7   198.0  -20.69822  -0.01849   0.11035   0.05510
  0-1A  -> 13-1A    6.299082   50805.5   196.8    5.63905   0.09273   0.02957  -0.08090
  0-1A  -> 14-1A    6.351867   51231.3   195.2    2.39863  -0.00565   0.09809  -0.10940
  0-1A  -> 15-1A    6.375115   51418.8   194.5   -3.13620   0.05572  -0.25007   0.11390
  0-1A  -> 16-1A    6.828962   55079.3   181.6   49.86738  -0.36970   0.08437  -0.01885
  0-1A  -> 17-1A    6.900401   55655.5   179.7  -51.44266  -0.22318   0.51851   0.08655
  0-1A  -> 18-1A    6.954682   56093.3   178.3   -5.10539  -0.00407   0.16396   0.19891
  0-1A  -> 19-1A    7.034286   56735.3   176.3  152.85146   0.19056  -1.82995   0.38326
  0-1A  -> 20-1A    7.066496   56995.1   175.5  -43.55357  -0.04430   0.72611  -0.24195
  0-1A  -> 21-1A    7.144790   57626.6   173.5  -96.18544  -0.02501   0.17127  -0.34608
  0-1A  -> 22-1A    7.199481   58067.7   172.2    5.39603  -0.02282  -0.13684   0.05736
  0-1A  -> 23-1A    7.294075   58830.7   170.0  -14.05775   0.01434  -0.24709  -0.13647
  0-1A  -> 24-1A    7.373084   59467.9   168.2   -6.63385   0.00684   0.37060   0.01343
  0-1A  -> 25-1A    7.433572   59955.8   166.8    0.21235   0.01017  -0.05327   0.08381
  0-1A  -> 26-1A    7.482490   60350.4   165.7    5.75516  -0.06672  -0.09061   0.05525
  0-1A  -> 27-1A    7.511122   60581.3   165.1   -8.11086  -0.08446   0.19217   0.19714
  0-1A  -> 28-1A    7.535367   60776.8   164.5    0.28094   0.05780   0.02407   0.01882
  0-1A  -> 29-1A    7.634743   61578.4   162.4    4.30639   0.06192   0.07427  -0.07504
  0-1A  -> 30-1A    7.678787   61933.6   161.5    2.76927  -0.17718   0.10678  -0.02591
  0-1A  -> 31-1A    7.740545   62431.7   160.2    2.36136   0.00796   0.12041  -0.04673
  0-1A  -> 32-1A    7.789928   62830.0   159.2   -3.51889  -0.04783   0.15237  -0.05859
  0-1A  -> 33-1A    7.806998   62967.7   158.8  -21.63761  -0.06243   0.29123  -0.32114
  0-1A  -> 34-1A    7.894190   63670.9   157.1   21.84721   0.09377  -0.53614   0.38196
  0-1A  -> 35-1A    7.989508   64439.7   155.2   33.99998   0.04683  -0.61569   0.39043
  0-1A  -> 36-1A    8.085573   65214.6   153.3   14.97545   0.02436   0.28329  -0.27731
  0-1A  -> 37-1A    8.106159   65380.6   153.0   -0.62809  -0.02543   0.08985  -0.04167
  0-1A  -> 38-1A    8.122081   65509.0   152.7    7.98972  -0.12128   0.34802  -0.05573
  0-1A  -> 39-1A    8.173595   65924.5   151.7   -6.25630  -0.04106   0.10883  -0.09313
  0-1A  -> 40-1A    8.249889   66539.9   150.3    8.03396  -0.13149   0.23355   0.04745

------------------------------------------------------------------------------------------
                     CD SPECTRUM VIA TRANSITION VELOCITY DIPOLE MOMENTS    
------------------------------------------------------------------------------------------
     Transition      Energy     Energy  Wavelength    R        MX        MY        MZ   
                      (eV)      (cm-1)    (nm)   (1e40*cgs)   (au)      (au)      (au)  
------------------------------------------------------------------------------------------
  0-1A  ->  1-1A    3.342989   26963.0   370.9  -57.49259   0.07025  -0.25761   0.24031
  0-1A  ->  2-1A    3.567452   28773.4   347.5   36.60948  -0.33432  -0.04310   0.07721
  0-1A  ->  3-1A    4.009392   32337.9   309.2    7.22110  -0.00489   0.20774   0.30439
  0-1A  ->  4-1A    4.675798   37712.9   265.2    8.29577   0.08984  -0.53111   0.41272
  0-1A  ->  5-1A    4.936264   39813.7   251.2   10.69374   0.07010  -0.45727   0.11265
  0-1A  ->  6-1A    5.043303   40677.0   245.8   -8.98741  -0.01487   0.31537  -0.12401
  0-1A  ->  7-1A    5.155529   41582.2   240.5    3.10202  -0.04557   0.28721  -0.18000
  0-1A  ->  8-1A    5.671750   45745.8   218.6    2.94803   0.39383   0.01707  -0.06020
  0-1A  ->  9-1A    5.834159   47055.7   212.5   34.75761   0.07043  -0.51112   0.29352
  0-1A  -> 10-1A    5.904783   47625.3   210.0  -67.20062  -0.00639  -0.00812  -0.20101
  0-1A  -> 11-1A    6.112995   49304.6   202.8   38.97608  -0.07459   0.59390  -0.26122
  0-1A  -> 12-1A    6.262036   50506.7   198.0  -21.17817  -0.01849   0.11035   0.05510
  0-1A  -> 13-1A    6.299082   50805.5   196.8    5.41471   0.09273   0.02957  -0.08090
  0-1A  -> 14-1A    6.351867   51231.3   195.2    2.41546  -0.00565   0.09809  -0.10940
  0-1A  -> 15-1A    6.375115   51418.8   194.5   -2.65865   0.05572  -0.25007   0.11390
  0-1A  -> 16-1A    6.828962   55079.3   181.6   49.52778  -0.36970   0.08437  -0.01885
  0-1A  -> 17-1A    6.900401   55655.5   179.7  -49.89988  -0.22318   0.51851   0.08655
  0-1A  -> 18-1A    6.954682   56093.3   178.3   -4.03685  -0.00407   0.16396   0.19891
  0-1A  -> 19-1A    7.034286   56735.3   176.3  150.71507   0.19056  -1.82995   0.38326
  0-1A  -> 20-1A    7.066496   56995.1   175.5  -43.34283  -0.04430   0.72611  -0.24195
  0-1A  -> 21-1A    7.144790   57626.6   173.5  -95.54524  -0.02501   0.17127  -0.34608
  0-1A  -> 22-1A    7.199481   58067.7   172.2    5.79514  -0.02282  -0.13684   0.05736
  0-1A  -> 23-1A    7.294075   58830.7   170.0  -16.41792   0.01434  -0.24709  -0.13647
  0-1A  -> 24-1A    7.373084   59467.9   168.2   -6.37981   0.00684   0.37060   0.01343
  0-1A  -> 25-1A    7.433572   59955.8   166.8    0.09578   0.01017  -0.05327   0.08381
  0-1A  -> 26-1A    7.482490   60350.4   165.7    5.89866  -0.06672  -0.09061   0.05525
  0-1A  -> 27-1A    7.511122   60581.3   165.1   -7.93607  -0.08446   0.19217   0.19714
  0-1A  -> 28-1A    7.535367   60776.8   164.5    0.33244   0.05780   0.02407   0.01882
  0-1A  -> 29-1A    7.634743   61578.4   162.4    3.46298   0.06192   0.07427  -0.07504
  0-1A  -> 30-1A    7.678787   61933.6   161.5    2.74948  -0.17718   0.10678  -0.02591
  0-1A  -> 31-1A    7.740545   62431.7   160.2    2.38397   0.00796   0.12041  -0.04673
  0-1A  -> 32-1A    7.789928   62830.0   159.2   -0.59283  -0.04783   0.15237  -0.05859
  0-1A  -> 33-1A    7.806998   62967.7   158.8  -21.61783  -0.06243   0.29123  -0.32114
  0-1A  -> 34-1A    7.894190   63670.9   157.1   22.05961   0.09377  -0.53614   0.38196
  0-1A  -> 35-1A    7.989508   64439.7   155.2   30.61853   0.04683  -0.61569   0.39043
  0-1A  -> 36-1A    8.085573   65214.6   153.3   15.45447   0.02436   0.28329  -0.27731
  0-1A  -> 37-1A    8.106159   65380.6   153.0   -0.61287  -0.02543   0.08985  -0.04167
  0-1A  -> 38-1A    8.122081   65509.0   152.7    7.41071  -0.12128   0.34802  -0.05573
  0-1A  -> 39-1A    8.173595   65924.5   151.7   -5.92535  -0.04106   0.10883  -0.09313
  0-1A  -> 40-1A    8.249889   66539.9   150.3    7.25677  -0.13149   0.23355   0.04745

Total run time:      551.827 sec

           *** ORCA-CIS/TD-DFT FINISHED WITHOUT ERROR ***
-----------------------
CIS/TD-DFT TOTAL ENERGY
-----------------------

    E(SCF)  =   -780.579478107 Eh
    DE(CIS) =      0.122852579 Eh (Root  1)
    ----------------------------- ---------
    E(tot)  =   -780.456625528 Eh


Maximum memory used throughout the entire CIS-calculation: 480.3 MB
=> NOW LEAVING ORCA_CIS

-------------------------   --------------------
FINAL SINGLE POINT ENERGY      -780.456625527987
-------------------------   --------------------


           ************************************************************
           *        Program running with 8 parallel MPI-processes     *
           *              working on a common directory               *
           ************************************************************

------------------------------------------------------------------------------
                              ORCA PROPERTY CALCULATIONS
------------------------------------------------------------------------------

GBWName                                 ... orca.gbw
Number of atoms                         ...     31
Number of basis functions               ...    636
Max core memory                         ...   1024 MB

Electric properties:
Dipole moment                           ... YES
Quadrupole moment                       ...  NO
Static polarizability (Dipole/Dipole)   ...  NO
Static polarizability (Dipole/Quad.)    ...  NO
Static polarizability (Quad./Quad.)     ...  NO
Static polarizability (Velocity)        ...  NO

Atomic electric properties:
Dipole moment                           ...  NO
Quadrupole moment                       ...  NO
Static polarizability                   ...  NO

Choice of electric origin               ... Center of mass
Position of electric origin             ...    -0.000029     0.000001     0.000008

General magnetic properties:
Magnetizability                         ...  NO

EPR properties:
g-Tensor (aka g-matrix)                 ...  NO
Zero-Field splitting spin-orbit         ...  NO
Zero-field splitting spin-spin          ...  NO
Hyperfine couplings                     ...  NO (   0 nuclei)
Quadrupole couplings                    ...  NO (   0 nuclei)
Contact density                         ...  NO (   0 nuclei)

NMR properties:
Chemical shifts                         ...  NO (   0 nuclei)
Spin-rotation constants                 ...  NO (   0 nuclei)
Spin-spin couplings                     ...  NO (   0 nuclei,    0 pairs)

Choice of magnetic origin               ... GIAO
Position of magnetic origin             ...     0.000000     0.000000     0.000000

Properties with geometric perturbations:
SCF Hessian                             ...  NO
IR spectrum                             ...  NO
VCD spectrum                            ...  NO
X-ray spectroscopy properties:
SCF XES/XAS/RIXS spectra                ...  NO


-------------
DIPOLE MOMENT
-------------

Method             : SCF
Type of density    : Electron Density
Multiplicity       :   1
Irrep              :   0
Energy             :  -780.5794781070067074 Eh
Relativity type    : 
Basis              : AO
                                X                 Y                 Z
Electronic contribution:      4.314714765       0.391140147      -0.678033009
Nuclear contribution   :     -8.893277457      -0.627518274       1.626160088
                        -----------------------------------------
Total Dipole Moment    :     -4.578562692      -0.236378127       0.948127080
                        -----------------------------------------
Magnitude (a.u.)       :      4.681672340
Magnitude (Debye)      :     11.899865391


--------------------
Rotational spectrum 
--------------------
 
Rotational constants in cm-1:             0.063945             0.004330             0.004082 
Rotational constants in MHz :          1917.021438           129.807173           122.384323 

Dipole components along the rotational axes: 
x,y,z [a.u.] :    -4.588915    -0.919009    -0.123843 
x,y,z [Debye]:   -11.664095    -2.335936    -0.314783 

 

Dipole moment calculation done in   0.0 sec 

Maximum memory used throughout the entire PROP-calculation: 44.1 MB

--------------------------------
SUGGESTED CITATIONS FOR THIS RUN
--------------------------------

Below you find a list of papers that are relevant to this ORCA run
We neither can nor want to force you to cite these papers, but we appreciate if you do
You receive ORCA, which is the product of decades of hard work by many enthusiastic individuals, for free
The only thing we kindly ask in return is that you cite our papers,
We deeply appreciate it, if you show your appreciation for ORCA by not just citing the generic ORCA reference.

Please note that relegating all ORCA citations to the supporting information does *not* help us.
SI sections are not indexed - citations you put there will not count into any citation statistics
But we need these citations in order to attract the funding resources that allow us to do what we are doing

Therefore, if you are a happy ORCA user, please consider citing a few of the papers listed below in the main body of your paper

In addition to the list printed below, the program has created the file orca.bibtex that contains the list in bibtex format
You can import this file easily into all common literature databanks and citation aid programs


List of essential papers. We consider these as the minimum necessary citations

  1. Neese,F.
     Software update: the ORCA program system, version 5.0
     WIRES Comput. Molec. Sci., 2022 12(1)e1606
     doi.org/10.1002/wcms.1606

List of papers to cite with high priority. The work reported in these papers was absolutely
necessary for this run to complete.
Our perspective: the developers of density functionals and basis sets usually get cited in chemistry papers
Good! But without the algorithms to do something with them, the functionals or basis sets would not do anything.
Hence, in our opinion, the algorithm design and method developments papers are equally worthy of getting cited

  1. Neese,F.; Olbrich,G.
     Efficient use of the resolution of the identity approximation in time-dependent density functional calculations with hybrid density functionals
     Chem. Phys. Lett., 2002 362 170-178
     doi.org/10.1016/s0009-2614(02)01053-9
  2. Neese,F.
     An improvement of the resolution of the identity approximation for the formation of the Coulomb matrix
     J. Comp. Chem., 2003 24(14)1740-1747
     doi.org/10.1002/jcc.10318
  3. Neese,F.; Wennmohs,F.; Hansen,A.; Becker,U.
     Efficient, approximate and parallel Hartree-Fock and hybrid DFT calculations. A 'chain-of-spheres' algorithm for the Hartree-Fock exchange
     Chem. Phys., 2009 356(1-3)98-109
     doi.org/10.1016/j.chemphys.2008.10.036
  4. Garcia-Rates,M.; Neese,F.
     Effect of the Solute Cavity on the Solvation Energy and its Derivatives within the Framework of the Gaussian Charge Scheme
     J. Comput. Chem., 2020 41 922-939
     doi.org/10.1002/jcc.26139
  5. Helmich-Paris,B.; de Souza,B.; Neese,F.; Izsák,R.
     An improved chain of spheres for exchange algorithm
     J. Chem. Phys., 2021 155 104109
     doi.org/doi: 10.1063/5.0058766.
  6. Neese,F.
     The SHARK Integral Generation and Digestion System
     J. Comp. Chem., 2022  1-16
     doi.org/10.1002/jcc.26942

List of suggested additional citations. These are papers that are important in the 'surrounding' of 
of this run, or papers that preceded the highly important papers. If you like your results we are grateful for a citation.

  1. Izsak,R.; Neese,F.
     An overlap fitted chain of spheres exchange method
     J. Chem. Phys., 2011 135 144105
     doi.org/10.1063/1.3646921
  2. Izsak,R.; Hansen,A.; Neese,F.
     The resolution of identity and chain of spheres approximations for the LPNO-CCSD singles Fock term
     Molec. Phys., 2012 110 2413-2417
     doi.org/10.1080/00268976.2012.687466
  3. Neese,F.
     The ORCA program system
     WIRES Comput. Molec. Sci., 2012 2(1)73-78
     doi.org/10.1002/wcms.81
  4. Izsak,R.; Neese,F.; Klopper,W.
     Robust fitting techniques in the chain of spheres approximation to the Fock exchange: The role of the complementary space
     J. Chem. Phys., 2013 139 
     doi.org/10.1063/1.4819264
  5. Neese,F.
     Software update: the ORCA program system, version 4.0
     WIRES Comput. Molec. Sci., 2018 8(1)1-6
     doi.org/10.1002/wcms.1327
  6. Neese,F.; Wennmohs,F.; Becker,U.; Riplinger,C.
     The ORCA quantum chemistry program package
     J. Chem. Phys., 2020 152 Art. No. L224108
     doi.org/10.1063/5.0004608

List of optional additional citations

  1. Neese,F.
     Approximate second-order SCF convergence for spin unrestricted wavefunctions
     Chem. Phys. Lett., 2000 325(1-3)93-98
     doi.org/10.1016/s0009-2614(00)00662-x

Timings for individual modules:

Sum of individual times          ...      674.008 sec (=  11.233 min)
Startup calculation              ...        4.226 sec (=   0.070 min)   0.6 %
SCF iterations                   ...      113.003 sec (=   1.883 min)  16.8 %
Property integrals               ...        2.061 sec (=   0.034 min)   0.3 %
Property calculations            ...        1.638 sec (=   0.027 min)   0.2 %
CIS module                       ...      553.080 sec (=   9.218 min)  82.1 %
                             ****ORCA TERMINATED NORMALLY****
TOTAL RUN TIME: 0 days 0 hours 11 minutes 15 seconds 564 msec
