# Supplementary material for: Photovermellogens: Minimalistic Pyridinium-Based Acylhydrazones with Photoswitchable Basicity for Operation in Aqueous Media
Source: J Org Chem. 2026 May 4;91(19):6559–65. doi: 10.1021/acs.joc.5c02962 (PMC13185115; doi:10.1021/acs.joc.5c02962)
Supplement: Supplementary file 3 [file jo5c02962_si_003.zip › spectra/syn_epa/dftmrci/orca.out]

                                 *****************
                                 * O   R   C   A *
                                 *****************

                                            #,                                       
                                            ###                                      
                                            ####                                     
                                            #####                                    
                                            ######                                   
                                           ########,                                 
                                     ,,################,,,,,                         
                               ,,#################################,,                 
                          ,,##########################################,,             
                       ,#########################################, ''#####,          
                    ,#############################################,,   '####,        
                  ,##################################################,,,,####,       
                ,###########''''           ''''###############################       
              ,#####''   ,,,,##########,,,,          '''####'''          '####       
            ,##' ,,,,###########################,,,                        '##       
           ' ,,###''''                  '''############,,,                           
         ,,##''                                '''############,,,,        ,,,,,,###''
      ,#''                                            '''#######################'''  
     '                                                          ''''####''''         
             ,#######,   #######,   ,#######,      ##                                
            ,#'     '#,  ##    ##  ,#'     '#,    #''#        ,####,   ,####,        
            ##       ##  ##   ,#'  ##            #'  '#       #'       #'  '#        
            ##       ##  #######   ##           ,######,      #####,   #    #        
            '#,     ,#'  ##    ##  '#,     ,#' ,#      #,     #,   #   #,  ,#        
             '#######'   ##     ##  '#######'  #'      '#     '####' # '####'        


                #########################################################
                #                        -***-                          #
                #          Department of theory and spectroscopy        #
                #                                                       #
                #                      Frank Neese                      #
                #                                                       #
                #     Directorship, Architecture, Infrastructure        #
                #                    SHARK, DRIVERS                     #
                #        Core code/Algorithms in most modules           #
                #                                                       #
                #        Max Planck Institute fuer Kohlenforschung      #
                #                Kaiser Wilhelm Platz 1                 #
                #                 D-45470 Muelheim/Ruhr                 #
                #                      Germany                          #
                #                                                       #
                #                  All rights reserved                  #
                #                        -***-                          #
                #########################################################


                         Program Version 6.0.1  -  RELEASE   -


 With contributions from (in alphabetic order):
[Max-Planck-Institut fuer Kohlenforschung]                               
  Daniel Aravena         : Magnetic Suceptibility                        
  Michael Atanasov       : Ab Initio Ligand Field Theory (pilot matlab implementation)
  Alexander A. Auer      : GIAO ZORA, VPT2 properties, NMR spectrum      
  Ute Becker             : All parallelization in ORCA, NUMFREQ, NUMCALC 
  Giovanni Bistoni       : ED, misc. LED, open-shell LED, HFLD           
  Martin Brehm           : Molecular dynamics                            
  Dmytro Bykov           : pre 5.0 version of the SCF Hessian            
  Marcos Casanova-Páez   : Triplet and SCS-CIS(D). UHF-(DLPNO)-IP/EA/STEOM-CCSD. UHF-CVS-IP/STEOM-CCSD   
  Vijay G. Chilkuri      : MRCI spin determinant printing, contributions to CSF-ICE 
  Pauline Colinet        : FMM embedding                                 
  Dipayan Datta          : RHF DLPNO-CCSD density                        
  Achintya Kumar Dutta   : EOM-CC, STEOM-CC                              
  Nicolas Foglia         : Exact transition moments, OPA infrastructure, MCD improvements    
  Dmitry Ganyushin       : Spin-Orbit,Spin-Spin,Magnetic field MRCI      
  Miquel Garcia-Rates    : C-PCM and meta-GGA Hessian, CCSD/C-PCM, Gaussian charge scheme 
  Tiago L. C. Gouveia    : GS-ROHF, GS-ROCIS                             
  Yang Guo               : DLPNO-NEVPT2, F12-NEVPT2, CIM, IAO-localization        
  Andreas Hansen         : Spin unrestricted coupled pair/coupled cluster methods 
  Ingolf Harden          : AUTO-CI MPn and infrastructure                
  Benjamin Helmich-Paris : MC-RPA, TRAH-(SCF,CASSCF), AVAS, COSX integrals, SCF dyn. polar. 
  Lee Huntington         : MR-EOM, pCC                                   
  Robert Izsak           : Overlap fitted RIJCOSX, COSX-SCS-MP3, EOM     
  Riya Kayal             : Wick's Theorem for AUTO-CI, AUTO-CI UHF-CCSDT 
  Emily Kempfer          : AUTO-CI, RHF CISDT and CCSDT                  
  Christian Kollmar      : KDIIS, OOCD, Brueckner-CCSD(T), CCSD density, CASPT2, CASPT2-K, improved NEVPT2 
  Axel Koslowski         : Symmetry handling                             
  Simone Kossmann        : meta-GGA functionals, TD-DFT gradient, OOMP2, (MP2 Hessian; deprecated post 5.0) 
  Lucas Lang             : DCDCAS                                        
  Marvin Lechner         : AUTO-CI (C++ implementation), FIC-MRCC        
  Spencer Leger          : CASSCF response                               
  Dagmar Lenk            : GEPOL surface, SMD, ORCA-2-JSON               
  Dimitrios Liakos       : Extrapolation schemes; Compound Job, initial MDCI parallelization 
  Dimitrios Manganas     : Further ROCIS development; embedding schemes. LFT, Crystal Embedding 
  Dimitrios Pantazis     : SARC Basis sets                               
  Anastasios Papadopoulos: AUTO-CI, single reference methods and gradients 
  Taras Petrenko         : pre 6.0 DFT Hessian and TD-DFT gradient, (ASA, deprecated), ECA, 1-Electron XAS/XES, NRVS 
  Peter Pinski           : DLPNO-MP2, DLPNO-MP2 Gradient                 
  Christoph Reimann      : Effective Core Potentials                     
  Marius Retegan         : Local ZFS, SOC                                
  Christoph Riplinger    : Optimizer, TS searches, QM/MM, DLPNO-CCSD(T), (RO)-DLPNO pert. Triples 
  Michael Roemelt        : Original ROCIS implementation                 
  Masaaki Saitow         : Open-shell DLPNO-CCSD energy and density      
  Barbara Sandhoefer     : DKH picture change effects                    
  Kantharuban Sivalingam : CASSCF convergence/infrastructure, NEVPT2 and variants, FIC-MRCI 
  Bernardo de Souza      : ESD, SOC TD-DFT                               
  Georgi L. Stoychev     : AutoAux, RI-MP2 NMR, DLPNO-MP2 response, X2C  
  Van Anh Tran           : RI-MP2 g-tensors                              
  Willem Van den Heuvel  : Paramagnetic NMR                              
  Zikuan Wang            : NOTCH, Electric field optimization            
  Frank Wennmohs         : Technical directorship and infrastructure     
  Hang Xu                : AUTO-CI-Response properties                   
                                                                         
[FACCTs GmbH]                                                            
  Markus Bursch, Miquel Garcia-Rates, Christoph Riplinger, Bernardo de Souza, Georgi L. Stoychev 
                                                                 
  APM, Basis sets (HGBS, AHGBS, def-TZVP (Ac-Lr), def2-XVPD (La-Lu)), CI-OPT, improved COSX, DLPNO-Multilevel,           
  DOCKER, DRACO, updates on ESD, GOAT, IRC, LR-CPCM, MBIS, meta-GGA TD-DFT gradient, ML-optimized integration grids, 
  MM, NACMEs, nearIR, NEB, NEB-TS, NL-DFT gradient (VV10), 2- and 3-layer-ONIOM, interface openCOSMO-RS, QMMM,   
  Crystal-QMMM, SF, symmetry and pop. for TD-DFT, r2SCAN hybrids, SOLVATOR                                   
                                                                         
[Other institutions]                                                     
  V. Asgeirsson          : NEB                                           
  Christoph Bannwarth    : sTDA-DFT, sTD-DFT, PBEh-3c, B97-3c, D3        
  Sebastian Ehlert       : rSCAN, r2SCAN, r2SCAN-3c, D4, dhf basis sets  
  Marvin Friede          : D4 for Fr, Ra, Ac-Lr                          
  Lars Goerigk           : TD-DFT with DH, B97 family of functionals     
  Stefan Grimme          : VdW corrections, initial TS optimization, DFT functionals, gCP, sTDA/sTD-DF 
  Waldemar Hujo          : DFT-NL                                        
  H. Jonsson             : NEB                                           
  Holger Kruse           : gCP                                           
  Marcel Mueller         : wB97X-3c, vDZP basis set                      
  Hagen Neugebauer       : wr2SCAN                                       
  Tobias Risthaus        : range-separated hybrid DFT                    
  Lukas Wittmann         : regularized MP2, r2SCAN double-hybrids, wr2SCAN        
                                                                         
We gratefully acknowledge several colleagues who have allowed us to      
interface, adapt or use parts of their codes:                            
  Ed Valeev, F. Pavosevic, A. Kumar             : LibInt (2-el integral package), F12 methods 
  Garnet Chan, S. Sharma, J. Yang, R. Olivares  : DMRG                   
  Ulf Ekstrom                                   : XCFun DFT Library      
  Mihaly Kallay                                 : mrcc  (arbitrary order and MRCC methods)
  Frank Weinhold                                : gennbo (NPA and NBO analysis)           
  Simon Mueller                                 : openCOSMO-RS                            
  Christopher J. Cramer and Donald G. Truhlar   : smd solvation model                     
  S Lehtola, MJT Oliveira, MAL Marques          : LibXC Library                           
  Liviu Ungur et al                             : ANISO software                          


 Your calculation uses the libint2 library for the computation of 2-el integrals
 For citations please refer to: http://libint.valeyev.net

 Your ORCA version has been built with support for libXC version: 6.2.2
 For citations please refer to: https://libxc.gitlab.io

 This ORCA versions uses:
   CBLAS   interface :  Fast vector & matrix operations
   LAPACKE interface :  Fast linear algebra routines
   SCALAPACK package :  Parallel linear algebra routines
   Shared memory     :  Shared parallel matrices
   BLAS/LAPACK       :  OpenBLAS 0.3.27  USE64BITINT DYNAMIC_ARCH NO_AFFINITY SkylakeX SINGLE_THREADED
        Core in use  :  SkylakeX
   Copyright (c) 2011-2014, The OpenBLAS Project


NOTE: MaxCore=1000 MB was set to SCF,MP2,MDCI,CIPSI,MRCI and CIS
      => If you want to overwrite this, your respective input block should be placed after the MaxCore statement


***************************************
The coordinates will be read from file: coord.xyz
***************************************


================================================================================

----- Orbital basis set information -----
Your calculation utilizes the basis: def2-TZVP
   F. Weigend and R. Ahlrichs, Phys. Chem. Chem. Phys. 7, 3297 (2005).

----- AuxJ basis set information -----
Your calculation utilizes the auxiliary basis: def2/J
   F. Weigend, Phys. Chem. Chem. Phys. 8, 1057 (2006).

----- AuxC basis set information -----
Your calculation utilizes the auxiliary basis: def2-TZVP/C
  H-La, Hf-Rn : A. Hellweg, C. Hattig, S. Hofener and W. Klopper, Theor. Chem. Acc. 117, 587 (2007).
        Ce-Lu : J. Chmela and M. E. Harding, Mol. Phys. (2018).

================================================================================
                                        WARNINGS
                       Please study these warnings very carefully!
================================================================================


================================================================================
                                       INPUT FILE
================================================================================
NAME = orca.inp
|  1> ! def2-TZVP def2-TZVP/C tightscf def2/J RIJCOSX BHLYP DFTMRCI CPCM(water) 
|  2> %pal 
|  3> nprocs 12
|  4> end
|  5> %maxcore 1000
|  6> * xyzfile 0 1 coord.xyz
|  7> 
|  8>                          ****END OF INPUT****
================================================================================

                       ****************************
                       * Single Point Calculation *
                       ****************************

---------------------------------
CARTESIAN COORDINATES (ANGSTROEM)
---------------------------------
  N     -5.148323   -0.759264   -0.038614
  C     -4.868141    0.084027    0.981166
  C     -3.599556    0.486124    1.249348
  C     -2.502632    0.040160    0.460884
  C     -2.843813   -0.843615   -0.605811
  C     -4.136072   -1.205480   -0.815696
  H     -5.709348    0.417271    1.572124
  H     -3.425165    1.155835    2.079553
  N     -1.286282    0.474612    0.784629
  H     -2.082747   -1.240963   -1.259111
  H     -4.413128   -1.875132   -1.617625
  C     -6.527537   -1.121998   -0.340994
  H     -7.110847   -1.127110    0.575189
  H     -6.964461   -0.411361   -1.040503
  H     -6.555035   -2.116432   -0.777073
  N     -0.340391    0.006456   -0.017988
  C      0.862455    0.382438    0.249437
  C      1.951243   -0.071813   -0.620182
  H      1.066536    1.049575    1.084479
  O      1.752300   -0.700544   -1.647525
  C      3.343621    0.290515   -0.224003
  C      3.696342    0.587804    1.092904
  C      5.011527    0.884926    1.420468
  C      5.987954    0.901459    0.434789
  C      5.647412    0.605750   -0.880070
  C      4.338181    0.292354   -1.203903
  H      2.956254    0.570950    1.881834
  H      5.272154    1.103434    2.447651
  H      7.012095    1.141578    0.689462
  H      6.405360    0.617459   -1.652398
  H      4.080951    0.058708   -2.228507

----------------------------
CARTESIAN COORDINATES (A.U.)
----------------------------
  NO LB      ZA    FRAG     MASS         X           Y           Z
   0 N     7.0000    0    14.007   -9.728921   -1.434800   -0.072969
   1 C     6.0000    0    12.011   -9.199454    0.158789    1.854136
   2 C     6.0000    0    12.011   -6.802175    0.918641    2.360926
   3 C     6.0000    0    12.011   -4.729290    0.075892    0.870945
   4 C     6.0000    0    12.011   -5.374028   -1.594201   -1.144817
   5 C     6.0000    0    12.011   -7.816043   -2.278027   -1.541442
   6 H     1.0000    0     1.008  -10.789103    0.788528    2.970884
   7 H     1.0000    0     1.008   -6.472624    2.184212    3.929786
   8 N     7.0000    0    14.007   -2.430720    0.896886    1.482734
   9 H     1.0000    0     1.008   -3.935822   -2.345079   -2.379375
  10 H     1.0000    0     1.008   -8.339603   -3.543485   -3.056867
  11 C     6.0000    0    12.011  -12.335257   -2.120269   -0.644386
  12 H     1.0000    0     1.008  -13.437553   -2.129928    1.086950
  13 H     1.0000    0     1.008  -13.160924   -0.777360   -1.966266
  14 H     1.0000    0     1.008  -12.387220   -3.999478   -1.468455
  15 N     7.0000    0    14.007   -0.643245    0.012200   -0.033993
  16 C     6.0000    0    12.011    1.629805    0.722703    0.471367
  17 C     6.0000    0    12.011    3.687315   -0.135708   -1.171975
  18 H     1.0000    0     1.008    2.015461    1.983409    2.049368
  19 O     8.0000    0    15.999    3.311366   -1.323836   -3.113372
  20 C     6.0000    0    12.011    6.318528    0.548993   -0.423305
  21 C     6.0000    0    12.011    6.985074    1.110788    2.065289
  22 C     6.0000    0    12.011    9.470413    1.672269    2.684296
  23 C     6.0000    0    12.011   11.315593    1.703510    0.821632
  24 C     6.0000    0    12.011   10.672061    1.144703   -1.663092
  25 C     6.0000    0    12.011    8.197975    0.552470   -2.275048
  26 H     1.0000    0     1.008    5.586510    1.078939    3.556151
  27 H     1.0000    0     1.008    9.962928    2.085189    4.625390
  28 H     1.0000    0     1.008   13.250939    2.157270    1.302894
  29 H     1.0000    0     1.008   12.104376    1.166829   -3.122579
  30 H     1.0000    0     1.008    7.711880    0.110941   -4.211268

--------------------------------
INTERNAL COORDINATES (ANGSTROEM)
--------------------------------
 N      0   0   0     0.000000000000     0.00000000     0.00000000
 C      1   0   0     1.352624708832     0.00000000     0.00000000
 C      2   1   0     1.357538468583   121.81425296     0.00000000
 C      3   2   1     1.422603506043   121.21163632     0.28721474
 C      4   3   2     1.426640056679   115.10003873   359.92908373
 C      1   2   3     1.351894560112   118.94996072   359.56896873
 H      2   1   3     1.080698882113   116.31330207   180.18413542
 H      3   2   1     1.080817600566   119.08159449   180.41253245
 N      4   3   2     1.331565728967   117.86026718   180.11041146
 H      5   4   3     1.078845598473   120.81210119   180.24798998
 H      6   1   2     1.080871179133   116.04212319   180.11888342
 C      1   2   3     1.457820361051   120.49583416   182.95489990
 H     12   1   2     1.086125298209   109.53016048   328.36691004
 H     12   1   2     1.088677980424   110.52097685    88.77166546
 H     12   1   2     1.086195757198   109.57396085   209.20153279
 N      9   4   3     1.325923755103   112.90991432   180.42546190
 C     16   9   4     1.288300261923   115.93594918   180.52030079
 C     17  16   9     1.465619219248   118.68473004   181.54543855
 H     17  16   9     1.088125040472   120.88673128   359.61699628
 O     18  17  16     1.220784355372   122.53995560     6.13022324
 C     18  17  16     1.492298578986   117.41089255   184.71202029
 C     21  18  17     1.395363022693   122.55710466    23.53740371
 C     22  21  18     1.387548887693   120.53207239   178.27680846
 C     23  22  21     1.387532749160   120.12333180     0.62524348
 C     24  23  22     1.390060150847   119.80291503   359.33057060
 C     25  24  23     1.384618568361   120.06759135   359.83404754
 H     22  21  18     1.081861818828   120.79638375   359.58983747
 H     23  22  21     1.082024271529   119.71329429   180.63476236
 H     24  23  22     1.082303069044   120.09155017   179.47653842
 H     25  24  23     1.082179661856   120.07823481   179.99207990
 H     26  25  24     1.081929353994   119.68114736   180.28380552

---------------------------
INTERNAL COORDINATES (A.U.)
---------------------------
 N      0   0   0     0.000000000000     0.00000000     0.00000000
 C      1   0   0     2.556090261668     0.00000000     0.00000000
 C      2   1   0     2.565375921885   121.81425296     0.00000000
 C      3   2   1     2.688331023577   121.21163632     0.28721474
 C      4   3   2     2.695958998805   115.10003873   359.92908373
 C      1   2   3     2.554710480550   118.94996072   359.56896873
 H      2   1   3     2.042224920428   116.31330207   180.18413542
 H      3   2   1     2.042449265792   119.08159449   180.41253245
 N      4   3   2     2.516294557062   117.86026718   180.11041146
 H      5   4   3     2.038722721900   120.81210119   180.24798998
 H      6   1   2     2.042550514609   116.04212319   180.11888342
 C      1   2   3     2.754881234841   120.49583416   182.95489990
 H     12   1   2     2.052479360738   109.53016048   328.36691004
 H     12   1   2     2.057303231032   110.52097685    88.77166546
 H     12   1   2     2.052612508931   109.57396085   209.20153279
 N      9   4   3     2.505632771605   112.90991432   180.42546190
 C     16   9   4     2.434534673293   115.93594918   180.52030079
 C     17  16   9     2.769618940990   118.68473004   181.54543855
 H     17  16   9     2.056258325953   120.88673128   359.61699628
 O     18  17  16     2.306948100228   122.53995560     6.13022324
 C     18  17  16     2.820035624324   117.41089255   184.71202029
 C     21  18  17     2.636853970290   122.55710466    23.53740371
 C     22  21  18     2.622087395166   120.53207239   178.27680846
 C     23  22  21     2.622056897759   120.12333180     0.62524348
 C     24  23  22     2.626832994779   119.80291503   359.33057060
 C     25  24  23     2.616549894144   120.06759135   359.83404754
 H     22  21  18     2.044422552330   120.79638375   359.58983747
 H     23  22  21     2.044729543445   119.71329429   180.63476236
 H     24  23  22     2.045256394396   120.09155017   179.47653842
 H     25  24  23     2.045023188608   120.07823481   179.99207990
 H     26  25  24     2.044550175300   119.68114736   180.28380552

---------------------
BASIS SET INFORMATION
---------------------
There are 4 groups of distinct atoms

 Group   1 Type N   : 11s6p2d1f contracted to 5s3p2d1f pattern {62111/411/11/1}
 Group   2 Type C   : 11s6p2d1f contracted to 5s3p2d1f pattern {62111/411/11/1}
 Group   3 Type H   : 5s1p contracted to 3s1p pattern {311/1}
 Group   4 Type O   : 11s6p2d1f contracted to 5s3p2d1f pattern {62111/411/11/1}

Atom   0N    basis set group =>   1
Atom   1C    basis set group =>   2
Atom   2C    basis set group =>   2
Atom   3C    basis set group =>   2
Atom   4C    basis set group =>   2
Atom   5C    basis set group =>   2
Atom   6H    basis set group =>   3
Atom   7H    basis set group =>   3
Atom   8N    basis set group =>   1
Atom   9H    basis set group =>   3
Atom  10H    basis set group =>   3
Atom  11C    basis set group =>   2
Atom  12H    basis set group =>   3
Atom  13H    basis set group =>   3
Atom  14H    basis set group =>   3
Atom  15N    basis set group =>   1
Atom  16C    basis set group =>   2
Atom  17C    basis set group =>   2
Atom  18H    basis set group =>   3
Atom  19O    basis set group =>   4
Atom  20C    basis set group =>   2
Atom  21C    basis set group =>   2
Atom  22C    basis set group =>   2
Atom  23C    basis set group =>   2
Atom  24C    basis set group =>   2
Atom  25C    basis set group =>   2
Atom  26H    basis set group =>   3
Atom  27H    basis set group =>   3
Atom  28H    basis set group =>   3
Atom  29H    basis set group =>   3
Atom  30H    basis set group =>   3
---------------------------------
AUXILIARY/J BASIS SET INFORMATION
---------------------------------
There are 4 groups of distinct atoms

 Group   1 Type N   : 12s5p4d2f1g contracted to 6s4p3d1f1g pattern {711111/2111/211/2/1}
 Group   2 Type C   : 12s5p4d2f1g contracted to 6s4p3d1f1g pattern {711111/2111/211/2/1}
 Group   3 Type H   : 5s2p1d contracted to 3s1p1d pattern {311/2/1}
 Group   4 Type O   : 12s5p4d2f1g contracted to 6s4p3d1f1g pattern {711111/2111/211/2/1}

Atom   0N    basis set group =>   1
Atom   1C    basis set group =>   2
Atom   2C    basis set group =>   2
Atom   3C    basis set group =>   2
Atom   4C    basis set group =>   2
Atom   5C    basis set group =>   2
Atom   6H    basis set group =>   3
Atom   7H    basis set group =>   3
Atom   8N    basis set group =>   1
Atom   9H    basis set group =>   3
Atom  10H    basis set group =>   3
Atom  11C    basis set group =>   2
Atom  12H    basis set group =>   3
Atom  13H    basis set group =>   3
Atom  14H    basis set group =>   3
Atom  15N    basis set group =>   1
Atom  16C    basis set group =>   2
Atom  17C    basis set group =>   2
Atom  18H    basis set group =>   3
Atom  19O    basis set group =>   4
Atom  20C    basis set group =>   2
Atom  21C    basis set group =>   2
Atom  22C    basis set group =>   2
Atom  23C    basis set group =>   2
Atom  24C    basis set group =>   2
Atom  25C    basis set group =>   2
Atom  26H    basis set group =>   3
Atom  27H    basis set group =>   3
Atom  28H    basis set group =>   3
Atom  29H    basis set group =>   3
Atom  30H    basis set group =>   3
---------------------------------
AUXILIARY/C BASIS SET INFORMATION
---------------------------------
There are 4 groups of distinct atoms

 Group   1 Type N   : 8s6p5d3f1g contracted to 8s6p4d3f1g pattern {11111111/111111/2111/111/1}
 Group   2 Type C   : 8s6p5d3f1g contracted to 8s6p4d3f1g pattern {11111111/111111/2111/111/1}
 Group   3 Type H   : 4s3p2d contracted to 4s2p1d pattern {1111/21/2}
 Group   4 Type O   : 8s6p5d3f1g contracted to 8s6p4d3f1g pattern {11111111/111111/2111/111/1}

Atom   0N    basis set group =>   1
Atom   1C    basis set group =>   2
Atom   2C    basis set group =>   2
Atom   3C    basis set group =>   2
Atom   4C    basis set group =>   2
Atom   5C    basis set group =>   2
Atom   6H    basis set group =>   3
Atom   7H    basis set group =>   3
Atom   8N    basis set group =>   1
Atom   9H    basis set group =>   3
Atom  10H    basis set group =>   3
Atom  11C    basis set group =>   2
Atom  12H    basis set group =>   3
Atom  13H    basis set group =>   3
Atom  14H    basis set group =>   3
Atom  15N    basis set group =>   1
Atom  16C    basis set group =>   2
Atom  17C    basis set group =>   2
Atom  18H    basis set group =>   3
Atom  19O    basis set group =>   4
Atom  20C    basis set group =>   2
Atom  21C    basis set group =>   2
Atom  22C    basis set group =>   2
Atom  23C    basis set group =>   2
Atom  24C    basis set group =>   2
Atom  25C    basis set group =>   2
Atom  26H    basis set group =>   3
Atom  27H    basis set group =>   3
Atom  28H    basis set group =>   3
Atom  29H    basis set group =>   3
Atom  30H    basis set group =>   3


           ************************************************************
           *        Program running with 12 parallel MPI-processes    *
           *              working on a common directory               *
           ************************************************************
------------------------------------------------------------------------------
                             ORCA STARTUP CALCULATIONS
                           -- RI-GTO INTEGRALS CHOSEN --
------------------------------------------------------------------------------
------------------------------------------------------------------------------
                   ___                                                        
                  /   \      - P O W E R E D   B Y -                         
                 /     \                                                     
                 |  |  |   _    _      __       _____    __    __             
                 |  |  |  | |  | |    /  \     |  _  \  |  |  /  |          
                  \  \/   | |  | |   /    \    | | | |  |  | /  /          
                 / \  \   | |__| |  /  /\  \   | |_| |  |  |/  /          
                |  |  |   |  __  | /  /__\  \  |    /   |      \           
                |  |  |   | |  | | |   __   |  |    \   |  |\   \          
                \     /   | |  | | |  |  |  |  | |\  \  |  | \   \       
                 \___/    |_|  |_| |__|  |__|  |_| \__\ |__|  \__/        
                                                                              
                      - O R C A' S   B I G   F R I E N D -                    
                                      &                                       
                       - I N T E G R A L  F E E D E R -                       
                                                                              
 v1 FN, 2020, v2 2021, v3 2022-2024                                           
------------------------------------------------------------------------------


----------------------
SHARK INTEGRAL PACKAGE
----------------------

Number of atoms                             ...     31
Number of basis functions                   ...    636
Number of shells                            ...    250
Maximum angular momentum                    ...      3
Integral batch strategy                     ... SHARK/LIBINT Hybrid
RI-J (if used) integral strategy            ... SPLIT-RIJ (Revised 2003 algorithm where possible)
Printlevel                                  ...      1
Contraction scheme used                     ... SEGMENTED contraction
Prescreening option                         ... SCHWARTZ
   Thresh                                   ... 2.500e-11
   Tcut                                     ... 2.500e-12
   Tpresel                                  ... 2.500e-12 
Coulomb Range Separation                    ... NOT USED
Exchange Range Separation                   ... NOT USED
Multipole approximations                    ... NOT USED
Finite Nucleus Model                        ... NOT USED
CABS basis                                  ... NOT available
Auxiliary Coulomb fitting basis             ... AVAILABLE
   # of basis functions in Aux-J            ...   1025
   # of shells in Aux-J                     ...    335
   Maximum angular momentum in Aux-J        ...      4
Auxiliary J/K fitting basis                 ... NOT available
Auxiliary Correlation fitting basis         ... AVAILABLE
   # of basis functions in Aux-C            ...   1563
   # of shells in Aux-C                     ...    487
   Maximum angular momentum in Aux-C        ...      4
Auxiliary 'external' fitting basis          ... NOT available

Checking pre-screening integrals            ... done (  0.0 sec) Dimension = 250
Check shell pair data                       ... done (  0.0 sec)
Shell pair information
Shell pair cut-off parameter TPreSel        ...   2.5e-12
Total number of shell pairs                 ...     31375
Shell pairs after pre-screening             ...     19961
Total number of primitive shell pairs       ...     96576
Primitive shell pairs kept                  ...     42377
          la=0 lb=0:   5062 shell pairs
          la=1 lb=0:   5744 shell pairs
          la=1 lb=1:   1643 shell pairs
          la=2 lb=0:   2860 shell pairs
          la=2 lb=1:   1622 shell pairs
          la=2 lb=2:    417 shell pairs
          la=3 lb=0:   1354 shell pairs
          la=3 lb=1:    782 shell pairs
          la=3 lb=2:    379 shell pairs
          la=3 lb=3:     98 shell pairs

Calculating one electron integrals          ... done (  0.0 sec)
Calculating RI/J V-Matrix + Cholesky decomp.... done (  0.0 sec)
Calculating RI/C V-Matrix + Cholesky decomp.... done (  0.1 sec)
Calculating Nuclear repulsion               ... done (  0.0 sec) ENN=   1125.787103228853 Eh

Diagonalization of the overlap matrix:
Smallest eigenvalue                        ... 8.329e-06
Time for diagonalization                   ...    0.051 sec
Threshold for overlap eigenvalues          ... 1.000e-07
Number of eigenvalues below threshold      ... 0
Time for construction of square roots      ...    0.022 sec
Total time needed                          ...    0.077 sec

-------------------
DFT GRID GENERATION
-------------------

General Integration Accuracy     IntAcc      ... 4.388
Radial Grid Type                 RadialGrid  ... OptM3 with GC (2021)
Angular Grid (max. ang.)         AngularGrid ... 4 (Lebedev-302)
Angular grid pruning method      GridPruning ... 4 (adaptive)
Weight generation scheme         WeightScheme... mBecke (2022)
Basis function cutoff            BFCut       ... 1.0000e-11
Integration weight cutoff        WCut        ... 1.0000e-14
Partially contracted basis set               ... off
Rotationally invariant grid construction     ... off
Angular grids for H and He will be reduced by one unit

Total number of grid points                  ...   149914
Total number of batches                      ...     2359
Average number of points per batch           ...       63
Average number of grid points per atom       ...     4836

--------------------
COSX GRID GENERATION
--------------------

GRIDX 1
-------
General Integration Accuracy     IntAcc      ... 3.816
Radial Grid Type                 RadialGrid  ... OptM3 with GC (2021)
Angular Grid (max. ang.)         AngularGrid ... 1 (Lebedev-50)
Angular grid pruning method      GridPruning ... 4 (adaptive)
Weight generation scheme         WeightScheme... mBecke (2022)
Basis function cutoff            BFCut       ... 1.0000e-11
Integration weight cutoff        WCut        ... 1.0000e-14
Partially contracted basis set               ... on
Rotationally invariant grid construction     ... off
Angular grids for H and He will be reduced by one unit

Total number of grid points                  ...    19076
Total number of batches                      ...      164
Average number of points per batch           ...      116
Average number of grid points per atom       ...      615
UseSFitting                                  ... on

GRIDX 2
-------
General Integration Accuracy     IntAcc      ... 4.020
Radial Grid Type                 RadialGrid  ... OptM3 with GC (2021)
Angular Grid (max. ang.)         AngularGrid ... 2 (Lebedev-110)
Angular grid pruning method      GridPruning ... 4 (adaptive)
Weight generation scheme         WeightScheme... mBecke (2022)
Basis function cutoff            BFCut       ... 1.0000e-11
Integration weight cutoff        WCut        ... 1.0000e-14
Partially contracted basis set               ... on
Rotationally invariant grid construction     ... off
Angular grids for H and He will be reduced by one unit

Total number of grid points                  ...    41896
Total number of batches                      ...      342
Average number of points per batch           ...      122
Average number of grid points per atom       ...     1351
UseSFitting                                  ... on

GRIDX 3
-------
General Integration Accuracy     IntAcc      ... 4.338
Radial Grid Type                 RadialGrid  ... OptM3 with GC (2021)
Angular Grid (max. ang.)         AngularGrid ... 3 (Lebedev-194)
Angular grid pruning method      GridPruning ... 4 (adaptive)
Weight generation scheme         WeightScheme... mBecke (2022)
Basis function cutoff            BFCut       ... 1.0000e-11
Integration weight cutoff        WCut        ... 1.0000e-14
Partially contracted basis set               ... on
Rotationally invariant grid construction     ... off
Angular grids for H and He will be reduced by one unit

Total number of grid points                  ...    92016
Total number of batches                      ...      736
Average number of points per batch           ...      125
Average number of grid points per atom       ...     2968
UseSFitting                                  ... on
Initializing property integral containers    ... done (  0.0 sec)

SHARK setup successfully completed in   2.2 seconds

Maximum memory used throughout the entire STARTUP-calculation: 57.1 MB


           ************************************************************
           *        Program running with 12 parallel MPI-processes    *
           *              working on a common directory               *
           ************************************************************
-------------------------------------------------------------------------------
                                 ORCA GUESS
                   Start orbitals & Density for SCF / CASSCF
-------------------------------------------------------------------------------

------------
SCF SETTINGS
------------
Hamiltonian:
 Density Functional     Method          .... DFT(GTOs)
 Exchange Functional    Exchange        .... B88
   X-Alpha parameter    XAlpha          ....  0.666667
   Becke's b parameter  XBeta           ....  0.004200
 Correlation Functional Correlation     .... LYP
 Gradients option       PostSCFGGA      .... off
 Hybrid DFT is turned on
   Fraction HF Exchange ScalHFX         ....  0.500000
   Scaling of DF-GGA-X  ScalDFX         ....  0.500000
   Scaling of DF-GGA-C  ScalDFC         ....  1.000000
   Scaling of DF-LDA-C  ScalLDAC        ....  1.000000
   Perturbative correction              ....  0.000000
 RI-approximation to the Coulomb term is turned on
   Number of AuxJ basis functions       .... 1025
   RIJ-COSX (HFX calculated with COS-X)).... on


General Settings:
 Integral files         IntName         .... orca
 Hartree-Fock type      HFTyp           .... RHF
 Total Charge           Charge          ....    0
 Multiplicity           Mult            ....    1
 Number of Electrons    NEL             ....  126
 Basis Dimension        Dim             ....  636
 Nuclear Repulsion      ENuc            ....   1125.7871032289 Eh

Convergence Acceleration:
 AO-DIIS                CNVDIIS         .... on
   Start iteration      DIISMaxIt       ....    12
   Startup error        DIISStart       ....  0.200000
   # of expansion vecs  DIISMaxEq       ....     5
   Bias factor          DIISBfac        ....   1.050
   Max. coefficient     DIISMaxC        ....  10.000
 MO-DIIS                CNVKDIIS        .... off
 Trust-Rad. Augm. Hess. CNVTRAH         .... auto
   Auto Start mean grad. ratio tolernc. ....  1.125000
   Auto Start start iteration           ....    50
   Auto Start num. interpolation iter.  ....    10
   Max. Number of Micro iterations      ....    24
   Max. Number of Macro iterations      .... Maxiter - #DIIS iter
   Number of Davidson start vectors     ....     2
   Converg. threshold    (grad. norm)   ....   1.000e-05
   Grad. Scal. Fac. for Micro threshold ....   0.100
   Minimum threshold for Micro iter.    ....   1.000e-02
   NR start threshold (gradient norm)   ....   1.000e-04
   Initial trust radius                 ....   0.400
   Minimum AH scaling param. (alpha)    ....   1.000
   Maximum AH scaling param. (alpha)    .... 1000.000
   Quad. conv. algorithm                .... NR
   White noise on init. David. guess    .... on
   Maximum white noise                  ....   0.010
   Pseudo random numbers                .... off
   Inactive MOs                         .... canonical
   Orbital update algorithm             .... Taylor
   Preconditioner                       .... Diag
   Full preconditioner red. dimension   ....   250
 SOSCF                  CNVSOSCF        .... on
   Start iteration      SOSCFMaxIt      ....   150
   Startup grad/error   SOSCFStart      ....  0.003300
   Hessian update       SOSCFHessUp     .... L-BFGS
 Level Shifting         CNVShift        .... on
   Level shift para.    LevelShift      ....    0.2500
   Turn off err/grad.   ShiftErr        ....    0.0010
 Zerner damping         CNVZerner       .... off
 Static damping         CNVDamp         .... on
   Fraction old density DampFac         ....    0.7000
   Max. Damping (<1)    DampMax         ....    0.9800
   Min. Damping (>=0)   DampMin         ....    0.0000
   Turn off err/grad.   DampErr         ....    0.1000

SCF Procedure:
 Maximum # iterations   MaxIter         ....   125
 SCF integral mode      SCFMode         .... Direct
   Integral package                     .... SHARK and LIBINT hybrid scheme
 Reset frequency        DirectResetFreq ....    20
 Integral Threshold     Thresh          ....  2.500e-11 Eh
 Primitive CutOff       TCut            ....  2.500e-12 Eh

Convergence Tolerance:
 Convergence Check Mode ConvCheckMode   .... Total+1el-Energy
 Convergence forced     ConvForced      .... 0
 Energy Change          TolE            ....  1.000e-08 Eh
 1-El. energy change                    ....  1.000e-05 Eh
 Orbital Gradient       TolG            ....  1.000e-05
 Orbital Rotation angle TolX            ....  1.000e-05
 DIIS Error             TolErr          ....  5.000e-07

------------------------------
INITIAL GUESS: MODEL POTENTIAL
------------------------------
Loading Hartree-Fock densities                     ... done
Calculating cut-offs                               ... done
Initializing the effective Hamiltonian             ... done
Setting up the integral package (SHARK)            ... done
Starting the Coulomb interaction                   ... done (   0.2 sec)
Making the grid                                    ... done (   0.2 sec)
Mapping shells                                     ... done
Starting the XC term evaluation                    ... done (   0.1 sec)
  promolecular density results
     # of electrons  =    125.991513289
     EX              =   -103.797600317
     EC              =     -4.281310002
     EX+EC           =   -108.078910319
Transforming the Hamiltonian                       ... done (   0.0 sec)
Diagonalizing the Hamiltonian                      ... done (   0.1 sec)
Back transforming the eigenvectors                 ... done (   0.0 sec)
Now organizing SCF variables                       ... done
                      ------------------
                      INITIAL GUESS DONE (   0.6 sec)
                      ------------------
             **** ENERGY FILE WAS UPDATED (orca.en.tmp) ****
Finished Guess after   0.9 sec
Maximum memory used throughout the entire GUESS-calculation: 41.6 MB


           ************************************************************
           *        Program running with 12 parallel MPI-processes    *
           *              working on a common directory               *
           ************************************************************

-------------------------------------------------------------------------------------------
                                      ORCA LEAN-SCF
                              memory conserving SCF solver
-------------------------------------------------------------------------------------------

--------------------
CPCM SOLVATION MODEL
--------------------
CPCM parameters:
  Epsilon                                         ...      80.1510
  Refrac                                          ...       1.3328
  Rsolv                                           ...       1.3000
  Surface type                                    ... GAUSSIAN VDW
  Discretization scheme                           ... Constant charge density
    Threshold for H atoms                         ...       5.0000 (charges/Ang^2)
    Threshold for non-H atoms                     ...       5.0000 (charges/Ang^2)
  Epsilon function type                           ...         CPCM
Solvent:                                          ... WATER
Radii:
  Scheme                                          ... Element-dependent radii
  Radius for N  used is    3.5149 Bohr (=   1.8600 Ang.)
  Radius for C  used is    3.8550 Bohr (=   2.0400 Ang.)
  Radius for H  used is    2.4944 Bohr (=   1.3200 Ang.)
  Radius for O  used is    3.4469 Bohr (=   1.8240 Ang.)
Calculating surface                               ...        done! (  0.0s)
Cavity surface points                             ...         2893
Cavity Volume                                     ...    1978.1265
Cavity Surface-area                               ...    1053.2040
Calculating surface distance matrix               ...        done! (  0.1s)
Performing Cholesky decomposition & store         ...        done! (  0.2s)
Overall time for CPCM initialization              ...                 0.3s

----------------------------------------D-I-I-S--------------------------------------------
Iteration    Energy (Eh)           Delta-E    RMSDP     MaxDP     DIISErr   Damp  Time(sec)
-------------------------------------------------------------------------------------------
               ***  Starting incremental Fock matrix formation  ***
    1    -780.0934353231145906     0.00e+00  1.45e-03  1.21e-01  2.86e-01  0.700   5.1
    2    -780.2883567688061248    -1.95e-01  1.48e-03  1.36e-01  1.41e-01  0.700   3.0
                               ***Turning on AO-DIIS***
    3    -780.3880217421026373    -9.97e-02  6.59e-04  5.74e-02  5.49e-02  0.700   2.9
    4    -780.4483656762477040    -6.03e-02  1.04e-03  6.94e-02  4.19e-02  0.000   2.8
    5    -780.5787131287379452    -1.30e-01  2.45e-04  2.71e-02  7.48e-03  0.000   2.9
    6    -780.5791502040240175    -4.37e-04  1.11e-04  1.20e-02  3.48e-03  0.000   2.7
                              *** Initializing SOSCF ***
---------------------------------------S-O-S-C-F--------------------------------------
Iteration    Energy (Eh)           Delta-E    RMSDP     MaxDP     MaxGrad    Time(sec)
--------------------------------------------------------------------------------------
    7    -780.5792449672737803    -9.48e-05  5.17e-05  6.82e-03  6.72e-04     2.7
               *** Restarting incremental Fock matrix formation ***
    8    -780.5794115050377968    -1.67e-04  1.26e-04  7.77e-03  1.10e-03     5.0
    9    -780.5794357821839640    -2.43e-05  7.17e-05  8.59e-03  3.52e-04     3.9
   10    -780.5794401696566638    -4.39e-06  4.71e-05  2.47e-03  3.16e-04     3.8
   11    -780.5794432651271109    -3.10e-06  7.22e-06  6.66e-04  7.52e-05     3.6
   12    -780.5794433965761527    -1.31e-07  3.27e-06  2.28e-04  3.12e-05     3.2
   13    -780.5794434637064114    -6.71e-08  8.59e-07  5.19e-05  9.37e-06     2.9
   14    -780.5794434873571390    -2.37e-08  9.50e-07  8.82e-05  5.92e-06     2.6
   15    -780.5794434644533339     2.29e-08  1.42e-06  1.41e-04  1.22e-06     2.4
                  *** Gradient check signals convergence ***

               *****************************************************
               *                     SUCCESS                       *
               *           SCF CONVERGED AFTER  15 CYCLES          *
               *****************************************************

Recomputing exchange energy using gridx3       ... done (    7.574 sec)
Old exchange energy                            :    -52.718487087 Eh
New exchange energy                            :    -52.718521730 Eh
Exchange energy change after final integration :     -0.000034643 Eh
Total energy after final integration           :   -780.579478107 Eh
             **** ENERGY FILE WAS UPDATED (orca.en.tmp) ****

----------------
TOTAL SCF ENERGY
----------------

Total Energy       :       -780.57947810701239 Eh          -21240.64745 eV

Components:
Nuclear Repulsion  :       1125.78710322885308 Eh           30634.22449 eV
Electronic Energy  :      -1906.32128371528393 Eh          -51873.63933 eV
One Electron Energy:      -3292.91912928432794 Eh          -89604.88493 eV
Two Electron Energy:       1386.59784556904401 Eh           37731.24560 eV
CPCM Dielectric    :         -0.04526297802252 Eh              -1.23167 eV

Virial components:
Potential Energy   :      -1557.78195689688255 Eh          -42389.40208 eV
Kinetic Energy     :        777.20247878987004 Eh           21148.75463 eV
Virial Ratio       :          2.00434507018351

DFT components:
N(Alpha)           :       62.999981997189 electrons
N(Beta)            :       62.999981997189 electrons
N(Total)           :      125.999963994379 electrons
E(X)               :      -52.868346203292 Eh       
E(C)               :       -4.304847639468 Eh       
E(XC)              :      -57.173193842760 Eh       

CPCM Solvation Model Properties:
Surface-charge          :         -0.03297344790933
Corrected charge        :         -0.00000000000000
Outlying charge corr.   :          0.00005873029315 Eh               0.00160 eV
Free-energy (cav+disp)  :  This term is not implemented in the current solvation scheme

---------------
SCF CONVERGENCE
---------------

  Last Energy change         ...   -2.2904e-08  Tolerance :   1.0000e-08
  Last MAX-Density change    ...    1.4121e-04  Tolerance :   1.0000e-07
  Last RMS-Density change    ...    1.4203e-06  Tolerance :   5.0000e-09
  Last DIIS Error            ...    6.7228e-04  Tolerance :   5.0000e-07
  Last Orbital Gradient      ...    1.2221e-06  Tolerance :   1.0000e-05
  Last Orbital Rotation      ...    8.3294e-06  Tolerance :   1.0000e-05


----------------
ORBITAL ENERGIES
----------------

  NO   OCC          E(Eh)            E(eV) 
   0   2.0000     -19.661381      -535.0134 
   1   2.0000     -14.883129      -404.9905 
   2   2.0000     -14.838217      -403.7684 
   3   2.0000     -14.799250      -402.7081 
   4   2.0000     -10.677220      -290.5419 
   5   2.0000     -10.649283      -289.7817 
   6   2.0000     -10.648532      -289.7613 
   7   2.0000     -10.643923      -289.6359 
   8   2.0000     -10.623155      -289.0707 
   9   2.0000     -10.602245      -288.5018 
  10   2.0000     -10.599594      -288.4296 
  11   2.0000     -10.597137      -288.3628 
  12   2.0000     -10.594537      -288.2920 
  13   2.0000     -10.594510      -288.2913 
  14   2.0000     -10.593997      -288.2773 
  15   2.0000     -10.593677      -288.2686 
  16   2.0000     -10.590546      -288.1834 
  17   2.0000     -10.590211      -288.1743 
  18   2.0000      -1.180441       -32.1214 
  19   2.0000      -1.146683       -31.2028 
  20   2.0000      -1.136650       -30.9298 
  21   2.0000      -0.989287       -26.9199 
  22   2.0000      -0.980342       -26.6764 
  23   2.0000      -0.909397       -24.7459 
  24   2.0000      -0.904901       -24.6236 
  25   2.0000      -0.881033       -23.9741 
  26   2.0000      -0.865710       -23.5572 
  27   2.0000      -0.822816       -22.3900 
  28   2.0000      -0.777139       -21.1470 
  29   2.0000      -0.758457       -20.6387 
  30   2.0000      -0.723971       -19.7002 
  31   2.0000      -0.706275       -19.2187 
  32   2.0000      -0.682297       -18.5662 
  33   2.0000      -0.637921       -17.3587 
  34   2.0000      -0.617470       -16.8022 
  35   2.0000      -0.607119       -16.5206 
  36   2.0000      -0.595505       -16.2045 
  37   2.0000      -0.577296       -15.7090 
  38   2.0000      -0.556603       -15.1459 
  39   2.0000      -0.554089       -15.0775 
  40   2.0000      -0.540853       -14.7174 
  41   2.0000      -0.533583       -14.5195 
  42   2.0000      -0.528151       -14.3717 
  43   2.0000      -0.513931       -13.9848 
  44   2.0000      -0.509473       -13.8635 
  45   2.0000      -0.500176       -13.6105 
  46   2.0000      -0.495040       -13.4707 
  47   2.0000      -0.487330       -13.2609 
  48   2.0000      -0.476221       -12.9586 
  49   2.0000      -0.471313       -12.8251 
  50   2.0000      -0.447991       -12.1905 
  51   2.0000      -0.446064       -12.1380 
  52   2.0000      -0.430015       -11.7013 
  53   2.0000      -0.427252       -11.6261 
  54   2.0000      -0.426753       -11.6125 
  55   2.0000      -0.412008       -11.2113 
  56   2.0000      -0.357657        -9.7323 
  57   2.0000      -0.333736        -9.0814 
  58   2.0000      -0.332497        -9.0477 
  59   2.0000      -0.307348        -8.3634 
  60   2.0000      -0.304205        -8.2778 
  61   2.0000      -0.299831        -8.1588 
  62   2.0000      -0.244000        -6.6396 
  63   0.0000      -0.050627        -1.3776 
  64   0.0000       0.007441         0.2025 
  65   0.0000       0.014098         0.3836 
  66   0.0000       0.024493         0.6665 
  67   0.0000       0.052940         1.4406 
  68   0.0000       0.079835         2.1724 
  69   0.0000       0.092038         2.5045 
  70   0.0000       0.103631         2.8199 
  71   0.0000       0.108941         2.9644 
  72   0.0000       0.112414         3.0589 
  73   0.0000       0.116438         3.1684 
*Only the first 10 virtual orbitals were printed.

                    ********************************
                    * MULLIKEN POPULATION ANALYSIS *
                    ********************************

-----------------------
MULLIKEN ATOMIC CHARGES
-----------------------
   0 N :   -0.029555
   1 C :   -0.009453
   2 C :   -0.270993
   3 C :    0.209029
   4 C :   -0.262324
   5 C :   -0.020247
   6 H :    0.200312
   7 H :    0.153600
   8 N :   -0.271399
   9 H :    0.156125
  10 H :    0.199862
  11 C :   -0.280408
  12 H :    0.165703
  13 H :    0.163907
  14 H :    0.165773
  15 N :   -0.086120
  16 C :   -0.198063
  17 C :    0.345092
  18 H :    0.112942
  19 O :   -0.474513
  20 C :    0.095512
  21 C :   -0.219187
  22 C :   -0.153356
  23 C :   -0.139741
  24 C :   -0.139258
  25 C :   -0.209520
  26 H :    0.161686
  27 H :    0.159304
  28 H :    0.161112
  29 H :    0.158337
  30 H :    0.155842
Sum of atomic charges:   -0.0000000

--------------------------------
MULLIKEN REDUCED ORBITAL CHARGES
--------------------------------
  0 N s       :     3.428324  s :     3.428324
      pz      :     1.179828  p :     3.503662
      px      :     1.043847
      py      :     1.279987
      dz2     :     0.019741  d :     0.092009
      dxz     :     0.022537
      dyz     :     0.011481
      dx2y2   :     0.018932
      dxy     :     0.019319
      f0      :     0.000690  f :     0.005559
      f+1     :     0.000755
      f-1     :     0.000753
      f+2     :     0.001018
      f-2     :     0.000953
      f+3     :     0.000757
      f-3     :     0.000632

  1 C s       :     3.159409  s :     3.159409
      pz      :     0.857839  p :     2.720832
      px      :     1.011689
      py      :     0.851304
      dz2     :     0.025968  d :     0.117598
      dxz     :     0.029879
      dyz     :     0.011953
      dx2y2   :     0.027670
      dxy     :     0.022129
      f0      :     0.002083  f :     0.011613
      f+1     :     0.000929
      f-1     :     0.001843
      f+2     :     0.002373
      f-2     :     0.001681
      f+3     :     0.001231
      f-3     :     0.001474

  2 C s       :     3.253340  s :     3.253340
      pz      :     1.003539  p :     2.930494
      px      :     0.908335
      py      :     1.018620
      dz2     :     0.011354  d :     0.079212
      dxz     :     0.022693
      dyz     :     0.010844
      dx2y2   :     0.013861
      dxy     :     0.020458
      f0      :     0.000572  f :     0.007947
      f+1     :     0.001154
      f-1     :     0.000914
      f+2     :     0.001663
      f-2     :     0.001099
      f+3     :     0.001317
      f-3     :     0.001229

  3 C s       :     2.980487  s :     2.980487
      pz      :     0.843581  p :     2.632514
      px      :     0.958042
      py      :     0.830891
      dz2     :     0.026153  d :     0.163780
      dxz     :     0.047945
      dyz     :     0.016625
      dx2y2   :     0.028311
      dxy     :     0.044746
      f0      :     0.001614  f :     0.014190
      f+1     :     0.002193
      f-1     :     0.001212
      f+2     :     0.002523
      f-2     :     0.001921
      f+3     :     0.002597
      f-3     :     0.002130

  4 C s       :     3.252745  s :     3.252745
      pz      :     0.994354  p :     2.919648
      px      :     0.925300
      py      :     0.999994
      dz2     :     0.013982  d :     0.082189
      dxz     :     0.022382
      dyz     :     0.011075
      dx2y2   :     0.016760
      dxy     :     0.017990
      f0      :     0.000919  f :     0.007743
      f+1     :     0.000724
      f-1     :     0.001022
      f+2     :     0.001656
      f-2     :     0.001202
      f+3     :     0.001079
      f-3     :     0.001140

  5 C s       :     3.163796  s :     3.163796
      pz      :     0.918881  p :     2.727779
      px      :     0.865262
      py      :     0.943636
      dz2     :     0.016765  d :     0.117014
      dxz     :     0.036383
      dyz     :     0.010912
      dx2y2   :     0.017511
      dxy     :     0.035443
      f0      :     0.000980  f :     0.011658
      f+1     :     0.002203
      f-1     :     0.000949
      f+2     :     0.002256
      f-2     :     0.001794
      f+3     :     0.001933
      f-3     :     0.001543

  6 H s       :     0.776899  s :     0.776899
      pz      :     0.007288  p :     0.022789
      px      :     0.010747
      py      :     0.004754

  7 H s       :     0.823011  s :     0.823011
      pz      :     0.011035  p :     0.023389
      px      :     0.003440
      py      :     0.008914

  8 N s       :     3.534537  s :     3.534537
      pz      :     1.328087  p :     3.652543
      px      :     0.972007
      py      :     1.352448
      dz2     :     0.013951  d :     0.078489
      dxz     :     0.021854
      dyz     :     0.008547
      dx2y2   :     0.015086
      dxy     :     0.019051
      f0      :     0.000564  f :     0.005830
      f+1     :     0.001003
      f-1     :     0.000332
      f+2     :     0.001151
      f-2     :     0.000957
      f+3     :     0.000865
      f-3     :     0.000957

  9 H s       :     0.819804  s :     0.819804
      pz      :     0.008208  p :     0.024071
      px      :     0.010066
      py      :     0.005796

 10 H s       :     0.777353  s :     0.777353
      pz      :     0.010632  p :     0.022785
      px      :     0.003540
      py      :     0.008613

 11 C s       :     3.286724  s :     3.286724
      pz      :     1.087266  p :     2.912763
      px      :     0.749554
      py      :     1.075943
      dz2     :     0.007891  d :     0.074485
      dxz     :     0.022601
      dyz     :     0.008908
      dx2y2   :     0.016749
      dxy     :     0.018336
      f0      :     0.000577  f :     0.006436
      f+1     :     0.001260
      f-1     :     0.000195
      f+2     :     0.001460
      f-2     :     0.000374
      f+3     :     0.001129
      f-3     :     0.001441

 12 H s       :     0.812414  s :     0.812414
      pz      :     0.010862  p :     0.021883
      px      :     0.006886
      py      :     0.004135

 13 H s       :     0.814329  s :     0.814329
      pz      :     0.008491  p :     0.021765
      px      :     0.005162
      py      :     0.008111

 14 H s       :     0.812350  s :     0.812350
      pz      :     0.005842  p :     0.021877
      px      :     0.003119
      py      :     0.012916

 15 N s       :     3.582775  s :     3.582775
      pz      :     1.229222  p :     3.406539
      px      :     1.005305
      py      :     1.172011
      dz2     :     0.015049  d :     0.090521
      dxz     :     0.024760
      dyz     :     0.008363
      dx2y2   :     0.015278
      dxy     :     0.027072
      f0      :     0.000678  f :     0.006286
      f+1     :     0.001227
      f-1     :     0.000282
      f+2     :     0.001160
      f-2     :     0.000875
      f+3     :     0.001059
      f-3     :     0.001005

 16 C s       :     3.275843  s :     3.275843
      pz      :     0.977662  p :     2.818096
      px      :     0.848686
      py      :     0.991748
      dz2     :     0.009630  d :     0.092865
      dxz     :     0.031318
      dyz     :     0.012334
      dx2y2   :     0.014961
      dxy     :     0.024622
      f0      :     0.000984  f :     0.011258
      f+1     :     0.001603
      f-1     :     0.000965
      f+2     :     0.002299
      f-2     :     0.001290
      f+3     :     0.002136
      f-3     :     0.001980

 17 C s       :     3.062551  s :     3.062551
      pz      :     0.758826  p :     2.366736
      px      :     0.894685
      py      :     0.713225
      dz2     :     0.047496  d :     0.206842
      dxz     :     0.068370
      dyz     :     0.026408
      dx2y2   :     0.023440
      dxy     :     0.041129
      f0      :     0.003706  f :     0.018780
      f+1     :     0.003678
      f-1     :     0.002267
      f+2     :     0.003017
      f-2     :     0.003184
      f+3     :     0.001566
      f-3     :     0.001362

 18 H s       :     0.863565  s :     0.863565
      pz      :     0.011070  p :     0.023493
      px      :     0.003610
      py      :     0.008813

 19 O s       :     3.812661  s :     3.812661
      pz      :     1.388142  p :     4.628694
      px      :     1.831996
      py      :     1.408556
      dz2     :     0.010429  d :     0.031254
      dxz     :     0.006115
      dyz     :     0.008868
      dx2y2   :     0.003325
      dxy     :     0.002517
      f0      :     0.000505  f :     0.001903
      f+1     :     0.000282
      f-1     :     0.000396
      f+2     :     0.000304
      f-2     :     0.000267
      f+3     :     0.000068
      f-3     :     0.000081

 20 C s       :     3.180080  s :     3.180080
      pz      :     0.833275  p :     2.596531
      px      :     0.805146
      py      :     0.958110
      dz2     :     0.032637  d :     0.117599
      dxz     :     0.030512
      dyz     :     0.024380
      dx2y2   :     0.015062
      dxy     :     0.015009
      f0      :     0.001818  f :     0.010277
      f+1     :     0.002317
      f-1     :     0.001120
      f+2     :     0.001460
      f-2     :     0.001342
      f+3     :     0.001064
      f-3     :     0.001155

 21 C s       :     3.236731  s :     3.236731
      pz      :     0.949502  p :     2.882280
      px      :     0.992067
      py      :     0.940711
      dz2     :     0.019133  d :     0.092203
      dxz     :     0.031918
      dyz     :     0.013907
      dx2y2   :     0.012686
      dxy     :     0.014559
      f0      :     0.001373  f :     0.007972
      f+1     :     0.001789
      f-1     :     0.001053
      f+2     :     0.001279
      f-2     :     0.000411
      f+3     :     0.000933
      f-3     :     0.001133

 22 C s       :     3.188917  s :     3.188917
      pz      :     0.988095  p :     2.868650
      px      :     0.915709
      py      :     0.964846
      dz2     :     0.020947  d :     0.087887
      dxz     :     0.026222
      dyz     :     0.008283
      dx2y2   :     0.012715
      dxy     :     0.019720
      f0      :     0.001329  f :     0.007902
      f+1     :     0.001538
      f-1     :     0.000523
      f+2     :     0.001117
      f-2     :     0.000997
      f+3     :     0.001039
      f-3     :     0.001359

 23 C s       :     3.195990  s :     3.195990
      pz      :     0.914131  p :     2.846704
      px      :     0.997995
      py      :     0.934577
      dz2     :     0.025576  d :     0.089239
      dxz     :     0.024942
      dyz     :     0.020711
      dx2y2   :     0.009665
      dxy     :     0.008344
      f0      :     0.001563  f :     0.007808
      f+1     :     0.001716
      f-1     :     0.001137
      f+2     :     0.000993
      f-2     :     0.001036
      f+3     :     0.000635
      f-3     :     0.000728

 24 C s       :     3.184831  s :     3.184831
      pz      :     0.953381  p :     2.858416
      px      :     0.945902
      py      :     0.959133
      dz2     :     0.019309  d :     0.088171
      dxz     :     0.030475
      dyz     :     0.013191
      dx2y2   :     0.012286
      dxy     :     0.012910
      f0      :     0.001354  f :     0.007839
      f+1     :     0.001714
      f-1     :     0.001078
      f+2     :     0.001266
      f-2     :     0.000381
      f+3     :     0.000970
      f-3     :     0.001075

 25 C s       :     3.233191  s :     3.233191
      pz      :     1.006926  p :     2.876095
      px      :     0.933169
      py      :     0.936000
      dz2     :     0.022201  d :     0.092261
      dxz     :     0.027024
      dyz     :     0.008457
      dx2y2   :     0.012954
      dxy     :     0.021625
      f0      :     0.001271  f :     0.007974
      f+1     :     0.001600
      f-1     :     0.000499
      f+2     :     0.001106
      f-2     :     0.001059
      f+3     :     0.001088
      f-3     :     0.001352

 26 H s       :     0.814932  s :     0.814932
      pz      :     0.009991  p :     0.023382
      px      :     0.009138
      py      :     0.004253

 27 H s       :     0.817806  s :     0.817806
      pz      :     0.013989  p :     0.022890
      px      :     0.004039
      py      :     0.004862

 28 H s       :     0.816140  s :     0.816140
      pz      :     0.004009  p :     0.022749
      px      :     0.013975
      py      :     0.004764

 29 H s       :     0.818808  s :     0.818808
      pz      :     0.009362  p :     0.022856
      px      :     0.009137
      py      :     0.004357

 30 H s       :     0.820948  s :     0.820948
      pz      :     0.014071  p :     0.023210
      px      :     0.004334
      py      :     0.004804


                     *******************************
                     * LOEWDIN POPULATION ANALYSIS *
                     *******************************

----------------------
LOEWDIN ATOMIC CHARGES
----------------------
   0 N :    0.236831
   1 C :   -0.119308
   2 C :   -0.121914
   3 C :   -0.244769
   4 C :   -0.130676
   5 C :   -0.117594
   6 H :    0.165714
   7 H :    0.159023
   8 N :   -0.041750
   9 H :    0.155963
  10 H :    0.165674
  11 C :   -0.224228
  12 H :    0.133023
  13 H :    0.128603
  14 H :    0.132976
  15 N :    0.074436
  16 C :   -0.264310
  17 C :   -0.300319
  18 H :    0.128750
  19 O :    0.029551
  20 C :   -0.125612
  21 C :   -0.096408
  22 C :   -0.139437
  23 C :   -0.125624
  24 C :   -0.138661
  25 C :   -0.089379
  26 H :    0.156649
  27 H :    0.152519
  28 H :    0.152668
  29 H :    0.152089
  30 H :    0.155523

-------------------------------
LOEWDIN REDUCED ORBITAL CHARGES
-------------------------------
  0 N s       :     2.854126  s :     2.854126
      pz      :     1.198282  p :     3.556271
      px      :     1.144556
      py      :     1.213433
      dz2     :     0.068914  d :     0.330168
      dxz     :     0.083279
      dyz     :     0.044766
      dx2y2   :     0.067010
      dxy     :     0.066199
      f0      :     0.002559  f :     0.022603
      f+1     :     0.003908
      f-1     :     0.002437
      f+2     :     0.003306
      f-2     :     0.004017
      f+3     :     0.003610
      f-3     :     0.002767

  1 C s       :     2.761033  s :     2.761033
      pz      :     0.885639  p :     2.819023
      px      :     1.061259
      py      :     0.872125
      dz2     :     0.090125  d :     0.475749
      dxz     :     0.131570
      dyz     :     0.066518
      dx2y2   :     0.094585
      dxy     :     0.092951
      f0      :     0.012540  f :     0.063503
      f+1     :     0.006475
      f-1     :     0.009335
      f+2     :     0.009493
      f-2     :     0.009450
      f+3     :     0.007611
      f-3     :     0.008599

  2 C s       :     2.759162  s :     2.759162
      pz      :     0.964489  p :     2.963102
      px      :     1.047459
      py      :     0.951154
      dz2     :     0.053230  d :     0.357815
      dxz     :     0.091498
      dyz     :     0.047473
      dx2y2   :     0.088267
      dxy     :     0.077346
      f0      :     0.003753  f :     0.041836
      f+1     :     0.007829
      f-1     :     0.002988
      f+2     :     0.006074
      f-2     :     0.006756
      f+3     :     0.008231
      f-3     :     0.006204

  3 C s       :     2.718529  s :     2.718529
      pz      :     0.934423  p :     2.777657
      px      :     0.981895
      py      :     0.861339
      dz2     :     0.103780  d :     0.668679
      dxz     :     0.193609
      dyz     :     0.073105
      dx2y2   :     0.128175
      dxy     :     0.170010
      f0      :     0.010400  f :     0.079904
      f+1     :     0.013912
      f-1     :     0.005439
      f+2     :     0.010487
      f-2     :     0.013079
      f+3     :     0.015034
      f-3     :     0.011554

  4 C s       :     2.759968  s :     2.759968
      pz      :     0.972916  p :     2.973571
      px      :     1.040269
      py      :     0.960386
      dz2     :     0.053415  d :     0.355316
      dxz     :     0.107026
      dyz     :     0.046308
      dx2y2   :     0.068892
      dxy     :     0.079676
      f0      :     0.005689  f :     0.041821
      f+1     :     0.005120
      f-1     :     0.005041
      f+2     :     0.006541
      f-2     :     0.006153
      f+3     :     0.006797
      f-3     :     0.006480

  5 C s       :     2.761049  s :     2.761049
      pz      :     0.905265  p :     2.813938
      px      :     1.012029
      py      :     0.896643
      dz2     :     0.065917  d :     0.479089
      dxz     :     0.138068
      dyz     :     0.053781
      dx2y2   :     0.099611
      dxy     :     0.121713
      f0      :     0.006468  f :     0.063518
      f+1     :     0.014127
      f-1     :     0.003565
      f+2     :     0.009089
      f-2     :     0.010357
      f+3     :     0.012325
      f-3     :     0.007587

  6 H s       :     0.772803  s :     0.772803
      pz      :     0.019829  p :     0.061483
      px      :     0.027871
      py      :     0.013783

  7 H s       :     0.779710  s :     0.779710
      pz      :     0.027827  p :     0.061267
      px      :     0.010374
      py      :     0.023066

  8 N s       :     3.077197  s :     3.077197
      pz      :     1.304400  p :     3.669182
      px      :     1.081345
      py      :     1.283437
      dz2     :     0.041578  d :     0.268524
      dxz     :     0.076259
      dyz     :     0.025554
      dx2y2   :     0.064112
      dxy     :     0.061021
      f0      :     0.002350  f :     0.026848
      f+1     :     0.005349
      f-1     :     0.001604
      f+2     :     0.004251
      f-2     :     0.005889
      f+3     :     0.004187
      f-3     :     0.003219

  9 H s       :     0.780664  s :     0.780664
      pz      :     0.021815  p :     0.063373
      px      :     0.025213
      py      :     0.016344

 10 H s       :     0.772989  s :     0.772989
      pz      :     0.027846  p :     0.061338
      px      :     0.010375
      py      :     0.023116

 11 C s       :     2.831498  s :     2.831498
      pz      :     1.091917  p :     3.047948
      px      :     0.870724
      py      :     1.085306
      dz2     :     0.031012  d :     0.305811
      dxz     :     0.090952
      dyz     :     0.039121
      dx2y2   :     0.077558
      dxy     :     0.067168
      f0      :     0.004359  f :     0.038972
      f+1     :     0.007241
      f-1     :     0.001894
      f+2     :     0.005302
      f-2     :     0.003181
      f+3     :     0.007805
      f-3     :     0.009190

 12 H s       :     0.803948  s :     0.803948
      pz      :     0.032008  p :     0.063029
      px      :     0.017710
      py      :     0.013310

 13 H s       :     0.808441  s :     0.808441
      pz      :     0.024515  p :     0.062956
      px      :     0.014269
      py      :     0.024172

 14 H s       :     0.803993  s :     0.803993
      pz      :     0.017769  p :     0.063031
      px      :     0.009080
      py      :     0.036182

 15 N s       :     3.067310  s :     3.067310
      pz      :     1.232674  p :     3.515569
      px      :     1.148045
      py      :     1.134850
      dz2     :     0.044704  d :     0.313551
      dxz     :     0.091239
      dyz     :     0.026491
      dx2y2   :     0.064358
      dxy     :     0.086759
      f0      :     0.002897  f :     0.029134
      f+1     :     0.006574
      f-1     :     0.001488
      f+2     :     0.003998
      f-2     :     0.005636
      f+3     :     0.005478
      f-3     :     0.003063

 16 C s       :     2.800004  s :     2.800004
      pz      :     0.990775  p :     2.954093
      px      :     0.995269
      py      :     0.968049
      dz2     :     0.055348  d :     0.449090
      dxz     :     0.141747
      dyz     :     0.049795
      dx2y2   :     0.098732
      dxy     :     0.103468
      f0      :     0.006633  f :     0.061124
      f+1     :     0.010306
      f-1     :     0.003485
      f+2     :     0.009322
      f-2     :     0.009075
      f+3     :     0.012103
      f-3     :     0.010200

 17 C s       :     2.743907  s :     2.743907
      pz      :     0.902718  p :     2.665653
      px      :     0.999092
      py      :     0.763843
      dz2     :     0.181099  d :     0.778803
      dxz     :     0.234090
      dyz     :     0.128070
      dx2y2   :     0.100605
      dxy     :     0.134939
      f0      :     0.020282  f :     0.111956
      f+1     :     0.023663
      f-1     :     0.016093
      f+2     :     0.014293
      f-2     :     0.019711
      f+3     :     0.009574
      f-3     :     0.008341

 18 H s       :     0.808096  s :     0.808096
      pz      :     0.029412  p :     0.063154
      px      :     0.009729
      py      :     0.024013

 19 O s       :     3.395220  s :     3.395220
      pz      :     1.456430  p :     4.502291
      px      :     1.668539
      py      :     1.377322
      dz2     :     0.018354  d :     0.067069
      dxz     :     0.017120
      dyz     :     0.019877
      dx2y2   :     0.005125
      dxy     :     0.006593
      f0      :     0.000986  f :     0.005869
      f+1     :     0.000944
      f-1     :     0.001656
      f+2     :     0.000845
      f-2     :     0.001118
      f+3     :     0.000173
      f-3     :     0.000145

 20 C s       :     2.705551  s :     2.705551
      pz      :     1.037352  p :     2.876331
      px      :     0.969192
      py      :     0.869788
      dz2     :     0.137859  d :     0.488777
      dxz     :     0.148087
      dyz     :     0.080497
      dx2y2   :     0.069362
      dxy     :     0.052972
      f0      :     0.011089  f :     0.054953
      f+1     :     0.014508
      f-1     :     0.004446
      f+2     :     0.007977
      f-2     :     0.008041
      f+3     :     0.004661
      f-3     :     0.004230

 21 C s       :     2.755390  s :     2.755390
      pz      :     1.010686  p :     2.908660
      px      :     1.027800
      py      :     0.870174
      dz2     :     0.082669  d :     0.389170
      dxz     :     0.159143
      dyz     :     0.048128
      dx2y2   :     0.050424
      dxy     :     0.048806
      f0      :     0.009183  f :     0.043189
      f+1     :     0.010183
      f-1     :     0.005698
      f+2     :     0.005886
      f-2     :     0.002807
      f+3     :     0.004720
      f-3     :     0.004711

 22 C s       :     2.762251  s :     2.762251
      pz      :     0.998293  p :     2.946014
      px      :     1.056438
      py      :     0.891284
      dz2     :     0.108040  d :     0.387743
      dxz     :     0.116240
      dyz     :     0.025820
      dx2y2   :     0.067849
      dxy     :     0.069795
      f0      :     0.007342  f :     0.043428
      f+1     :     0.010418
      f-1     :     0.002021
      f+2     :     0.007219
      f-2     :     0.006280
      f+3     :     0.005553
      f-3     :     0.004595

 23 C s       :     2.764957  s :     2.764957
      pz      :     1.061685  p :     2.925274
      px      :     0.997683
      py      :     0.865907
      dz2     :     0.128654  d :     0.391801
      dxz     :     0.115487
      dyz     :     0.074273
      dx2y2   :     0.046440
      dxy     :     0.026947
      f0      :     0.009848  f :     0.043591
      f+1     :     0.011628
      f-1     :     0.004486
      f+2     :     0.006311
      f-2     :     0.006664
      f+3     :     0.002525
      f-3     :     0.002128

 24 C s       :     2.762234  s :     2.762234
      pz      :     1.025340  p :     2.945054
      px      :     1.025564
      py      :     0.894150
      dz2     :     0.083738  d :     0.387938
      dxz     :     0.162968
      dyz     :     0.046118
      dx2y2   :     0.049484
      dxy     :     0.045629
      f0      :     0.009439  f :     0.043435
      f+1     :     0.010340
      f-1     :     0.005578
      f+2     :     0.005858
      f-2     :     0.002886
      f+3     :     0.004763
      f-3     :     0.004570

 25 C s       :     2.755841  s :     2.755841
      pz      :     0.994971  p :     2.902429
      px      :     1.043332
      py      :     0.864125
      dz2     :     0.103441  d :     0.387703
      dxz     :     0.116163
      dyz     :     0.027433
      dx2y2   :     0.067038
      dxy     :     0.073627
      f0      :     0.007016  f :     0.043406
      f+1     :     0.010304
      f-1     :     0.002065
      f+2     :     0.007114
      f-2     :     0.006714
      f+3     :     0.005586
      f-3     :     0.004608

 26 H s       :     0.782405  s :     0.782405
      pz      :     0.024890  p :     0.060947
      px      :     0.023369
      py      :     0.012687

 27 H s       :     0.787690  s :     0.787690
      pz      :     0.034016  p :     0.059791
      px      :     0.011855
      py      :     0.013920

 28 H s       :     0.787752  s :     0.787752
      pz      :     0.011899  p :     0.059580
      px      :     0.034130
      py      :     0.013551

 29 H s       :     0.788229  s :     0.788229
      pz      :     0.023763  p :     0.059683
      px      :     0.023154
      py      :     0.012766

 30 H s       :     0.783674  s :     0.783674
      pz      :     0.034626  p :     0.060802
      px      :     0.012383
      py      :     0.013794


                      *****************************
                      * MAYER POPULATION ANALYSIS *
                      *****************************

  NA   - Mulliken gross atomic population
  ZA   - Total nuclear charge
  QA   - Mulliken gross atomic charge
  VA   - Mayer's total valence
  BVA  - Mayer's bonded valence
  FA   - Mayer's free valence

  ATOM       NA         ZA         QA         VA         BVA        FA
  0 N      7.0296     7.0000    -0.0296     3.3757     3.3757    -0.0000
  1 C      6.0095     6.0000    -0.0095     3.8918     3.8918     0.0000
  2 C      6.2710     6.0000    -0.2710     3.9702     3.9702     0.0000
  3 C      5.7910     6.0000     0.2090     4.1093     4.1093    -0.0000
  4 C      6.2623     6.0000    -0.2623     3.9085     3.9085     0.0000
  5 C      6.0202     6.0000    -0.0202     3.8901     3.8901    -0.0000
  6 H      0.7997     1.0000     0.2003     0.9537     0.9537     0.0000
  7 H      0.8464     1.0000     0.1536     0.9997     0.9997     0.0000
  8 N      7.2714     7.0000    -0.2714     2.7882     2.7882     0.0000
  9 H      0.8439     1.0000     0.1561     1.0232     1.0232    -0.0000
 10 H      0.8001     1.0000     0.1999     0.9546     0.9546    -0.0000
 11 C      6.2804     6.0000    -0.2804     3.8012     3.8012     0.0000
 12 H      0.8343     1.0000     0.1657     0.9576     0.9576    -0.0000
 13 H      0.8361     1.0000     0.1639     0.9535     0.9535    -0.0000
 14 H      0.8342     1.0000     0.1658     0.9574     0.9574     0.0000
 15 N      7.0861     7.0000    -0.0861     2.8794     2.8794     0.0000
 16 C      6.1981     6.0000    -0.1981     4.0212     4.0212    -0.0000
 17 C      5.6549     6.0000     0.3451     3.9208     3.9208    -0.0000
 18 H      0.8871     1.0000     0.1129     1.0158     1.0158     0.0000
 19 O      8.4745     8.0000    -0.4745     1.9949     1.9949     0.0000
 20 C      5.9045     6.0000     0.0955     3.5054     3.5054    -0.0000
 21 C      6.2192     6.0000    -0.2192     3.9556     3.9556    -0.0000
 22 C      6.1534     6.0000    -0.1534     3.8991     3.8991     0.0000
 23 C      6.1397     6.0000    -0.1397     3.9034     3.9034     0.0000
 24 C      6.1393     6.0000    -0.1393     3.8771     3.8771    -0.0000
 25 C      6.2095     6.0000    -0.2095     3.9560     3.9560    -0.0000
 26 H      0.8383     1.0000     0.1617     0.9706     0.9706     0.0000
 27 H      0.8407     1.0000     0.1593     0.9645     0.9645    -0.0000
 28 H      0.8389     1.0000     0.1611     0.9623     0.9623    -0.0000
 29 H      0.8417     1.0000     0.1583     0.9647     0.9647    -0.0000
 30 H      0.8442     1.0000     0.1558     0.9883     0.9883    -0.0000

  Mayer bond orders larger than 0.100000
B(  0-N ,  1-C ) :   1.2078 B(  0-N ,  5-C ) :   1.2209 B(  0-N , 11-C ) :   0.8860 
B(  1-C ,  2-C ) :   1.6273 B(  1-C ,  6-H ) :   0.9374 B(  2-C ,  3-C ) :   1.2199 
B(  2-C ,  7-H ) :   0.9607 B(  3-C ,  4-C ) :   1.1756 B(  3-C ,  8-N ) :   1.5573 
B(  4-C ,  5-C ) :   1.6136 B(  4-C ,  9-H ) :   0.9517 B(  5-C , 10-H ) :   0.9285 
B(  8-N , 15-N ) :   0.9778 B( 11-C , 12-H ) :   0.9633 B( 11-C , 13-H ) :   0.9619 
B( 11-C , 14-H ) :   0.9628 B( 15-N , 16-C ) :   1.8038 B( 16-C , 17-C ) :   1.0842 
B( 16-C , 18-H ) :   0.9757 B( 17-C , 19-O ) :   1.9104 B( 17-C , 20-C ) :   0.9371 
B( 19-O , 20-C ) :  -0.1013 B( 20-C , 21-C ) :   1.3598 B( 20-C , 25-C ) :   1.3412 
B( 21-C , 22-C ) :   1.4404 B( 21-C , 26-H ) :   0.9596 B( 22-C , 23-C ) :   1.4065 
B( 22-C , 27-H ) :   0.9737 B( 23-C , 24-C ) :   1.3883 B( 23-C , 28-H ) :   0.9694 
B( 24-C , 25-C ) :   1.4456 B( 24-C , 29-H ) :   0.9760 B( 25-C , 30-H ) :   0.9642 


-------
TIMINGS
-------

Total SCF time: 0 days 0 hours 0 min 57 sec 

Total time                  ....      57.961 sec
Sum of individual times     ....      57.947 sec  (100.0%)

SCF preparation             ....       0.634 sec  (  1.1%)
Fock matrix formation       ....      54.613 sec  ( 94.2%)
  Startup                   ....       0.067 sec  (  0.1% of F)
  Split-RI-J                ....       4.377 sec  (  8.0% of F)
  Chain of spheres X        ....      38.799 sec  ( 71.0% of F)
  XC integration            ....       4.433 sec  (  8.1% of F)
    XC Preparation          ....       0.000 sec  (  0.0% of XC)
    Basis function eval.    ....       1.123 sec  ( 25.3% of XC)
    Density eval.           ....       1.088 sec  ( 24.5% of XC)
    XC-Functional eval.     ....       0.058 sec  (  1.3% of XC)
    XC-Potential eval.      ....       1.648 sec  ( 37.2% of XC)
  CPCM terms                ....       6.668 sec  ( 12.2% of F)
Diagonalization             ....       0.000 sec  (  0.0%)
Density matrix formation    ....       0.233 sec  (  0.4%)
Total Energy calculation    ....       0.150 sec  (  0.3%)
Population analysis         ....       0.096 sec  (  0.2%)
Orbital Transformation      ....       0.226 sec  (  0.4%)
Orbital Orthonormalization  ....       0.000 sec  (  0.0%)
DIIS solution               ....       1.217 sec  (  2.1%)
SOSCF solution              ....       0.776 sec  (  1.3%)
Finished LeanSCF after  58.1 sec

Maximum memory used throughout the entire LEANSCF-calculation: 79.1 MB


                     *************************************
                     *         DFT/MRCI INTERFACE        *
                     *************************************


Opening input file					...done
Checking coordinates					...done
Nuclear repulsion					...done
Checking basis						...done
Checking ECPs						...done
Checking auxiliary basis				...done
Gathering SCF info					...done
Checking MOs						...done
Checking one electron matrix				...done
Checking S matrix					...done

Calculating transformed and orthogonalized three index integrals (pq¡K)					
No V matrix found for AuxC basis, now making it		...done

-----------------
RI-TRANSFORMATION (MO index driven)
-----------------

Dimension of the orbital-basis         ... 636
Dimension of the aux-basis             ... 1563
Transformation of internal MOs         ...    0- 635
Number Format for Storage              ... Double (8 Byte)

First Phase: integral generation and transformation of AUX index
  Angular momenta (0,0)
  Angular momenta (0,1)
  Angular momenta (0,2)
  Angular momenta (0,3)
  Angular momenta (1,1)
  Angular momenta (1,2)
  Angular momenta (1,3)
  Angular momenta (2,2)
  Angular momenta (2,3)
  Angular momenta (3,3)
Closing buffer MNV ( 1.48 GB; CompressionRatio= 1.00)
Collecting buffer MNV 
Finished transformation of the aux-index in 119.813 sec
Mapping the MO pairs                            ... done
Getting memory                                  ... done
Second Phase: sorting and transformation of MO indices
Memory available                       ... 1000 MB 
Max. # Aux fcns treated in a batch     ... 642*1 
Initializing the MO transformation process      ... done
Batch   0: Q=   0 ...  641
   Reading      ... done
   Transforming ... done
Batch   1: Q= 642 ... 1283
   Reading      ... done
   Transforming ... done
Batch   2: Q=1284 ... 1562
   Reading      ... done
   Transforming ... done
Closing buffer VIJ ( 2.36 GB; CompressionRatio= 1.00)
Finished transformation of the MO indices in 27.826 sec
Initializing the sorting process                ... done

IJ-Resorting
# of internal pairs                    ... 202566
# batches for internal pairs           ... 3
   Reading      ... done
   Writing      ... done
   Reading      ... done
   Writing      ... done
   Reading      ... done
   Writing      ... done
Closing buffer IJV ( 2.36 GB; CompressionRatio= 1.00)
(ij|v) resorting done in    29.695 sec

  Resorting completed in    31.211 sec
RI-Integral transformation completed in   178.908 sec
(done)
The input was generated successfully!


-------------------------   --------------------
FINAL SINGLE POINT ENERGY      -780.579478107012
-------------------------   --------------------


           ************************************************************
           *        Program running with 12 parallel MPI-processes    *
           *              working on a common directory               *
           ************************************************************

------------------------------------------------------------------------------
                              ORCA PROPERTY CALCULATIONS
------------------------------------------------------------------------------

GBWName                                 ... orca.gbw
Number of atoms                         ...     31
Number of basis functions               ...    636
Max core memory                         ...   1000 MB

Electric properties:
Dipole moment                           ... YES
Quadrupole moment                       ...  NO
Static polarizability (Dipole/Dipole)   ...  NO
Static polarizability (Dipole/Quad.)    ...  NO
Static polarizability (Quad./Quad.)     ...  NO
Static polarizability (Velocity)        ...  NO

Atomic electric properties:
Dipole moment                           ...  NO
Quadrupole moment                       ...  NO
Static polarizability                   ...  NO

Choice of electric origin               ... Center of mass
Position of electric origin             ...    -0.000029     0.000001     0.000008

General magnetic properties:
Magnetizability                         ...  NO

EPR properties:
g-Tensor (aka g-matrix)                 ...  NO
Zero-Field splitting spin-orbit         ...  NO
Zero-field splitting spin-spin          ...  NO
Hyperfine couplings                     ...  NO (   0 nuclei)
Quadrupole couplings                    ...  NO (   0 nuclei)
Contact density                         ...  NO (   0 nuclei)

NMR properties:
Chemical shifts                         ...  NO (   0 nuclei)
Spin-rotation constants                 ...  NO (   0 nuclei)
Spin-spin couplings                     ...  NO (   0 nuclei,    0 pairs)

Choice of magnetic origin               ... GIAO
Position of magnetic origin             ...     0.000000     0.000000     0.000000

Properties with geometric perturbations:
SCF Hessian                             ...  NO
IR spectrum                             ...  NO
VCD spectrum                            ...  NO
X-ray spectroscopy properties:
SCF XES/XAS/RIXS spectra                ...  NO


-------------
DIPOLE MOMENT
-------------

Method             : SCF
Type of density    : Electron Density
Multiplicity       :   1
Irrep              :   0
Energy             :  -780.5794781070123918 Eh
Relativity type    : 
Basis              : AO
                                X                 Y                 Z
Electronic contribution:      4.314714765       0.391140147      -0.678033009
Nuclear contribution   :     -8.893277457      -0.627518274       1.626160088
                        -----------------------------------------
Total Dipole Moment    :     -4.578562692      -0.236378127       0.948127080
                        -----------------------------------------
Magnitude (a.u.)       :      4.681672340
Magnitude (Debye)      :     11.899865391


--------------------
Rotational spectrum 
--------------------
 
Rotational constants in cm-1:             0.063945             0.004330             0.004082 
Rotational constants in MHz :          1917.021438           129.807173           122.384323 

Dipole components along the rotational axes: 
x,y,z [a.u.] :    -4.588915    -0.919009    -0.123843 
x,y,z [Debye]:   -11.664095    -2.335936    -0.314783 

 

Dipole moment calculation done in   0.0 sec 

Maximum memory used throughout the entire PROP-calculation: 43.2 MB

--------------------------------
SUGGESTED CITATIONS FOR THIS RUN
--------------------------------

Below you find a list of papers that are relevant to this ORCA run
We neither can nor want to force you to cite these papers, but we appreciate if you do
You receive ORCA, which is the product of decades of hard work by many enthusiastic individuals, for free
The only thing we kindly ask in return is that you cite our papers,
We deeply appreciate it, if you show your appreciation for ORCA by not just citing the generic ORCA reference.

Please note that relegating all ORCA citations to the supporting information does *not* help us.
SI sections are not indexed - citations you put there will not count into any citation statistics
But we need these citations in order to attract the funding resources that allow us to do what we are doing

Therefore, if you are a happy ORCA user, please consider citing a few of the papers listed below in the main body of your paper

In addition to the list printed below, the program has created the file orca.bibtex that contains the list in bibtex format
You can import this file easily into all common literature databanks and citation aid programs


List of essential papers. We consider these as the minimum necessary citations

  1. Neese,F.
     Software update: the ORCA program system, version 5.0
     WIRES Comput. Molec. Sci., 2022 12(1)e1606
     doi.org/10.1002/wcms.1606

List of papers to cite with high priority. The work reported in these papers was absolutely
necessary for this run to complete.
Our perspective: the developers of density functionals and basis sets usually get cited in chemistry papers
Good! But without the algorithms to do something with them, the functionals or basis sets would not do anything.
Hence, in our opinion, the algorithm design and method developments papers are equally worthy of getting cited

  1. Neese,F.
     An improvement of the resolution of the identity approximation for the formation of the Coulomb matrix
     J. Comp. Chem., 2003 24(14)1740-1747
     doi.org/10.1002/jcc.10318
  2. Neese,F.; Wennmohs,F.; Hansen,A.; Becker,U.
     Efficient, approximate and parallel Hartree-Fock and hybrid DFT calculations. A 'chain-of-spheres' algorithm for the Hartree-Fock exchange
     Chem. Phys., 2009 356(1-3)98-109
     doi.org/10.1016/j.chemphys.2008.10.036
  3. Garcia-Rates,M.; Neese,F.
     Effect of the Solute Cavity on the Solvation Energy and its Derivatives within the Framework of the Gaussian Charge Scheme
     J. Comput. Chem., 2020 41 922-939
     doi.org/10.1002/jcc.26139
  4. Helmich-Paris,B.; de Souza,B.; Neese,F.; Izsák,R.
     An improved chain of spheres for exchange algorithm
     J. Chem. Phys., 2021 155 104109
     doi.org/doi: 10.1063/5.0058766.
  5. Neese,F.
     The SHARK Integral Generation and Digestion System
     J. Comp. Chem., 2022  1-16
     doi.org/10.1002/jcc.26942

List of suggested additional citations. These are papers that are important in the 'surrounding' of 
of this run, or papers that preceded the highly important papers. If you like your results we are grateful for a citation.

  1. Izsak,R.; Neese,F.
     An overlap fitted chain of spheres exchange method
     J. Chem. Phys., 2011 135 144105
     doi.org/10.1063/1.3646921
  2. Izsak,R.; Hansen,A.; Neese,F.
     The resolution of identity and chain of spheres approximations for the LPNO-CCSD singles Fock term
     Molec. Phys., 2012 110 2413-2417
     doi.org/10.1080/00268976.2012.687466
  3. Neese,F.
     The ORCA program system
     WIRES Comput. Molec. Sci., 2012 2(1)73-78
     doi.org/10.1002/wcms.81
  4. Izsak,R.; Neese,F.; Klopper,W.
     Robust fitting techniques in the chain of spheres approximation to the Fock exchange: The role of the complementary space
     J. Chem. Phys., 2013 139 
     doi.org/10.1063/1.4819264
  5. Neese,F.
     Software update: the ORCA program system, version 4.0
     WIRES Comput. Molec. Sci., 2018 8(1)1-6
     doi.org/10.1002/wcms.1327
  6. Neese,F.; Wennmohs,F.; Becker,U.; Riplinger,C.
     The ORCA quantum chemistry program package
     J. Chem. Phys., 2020 152 Art. No. L224108
     doi.org/10.1063/5.0004608

List of optional additional citations

  1. Neese,F.
     Approximate second-order SCF convergence for spin unrestricted wavefunctions
     Chem. Phys. Lett., 2000 325(1-3)93-98
     doi.org/10.1016/s0009-2614(00)00662-x

Timings for individual modules:

Sum of individual times          ...       63.045 sec (=   1.051 min)
Startup calculation              ...        2.774 sec (=   0.046 min)   4.4 %
SCF iterations                   ...       59.623 sec (=   0.994 min)  94.6 %
Property calculations            ...        0.648 sec (=   0.011 min)   1.0 %
                             ****ORCA TERMINATED NORMALLY****
TOTAL RUN TIME: 0 days 0 hours 4 minutes 7 seconds 282 msec
