# Supplementary material for: Photovermellogens: Minimalistic Pyridinium-Based Acylhydrazones with Photoswitchable Basicity for Operation in Aqueous Media
Source: J Org Chem. 2026 May 4;91(19):6559–65. doi: 10.1021/acs.joc.5c02962 (PMC13185115; doi:10.1021/acs.joc.5c02962)
Supplement: Supplementary file 3 [file jo5c02962_si_003.zip › spectra/syn_epa/dftmrci/dftmrci.out]

______________________________________________________________________
______________________________________________________________________
                           P R O P E R
                  s.grimme, sept. 1995 - april 2000
                       development version
______________________________________________________________________
______________________________________________________________________
 
 ______________________________________________________
 keywords (from <INPUT>):
 
 $local  : localise scf mos
 $pop    : mulliken population analyses
 $cipop  : population analyses of
           ci-(t)densities
 $diffden: calculate difference density nos
 
 $nos
      <string> (state label)
 
 $grid
      atom#1 atom#2 atom#3
      <real> (shift)
      <real> (step)
      <integer> (1=dens,2=esp,-1=diffdens,-2=diffesp)
 
 $soci        : use (t-)densities of spin-orbit coupled
                states reading file <socidens> from
                spockCI program
 
 $centmass           : shift coordinates to center of
                       mass system using average atomic
                       masses of elements
 
 $centmass iso       : shift coordinates to center of
                       mass system using isotope masses
                       (tabulated most prevalent ones)
 
 $centmass iso <int> : same as above but read <int> 
 <int1> <float1>       user-defined masses as shown 
 <int2> <float2>   -> <inta> on coord has mass <floata>
  ... 
 
 $move <x> <y> <z>   : shift molecule by r=(x,y,z)[a.u]
 
 ______________________________________________________
 
 reading: 
 mos.bin                                                                        
  
 writing: 
 sing.prp                                                                       
  
 <INPUT> not found. using defaults.
 --> $centmass is active: shift coordinates to cms.
 supplying any (empty) <INPUT> will reset defaults.


______________________________________________________________________

                    M O / A O    I N P U T 
______________________________________________________________________


atom  #          x             y             z            charge
  N   1     -9.72892126   -1.43480033   -0.07296941         7.00
  C   2     -9.19945365    0.15878895    1.85413584         6.00
  C   3     -6.80217549    0.91864097    2.36092569         6.00
  C   4     -4.72928955    0.07589159    0.87094548         6.00
  C   5     -5.37402848   -1.59420119   -1.14481659         6.00
  C   6     -7.81604328   -2.27802748   -1.54144190         6.00
  H   7    -10.78910335    0.78852760    2.97088366         1.00
  H   8     -6.47262394    2.18421248    3.92978628         1.00
  N   9     -2.43072023    0.89688648    1.48273368         7.00
  H  10     -3.93582211   -2.34507942   -2.37937508         1.00
  H  11     -8.33960309   -3.54348509   -3.05686749         1.00
  C  12    -12.33525728   -2.12026860   -0.64438557         6.00
  H  13    -13.43755313   -2.12992845    1.08694978         1.00
  H  14    -13.16092426   -0.77735994   -1.96626566         1.00
  H  15    -12.38722030   -3.99947780   -1.46845519         1.00
  N  16     -0.64324533    0.01219976   -0.03399256         7.00
  C  17      1.62980461    0.72270313    0.47136676         6.00
  C  18      3.68731513   -0.13570758   -1.17197453         6.00
  H  19      2.01546077    1.98340909    2.04936806         1.00
  O  20      3.31136626   -1.32383582   -3.11337178         8.00
  C  21      6.31852776    0.54899296   -0.42330491         6.00
  C  22      6.98507365    1.11078808    2.06528941         6.00
  C  23      9.47041328    1.67226855    2.68429580         6.00
  C  24     11.31559328    1.70351042    0.82163182         6.00
  C  25     10.67206113    1.14470250   -1.66309184         6.00
  C  26      8.19797469    0.55246953   -2.27504753         6.00
  H  27      5.58651003    1.07893901    3.55615125         1.00
  H  28      9.96292783    2.08518900    4.62538957         1.00
  H  29     13.25093890    2.15726953    1.30289443         1.00
  H  30     12.10437640    1.16682928   -3.12257915         1.00
  H  31      7.71187963    0.11094113   -4.21126799         1.00
 
 center of mass : 
        0.0000000000        0.0000000000        0.0000000000
 
     *** coordinates shifted to center of mass ****
 
 new coordinates:
atom  #          x             y             z            charge          mass
  N   1     -9.72892126   -1.43480033   -0.07296941         7.00      14.006700
  C   2     -9.19945365    0.15878895    1.85413584         6.00      12.011000
  C   3     -6.80217549    0.91864097    2.36092569         6.00      12.011000
  C   4     -4.72928955    0.07589159    0.87094548         6.00      12.011000
  C   5     -5.37402848   -1.59420119   -1.14481659         6.00      12.011000
  C   6     -7.81604328   -2.27802748   -1.54144190         6.00      12.011000
  H   7    -10.78910335    0.78852760    2.97088366         1.00       1.007900
  H   8     -6.47262394    2.18421248    3.92978628         1.00       1.007900
  N   9     -2.43072023    0.89688648    1.48273368         7.00      14.006700
  H  10     -3.93582211   -2.34507942   -2.37937508         1.00       1.007900
  H  11     -8.33960309   -3.54348509   -3.05686749         1.00       1.007900
  C  12    -12.33525728   -2.12026860   -0.64438557         6.00      12.011000
  H  13    -13.43755313   -2.12992845    1.08694977         1.00       1.007900
  H  14    -13.16092426   -0.77735994   -1.96626566         1.00       1.007900
  H  15    -12.38722030   -3.99947780   -1.46845519         1.00       1.007900
  N  16     -0.64324533    0.01219976   -0.03399256         7.00      14.006700
  C  17      1.62980461    0.72270313    0.47136676         6.00      12.011000
  C  18      3.68731513   -0.13570758   -1.17197453         6.00      12.011000
  H  19      2.01546077    1.98340909    2.04936806         1.00       1.007900
  O  20      3.31136626   -1.32383582   -3.11337178         8.00      15.999400
  C  21      6.31852776    0.54899296   -0.42330491         6.00      12.011000
  C  22      6.98507365    1.11078808    2.06528941         6.00      12.011000
  C  23      9.47041328    1.67226855    2.68429580         6.00      12.011000
  C  24     11.31559328    1.70351042    0.82163182         6.00      12.011000
  C  25     10.67206113    1.14470250   -1.66309184         6.00      12.011000
  C  26      8.19797469    0.55246953   -2.27504753         6.00      12.011000
  H  27      5.58651003    1.07893901    3.55615125         1.00       1.007900
  H  28      9.96292783    2.08518900    4.62538957         1.00       1.007900
  H  29     13.25093890    2.15726953    1.30289443         1.00       1.007900
  H  30     12.10437640    1.16682928   -3.12257915         1.00       1.007900
  H  31      7.71187963    0.11094113   -4.21126799         1.00       1.007900

 # atoms          =  31
 # mos            = 636
 # primitive  aos =1022
 # contracted aos = 726


______________________________________________________________________

                    C I - I N P U T 
______________________________________________________________________


 reading <oneint>
 # mos in ci  :         636
 # el  in ci  :         126
 # states     :          12


______________________________________________________________________

                    I N T G E R A L  S E C T I O N
______________________________________________________________________


memory needed for primitive int data:  27 Mb


______________________________________________________________________

                    M O   C H E C K 
______________________________________________________________________


 largest deviation from orthonormality    1.60669234548932     


______________________________________________________________________

                    S C F - M O   D A T A 
______________________________________________________________________


 W A R N I N G : these data are wrong, if NOs are used!
memory needed for ao data:   6 Mb

     center of nuclear charge   -0.0706   -0.0050    0.0129


     kinetic energy                      777.061574


               zeroth moment

  <x^0> el/nuc/tot =    -125.918290     126.000000       0.081710

               first moment

  <x^1> el/nuc/tot =       4.250361      -8.896940      -4.646579
  <y^1> el/nuc/tot =       0.396501      -0.627388      -0.230887
  <z^1> el/nuc/tot =      -0.663615       1.627208       0.963593

  <r^1> el/nuc/tot =       4.320089       9.066254       4.751054

     <r^1> tot (debye)=      12.076229

               second moment

  <x^2> el/nuc/tot =   -7456.250918    7456.369460       0.118542
  <y^2> el/nuc/tot =    -307.719323     229.068906     -78.650417
  <z^2> el/nuc/tot =    -497.367688     421.290584     -76.077103

  <r^2> el/nuc/tot =   -8261.337929    8106.728951    -154.608978

               expectation values of mos/nos

nr nr(file/ci)   mo-occ   eps        <x,y,z>       <x^2,y^2,z^2>  <r^2>-<r>^2

  1   1   1  2.000  -19.6614  -3.3   1.3   3.1 -11.0  -1.8  -9.7     0.05
  2   2   2  2.000  -14.8831   9.7   1.4   0.1 -94.7  -2.1   0.0     0.07
  3   3   3  2.000  -14.8382   0.6   0.0   0.0  -0.4   0.0   0.0     0.07
  4   4   4  2.000  -14.7992   2.4  -0.9  -1.5  -5.9  -0.8  -2.2     0.07
  5   5   5  2.000  -10.6772  -3.7   0.1   1.2 -13.6  -0.1  -1.4     0.10
  6   6   6  2.000  -10.6493   7.8   2.3   1.5 -61.1  -5.2  -2.4     0.10
  7   7   7  2.000  -10.6485   9.2  -0.2  -1.9 -84.7  -0.1  -3.5     0.09
  8   8   8  2.000  -10.6439   4.7  -0.1  -0.9 -22.4   0.0  -0.8     0.10
  9   9   9  2.000  -10.6232  12.3   2.1   0.6-152.2  -4.5  -0.4     0.10
 10  10  10  2.000  -10.6022  -1.6  -0.7  -0.5  -2.7  -0.6  -0.3     0.10
 11  11  11  2.000  -10.5996  -6.3  -0.6   0.4 -40.3  -0.4  -0.3     0.32
 12  12  12  2.000  -10.5971  -7.0  -1.1  -2.0 -48.8  -1.2  -4.2     0.32
 13  13  13  2.000  -10.5945   6.8  -0.9  -2.4 -46.3  -0.9  -5.6     0.11
 14  14  14  2.000  -10.5945 -11.3  -1.7  -0.8-127.4  -2.9  -0.8     0.30
 15  15  15  2.000  -10.5940   5.4   1.6   1.1 -28.9  -2.6  -1.3     0.10
 16  16  16  2.000  -10.5937  -8.2  -0.6   2.2 -68.0  -0.4  -5.1     0.29
 17  17  17  2.000  -10.5905  -9.5  -1.7  -2.6 -90.4  -2.8  -7.1     0.61
 18  18  18  2.000  -10.5902 -10.6  -1.2   1.6-112.9  -1.4  -2.9     0.65
 19  19  19  2.000   -1.1804  -3.3   0.9   2.4 -12.1  -1.5  -6.7     3.36
 20  20  20  2.000   -1.1467   7.7   1.0  -0.1 -71.8  -2.3  -1.3    14.71
 21  21  21  2.000   -1.1366   3.0   0.0  -0.4 -23.0  -1.3  -1.4    16.65
 22  22  22  2.000   -0.9893  -8.1  -1.0  -0.2 -74.1  -2.1  -3.2    12.87
 23  23  23  2.000   -0.9803   3.3  -0.1  -0.6 -29.4  -1.4  -2.0    21.84
 24  24  24  2.000   -0.9094   4.1   0.4  -0.2 -50.7  -2.3  -2.1    37.88
 25  25  25  2.000   -0.9049   7.8   0.9  -0.3 -63.9  -3.2  -4.0     9.84
 26  26  26  2.000   -0.8810  -6.7  -0.8  -0.1 -75.1  -2.2  -2.4    34.22
 27  27  27  2.000   -0.8657  -8.7  -1.1  -0.2 -79.4  -2.2  -6.6    11.12
 28  28  28  2.000   -0.8228   7.1   1.0   0.1 -93.2  -3.5  -1.8    47.01
 29  29  29  2.000   -0.7771   0.7   0.1   0.1 -54.4  -2.4  -2.7    59.01
 30  30  30  2.000   -0.7585   5.8   0.5  -0.3 -61.8  -2.9  -3.7    33.87
 31  31  31  2.000   -0.7240  -0.6  -0.2  -0.3 -63.6  -2.6  -4.4    70.14
 32  32  32  2.000   -0.7063  -6.6  -0.9  -0.2 -76.8  -2.3  -5.9    41.07
 33  33  33  2.000   -0.6823  -2.0  -0.3  -0.2 -60.6  -2.6  -5.4    64.56
 34  34  34  2.000   -0.6379  -0.6  -0.1  -0.1 -58.7  -2.5  -5.2    66.16
 35  35  35  2.000   -0.6175   5.0   0.5  -0.1 -54.8  -3.0  -3.2    35.92
 36  36  36  2.000   -0.6071  -0.7  -0.1  -0.1 -75.7  -2.8  -4.8    82.85
 37  37  37  2.000   -0.5955   0.8  -0.1  -0.1 -33.1  -2.7  -4.2    39.41
 38  38  38  2.000   -0.5773  -0.4  -0.3  -0.4 -73.6  -2.9  -4.7    80.77
 39  39  39  2.000   -0.5566   7.2   1.0   0.2 -96.5  -3.8  -3.4    50.91
 40  40  40  2.000   -0.5541   3.8   0.4  -0.1 -77.4  -3.1  -4.5    70.24
 41  41  41  2.000   -0.5409  -0.9   0.1   0.1 -60.1  -3.5  -5.3    68.14
 42  42  42  2.000   -0.5336  -4.2  -0.2   0.4 -62.2  -2.7  -8.2    55.10
 43  43  43  2.000   -0.5282   6.4   0.9   0.0 -66.9  -4.3  -5.8    35.02
 44  44  44  2.000   -0.5139  -3.3   0.0   0.7 -45.0  -2.2  -5.4    41.36
 45  45  45  2.000   -0.5095  -5.3  -0.4   0.3 -65.5  -2.5  -7.1    46.45
 46  46  46  2.000   -0.5002  -6.2  -0.8  -0.1 -66.6  -2.3  -7.9    37.89
 47  47  47  2.000   -0.4950  -0.5  -0.2  -0.1 -41.0  -2.3  -4.2    47.20
 48  48  48  2.000   -0.4873   5.6   0.8   0.0 -82.2  -4.2  -4.1    58.02
 49  49  49  2.000   -0.4762   9.8   1.4  -0.3-117.2  -5.2  -3.4    27.21
 50  50  50  2.000   -0.4713   0.7   0.5   0.6 -53.5  -3.4  -4.3    59.95
 51  51  51  2.000   -0.4480   4.6   0.3  -0.4 -42.0  -3.0  -4.6    28.23
 52  52  52  2.000   -0.4461   4.2   0.5   0.1 -82.6  -3.6  -2.7    71.17
 53  53  53  2.000   -0.4300  -8.9  -1.1  -0.1 -93.7  -2.8  -5.2    21.03
 54  54  54  2.000   -0.4273  -4.5  -0.4   0.4 -60.5  -3.2  -5.0    47.99
 55  55  55  2.000   -0.4268   0.7  -0.2  -0.3 -38.3  -2.7  -4.5    44.91
 56  56  56  2.000   -0.4120  -7.7  -1.0  -0.2 -74.1  -2.2  -8.4    24.64
 57  57  57  2.000   -0.3577   4.1   0.3  -0.2 -39.1  -2.5  -2.8    27.52
 58  58  58  2.000   -0.3337   7.3   0.8  -0.3 -56.3  -4.0  -4.6    10.85
 59  59  59  2.000   -0.3325  -3.7   0.6   2.0 -18.7  -1.9  -7.4    10.05
 60  60  60  2.000   -0.3073  -8.0  -1.0   0.0 -76.5  -3.5  -3.6    17.84
 61  61  61  2.000   -0.3042  -8.2  -1.0  -0.1 -74.4  -3.7  -5.6    15.89
 62  62  62  2.000   -0.2998   0.9  -0.5  -0.7 -10.9  -2.2  -3.5    14.95
 63  63  63  2.000   -0.2440   2.9  -0.1  -0.5 -29.5  -2.7  -3.3    26.80
 64  64  64  0.000   -0.0506  -0.8   0.0   0.3 -35.4  -2.8  -3.9    41.38
 65  65  65  0.000    0.0074  -1.0  -0.2  -0.2 -63.2  -3.9  -4.2    70.08
 66  66  66  0.000    0.0141   6.6   0.8  -0.2 -56.6  -5.0  -5.3    22.85
 67  67  67  0.000    0.0245  -8.2  -1.1  -0.2 -80.7  -4.3  -6.6    22.87
 68  68  68  0.000    0.0529  -0.2  -0.5  -0.6 -51.7  -3.4  -4.4    58.82


______________________________________________________________________

                     T - D E N S I T Y - O U T P U T 
______________________________________________________________________


________________________________________________________________________________


transition 1a  - 2a    excitation E (au/eV/cm-1)     0.107060    2.9133   23497.0

                        ex          ey          ez              tot (deb/au)
dipole (L)         3.8995079   0.3277087  -0.2751064   9.9712576   3.9229120
dipole (V)         3.9678682   0.3668196  -0.1704348  10.1377941   3.9884311

            osc.str. (L)       1.0983857

            osc.str. (V)       1.1353818

            osc.str. (Mixed)   1.1162714

                        mx          my          mz              tot (au)
angular            -0.146858    0.470246   -0.446253    0.664711

            rotatory strength (L) (10-40 cgs)    -69.7299

            rotatory strength (V) (10-40 cgs)    -78.7719

            rotatory strength (M) (10-40 cgs)    -77.4460

angle between mu(L)/mu(V)   1.6  mu(L)/m  96.51   mu(V)/m  97.24

                                     exx         eyy         ezz
quadrupol (L)    (au)            -9.4171     -0.3094      0.3212
                                     exy         exz         eyz
quadrupol (L)    (au)            -1.1035      0.0950     -0.0485

________________________________________________________________________________


transition 1a  - 3a    excitation E (au/eV/cm-1)     0.112324    3.0565   24652.3

                        ex          ey          ez              tot (deb/au)
dipole (L)        -0.3935505  -0.1154813   0.0786385   1.0614928   0.4176146
dipole (V)        -0.3802121  -0.1182595   0.0603242   1.0236404   0.4027226

            osc.str. (L)       0.0130597

            osc.str. (V)       0.0121449

            osc.str. (Mixed)   0.0125828

                        mx          my          mz              tot (au)
angular            -0.567622   -0.104299    0.111036    0.587709

            rotatory strength (L) (10-40 cgs)     57.5569

            rotatory strength (V) (10-40 cgs)     55.3610

            rotatory strength (M) (10-40 cgs)     57.3571

angle between mu(L)/mu(V)   2.4  mu(L)/m   5.84   mu(V)/m   7.14

                                     exx         eyy         ezz
quadrupol (L)    (au)             0.8190      0.5167     -0.5220
                                     exy         exz         eyz
quadrupol (L)    (au)             0.1033     -0.1224      0.1465

________________________________________________________________________________


transition 1a  - 4a    excitation E (au/eV/cm-1)     0.128566    3.4985   28217.0

                        ex          ey          ez              tot (deb/au)
dipole (L)        -0.3169898  -0.0447354  -0.0413939   0.8204829   0.3227960
dipole (V)        -0.3189418  -0.1595144  -0.0095124   0.9067466   0.3567341

            osc.str. (L)       0.0089308

            osc.str. (V)       0.0109075

            osc.str. (Mixed)   0.0093108

                        mx          my          mz              tot (au)
angular             0.049933   -0.371587   -0.535847    0.653989

            rotatory strength (L) (10-40 cgs)      5.4161

            rotatory strength (V) (10-40 cgs)     11.4199

            rotatory strength (M) (10-40 cgs)      9.7483

angle between mu(L)/mu(V)  19.4  mu(L)/m  83.75   mu(V)/m  78.02

                                     exx         eyy         ezz
quadrupol (L)    (au)            -2.1667     -0.0928      0.2116
                                     exy         exz         eyz
quadrupol (L)    (au)            -0.6485      0.1477      0.1220

________________________________________________________________________________


transition 1a  - 5a    excitation E (au/eV/cm-1)     0.153824    4.1858   33760.4

                        ex          ey          ez              tot (deb/au)
dipole (L)         0.6933873   0.0269859  -0.0811591   1.7758088   0.6986422
dipole (V)         0.7069769   0.0484220  -0.1030896   1.8201640   0.7160925

            osc.str. (L)       0.0500544

            osc.str. (V)       0.0525861

            osc.str. (Mixed)   0.0512625

                        mx          my          mz              tot (au)
angular             0.150072   -0.867316    0.687811    1.117069

            rotatory strength (L) (10-40 cgs)      5.8533

            rotatory strength (V) (10-40 cgs)     -1.6044

            rotatory strength (M) (10-40 cgs)     -1.5640

angle between mu(L)/mu(V)   2.3  mu(L)/m  88.18   mu(V)/m  90.49

                                     exx         eyy         ezz
quadrupol (L)    (au)            -5.2490     -0.3548     -0.6161
                                     exy         exz         eyz
quadrupol (L)    (au)            -0.3260      0.4182     -0.3990

________________________________________________________________________________


transition 1a  - 6a    excitation E (au/eV/cm-1)     0.161701    4.4001   35489.2

                        ex          ey          ez              tot (deb/au)
dipole (L)         0.2379877   0.0074532  -0.3988509   1.1807085   0.4645167
dipole (V)         0.2550646  -0.0103621  -0.3429887   1.0867690   0.4275588

            osc.str. (L)       0.0232607

            osc.str. (V)       0.0197066

            osc.str. (Mixed)   0.0212826

                        mx          my          mz              tot (au)
angular            -0.092669    0.833636   -0.254406    0.876504

            rotatory strength (L) (10-40 cgs)     20.1854

            rotatory strength (V) (10-40 cgs)     12.9613

            rotatory strength (M) (10-40 cgs)     13.9979

angle between mu(L)/mu(V)   6.3  mu(L)/m  77.86   mu(V)/m  81.56

                                     exx         eyy         ezz
quadrupol (L)    (au)            -1.2220     -0.1881     -0.0249
                                     exy         exz         eyz
quadrupol (L)    (au)            -0.8802     -3.8430     -0.4498

________________________________________________________________________________


transition 1a  - 7a    excitation E (au/eV/cm-1)     0.164193    4.4679   36036.3

                        ex          ey          ez              tot (deb/au)
dipole (L)        -0.7503319  -0.4075950  -0.4059816   2.4032483   0.9454907
dipole (V)        -0.8137211  -0.3382521  -0.3093252   2.3738815   0.9339372

            osc.str. (L)       0.0978540

            osc.str. (V)       0.0954771

            osc.str. (Mixed)   0.0956712

                        mx          my          mz              tot (au)
angular             0.093144   -0.642691    0.437959    0.783285

            rotatory strength (L) (10-40 cgs)      3.3629

            rotatory strength (V) (10-40 cgs)      1.4443

            rotatory strength (M) (10-40 cgs)      1.4472

angle between mu(L)/mu(V)   8.2  mu(L)/m  88.90   mu(V)/m  89.52

                                     exx         eyy         ezz
quadrupol (L)    (au)            16.0362      0.3013      0.2030
                                     exy         exz         eyz
quadrupol (L)    (au)             2.1619      0.2479     -0.0893

________________________________________________________________________________


transition 1a  - 8a    excitation E (au/eV/cm-1)     0.169179    4.6036   37130.5

                        ex          ey          ez              tot (deb/au)
dipole (L)         1.2435614   0.3795519   0.4282498   3.4794842   1.3689056
dipole (V)         1.0982450   0.2976078   0.3277807   3.0098095   1.1841252

            osc.str. (L)       0.2113501

            osc.str. (V)       0.1581433

            osc.str. (Mixed)   0.1826079

                        mx          my          mz              tot (au)
angular            -0.023573   -0.272045    0.077212    0.283771

            rotatory strength (L) (10-40 cgs)    -23.4560

            rotatory strength (V) (10-40 cgs)    -19.2222

            rotatory strength (M) (10-40 cgs)    -22.1958

angle between mu(L)/mu(V)   2.8  mu(L)/m 104.84   mu(V)/m 104.04

                                     exx         eyy         ezz
quadrupol (L)    (au)            17.6698      0.2389     -1.0131
                                     exy         exz         eyz
quadrupol (L)    (au)             3.1212      1.9072     -0.4434

________________________________________________________________________________


transition 1a  - 9a    excitation E (au/eV/cm-1)     0.179724    4.8906   39445.0

                        ex          ey          ez              tot (deb/au)
dipole (L)         0.0227934  -0.0683525   0.0641275   0.2451741   0.0964569
dipole (V)         0.0116492  -0.0271653   0.0207635   0.0918143   0.0361218

            osc.str. (L)       0.0011148

            osc.str. (V)       0.0001563

            osc.str. (Mixed)   0.0004138

                        mx          my          mz              tot (au)
angular             0.549708    0.040065   -0.099977    0.560160

            rotatory strength (L) (10-40 cgs)      0.7968

            rotatory strength (V) (10-40 cgs)      0.7636

            rotatory strength (M) (10-40 cgs)      2.0214

angle between mu(L)/mu(V)   7.6  mu(L)/m  86.41   mu(V)/m  80.79

                                     exx         eyy         ezz
quadrupol (L)    (au)             0.2113     -0.5284      0.6331
                                     exy         exz         eyz
quadrupol (L)    (au)             0.3821     -0.1365     -0.1824

________________________________________________________________________________


transition 1a  - 10a   excitation E (au/eV/cm-1)     0.185164    5.0386   40638.8

                        ex          ey          ez              tot (deb/au)
dipole (L)        -0.4463931   0.3340390   0.4719417   1.8566938   0.7304641
dipole (V)        -0.3698673   0.2421746   0.3498804   1.4330584   0.5637967

            osc.str. (L)       0.0658663

            osc.str. (V)       0.0392383

            osc.str. (Mixed)   0.0507504

                        mx          my          mz              tot (au)
angular            -0.111203    0.676555   -0.399765    0.793666

            rotatory strength (L) (10-40 cgs)     20.5015

            rotatory strength (V) (10-40 cgs)     15.3471

            rotatory strength (M) (10-40 cgs)     19.8498

angle between mu(L)/mu(V)   3.4  mu(L)/m  81.37   mu(V)/m  81.63

                                     exx         eyy         ezz
quadrupol (L)    (au)             0.2899     -0.8186     -0.4553
                                     exy         exz         eyz
quadrupol (L)    (au)            -2.7601     -4.2121     -0.7604

________________________________________________________________________________


transition 1a  - 11a   excitation E (au/eV/cm-1)     0.188206    5.1213   41306.3

                        ex          ey          ez              tot (deb/au)
dipole (L)         0.4112146  -0.2931032  -0.5119746   1.8278439   0.7191140
dipole (V)         0.3889011  -0.1927187  -0.3724842   1.4537874   0.5719519

            osc.str. (L)       0.0648838

            osc.str. (V)       0.0410450

            osc.str. (Mixed)   0.0510803

                        mx          my          mz              tot (au)
angular             0.045171   -0.300979    0.364312    0.474712

            rotatory strength (L) (10-40 cgs)    -18.7938

            rotatory strength (V) (10-40 cgs)    -14.1743

            rotatory strength (M) (10-40 cgs)    -17.6399

angle between mu(L)/mu(V)   8.2  mu(L)/m 103.51   mu(V)/m 102.79

                                     exx         eyy         ezz
quadrupol (L)    (au)            -7.7752      0.3679     -0.6996
                                     exy         exz         eyz
quadrupol (L)    (au)             1.8449      3.0506     -0.1212

________________________________________________________________________________


transition 1a  - 12a   excitation E (au/eV/cm-1)     0.190494    5.1836   41808.7

                        ex          ey          ez              tot (deb/au)
dipole (L)        -0.0155498   0.0035730  -0.0239356   0.0731172   0.0287659
dipole (V)        -0.0089005  -0.0003094  -0.0095953   0.0332757   0.0130914

            osc.str. (L)       0.0001051

            osc.str. (V)       0.0000218

            osc.str. (Mixed)   0.0000466

                        mx          my          mz              tot (au)
angular            -0.177816    0.006998    0.100320    0.204283

            rotatory strength (L) (10-40 cgs)      0.0917

            rotatory strength (V) (10-40 cgs)      0.1457

            rotatory strength (M) (10-40 cgs)      0.3119

angle between mu(L)/mu(V)  13.0  mu(L)/m  86.21   mu(V)/m  76.64

                                     exx         eyy         ezz
quadrupol (L)    (au)             0.1940     -0.0472      0.0171
                                     exy         exz         eyz
quadrupol (L)    (au)             0.0332      0.0852     -0.0150


______________________________________________________________________

                     D E N S I T Y - O U T P U T 
______________________________________________________________________


________________________________________________________________________________


state 1a         energy  -780.602443

                        ex          ey          ez              tot (deb/au)
dipole moment     -4.6637305  -0.2125878   0.9875809  12.1291786   4.7718855

                        x^2         y^2        z^2          tot (au)
second moment        -0.4996    -78.6338    -76.0682   -155.2016

________________________________________________________________________________


state 2a         energy  -780.495383

                        ex          ey          ez              tot (deb/au)
dipole moment     -7.1005139  -0.1876724   1.4957615  18.4503554   7.2587754

                        x^2         y^2        z^2          tot (au)
second moment        -3.4528    -78.7094    -76.6130   -158.7752

________________________________________________________________________________


state 3a         energy  -780.490119

                        ex          ey          ez              tot (deb/au)
dipole moment     -5.9192948   0.0360823   1.4998151  15.5213885   6.1064555

                        x^2         y^2        z^2          tot (au)
second moment       -12.8145    -78.8357    -76.0655   -167.7157

________________________________________________________________________________


state 4a         energy  -780.473877

                        ex          ey          ez              tot (deb/au)
dipole moment     -3.6697878  -0.6107212   0.0874363   9.4587643   3.7212858

                        x^2         y^2        z^2          tot (au)
second moment        -9.0378    -79.3169    -73.5246   -161.8793

________________________________________________________________________________


state 5a         energy  -780.448619

                        ex          ey          ez              tot (deb/au)
dipole moment     -2.3353056   0.3729697   1.2770791   6.8315761   2.6876922

                        x^2         y^2        z^2          tot (au)
second moment       -10.0758    -80.2142    -77.1996   -167.4895

________________________________________________________________________________


state 6a         energy  -780.440742

                        ex          ey          ez              tot (deb/au)
dipole moment     -1.2071226   0.3379156   1.2966127   4.5840829   1.8034790

                        x^2         y^2        z^2          tot (au)
second moment        16.9129    -78.5284    -75.4516   -137.0672

________________________________________________________________________________


state 7a         energy  -780.438250

                        ex          ey          ez              tot (deb/au)
dipole moment     -6.1266390  -0.3035461   1.0579426  15.8219828   6.2247159

                        x^2         y^2        z^2          tot (au)
second moment       -15.3890    -78.8921    -76.7454   -171.0266

________________________________________________________________________________


state 8a         energy  -780.433264

                        ex          ey          ez              tot (deb/au)
dipole moment      0.0333326   0.4494670   1.2657672   3.4151978   1.3436139

                        x^2         y^2        z^2          tot (au)
second moment        24.9063    -78.3394    -76.8794   -130.3125

________________________________________________________________________________


state 9a         energy  -780.422718

                        ex          ey          ez              tot (deb/au)
dipole moment     -2.9609981   0.5390316   1.6044228   8.6690799   3.4106066

                        x^2         y^2        z^2          tot (au)
second moment       -26.3965    -80.0311    -76.2428   -182.6704

________________________________________________________________________________


state 10a        energy  -780.417279

                        ex          ey          ez              tot (deb/au)
dipole moment     -8.8386286  -0.6358216   1.1419992  22.7103518   8.9347517

                        x^2         y^2        z^2          tot (au)
second moment        -4.6938    -78.5182    -76.7475   -159.9595

________________________________________________________________________________


state 11a        energy  -780.414237

                        ex          ey          ez              tot (deb/au)
dipole moment     -8.6959223  -0.3124907   1.5095368  22.4479102   8.8315014

                        x^2         y^2        z^2          tot (au)
second moment        -6.4632    -78.7517    -76.2493   -161.4642

________________________________________________________________________________


state 12a        energy  -780.411949

                        ex          ey          ez              tot (deb/au)
dipole moment     -2.4240874   0.3481738   1.2207776   6.9553060   2.7363703

                        x^2         y^2        z^2          tot (au)
second moment       -29.8448    -79.9269    -77.0089   -186.7806


________________________________________________________________________________
________________________________________________________________________________
                    (excited) state summary (sorted)
________________________________________________________________________________
________________________________________________________________________________
state/transition  delta E (eV/nm/kK)   f(L)     R(L)    r^1   r^2   r^2-r^2(GS)

 1  1a                                                  12.13  -309.8     0.0
 2  1a  ->2a     2.91   426.  23.50   1.09839  -69.73   18.45  -313.4    -3.6
 3  1a  ->3a     3.06   406.  24.65   0.01306   57.56   15.52  -322.3   -12.5
 4  1a  ->4a     3.50   354.  28.22   0.00893    5.42    9.46  -316.5    -6.7
 5  1a  ->5a     4.19   296.  33.76   0.05005    5.85    6.83  -322.1   -12.3
 6  1a  ->6a     4.40   282.  35.49   0.02326   20.19    4.58  -291.7    18.1
 7  1a  ->7a     4.47   277.  36.04   0.09785    3.36   15.82  -325.6   -15.8
 8  1a  ->8a     4.60   269.  37.13   0.21135  -23.46    3.42  -284.9    24.9
 9  1a  ->9a     4.89   254.  39.44   0.00111    0.80    8.67  -337.3   -27.5
10  1a  ->10a    5.04   246.  40.64   0.06587   20.50   22.71  -314.6    -4.8
11  1a  ->11a    5.12   242.  41.31   0.06488  -18.79   22.45  -316.1    -6.3
12  1a  ->12a    5.18   239.  41.81   0.00011    0.09    6.96  -341.4   -31.6
________________________________________________________________________________
________________________________________________________________________________
dipolmoment r^1 in Debye, second moment r^2 in bohr^2
expectation values are given for the final state
 
cpu for     proper    5.7 s
