# Supplementary material for: Photovermellogens: Minimalistic Pyridinium-Based Acylhydrazones with Photoswitchable Basicity for Operation in Aqueous Media
Source: J Org Chem. 2026 May 4;91(19):6559–65. doi: 10.1021/acs.joc.5c02962 (PMC13185115; doi:10.1021/acs.joc.5c02962)
Supplement: Supplementary file 3 [file jo5c02962_si_003.zip › spectra/anti_zpa/dftmrci/dftmrci.out]

______________________________________________________________________
______________________________________________________________________
                           P R O P E R
                  s.grimme, sept. 1995 - april 2000
                       development version
______________________________________________________________________
______________________________________________________________________
 
 ______________________________________________________
 keywords (from <INPUT>):
 
 $local  : localise scf mos
 $pop    : mulliken population analyses
 $cipop  : population analyses of
           ci-(t)densities
 $diffden: calculate difference density nos
 
 $nos
      <string> (state label)
 
 $grid
      atom#1 atom#2 atom#3
      <real> (shift)
      <real> (step)
      <integer> (1=dens,2=esp,-1=diffdens,-2=diffesp)
 
 $soci        : use (t-)densities of spin-orbit coupled
                states reading file <socidens> from
                spockCI program
 
 $centmass           : shift coordinates to center of
                       mass system using average atomic
                       masses of elements
 
 $centmass iso       : shift coordinates to center of
                       mass system using isotope masses
                       (tabulated most prevalent ones)
 
 $centmass iso <int> : same as above but read <int> 
 <int1> <float1>       user-defined masses as shown 
 <int2> <float2>   -> <inta> on coord has mass <floata>
  ... 
 
 $move <x> <y> <z>   : shift molecule by r=(x,y,z)[a.u]
 
 ______________________________________________________
 
 reading: 
 mos.bin                                                                        
  
 writing: 
 sing.prp                                                                       
  
 <INPUT> not found. using defaults.
 --> $centmass is active: shift coordinates to cms.
 supplying any (empty) <INPUT> will reset defaults.


______________________________________________________________________

                    M O / A O    I N P U T 
______________________________________________________________________


atom  #          x             y             z            charge
  N   1     -7.89927777   -1.16692239    1.43615642         7.00
  C   2     -7.28509562    1.29877751    1.13702970         6.00
  C   3     -5.00816974    2.05658647    0.23820760         6.00
  C   4     -3.11692137    0.24167521   -0.44935104         6.00
  C   5     -3.84971929   -2.33609854   -0.08415008         6.00
  C   6     -6.15954153   -2.94944288    0.82871329         6.00
  H   7     -8.72681248    2.64917560    1.65875660         1.00
  H   8     -4.65300697    4.05476832    0.04743538         1.00
  N   9     -0.84473303    0.69666459   -1.35394041         7.00
  H  10     -2.53816030   -3.83085059   -0.55138544         1.00
  H  11     -6.72840454   -4.89146036    1.10796167         1.00
  C  12    -10.31144032   -1.89890611    2.53800657         6.00
  H  13    -10.12413928   -2.21431862    4.56324746         1.00
  H  14    -11.69068714   -0.41317009    2.21652753         1.00
  H  15    -10.98523941   -3.62273458    1.64727900         1.00
  N  16     -0.36469983    3.18931291   -1.65347831         7.00
  C  17      1.88659791    3.74748653   -2.30964017         6.00
  C  18      3.98905851    1.91124378   -2.77872855         6.00
  H  19      2.29499778    5.72064520   -2.70103407         1.00
  O  20      4.95093803    1.84729773   -4.86188814         8.00
  C  21      4.95200460    0.32801777   -0.67418965         6.00
  C  22      6.64299746   -1.62458933   -1.19981804         6.00
  C  23      7.61768053   -3.08647873    0.74054013         6.00
  C  24      6.93763248   -2.58983775    3.22821895         6.00
  C  25      5.27273844   -0.63375278    3.76806830         6.00
  C  26      4.27410453    0.81065824    1.82482150         6.00
  H  27      7.18251790   -2.01231372   -3.13361058         1.00
  H  28      8.91248983   -4.61126775    0.31661606         1.00
  H  29      7.70702379   -3.72607293    4.74495515         1.00
  H  30      4.74825104   -0.23785855    5.70424645         1.00
  H  31      2.97557087    2.32809031    2.26556663         1.00
 
 center of mass : 
        0.0000000000        0.0000000000        0.0000000000
 
     *** coordinates shifted to center of mass ****
 
 new coordinates:
atom  #          x             y             z            charge          mass
  N   1     -7.89927777   -1.16692239    1.43615642         7.00      14.006700
  C   2     -7.28509562    1.29877751    1.13702970         6.00      12.011000
  C   3     -5.00816974    2.05658647    0.23820760         6.00      12.011000
  C   4     -3.11692137    0.24167521   -0.44935104         6.00      12.011000
  C   5     -3.84971929   -2.33609854   -0.08415008         6.00      12.011000
  C   6     -6.15954153   -2.94944288    0.82871329         6.00      12.011000
  H   7     -8.72681248    2.64917560    1.65875660         1.00       1.007900
  H   8     -4.65300697    4.05476832    0.04743538         1.00       1.007900
  N   9     -0.84473303    0.69666459   -1.35394041         7.00      14.006700
  H  10     -2.53816030   -3.83085059   -0.55138544         1.00       1.007900
  H  11     -6.72840454   -4.89146036    1.10796167         1.00       1.007900
  C  12    -10.31144032   -1.89890611    2.53800657         6.00      12.011000
  H  13    -10.12413928   -2.21431862    4.56324746         1.00       1.007900
  H  14    -11.69068714   -0.41317009    2.21652753         1.00       1.007900
  H  15    -10.98523941   -3.62273458    1.64727900         1.00       1.007900
  N  16     -0.36469983    3.18931291   -1.65347831         7.00      14.006700
  C  17      1.88659791    3.74748653   -2.30964017         6.00      12.011000
  C  18      3.98905851    1.91124378   -2.77872855         6.00      12.011000
  H  19      2.29499778    5.72064520   -2.70103407         1.00       1.007900
  O  20      4.95093803    1.84729773   -4.86188814         8.00      15.999400
  C  21      4.95200460    0.32801777   -0.67418965         6.00      12.011000
  C  22      6.64299746   -1.62458933   -1.19981804         6.00      12.011000
  C  23      7.61768053   -3.08647873    0.74054013         6.00      12.011000
  C  24      6.93763248   -2.58983775    3.22821895         6.00      12.011000
  C  25      5.27273844   -0.63375278    3.76806830         6.00      12.011000
  C  26      4.27410453    0.81065824    1.82482150         6.00      12.011000
  H  27      7.18251790   -2.01231372   -3.13361058         1.00       1.007900
  H  28      8.91248983   -4.61126775    0.31661606         1.00       1.007900
  H  29      7.70702379   -3.72607293    4.74495515         1.00       1.007900
  H  30      4.74825104   -0.23785855    5.70424645         1.00       1.007900
  H  31      2.97557087    2.32809031    2.26556663         1.00       1.007900

 # atoms          =  31
 # mos            = 636
 # primitive  aos =1022
 # contracted aos = 726


______________________________________________________________________

                    C I - I N P U T 
______________________________________________________________________


 reading <oneint>
 # mos in ci  :         636
 # el  in ci  :         126
 # states     :          12


______________________________________________________________________

                    I N T G E R A L  S E C T I O N
______________________________________________________________________


memory needed for primitive int data:  27 Mb


______________________________________________________________________

                    M O   C H E C K 
______________________________________________________________________


 largest deviation from orthonormality    2.28976523047048     


______________________________________________________________________

                    S C F - M O   D A T A 
______________________________________________________________________


 W A R N I N G : these data are wrong, if NOs are used!
memory needed for ao data:   6 Mb

     center of nuclear charge   -0.0851   -0.0424    0.0702


     kinetic energy                      777.035490


               zeroth moment

  <x^0> el/nuc/tot =    -125.904348     126.000000       0.095652

               first moment

  <x^1> el/nuc/tot =       6.466274     -10.727509      -4.261235
  <y^1> el/nuc/tot =       3.819656      -5.343564      -1.523908
  <z^1> el/nuc/tot =      -5.591863       8.838992       3.247128

  <r^1> el/nuc/tot =       9.363301      14.891639       5.569943

     <r^1> tot (debye)=      14.157681

               second moment

  <x^2> el/nuc/tot =   -4337.533932    4299.116837     -38.417095
  <y^2> el/nuc/tot =    -707.555690     637.927851     -69.627839
  <z^2> el/nuc/tot =    -741.479100     658.456494     -83.022606

  <r^2> el/nuc/tot =   -5786.568723    5595.501182    -191.067540

               expectation values of mos/nos

nr nr(file/ci)   mo-occ   eps        <x,y,z>       <x^2,y^2,z^2>  <r^2>-<r>^2

  1   1   1  2.000  -19.6800  -5.0  -1.8   4.9 -24.5  -3.4 -23.7     0.05
  2   2   2  2.000  -14.8733   7.9   1.2  -1.4 -62.4  -1.4  -2.1     0.07
  3   3   3  2.000  -14.8301   0.4  -3.2   1.7  -0.2 -10.2  -2.8     0.07
  4   4   4  2.000  -14.7894   0.8  -0.7   1.4  -0.7  -0.5  -1.9     0.07
  5   5   5  2.000  -10.6895  -4.0  -1.9   2.8 -15.9  -3.7  -7.8     0.10
  6   6   6  2.000  -10.6440   7.3  -1.3  -1.1 -53.1  -1.7  -1.3     0.09
  7   7   7  2.000  -10.6422   6.2   2.9  -0.8 -38.0  -8.7  -0.7     0.10
  8   8   8  2.000  -10.6374   3.1  -0.2   0.4  -9.8  -0.1  -0.2     0.10
  9   9   9  2.000  -10.6203  10.3   1.9  -2.5-106.4  -3.6  -6.5     0.10
 10  10  10  2.000  -10.6132  -1.9  -3.7   2.3  -3.6 -14.1  -5.4     0.10
 11  11  11  2.000  -10.6000  -5.0  -0.3   0.6 -24.6  -0.2  -0.5     0.28
 12  12  12  2.000  -10.5970  -4.3  -0.8  -1.8 -18.5  -0.7  -3.4     0.29
 13  13  13  2.000  -10.5957  -6.9   2.6  -3.1 -48.1  -6.7 -10.2     0.55
 14  14  14  2.000  -10.5955  -6.6   1.6   1.1 -44.1  -2.8  -1.6     0.61
 15  15  15  2.000  -10.5905  -7.5   3.0  -0.9 -56.6  -9.1  -1.2     1.05
 16  16  16  2.000  -10.5903  -5.4   0.7  -3.6 -29.2  -0.9 -13.6     1.00
 17  17  17  2.000  -10.5887   3.9   2.3   0.1 -14.9  -5.5   0.0     0.10
 18  18  18  2.000  -10.5873   5.0  -2.1  -0.2 -25.1  -4.3  -0.1     0.10
 19  19  19  2.000   -1.1971  -4.6  -1.9   4.2 -22.0  -4.1 -18.3     2.34
 20  20  20  2.000   -1.1385   6.4   0.6  -0.8 -48.7  -3.1  -2.6    12.84
 21  21  21  2.000   -1.1276   1.7  -1.5   1.0 -12.2  -5.3  -3.2    14.50
 22  22  22  2.000   -0.9906  -5.3   0.8  -0.9 -34.0  -3.4  -4.7    12.30
 23  23  23  2.000   -0.9785   1.7  -0.9   0.6 -15.3  -5.4  -2.7    19.58
 24  24  24  2.000   -0.9047   3.7  -0.2  -0.1 -35.8  -5.6  -3.5    30.78
 25  25  25  2.000   -0.8990   6.0   0.6  -0.7 -39.3  -6.3  -1.5     9.84
 26  26  26  2.000   -0.8810  -4.9   0.7  -0.8 -35.3  -4.8  -6.2    21.14
 27  27  27  2.000   -0.8664  -5.9   1.1  -1.2 -37.6  -4.0  -6.3    10.41
 28  28  28  2.000   -0.8152   6.4   0.7  -1.1 -65.3  -5.2  -5.3    33.32
 29  29  29  2.000   -0.7718  -0.9  -0.8   0.6 -29.2  -6.7  -6.3    40.50
 30  30  30  2.000   -0.7518   4.2   0.4  -0.5 -37.3  -5.8  -2.7    27.86
 31  31  31  2.000   -0.7258   0.2   0.1  -0.2 -31.8  -7.5  -5.0    44.19
 32  32  32  2.000   -0.7078  -4.3   0.8  -0.9 -36.1  -5.7  -6.6    28.67
 33  33  33  2.000   -0.6874  -1.8  -0.1  -0.1 -30.6  -7.0  -6.8    41.26
 34  34  34  2.000   -0.6463  -0.3  -0.4   0.1 -29.3  -7.8  -5.5    42.19
 35  35  35  2.000   -0.6201  -1.4   0.1  -0.2 -37.3  -6.5  -6.5    48.21
 36  36  36  2.000   -0.6054   5.5   0.2  -0.6 -45.3  -5.8  -3.2    23.70
 37  37  37  2.000   -0.5910   2.1   0.2  -0.2 -39.0  -8.2  -5.6    48.30
 38  38  38  2.000   -0.5729  -3.7   0.0   0.7 -33.4  -6.1 -12.7    38.09
 39  39  39  2.000   -0.5513   7.8   1.2  -1.7 -71.8  -4.8  -6.4    17.39
 40  40  40  2.000   -0.5488   0.8   0.2   0.2 -34.1  -9.0  -7.4    49.79
 41  41  41  2.000   -0.5429  -1.5   0.0   0.3 -33.4  -7.7  -9.4    48.26
 42  42  42  2.000   -0.5277   1.5  -0.1  -0.1 -36.4  -6.7  -5.2    46.22
 43  43  43  2.000   -0.5248  -2.5   0.1   0.1 -34.5  -6.8  -8.4    43.21
 44  44  44  2.000   -0.5196  -0.8   0.4  -0.5 -37.9  -7.8  -6.8    51.35
 45  45  45  2.000   -0.5156  -1.2  -0.8   0.3 -31.7  -8.3  -7.3    45.32
 46  46  46  2.000   -0.5013  -5.4   0.9  -1.1 -36.2  -4.8  -9.1    18.61
 47  47  47  2.000   -0.4887   5.2   0.6  -0.5 -49.8  -6.9  -4.3    33.43
 48  48  48  2.000   -0.4800   1.8  -0.5   0.3 -25.6  -5.1  -5.1    32.33
 49  49  49  2.000   -0.4752   6.4   1.2  -0.9 -80.5  -6.0  -6.4    49.57
 50  50  50  2.000   -0.4648  -0.9  -0.7   1.0 -34.6  -7.2  -8.5    47.82
 51  51  51  2.000   -0.4443   2.6  -1.0   0.6 -24.5  -8.4  -4.1    28.60
 52  52  52  2.000   -0.4434   4.1   0.3  -0.8 -51.3  -5.8  -6.7    46.07
 53  53  53  2.000   -0.4321  -4.4   1.1  -0.9 -38.7  -7.4 -10.2    34.83
 54  54  54  2.000   -0.4305  -2.0   0.2  -0.3 -31.0  -7.2  -5.9    40.13
 55  55  55  2.000   -0.4252  -1.6   0.0   0.4 -29.0  -6.5  -8.1    40.78
 56  56  56  2.000   -0.4137  -5.6   1.0  -1.1 -37.6  -5.6  -9.0    18.26
 57  57  57  2.000   -0.3619   1.2  -1.0   1.1 -23.3  -5.8  -6.9    32.40
 58  58  58  2.000   -0.3474  -1.8  -1.3   2.4 -20.5  -5.1 -12.1    27.29
 59  59  59  2.000   -0.3302   5.7   0.4  -0.6 -34.5  -6.2  -2.6    10.92
 60  60  60  2.000   -0.3091  -5.3   0.5  -0.4 -34.5  -6.3  -6.0    18.78
 61  61  61  2.000   -0.3053  -5.9   1.0  -1.2 -37.4  -3.7  -8.0    12.16
 62  62  62  2.000   -0.2877  -0.6  -1.5   1.4  -9.5  -7.3  -4.6    16.84
 63  63  63  2.000   -0.2401   2.5  -0.7   0.6 -20.1  -5.9  -4.2    23.28
 64  64  64  0.000   -0.0344  -3.3  -0.8   1.1 -26.2  -6.6  -9.2    29.39
 65  65  65  0.000   -0.0004   0.8  -0.2   0.0 -29.0  -7.2  -5.5    41.02
 66  66  66  0.000    0.0190   5.3   0.0  -0.5 -36.8  -6.2  -3.8    18.90
 67  67  67  0.000    0.0271  -5.4   1.0  -1.2 -39.3  -5.9  -7.1    21.27
 68  68  68  0.000    0.0557  -0.6  -0.4   0.5 -24.3  -8.5  -7.6    39.65


______________________________________________________________________

                     T - D E N S I T Y - O U T P U T 
______________________________________________________________________


________________________________________________________________________________


transition 1a  - 2a    excitation E (au/eV/cm-1)     0.109489    2.9793   24030.0

                        ex          ey          ez              tot (deb/au)
dipole (L)        -1.7239398  -0.3213326   0.2577706   4.5052778   1.7724753
dipole (V)        -1.7314842  -0.2991815   0.3063496   4.5336743   1.7836471

            osc.str. (L)       0.2293184

            osc.str. (V)       0.2322182

            osc.str. (Mixed)   0.2306622

                        mx          my          mz              tot (au)
angular            -0.008482    0.458998    0.211322    0.505379

            rotatory strength (L) (10-40 cgs)    -18.4804

            rotatory strength (V) (10-40 cgs)    -13.6487

            rotatory strength (M) (10-40 cgs)    -13.5572

angle between mu(L)/mu(V)   1.7  mu(L)/m  95.02   mu(V)/m  93.68

                                     exx         eyy         ezz
quadrupol (L)    (au)             3.2713     -0.3313     -1.4074
                                     exy         exz         eyz
quadrupol (L)    (au)             0.4364     -0.7598      0.7319

________________________________________________________________________________


transition 1a  - 3a    excitation E (au/eV/cm-1)     0.124374    3.3844   27297.0

                        ex          ey          ez              tot (deb/au)
dipole (L)         1.0498853   0.3158570  -0.3610806   2.9339946   1.1542980
dipole (V)         1.0584178   0.2894900  -0.2977064   2.8899290   1.1369616

            osc.str. (L)       0.1104778

            osc.str. (V)       0.1071842

            osc.str. (Mixed)   0.1086327

                        mx          my          mz              tot (au)
angular            -0.134636   -0.486676   -0.651394    0.824194

            rotatory strength (L) (10-40 cgs)    -14.1124

            rotatory strength (V) (10-40 cgs)    -21.0895

            rotatory strength (M) (10-40 cgs)    -21.3745

angle between mu(L)/mu(V)   3.3  mu(L)/m  93.61   mu(V)/m  95.48

                                     exx         eyy         ezz
quadrupol (L)    (au)            -3.1026      0.9394      1.0942
                                     exy         exz         eyz
quadrupol (L)    (au)             0.1796      0.5468     -1.4791

________________________________________________________________________________


transition 1a  - 4a    excitation E (au/eV/cm-1)     0.144962    3.9446   31815.6

                        ex          ey          ez              tot (deb/au)
dipole (L)         1.4758437   0.3950819  -0.2502496   3.9351376   1.5481697
dipole (V)         1.5193946   0.3586208  -0.2972107   4.0393856   1.5891831

            osc.str. (L)       0.2316335

            osc.str. (V)       0.2440687

            osc.str. (Mixed)   0.2375886

                        mx          my          mz              tot (au)
angular             0.543336   -0.291219   -0.730844    0.956115

            rotatory strength (L) (10-40 cgs)    205.0183

            rotatory strength (V) (10-40 cgs)    221.1899

            rotatory strength (M) (10-40 cgs)    215.3173

angle between mu(L)/mu(V)   2.2  mu(L)/m  54.02   mu(V)/m  51.86

                                     exx         eyy         ezz
quadrupol (L)    (au)            -6.7645      1.4099     -0.2234
                                     exy         exz         eyz
quadrupol (L)    (au)            -1.1877      1.8559     -0.5274

________________________________________________________________________________


transition 1a  - 5a    excitation E (au/eV/cm-1)     0.153565    4.1787   33703.6

                        ex          ey          ez              tot (deb/au)
dipole (L)         0.4123371   0.4259119  -0.0736246   1.5183792   0.5973637
dipole (V)         0.4320505   0.4287045  -0.0798860   1.5603359   0.6138704

            osc.str. (L)       0.0365324

            osc.str. (V)       0.0385793

            osc.str. (Mixed)   0.0375335

                        mx          my          mz              tot (au)
angular            -0.414523   -0.203393   -1.571392    1.637825

            rotatory strength (L) (10-40 cgs)    -33.4401

            rotatory strength (V) (10-40 cgs)    -33.1809

            rotatory strength (M) (10-40 cgs)    -32.2815

angle between mu(L)/mu(V)   1.2  mu(L)/m  98.34   mu(V)/m  98.05

                                     exx         eyy         ezz
quadrupol (L)    (au)            -2.2800      0.3451      0.0618
                                     exy         exz         eyz
quadrupol (L)    (au)            -1.5791      1.0681     -0.3919

________________________________________________________________________________


transition 1a  - 6a    excitation E (au/eV/cm-1)     0.153767    4.1842   33747.9

                        ex          ey          ez              tot (deb/au)
dipole (L)        -1.6497419  -0.6373437   0.7584031   4.8912518   1.9243260
dipole (V)        -1.6547448  -0.6003991   0.6723413   4.7895919   1.8843307

            osc.str. (L)       0.3796021

            osc.str. (V)       0.3639867

            osc.str. (Mixed)   0.3713435

                        mx          my          mz              tot (au)
angular             0.132581    0.402485    0.012887    0.423955

            rotatory strength (L) (10-40 cgs)   -109.7256

            rotatory strength (V) (10-40 cgs)   -106.6382

            rotatory strength (M) (10-40 cgs)   -108.7936

angle between mu(L)/mu(V)   2.6  mu(L)/m 124.79   mu(V)/m 124.49

                                     exx         eyy         ezz
quadrupol (L)    (au)             9.1572     -0.6578     -0.8010
                                     exy         exz         eyz
quadrupol (L)    (au)             0.4404     -1.1489      1.2432

________________________________________________________________________________


transition 1a  - 7a    excitation E (au/eV/cm-1)     0.164878    4.4866   36186.5

                        ex          ey          ez              tot (deb/au)
dipole (L)        -0.1232444   0.2189305   0.3653797   1.1270872   0.4434209
dipole (V)        -0.0907449   0.1879200   0.2929880   0.9143082   0.3597089

            osc.str. (L)       0.0216124

            osc.str. (V)       0.0142224

            osc.str. (Mixed)   0.0175185

                        mx          my          mz              tot (au)
angular            -0.179234   -0.604347    0.108627    0.639656

            rotatory strength (L) (10-40 cgs)    -16.6261

            rotatory strength (V) (10-40 cgs)    -15.4351

            rotatory strength (M) (10-40 cgs)    -19.0122

angle between mu(L)/mu(V)   2.3  mu(L)/m 104.40   mu(V)/m 106.53

                                     exx         eyy         ezz
quadrupol (L)    (au)            -3.3405     -0.2514      0.5332
                                     exy         exz         eyz
quadrupol (L)    (au)             1.1402      2.5205     -0.1687

________________________________________________________________________________


transition 1a  - 8a    excitation E (au/eV/cm-1)     0.168968    4.5979   37084.3

                        ex          ey          ez              tot (deb/au)
dipole (L)         0.4556640  -0.3144988   0.3011871   1.6020455   0.6302799
dipole (V)         0.4609835  -0.2653361   0.2816784   1.5298423   0.6018736

            osc.str. (L)       0.0447488

            osc.str. (V)       0.0408061

            osc.str. (Mixed)   0.0426183

                        mx          my          mz              tot (au)
angular             0.320607   -0.361907   -0.370886    0.609362

            rotatory strength (L) (10-40 cgs)     34.9357

            rotatory strength (V) (10-40 cgs)     32.8492

            rotatory strength (M) (10-40 cgs)     34.3080

angle between mu(L)/mu(V)   4.2  mu(L)/m  67.30   mu(V)/m  67.67

                                     exx         eyy         ezz
quadrupol (L)    (au)             1.1575      0.4606     -0.3072
                                     exy         exz         eyz
quadrupol (L)    (au)            -2.6794      3.1170      0.0553

________________________________________________________________________________


transition 1a  - 9a    excitation E (au/eV/cm-1)     0.183615    4.9964   40298.8

                        ex          ey          ez              tot (deb/au)
dipole (L)        -0.2618124   0.5911224  -0.8228029   2.6597675   1.0464110
dipole (V)        -0.2552079   0.5406188  -0.6978534   2.3356904   0.9189120

            osc.str. (L)       0.1340358

            osc.str. (V)       0.1033628

            osc.str. (Mixed)   0.1175850

                        mx          my          mz              tot (au)
angular             0.209482    0.777847    0.189114    0.827462

            rotatory strength (L) (10-40 cgs)     58.7804

            rotatory strength (V) (10-40 cgs)     55.4163

            rotatory strength (M) (10-40 cgs)     63.0413

angle between mu(L)/mu(V)   2.6  mu(L)/m  73.26   mu(V)/m  71.99

                                     exx         eyy         ezz
quadrupol (L)    (au)            -4.0163     -0.1250      1.1546
                                     exy         exz         eyz
quadrupol (L)    (au)             3.5203     -4.5866      0.0951

________________________________________________________________________________


transition 1a  - 10a   excitation E (au/eV/cm-1)     0.185282    5.0418   40664.8

                        ex          ey          ez              tot (deb/au)
dipole (L)         0.0107956  -0.4322527   0.7559113   2.2134990   0.8708392
dipole (V)         0.0231978  -0.4327080   0.6251406   1.9333980   0.7606413

            osc.str. (L)       0.0936740

            osc.str. (V)       0.0714666

            osc.str. (Mixed)   0.0815046

                        mx          my          mz              tot (au)
angular             0.063418   -0.456023   -0.582775    0.742701

            rotatory strength (L) (10-40 cgs)    -57.2174

            rotatory strength (V) (10-40 cgs)    -39.0181

            rotatory strength (M) (10-40 cgs)    -44.4985

angle between mu(L)/mu(V)   5.0  mu(L)/m 112.04   mu(V)/m 107.04

                                     exx         eyy         ezz
quadrupol (L)    (au)             4.2432      0.5427     -1.0054
                                     exy         exz         eyz
quadrupol (L)    (au)            -2.0879      3.4501      0.2464

________________________________________________________________________________


transition 1a  - 11a   excitation E (au/eV/cm-1)     0.190586    5.1861   41828.7

                        ex          ey          ez              tot (deb/au)
dipole (L)        -0.3421268   0.5969309  -0.3886198   2.0085088   0.7901915
dipole (V)        -0.2926591   0.5186714  -0.3519264   1.7582967   0.6917526

            osc.str. (L)       0.0793348

            osc.str. (V)       0.0607996

            osc.str. (Mixed)   0.0694371

                        mx          my          mz              tot (au)
angular            -0.118730    0.031737    0.300878    0.325011

            rotatory strength (L) (10-40 cgs)    -13.5218

            rotatory strength (V) (10-40 cgs)    -12.8893

            rotatory strength (M) (10-40 cgs)    -14.7205

angle between mu(L)/mu(V)   1.2  mu(L)/m 102.91   mu(V)/m 104.08

                                     exx         eyy         ezz
quadrupol (L)    (au)            -5.0842      0.0288      0.8227
                                     exy         exz         eyz
quadrupol (L)    (au)             3.4408     -1.6829     -0.4746

________________________________________________________________________________


transition 1a  - 12a   excitation E (au/eV/cm-1)     0.191519    5.2115   42033.6

                        ex          ey          ez              tot (deb/au)
dipole (L)         0.2141362  -0.0028732  -0.1401191   0.6505019   0.2559218
dipole (V)         0.2129197   0.0696962  -0.1158691   0.6411083   0.2522261

            osc.str. (L)       0.0083625

            osc.str. (V)       0.0081227

            osc.str. (Mixed)   0.0078688

                        mx          my          mz              tot (au)
angular            -0.139951   -0.301424    0.262424    0.423449

            rotatory strength (L) (10-40 cgs)    -15.5283

            rotatory strength (V) (10-40 cgs)    -19.1444

            rotatory strength (M) (10-40 cgs)    -18.5459

angle between mu(L)/mu(V)  17.3  mu(L)/m 127.43   mu(V)/m 139.50

                                     exx         eyy         ezz
quadrupol (L)    (au)            -4.1984     -1.2187     -0.0128
                                     exy         exz         eyz
quadrupol (L)    (au)            -1.3020      1.2329      0.5070


______________________________________________________________________

                     D E N S I T Y - O U T P U T 
______________________________________________________________________


________________________________________________________________________________


state 1a         energy  -780.592130

                        ex          ey          ez              tot (deb/au)
dipole moment     -4.1926333  -1.5204961   3.2210217  13.9833802   5.5013692

                        x^2         y^2        z^2          tot (au)
second moment       -38.8486    -69.7113    -82.9856   -191.5455

________________________________________________________________________________


state 2a         energy  -780.482641

                        ex          ey          ez              tot (deb/au)
dipole moment     -7.2556567  -1.4510707   3.3953277  20.6931886   8.1411553

                        x^2         y^2        z^2          tot (au)
second moment       -41.7068    -69.4450    -85.9692   -197.1210

________________________________________________________________________________


state 3a         energy  -780.467755

                        ex          ey          ez              tot (deb/au)
dipole moment     -6.7358916  -1.3362825   3.1628439  19.2173306   7.5605203

                        x^2         y^2        z^2          tot (au)
second moment       -43.7465    -69.1615    -85.4449   -198.3529

________________________________________________________________________________


state 4a         energy  -780.447167

                        ex          ey          ez              tot (deb/au)
dipole moment     -4.5209910  -1.3120257   2.6759488  13.7636705   5.4149306

                        x^2         y^2        z^2          tot (au)
second moment       -42.2910    -70.8260    -82.0687   -195.1857

________________________________________________________________________________


state 5a         energy  -780.438565

                        ex          ey          ez              tot (deb/au)
dipole moment     -2.2720866  -1.1023270   2.6441536   9.2937644   3.6563712

                        x^2         y^2        z^2          tot (au)
second moment       -45.8979    -69.8443    -82.1976   -197.9398

________________________________________________________________________________


state 6a         energy  -780.438363

                        ex          ey          ez              tot (deb/au)
dipole moment     -5.3759660  -1.3308882   2.8039285  15.7784759   6.2075993

                        x^2         y^2        z^2          tot (au)
second moment       -42.7163    -70.5563    -83.0793   -196.3518

________________________________________________________________________________


state 7a         energy  -780.427252

                        ex          ey          ez              tot (deb/au)
dipole moment     -3.5673484  -2.1029222   4.0749081  14.7672089   5.8097446

                        x^2         y^2        z^2          tot (au)
second moment       -35.5918    -70.4641    -85.5971   -191.6530

________________________________________________________________________________


state 8a         energy  -780.423161

                        ex          ey          ez              tot (deb/au)
dipole moment     -5.4343965  -1.0670036   2.8603087  15.8434958   6.2331796

                        x^2         y^2        z^2          tot (au)
second moment       -47.4738    -68.7162    -84.8979   -201.0879

________________________________________________________________________________


state 9a         energy  -780.408515

                        ex          ey          ez              tot (deb/au)
dipole moment     -2.2288994  -1.6051598   3.2108329  10.7401137   4.2253968

                        x^2         y^2        z^2          tot (au)
second moment       -44.8462    -69.1986    -83.5606   -197.6054

________________________________________________________________________________


state 10a        energy  -780.406847

                        ex          ey          ez              tot (deb/au)
dipole moment     -3.1311885  -1.3902014   3.1078848  11.7572881   4.6255756

                        x^2         y^2        z^2          tot (au)
second moment       -44.9285    -69.4151    -83.8855   -198.2291

________________________________________________________________________________


state 11a        energy  -780.401544

                        ex          ey          ez              tot (deb/au)
dipole moment     -9.9813795  -0.4463503   2.2245647  26.0178843  10.2360077

                        x^2         y^2        z^2          tot (au)
second moment       -49.0417    -69.1635    -86.3207   -204.5259

________________________________________________________________________________


state 12a        energy  -780.400611

                        ex          ey          ez              tot (deb/au)
dipole moment     -5.4989343  -1.2098315   2.9649383  16.1744843   6.3633977

                        x^2         y^2        z^2          tot (au)
second moment       -43.0288    -71.0232    -84.3576   -198.4096


________________________________________________________________________________
________________________________________________________________________________
                    (excited) state summary (sorted)
________________________________________________________________________________
________________________________________________________________________________
state/transition  delta E (eV/nm/kK)   f(L)     R(L)    r^1   r^2   r^2-r^2(GS)

 1  1a                                                  13.98  -382.6     0.0
 2  1a  ->2a     2.98   416.  24.03   0.22932  -18.48   20.69  -388.2    -5.6
 3  1a  ->3a     3.38   366.  27.30   0.11048  -14.11   19.22  -389.4    -6.8
 4  1a  ->4a     3.94   314.  31.82   0.23163  205.02   13.76  -386.3    -3.6
 5  1a  ->5a     4.18   297.  33.70   0.03653  -33.44    9.29  -389.0    -6.4
 6  1a  ->6a     4.18   296.  33.75   0.37960 -109.73   15.78  -387.4    -4.8
 7  1a  ->7a     4.49   276.  36.19   0.02161  -16.63   14.77  -382.7    -0.1
 8  1a  ->8a     4.60   270.  37.08   0.04475   34.94   15.84  -392.2    -9.5
 9  1a  ->9a     5.00   248.  40.30   0.13404   58.78   10.74  -388.7    -6.1
10  1a  ->10a    5.04   246.  40.66   0.09367  -57.22   11.76  -389.3    -6.7
11  1a  ->11a    5.19   239.  41.83   0.07933  -13.52   26.02  -395.6   -13.0
12  1a  ->12a    5.21   238.  42.03   0.00836  -15.53   16.17  -389.5    -6.9
________________________________________________________________________________
________________________________________________________________________________
dipolmoment r^1 in Debye, second moment r^2 in bohr^2
expectation values are given for the final state
 
cpu for     proper    5.6 s
