# Supplementary material for: Photovermellogens: Minimalistic Pyridinium-Based Acylhydrazones with Photoswitchable Basicity for Operation in Aqueous Media
Source: J Org Chem. 2026 May 4;91(19):6559–65. doi: 10.1021/acs.joc.5c02962 (PMC13185115; doi:10.1021/acs.joc.5c02962)
Supplement: Supplementary file 3 [file jo5c02962_si_003.zip › spectra/anti_zpa/dftmrci/orca.out]

                                 *****************
                                 * O   R   C   A *
                                 *****************

                                            #,                                       
                                            ###                                      
                                            ####                                     
                                            #####                                    
                                            ######                                   
                                           ########,                                 
                                     ,,################,,,,,                         
                               ,,#################################,,                 
                          ,,##########################################,,             
                       ,#########################################, ''#####,          
                    ,#############################################,,   '####,        
                  ,##################################################,,,,####,       
                ,###########''''           ''''###############################       
              ,#####''   ,,,,##########,,,,          '''####'''          '####       
            ,##' ,,,,###########################,,,                        '##       
           ' ,,###''''                  '''############,,,                           
         ,,##''                                '''############,,,,        ,,,,,,###''
      ,#''                                            '''#######################'''  
     '                                                          ''''####''''         
             ,#######,   #######,   ,#######,      ##                                
            ,#'     '#,  ##    ##  ,#'     '#,    #''#        ,####,   ,####,        
            ##       ##  ##   ,#'  ##            #'  '#       #'       #'  '#        
            ##       ##  #######   ##           ,######,      #####,   #    #        
            '#,     ,#'  ##    ##  '#,     ,#' ,#      #,     #,   #   #,  ,#        
             '#######'   ##     ##  '#######'  #'      '#     '####' # '####'        


                #########################################################
                #                        -***-                          #
                #          Department of theory and spectroscopy        #
                #                                                       #
                #                      Frank Neese                      #
                #                                                       #
                #     Directorship, Architecture, Infrastructure        #
                #                    SHARK, DRIVERS                     #
                #        Core code/Algorithms in most modules           #
                #                                                       #
                #        Max Planck Institute fuer Kohlenforschung      #
                #                Kaiser Wilhelm Platz 1                 #
                #                 D-45470 Muelheim/Ruhr                 #
                #                      Germany                          #
                #                                                       #
                #                  All rights reserved                  #
                #                        -***-                          #
                #########################################################


                         Program Version 6.0.1  -  RELEASE   -


 With contributions from (in alphabetic order):
[Max-Planck-Institut fuer Kohlenforschung]                               
  Daniel Aravena         : Magnetic Suceptibility                        
  Michael Atanasov       : Ab Initio Ligand Field Theory (pilot matlab implementation)
  Alexander A. Auer      : GIAO ZORA, VPT2 properties, NMR spectrum      
  Ute Becker             : All parallelization in ORCA, NUMFREQ, NUMCALC 
  Giovanni Bistoni       : ED, misc. LED, open-shell LED, HFLD           
  Martin Brehm           : Molecular dynamics                            
  Dmytro Bykov           : pre 5.0 version of the SCF Hessian            
  Marcos Casanova-Páez   : Triplet and SCS-CIS(D). UHF-(DLPNO)-IP/EA/STEOM-CCSD. UHF-CVS-IP/STEOM-CCSD   
  Vijay G. Chilkuri      : MRCI spin determinant printing, contributions to CSF-ICE 
  Pauline Colinet        : FMM embedding                                 
  Dipayan Datta          : RHF DLPNO-CCSD density                        
  Achintya Kumar Dutta   : EOM-CC, STEOM-CC                              
  Nicolas Foglia         : Exact transition moments, OPA infrastructure, MCD improvements    
  Dmitry Ganyushin       : Spin-Orbit,Spin-Spin,Magnetic field MRCI      
  Miquel Garcia-Rates    : C-PCM and meta-GGA Hessian, CCSD/C-PCM, Gaussian charge scheme 
  Tiago L. C. Gouveia    : GS-ROHF, GS-ROCIS                             
  Yang Guo               : DLPNO-NEVPT2, F12-NEVPT2, CIM, IAO-localization        
  Andreas Hansen         : Spin unrestricted coupled pair/coupled cluster methods 
  Ingolf Harden          : AUTO-CI MPn and infrastructure                
  Benjamin Helmich-Paris : MC-RPA, TRAH-(SCF,CASSCF), AVAS, COSX integrals, SCF dyn. polar. 
  Lee Huntington         : MR-EOM, pCC                                   
  Robert Izsak           : Overlap fitted RIJCOSX, COSX-SCS-MP3, EOM     
  Riya Kayal             : Wick's Theorem for AUTO-CI, AUTO-CI UHF-CCSDT 
  Emily Kempfer          : AUTO-CI, RHF CISDT and CCSDT                  
  Christian Kollmar      : KDIIS, OOCD, Brueckner-CCSD(T), CCSD density, CASPT2, CASPT2-K, improved NEVPT2 
  Axel Koslowski         : Symmetry handling                             
  Simone Kossmann        : meta-GGA functionals, TD-DFT gradient, OOMP2, (MP2 Hessian; deprecated post 5.0) 
  Lucas Lang             : DCDCAS                                        
  Marvin Lechner         : AUTO-CI (C++ implementation), FIC-MRCC        
  Spencer Leger          : CASSCF response                               
  Dagmar Lenk            : GEPOL surface, SMD, ORCA-2-JSON               
  Dimitrios Liakos       : Extrapolation schemes; Compound Job, initial MDCI parallelization 
  Dimitrios Manganas     : Further ROCIS development; embedding schemes. LFT, Crystal Embedding 
  Dimitrios Pantazis     : SARC Basis sets                               
  Anastasios Papadopoulos: AUTO-CI, single reference methods and gradients 
  Taras Petrenko         : pre 6.0 DFT Hessian and TD-DFT gradient, (ASA, deprecated), ECA, 1-Electron XAS/XES, NRVS 
  Peter Pinski           : DLPNO-MP2, DLPNO-MP2 Gradient                 
  Christoph Reimann      : Effective Core Potentials                     
  Marius Retegan         : Local ZFS, SOC                                
  Christoph Riplinger    : Optimizer, TS searches, QM/MM, DLPNO-CCSD(T), (RO)-DLPNO pert. Triples 
  Michael Roemelt        : Original ROCIS implementation                 
  Masaaki Saitow         : Open-shell DLPNO-CCSD energy and density      
  Barbara Sandhoefer     : DKH picture change effects                    
  Kantharuban Sivalingam : CASSCF convergence/infrastructure, NEVPT2 and variants, FIC-MRCI 
  Bernardo de Souza      : ESD, SOC TD-DFT                               
  Georgi L. Stoychev     : AutoAux, RI-MP2 NMR, DLPNO-MP2 response, X2C  
  Van Anh Tran           : RI-MP2 g-tensors                              
  Willem Van den Heuvel  : Paramagnetic NMR                              
  Zikuan Wang            : NOTCH, Electric field optimization            
  Frank Wennmohs         : Technical directorship and infrastructure     
  Hang Xu                : AUTO-CI-Response properties                   
                                                                         
[FACCTs GmbH]                                                            
  Markus Bursch, Miquel Garcia-Rates, Christoph Riplinger, Bernardo de Souza, Georgi L. Stoychev 
                                                                 
  APM, Basis sets (HGBS, AHGBS, def-TZVP (Ac-Lr), def2-XVPD (La-Lu)), CI-OPT, improved COSX, DLPNO-Multilevel,           
  DOCKER, DRACO, updates on ESD, GOAT, IRC, LR-CPCM, MBIS, meta-GGA TD-DFT gradient, ML-optimized integration grids, 
  MM, NACMEs, nearIR, NEB, NEB-TS, NL-DFT gradient (VV10), 2- and 3-layer-ONIOM, interface openCOSMO-RS, QMMM,   
  Crystal-QMMM, SF, symmetry and pop. for TD-DFT, r2SCAN hybrids, SOLVATOR                                   
                                                                         
[Other institutions]                                                     
  V. Asgeirsson          : NEB                                           
  Christoph Bannwarth    : sTDA-DFT, sTD-DFT, PBEh-3c, B97-3c, D3        
  Sebastian Ehlert       : rSCAN, r2SCAN, r2SCAN-3c, D4, dhf basis sets  
  Marvin Friede          : D4 for Fr, Ra, Ac-Lr                          
  Lars Goerigk           : TD-DFT with DH, B97 family of functionals     
  Stefan Grimme          : VdW corrections, initial TS optimization, DFT functionals, gCP, sTDA/sTD-DF 
  Waldemar Hujo          : DFT-NL                                        
  H. Jonsson             : NEB                                           
  Holger Kruse           : gCP                                           
  Marcel Mueller         : wB97X-3c, vDZP basis set                      
  Hagen Neugebauer       : wr2SCAN                                       
  Tobias Risthaus        : range-separated hybrid DFT                    
  Lukas Wittmann         : regularized MP2, r2SCAN double-hybrids, wr2SCAN        
                                                                         
We gratefully acknowledge several colleagues who have allowed us to      
interface, adapt or use parts of their codes:                            
  Ed Valeev, F. Pavosevic, A. Kumar             : LibInt (2-el integral package), F12 methods 
  Garnet Chan, S. Sharma, J. Yang, R. Olivares  : DMRG                   
  Ulf Ekstrom                                   : XCFun DFT Library      
  Mihaly Kallay                                 : mrcc  (arbitrary order and MRCC methods)
  Frank Weinhold                                : gennbo (NPA and NBO analysis)           
  Simon Mueller                                 : openCOSMO-RS                            
  Christopher J. Cramer and Donald G. Truhlar   : smd solvation model                     
  S Lehtola, MJT Oliveira, MAL Marques          : LibXC Library                           
  Liviu Ungur et al                             : ANISO software                          


 Your calculation uses the libint2 library for the computation of 2-el integrals
 For citations please refer to: http://libint.valeyev.net

 Your ORCA version has been built with support for libXC version: 6.2.2
 For citations please refer to: https://libxc.gitlab.io

 This ORCA versions uses:
   CBLAS   interface :  Fast vector & matrix operations
   LAPACKE interface :  Fast linear algebra routines
   SCALAPACK package :  Parallel linear algebra routines
   Shared memory     :  Shared parallel matrices
   BLAS/LAPACK       :  OpenBLAS 0.3.27  USE64BITINT DYNAMIC_ARCH NO_AFFINITY SkylakeX SINGLE_THREADED
        Core in use  :  SkylakeX
   Copyright (c) 2011-2014, The OpenBLAS Project


NOTE: MaxCore=1000 MB was set to SCF,MP2,MDCI,CIPSI,MRCI and CIS
      => If you want to overwrite this, your respective input block should be placed after the MaxCore statement


***************************************
The coordinates will be read from file: coord.xyz
***************************************


================================================================================

----- Orbital basis set information -----
Your calculation utilizes the basis: def2-TZVP
   F. Weigend and R. Ahlrichs, Phys. Chem. Chem. Phys. 7, 3297 (2005).

----- AuxJ basis set information -----
Your calculation utilizes the auxiliary basis: def2/J
   F. Weigend, Phys. Chem. Chem. Phys. 8, 1057 (2006).

----- AuxC basis set information -----
Your calculation utilizes the auxiliary basis: def2-TZVP/C
  H-La, Hf-Rn : A. Hellweg, C. Hattig, S. Hofener and W. Klopper, Theor. Chem. Acc. 117, 587 (2007).
        Ce-Lu : J. Chmela and M. E. Harding, Mol. Phys. (2018).

================================================================================
                                        WARNINGS
                       Please study these warnings very carefully!
================================================================================


================================================================================
                                       INPUT FILE
================================================================================
NAME = orca.inp
|  1> ! def2-TZVP def2-TZVP/C tightscf def2/J RIJCOSX BHLYP DFTMRCI CPCM(water) 
|  2> %pal 
|  3> nprocs 12
|  4> end
|  5> %maxcore 1000
|  6> * xyzfile 0 1 coord.xyz
|  7> 
|  8>                          ****END OF INPUT****
================================================================================

                       ****************************
                       * Single Point Calculation *
                       ****************************

---------------------------------
CARTESIAN COORDINATES (ANGSTROEM)
---------------------------------
  N     -4.180118   -0.617509    0.759981
  C     -3.855107    0.687283    0.601690
  C     -2.650209    1.088299    0.126054
  C     -1.649404    0.127889   -0.237786
  C     -2.037184   -1.236210   -0.044530
  C     -3.259489   -1.560778    0.438536
  H     -4.618030    1.401883    0.877776
  H     -2.462265    2.145691    0.025102
  N     -0.447013    0.368659   -0.716474
  H     -1.343137   -2.027199   -0.291781
  H     -3.560518   -2.588449    0.586308
  C     -5.456579   -1.004858    1.343055
  H     -5.357464   -1.171767    2.414767
  H     -6.186445   -0.218640    1.172936
  H     -5.813138   -1.917069    0.871703
  N     -0.192991    1.687712   -0.874983
  C      0.998345    1.983084   -1.222209
  C      2.110919    1.011387   -1.470440
  H      1.214461    3.027235   -1.429326
  O      2.619924    0.977548   -2.572800
  C      2.620488    0.173580   -0.356766
  C      3.515323   -0.859696   -0.634916
  C      4.031103   -1.633294    0.391877
  C      3.671237   -1.370483    1.708300
  C      2.790213   -0.335368    1.993976
  C      2.261759    0.428982    0.965654
  H      3.800825   -1.064871   -1.658235
  H      4.716286   -2.440178    0.167546
  H      4.078381   -1.971753    2.510922
  H      2.512666   -0.125869    3.018557
  H      1.574604    1.231972    1.198886

----------------------------
CARTESIAN COORDINATES (A.U.)
----------------------------
  NO LB      ZA    FRAG     MASS         X           Y           Z
   0 N     7.0000    0    14.007   -7.899278   -1.166922    1.436156
   1 C     6.0000    0    12.011   -7.285096    1.298778    1.137030
   2 C     6.0000    0    12.011   -5.008170    2.056586    0.238208
   3 C     6.0000    0    12.011   -3.116921    0.241675   -0.449351
   4 C     6.0000    0    12.011   -3.849719   -2.336099   -0.084150
   5 C     6.0000    0    12.011   -6.159542   -2.949443    0.828713
   6 H     1.0000    0     1.008   -8.726812    2.649176    1.658757
   7 H     1.0000    0     1.008   -4.653007    4.054768    0.047435
   8 N     7.0000    0    14.007   -0.844733    0.696665   -1.353940
   9 H     1.0000    0     1.008   -2.538160   -3.830851   -0.551385
  10 H     1.0000    0     1.008   -6.728405   -4.891460    1.107962
  11 C     6.0000    0    12.011  -10.311440   -1.898906    2.538007
  12 H     1.0000    0     1.008  -10.124139   -2.214319    4.563247
  13 H     1.0000    0     1.008  -11.690687   -0.413170    2.216528
  14 H     1.0000    0     1.008  -10.985239   -3.622735    1.647279
  15 N     7.0000    0    14.007   -0.364700    3.189313   -1.653478
  16 C     6.0000    0    12.011    1.886598    3.747487   -2.309640
  17 C     6.0000    0    12.011    3.989059    1.911244   -2.778729
  18 H     1.0000    0     1.008    2.294998    5.720645   -2.701034
  19 O     8.0000    0    15.999    4.950938    1.847298   -4.861888
  20 C     6.0000    0    12.011    4.952005    0.328018   -0.674190
  21 C     6.0000    0    12.011    6.642997   -1.624589   -1.199818
  22 C     6.0000    0    12.011    7.617681   -3.086479    0.740540
  23 C     6.0000    0    12.011    6.937632   -2.589838    3.228219
  24 C     6.0000    0    12.011    5.272738   -0.633753    3.768068
  25 C     6.0000    0    12.011    4.274105    0.810658    1.824821
  26 H     1.0000    0     1.008    7.182518   -2.012314   -3.133611
  27 H     1.0000    0     1.008    8.912490   -4.611268    0.316616
  28 H     1.0000    0     1.008    7.707024   -3.726073    4.744955
  29 H     1.0000    0     1.008    4.748251   -0.237859    5.704246
  30 H     1.0000    0     1.008    2.975571    2.328090    2.265567

--------------------------------
INTERNAL COORDINATES (ANGSTROEM)
--------------------------------
 N      0   0   0     0.000000000000     0.00000000     0.00000000
 C      1   0   0     1.353946449980     0.00000000     0.00000000
 C      2   1   0     1.356031134124   122.63541675     0.00000000
 C      3   2   1     1.434007763549   120.73439939     0.05158826
 C      4   3   2     1.431253854116   114.51714496   359.57494485
 C      5   4   3     1.353782746647   121.41981568     0.29498112
 H      2   1   3     1.081170224680   115.95800839   179.95574575
 H      3   2   1     1.078699585616   118.52390042   179.89704335
 N      4   3   2     1.316379454821   127.39024527   179.59694559
 H      5   4   3     1.080970524465   119.50923618   180.07402943
 H      6   5   4     1.081001236851   121.87898494   179.92674006
 C      1   2   3     1.455805075768   120.91144266   176.57032751
 H     12   1   2     1.089149978505   110.79876240   265.81975116
 H     12   1   2     1.086178224451   109.50292947    26.13102852
 H     12   1   2     1.086938928333   109.70902423   145.24184530
 N      9   4   3     1.352609493698   113.11133680   359.16056024
 C     16   9   4     1.275574792204   115.66539960   173.97372154
 C     17  16   9     1.497877375315   126.05835118     0.35779373
 H     17  16   9     1.086210797358   117.40791071   175.56391559
 O     18  17  16     1.214672675858   118.66744827   119.52849056
 C     18  17  16     1.483863634460   119.79950898   295.93704009
 C     21  18  17     1.394903143850   119.26668050   170.72997159
 C     22  21  18     1.385203348518   120.31423296   178.34677639
 C     23  22  21     1.389799441595   120.00669833   359.15385344
 C     24  23  22     1.388984626253   119.99848302     0.25284156
 C     25  24  23     1.385979766100   120.01552542     0.49864774
 H     22  21  18     1.082030378933   119.88838198   357.73794390
 H     23  22  21     1.082063789776   119.90414429   179.32324333
 H     24  23  22     1.082355891592   119.99664714   180.31959054
 H     25  24  23     1.081983665041   120.11669106   180.31134044
 H     26  25  24     1.082299486191   119.42978685   179.88046368

---------------------------
INTERNAL COORDINATES (A.U.)
---------------------------
 N      0   0   0     0.000000000000     0.00000000     0.00000000
 C      1   0   0     2.558587990457     0.00000000     0.00000000
 C      2   1   0     2.562527472566   122.63541675     0.00000000
 C      3   2   1     2.709881947025   120.73439939     0.05158826
 C      4   3   2     2.704677812399   114.51714496   359.57494485
 C      5   4   3     2.558278635990   121.41981568     0.29498112
 H      2   1   3     2.043115628796   115.95800839   179.95574575
 H      3   2   1     2.038446797588   118.52390042   179.89704335
 N      4   3   2     2.487596657932   127.39024527   179.59694559
 H      5   4   3     2.042738250081   119.50923618   180.07402943
 H      6   5   4     2.042796288078   121.87898494   179.92674006
 C      1   2   3     2.751072897575   120.91144266   176.57032751
 H     12   1   2     2.058195178141   110.79876240   265.81975116
 H     12   1   2     2.052579376842   109.50292947    26.13102852
 H     12   1   2     2.054016898848   109.70902423   145.24184530
 N      9   4   3     2.556061509232   113.11133680   359.16056024
 C     16   9   4     2.410487020600   115.66539960   173.97372154
 C     17  16   9     2.830578021543   126.05835118     0.35779373
 H     17  16   9     2.052640930714   117.40791071   175.56391559
 O     18  17  16     2.295398699728   118.66744827   119.52849056
 C     18  17  16     2.804095889214   119.79950898   295.93704009
 C     21  18  17     2.635984925222   119.26668050   170.72997159
 C     22  21  18     2.617654968489   120.31423296   178.34677639
 C     23  22  21     2.626340325691   120.00669833   359.15385344
 C     24  23  22     2.624800547845   119.99848302     0.25284156
 C     25  24  23     2.619122185085   120.01552542     0.49864774
 H     22  21  18     2.044741084767   119.88838198   357.73794390
 H     23  22  21     2.044804222110   119.90414429   179.32324333
 H     24  23  22     2.045356214545   119.99664714   180.31959054
 H     25  24  23     2.044652808303   120.11669106   180.31134044
 H     26  25  24     2.045249623785   119.42978685   179.88046368

---------------------
BASIS SET INFORMATION
---------------------
There are 4 groups of distinct atoms

 Group   1 Type N   : 11s6p2d1f contracted to 5s3p2d1f pattern {62111/411/11/1}
 Group   2 Type C   : 11s6p2d1f contracted to 5s3p2d1f pattern {62111/411/11/1}
 Group   3 Type H   : 5s1p contracted to 3s1p pattern {311/1}
 Group   4 Type O   : 11s6p2d1f contracted to 5s3p2d1f pattern {62111/411/11/1}

Atom   0N    basis set group =>   1
Atom   1C    basis set group =>   2
Atom   2C    basis set group =>   2
Atom   3C    basis set group =>   2
Atom   4C    basis set group =>   2
Atom   5C    basis set group =>   2
Atom   6H    basis set group =>   3
Atom   7H    basis set group =>   3
Atom   8N    basis set group =>   1
Atom   9H    basis set group =>   3
Atom  10H    basis set group =>   3
Atom  11C    basis set group =>   2
Atom  12H    basis set group =>   3
Atom  13H    basis set group =>   3
Atom  14H    basis set group =>   3
Atom  15N    basis set group =>   1
Atom  16C    basis set group =>   2
Atom  17C    basis set group =>   2
Atom  18H    basis set group =>   3
Atom  19O    basis set group =>   4
Atom  20C    basis set group =>   2
Atom  21C    basis set group =>   2
Atom  22C    basis set group =>   2
Atom  23C    basis set group =>   2
Atom  24C    basis set group =>   2
Atom  25C    basis set group =>   2
Atom  26H    basis set group =>   3
Atom  27H    basis set group =>   3
Atom  28H    basis set group =>   3
Atom  29H    basis set group =>   3
Atom  30H    basis set group =>   3
---------------------------------
AUXILIARY/J BASIS SET INFORMATION
---------------------------------
There are 4 groups of distinct atoms

 Group   1 Type N   : 12s5p4d2f1g contracted to 6s4p3d1f1g pattern {711111/2111/211/2/1}
 Group   2 Type C   : 12s5p4d2f1g contracted to 6s4p3d1f1g pattern {711111/2111/211/2/1}
 Group   3 Type H   : 5s2p1d contracted to 3s1p1d pattern {311/2/1}
 Group   4 Type O   : 12s5p4d2f1g contracted to 6s4p3d1f1g pattern {711111/2111/211/2/1}

Atom   0N    basis set group =>   1
Atom   1C    basis set group =>   2
Atom   2C    basis set group =>   2
Atom   3C    basis set group =>   2
Atom   4C    basis set group =>   2
Atom   5C    basis set group =>   2
Atom   6H    basis set group =>   3
Atom   7H    basis set group =>   3
Atom   8N    basis set group =>   1
Atom   9H    basis set group =>   3
Atom  10H    basis set group =>   3
Atom  11C    basis set group =>   2
Atom  12H    basis set group =>   3
Atom  13H    basis set group =>   3
Atom  14H    basis set group =>   3
Atom  15N    basis set group =>   1
Atom  16C    basis set group =>   2
Atom  17C    basis set group =>   2
Atom  18H    basis set group =>   3
Atom  19O    basis set group =>   4
Atom  20C    basis set group =>   2
Atom  21C    basis set group =>   2
Atom  22C    basis set group =>   2
Atom  23C    basis set group =>   2
Atom  24C    basis set group =>   2
Atom  25C    basis set group =>   2
Atom  26H    basis set group =>   3
Atom  27H    basis set group =>   3
Atom  28H    basis set group =>   3
Atom  29H    basis set group =>   3
Atom  30H    basis set group =>   3
---------------------------------
AUXILIARY/C BASIS SET INFORMATION
---------------------------------
There are 4 groups of distinct atoms

 Group   1 Type N   : 8s6p5d3f1g contracted to 8s6p4d3f1g pattern {11111111/111111/2111/111/1}
 Group   2 Type C   : 8s6p5d3f1g contracted to 8s6p4d3f1g pattern {11111111/111111/2111/111/1}
 Group   3 Type H   : 4s3p2d contracted to 4s2p1d pattern {1111/21/2}
 Group   4 Type O   : 8s6p5d3f1g contracted to 8s6p4d3f1g pattern {11111111/111111/2111/111/1}

Atom   0N    basis set group =>   1
Atom   1C    basis set group =>   2
Atom   2C    basis set group =>   2
Atom   3C    basis set group =>   2
Atom   4C    basis set group =>   2
Atom   5C    basis set group =>   2
Atom   6H    basis set group =>   3
Atom   7H    basis set group =>   3
Atom   8N    basis set group =>   1
Atom   9H    basis set group =>   3
Atom  10H    basis set group =>   3
Atom  11C    basis set group =>   2
Atom  12H    basis set group =>   3
Atom  13H    basis set group =>   3
Atom  14H    basis set group =>   3
Atom  15N    basis set group =>   1
Atom  16C    basis set group =>   2
Atom  17C    basis set group =>   2
Atom  18H    basis set group =>   3
Atom  19O    basis set group =>   4
Atom  20C    basis set group =>   2
Atom  21C    basis set group =>   2
Atom  22C    basis set group =>   2
Atom  23C    basis set group =>   2
Atom  24C    basis set group =>   2
Atom  25C    basis set group =>   2
Atom  26H    basis set group =>   3
Atom  27H    basis set group =>   3
Atom  28H    basis set group =>   3
Atom  29H    basis set group =>   3
Atom  30H    basis set group =>   3


           ************************************************************
           *        Program running with 12 parallel MPI-processes    *
           *              working on a common directory               *
           ************************************************************
------------------------------------------------------------------------------
                             ORCA STARTUP CALCULATIONS
                           -- RI-GTO INTEGRALS CHOSEN --
------------------------------------------------------------------------------
------------------------------------------------------------------------------
                   ___                                                        
                  /   \      - P O W E R E D   B Y -                         
                 /     \                                                     
                 |  |  |   _    _      __       _____    __    __             
                 |  |  |  | |  | |    /  \     |  _  \  |  |  /  |          
                  \  \/   | |  | |   /    \    | | | |  |  | /  /          
                 / \  \   | |__| |  /  /\  \   | |_| |  |  |/  /          
                |  |  |   |  __  | /  /__\  \  |    /   |      \           
                |  |  |   | |  | | |   __   |  |    \   |  |\   \          
                \     /   | |  | | |  |  |  |  | |\  \  |  | \   \       
                 \___/    |_|  |_| |__|  |__|  |_| \__\ |__|  \__/        
                                                                              
                      - O R C A' S   B I G   F R I E N D -                    
                                      &                                       
                       - I N T E G R A L  F E E D E R -                       
                                                                              
 v1 FN, 2020, v2 2021, v3 2022-2024                                           
------------------------------------------------------------------------------


----------------------
SHARK INTEGRAL PACKAGE
----------------------

Number of atoms                             ...     31
Number of basis functions                   ...    636
Number of shells                            ...    250
Maximum angular momentum                    ...      3
Integral batch strategy                     ... SHARK/LIBINT Hybrid
RI-J (if used) integral strategy            ... SPLIT-RIJ (Revised 2003 algorithm where possible)
Printlevel                                  ...      1
Contraction scheme used                     ... SEGMENTED contraction
Prescreening option                         ... SCHWARTZ
   Thresh                                   ... 2.500e-11
   Tcut                                     ... 2.500e-12
   Tpresel                                  ... 2.500e-12 
Coulomb Range Separation                    ... NOT USED
Exchange Range Separation                   ... NOT USED
Multipole approximations                    ... NOT USED
Finite Nucleus Model                        ... NOT USED
CABS basis                                  ... NOT available
Auxiliary Coulomb fitting basis             ... AVAILABLE
   # of basis functions in Aux-J            ...   1025
   # of shells in Aux-J                     ...    335
   Maximum angular momentum in Aux-J        ...      4
Auxiliary J/K fitting basis                 ... NOT available
Auxiliary Correlation fitting basis         ... AVAILABLE
   # of basis functions in Aux-C            ...   1563
   # of shells in Aux-C                     ...    487
   Maximum angular momentum in Aux-C        ...      4
Auxiliary 'external' fitting basis          ... NOT available

Checking pre-screening integrals            ... done (  0.0 sec) Dimension = 250
Check shell pair data                       ... done (  0.0 sec)
Shell pair information
Shell pair cut-off parameter TPreSel        ...   2.5e-12
Total number of shell pairs                 ...     31375
Shell pairs after pre-screening             ...     22445
Total number of primitive shell pairs       ...     96576
Primitive shell pairs kept                  ...     46930
          la=0 lb=0:   5724 shell pairs
          la=1 lb=0:   6428 shell pairs
          la=1 lb=1:   1810 shell pairs
          la=2 lb=0:   3240 shell pairs
          la=2 lb=1:   1822 shell pairs
          la=2 lb=2:    482 shell pairs
          la=3 lb=0:   1518 shell pairs
          la=3 lb=1:    877 shell pairs
          la=3 lb=2:    434 shell pairs
          la=3 lb=3:    110 shell pairs

Calculating one electron integrals          ... done (  0.0 sec)
Calculating RI/J V-Matrix + Cholesky decomp.... done (  0.1 sec)
Calculating RI/C V-Matrix + Cholesky decomp.... done (  0.1 sec)
Calculating Nuclear repulsion               ... done (  0.0 sec) ENN=   1184.267009472269 Eh

Diagonalization of the overlap matrix:
Smallest eigenvalue                        ... 8.173e-06
Time for diagonalization                   ...    0.068 sec
Threshold for overlap eigenvalues          ... 1.000e-07
Number of eigenvalues below threshold      ... 0
Time for construction of square roots      ...    0.030 sec
Total time needed                          ...    0.102 sec

-------------------
DFT GRID GENERATION
-------------------

General Integration Accuracy     IntAcc      ... 4.388
Radial Grid Type                 RadialGrid  ... OptM3 with GC (2021)
Angular Grid (max. ang.)         AngularGrid ... 4 (Lebedev-302)
Angular grid pruning method      GridPruning ... 4 (adaptive)
Weight generation scheme         WeightScheme... mBecke (2022)
Basis function cutoff            BFCut       ... 1.0000e-11
Integration weight cutoff        WCut        ... 1.0000e-14
Partially contracted basis set               ... off
Rotationally invariant grid construction     ... off
Angular grids for H and He will be reduced by one unit

Total number of grid points                  ...   149745
Total number of batches                      ...     2356
Average number of points per batch           ...       63
Average number of grid points per atom       ...     4830

--------------------
COSX GRID GENERATION
--------------------

GRIDX 1
-------
General Integration Accuracy     IntAcc      ... 3.816
Radial Grid Type                 RadialGrid  ... OptM3 with GC (2021)
Angular Grid (max. ang.)         AngularGrid ... 1 (Lebedev-50)
Angular grid pruning method      GridPruning ... 4 (adaptive)
Weight generation scheme         WeightScheme... mBecke (2022)
Basis function cutoff            BFCut       ... 1.0000e-11
Integration weight cutoff        WCut        ... 1.0000e-14
Partially contracted basis set               ... on
Rotationally invariant grid construction     ... off
Angular grids for H and He will be reduced by one unit

Total number of grid points                  ...    19051
Total number of batches                      ...      163
Average number of points per batch           ...      116
Average number of grid points per atom       ...      615
UseSFitting                                  ... on

GRIDX 2
-------
General Integration Accuracy     IntAcc      ... 4.020
Radial Grid Type                 RadialGrid  ... OptM3 with GC (2021)
Angular Grid (max. ang.)         AngularGrid ... 2 (Lebedev-110)
Angular grid pruning method      GridPruning ... 4 (adaptive)
Weight generation scheme         WeightScheme... mBecke (2022)
Basis function cutoff            BFCut       ... 1.0000e-11
Integration weight cutoff        WCut        ... 1.0000e-14
Partially contracted basis set               ... on
Rotationally invariant grid construction     ... off
Angular grids for H and He will be reduced by one unit

Total number of grid points                  ...    41666
Total number of batches                      ...      339
Average number of points per batch           ...      122
Average number of grid points per atom       ...     1344
UseSFitting                                  ... on

GRIDX 3
-------
General Integration Accuracy     IntAcc      ... 4.338
Radial Grid Type                 RadialGrid  ... OptM3 with GC (2021)
Angular Grid (max. ang.)         AngularGrid ... 3 (Lebedev-194)
Angular grid pruning method      GridPruning ... 4 (adaptive)
Weight generation scheme         WeightScheme... mBecke (2022)
Basis function cutoff            BFCut       ... 1.0000e-11
Integration weight cutoff        WCut        ... 1.0000e-14
Partially contracted basis set               ... on
Rotationally invariant grid construction     ... off
Angular grids for H and He will be reduced by one unit

Total number of grid points                  ...    91391
Total number of batches                      ...      732
Average number of points per batch           ...      124
Average number of grid points per atom       ...     2948
UseSFitting                                  ... on
Initializing property integral containers    ... done (  0.0 sec)

SHARK setup successfully completed in   2.7 seconds

Maximum memory used throughout the entire STARTUP-calculation: 60.2 MB


           ************************************************************
           *        Program running with 12 parallel MPI-processes    *
           *              working on a common directory               *
           ************************************************************
-------------------------------------------------------------------------------
                                 ORCA GUESS
                   Start orbitals & Density for SCF / CASSCF
-------------------------------------------------------------------------------

------------
SCF SETTINGS
------------
Hamiltonian:
 Density Functional     Method          .... DFT(GTOs)
 Exchange Functional    Exchange        .... B88
   X-Alpha parameter    XAlpha          ....  0.666667
   Becke's b parameter  XBeta           ....  0.004200
 Correlation Functional Correlation     .... LYP
 Gradients option       PostSCFGGA      .... off
 Hybrid DFT is turned on
   Fraction HF Exchange ScalHFX         ....  0.500000
   Scaling of DF-GGA-X  ScalDFX         ....  0.500000
   Scaling of DF-GGA-C  ScalDFC         ....  1.000000
   Scaling of DF-LDA-C  ScalLDAC        ....  1.000000
   Perturbative correction              ....  0.000000
 RI-approximation to the Coulomb term is turned on
   Number of AuxJ basis functions       .... 1025
   RIJ-COSX (HFX calculated with COS-X)).... on


General Settings:
 Integral files         IntName         .... orca
 Hartree-Fock type      HFTyp           .... RHF
 Total Charge           Charge          ....    0
 Multiplicity           Mult            ....    1
 Number of Electrons    NEL             ....  126
 Basis Dimension        Dim             ....  636
 Nuclear Repulsion      ENuc            ....   1184.2670094723 Eh

Convergence Acceleration:
 AO-DIIS                CNVDIIS         .... on
   Start iteration      DIISMaxIt       ....    12
   Startup error        DIISStart       ....  0.200000
   # of expansion vecs  DIISMaxEq       ....     5
   Bias factor          DIISBfac        ....   1.050
   Max. coefficient     DIISMaxC        ....  10.000
 MO-DIIS                CNVKDIIS        .... off
 Trust-Rad. Augm. Hess. CNVTRAH         .... auto
   Auto Start mean grad. ratio tolernc. ....  1.125000
   Auto Start start iteration           ....    50
   Auto Start num. interpolation iter.  ....    10
   Max. Number of Micro iterations      ....    24
   Max. Number of Macro iterations      .... Maxiter - #DIIS iter
   Number of Davidson start vectors     ....     2
   Converg. threshold    (grad. norm)   ....   1.000e-05
   Grad. Scal. Fac. for Micro threshold ....   0.100
   Minimum threshold for Micro iter.    ....   1.000e-02
   NR start threshold (gradient norm)   ....   1.000e-04
   Initial trust radius                 ....   0.400
   Minimum AH scaling param. (alpha)    ....   1.000
   Maximum AH scaling param. (alpha)    .... 1000.000
   Quad. conv. algorithm                .... NR
   White noise on init. David. guess    .... on
   Maximum white noise                  ....   0.010
   Pseudo random numbers                .... off
   Inactive MOs                         .... canonical
   Orbital update algorithm             .... Taylor
   Preconditioner                       .... Diag
   Full preconditioner red. dimension   ....   250
 SOSCF                  CNVSOSCF        .... on
   Start iteration      SOSCFMaxIt      ....   150
   Startup grad/error   SOSCFStart      ....  0.003300
   Hessian update       SOSCFHessUp     .... L-BFGS
 Level Shifting         CNVShift        .... on
   Level shift para.    LevelShift      ....    0.2500
   Turn off err/grad.   ShiftErr        ....    0.0010
 Zerner damping         CNVZerner       .... off
 Static damping         CNVDamp         .... on
   Fraction old density DampFac         ....    0.7000
   Max. Damping (<1)    DampMax         ....    0.9800
   Min. Damping (>=0)   DampMin         ....    0.0000
   Turn off err/grad.   DampErr         ....    0.1000

SCF Procedure:
 Maximum # iterations   MaxIter         ....   125
 SCF integral mode      SCFMode         .... Direct
   Integral package                     .... SHARK and LIBINT hybrid scheme
 Reset frequency        DirectResetFreq ....    20
 Integral Threshold     Thresh          ....  2.500e-11 Eh
 Primitive CutOff       TCut            ....  2.500e-12 Eh

Convergence Tolerance:
 Convergence Check Mode ConvCheckMode   .... Total+1el-Energy
 Convergence forced     ConvForced      .... 0
 Energy Change          TolE            ....  1.000e-08 Eh
 1-El. energy change                    ....  1.000e-05 Eh
 Orbital Gradient       TolG            ....  1.000e-05
 Orbital Rotation angle TolX            ....  1.000e-05
 DIIS Error             TolErr          ....  5.000e-07

------------------------------
INITIAL GUESS: MODEL POTENTIAL
------------------------------
Loading Hartree-Fock densities                     ... done
Calculating cut-offs                               ... done
Initializing the effective Hamiltonian             ... done
Setting up the integral package (SHARK)            ... done
Starting the Coulomb interaction                   ... done (   0.2 sec)
Making the grid                                    ... done (   0.2 sec)
Mapping shells                                     ... done
Starting the XC term evaluation                    ... done (   0.1 sec)
  promolecular density results
     # of electrons  =    125.996647589
     EX              =   -103.789704456
     EC              =     -4.281592165
     EX+EC           =   -108.071296621
Transforming the Hamiltonian                       ... done (   0.0 sec)
Diagonalizing the Hamiltonian                      ... done (   0.1 sec)
Back transforming the eigenvectors                 ... done (   0.0 sec)
Now organizing SCF variables                       ... done
                      ------------------
                      INITIAL GUESS DONE (   0.8 sec)
                      ------------------
             **** ENERGY FILE WAS UPDATED (orca.en.tmp) ****
Finished Guess after   1.1 sec
Maximum memory used throughout the entire GUESS-calculation: 45.6 MB


           ************************************************************
           *        Program running with 12 parallel MPI-processes    *
           *              working on a common directory               *
           ************************************************************

-------------------------------------------------------------------------------------------
                                      ORCA LEAN-SCF
                              memory conserving SCF solver
-------------------------------------------------------------------------------------------

--------------------
CPCM SOLVATION MODEL
--------------------
CPCM parameters:
  Epsilon                                         ...      80.1510
  Refrac                                          ...       1.3328
  Rsolv                                           ...       1.3000
  Surface type                                    ... GAUSSIAN VDW
  Discretization scheme                           ... Constant charge density
    Threshold for H atoms                         ...       5.0000 (charges/Ang^2)
    Threshold for non-H atoms                     ...       5.0000 (charges/Ang^2)
  Epsilon function type                           ...         CPCM
Solvent:                                          ... WATER
Radii:
  Scheme                                          ... Element-dependent radii
  Radius for N  used is    3.5149 Bohr (=   1.8600 Ang.)
  Radius for C  used is    3.8550 Bohr (=   2.0400 Ang.)
  Radius for H  used is    2.4944 Bohr (=   1.3200 Ang.)
  Radius for O  used is    3.4469 Bohr (=   1.8240 Ang.)
Calculating surface                               ...        done! (  0.0s)
Cavity surface points                             ...         2858
Cavity Volume                                     ...    1976.1502
Cavity Surface-area                               ...    1042.9994
Calculating surface distance matrix               ...        done! (  0.1s)
Performing Cholesky decomposition & store         ...        done! (  0.2s)
Overall time for CPCM initialization              ...                 0.3s

----------------------------------------D-I-I-S--------------------------------------------
Iteration    Energy (Eh)           Delta-E    RMSDP     MaxDP     DIISErr   Damp  Time(sec)
-------------------------------------------------------------------------------------------
               ***  Starting incremental Fock matrix formation  ***
    1    -780.0764846390923140     0.00e+00  1.34e-03  1.02e-01  2.77e-01  0.700   7.1
    2    -780.2752994553673034    -1.99e-01  1.35e-03  1.27e-01  1.36e-01  0.700   4.1
                               ***Turning on AO-DIIS***
    3    -780.3763463400957789    -1.01e-01  5.93e-04  5.02e-02  5.25e-02  0.700   3.9
    4    -780.4374372116728864    -6.11e-02  9.07e-04  4.64e-02  3.96e-02  0.000   3.7
    5    -780.5692599859903567    -1.32e-01  2.46e-04  2.34e-02  6.33e-03  0.000   3.9
                              *** Initializing SOSCF ***
---------------------------------------S-O-S-C-F--------------------------------------
Iteration    Energy (Eh)           Delta-E    RMSDP     MaxDP     MaxGrad    Time(sec)
--------------------------------------------------------------------------------------
    6    -780.5696660838600565    -4.06e-04  1.11e-04  1.06e-02  2.19e-03     3.7
               *** Restarting incremental Fock matrix formation ***
    7    -780.5697846714585921    -1.19e-04  7.79e-05  5.54e-03  8.36e-04     7.0
    8    -780.5698098010955164    -2.51e-05  8.40e-05  7.58e-03  3.32e-04     5.5
    9    -780.5698136999542385    -3.90e-06  4.39e-05  3.96e-03  2.99e-04     5.3
   10    -780.5698173451578441    -3.65e-06  6.02e-06  4.29e-04  3.93e-05     5.1
   11    -780.5698174026169909    -5.75e-08  1.74e-06  1.58e-04  2.11e-05     4.3
   12    -780.5698174337537694    -3.11e-08  1.99e-06  2.59e-04  6.44e-06     3.9
   13    -780.5698174251119781     8.64e-09  1.96e-06  1.98e-04  3.78e-06     3.5
                 **** Energy Check signals convergence ****

               *****************************************************
               *                     SUCCESS                       *
               *           SCF CONVERGED AFTER  13 CYCLES          *
               *****************************************************

Recomputing exchange energy using gridx3       ... done (   10.425 sec)
Old exchange energy                            :    -52.720507187 Eh
New exchange energy                            :    -52.720517676 Eh
Exchange energy change after final integration :     -0.000010489 Eh
Total energy after final integration           :   -780.569827914 Eh
             **** ENERGY FILE WAS UPDATED (orca.en.tmp) ****

----------------
TOTAL SCF ENERGY
----------------

Total Energy       :       -780.56982791406290 Eh          -21240.38486 eV

Components:
Nuclear Repulsion  :       1184.26700947226914 Eh           32225.54364 eV
Electronic Energy  :      -1964.79931428067789 Eh          -53464.90744 eV
One Electron Energy:      -3409.85240027627833 Eh          -92786.80100 eV
Two Electron Energy:       1445.05308599560044 Eh           39321.89356 eV
CPCM Dielectric    :         -0.03751261670326 Eh              -1.02077 eV

Virial components:
Potential Energy   :      -1557.78079084184219 Eh          -42389.37035 eV
Kinetic Energy     :        777.21096292777929 Eh           21148.98549 eV
Virial Ratio       :          2.00432169018001

DFT components:
N(Alpha)           :       63.000033911106 electrons
N(Beta)            :       63.000033911106 electrons
N(Total)           :      126.000067822212 electrons
E(X)               :      -52.867221714180 Eh       
E(C)               :       -4.305237342499 Eh       
E(XC)              :      -57.172459056679 Eh       

CPCM Solvation Model Properties:
Surface-charge          :         -0.03110907507815
Corrected charge        :         -0.00000000000000
Outlying charge corr.   :          0.00005424016295 Eh               0.00148 eV
Free-energy (cav+disp)  :  This term is not implemented in the current solvation scheme

---------------
SCF CONVERGENCE
---------------

  Last Energy change         ...   -8.6418e-09  Tolerance :   1.0000e-08
  Last MAX-Density change    ...    1.9829e-04  Tolerance :   1.0000e-07
  Last RMS-Density change    ...    1.9611e-06  Tolerance :   5.0000e-09
  Last DIIS Error            ...    2.1929e-03  Tolerance :   5.0000e-07
  Last Orbital Gradient      ...    3.7752e-06  Tolerance :   1.0000e-05
  Last Orbital Rotation      ...    7.0252e-06  Tolerance :   1.0000e-05


----------------
ORBITAL ENERGIES
----------------

  NO   OCC          E(Eh)            E(eV) 
   0   2.0000     -19.680018      -535.5205 
   1   2.0000     -14.873298      -404.7230 
   2   2.0000     -14.830138      -403.5486 
   3   2.0000     -14.789427      -402.4408 
   4   2.0000     -10.689521      -290.8767 
   5   2.0000     -10.643965      -289.6370 
   6   2.0000     -10.642158      -289.5878 
   7   2.0000     -10.637360      -289.4573 
   8   2.0000     -10.620346      -288.9943 
   9   2.0000     -10.613190      -288.7996 
  10   2.0000     -10.599999      -288.4406 
  11   2.0000     -10.596954      -288.3578 
  12   2.0000     -10.595735      -288.3246 
  13   2.0000     -10.595500      -288.3182 
  14   2.0000     -10.590512      -288.1825 
  15   2.0000     -10.590327      -288.1774 
  16   2.0000     -10.588721      -288.1338 
  17   2.0000     -10.587314      -288.0955 
  18   2.0000      -1.197083       -32.5743 
  19   2.0000      -1.138465       -30.9792 
  20   2.0000      -1.127634       -30.6845 
  21   2.0000      -0.990556       -26.9544 
  22   2.0000      -0.978548       -26.6277 
  23   2.0000      -0.904719       -24.6187 
  24   2.0000      -0.899016       -24.4635 
  25   2.0000      -0.881028       -23.9740 
  26   2.0000      -0.866410       -23.5762 
  27   2.0000      -0.815208       -22.1829 
  28   2.0000      -0.771839       -21.0028 
  29   2.0000      -0.751779       -20.4569 
  30   2.0000      -0.725837       -19.7510 
  31   2.0000      -0.707836       -19.2612 
  32   2.0000      -0.687409       -18.7054 
  33   2.0000      -0.646268       -17.5859 
  34   2.0000      -0.620053       -16.8725 
  35   2.0000      -0.605419       -16.4743 
  36   2.0000      -0.591040       -16.0830 
  37   2.0000      -0.572940       -15.5905 
  38   2.0000      -0.551279       -15.0011 
  39   2.0000      -0.548769       -14.9328 
  40   2.0000      -0.542871       -14.7723 
  41   2.0000      -0.527714       -14.3598 
  42   2.0000      -0.524769       -14.2797 
  43   2.0000      -0.519553       -14.1378 
  44   2.0000      -0.515552       -14.0289 
  45   2.0000      -0.501332       -13.6419 
  46   2.0000      -0.488711       -13.2985 
  47   2.0000      -0.479995       -13.0613 
  48   2.0000      -0.475244       -12.9321 
  49   2.0000      -0.464780       -12.6473 
  50   2.0000      -0.444269       -12.0892 
  51   2.0000      -0.443417       -12.0660 
  52   2.0000      -0.432119       -11.7586 
  53   2.0000      -0.430495       -11.7144 
  54   2.0000      -0.425215       -11.5707 
  55   2.0000      -0.413745       -11.2586 
  56   2.0000      -0.361853        -9.8465 
  57   2.0000      -0.347397        -9.4532 
  58   2.0000      -0.330243        -8.9864 
  59   2.0000      -0.309083        -8.4106 
  60   2.0000      -0.305270        -8.3068 
  61   2.0000      -0.287659        -7.8276 
  62   2.0000      -0.240105        -6.5336 
  63   0.0000      -0.034392        -0.9359 
  64   0.0000      -0.000358        -0.0097 
  65   0.0000       0.019039         0.5181 
  66   0.0000       0.027100         0.7374 
  67   0.0000       0.055724         1.5163 
  68   0.0000       0.080465         2.1896 
  69   0.0000       0.090221         2.4550 
  70   0.0000       0.097452         2.6518 
  71   0.0000       0.104010         2.8303 
  72   0.0000       0.109050         2.9674 
  73   0.0000       0.114153         3.1062 
*Only the first 10 virtual orbitals were printed.

                    ********************************
                    * MULLIKEN POPULATION ANALYSIS *
                    ********************************

-----------------------
MULLIKEN ATOMIC CHARGES
-----------------------
   0 N :   -0.040488
   1 C :   -0.022464
   2 C :   -0.295487
   3 C :    0.207154
   4 C :   -0.286784
   5 C :   -0.014558
   6 H :    0.195228
   7 H :    0.151636
   8 N :   -0.260168
   9 H :    0.150389
  10 H :    0.194826
  11 C :   -0.281376
  12 H :    0.159061
  13 H :    0.162966
  14 H :    0.162472
  15 N :   -0.163840
  16 C :   -0.143499
  17 C :    0.316588
  18 H :    0.164613
  19 O :   -0.428944
  20 C :    0.100076
  21 C :   -0.204247
  22 C :   -0.134951
  23 C :   -0.141426
  24 C :   -0.154217
  25 C :   -0.196100
  26 H :    0.157491
  27 H :    0.159676
  28 H :    0.161662
  29 H :    0.159820
  30 H :    0.164889
Sum of atomic charges:    0.0000000

--------------------------------
MULLIKEN REDUCED ORBITAL CHARGES
--------------------------------
  0 N s       :     3.427122  s :     3.427122
      pz      :     1.383519  p :     3.516643
      px      :     1.097212
      py      :     1.035912
      dz2     :     0.009680  d :     0.091196
      dxz     :     0.012709
      dyz     :     0.017097
      dx2y2   :     0.025990
      dxy     :     0.025719
      f0      :     0.000810  f :     0.005527
      f+1     :     0.000707
      f-1     :     0.000594
      f+2     :     0.000649
      f-2     :     0.000667
      f+3     :     0.001044
      f-3     :     0.001055

  1 C s       :     3.157316  s :     3.157316
      pz      :     0.915435  p :     2.733203
      px      :     1.003883
      py      :     0.813884
      dz2     :     0.011415  d :     0.120289
      dxz     :     0.016921
      dyz     :     0.029046
      dx2y2   :     0.027752
      dxy     :     0.035154
      f0      :     0.001413  f :     0.011657
      f+1     :     0.001561
      f-1     :     0.001052
      f+2     :     0.001908
      f-2     :     0.000871
      f+3     :     0.002536
      f-3     :     0.002316

  2 C s       :     3.262620  s :     3.262620
      pz      :     1.049264  p :     2.943175
      px      :     0.905859
      py      :     0.988052
      dz2     :     0.009995  d :     0.082019
      dxz     :     0.014182
      dyz     :     0.008669
      dx2y2   :     0.025716
      dxy     :     0.023457
      f0      :     0.000825  f :     0.007674
      f+1     :     0.001579
      f-1     :     0.000723
      f+2     :     0.000564
      f-2     :     0.000932
      f+3     :     0.001534
      f-3     :     0.001516

  3 C s       :     2.995847  s :     2.995847
      pz      :     0.809851  p :     2.612632
      px      :     0.932543
      py      :     0.870238
      dz2     :     0.022811  d :     0.169888
      dxz     :     0.034928
      dyz     :     0.023326
      dx2y2   :     0.042281
      dxy     :     0.046541
      f0      :     0.001325  f :     0.014479
      f+1     :     0.002512
      f-1     :     0.000858
      f+2     :     0.001899
      f-2     :     0.001692
      f+3     :     0.003176
      f-3     :     0.003017

  4 C s       :     3.259086  s :     3.259086
      pz      :     1.041111  p :     2.940634
      px      :     0.946427
      py      :     0.953096
      dz2     :     0.009133  d :     0.079187
      dxz     :     0.011611
      dyz     :     0.012259
      dx2y2   :     0.021417
      dxy     :     0.024768
      f0      :     0.000975  f :     0.007878
      f+1     :     0.001486
      f-1     :     0.000671
      f+2     :     0.000853
      f-2     :     0.000757
      f+3     :     0.001596
      f-3     :     0.001540

  5 C s       :     3.157589  s :     3.157589
      pz      :     0.912066  p :     2.727813
      px      :     0.869345
      py      :     0.946402
      dz2     :     0.014908  d :     0.117586
      dxz     :     0.025653
      dyz     :     0.014950
      dx2y2   :     0.027315
      dxy     :     0.034760
      f0      :     0.001177  f :     0.011569
      f+1     :     0.001921
      f-1     :     0.001121
      f+2     :     0.000730
      f-2     :     0.002012
      f+3     :     0.002318
      f-3     :     0.002290

  6 H s       :     0.782051  s :     0.782051
      pz      :     0.004640  p :     0.022721
      px      :     0.009397
      py      :     0.008684

  7 H s       :     0.824248  s :     0.824248
      pz      :     0.005051  p :     0.024116
      px      :     0.004099
      py      :     0.014966

  8 N s       :     3.529307  s :     3.529307
      pz      :     1.323631  p :     3.649382
      px      :     1.256329
      py      :     1.069422
      dz2     :     0.009318  d :     0.075870
      dxz     :     0.011983
      dyz     :     0.011214
      dx2y2   :     0.027588
      dxy     :     0.015767
      f0      :     0.000540  f :     0.005610
      f+1     :     0.000621
      f-1     :     0.000664
      f+2     :     0.000712
      f-2     :     0.000383
      f+3     :     0.001358
      f-3     :     0.001332

  9 H s       :     0.826238  s :     0.826238
      pz      :     0.005353  p :     0.023373
      px      :     0.008361
      py      :     0.009658

 10 H s       :     0.782456  s :     0.782456
      pz      :     0.004078  p :     0.022718
      px      :     0.003786
      py      :     0.014855

 11 C s       :     3.286084  s :     3.286084
      pz      :     1.035196  p :     2.912914
      px      :     0.800075
      py      :     1.077644
      dz2     :     0.021653  d :     0.075882
      dxz     :     0.015479
      dyz     :     0.007654
      dx2y2   :     0.012827
      dxy     :     0.018269
      f0      :     0.001245  f :     0.006496
      f+1     :     0.001290
      f-1     :     0.000259
      f+2     :     0.000772
      f-2     :     0.000613
      f+3     :     0.001302
      f-3     :     0.001015

 12 H s       :     0.819267  s :     0.819267
      pz      :     0.014226  p :     0.021673
      px      :     0.003071
      py      :     0.004376

 13 H s       :     0.815095  s :     0.815095
      pz      :     0.004111  p :     0.021938
      px      :     0.008916
      py      :     0.008912

 14 H s       :     0.815816  s :     0.815816
      pz      :     0.005524  p :     0.021712
      px      :     0.004839
      py      :     0.011348

 15 N s       :     3.608822  s :     3.608822
      pz      :     1.068407  p :     3.463069
      px      :     1.292774
      py      :     1.101888
      dz2     :     0.009851  d :     0.085966
      dxz     :     0.016673
      dyz     :     0.016811
      dx2y2   :     0.025853
      dxy     :     0.016779
      f0      :     0.000561  f :     0.005982
      f+1     :     0.000568
      f-1     :     0.000614
      f+2     :     0.001067
      f-2     :     0.000359
      f+3     :     0.001470
      f-3     :     0.001344

 16 C s       :     3.214932  s :     3.214932
      pz      :     0.977657  p :     2.815415
      px      :     0.875031
      py      :     0.962726
      dz2     :     0.009824  d :     0.101841
      dxz     :     0.020524
      dyz     :     0.007871
      dx2y2   :     0.028782
      dxy     :     0.034841
      f0      :     0.001292  f :     0.011311
      f+1     :     0.002086
      f-1     :     0.000745
      f+2     :     0.001177
      f-2     :     0.001183
      f+3     :     0.002548
      f-3     :     0.002281

 17 C s       :     3.147842  s :     3.147842
      pz      :     0.764720  p :     2.308524
      px      :     0.778634
      py      :     0.765170
      dz2     :     0.051423  d :     0.208520
      dxz     :     0.049902
      dyz     :     0.059771
      dx2y2   :     0.022737
      dxy     :     0.024687
      f0      :     0.004743  f :     0.018526
      f+1     :     0.003092
      f-1     :     0.003736
      f+2     :     0.001972
      f-2     :     0.002856
      f+3     :     0.001107
      f-3     :     0.001020

 18 H s       :     0.812255  s :     0.812255
      pz      :     0.004982  p :     0.023132
      px      :     0.003315
      py      :     0.014835

 19 O s       :     3.812988  s :     3.812988
      pz      :     1.414110  p :     4.582311
      px      :     1.563483
      py      :     1.604718
      dz2     :     0.010643  d :     0.031726
      dxz     :     0.009262
      dyz     :     0.008199
      dx2y2   :     0.001791
      dxy     :     0.001831
      f0      :     0.000563  f :     0.001919
      f+1     :     0.000488
      f-1     :     0.000386
      f+2     :     0.000225
      f-2     :     0.000217
      f+3     :     0.000014
      f-3     :     0.000025

 20 C s       :     3.161989  s :     3.161989
      pz      :     0.802200  p :     2.607284
      px      :     0.903234
      py      :     0.901849
      dz2     :     0.027588  d :     0.120232
      dxz     :     0.029347
      dyz     :     0.031816
      dx2y2   :     0.019410
      dxy     :     0.012071
      f0      :     0.002077  f :     0.010419
      f+1     :     0.001673
      f-1     :     0.002058
      f+2     :     0.000510
      f-2     :     0.001653
      f+3     :     0.001072
      f-3     :     0.001377

 21 C s       :     3.235850  s :     3.235850
      pz      :     1.022784  p :     2.868529
      px      :     0.914752
      py      :     0.930993
      dz2     :     0.024826  d :     0.091896
      dxz     :     0.016243
      dyz     :     0.017442
      dx2y2   :     0.021924
      dxy     :     0.011462
      f0      :     0.001455  f :     0.007972
      f+1     :     0.000991
      f-1     :     0.001090
      f+2     :     0.000788
      f-2     :     0.001280
      f+3     :     0.000972
      f-3     :     0.001397

 22 C s       :     3.181915  s :     3.181915
      pz      :     0.907308  p :     2.857373
      px      :     0.970011
      py      :     0.980054
      dz2     :     0.025168  d :     0.087809
      dxz     :     0.022317
      dyz     :     0.023120
      dx2y2   :     0.006739
      dxy     :     0.010466
      f0      :     0.001644  f :     0.007853
      f+1     :     0.001373
      f-1     :     0.001571
      f+2     :     0.000920
      f-2     :     0.001005
      f+3     :     0.000692
      f-3     :     0.000647

 23 C s       :     3.200645  s :     3.200645
      pz      :     0.962914  p :     2.843731
      px      :     0.933623
      py      :     0.947194
      dz2     :     0.018983  d :     0.089235
      dxz     :     0.020093
      dyz     :     0.024896
      dx2y2   :     0.015397
      dxy     :     0.009866
      f0      :     0.001338  f :     0.007814
      f+1     :     0.001325
      f-1     :     0.001545
      f+2     :     0.000300
      f-2     :     0.001214
      f+3     :     0.000868
      f-3     :     0.001224

 24 C s       :     3.191144  s :     3.191144
      pz      :     0.984840  p :     2.869016
      px      :     0.945042
      py      :     0.939134
      dz2     :     0.021873  d :     0.086208
      dxz     :     0.014733
      dyz     :     0.018120
      dx2y2   :     0.019402
      dxy     :     0.012080
      f0      :     0.001408  f :     0.007848
      f+1     :     0.000977
      f-1     :     0.001099
      f+2     :     0.000772
      f-2     :     0.001224
      f+3     :     0.000958
      f-3     :     0.001410

 25 C s       :     3.245380  s :     3.245380
      pz      :     0.911542  p :     2.848768
      px      :     0.959558
      py      :     0.977668
      dz2     :     0.027269  d :     0.093889
      dxz     :     0.024364
      dyz     :     0.022994
      dx2y2   :     0.007189
      dxy     :     0.012073
      f0      :     0.001695  f :     0.008063
      f+1     :     0.001397
      f-1     :     0.001670
      f+2     :     0.000960
      f-2     :     0.001005
      f+3     :     0.000686
      f-3     :     0.000650

 26 H s       :     0.819320  s :     0.819320
      pz      :     0.014401  p :     0.023189
      px      :     0.004631
      py      :     0.004157

 27 H s       :     0.817443  s :     0.817443
      pz      :     0.003816  p :     0.022881
      px      :     0.008727
      py      :     0.010338

 28 H s       :     0.815592  s :     0.815592
      pz      :     0.009876  p :     0.022746
      px      :     0.005543
      py      :     0.007327

 29 H s       :     0.817283  s :     0.817283
      pz      :     0.013919  p :     0.022896
      px      :     0.004770
      py      :     0.004208

 30 H s       :     0.811756  s :     0.811756
      pz      :     0.004088  p :     0.023355
      px      :     0.008816
      py      :     0.010451


                     *******************************
                     * LOEWDIN POPULATION ANALYSIS *
                     *******************************

----------------------
LOEWDIN ATOMIC CHARGES
----------------------
   0 N :    0.225265
   1 C :   -0.129034
   2 C :   -0.143567
   3 C :   -0.258534
   4 C :   -0.130338
   5 C :   -0.131348
   6 H :    0.163512
   7 H :    0.153325
   8 N :   -0.034574
   9 H :    0.156860
  10 H :    0.163712
  11 C :   -0.231130
  12 H :    0.126262
  13 H :    0.132097
  14 H :    0.131019
  15 N :    0.041650
  16 C :   -0.243692
  17 C :   -0.267203
  18 H :    0.144665
  19 O :    0.068974
  20 C :   -0.137305
  21 C :   -0.085144
  22 C :   -0.138920
  23 C :   -0.122009
  24 C :   -0.139944
  25 C :   -0.087433
  26 H :    0.155936
  27 H :    0.152199
  28 H :    0.153023
  29 H :    0.152413
  30 H :    0.159266

-------------------------------
LOEWDIN REDUCED ORBITAL CHARGES
-------------------------------
  0 N s       :     2.854033  s :     2.854033
      pz      :     1.238551  p :     3.570299
      px      :     1.158594
      py      :     1.173154
      dz2     :     0.030506  d :     0.327923
      dxz     :     0.039615
      dyz     :     0.057425
      dx2y2   :     0.101290
      dxy     :     0.099088
      f0      :     0.001655  f :     0.022480
      f+1     :     0.002323
      f-1     :     0.002390
      f+2     :     0.002388
      f-2     :     0.003137
      f+3     :     0.005384
      f-3     :     0.005203

  1 C s       :     2.761257  s :     2.761257
      pz      :     0.874201  p :     2.819363
      px      :     1.037246
      py      :     0.907915
      dz2     :     0.046717  d :     0.484905
      dxz     :     0.053941
      dyz     :     0.098058
      dx2y2   :     0.116441
      dxy     :     0.169748
      f0      :     0.005894  f :     0.063510
      f+1     :     0.004699
      f-1     :     0.005762
      f+2     :     0.012529
      f-2     :     0.004870
      f+3     :     0.015760
      f-3     :     0.013995

  2 C s       :     2.760366  s :     2.760366
      pz      :     0.960850  p :     2.987245
      px      :     1.032566
      py      :     0.993829
      dz2     :     0.036453  d :     0.354520
      dxz     :     0.060369
      dyz     :     0.028051
      dx2y2   :     0.130582
      dxy     :     0.099064
      f0      :     0.003286  f :     0.041436
      f+1     :     0.004927
      f-1     :     0.003348
      f+2     :     0.004248
      f-2     :     0.006262
      f+3     :     0.010025
      f-3     :     0.009341

  3 C s       :     2.717553  s :     2.717553
      pz      :     0.789924  p :     2.781557
      px      :     0.964460
      py      :     1.027172
      dz2     :     0.082751  d :     0.678916
      dxz     :     0.131448
      dyz     :     0.083104
      dx2y2   :     0.202117
      dxy     :     0.179496
      f0      :     0.005395  f :     0.080509
      f+1     :     0.008804
      f-1     :     0.004995
      f+2     :     0.012728
      f-2     :     0.010049
      f+3     :     0.019266
      f-3     :     0.019273

  4 C s       :     2.760043  s :     2.760043
      pz      :     0.949733  p :     2.970163
      px      :     1.026948
      py      :     0.993481
      dz2     :     0.033990  d :     0.358602
      dxz     :     0.044532
      dyz     :     0.049876
      dx2y2   :     0.094033
      dxy     :     0.136171
      f0      :     0.003580  f :     0.041530
      f+1     :     0.004522
      f-1     :     0.003342
      f+2     :     0.006333
      f-2     :     0.004052
      f+3     :     0.009598
      f-3     :     0.010103

  5 C s       :     2.760922  s :     2.760922
      pz      :     0.879578  p :     2.828122
      px      :     1.000082
      py      :     0.948463
      dz2     :     0.057044  d :     0.478913
      dxz     :     0.095788
      dyz     :     0.046322
      dx2y2   :     0.142713
      dxy     :     0.137047
      f0      :     0.005036  f :     0.063390
      f+1     :     0.005873
      f-1     :     0.006050
      f+2     :     0.005545
      f-2     :     0.012373
      f+3     :     0.014076
      f-3     :     0.014438

  6 H s       :     0.775446  s :     0.775446
      pz      :     0.013613  p :     0.061042
      px      :     0.024536
      py      :     0.022892

  7 H s       :     0.783279  s :     0.783279
      pz      :     0.014626  p :     0.063396
      px      :     0.011968
      py      :     0.036802

  8 N s       :     3.075825  s :     3.075825
      pz      :     1.229530  p :     3.671101
      px      :     1.287415
      py      :     1.154156
      dz2     :     0.027098  d :     0.261852
      dxz     :     0.030342
      dyz     :     0.036809
      dx2y2   :     0.094037
      dxy     :     0.073567
      f0      :     0.001922  f :     0.025796
      f+1     :     0.001622
      f-1     :     0.002377
      f+2     :     0.003820
      f-2     :     0.001571
      f+3     :     0.006923
      f-3     :     0.007561

  9 H s       :     0.781960  s :     0.781960
      pz      :     0.015169  p :     0.061180
      px      :     0.021220
      py      :     0.024791

 10 H s       :     0.775107  s :     0.775107
      pz      :     0.012337  p :     0.061181
      px      :     0.011100
      py      :     0.037744

 11 C s       :     2.830926  s :     2.830926
      pz      :     1.063430  p :     3.050335
      px      :     0.903821
      py      :     1.083085
      dz2     :     0.088918  d :     0.310552
      dxz     :     0.060314
      dyz     :     0.027795
      dx2y2   :     0.054066
      dxy     :     0.079461
      f0      :     0.004310  f :     0.039317
      f+1     :     0.007684
      f-1     :     0.001336
      f+2     :     0.007779
      f-2     :     0.005650
      f+3     :     0.006967
      f-3     :     0.005592

 12 H s       :     0.811031  s :     0.811031
      pz      :     0.038953  p :     0.062708
      px      :     0.009913
      py      :     0.013841

 13 H s       :     0.805081  s :     0.805081
      pz      :     0.013364  p :     0.062823
      px      :     0.022824
      py      :     0.026635

 14 H s       :     0.806230  s :     0.806230
      pz      :     0.017506  p :     0.062751
      px      :     0.013169
      py      :     0.032075

 15 N s       :     3.079519  s :     3.079519
      pz      :     1.008011  p :     3.547729
      px      :     1.346754
      py      :     1.192964
      dz2     :     0.030184  d :     0.303469
      dxz     :     0.039122
      dyz     :     0.052968
      dx2y2   :     0.097784
      dxy     :     0.083411
      f0      :     0.001757  f :     0.027634
      f+1     :     0.001825
      f-1     :     0.002237
      f+2     :     0.005494
      f-2     :     0.001382
      f+3     :     0.007284
      f-3     :     0.007654

 16 C s       :     2.803963  s :     2.803963
      pz      :     0.905607  p :     2.922950
      px      :     1.015574
      py      :     1.001770
      dz2     :     0.041333  d :     0.456808
      dxz     :     0.080227
      dyz     :     0.032233
      dx2y2   :     0.155830
      dxy     :     0.147185
      f0      :     0.004841  f :     0.059971
      f+1     :     0.007834
      f-1     :     0.003044
      f+2     :     0.006635
      f-2     :     0.007359
      f+3     :     0.016066
      f-3     :     0.014193

 17 C s       :     2.754948  s :     2.754948
      pz      :     0.957279  p :     2.636260
      px      :     0.850181
      py      :     0.828799
      dz2     :     0.212055  d :     0.763485
      dxz     :     0.191005
      dyz     :     0.194140
      dx2y2   :     0.074023
      dxy     :     0.092262
      f0      :     0.030568  f :     0.112510
      f+1     :     0.018727
      f-1     :     0.021389
      f+2     :     0.013025
      f-2     :     0.017283
      f+3     :     0.006051
      f-3     :     0.005468

 18 H s       :     0.793920  s :     0.793920
      pz      :     0.014617  p :     0.061415
      px      :     0.009714
      py      :     0.037084

 19 O s       :     3.395374  s :     3.395374
      pz      :     1.504111  p :     4.461749
      px      :     1.483291
      py      :     1.474346
      dz2     :     0.025282  d :     0.067928
      dxz     :     0.021279
      dyz     :     0.014482
      dx2y2   :     0.003290
      dxy     :     0.003594
      f0      :     0.001820  f :     0.005976
      f+1     :     0.001834
      f-1     :     0.000980
      f+2     :     0.000628
      f-2     :     0.000606
      f+3     :     0.000045
      f-3     :     0.000063

 20 C s       :     2.705175  s :     2.705175
      pz      :     1.002373  p :     2.884157
      px      :     0.929616
      py      :     0.952168
      dz2     :     0.119147  d :     0.492415
      dxz     :     0.108615
      dyz     :     0.137505
      dx2y2   :     0.062167
      dxy     :     0.064982
      f0      :     0.012841  f :     0.055558
      f+1     :     0.008643
      f-1     :     0.011050
      f+2     :     0.003344
      f-2     :     0.009607
      f+3     :     0.005049
      f-3     :     0.005024

 21 C s       :     2.755750  s :     2.755750
      pz      :     1.009260  p :     2.898223
      px      :     0.921848
      py      :     0.967115
      dz2     :     0.108521  d :     0.387653
      dxz     :     0.065147
      dyz     :     0.077466
      dx2y2   :     0.073333
      dxy     :     0.063186
      f0      :     0.008220  f :     0.043519
      f+1     :     0.005023
      f-1     :     0.006887
      f+2     :     0.005340
      f-2     :     0.008072
      f+3     :     0.005211
      f-3     :     0.004768

 22 C s       :     2.762087  s :     2.762087
      pz      :     1.063196  p :     2.946397
      px      :     0.928810
      py      :     0.954391
      dz2     :     0.134459  d :     0.387036
      dxz     :     0.086515
      dyz     :     0.098930
      dx2y2   :     0.016556
      dxy     :     0.050576
      f0      :     0.010842  f :     0.043400
      f+1     :     0.006534
      f-1     :     0.008975
      f+2     :     0.006209
      f-2     :     0.006786
      f+3     :     0.002500
      f-3     :     0.001553

 23 C s       :     2.765374  s :     2.765374
      pz      :     1.029438  p :     2.920903
      px      :     0.930755
      py      :     0.960711
      dz2     :     0.084342  d :     0.392214
      dxz     :     0.090954
      dyz     :     0.118969
      dx2y2   :     0.051147
      dxy     :     0.046802
      f0      :     0.009817  f :     0.043518
      f+1     :     0.007265
      f-1     :     0.008447
      f+2     :     0.001608
      f-2     :     0.006949
      f+3     :     0.004631
      f-3     :     0.004801

 24 C s       :     2.762034  s :     2.762034
      pz      :     1.000425  p :     2.948180
      px      :     0.955954
      py      :     0.991801
      dz2     :     0.107879  d :     0.386359
      dxz     :     0.065814
      dyz     :     0.080600
      dx2y2   :     0.067466
      dxy     :     0.064600
      f0      :     0.008258  f :     0.043371
      f+1     :     0.004981
      f-1     :     0.006861
      f+2     :     0.005108
      f-2     :     0.008347
      f+3     :     0.005216
      f-3     :     0.004600

 25 C s       :     2.755811  s :     2.755811
      pz      :     1.046635  p :     2.897506
      px      :     0.909239
      py      :     0.941632
      dz2     :     0.129656  d :     0.390484
      dxz     :     0.090162
      dyz     :     0.099884
      dx2y2   :     0.018351
      dxy     :     0.052432
      f0      :     0.010615  f :     0.043631
      f+1     :     0.006697
      f-1     :     0.008904
      f+2     :     0.006599
      f-2     :     0.006674
      f+3     :     0.002502
      f-3     :     0.001640

 26 H s       :     0.783267  s :     0.783267
      pz      :     0.035345  p :     0.060797
      px      :     0.013262
      py      :     0.012191

 27 H s       :     0.788045  s :     0.788045
      pz      :     0.011417  p :     0.059756
      px      :     0.022416
      py      :     0.025924

 28 H s       :     0.787426  s :     0.787426
      pz      :     0.024983  p :     0.059551
      px      :     0.015260
      py      :     0.019308

 29 H s       :     0.787770  s :     0.787770
      pz      :     0.033784  p :     0.059817
      px      :     0.013680
      py      :     0.012353

 30 H s       :     0.779756  s :     0.779756
      pz      :     0.011686  p :     0.060979
      px      :     0.022817
      py      :     0.026475


                      *****************************
                      * MAYER POPULATION ANALYSIS *
                      *****************************

  NA   - Mulliken gross atomic population
  ZA   - Total nuclear charge
  QA   - Mulliken gross atomic charge
  VA   - Mayer's total valence
  BVA  - Mayer's bonded valence
  FA   - Mayer's free valence

  ATOM       NA         ZA         QA         VA         BVA        FA
  0 N      7.0405     7.0000    -0.0405     3.3433     3.3433     0.0000
  1 C      6.0225     6.0000    -0.0225     3.8994     3.8994    -0.0000
  2 C      6.2955     6.0000    -0.2955     3.9046     3.9046     0.0000
  3 C      5.7928     6.0000     0.2072     4.0782     4.0782     0.0000
  4 C      6.2868     6.0000    -0.2868     3.9662     3.9662    -0.0000
  5 C      6.0146     6.0000    -0.0146     3.8879     3.8879    -0.0000
  6 H      0.8048     1.0000     0.1952     0.9560     0.9560     0.0000
  7 H      0.8484     1.0000     0.1516     1.0226     1.0226     0.0000
  8 N      7.2602     7.0000    -0.2602     2.7657     2.7657    -0.0000
  9 H      0.8496     1.0000     0.1504     0.9983     0.9983    -0.0000
 10 H      0.8052     1.0000     0.1948     0.9558     0.9558     0.0000
 11 C      6.2814     6.0000    -0.2814     3.8089     3.8089    -0.0000
 12 H      0.8409     1.0000     0.1591     0.9536     0.9536    -0.0000
 13 H      0.8370     1.0000     0.1630     0.9594     0.9594    -0.0000
 14 H      0.8375     1.0000     0.1625     0.9562     0.9562    -0.0000
 15 N      7.1638     7.0000    -0.1638     2.9293     2.9293     0.0000
 16 C      6.1435     6.0000    -0.1435     3.9508     3.9508     0.0000
 17 C      5.6834     6.0000     0.3166     3.9147     3.9147     0.0000
 18 H      0.8354     1.0000     0.1646     0.9629     0.9629     0.0000
 19 O      8.4289     8.0000    -0.4289     2.0172     2.0172     0.0000
 20 C      5.8999     6.0000     0.1001     3.4983     3.4983     0.0000
 21 C      6.2042     6.0000    -0.2042     3.9366     3.9366    -0.0000
 22 C      6.1350     6.0000    -0.1350     3.8699     3.8699     0.0000
 23 C      6.1414     6.0000    -0.1414     3.9058     3.9058    -0.0000
 24 C      6.1542     6.0000    -0.1542     3.8862     3.8862     0.0000
 25 C      6.1961     6.0000    -0.1961     3.9150     3.9150     0.0000
 26 H      0.8425     1.0000     0.1575     0.9851     0.9851    -0.0000
 27 H      0.8403     1.0000     0.1597     0.9639     0.9639     0.0000
 28 H      0.8383     1.0000     0.1617     0.9622     0.9622    -0.0000
 29 H      0.8402     1.0000     0.1598     0.9638     0.9638     0.0000
 30 H      0.8351     1.0000     0.1649     0.9719     0.9719     0.0000

  Mayer bond orders larger than 0.100000
B(  0-N ,  1-C ) :   1.2115 B(  0-N ,  5-C ) :   1.1835 B(  0-N , 11-C ) :   0.8906 
B(  1-C ,  2-C ) :   1.6455 B(  1-C ,  6-H ) :   0.9307 B(  2-C ,  3-C ) :   1.1387 
B(  2-C ,  7-H ) :   0.9569 B(  3-C ,  4-C ) :   1.1821 B(  3-C ,  8-N ) :   1.6302 
B(  4-C ,  5-C ) :   1.6622 B(  4-C ,  9-H ) :   0.9636 B(  5-C , 10-H ) :   0.9402 
B(  8-N , 15-N ) :   0.9271 B( 11-C , 12-H ) :   0.9634 B( 11-C , 13-H ) :   0.9643 
B( 11-C , 14-H ) :   0.9646 B( 15-N , 16-C ) :   1.8872 B( 16-C , 17-C ) :   0.9777 
B( 16-C , 18-H ) :   0.9657 B( 17-C , 19-O ) :   1.9263 B( 17-C , 20-C ) :   0.9587 
B( 20-C , 21-C ) :   1.3309 B( 20-C , 25-C ) :   1.3426 B( 21-C , 22-C ) :   1.4373 
B( 21-C , 26-H ) :   0.9650 B( 22-C , 23-C ) :   1.3899 B( 22-C , 27-H ) :   0.9757 
B( 23-C , 24-C ) :   1.4024 B( 23-C , 28-H ) :   0.9696 B( 24-C , 25-C ) :   1.4320 
B( 24-C , 29-H ) :   0.9735 B( 25-C , 30-H ) :   0.9636 

-------
TIMINGS
-------

Total SCF time: 0 days 0 hours 1 min 12 sec 

Total time                  ....      72.373 sec
Sum of individual times     ....      72.378 sec  (100.0%)

SCF preparation             ....       0.714 sec  (  1.0%)
Fock matrix formation       ....      68.616 sec  ( 94.8%)
  Startup                   ....       0.069 sec  (  0.1% of F)
  Split-RI-J                ....       5.239 sec  (  7.6% of F)
  Chain of spheres X        ....      50.087 sec  ( 73.0% of F)
  XC integration            ....       5.833 sec  (  8.5% of F)
    XC Preparation          ....       0.000 sec  (  0.0% of XC)
    Basis function eval.    ....       1.476 sec  ( 25.3% of XC)
    Density eval.           ....       1.763 sec  ( 30.2% of XC)
    XC-Functional eval.     ....       0.068 sec  (  1.2% of XC)
    XC-Potential eval.      ....       2.274 sec  ( 39.0% of XC)
  CPCM terms                ....       7.112 sec  ( 10.4% of F)
Diagonalization             ....       0.000 sec  (  0.0%)
Density matrix formation    ....       0.238 sec  (  0.3%)
Total Energy calculation    ....       0.150 sec  (  0.2%)
Population analysis         ....       0.114 sec  (  0.2%)
Orbital Transformation      ....       0.292 sec  (  0.4%)
Orbital Orthonormalization  ....       0.000 sec  (  0.0%)
DIIS solution               ....       1.336 sec  (  1.8%)
SOSCF solution              ....       0.918 sec  (  1.3%)
Finished LeanSCF after  72.6 sec

Maximum memory used throughout the entire LEANSCF-calculation: 85.7 MB


                     *************************************
                     *         DFT/MRCI INTERFACE        *
                     *************************************


Opening input file					...done
Checking coordinates					...done
Nuclear repulsion					...done
Checking basis						...done
Checking ECPs						...done
Checking auxiliary basis				...done
Gathering SCF info					...done
Checking MOs						...done
Checking one electron matrix				...done
Checking S matrix					...done

Calculating transformed and orthogonalized three index integrals (pq¡K)					
No V matrix found for AuxC basis, now making it		...done

-----------------
RI-TRANSFORMATION (MO index driven)
-----------------

Dimension of the orbital-basis         ... 636
Dimension of the aux-basis             ... 1563
Transformation of internal MOs         ...    0- 635
Number Format for Storage              ... Double (8 Byte)

First Phase: integral generation and transformation of AUX index
  Angular momenta (0,0)
  Angular momenta (0,1)
  Angular momenta (0,2)
  Angular momenta (0,3)
  Angular momenta (1,1)
  Angular momenta (1,2)
  Angular momenta (1,3)
  Angular momenta (2,2)
  Angular momenta (2,3)
  Angular momenta (3,3)
Closing buffer MNV ( 1.67 GB; CompressionRatio= 1.00)
Collecting buffer MNV 
Finished transformation of the aux-index in 184.239 sec
Mapping the MO pairs                            ... done
Getting memory                                  ... done
Second Phase: sorting and transformation of MO indices
Memory available                       ... 1000 MB 
Max. # Aux fcns treated in a batch     ... 642*1 
Initializing the MO transformation process      ... done
Batch   0: Q=   0 ...  641
   Reading      ... done
   Transforming ... done
Batch   1: Q= 642 ... 1283
   Reading      ... done
   Transforming ... done
Batch   2: Q=1284 ... 1562
   Reading      ... done
   Transforming ... done
Closing buffer VIJ ( 2.36 GB; CompressionRatio= 1.00)
Finished transformation of the MO indices in 41.265 sec
Initializing the sorting process                ... done

IJ-Resorting
# of internal pairs                    ... 202566
# batches for internal pairs           ... 3
   Reading      ... done
   Writing      ... done
   Reading      ... done
   Writing      ... done
   Reading      ... done
   Writing      ... done
Closing buffer IJV ( 2.36 GB; CompressionRatio= 1.00)
(ij|v) resorting done in    41.440 sec

  Resorting completed in    42.991 sec
RI-Integral transformation completed in   268.559 sec
(done)
The input was generated successfully!


-------------------------   --------------------
FINAL SINGLE POINT ENERGY      -780.569827914063
-------------------------   --------------------


           ************************************************************
           *        Program running with 12 parallel MPI-processes    *
           *              working on a common directory               *
           ************************************************************

------------------------------------------------------------------------------
                              ORCA PROPERTY CALCULATIONS
------------------------------------------------------------------------------

GBWName                                 ... orca.gbw
Number of atoms                         ...     31
Number of basis functions               ...    636
Max core memory                         ...   1000 MB

Electric properties:
Dipole moment                           ... YES
Quadrupole moment                       ...  NO
Static polarizability (Dipole/Dipole)   ...  NO
Static polarizability (Dipole/Quad.)    ...  NO
Static polarizability (Quad./Quad.)     ...  NO
Static polarizability (Velocity)        ...  NO

Atomic electric properties:
Dipole moment                           ...  NO
Quadrupole moment                       ...  NO
Static polarizability                   ...  NO

Choice of electric origin               ... Center of mass
Position of electric origin             ...    -0.000029    -0.000004     0.000014

General magnetic properties:
Magnetizability                         ...  NO

EPR properties:
g-Tensor (aka g-matrix)                 ...  NO
Zero-Field splitting spin-orbit         ...  NO
Zero-field splitting spin-spin          ...  NO
Hyperfine couplings                     ...  NO (   0 nuclei)
Quadrupole couplings                    ...  NO (   0 nuclei)
Contact density                         ...  NO (   0 nuclei)

NMR properties:
Chemical shifts                         ...  NO (   0 nuclei)
Spin-rotation constants                 ...  NO (   0 nuclei)
Spin-spin couplings                     ...  NO (   0 nuclei,    0 pairs)

Choice of magnetic origin               ... GIAO
Position of magnetic origin             ...     0.000000     0.000000     0.000000

Properties with geometric perturbations:
SCF Hessian                             ...  NO
IR spectrum                             ...  NO
VCD spectrum                            ...  NO
X-ray spectroscopy properties:
SCF XES/XAS/RIXS spectra                ...  NO


-------------
DIPOLE MOMENT
-------------

Method             : SCF
Type of density    : Electron Density
Multiplicity       :   1
Irrep              :   0
Energy             :  -780.5698279140628983 Eh
Relativity type    : 
Basis              : AO
                                X                 Y                 Z
Electronic contribution:      6.614294146       3.804566372      -5.594545517
Nuclear contribution   :    -10.723888925      -5.343035130       8.837273923
                        -----------------------------------------
Total Dipole Moment    :     -4.109594779      -1.538468758       3.242728405
                        -----------------------------------------
Magnitude (a.u.)       :      5.456275550
Magnitude (Debye)      :     13.868750280


--------------------
Rotational spectrum 
--------------------
 
Rotational constants in cm-1:             0.026779             0.007122             0.006204 
Rotational constants in MHz :           802.808977           213.502374           186.002843 

Dipole components along the rotational axes: 
x,y,z [a.u.] :    -4.477755    -2.968988     0.951717 
x,y,z [Debye]:   -11.381549    -7.546567     2.419072 

 

Dipole moment calculation done in   0.0 sec 

Maximum memory used throughout the entire PROP-calculation: 46.3 MB

--------------------------------
SUGGESTED CITATIONS FOR THIS RUN
--------------------------------

Below you find a list of papers that are relevant to this ORCA run
We neither can nor want to force you to cite these papers, but we appreciate if you do
You receive ORCA, which is the product of decades of hard work by many enthusiastic individuals, for free
The only thing we kindly ask in return is that you cite our papers,
We deeply appreciate it, if you show your appreciation for ORCA by not just citing the generic ORCA reference.

Please note that relegating all ORCA citations to the supporting information does *not* help us.
SI sections are not indexed - citations you put there will not count into any citation statistics
But we need these citations in order to attract the funding resources that allow us to do what we are doing

Therefore, if you are a happy ORCA user, please consider citing a few of the papers listed below in the main body of your paper

In addition to the list printed below, the program has created the file orca.bibtex that contains the list in bibtex format
You can import this file easily into all common literature databanks and citation aid programs


List of essential papers. We consider these as the minimum necessary citations

  1. Neese,F.
     Software update: the ORCA program system, version 5.0
     WIRES Comput. Molec. Sci., 2022 12(1)e1606
     doi.org/10.1002/wcms.1606

List of papers to cite with high priority. The work reported in these papers was absolutely
necessary for this run to complete.
Our perspective: the developers of density functionals and basis sets usually get cited in chemistry papers
Good! But without the algorithms to do something with them, the functionals or basis sets would not do anything.
Hence, in our opinion, the algorithm design and method developments papers are equally worthy of getting cited

  1. Neese,F.
     An improvement of the resolution of the identity approximation for the formation of the Coulomb matrix
     J. Comp. Chem., 2003 24(14)1740-1747
     doi.org/10.1002/jcc.10318
  2. Neese,F.; Wennmohs,F.; Hansen,A.; Becker,U.
     Efficient, approximate and parallel Hartree-Fock and hybrid DFT calculations. A 'chain-of-spheres' algorithm for the Hartree-Fock exchange
     Chem. Phys., 2009 356(1-3)98-109
     doi.org/10.1016/j.chemphys.2008.10.036
  3. Garcia-Rates,M.; Neese,F.
     Effect of the Solute Cavity on the Solvation Energy and its Derivatives within the Framework of the Gaussian Charge Scheme
     J. Comput. Chem., 2020 41 922-939
     doi.org/10.1002/jcc.26139
  4. Helmich-Paris,B.; de Souza,B.; Neese,F.; Izsák,R.
     An improved chain of spheres for exchange algorithm
     J. Chem. Phys., 2021 155 104109
     doi.org/doi: 10.1063/5.0058766.
  5. Neese,F.
     The SHARK Integral Generation and Digestion System
     J. Comp. Chem., 2022  1-16
     doi.org/10.1002/jcc.26942

List of suggested additional citations. These are papers that are important in the 'surrounding' of 
of this run, or papers that preceded the highly important papers. If you like your results we are grateful for a citation.

  1. Izsak,R.; Neese,F.
     An overlap fitted chain of spheres exchange method
     J. Chem. Phys., 2011 135 144105
     doi.org/10.1063/1.3646921
  2. Izsak,R.; Hansen,A.; Neese,F.
     The resolution of identity and chain of spheres approximations for the LPNO-CCSD singles Fock term
     Molec. Phys., 2012 110 2413-2417
     doi.org/10.1080/00268976.2012.687466
  3. Neese,F.
     The ORCA program system
     WIRES Comput. Molec. Sci., 2012 2(1)73-78
     doi.org/10.1002/wcms.81
  4. Izsak,R.; Neese,F.; Klopper,W.
     Robust fitting techniques in the chain of spheres approximation to the Fock exchange: The role of the complementary space
     J. Chem. Phys., 2013 139 
     doi.org/10.1063/1.4819264
  5. Neese,F.
     Software update: the ORCA program system, version 4.0
     WIRES Comput. Molec. Sci., 2018 8(1)1-6
     doi.org/10.1002/wcms.1327
  6. Neese,F.; Wennmohs,F.; Becker,U.; Riplinger,C.
     The ORCA quantum chemistry program package
     J. Chem. Phys., 2020 152 Art. No. L224108
     doi.org/10.1063/5.0004608

List of optional additional citations

  1. Neese,F.
     Approximate second-order SCF convergence for spin unrestricted wavefunctions
     Chem. Phys. Lett., 2000 325(1-3)93-98
     doi.org/10.1016/s0009-2614(00)00662-x

Timings for individual modules:

Sum of individual times          ...       78.534 sec (=   1.309 min)
Startup calculation              ...        3.276 sec (=   0.055 min)   4.2 %
SCF iterations                   ...       74.530 sec (=   1.242 min)  94.9 %
Property calculations            ...        0.728 sec (=   0.012 min)   0.9 %
                             ****ORCA TERMINATED NORMALLY****
TOTAL RUN TIME: 0 days 0 hours 5 minutes 52 seconds 385 msec
