# Supplementary material for: Photovermellogens: Minimalistic Pyridinium-Based Acylhydrazones with Photoswitchable Basicity for Operation in Aqueous Media
Source: J Org Chem. 2026 May 4;91(19):6559–65. doi: 10.1021/acs.joc.5c02962 (PMC13185115; doi:10.1021/acs.joc.5c02962)
Supplement: Supplementary file 3 [file jo5c02962_si_003.zip › spectra/anti_zpa/tddft/orca.out]

                                 *****************
                                 * O   R   C   A *
                                 *****************

                                            #,                                       
                                            ###                                      
                                            ####                                     
                                            #####                                    
                                            ######                                   
                                           ########,                                 
                                     ,,################,,,,,                         
                               ,,#################################,,                 
                          ,,##########################################,,             
                       ,#########################################, ''#####,          
                    ,#############################################,,   '####,        
                  ,##################################################,,,,####,       
                ,###########''''           ''''###############################       
              ,#####''   ,,,,##########,,,,          '''####'''          '####       
            ,##' ,,,,###########################,,,                        '##       
           ' ,,###''''                  '''############,,,                           
         ,,##''                                '''############,,,,        ,,,,,,###''
      ,#''                                            '''#######################'''  
     '                                                          ''''####''''         
             ,#######,   #######,   ,#######,      ##                                
            ,#'     '#,  ##    ##  ,#'     '#,    #''#        ,####,   ,####,        
            ##       ##  ##   ,#'  ##            #'  '#       #'       #'  '#        
            ##       ##  #######   ##           ,######,      #####,   #    #        
            '#,     ,#'  ##    ##  '#,     ,#' ,#      #,     #,   #   #,  ,#        
             '#######'   ##     ##  '#######'  #'      '#     '####' # '####'        


                #########################################################
                #                        -***-                          #
                #          Department of theory and spectroscopy        #
                #                                                       #
                #                      Frank Neese                      #
                #                                                       #
                #     Directorship, Architecture, Infrastructure        #
                #                    SHARK, DRIVERS                     #
                #        Core code/Algorithms in most modules           #
                #                                                       #
                #        Max Planck Institute fuer Kohlenforschung      #
                #                Kaiser Wilhelm Platz 1                 #
                #                 D-45470 Muelheim/Ruhr                 #
                #                      Germany                          #
                #                                                       #
                #                  All rights reserved                  #
                #                        -***-                          #
                #########################################################


                         Program Version 6.0.1  -  RELEASE   -


 With contributions from (in alphabetic order):
[Max-Planck-Institut fuer Kohlenforschung]                               
  Daniel Aravena         : Magnetic Suceptibility                        
  Michael Atanasov       : Ab Initio Ligand Field Theory (pilot matlab implementation)
  Alexander A. Auer      : GIAO ZORA, VPT2 properties, NMR spectrum      
  Ute Becker             : All parallelization in ORCA, NUMFREQ, NUMCALC 
  Giovanni Bistoni       : ED, misc. LED, open-shell LED, HFLD           
  Martin Brehm           : Molecular dynamics                            
  Dmytro Bykov           : pre 5.0 version of the SCF Hessian            
  Marcos Casanova-Páez   : Triplet and SCS-CIS(D). UHF-(DLPNO)-IP/EA/STEOM-CCSD. UHF-CVS-IP/STEOM-CCSD   
  Vijay G. Chilkuri      : MRCI spin determinant printing, contributions to CSF-ICE 
  Pauline Colinet        : FMM embedding                                 
  Dipayan Datta          : RHF DLPNO-CCSD density                        
  Achintya Kumar Dutta   : EOM-CC, STEOM-CC                              
  Nicolas Foglia         : Exact transition moments, OPA infrastructure, MCD improvements    
  Dmitry Ganyushin       : Spin-Orbit,Spin-Spin,Magnetic field MRCI      
  Miquel Garcia-Rates    : C-PCM and meta-GGA Hessian, CCSD/C-PCM, Gaussian charge scheme 
  Tiago L. C. Gouveia    : GS-ROHF, GS-ROCIS                             
  Yang Guo               : DLPNO-NEVPT2, F12-NEVPT2, CIM, IAO-localization        
  Andreas Hansen         : Spin unrestricted coupled pair/coupled cluster methods 
  Ingolf Harden          : AUTO-CI MPn and infrastructure                
  Benjamin Helmich-Paris : MC-RPA, TRAH-(SCF,CASSCF), AVAS, COSX integrals, SCF dyn. polar. 
  Lee Huntington         : MR-EOM, pCC                                   
  Robert Izsak           : Overlap fitted RIJCOSX, COSX-SCS-MP3, EOM     
  Riya Kayal             : Wick's Theorem for AUTO-CI, AUTO-CI UHF-CCSDT 
  Emily Kempfer          : AUTO-CI, RHF CISDT and CCSDT                  
  Christian Kollmar      : KDIIS, OOCD, Brueckner-CCSD(T), CCSD density, CASPT2, CASPT2-K, improved NEVPT2 
  Axel Koslowski         : Symmetry handling                             
  Simone Kossmann        : meta-GGA functionals, TD-DFT gradient, OOMP2, (MP2 Hessian; deprecated post 5.0) 
  Lucas Lang             : DCDCAS                                        
  Marvin Lechner         : AUTO-CI (C++ implementation), FIC-MRCC        
  Spencer Leger          : CASSCF response                               
  Dagmar Lenk            : GEPOL surface, SMD, ORCA-2-JSON               
  Dimitrios Liakos       : Extrapolation schemes; Compound Job, initial MDCI parallelization 
  Dimitrios Manganas     : Further ROCIS development; embedding schemes. LFT, Crystal Embedding 
  Dimitrios Pantazis     : SARC Basis sets                               
  Anastasios Papadopoulos: AUTO-CI, single reference methods and gradients 
  Taras Petrenko         : pre 6.0 DFT Hessian and TD-DFT gradient, (ASA, deprecated), ECA, 1-Electron XAS/XES, NRVS 
  Peter Pinski           : DLPNO-MP2, DLPNO-MP2 Gradient                 
  Christoph Reimann      : Effective Core Potentials                     
  Marius Retegan         : Local ZFS, SOC                                
  Christoph Riplinger    : Optimizer, TS searches, QM/MM, DLPNO-CCSD(T), (RO)-DLPNO pert. Triples 
  Michael Roemelt        : Original ROCIS implementation                 
  Masaaki Saitow         : Open-shell DLPNO-CCSD energy and density      
  Barbara Sandhoefer     : DKH picture change effects                    
  Kantharuban Sivalingam : CASSCF convergence/infrastructure, NEVPT2 and variants, FIC-MRCI 
  Bernardo de Souza      : ESD, SOC TD-DFT                               
  Georgi L. Stoychev     : AutoAux, RI-MP2 NMR, DLPNO-MP2 response, X2C  
  Van Anh Tran           : RI-MP2 g-tensors                              
  Willem Van den Heuvel  : Paramagnetic NMR                              
  Zikuan Wang            : NOTCH, Electric field optimization            
  Frank Wennmohs         : Technical directorship and infrastructure     
  Hang Xu                : AUTO-CI-Response properties                   
                                                                         
[FACCTs GmbH]                                                            
  Markus Bursch, Miquel Garcia-Rates, Christoph Riplinger, Bernardo de Souza, Georgi L. Stoychev 
                                                                 
  APM, Basis sets (HGBS, AHGBS, def-TZVP (Ac-Lr), def2-XVPD (La-Lu)), CI-OPT, improved COSX, DLPNO-Multilevel,           
  DOCKER, DRACO, updates on ESD, GOAT, IRC, LR-CPCM, MBIS, meta-GGA TD-DFT gradient, ML-optimized integration grids, 
  MM, NACMEs, nearIR, NEB, NEB-TS, NL-DFT gradient (VV10), 2- and 3-layer-ONIOM, interface openCOSMO-RS, QMMM,   
  Crystal-QMMM, SF, symmetry and pop. for TD-DFT, r2SCAN hybrids, SOLVATOR                                   
                                                                         
[Other institutions]                                                     
  V. Asgeirsson          : NEB                                           
  Christoph Bannwarth    : sTDA-DFT, sTD-DFT, PBEh-3c, B97-3c, D3        
  Sebastian Ehlert       : rSCAN, r2SCAN, r2SCAN-3c, D4, dhf basis sets  
  Marvin Friede          : D4 for Fr, Ra, Ac-Lr                          
  Lars Goerigk           : TD-DFT with DH, B97 family of functionals     
  Stefan Grimme          : VdW corrections, initial TS optimization, DFT functionals, gCP, sTDA/sTD-DF 
  Waldemar Hujo          : DFT-NL                                        
  H. Jonsson             : NEB                                           
  Holger Kruse           : gCP                                           
  Marcel Mueller         : wB97X-3c, vDZP basis set                      
  Hagen Neugebauer       : wr2SCAN                                       
  Tobias Risthaus        : range-separated hybrid DFT                    
  Lukas Wittmann         : regularized MP2, r2SCAN double-hybrids, wr2SCAN        
                                                                         
We gratefully acknowledge several colleagues who have allowed us to      
interface, adapt or use parts of their codes:                            
  Ed Valeev, F. Pavosevic, A. Kumar             : LibInt (2-el integral package), F12 methods 
  Garnet Chan, S. Sharma, J. Yang, R. Olivares  : DMRG                   
  Ulf Ekstrom                                   : XCFun DFT Library      
  Mihaly Kallay                                 : mrcc  (arbitrary order and MRCC methods)
  Frank Weinhold                                : gennbo (NPA and NBO analysis)           
  Simon Mueller                                 : openCOSMO-RS                            
  Christopher J. Cramer and Donald G. Truhlar   : smd solvation model                     
  S Lehtola, MJT Oliveira, MAL Marques          : LibXC Library                           
  Liviu Ungur et al                             : ANISO software                          


 Your calculation uses the libint2 library for the computation of 2-el integrals
 For citations please refer to: http://libint.valeyev.net

 Your ORCA version has been built with support for libXC version: 6.2.2
 For citations please refer to: https://libxc.gitlab.io

 This ORCA versions uses:
   CBLAS   interface :  Fast vector & matrix operations
   LAPACKE interface :  Fast linear algebra routines
   SCALAPACK package :  Parallel linear algebra routines
   Shared memory     :  Shared parallel matrices
   BLAS/LAPACK       :  OpenBLAS 0.3.27  USE64BITINT DYNAMIC_ARCH NO_AFFINITY SkylakeX SINGLE_THREADED
        Core in use  :  SkylakeX
   Copyright (c) 2011-2014, The OpenBLAS Project


***************************************
The coordinates will be read from file: coord.xyz
***************************************


================================================================================

----- Orbital basis set information -----
Your calculation utilizes the basis: def2-TZVP
   F. Weigend and R. Ahlrichs, Phys. Chem. Chem. Phys. 7, 3297 (2005).

----- AuxJ basis set information -----
Your calculation utilizes the auxiliary basis: def2/J
   F. Weigend, Phys. Chem. Chem. Phys. 8, 1057 (2006).

================================================================================
                                        WARNINGS
                       Please study these warnings very carefully!
================================================================================

INFO   : Checking CIS options ...

WARNING: CIS/ROCIS methods need fully converged wavefunctions
  ===> : Setting SCFConvForced true
         You can overwrite this default with %scf ConvForced false 


================================================================================
                                       INPUT FILE
================================================================================
NAME = orca.inp
|  1> !RKS BHLYP def2-TZVP RIJCOSX def2/J tightscf CPCM(water)
|  2> %tddft
|  3> 
|  4> tda false
|  5> nroots 40
|  6> 
|  7> DoNTO true # flag to turn on generation of natural transition orbitals
|  8> NTOStates 1,2,3 # States to consider for NTO analysis; 
|  9> NTOThresh 1e-4 # threshold for printing occupation numbers
| 10> end
| 11> %pal nprocs 8 end
| 12> * XYZFILE 0 1 coord.xyz
| 13> 
| 14>                          ****END OF INPUT****
================================================================================

                       ****************************
                       * Single Point Calculation *
                       ****************************

---------------------------------
CARTESIAN COORDINATES (ANGSTROEM)
---------------------------------
  N     -4.180118   -0.617509    0.759981
  C     -3.855107    0.687283    0.601690
  C     -2.650209    1.088299    0.126054
  C     -1.649404    0.127889   -0.237786
  C     -2.037184   -1.236210   -0.044530
  C     -3.259489   -1.560778    0.438536
  H     -4.618030    1.401883    0.877776
  H     -2.462265    2.145691    0.025102
  N     -0.447013    0.368659   -0.716474
  H     -1.343137   -2.027199   -0.291781
  H     -3.560518   -2.588449    0.586308
  C     -5.456579   -1.004858    1.343055
  H     -5.357464   -1.171767    2.414767
  H     -6.186445   -0.218640    1.172936
  H     -5.813138   -1.917069    0.871703
  N     -0.192991    1.687712   -0.874983
  C      0.998345    1.983084   -1.222209
  C      2.110919    1.011387   -1.470440
  H      1.214461    3.027235   -1.429326
  O      2.619924    0.977548   -2.572800
  C      2.620488    0.173580   -0.356766
  C      3.515323   -0.859696   -0.634916
  C      4.031103   -1.633294    0.391877
  C      3.671237   -1.370483    1.708300
  C      2.790213   -0.335368    1.993976
  C      2.261759    0.428982    0.965654
  H      3.800825   -1.064871   -1.658235
  H      4.716286   -2.440178    0.167546
  H      4.078381   -1.971753    2.510922
  H      2.512666   -0.125869    3.018557
  H      1.574604    1.231972    1.198886

----------------------------
CARTESIAN COORDINATES (A.U.)
----------------------------
  NO LB      ZA    FRAG     MASS         X           Y           Z
   0 N     7.0000    0    14.007   -7.899278   -1.166922    1.436156
   1 C     6.0000    0    12.011   -7.285096    1.298778    1.137030
   2 C     6.0000    0    12.011   -5.008170    2.056586    0.238208
   3 C     6.0000    0    12.011   -3.116921    0.241675   -0.449351
   4 C     6.0000    0    12.011   -3.849719   -2.336099   -0.084150
   5 C     6.0000    0    12.011   -6.159542   -2.949443    0.828713
   6 H     1.0000    0     1.008   -8.726812    2.649176    1.658757
   7 H     1.0000    0     1.008   -4.653007    4.054768    0.047435
   8 N     7.0000    0    14.007   -0.844733    0.696665   -1.353940
   9 H     1.0000    0     1.008   -2.538160   -3.830851   -0.551385
  10 H     1.0000    0     1.008   -6.728405   -4.891460    1.107962
  11 C     6.0000    0    12.011  -10.311440   -1.898906    2.538007
  12 H     1.0000    0     1.008  -10.124139   -2.214319    4.563247
  13 H     1.0000    0     1.008  -11.690687   -0.413170    2.216528
  14 H     1.0000    0     1.008  -10.985239   -3.622735    1.647279
  15 N     7.0000    0    14.007   -0.364700    3.189313   -1.653478
  16 C     6.0000    0    12.011    1.886598    3.747487   -2.309640
  17 C     6.0000    0    12.011    3.989059    1.911244   -2.778729
  18 H     1.0000    0     1.008    2.294998    5.720645   -2.701034
  19 O     8.0000    0    15.999    4.950938    1.847298   -4.861888
  20 C     6.0000    0    12.011    4.952005    0.328018   -0.674190
  21 C     6.0000    0    12.011    6.642997   -1.624589   -1.199818
  22 C     6.0000    0    12.011    7.617681   -3.086479    0.740540
  23 C     6.0000    0    12.011    6.937632   -2.589838    3.228219
  24 C     6.0000    0    12.011    5.272738   -0.633753    3.768068
  25 C     6.0000    0    12.011    4.274105    0.810658    1.824821
  26 H     1.0000    0     1.008    7.182518   -2.012314   -3.133611
  27 H     1.0000    0     1.008    8.912490   -4.611268    0.316616
  28 H     1.0000    0     1.008    7.707024   -3.726073    4.744955
  29 H     1.0000    0     1.008    4.748251   -0.237859    5.704246
  30 H     1.0000    0     1.008    2.975571    2.328090    2.265567

--------------------------------
INTERNAL COORDINATES (ANGSTROEM)
--------------------------------
 N      0   0   0     0.000000000000     0.00000000     0.00000000
 C      1   0   0     1.353946449980     0.00000000     0.00000000
 C      2   1   0     1.356031134124   122.63541675     0.00000000
 C      3   2   1     1.434007763549   120.73439939     0.05158826
 C      4   3   2     1.431253854116   114.51714496   359.57494485
 C      5   4   3     1.353782746647   121.41981568     0.29498112
 H      2   1   3     1.081170224680   115.95800839   179.95574575
 H      3   2   1     1.078699585616   118.52390042   179.89704335
 N      4   3   2     1.316379454821   127.39024527   179.59694559
 H      5   4   3     1.080970524465   119.50923618   180.07402943
 H      6   5   4     1.081001236851   121.87898494   179.92674006
 C      1   2   3     1.455805075768   120.91144266   176.57032751
 H     12   1   2     1.089149978505   110.79876240   265.81975116
 H     12   1   2     1.086178224451   109.50292947    26.13102852
 H     12   1   2     1.086938928333   109.70902423   145.24184530
 N      9   4   3     1.352609493698   113.11133680   359.16056024
 C     16   9   4     1.275574792204   115.66539960   173.97372154
 C     17  16   9     1.497877375315   126.05835118     0.35779373
 H     17  16   9     1.086210797358   117.40791071   175.56391559
 O     18  17  16     1.214672675858   118.66744827   119.52849056
 C     18  17  16     1.483863634460   119.79950898   295.93704009
 C     21  18  17     1.394903143850   119.26668050   170.72997159
 C     22  21  18     1.385203348518   120.31423296   178.34677639
 C     23  22  21     1.389799441595   120.00669833   359.15385344
 C     24  23  22     1.388984626253   119.99848302     0.25284156
 C     25  24  23     1.385979766100   120.01552542     0.49864774
 H     22  21  18     1.082030378933   119.88838198   357.73794390
 H     23  22  21     1.082063789776   119.90414429   179.32324333
 H     24  23  22     1.082355891592   119.99664714   180.31959054
 H     25  24  23     1.081983665041   120.11669106   180.31134044
 H     26  25  24     1.082299486191   119.42978685   179.88046368

---------------------------
INTERNAL COORDINATES (A.U.)
---------------------------
 N      0   0   0     0.000000000000     0.00000000     0.00000000
 C      1   0   0     2.558587990457     0.00000000     0.00000000
 C      2   1   0     2.562527472566   122.63541675     0.00000000
 C      3   2   1     2.709881947025   120.73439939     0.05158826
 C      4   3   2     2.704677812399   114.51714496   359.57494485
 C      5   4   3     2.558278635990   121.41981568     0.29498112
 H      2   1   3     2.043115628796   115.95800839   179.95574575
 H      3   2   1     2.038446797588   118.52390042   179.89704335
 N      4   3   2     2.487596657932   127.39024527   179.59694559
 H      5   4   3     2.042738250081   119.50923618   180.07402943
 H      6   5   4     2.042796288078   121.87898494   179.92674006
 C      1   2   3     2.751072897575   120.91144266   176.57032751
 H     12   1   2     2.058195178141   110.79876240   265.81975116
 H     12   1   2     2.052579376842   109.50292947    26.13102852
 H     12   1   2     2.054016898848   109.70902423   145.24184530
 N      9   4   3     2.556061509232   113.11133680   359.16056024
 C     16   9   4     2.410487020600   115.66539960   173.97372154
 C     17  16   9     2.830578021543   126.05835118     0.35779373
 H     17  16   9     2.052640930714   117.40791071   175.56391559
 O     18  17  16     2.295398699728   118.66744827   119.52849056
 C     18  17  16     2.804095889214   119.79950898   295.93704009
 C     21  18  17     2.635984925222   119.26668050   170.72997159
 C     22  21  18     2.617654968489   120.31423296   178.34677639
 C     23  22  21     2.626340325691   120.00669833   359.15385344
 C     24  23  22     2.624800547845   119.99848302     0.25284156
 C     25  24  23     2.619122185085   120.01552542     0.49864774
 H     22  21  18     2.044741084767   119.88838198   357.73794390
 H     23  22  21     2.044804222110   119.90414429   179.32324333
 H     24  23  22     2.045356214545   119.99664714   180.31959054
 H     25  24  23     2.044652808303   120.11669106   180.31134044
 H     26  25  24     2.045249623785   119.42978685   179.88046368

---------------------
BASIS SET INFORMATION
---------------------
There are 4 groups of distinct atoms

 Group   1 Type N   : 11s6p2d1f contracted to 5s3p2d1f pattern {62111/411/11/1}
 Group   2 Type C   : 11s6p2d1f contracted to 5s3p2d1f pattern {62111/411/11/1}
 Group   3 Type H   : 5s1p contracted to 3s1p pattern {311/1}
 Group   4 Type O   : 11s6p2d1f contracted to 5s3p2d1f pattern {62111/411/11/1}

Atom   0N    basis set group =>   1
Atom   1C    basis set group =>   2
Atom   2C    basis set group =>   2
Atom   3C    basis set group =>   2
Atom   4C    basis set group =>   2
Atom   5C    basis set group =>   2
Atom   6H    basis set group =>   3
Atom   7H    basis set group =>   3
Atom   8N    basis set group =>   1
Atom   9H    basis set group =>   3
Atom  10H    basis set group =>   3
Atom  11C    basis set group =>   2
Atom  12H    basis set group =>   3
Atom  13H    basis set group =>   3
Atom  14H    basis set group =>   3
Atom  15N    basis set group =>   1
Atom  16C    basis set group =>   2
Atom  17C    basis set group =>   2
Atom  18H    basis set group =>   3
Atom  19O    basis set group =>   4
Atom  20C    basis set group =>   2
Atom  21C    basis set group =>   2
Atom  22C    basis set group =>   2
Atom  23C    basis set group =>   2
Atom  24C    basis set group =>   2
Atom  25C    basis set group =>   2
Atom  26H    basis set group =>   3
Atom  27H    basis set group =>   3
Atom  28H    basis set group =>   3
Atom  29H    basis set group =>   3
Atom  30H    basis set group =>   3
---------------------------------
AUXILIARY/J BASIS SET INFORMATION
---------------------------------
There are 4 groups of distinct atoms

 Group   1 Type N   : 12s5p4d2f1g contracted to 6s4p3d1f1g pattern {711111/2111/211/2/1}
 Group   2 Type C   : 12s5p4d2f1g contracted to 6s4p3d1f1g pattern {711111/2111/211/2/1}
 Group   3 Type H   : 5s2p1d contracted to 3s1p1d pattern {311/2/1}
 Group   4 Type O   : 12s5p4d2f1g contracted to 6s4p3d1f1g pattern {711111/2111/211/2/1}

Atom   0N    basis set group =>   1
Atom   1C    basis set group =>   2
Atom   2C    basis set group =>   2
Atom   3C    basis set group =>   2
Atom   4C    basis set group =>   2
Atom   5C    basis set group =>   2
Atom   6H    basis set group =>   3
Atom   7H    basis set group =>   3
Atom   8N    basis set group =>   1
Atom   9H    basis set group =>   3
Atom  10H    basis set group =>   3
Atom  11C    basis set group =>   2
Atom  12H    basis set group =>   3
Atom  13H    basis set group =>   3
Atom  14H    basis set group =>   3
Atom  15N    basis set group =>   1
Atom  16C    basis set group =>   2
Atom  17C    basis set group =>   2
Atom  18H    basis set group =>   3
Atom  19O    basis set group =>   4
Atom  20C    basis set group =>   2
Atom  21C    basis set group =>   2
Atom  22C    basis set group =>   2
Atom  23C    basis set group =>   2
Atom  24C    basis set group =>   2
Atom  25C    basis set group =>   2
Atom  26H    basis set group =>   3
Atom  27H    basis set group =>   3
Atom  28H    basis set group =>   3
Atom  29H    basis set group =>   3
Atom  30H    basis set group =>   3


           ************************************************************
           *        Program running with 8 parallel MPI-processes     *
           *              working on a common directory               *
           ************************************************************
------------------------------------------------------------------------------
                             ORCA STARTUP CALCULATIONS
                           -- RI-GTO INTEGRALS CHOSEN --
------------------------------------------------------------------------------
------------------------------------------------------------------------------
                   ___                                                        
                  /   \      - P O W E R E D   B Y -                         
                 /     \                                                     
                 |  |  |   _    _      __       _____    __    __             
                 |  |  |  | |  | |    /  \     |  _  \  |  |  /  |          
                  \  \/   | |  | |   /    \    | | | |  |  | /  /          
                 / \  \   | |__| |  /  /\  \   | |_| |  |  |/  /          
                |  |  |   |  __  | /  /__\  \  |    /   |      \           
                |  |  |   | |  | | |   __   |  |    \   |  |\   \          
                \     /   | |  | | |  |  |  |  | |\  \  |  | \   \       
                 \___/    |_|  |_| |__|  |__|  |_| \__\ |__|  \__/        
                                                                              
                      - O R C A' S   B I G   F R I E N D -                    
                                      &                                       
                       - I N T E G R A L  F E E D E R -                       
                                                                              
 v1 FN, 2020, v2 2021, v3 2022-2024                                           
------------------------------------------------------------------------------


----------------------
SHARK INTEGRAL PACKAGE
----------------------

Number of atoms                             ...     31
Number of basis functions                   ...    636
Number of shells                            ...    250
Maximum angular momentum                    ...      3
Integral batch strategy                     ... SHARK/LIBINT Hybrid
RI-J (if used) integral strategy            ... SPLIT-RIJ (Revised 2003 algorithm where possible)
Printlevel                                  ...      1
Contraction scheme used                     ... SEGMENTED contraction
Prescreening option                         ... SCHWARTZ
   Thresh                                   ... 2.500e-11
   Tcut                                     ... 2.500e-12
   Tpresel                                  ... 2.500e-12 
Coulomb Range Separation                    ... NOT USED
Exchange Range Separation                   ... NOT USED
Multipole approximations                    ... NOT USED
Finite Nucleus Model                        ... NOT USED
CABS basis                                  ... NOT available
Auxiliary Coulomb fitting basis             ... AVAILABLE
   # of basis functions in Aux-J            ...   1025
   # of shells in Aux-J                     ...    335
   Maximum angular momentum in Aux-J        ...      4
Auxiliary J/K fitting basis                 ... NOT available
Auxiliary Correlation fitting basis         ... NOT available
Auxiliary 'external' fitting basis          ... NOT available

Checking pre-screening integrals            ... done (  0.0 sec) Dimension = 250
Check shell pair data                       ... done (  0.0 sec)
Shell pair information
Shell pair cut-off parameter TPreSel        ...   2.5e-12
Total number of shell pairs                 ...     31375
Shell pairs after pre-screening             ...     22445
Total number of primitive shell pairs       ...     96576
Primitive shell pairs kept                  ...     46930
          la=0 lb=0:   5724 shell pairs
          la=1 lb=0:   6428 shell pairs
          la=1 lb=1:   1810 shell pairs
          la=2 lb=0:   3240 shell pairs
          la=2 lb=1:   1822 shell pairs
          la=2 lb=2:    482 shell pairs
          la=3 lb=0:   1518 shell pairs
          la=3 lb=1:    877 shell pairs
          la=3 lb=2:    434 shell pairs
          la=3 lb=3:    110 shell pairs

Calculating one electron integrals          ... done (  0.0 sec)
Calculating RI/J V-Matrix + Cholesky decomp.... done (  0.0 sec)
Calculating Nuclear repulsion               ... done (  0.0 sec) ENN=   1184.267009472269 Eh

Diagonalization of the overlap matrix:
Smallest eigenvalue                        ... 8.173e-06
Time for diagonalization                   ...    0.057 sec
Threshold for overlap eigenvalues          ... 1.000e-07
Number of eigenvalues below threshold      ... 0
Time for construction of square roots      ...    0.033 sec
Total time needed                          ...    0.093 sec

-------------------
DFT GRID GENERATION
-------------------

General Integration Accuracy     IntAcc      ... 4.388
Radial Grid Type                 RadialGrid  ... OptM3 with GC (2021)
Angular Grid (max. ang.)         AngularGrid ... 4 (Lebedev-302)
Angular grid pruning method      GridPruning ... 4 (adaptive)
Weight generation scheme         WeightScheme... mBecke (2022)
Basis function cutoff            BFCut       ... 1.0000e-11
Integration weight cutoff        WCut        ... 1.0000e-14
Partially contracted basis set               ... off
Rotationally invariant grid construction     ... off
Angular grids for H and He will be reduced by one unit

Total number of grid points                  ...   149745
Total number of batches                      ...     2356
Average number of points per batch           ...       63
Average number of grid points per atom       ...     4830

--------------------
COSX GRID GENERATION
--------------------

GRIDX 1
-------
General Integration Accuracy     IntAcc      ... 3.816
Radial Grid Type                 RadialGrid  ... OptM3 with GC (2021)
Angular Grid (max. ang.)         AngularGrid ... 1 (Lebedev-50)
Angular grid pruning method      GridPruning ... 4 (adaptive)
Weight generation scheme         WeightScheme... mBecke (2022)
Basis function cutoff            BFCut       ... 1.0000e-11
Integration weight cutoff        WCut        ... 1.0000e-14
Partially contracted basis set               ... on
Rotationally invariant grid construction     ... off
Angular grids for H and He will be reduced by one unit

Total number of grid points                  ...    19051
Total number of batches                      ...      163
Average number of points per batch           ...      116
Average number of grid points per atom       ...      615
UseSFitting                                  ... on

GRIDX 2
-------
General Integration Accuracy     IntAcc      ... 4.020
Radial Grid Type                 RadialGrid  ... OptM3 with GC (2021)
Angular Grid (max. ang.)         AngularGrid ... 2 (Lebedev-110)
Angular grid pruning method      GridPruning ... 4 (adaptive)
Weight generation scheme         WeightScheme... mBecke (2022)
Basis function cutoff            BFCut       ... 1.0000e-11
Integration weight cutoff        WCut        ... 1.0000e-14
Partially contracted basis set               ... on
Rotationally invariant grid construction     ... off
Angular grids for H and He will be reduced by one unit

Total number of grid points                  ...    41666
Total number of batches                      ...      339
Average number of points per batch           ...      122
Average number of grid points per atom       ...     1344
UseSFitting                                  ... on

GRIDX 3
-------
General Integration Accuracy     IntAcc      ... 4.338
Radial Grid Type                 RadialGrid  ... OptM3 with GC (2021)
Angular Grid (max. ang.)         AngularGrid ... 3 (Lebedev-194)
Angular grid pruning method      GridPruning ... 4 (adaptive)
Weight generation scheme         WeightScheme... mBecke (2022)
Basis function cutoff            BFCut       ... 1.0000e-11
Integration weight cutoff        WCut        ... 1.0000e-14
Partially contracted basis set               ... on
Rotationally invariant grid construction     ... off
Angular grids for H and He will be reduced by one unit

Total number of grid points                  ...    91391
Total number of batches                      ...      732
Average number of points per batch           ...      124
Average number of grid points per atom       ...     2948
UseSFitting                                  ... on
Initializing property integral containers    ... done (  0.0 sec)

SHARK setup successfully completed in   2.6 seconds

Maximum memory used throughout the entire STARTUP-calculation: 62.2 MB


           ************************************************************
           *        Program running with 8 parallel MPI-processes     *
           *              working on a common directory               *
           ************************************************************
-------------------------------------------------------------------------------
                                 ORCA GUESS
                   Start orbitals & Density for SCF / CASSCF
-------------------------------------------------------------------------------

------------
SCF SETTINGS
------------
Hamiltonian:
 Density Functional     Method          .... DFT(GTOs)
 Exchange Functional    Exchange        .... B88
   X-Alpha parameter    XAlpha          ....  0.666667
   Becke's b parameter  XBeta           ....  0.004200
 Correlation Functional Correlation     .... LYP
 Gradients option       PostSCFGGA      .... off
 Hybrid DFT is turned on
   Fraction HF Exchange ScalHFX         ....  0.500000
   Scaling of DF-GGA-X  ScalDFX         ....  0.500000
   Scaling of DF-GGA-C  ScalDFC         ....  1.000000
   Scaling of DF-LDA-C  ScalLDAC        ....  1.000000
   Perturbative correction              ....  0.000000
 RI-approximation to the Coulomb term is turned on
   Number of AuxJ basis functions       .... 1025
   RIJ-COSX (HFX calculated with COS-X)).... on


General Settings:
 Integral files         IntName         .... orca
 Hartree-Fock type      HFTyp           .... RHF
 Total Charge           Charge          ....    0
 Multiplicity           Mult            ....    1
 Number of Electrons    NEL             ....  126
 Basis Dimension        Dim             ....  636
 Nuclear Repulsion      ENuc            ....   1184.2670094723 Eh

Convergence Acceleration:
 AO-DIIS                CNVDIIS         .... on
   Start iteration      DIISMaxIt       ....    12
   Startup error        DIISStart       ....  0.200000
   # of expansion vecs  DIISMaxEq       ....     5
   Bias factor          DIISBfac        ....   1.050
   Max. coefficient     DIISMaxC        ....  10.000
 MO-DIIS                CNVKDIIS        .... off
 Trust-Rad. Augm. Hess. CNVTRAH         .... auto
   Auto Start mean grad. ratio tolernc. ....  1.125000
   Auto Start start iteration           ....    50
   Auto Start num. interpolation iter.  ....    10
   Max. Number of Micro iterations      ....    24
   Max. Number of Macro iterations      .... Maxiter - #DIIS iter
   Number of Davidson start vectors     ....     2
   Converg. threshold    (grad. norm)   ....   1.000e-05
   Grad. Scal. Fac. for Micro threshold ....   0.100
   Minimum threshold for Micro iter.    ....   1.000e-02
   NR start threshold (gradient norm)   ....   1.000e-04
   Initial trust radius                 ....   0.400
   Minimum AH scaling param. (alpha)    ....   1.000
   Maximum AH scaling param. (alpha)    .... 1000.000
   Quad. conv. algorithm                .... NR
   White noise on init. David. guess    .... on
   Maximum white noise                  ....   0.010
   Pseudo random numbers                .... off
   Inactive MOs                         .... canonical
   Orbital update algorithm             .... Taylor
   Preconditioner                       .... Diag
   Full preconditioner red. dimension   ....   250
 SOSCF                  CNVSOSCF        .... on
   Start iteration      SOSCFMaxIt      ....   150
   Startup grad/error   SOSCFStart      ....  0.003300
   Hessian update       SOSCFHessUp     .... L-BFGS
 Level Shifting         CNVShift        .... on
   Level shift para.    LevelShift      ....    0.2500
   Turn off err/grad.   ShiftErr        ....    0.0010
 Zerner damping         CNVZerner       .... off
 Static damping         CNVDamp         .... on
   Fraction old density DampFac         ....    0.7000
   Max. Damping (<1)    DampMax         ....    0.9800
   Min. Damping (>=0)   DampMin         ....    0.0000
   Turn off err/grad.   DampErr         ....    0.1000

SCF Procedure:
 Maximum # iterations   MaxIter         ....   125
 SCF integral mode      SCFMode         .... Direct
   Integral package                     .... SHARK and LIBINT hybrid scheme
 Reset frequency        DirectResetFreq ....    20
 Integral Threshold     Thresh          ....  2.500e-11 Eh
 Primitive CutOff       TCut            ....  2.500e-12 Eh

Convergence Tolerance:
 Convergence Check Mode ConvCheckMode   .... Total+1el-Energy
 Convergence forced     ConvForced      .... 1
 Energy Change          TolE            ....  1.000e-08 Eh
 1-El. energy change                    ....  1.000e-05 Eh
 Orbital Gradient       TolG            ....  1.000e-05
 Orbital Rotation angle TolX            ....  1.000e-05
 DIIS Error             TolErr          ....  5.000e-07

------------------------------
INITIAL GUESS: MODEL POTENTIAL
------------------------------
Loading Hartree-Fock densities                     ... done
Calculating cut-offs                               ... done
Initializing the effective Hamiltonian             ... done
Setting up the integral package (SHARK)            ... done
Starting the Coulomb interaction                   ... done (   0.3 sec)
Making the grid                                    ... done (   0.2 sec)
Mapping shells                                     ... done
Starting the XC term evaluation                    ... done (   0.2 sec)
  promolecular density results
     # of electrons  =    125.996647589
     EX              =   -103.789704456
     EC              =     -4.281592165
     EX+EC           =   -108.071296621
Transforming the Hamiltonian                       ... done (   0.0 sec)
Diagonalizing the Hamiltonian                      ... done (   0.1 sec)
Back transforming the eigenvectors                 ... done (   0.0 sec)
Now organizing SCF variables                       ... done
                      ------------------
                      INITIAL GUESS DONE (   0.9 sec)
                      ------------------
             **** ENERGY FILE WAS UPDATED (orca.en.tmp) ****
Finished Guess after   1.2 sec
Maximum memory used throughout the entire GUESS-calculation: 46.7 MB


           ************************************************************
           *        Program running with 8 parallel MPI-processes     *
           *              working on a common directory               *
           ************************************************************

-------------------------------------------------------------------------------------------
                                      ORCA LEAN-SCF
                              memory conserving SCF solver
-------------------------------------------------------------------------------------------

--------------------
CPCM SOLVATION MODEL
--------------------
CPCM parameters:
  Epsilon                                         ...      80.1510
  Refrac                                          ...       1.3328
  Rsolv                                           ...       1.3000
  Surface type                                    ... GAUSSIAN VDW
  Discretization scheme                           ... Constant charge density
    Threshold for H atoms                         ...       5.0000 (charges/Ang^2)
    Threshold for non-H atoms                     ...       5.0000 (charges/Ang^2)
  Epsilon function type                           ...         CPCM
Solvent:                                          ... WATER
Radii:
  Scheme                                          ... Element-dependent radii
  Radius for N  used is    3.5149 Bohr (=   1.8600 Ang.)
  Radius for C  used is    3.8550 Bohr (=   2.0400 Ang.)
  Radius for H  used is    2.4944 Bohr (=   1.3200 Ang.)
  Radius for O  used is    3.4469 Bohr (=   1.8240 Ang.)
Calculating surface                               ...        done! (  0.0s)
Cavity surface points                             ...         2858
Cavity Volume                                     ...    1976.1502
Cavity Surface-area                               ...    1042.9994
Calculating surface distance matrix               ...        done! (  0.0s)
Performing Cholesky decomposition & store         ...        done! (  0.2s)
Overall time for CPCM initialization              ...                 0.3s

----------------------------------------D-I-I-S--------------------------------------------
Iteration    Energy (Eh)           Delta-E    RMSDP     MaxDP     DIISErr   Damp  Time(sec)
-------------------------------------------------------------------------------------------
               ***  Starting incremental Fock matrix formation  ***
    1    -780.0764846390889034     0.00e+00  1.34e-03  1.02e-01  2.77e-01  0.700   9.6
    2    -780.2752994553673034    -1.99e-01  1.35e-03  1.27e-01  1.36e-01  0.700   5.3
                               ***Turning on AO-DIIS***
    3    -780.3763463400982801    -1.01e-01  5.93e-04  5.02e-02  5.25e-02  0.700   5.1
    4    -780.4374372116742506    -6.11e-02  9.07e-04  4.64e-02  3.96e-02  0.000   5.0
    5    -780.5692599859853544    -1.32e-01  2.46e-04  2.34e-02  6.33e-03  0.000   5.1
                              *** Initializing SOSCF ***
---------------------------------------S-O-S-C-F--------------------------------------
Iteration    Energy (Eh)           Delta-E    RMSDP     MaxDP     MaxGrad    Time(sec)
--------------------------------------------------------------------------------------
    6    -780.5696660838661955    -4.06e-04  1.11e-04  1.06e-02  2.19e-03     5.0
               *** Restarting incremental Fock matrix formation ***
    7    -780.5697846714615480    -1.19e-04  7.79e-05  5.54e-03  8.36e-04     9.8
    8    -780.5698098010966532    -2.51e-05  8.40e-05  7.58e-03  3.32e-04     7.4
    9    -780.5698136999524195    -3.90e-06  4.39e-05  3.96e-03  2.99e-04     7.4
   10    -780.5698173451639832    -3.65e-06  6.02e-06  4.29e-04  3.93e-05     7.2
   11    -780.5698174026124434    -5.74e-08  1.74e-06  1.58e-04  2.11e-05     6.2
   12    -780.5698174337555884    -3.11e-08  1.99e-06  2.59e-04  6.44e-06     5.5
   13    -780.5698174251092496     8.65e-09  1.96e-06  1.98e-04  3.78e-06     4.8
                 **** Energy Check signals convergence ****

               *****************************************************
               *                     SUCCESS                       *
               *           SCF CONVERGED AFTER  13 CYCLES          *
               *****************************************************

Recomputing exchange energy using gridx3       ... done (   17.496 sec)
Old exchange energy                            :    -52.720507187 Eh
New exchange energy                            :    -52.720517676 Eh
Exchange energy change after final integration :     -0.000010489 Eh
Total energy after final integration           :   -780.569827914 Eh
             **** ENERGY FILE WAS UPDATED (orca.en.tmp) ****

----------------
TOTAL SCF ENERGY
----------------

Total Energy       :       -780.56982791406017 Eh          -21240.38486 eV

Components:
Nuclear Repulsion  :       1184.26700947226914 Eh           32225.54364 eV
Electronic Energy  :      -1964.79931428067516 Eh          -53464.90744 eV
One Electron Energy:      -3409.85240027626742 Eh          -92786.80100 eV
Two Electron Energy:       1445.05308599559226 Eh           39321.89356 eV
CPCM Dielectric    :         -0.03751261670327 Eh              -1.02077 eV

Virial components:
Potential Energy   :      -1557.78079084173896 Eh          -42389.37035 eV
Kinetic Energy     :        777.21096292767879 Eh           21148.98549 eV
Virial Ratio       :          2.00432169018014

DFT components:
N(Alpha)           :       63.000033911106 electrons
N(Beta)            :       63.000033911106 electrons
N(Total)           :      126.000067822212 electrons
E(X)               :      -52.867221714180 Eh       
E(C)               :       -4.305237342499 Eh       
E(XC)              :      -57.172459056679 Eh       

CPCM Solvation Model Properties:
Surface-charge          :         -0.03110907507826
Corrected charge        :         -0.00000000000000
Outlying charge corr.   :          0.00005424016295 Eh               0.00148 eV
Free-energy (cav+disp)  :  This term is not implemented in the current solvation scheme

---------------
SCF CONVERGENCE
---------------

  Last Energy change         ...   -8.6463e-09  Tolerance :   1.0000e-08
  Last MAX-Density change    ...    1.9829e-04  Tolerance :   1.0000e-07
  Last RMS-Density change    ...    1.9611e-06  Tolerance :   5.0000e-09
  Last DIIS Error            ...    2.1929e-03  Tolerance :   5.0000e-07
  Last Orbital Gradient      ...    3.7752e-06  Tolerance :   1.0000e-05
  Last Orbital Rotation      ...    7.0252e-06  Tolerance :   1.0000e-05


----------------
ORBITAL ENERGIES
----------------

  NO   OCC          E(Eh)            E(eV) 
   0   2.0000     -19.680018      -535.5205 
   1   2.0000     -14.873298      -404.7230 
   2   2.0000     -14.830138      -403.5486 
   3   2.0000     -14.789427      -402.4408 
   4   2.0000     -10.689521      -290.8767 
   5   2.0000     -10.643965      -289.6370 
   6   2.0000     -10.642158      -289.5878 
   7   2.0000     -10.637360      -289.4573 
   8   2.0000     -10.620346      -288.9943 
   9   2.0000     -10.613190      -288.7996 
  10   2.0000     -10.599999      -288.4406 
  11   2.0000     -10.596954      -288.3578 
  12   2.0000     -10.595735      -288.3246 
  13   2.0000     -10.595500      -288.3182 
  14   2.0000     -10.590512      -288.1825 
  15   2.0000     -10.590327      -288.1774 
  16   2.0000     -10.588721      -288.1338 
  17   2.0000     -10.587314      -288.0955 
  18   2.0000      -1.197083       -32.5743 
  19   2.0000      -1.138465       -30.9792 
  20   2.0000      -1.127634       -30.6845 
  21   2.0000      -0.990556       -26.9544 
  22   2.0000      -0.978548       -26.6277 
  23   2.0000      -0.904719       -24.6187 
  24   2.0000      -0.899016       -24.4635 
  25   2.0000      -0.881028       -23.9740 
  26   2.0000      -0.866410       -23.5762 
  27   2.0000      -0.815208       -22.1829 
  28   2.0000      -0.771839       -21.0028 
  29   2.0000      -0.751779       -20.4569 
  30   2.0000      -0.725837       -19.7510 
  31   2.0000      -0.707836       -19.2612 
  32   2.0000      -0.687409       -18.7054 
  33   2.0000      -0.646268       -17.5859 
  34   2.0000      -0.620053       -16.8725 
  35   2.0000      -0.605419       -16.4743 
  36   2.0000      -0.591040       -16.0830 
  37   2.0000      -0.572940       -15.5905 
  38   2.0000      -0.551279       -15.0011 
  39   2.0000      -0.548769       -14.9328 
  40   2.0000      -0.542871       -14.7723 
  41   2.0000      -0.527714       -14.3598 
  42   2.0000      -0.524769       -14.2797 
  43   2.0000      -0.519553       -14.1378 
  44   2.0000      -0.515552       -14.0289 
  45   2.0000      -0.501332       -13.6419 
  46   2.0000      -0.488711       -13.2985 
  47   2.0000      -0.479995       -13.0613 
  48   2.0000      -0.475244       -12.9321 
  49   2.0000      -0.464780       -12.6473 
  50   2.0000      -0.444269       -12.0892 
  51   2.0000      -0.443417       -12.0660 
  52   2.0000      -0.432119       -11.7586 
  53   2.0000      -0.430495       -11.7144 
  54   2.0000      -0.425215       -11.5707 
  55   2.0000      -0.413745       -11.2586 
  56   2.0000      -0.361853        -9.8465 
  57   2.0000      -0.347397        -9.4532 
  58   2.0000      -0.330243        -8.9864 
  59   2.0000      -0.309083        -8.4106 
  60   2.0000      -0.305270        -8.3068 
  61   2.0000      -0.287659        -7.8276 
  62   2.0000      -0.240105        -6.5336 
  63   0.0000      -0.034392        -0.9359 
  64   0.0000      -0.000358        -0.0097 
  65   0.0000       0.019039         0.5181 
  66   0.0000       0.027100         0.7374 
  67   0.0000       0.055724         1.5163 
  68   0.0000       0.080465         2.1896 
  69   0.0000       0.090221         2.4550 
  70   0.0000       0.097452         2.6518 
  71   0.0000       0.104010         2.8303 
  72   0.0000       0.109050         2.9674 
  73   0.0000       0.114153         3.1062 
*Only the first 10 virtual orbitals were printed.

                    ********************************
                    * MULLIKEN POPULATION ANALYSIS *
                    ********************************

-----------------------
MULLIKEN ATOMIC CHARGES
-----------------------
   0 N :   -0.040488
   1 C :   -0.022464
   2 C :   -0.295487
   3 C :    0.207154
   4 C :   -0.286784
   5 C :   -0.014558
   6 H :    0.195228
   7 H :    0.151636
   8 N :   -0.260168
   9 H :    0.150389
  10 H :    0.194826
  11 C :   -0.281376
  12 H :    0.159061
  13 H :    0.162966
  14 H :    0.162472
  15 N :   -0.163840
  16 C :   -0.143499
  17 C :    0.316588
  18 H :    0.164613
  19 O :   -0.428944
  20 C :    0.100076
  21 C :   -0.204247
  22 C :   -0.134951
  23 C :   -0.141426
  24 C :   -0.154217
  25 C :   -0.196100
  26 H :    0.157491
  27 H :    0.159676
  28 H :    0.161662
  29 H :    0.159820
  30 H :    0.164889
Sum of atomic charges:    0.0000000

--------------------------------
MULLIKEN REDUCED ORBITAL CHARGES
--------------------------------
  0 N s       :     3.427122  s :     3.427122
      pz      :     1.383519  p :     3.516643
      px      :     1.097212
      py      :     1.035912
      dz2     :     0.009680  d :     0.091196
      dxz     :     0.012709
      dyz     :     0.017097
      dx2y2   :     0.025990
      dxy     :     0.025719
      f0      :     0.000810  f :     0.005527
      f+1     :     0.000707
      f-1     :     0.000594
      f+2     :     0.000649
      f-2     :     0.000667
      f+3     :     0.001044
      f-3     :     0.001055

  1 C s       :     3.157316  s :     3.157316
      pz      :     0.915435  p :     2.733203
      px      :     1.003883
      py      :     0.813884
      dz2     :     0.011415  d :     0.120289
      dxz     :     0.016921
      dyz     :     0.029046
      dx2y2   :     0.027752
      dxy     :     0.035154
      f0      :     0.001413  f :     0.011657
      f+1     :     0.001561
      f-1     :     0.001052
      f+2     :     0.001908
      f-2     :     0.000871
      f+3     :     0.002536
      f-3     :     0.002316

  2 C s       :     3.262620  s :     3.262620
      pz      :     1.049264  p :     2.943175
      px      :     0.905859
      py      :     0.988052
      dz2     :     0.009995  d :     0.082019
      dxz     :     0.014182
      dyz     :     0.008669
      dx2y2   :     0.025716
      dxy     :     0.023457
      f0      :     0.000825  f :     0.007674
      f+1     :     0.001579
      f-1     :     0.000723
      f+2     :     0.000564
      f-2     :     0.000932
      f+3     :     0.001534
      f-3     :     0.001516

  3 C s       :     2.995847  s :     2.995847
      pz      :     0.809851  p :     2.612632
      px      :     0.932543
      py      :     0.870238
      dz2     :     0.022811  d :     0.169888
      dxz     :     0.034928
      dyz     :     0.023326
      dx2y2   :     0.042281
      dxy     :     0.046541
      f0      :     0.001325  f :     0.014479
      f+1     :     0.002512
      f-1     :     0.000858
      f+2     :     0.001899
      f-2     :     0.001692
      f+3     :     0.003176
      f-3     :     0.003017

  4 C s       :     3.259086  s :     3.259086
      pz      :     1.041111  p :     2.940634
      px      :     0.946427
      py      :     0.953096
      dz2     :     0.009133  d :     0.079187
      dxz     :     0.011611
      dyz     :     0.012259
      dx2y2   :     0.021417
      dxy     :     0.024768
      f0      :     0.000975  f :     0.007878
      f+1     :     0.001486
      f-1     :     0.000671
      f+2     :     0.000853
      f-2     :     0.000757
      f+3     :     0.001596
      f-3     :     0.001540

  5 C s       :     3.157589  s :     3.157589
      pz      :     0.912066  p :     2.727813
      px      :     0.869345
      py      :     0.946402
      dz2     :     0.014908  d :     0.117586
      dxz     :     0.025653
      dyz     :     0.014950
      dx2y2   :     0.027315
      dxy     :     0.034760
      f0      :     0.001177  f :     0.011569
      f+1     :     0.001921
      f-1     :     0.001121
      f+2     :     0.000730
      f-2     :     0.002012
      f+3     :     0.002318
      f-3     :     0.002290

  6 H s       :     0.782051  s :     0.782051
      pz      :     0.004640  p :     0.022721
      px      :     0.009397
      py      :     0.008684

  7 H s       :     0.824248  s :     0.824248
      pz      :     0.005051  p :     0.024116
      px      :     0.004099
      py      :     0.014966

  8 N s       :     3.529307  s :     3.529307
      pz      :     1.323631  p :     3.649382
      px      :     1.256329
      py      :     1.069422
      dz2     :     0.009318  d :     0.075870
      dxz     :     0.011983
      dyz     :     0.011214
      dx2y2   :     0.027588
      dxy     :     0.015767
      f0      :     0.000540  f :     0.005610
      f+1     :     0.000621
      f-1     :     0.000664
      f+2     :     0.000712
      f-2     :     0.000383
      f+3     :     0.001358
      f-3     :     0.001332

  9 H s       :     0.826238  s :     0.826238
      pz      :     0.005353  p :     0.023373
      px      :     0.008361
      py      :     0.009658

 10 H s       :     0.782456  s :     0.782456
      pz      :     0.004078  p :     0.022718
      px      :     0.003786
      py      :     0.014855

 11 C s       :     3.286084  s :     3.286084
      pz      :     1.035196  p :     2.912914
      px      :     0.800075
      py      :     1.077644
      dz2     :     0.021653  d :     0.075882
      dxz     :     0.015479
      dyz     :     0.007654
      dx2y2   :     0.012827
      dxy     :     0.018269
      f0      :     0.001245  f :     0.006496
      f+1     :     0.001290
      f-1     :     0.000259
      f+2     :     0.000772
      f-2     :     0.000613
      f+3     :     0.001302
      f-3     :     0.001015

 12 H s       :     0.819267  s :     0.819267
      pz      :     0.014226  p :     0.021673
      px      :     0.003071
      py      :     0.004376

 13 H s       :     0.815095  s :     0.815095
      pz      :     0.004111  p :     0.021938
      px      :     0.008916
      py      :     0.008912

 14 H s       :     0.815816  s :     0.815816
      pz      :     0.005524  p :     0.021712
      px      :     0.004839
      py      :     0.011348

 15 N s       :     3.608822  s :     3.608822
      pz      :     1.068407  p :     3.463069
      px      :     1.292774
      py      :     1.101888
      dz2     :     0.009851  d :     0.085966
      dxz     :     0.016673
      dyz     :     0.016811
      dx2y2   :     0.025853
      dxy     :     0.016779
      f0      :     0.000561  f :     0.005982
      f+1     :     0.000568
      f-1     :     0.000614
      f+2     :     0.001067
      f-2     :     0.000359
      f+3     :     0.001470
      f-3     :     0.001344

 16 C s       :     3.214932  s :     3.214932
      pz      :     0.977657  p :     2.815415
      px      :     0.875031
      py      :     0.962726
      dz2     :     0.009824  d :     0.101841
      dxz     :     0.020524
      dyz     :     0.007871
      dx2y2   :     0.028782
      dxy     :     0.034841
      f0      :     0.001292  f :     0.011311
      f+1     :     0.002086
      f-1     :     0.000745
      f+2     :     0.001177
      f-2     :     0.001183
      f+3     :     0.002548
      f-3     :     0.002281

 17 C s       :     3.147842  s :     3.147842
      pz      :     0.764720  p :     2.308524
      px      :     0.778634
      py      :     0.765170
      dz2     :     0.051423  d :     0.208520
      dxz     :     0.049902
      dyz     :     0.059771
      dx2y2   :     0.022737
      dxy     :     0.024687
      f0      :     0.004743  f :     0.018526
      f+1     :     0.003092
      f-1     :     0.003736
      f+2     :     0.001972
      f-2     :     0.002856
      f+3     :     0.001107
      f-3     :     0.001020

 18 H s       :     0.812255  s :     0.812255
      pz      :     0.004982  p :     0.023132
      px      :     0.003315
      py      :     0.014835

 19 O s       :     3.812988  s :     3.812988
      pz      :     1.414110  p :     4.582311
      px      :     1.563483
      py      :     1.604718
      dz2     :     0.010643  d :     0.031726
      dxz     :     0.009262
      dyz     :     0.008199
      dx2y2   :     0.001791
      dxy     :     0.001831
      f0      :     0.000563  f :     0.001919
      f+1     :     0.000488
      f-1     :     0.000386
      f+2     :     0.000225
      f-2     :     0.000217
      f+3     :     0.000014
      f-3     :     0.000025

 20 C s       :     3.161989  s :     3.161989
      pz      :     0.802200  p :     2.607284
      px      :     0.903234
      py      :     0.901849
      dz2     :     0.027588  d :     0.120232
      dxz     :     0.029347
      dyz     :     0.031816
      dx2y2   :     0.019410
      dxy     :     0.012071
      f0      :     0.002077  f :     0.010419
      f+1     :     0.001673
      f-1     :     0.002058
      f+2     :     0.000510
      f-2     :     0.001653
      f+3     :     0.001072
      f-3     :     0.001377

 21 C s       :     3.235850  s :     3.235850
      pz      :     1.022784  p :     2.868529
      px      :     0.914752
      py      :     0.930993
      dz2     :     0.024826  d :     0.091896
      dxz     :     0.016243
      dyz     :     0.017442
      dx2y2   :     0.021924
      dxy     :     0.011462
      f0      :     0.001455  f :     0.007972
      f+1     :     0.000991
      f-1     :     0.001090
      f+2     :     0.000788
      f-2     :     0.001280
      f+3     :     0.000972
      f-3     :     0.001397

 22 C s       :     3.181915  s :     3.181915
      pz      :     0.907308  p :     2.857373
      px      :     0.970011
      py      :     0.980054
      dz2     :     0.025168  d :     0.087809
      dxz     :     0.022317
      dyz     :     0.023120
      dx2y2   :     0.006739
      dxy     :     0.010466
      f0      :     0.001644  f :     0.007853
      f+1     :     0.001373
      f-1     :     0.001571
      f+2     :     0.000920
      f-2     :     0.001005
      f+3     :     0.000692
      f-3     :     0.000647

 23 C s       :     3.200645  s :     3.200645
      pz      :     0.962914  p :     2.843731
      px      :     0.933623
      py      :     0.947194
      dz2     :     0.018983  d :     0.089235
      dxz     :     0.020093
      dyz     :     0.024896
      dx2y2   :     0.015397
      dxy     :     0.009866
      f0      :     0.001338  f :     0.007814
      f+1     :     0.001325
      f-1     :     0.001545
      f+2     :     0.000300
      f-2     :     0.001214
      f+3     :     0.000868
      f-3     :     0.001224

 24 C s       :     3.191144  s :     3.191144
      pz      :     0.984840  p :     2.869016
      px      :     0.945042
      py      :     0.939134
      dz2     :     0.021873  d :     0.086208
      dxz     :     0.014733
      dyz     :     0.018120
      dx2y2   :     0.019402
      dxy     :     0.012080
      f0      :     0.001408  f :     0.007848
      f+1     :     0.000977
      f-1     :     0.001099
      f+2     :     0.000772
      f-2     :     0.001224
      f+3     :     0.000958
      f-3     :     0.001410

 25 C s       :     3.245380  s :     3.245380
      pz      :     0.911542  p :     2.848768
      px      :     0.959558
      py      :     0.977668
      dz2     :     0.027269  d :     0.093889
      dxz     :     0.024364
      dyz     :     0.022994
      dx2y2   :     0.007189
      dxy     :     0.012073
      f0      :     0.001695  f :     0.008063
      f+1     :     0.001397
      f-1     :     0.001670
      f+2     :     0.000960
      f-2     :     0.001005
      f+3     :     0.000686
      f-3     :     0.000650

 26 H s       :     0.819320  s :     0.819320
      pz      :     0.014401  p :     0.023189
      px      :     0.004631
      py      :     0.004157

 27 H s       :     0.817443  s :     0.817443
      pz      :     0.003816  p :     0.022881
      px      :     0.008727
      py      :     0.010338

 28 H s       :     0.815592  s :     0.815592
      pz      :     0.009876  p :     0.022746
      px      :     0.005543
      py      :     0.007327

 29 H s       :     0.817283  s :     0.817283
      pz      :     0.013919  p :     0.022896
      px      :     0.004770
      py      :     0.004208

 30 H s       :     0.811756  s :     0.811756
      pz      :     0.004088  p :     0.023355
      px      :     0.008816
      py      :     0.010451


                     *******************************
                     * LOEWDIN POPULATION ANALYSIS *
                     *******************************

----------------------
LOEWDIN ATOMIC CHARGES
----------------------
   0 N :    0.225265
   1 C :   -0.129034
   2 C :   -0.143567
   3 C :   -0.258534
   4 C :   -0.130338
   5 C :   -0.131348
   6 H :    0.163512
   7 H :    0.153325
   8 N :   -0.034574
   9 H :    0.156860
  10 H :    0.163712
  11 C :   -0.231130
  12 H :    0.126262
  13 H :    0.132097
  14 H :    0.131019
  15 N :    0.041650
  16 C :   -0.243692
  17 C :   -0.267203
  18 H :    0.144665
  19 O :    0.068974
  20 C :   -0.137305
  21 C :   -0.085144
  22 C :   -0.138920
  23 C :   -0.122009
  24 C :   -0.139944
  25 C :   -0.087433
  26 H :    0.155936
  27 H :    0.152199
  28 H :    0.153023
  29 H :    0.152413
  30 H :    0.159266

-------------------------------
LOEWDIN REDUCED ORBITAL CHARGES
-------------------------------
  0 N s       :     2.854033  s :     2.854033
      pz      :     1.238551  p :     3.570299
      px      :     1.158594
      py      :     1.173154
      dz2     :     0.030506  d :     0.327923
      dxz     :     0.039615
      dyz     :     0.057425
      dx2y2   :     0.101290
      dxy     :     0.099088
      f0      :     0.001655  f :     0.022480
      f+1     :     0.002323
      f-1     :     0.002390
      f+2     :     0.002388
      f-2     :     0.003137
      f+3     :     0.005384
      f-3     :     0.005203

  1 C s       :     2.761257  s :     2.761257
      pz      :     0.874201  p :     2.819363
      px      :     1.037246
      py      :     0.907915
      dz2     :     0.046717  d :     0.484905
      dxz     :     0.053941
      dyz     :     0.098058
      dx2y2   :     0.116441
      dxy     :     0.169748
      f0      :     0.005894  f :     0.063510
      f+1     :     0.004699
      f-1     :     0.005762
      f+2     :     0.012529
      f-2     :     0.004870
      f+3     :     0.015760
      f-3     :     0.013995

  2 C s       :     2.760366  s :     2.760366
      pz      :     0.960850  p :     2.987245
      px      :     1.032566
      py      :     0.993829
      dz2     :     0.036453  d :     0.354520
      dxz     :     0.060369
      dyz     :     0.028051
      dx2y2   :     0.130582
      dxy     :     0.099064
      f0      :     0.003286  f :     0.041436
      f+1     :     0.004927
      f-1     :     0.003348
      f+2     :     0.004248
      f-2     :     0.006262
      f+3     :     0.010025
      f-3     :     0.009341

  3 C s       :     2.717553  s :     2.717553
      pz      :     0.789924  p :     2.781557
      px      :     0.964460
      py      :     1.027172
      dz2     :     0.082751  d :     0.678916
      dxz     :     0.131448
      dyz     :     0.083104
      dx2y2   :     0.202117
      dxy     :     0.179496
      f0      :     0.005395  f :     0.080509
      f+1     :     0.008804
      f-1     :     0.004995
      f+2     :     0.012728
      f-2     :     0.010049
      f+3     :     0.019266
      f-3     :     0.019273

  4 C s       :     2.760043  s :     2.760043
      pz      :     0.949733  p :     2.970163
      px      :     1.026948
      py      :     0.993481
      dz2     :     0.033990  d :     0.358602
      dxz     :     0.044532
      dyz     :     0.049876
      dx2y2   :     0.094033
      dxy     :     0.136171
      f0      :     0.003580  f :     0.041530
      f+1     :     0.004522
      f-1     :     0.003342
      f+2     :     0.006333
      f-2     :     0.004052
      f+3     :     0.009598
      f-3     :     0.010103

  5 C s       :     2.760922  s :     2.760922
      pz      :     0.879578  p :     2.828122
      px      :     1.000082
      py      :     0.948463
      dz2     :     0.057044  d :     0.478913
      dxz     :     0.095788
      dyz     :     0.046322
      dx2y2   :     0.142713
      dxy     :     0.137047
      f0      :     0.005036  f :     0.063390
      f+1     :     0.005873
      f-1     :     0.006050
      f+2     :     0.005545
      f-2     :     0.012373
      f+3     :     0.014076
      f-3     :     0.014438

  6 H s       :     0.775446  s :     0.775446
      pz      :     0.013613  p :     0.061042
      px      :     0.024536
      py      :     0.022892

  7 H s       :     0.783279  s :     0.783279
      pz      :     0.014626  p :     0.063396
      px      :     0.011968
      py      :     0.036802

  8 N s       :     3.075825  s :     3.075825
      pz      :     1.229530  p :     3.671101
      px      :     1.287415
      py      :     1.154156
      dz2     :     0.027098  d :     0.261852
      dxz     :     0.030342
      dyz     :     0.036809
      dx2y2   :     0.094037
      dxy     :     0.073567
      f0      :     0.001922  f :     0.025796
      f+1     :     0.001622
      f-1     :     0.002377
      f+2     :     0.003820
      f-2     :     0.001571
      f+3     :     0.006923
      f-3     :     0.007561

  9 H s       :     0.781960  s :     0.781960
      pz      :     0.015169  p :     0.061180
      px      :     0.021220
      py      :     0.024791

 10 H s       :     0.775107  s :     0.775107
      pz      :     0.012337  p :     0.061181
      px      :     0.011100
      py      :     0.037744

 11 C s       :     2.830926  s :     2.830926
      pz      :     1.063430  p :     3.050335
      px      :     0.903821
      py      :     1.083085
      dz2     :     0.088918  d :     0.310552
      dxz     :     0.060314
      dyz     :     0.027795
      dx2y2   :     0.054066
      dxy     :     0.079461
      f0      :     0.004310  f :     0.039317
      f+1     :     0.007684
      f-1     :     0.001336
      f+2     :     0.007779
      f-2     :     0.005650
      f+3     :     0.006967
      f-3     :     0.005592

 12 H s       :     0.811031  s :     0.811031
      pz      :     0.038953  p :     0.062708
      px      :     0.009913
      py      :     0.013841

 13 H s       :     0.805081  s :     0.805081
      pz      :     0.013364  p :     0.062823
      px      :     0.022824
      py      :     0.026635

 14 H s       :     0.806230  s :     0.806230
      pz      :     0.017506  p :     0.062751
      px      :     0.013169
      py      :     0.032075

 15 N s       :     3.079519  s :     3.079519
      pz      :     1.008011  p :     3.547729
      px      :     1.346754
      py      :     1.192964
      dz2     :     0.030184  d :     0.303469
      dxz     :     0.039122
      dyz     :     0.052968
      dx2y2   :     0.097784
      dxy     :     0.083411
      f0      :     0.001757  f :     0.027634
      f+1     :     0.001825
      f-1     :     0.002237
      f+2     :     0.005494
      f-2     :     0.001382
      f+3     :     0.007284
      f-3     :     0.007654

 16 C s       :     2.803963  s :     2.803963
      pz      :     0.905607  p :     2.922950
      px      :     1.015574
      py      :     1.001770
      dz2     :     0.041333  d :     0.456808
      dxz     :     0.080227
      dyz     :     0.032233
      dx2y2   :     0.155830
      dxy     :     0.147185
      f0      :     0.004841  f :     0.059971
      f+1     :     0.007834
      f-1     :     0.003044
      f+2     :     0.006635
      f-2     :     0.007359
      f+3     :     0.016066
      f-3     :     0.014193

 17 C s       :     2.754948  s :     2.754948
      pz      :     0.957279  p :     2.636260
      px      :     0.850181
      py      :     0.828799
      dz2     :     0.212055  d :     0.763485
      dxz     :     0.191005
      dyz     :     0.194140
      dx2y2   :     0.074023
      dxy     :     0.092262
      f0      :     0.030568  f :     0.112510
      f+1     :     0.018727
      f-1     :     0.021389
      f+2     :     0.013025
      f-2     :     0.017283
      f+3     :     0.006051
      f-3     :     0.005468

 18 H s       :     0.793920  s :     0.793920
      pz      :     0.014617  p :     0.061415
      px      :     0.009714
      py      :     0.037084

 19 O s       :     3.395374  s :     3.395374
      pz      :     1.504111  p :     4.461749
      px      :     1.483291
      py      :     1.474346
      dz2     :     0.025282  d :     0.067928
      dxz     :     0.021279
      dyz     :     0.014482
      dx2y2   :     0.003290
      dxy     :     0.003594
      f0      :     0.001820  f :     0.005976
      f+1     :     0.001834
      f-1     :     0.000980
      f+2     :     0.000628
      f-2     :     0.000606
      f+3     :     0.000045
      f-3     :     0.000063

 20 C s       :     2.705175  s :     2.705175
      pz      :     1.002373  p :     2.884157
      px      :     0.929616
      py      :     0.952168
      dz2     :     0.119147  d :     0.492415
      dxz     :     0.108615
      dyz     :     0.137505
      dx2y2   :     0.062167
      dxy     :     0.064982
      f0      :     0.012841  f :     0.055558
      f+1     :     0.008643
      f-1     :     0.011050
      f+2     :     0.003344
      f-2     :     0.009607
      f+3     :     0.005049
      f-3     :     0.005024

 21 C s       :     2.755750  s :     2.755750
      pz      :     1.009260  p :     2.898223
      px      :     0.921848
      py      :     0.967115
      dz2     :     0.108521  d :     0.387653
      dxz     :     0.065147
      dyz     :     0.077466
      dx2y2   :     0.073333
      dxy     :     0.063186
      f0      :     0.008220  f :     0.043519
      f+1     :     0.005023
      f-1     :     0.006887
      f+2     :     0.005340
      f-2     :     0.008072
      f+3     :     0.005211
      f-3     :     0.004768

 22 C s       :     2.762087  s :     2.762087
      pz      :     1.063196  p :     2.946397
      px      :     0.928810
      py      :     0.954391
      dz2     :     0.134459  d :     0.387036
      dxz     :     0.086515
      dyz     :     0.098930
      dx2y2   :     0.016556
      dxy     :     0.050576
      f0      :     0.010842  f :     0.043400
      f+1     :     0.006534
      f-1     :     0.008975
      f+2     :     0.006209
      f-2     :     0.006786
      f+3     :     0.002500
      f-3     :     0.001553

 23 C s       :     2.765374  s :     2.765374
      pz      :     1.029438  p :     2.920903
      px      :     0.930755
      py      :     0.960711
      dz2     :     0.084342  d :     0.392214
      dxz     :     0.090954
      dyz     :     0.118969
      dx2y2   :     0.051147
      dxy     :     0.046802
      f0      :     0.009817  f :     0.043518
      f+1     :     0.007265
      f-1     :     0.008447
      f+2     :     0.001608
      f-2     :     0.006949
      f+3     :     0.004631
      f-3     :     0.004801

 24 C s       :     2.762034  s :     2.762034
      pz      :     1.000425  p :     2.948180
      px      :     0.955954
      py      :     0.991801
      dz2     :     0.107879  d :     0.386359
      dxz     :     0.065814
      dyz     :     0.080600
      dx2y2   :     0.067466
      dxy     :     0.064600
      f0      :     0.008258  f :     0.043371
      f+1     :     0.004981
      f-1     :     0.006861
      f+2     :     0.005108
      f-2     :     0.008347
      f+3     :     0.005216
      f-3     :     0.004600

 25 C s       :     2.755811  s :     2.755811
      pz      :     1.046635  p :     2.897506
      px      :     0.909239
      py      :     0.941632
      dz2     :     0.129656  d :     0.390484
      dxz     :     0.090162
      dyz     :     0.099884
      dx2y2   :     0.018351
      dxy     :     0.052432
      f0      :     0.010615  f :     0.043631
      f+1     :     0.006697
      f-1     :     0.008904
      f+2     :     0.006599
      f-2     :     0.006674
      f+3     :     0.002502
      f-3     :     0.001640

 26 H s       :     0.783267  s :     0.783267
      pz      :     0.035345  p :     0.060797
      px      :     0.013262
      py      :     0.012191

 27 H s       :     0.788045  s :     0.788045
      pz      :     0.011417  p :     0.059756
      px      :     0.022416
      py      :     0.025924

 28 H s       :     0.787426  s :     0.787426
      pz      :     0.024983  p :     0.059551
      px      :     0.015260
      py      :     0.019308

 29 H s       :     0.787770  s :     0.787770
      pz      :     0.033784  p :     0.059817
      px      :     0.013680
      py      :     0.012353

 30 H s       :     0.779756  s :     0.779756
      pz      :     0.011686  p :     0.060979
      px      :     0.022817
      py      :     0.026475


                      *****************************
                      * MAYER POPULATION ANALYSIS *
                      *****************************

  NA   - Mulliken gross atomic population
  ZA   - Total nuclear charge
  QA   - Mulliken gross atomic charge
  VA   - Mayer's total valence
  BVA  - Mayer's bonded valence
  FA   - Mayer's free valence

  ATOM       NA         ZA         QA         VA         BVA        FA
  0 N      7.0405     7.0000    -0.0405     3.3433     3.3433     0.0000
  1 C      6.0225     6.0000    -0.0225     3.8994     3.8994     0.0000
  2 C      6.2955     6.0000    -0.2955     3.9046     3.9046     0.0000
  3 C      5.7928     6.0000     0.2072     4.0782     4.0782     0.0000
  4 C      6.2868     6.0000    -0.2868     3.9662     3.9662    -0.0000
  5 C      6.0146     6.0000    -0.0146     3.8879     3.8879    -0.0000
  6 H      0.8048     1.0000     0.1952     0.9560     0.9560     0.0000
  7 H      0.8484     1.0000     0.1516     1.0226     1.0226     0.0000
  8 N      7.2602     7.0000    -0.2602     2.7657     2.7657    -0.0000
  9 H      0.8496     1.0000     0.1504     0.9983     0.9983    -0.0000
 10 H      0.8052     1.0000     0.1948     0.9558     0.9558     0.0000
 11 C      6.2814     6.0000    -0.2814     3.8089     3.8089    -0.0000
 12 H      0.8409     1.0000     0.1591     0.9536     0.9536    -0.0000
 13 H      0.8370     1.0000     0.1630     0.9594     0.9594    -0.0000
 14 H      0.8375     1.0000     0.1625     0.9562     0.9562    -0.0000
 15 N      7.1638     7.0000    -0.1638     2.9293     2.9293     0.0000
 16 C      6.1435     6.0000    -0.1435     3.9508     3.9508     0.0000
 17 C      5.6834     6.0000     0.3166     3.9147     3.9147     0.0000
 18 H      0.8354     1.0000     0.1646     0.9629     0.9629     0.0000
 19 O      8.4289     8.0000    -0.4289     2.0172     2.0172     0.0000
 20 C      5.8999     6.0000     0.1001     3.4983     3.4983     0.0000
 21 C      6.2042     6.0000    -0.2042     3.9366     3.9366    -0.0000
 22 C      6.1350     6.0000    -0.1350     3.8699     3.8699     0.0000
 23 C      6.1414     6.0000    -0.1414     3.9058     3.9058    -0.0000
 24 C      6.1542     6.0000    -0.1542     3.8862     3.8862     0.0000
 25 C      6.1961     6.0000    -0.1961     3.9150     3.9150     0.0000
 26 H      0.8425     1.0000     0.1575     0.9851     0.9851    -0.0000
 27 H      0.8403     1.0000     0.1597     0.9639     0.9639     0.0000
 28 H      0.8383     1.0000     0.1617     0.9622     0.9622    -0.0000
 29 H      0.8402     1.0000     0.1598     0.9638     0.9638     0.0000
 30 H      0.8351     1.0000     0.1649     0.9719     0.9719     0.0000

  Mayer bond orders larger than 0.100000
B(  0-N ,  1-C ) :   1.2115 B(  0-N ,  5-C ) :   1.1835 B(  0-N , 11-C ) :   0.8906 
B(  1-C ,  2-C ) :   1.6455 B(  1-C ,  6-H ) :   0.9307 B(  2-C ,  3-C ) :   1.1387 
B(  2-C ,  7-H ) :   0.9569 B(  3-C ,  4-C ) :   1.1821 B(  3-C ,  8-N ) :   1.6302 
B(  4-C ,  5-C ) :   1.6622 B(  4-C ,  9-H ) :   0.9636 B(  5-C , 10-H ) :   0.9402 
B(  8-N , 15-N ) :   0.9271 B( 11-C , 12-H ) :   0.9634 B( 11-C , 13-H ) :   0.9643 
B( 11-C , 14-H ) :   0.9646 B( 15-N , 16-C ) :   1.8872 B( 16-C , 17-C ) :   0.9777 
B( 16-C , 18-H ) :   0.9657 B( 17-C , 19-O ) :   1.9263 B( 17-C , 20-C ) :   0.9587 
B( 20-C , 21-C ) :   1.3309 B( 20-C , 25-C ) :   1.3426 B( 21-C , 22-C ) :   1.4373 
B( 21-C , 26-H ) :   0.9650 B( 22-C , 23-C ) :   1.3899 B( 22-C , 27-H ) :   0.9757 
B( 23-C , 24-C ) :   1.4024 B( 23-C , 28-H ) :   0.9696 B( 24-C , 25-C ) :   1.4320 
B( 24-C , 29-H ) :   0.9735 B( 25-C , 30-H ) :   0.9636 

-------
TIMINGS
-------

Total SCF time: 0 days 0 hours 1 min 41 sec 

Total time                  ....     101.870 sec
Sum of individual times     ....     101.917 sec  (100.0%)

SCF preparation             ....       0.583 sec  (  0.6%)
Fock matrix formation       ....      98.219 sec  ( 96.4%)
  Startup                   ....       0.076 sec  (  0.1% of F)
  Split-RI-J                ....       7.307 sec  (  7.4% of F)
  Chain of spheres X        ....      72.961 sec  ( 74.3% of F)
  XC integration            ....       9.660 sec  (  9.8% of F)
    XC Preparation          ....       0.000 sec  (  0.0% of XC)
    Basis function eval.    ....       1.982 sec  ( 20.5% of XC)
    Density eval.           ....       3.057 sec  ( 31.7% of XC)
    XC-Functional eval.     ....       0.091 sec  (  0.9% of XC)
    XC-Potential eval.      ....       3.887 sec  ( 40.2% of XC)
  CPCM terms                ....       8.006 sec  (  8.2% of F)
Diagonalization             ....       0.000 sec  (  0.0%)
Density matrix formation    ....       0.227 sec  (  0.2%)
Total Energy calculation    ....       0.146 sec  (  0.1%)
Population analysis         ....       0.151 sec  (  0.1%)
Orbital Transformation      ....       0.375 sec  (  0.4%)
Orbital Orthonormalization  ....       0.000 sec  (  0.0%)
DIIS solution               ....       1.246 sec  (  1.2%)
SOSCF solution              ....       0.958 sec  (  0.9%)
Finished LeanSCF after 102.1 sec

Maximum memory used throughout the entire LEANSCF-calculation: 86.8 MB


           ************************************************************
           *        Program running with 8 parallel MPI-processes     *
           *              working on a common directory               *
           ************************************************************

------------------------------------------------------------------------------
                         ORCA PROPERTY INTEGRAL CALCULATIONS
------------------------------------------------------------------------------

GBWName                                   ... orca.gbw
Number of atoms                           ...     31
Number of basis functions                 ...    636
Max core memory                           ...   1024 MB

Dipole integrals                          ... YES
Quadrupole integrals                      ...  NO
Linear momentum integrals                 ... YES
Angular momentum integrals                ... YES
Higher moments length integrals           ...  NO
Higher moments velocity integrals         ...  NO
Kinetic energy integrals                  ...  NO
GIAO right hand sides                     ...  NO
GIAO dipole derivative integrals          ...  NO
SOC integrals                             ...  NO
EPR diamagnetic integrals (GIAO)          ...  NO
EPR gauge integrals                       ...  NO
Field gradient integrals                  ...  NO (   0 nuclei)
Spin-dipole/Fermi contact integrals       ...  NO (   0 nuclei)
Contact density integrals                 ...  NO (   0 nuclei)
Nucleus-orbit integrals                   ...  NO (   0 nuclei)
Geometric perturbations                   ...  NO (  31 nuclei)

Choice of electric origin   ... Center of mass
Position of electric origin ... ( -0.0000, -0.0000,  0.0000) 
Choice of magnetic origin   ... GIAO
Position of magnetic origin ... (  0.0000,  0.0000,  0.0000) 

Calculating integrals                     ... Electric Dipole (Length)     done (  0.0 sec)
Calculating integrals                     ... Linear Momentum              done (  0.1 sec)
Calculating integrals                     ... Angular Momentum  (ElOri)    done (  0.1 sec)

Property integrals calculated in   0.3 sec

Maximum memory used throughout the entire PROPINT-calculation: 55.8 MB


           ************************************************************
           *        Program running with 8 parallel MPI-processes     *
           *              working on a common directory               *
           ************************************************************
------------------------------------------------------------------------------
                          ORCA TD-DFT CALCULATION
------------------------------------------------------------------------------

Input orbitals are from        ... orca.gbw
CI-vector output               ... orca.cis
Solver                         ... FN-2001
Tamm-Dancoff approximation     ... deactivated
RPA-Integral strategy          ... AO-integrals
Integral handling              ... AO integral Direct
Max. core memory used          ... 512 MB
Reference state                ... RHF
Generation of triplets         ... off
Follow IRoot                   ... off
Number of operators            ... 1
Orbital ranges used for CIS calculation:
 Operator 0:  Orbitals  18... 62  to  63...635
XAS localization array:
 Operator 0:  Orbitals  -1... -1

-------------------
XC-INTEGRATION GRID
-------------------

General Integration Accuracy     IntAcc      ... 3.467
Radial Grid Type                 RadialGrid  ... OptM3 with GC (2021)
Angular Grid (max. ang.)         AngularGrid ... 1 (Lebedev-50)
Angular grid pruning method      GridPruning ... 4 (adaptive)
Weight generation scheme         WeightScheme... mBecke (2022)
Basis function cutoff            BFCut       ... 1.0000e-11
Integration weight cutoff        WCut        ... 1.0000e-14
Partially contracted basis set               ... off
Rotationally invariant grid construction     ... off
Angular grids for H and He will be reduced by one unit

Total number of grid points                  ...    21965
Total number of batches                      ...      358
Average number of points per batch           ...       61
Average number of grid points per atom       ...      709

---------------------
COSX-INTEGRATION GRID
---------------------

General Integration Accuracy     IntAcc      ... 3.067
Radial Grid Type                 RadialGrid  ... OptM3 with GC (2021)
Angular Grid (max. ang.)         AngularGrid ... 1 (Lebedev-50)
Angular grid pruning method      GridPruning ... 4 (adaptive)
Weight generation scheme         WeightScheme... mBecke (2022)
Basis function cutoff            BFCut       ... 1.0000e-11
Integration weight cutoff        WCut        ... 1.0000e-14
Partially contracted basis set               ... on
Rotationally invariant grid construction     ... off
Angular grids for H and He will be reduced by one unit

Total number of grid points                  ...    10110
Total number of batches                      ...       99
Average number of points per batch           ...      102
Average number of grid points per atom       ...      326

---------------
TD-DFT XC SETUP
---------------

DFT calculation                         ... on
Name of the grid file                   ... orca.grid_cis.tmp
RI-approximation                        ... on
Aux-basis dimension                     ... 0
Exchange functional (TD-DFT)            ... B88
   X-Alpha parameter    XAlpha (TD-DFT) ...  0.666667
   Becke's b parameter  XBeta (TD-DFT)  ...  0.004200
Correlation functional (TD-DFT)         ... LYP
Hybrid DFT                              ... on
   Exchange mixing (TD-DFT)             ...  0.500
   GGA exch. scaling (TD-DFT)           ...  0.500
   GGA corr. scaling (TD-DFT)           ...  1.000

Building densities             ... done
Calculating rho(r) on the grid ... done
Building xc-kernel on the grid ... done
                    *** TD-DFT CALCULATION INITIALIZED ***

---------------------------------
    LR-CPCM (non-equilibrium)
---------------------------------

Setting up LR-CPCM             ... done

-------------------
RPA-DIAGONALIZATION
-------------------

Dimension of the (A+B)(A-B) eigenvalue problem ...  25785
Number of roots to be determined               ...     40
Maximum size of the expansion space            ...   1200
Convergence tolerance for the residual         ...    2.500e-07
Convergence tolerance for the energies         ...    2.500e-07
Orthogonality tolerance                        ...    1.000e-14
Constructing the preconditioner                ... o.k.
Building the initial guess                     ... o.k.
Number of trial vectors determined             ...   1200


                       ****Iteration    0****
   Time for iteration     :  TOTAL=164.8 TRAFO=3.1 RIJ=10.5 COSX=75.6 XC=36.2 CPCM=38.2
   Size of expansion space: 120
   Lowest Energy          :     0.134646428279
   Maximum Energy change  :     0.309587365268 (vector 39)
   Maximum residual norm  :     0.042280967189

                       ****Iteration    1****
   Time for iteration     :  TOTAL=56.7 TRAFO=0.8 RIJ=3.9 COSX=28.1 XC=10.6 CPCM=13.0
   Size of expansion space: 160
   Lowest Energy          :     0.129003621832
   Maximum Energy change  :     0.011428795612 (vector 6)
   Maximum residual norm  :     0.004781757340

                       ****Iteration    2****
   Time for iteration     :  TOTAL=57.1 TRAFO=0.7 RIJ=3.8 COSX=28.9 XC=10.2 CPCM=13.2
   Size of expansion space: 200
   Lowest Energy          :     0.127662643672
   Maximum Energy change  :     0.002668331421 (vector 30)
   Maximum residual norm  :     0.001155113232

                       ****Iteration    3****
   Time for iteration     :  TOTAL=57.3 TRAFO=0.8 RIJ=3.8 COSX=29.0 XC=10.3 CPCM=13.1
   Size of expansion space: 240
   Lowest Energy          :     0.127431836064
   Maximum Energy change  :     0.001531007843 (vector 39)
   Maximum residual norm  :     0.000938339923

                       ****Iteration    4****
   Time for iteration     :  TOTAL=57.7 TRAFO=0.8 RIJ=3.9 COSX=29.0 XC=10.5 CPCM=13.2
   Size of expansion space: 280
   Lowest Energy          :     0.127418339473
   Maximum Energy change  :     0.000977289311 (vector 39)
   Maximum residual norm  :     0.000442051754

                       ****Iteration    5****
   Time for iteration     :  TOTAL=57.1 TRAFO=0.7 RIJ=4.0 COSX=28.7 XC=10.3 CPCM=13.0
   Size of expansion space: 320
   Lowest Energy          :     0.127411745690
   Maximum Energy change  :     0.000313237906 (vector 39)
   Maximum residual norm  :     0.000100278672

                       ****Iteration    6****
   Time for iteration     :  TOTAL=57.6 TRAFO=0.7 RIJ=4.2 COSX=28.6 XC=10.7 CPCM=13.0
   Size of expansion space: 360
   Lowest Energy          :     0.127411495938
   Maximum Energy change  :     0.000078149977 (vector 39)
   Maximum residual norm  :     0.000036510946

                       ****Iteration    7****
   Time for iteration     :  TOTAL=58.0 TRAFO=0.7 RIJ=4.1 COSX=28.9 XC=11.1 CPCM=12.8
   Size of expansion space: 400
   Lowest Energy          :     0.127411431852
   Maximum Energy change  :     0.000017977861 (vector 39)
   Maximum residual norm  :     0.000006598029

                       ****Iteration    8****
   Time for iteration     :  TOTAL=58.4 TRAFO=0.7 RIJ=4.2 COSX=28.9 XC=11.5 CPCM=12.9
   Size of expansion space: 440
   Lowest Energy          :     0.127411429216
   Maximum Energy change  :     0.000003883726 (vector 39)
   Maximum residual norm  :     0.000001679141

                       ****Iteration    9****
   Time for iteration     :  TOTAL=58.5 TRAFO=0.7 RIJ=4.3 COSX=28.2 XC=12.2 CPCM=12.8
   Size of expansion space: 480
   Lowest Energy          :     0.127411428793
   Maximum Energy change  :     0.000000755681 (vector 39)
   Maximum residual norm  :     0.000000318228

                       ****Iteration   10****
   Time for iteration     :  TOTAL=58.4 TRAFO=0.8 RIJ=4.4 COSX=27.5 XC=12.6 CPCM=12.8
   Size of expansion space: 520
   Lowest Energy          :     0.127411428763
   Maximum Energy change  :     0.000000164780 (vector 39)

         *** CONVERGENCE OF ENERGIES REACHED ***

Storing the converged CI vectors               ... orca.cis1

                 *** DAVIDSON DONE ***

Total time for solving the RPA problem:   773.365sec

--------------------------------
TD-DFT EXCITED STATES (SINGLETS)
--------------------------------

the weight of the individual excitations are printed if larger than 1.0e-02

STATE  1:  E=   0.127411 au      3.467 eV    27963.6 cm**-1 <S**2> =   0.000000 Mult 1
    57a ->  63a  :     0.044984 
    61a ->  63a  :     0.135960 
    61a ->  67a  :     0.011349 
    62a ->  63a  :     0.740019 

STATE  2:  E=   0.142586 au      3.880 eV    31294.0 cm**-1 <S**2> =   0.000000 Mult 1
    56a ->  63a  :     0.027907 
    57a ->  63a  :     0.031937 
    59a ->  63a  :     0.075206 
    61a ->  63a  :     0.533094 
    61a ->  64a  :     0.029305 
    61a ->  67a  :     0.043275 
    62a ->  63a  :     0.205602 

STATE  3:  E=   0.162276 au      4.416 eV    35615.4 cm**-1 <S**2> =   0.000000 Mult 1
    56a ->  63a  :     0.027527 
    57a ->  63a  :     0.169551 
    59a ->  63a  :     0.021842 
    59a ->  64a  :     0.020353 
    60a ->  63a  :     0.014643 
    61a ->  63a  :     0.017803 
    61a ->  64a  :     0.115692 
    61a ->  70a  :     0.010474 
    62a ->  64a  :     0.506094 
    62a ->  65a  :     0.011035 

STATE  4:  E=   0.169192 au      4.604 eV    37133.4 cm**-1 <S**2> =   0.000000 Mult 1
    58a ->  64a  :     0.011483 
    62a ->  65a  :     0.930474 
    62a ->  66a  :     0.010457 

STATE  5:  E=   0.170882 au      4.650 eV    37504.3 cm**-1 <S**2> =   0.000000 Mult 1
    56a ->  63a  :     0.063040 
    57a ->  63a  :     0.157145 
    59a ->  63a  :     0.018207 
    59a ->  64a  :     0.015296 
    61a ->  63a  :     0.021459 
    61a ->  64a  :     0.182290 
    61a ->  70a  :     0.010358 
    62a ->  63a  :     0.011335 
    62a ->  64a  :     0.440370 

STATE  6:  E=   0.184032 au      5.008 eV    40390.3 cm**-1 <S**2> =   0.000000 Mult 1
    59a ->  63a  :     0.175058 
    59a ->  66a  :     0.066354 
    60a ->  63a  :     0.566357 
    60a ->  64a  :     0.085395 
    60a ->  66a  :     0.017995 
    61a ->  63a  :     0.017871 
    61a ->  66a  :     0.022216 
    62a ->  66a  :     0.014963 

STATE  7:  E=   0.188194 au      5.121 eV    41303.9 cm**-1 <S**2> =   0.000000 Mult 1
    59a ->  63a  :     0.329206 
    60a ->  63a  :     0.182361 
    60a ->  66a  :     0.024237 
    61a ->  63a  :     0.145584 
    61a ->  64a  :     0.259857 

STATE  8:  E=   0.203055 au      5.525 eV    44565.4 cm**-1 <S**2> =   0.000000 Mult 1
    56a ->  63a  :     0.035203 
    57a ->  63a  :     0.222865 
    57a ->  64a  :     0.015188 
    57a ->  67a  :     0.020910 
    59a ->  63a  :     0.187764 
    59a ->  64a  :     0.032687 
    60a ->  63a  :     0.030734 
    60a ->  66a  :     0.016715 
    61a ->  63a  :     0.016492 
    61a ->  64a  :     0.279196 
    61a ->  65a  :     0.031463 
    61a ->  67a  :     0.041347 

STATE  9:  E=   0.210030 au      5.715 eV    46096.4 cm**-1 <S**2> =   0.000000 Mult 1
    60a ->  63a  :     0.035096 
    62a ->  65a  :     0.011586 
    62a ->  66a  :     0.914754 
    62a ->  67a  :     0.011045 

STATE 10:  E=   0.213879 au      5.820 eV    46941.1 cm**-1 <S**2> =   0.000000 Mult 1
    57a ->  63a  :     0.030148 
    57a ->  64a  :     0.017030 
    59a ->  63a  :     0.019311 
    59a ->  67a  :     0.011320 
    61a ->  63a  :     0.033686 
    61a ->  65a  :     0.214345 
    61a ->  67a  :     0.156160 
    61a ->  69a  :     0.017185 
    61a ->  70a  :     0.017779 
    62a ->  66a  :     0.017209 
    62a ->  67a  :     0.341477 

STATE 11:  E=   0.222201 au      6.046 eV    48767.5 cm**-1 <S**2> =   0.000000 Mult 1
    57a ->  63a  :     0.018101 
    58a ->  63a  :     0.010077 
    58a ->  65a  :     0.018194 
    59a ->  65a  :     0.010826 
    61a ->  63a  :     0.018389 
    61a ->  64a  :     0.013763 
    61a ->  65a  :     0.244686 
    61a ->  66a  :     0.011490 
    61a ->  67a  :     0.055915 
    62a ->  67a  :     0.476991 

STATE 12:  E=   0.230530 au      6.273 eV    50595.4 cm**-1 <S**2> =   0.000000 Mult 1
    56a ->  65a  :     0.017949 
    58a ->  63a  :     0.483074 
    58a ->  64a  :     0.289657 
    58a ->  67a  :     0.014353 
    59a ->  64a  :     0.010565 
    61a ->  65a  :     0.061496 
    61a ->  67a  :     0.037837 
    62a ->  65a  :     0.017827 

STATE 13:  E=   0.232804 au      6.335 eV    51094.6 cm**-1 <S**2> =   0.000000 Mult 1
    58a ->  63a  :     0.027494 
    58a ->  64a  :     0.012904 
    59a ->  63a  :     0.048216 
    59a ->  64a  :     0.028564 
    59a ->  66a  :     0.075574 
    59a ->  67a  :     0.038796 
    60a ->  63a  :     0.071801 
    60a ->  64a  :     0.178130 
    60a ->  66a  :     0.130852 
    60a ->  67a  :     0.017404 
    61a ->  63a  :     0.013915 
    61a ->  65a  :     0.157844 
    61a ->  66a  :     0.066913 
    61a ->  67a  :     0.054369 

STATE 14:  E=   0.234469 au      6.380 eV    51460.0 cm**-1 <S**2> =   0.000000 Mult 1
    57a ->  64a  :     0.018603 
    58a ->  63a  :     0.046294 
    58a ->  64a  :     0.023065 
    59a ->  64a  :     0.106399 
    59a ->  65a  :     0.011313 
    59a ->  66a  :     0.092185 
    59a ->  67a  :     0.010809 
    60a ->  63a  :     0.061660 
    60a ->  64a  :     0.116682 
    60a ->  67a  :     0.023831 
    61a ->  64a  :     0.010739 
    61a ->  65a  :     0.127214 
    61a ->  66a  :     0.096393 
    61a ->  67a  :     0.110974 
    62a ->  67a  :     0.039967 

STATE 15:  E=   0.236822 au      6.444 eV    51976.4 cm**-1 <S**2> =   0.000000 Mult 1
    59a ->  63a  :     0.059730 
    59a ->  64a  :     0.320230 
    59a ->  66a  :     0.031412 
    59a ->  67a  :     0.016246 
    60a ->  66a  :     0.193430 
    61a ->  64a  :     0.016444 
    61a ->  65a  :     0.073567 
    61a ->  66a  :     0.040684 
    61a ->  67a  :     0.152121 

STATE 16:  E=   0.246013 au      6.694 eV    53993.5 cm**-1 <S**2> =   0.000000 Mult 1
    56a ->  63a  :     0.108923 
    57a ->  63a  :     0.038783 
    57a ->  64a  :     0.053921 
    58a ->  65a  :     0.071079 
    59a ->  64a  :     0.077718 
    60a ->  64a  :     0.122936 
    60a ->  66a  :     0.012263 
    61a ->  66a  :     0.410513 
    61a ->  67a  :     0.023239 

STATE 17:  E=   0.247761 au      6.742 eV    54377.1 cm**-1 <S**2> =   0.000000 Mult 1
    56a ->  63a  :     0.014378 
    62a ->  68a  :     0.542952 
    62a ->  69a  :     0.186613 
    62a ->  70a  :     0.036781 
    62a ->  71a  :     0.083580 
    62a ->  72a  :     0.010346 
    62a ->  73a  :     0.030267 
    62a ->  75a  :     0.019646 

STATE 18:  E=   0.248581 au      6.764 eV    54557.3 cm**-1 <S**2> =   0.000000 Mult 1
    56a ->  63a  :     0.329166 
    56a ->  64a  :     0.021274 
    57a ->  63a  :     0.083762 
    57a ->  64a  :     0.018666 
    58a ->  65a  :     0.102067 
    59a ->  66a  :     0.018428 
    60a ->  64a  :     0.087362 
    61a ->  66a  :     0.206674 
    62a ->  67a  :     0.014930 
    62a ->  68a  :     0.010260 
    62a ->  70a  :     0.014449 

STATE 19:  E=   0.253148 au      6.889 eV    55559.6 cm**-1 <S**2> =   0.000000 Mult 1
    56a ->  63a  :     0.063936 
    57a ->  64a  :     0.039792 
    59a ->  64a  :     0.153486 
    59a ->  65a  :     0.012170 
    59a ->  66a  :     0.205104 
    60a ->  65a  :     0.012679 
    60a ->  66a  :     0.241137 
    60a ->  67a  :     0.014758 
    61a ->  66a  :     0.048970 
    61a ->  67a  :     0.014297 
    62a ->  68a  :     0.034740 
    62a ->  69a  :     0.021501 
    62a ->  70a  :     0.030021 

STATE 20:  E=   0.254737 au      6.932 eV    55908.3 cm**-1 <S**2> =   0.000000 Mult 1
    56a ->  64a  :     0.013944 
    58a ->  65a  :     0.091831 
    59a ->  64a  :     0.099894 
    59a ->  66a  :     0.074239 
    60a ->  64a  :     0.148921 
    60a ->  66a  :     0.188507 
    61a ->  66a  :     0.016662 
    62a ->  68a  :     0.104678 
    62a ->  69a  :     0.090339 
    62a ->  70a  :     0.068049 

STATE 21:  E=   0.256597 au      6.982 eV    56316.5 cm**-1 <S**2> =   0.000000 Mult 1
    58a ->  65a  :     0.056919 
    59a ->  65a  :     0.013614 
    59a ->  66a  :     0.292965 
    60a ->  64a  :     0.180818 
    60a ->  66a  :     0.029779 
    61a ->  66a  :     0.016825 
    62a ->  67a  :     0.011394 
    62a ->  68a  :     0.084073 
    62a ->  69a  :     0.140766 
    62a ->  70a  :     0.081249 

STATE 22:  E=   0.261987 au      7.129 eV    57499.6 cm**-1 <S**2> =   0.000000 Mult 1
    55a ->  63a  :     0.012190 
    56a ->  63a  :     0.012514 
    57a ->  63a  :     0.021396 
    57a ->  64a  :     0.098172 
    58a ->  63a  :     0.294307 
    58a ->  64a  :     0.376023 
    58a ->  65a  :     0.021122 
    58a ->  67a  :     0.020882 
    59a ->  64a  :     0.014822 
    60a ->  66a  :     0.011521 
    61a ->  67a  :     0.012054 
    62a ->  69a  :     0.014302 

STATE 23:  E=   0.262385 au      7.140 eV    57586.9 cm**-1 <S**2> =   0.000000 Mult 1
    56a ->  63a  :     0.101573 
    56a ->  64a  :     0.028593 
    56a ->  67a  :     0.015225 
    57a ->  64a  :     0.381901 
    57a ->  67a  :     0.017968 
    57a ->  70a  :     0.010867 
    58a ->  63a  :     0.025506 
    58a ->  64a  :     0.017121 
    58a ->  65a  :     0.043880 
    59a ->  64a  :     0.020449 
    59a ->  66a  :     0.015836 
    60a ->  66a  :     0.018467 
    62a ->  68a  :     0.025740 
    62a ->  69a  :     0.113785 
    62a ->  73a  :     0.041524 

STATE 24:  E=   0.264602 au      7.200 eV    58073.4 cm**-1 <S**2> =   0.000000 Mult 1
    55a ->  63a  :     0.078906 
    56a ->  63a  :     0.021923 
    56a ->  64a  :     0.090818 
    57a ->  63a  :     0.021809 
    57a ->  64a  :     0.039364 
    57a ->  65a  :     0.010140 
    57a ->  67a  :     0.011815 
    58a ->  63a  :     0.065064 
    58a ->  64a  :     0.103716 
    58a ->  65a  :     0.312583 
    58a ->  67a  :     0.016617 
    61a ->  67a  :     0.014630 
    62a ->  68a  :     0.010974 
    62a ->  69a  :     0.063502 
    62a ->  73a  :     0.028047 

STATE 25:  E=   0.268681 au      7.311 eV    58968.7 cm**-1 <S**2> =   0.000000 Mult 1
    55a ->  63a  :     0.056168 
    62a ->  70a  :     0.155762 
    62a ->  71a  :     0.047378 
    62a ->  72a  :     0.438665 
    62a ->  73a  :     0.142503 
    62a ->  75a  :     0.041855 

STATE 26:  E=   0.270135 au      7.351 eV    59287.9 cm**-1 <S**2> =   0.000000 Mult 1
    55a ->  63a  :     0.136279 
    55a ->  64a  :     0.022380 
    62a ->  68a  :     0.068704 
    62a ->  69a  :     0.021668 
    62a ->  70a  :     0.052014 
    62a ->  71a  :     0.577940 
    62a ->  73a  :     0.018491 
    62a ->  75a  :     0.014454 
    62a ->  78a  :     0.010533 

STATE 27:  E=   0.270827 au      7.370 eV    59439.6 cm**-1 <S**2> =   0.000000 Mult 1
    55a ->  63a  :     0.462687 
    55a ->  64a  :     0.073724 
    55a ->  67a  :     0.011382 
    56a ->  63a  :     0.034438 
    57a ->  64a  :     0.013130 
    58a ->  65a  :     0.039130 
    62a ->  68a  :     0.014826 
    62a ->  70a  :     0.022197 
    62a ->  71a  :     0.102871 
    62a ->  72a  :     0.117964 
    62a ->  73a  :     0.016696 

STATE 28:  E=   0.275488 au      7.496 eV    60462.7 cm**-1 <S**2> =   0.000000 Mult 1
    52a ->  63a  :     0.026160 
    55a ->  63a  :     0.028452 
    56a ->  63a  :     0.018072 
    56a ->  64a  :     0.013527 
    57a ->  63a  :     0.025807 
    58a ->  65a  :     0.045127 
    61a ->  67a  :     0.017523 
    61a ->  69a  :     0.021587 
    61a ->  70a  :     0.022052 
    62a ->  69a  :     0.022477 
    62a ->  70a  :     0.164999 
    62a ->  72a  :     0.282195 
    62a ->  73a  :     0.189200 

STATE 29:  E=   0.280483 au      7.632 eV    61559.0 cm**-1 <S**2> =   0.000000 Mult 1
    52a ->  63a  :     0.160978 
    52a ->  64a  :     0.014908 
    54a ->  63a  :     0.011892 
    56a ->  63a  :     0.015992 
    57a ->  65a  :     0.012833 
    57a ->  67a  :     0.026109 
    59a ->  67a  :     0.012285 
    60a ->  65a  :     0.393791 
    60a ->  66a  :     0.018276 
    60a ->  67a  :     0.018575 
    61a ->  67a  :     0.014510 
    61a ->  69a  :     0.040109 
    61a ->  70a  :     0.036047 
    62a ->  70a  :     0.038683 
    62a ->  72a  :     0.024523 
    62a ->  73a  :     0.015349 

STATE 30:  E=   0.280905 au      7.644 eV    61651.5 cm**-1 <S**2> =   0.000000 Mult 1
    52a ->  63a  :     0.135643 
    52a ->  64a  :     0.013871 
    56a ->  63a  :     0.012532 
    57a ->  67a  :     0.015942 
    59a ->  65a  :     0.078776 
    59a ->  67a  :     0.021474 
    60a ->  65a  :     0.480772 
    60a ->  66a  :     0.010646 
    61a ->  69a  :     0.021307 
    61a ->  70a  :     0.022185 
    62a ->  70a  :     0.024742 
    62a ->  72a  :     0.013016 
    62a ->  73a  :     0.011017 

STATE 31:  E=   0.281820 au      7.669 eV    61852.4 cm**-1 <S**2> =   0.000000 Mult 1
    52a ->  63a  :     0.013991 
    59a ->  64a  :     0.013358 
    59a ->  65a  :     0.717727 
    59a ->  66a  :     0.030389 
    59a ->  67a  :     0.030162 
    60a ->  65a  :     0.026997 
    60a ->  66a  :     0.012647 
    61a ->  65a  :     0.027788 
    61a ->  67a  :     0.023495 
    61a ->  69a  :     0.026059 
    61a ->  70a  :     0.021428 

STATE 32:  E=   0.287439 au      7.822 eV    63085.7 cm**-1 <S**2> =   0.000000 Mult 1
    52a ->  63a  :     0.014362 
    56a ->  64a  :     0.409149 
    56a ->  65a  :     0.042483 
    57a ->  64a  :     0.068032 
    57a ->  65a  :     0.055906 
    58a ->  64a  :     0.012810 
    58a ->  65a  :     0.101251 
    59a ->  65a  :     0.018515 
    61a ->  67a  :     0.028202 
    61a ->  69a  :     0.070174 
    61a ->  70a  :     0.064576 

STATE 33:  E=   0.287841 au      7.833 eV    63173.9 cm**-1 <S**2> =   0.000000 Mult 1
    52a ->  63a  :     0.179951 
    52a ->  64a  :     0.030895 
    53a ->  63a  :     0.010968 
    54a ->  63a  :     0.045073 
    56a ->  64a  :     0.144965 
    57a ->  64a  :     0.022114 
    58a ->  65a  :     0.012516 
    59a ->  65a  :     0.029844 
    59a ->  67a  :     0.035257 
    61a ->  67a  :     0.056729 
    61a ->  69a  :     0.167569 
    61a ->  70a  :     0.077000 
    62a ->  70a  :     0.035205 

STATE 34:  E=   0.290188 au      7.896 eV    63688.9 cm**-1 <S**2> =   0.000000 Mult 1
    56a ->  64a  :     0.086547 
    56a ->  65a  :     0.277111 
    57a ->  65a  :     0.293973 
    58a ->  64a  :     0.032107 
    60a ->  65a  :     0.013797 
    62a ->  68a  :     0.010253 
    62a ->  69a  :     0.029767 
    62a ->  71a  :     0.017043 
    62a ->  73a  :     0.034990 
    62a ->  75a  :     0.082107 

STATE 35:  E=   0.290905 au      7.916 eV    63846.2 cm**-1 <S**2> =   0.000000 Mult 1
    52a ->  63a  :     0.010214 
    56a ->  64a  :     0.012142 
    56a ->  65a  :     0.068667 
    57a ->  65a  :     0.079764 
    59a ->  69a  :     0.017516 
    61a ->  70a  :     0.027355 
    62a ->  68a  :     0.025411 
    62a ->  69a  :     0.127731 
    62a ->  70a  :     0.122376 
    62a ->  71a  :     0.064075 
    62a ->  73a  :     0.109077 
    62a ->  75a  :     0.195175 
    62a ->  77a  :     0.023303 
    62a ->  78a  :     0.011090 

STATE 36:  E=   0.291807 au      7.940 eV    64044.1 cm**-1 <S**2> =   0.000000 Mult 1
    52a ->  66a  :     0.016516 
    56a ->  66a  :     0.040924 
    57a ->  66a  :     0.244631 
    59a ->  66a  :     0.014117 
    60a ->  64a  :     0.025336 
    60a ->  65a  :     0.024819 
    60a ->  67a  :     0.466059 
    60a ->  69a  :     0.030651 
    60a ->  70a  :     0.025558 
    61a ->  66a  :     0.014188 

STATE 37:  E=   0.292685 au      7.964 eV    64237.0 cm**-1 <S**2> =   0.000000 Mult 1
    52a ->  63a  :     0.039749 
    52a ->  66a  :     0.012555 
    54a ->  63a  :     0.053904 
    56a ->  66a  :     0.028647 
    57a ->  66a  :     0.137530 
    59a ->  65a  :     0.043401 
    59a ->  67a  :     0.411253 
    59a ->  69a  :     0.021532 
    59a ->  70a  :     0.032175 
    60a ->  66a  :     0.022271 
    60a ->  67a  :     0.056688 

STATE 38:  E=   0.294197 au      8.006 eV    64568.9 cm**-1 <S**2> =   0.000000 Mult 1
    52a ->  63a  :     0.011630 
    52a ->  66a  :     0.014494 
    56a ->  65a  :     0.020993 
    56a ->  66a  :     0.035616 
    57a ->  66a  :     0.227535 
    59a ->  66a  :     0.015286 
    59a ->  67a  :     0.125736 
    59a ->  69a  :     0.016957 
    60a ->  67a  :     0.165944 
    60a ->  69a  :     0.019986 
    62a ->  74a  :     0.109703 
    62a ->  75a  :     0.048468 
    62a ->  77a  :     0.023043 

STATE 39:  E=   0.295589 au      8.043 eV    64874.2 cm**-1 <S**2> =   0.000000 Mult 1
    56a ->  66a  :     0.010468 
    57a ->  66a  :     0.050698 
    59a ->  67a  :     0.060370 
    60a ->  67a  :     0.057874 
    62a ->  69a  :     0.021371 
    62a ->  73a  :     0.037326 
    62a ->  74a  :     0.369713 
    62a ->  75a  :     0.136388 
    62a ->  77a  :     0.085728 

STATE 40:  E=   0.298342 au      8.118 eV    65478.4 cm**-1 <S**2> =   0.000000 Mult 1
    46a ->  63a  :     0.015777 
    50a ->  63a  :     0.066858 
    50a ->  67a  :     0.012348 
    51a ->  63a  :     0.014079 
    52a ->  64a  :     0.044540 
    53a ->  63a  :     0.231226 
    53a ->  64a  :     0.026415 
    54a ->  63a  :     0.203759 
    54a ->  64a  :     0.042746 
    55a ->  64a  :     0.011677 
    56a ->  65a  :     0.010838 
    57a ->  64a  :     0.020674 
    57a ->  66a  :     0.022057 
    57a ->  67a  :     0.028138 
    61a ->  68a  :     0.018143 
    61a ->  69a  :     0.056877 
    61a ->  71a  :     0.013636 
    61a ->  73a  :     0.013566 


------------------------------------------
NATURAL TRANSITION ORBITALS FOR STATE    1
------------------------------------------

Making the (pseudo)densities                       ... done
Solving eigenvalue problem for the occupied space  ... done
Solving eigenvalue problem for the virtual space   ... done
Natural Transition Orbitals were saved in orca.s1.nto
Threshold for printing occupation numbers 0.000100

 E=   0.127411 au      3.467 eV    27963.6 cm**-1
    62a ->  63a  : n=  0.96922375
    61a ->  64a  : n=  0.02193619
    60a ->  65a  : n=  0.00862118
    59a ->  66a  : n=  0.00192841
    58a ->  67a  : n=  0.00077683
    57a ->  68a  : n=  0.00057428
    56a ->  69a  : n=  0.00057179
    55a ->  70a  : n=  0.00039680
    54a ->  71a  : n=  0.00030891
    53a ->  72a  : n=  0.00028945
    52a ->  73a  : n=  0.00024170
    51a ->  74a  : n=  0.00023154
    50a ->  75a  : n=  0.00019939
    49a ->  76a  : n=  0.00018483
    48a ->  77a  : n=  0.00014622
    47a ->  78a  : n=  0.00013690
    46a ->  79a  : n=  0.00011997
    45a ->  80a  : n=  0.00010737


------------------------------------------
NATURAL TRANSITION ORBITALS FOR STATE    2
------------------------------------------

Making the (pseudo)densities                       ... done
Solving eigenvalue problem for the occupied space  ... done
Solving eigenvalue problem for the virtual space   ... done
Natural Transition Orbitals were saved in orca.s2.nto
Threshold for printing occupation numbers 0.000100

 E=   0.142586 au      3.880 eV    31294.0 cm**-1
    62a ->  63a  : n=  0.94565287
    61a ->  64a  : n=  0.04237740
    60a ->  65a  : n=  0.01220482
    59a ->  66a  : n=  0.00158159
    58a ->  67a  : n=  0.00076857
    57a ->  68a  : n=  0.00046624
    56a ->  69a  : n=  0.00042291
    55a ->  70a  : n=  0.00032897
    54a ->  71a  : n=  0.00027974
    53a ->  72a  : n=  0.00021563
    52a ->  73a  : n=  0.00016752
    51a ->  74a  : n=  0.00012360
    50a ->  75a  : n=  0.00010026


------------------------------------------
NATURAL TRANSITION ORBITALS FOR STATE    3
------------------------------------------

Making the (pseudo)densities                       ... done
Solving eigenvalue problem for the occupied space  ... done
Solving eigenvalue problem for the virtual space   ... done
Natural Transition Orbitals were saved in orca.s3.nto
Threshold for printing occupation numbers 0.000100

 E=   0.162276 au      4.416 eV    35615.4 cm**-1
    62a ->  63a  : n=  0.69281556
    61a ->  64a  : n=  0.28135680
    60a ->  65a  : n=  0.02108532
    59a ->  66a  : n=  0.00350642
    58a ->  67a  : n=  0.00293325
    57a ->  68a  : n=  0.00094467
    56a ->  69a  : n=  0.00079828
    55a ->  70a  : n=  0.00064237
    54a ->  71a  : n=  0.00051391
    53a ->  72a  : n=  0.00045501
    52a ->  73a  : n=  0.00041824
    51a ->  74a  : n=  0.00038995
    50a ->  75a  : n=  0.00034850
    49a ->  76a  : n=  0.00029085
    48a ->  77a  : n=  0.00027571
    47a ->  78a  : n=  0.00019297
    46a ->  79a  : n=  0.00017837
    45a ->  80a  : n=  0.00015973
    44a ->  81a  : n=  0.00013090
    43a ->  82a  : n=  0.00011402


-----------------------------
 TD-DFT-EXCITATION SPECTRA
-----------------------------

Center of mass = ( -0.0000, -0.0000,  0.0000)
Generating RPA transition densities
 done

----------------------------------------------------------------------------------------------------
                     ABSORPTION SPECTRUM VIA TRANSITION ELECTRIC DIPOLE MOMENTS    
----------------------------------------------------------------------------------------------------
     Transition      Energy     Energy  Wavelength fosc(D2)      D2        DX        DY        DZ   
                      (eV)      (cm-1)    (nm)                 (au**2)    (au)      (au)      (au)  
----------------------------------------------------------------------------------------------------
  0-1A  ->  1-1A    3.467041   27963.6   357.6   0.287313117   3.38250   1.79125   0.31520  -0.27310
  0-1A  ->  2-1A    3.879957   31294.0   319.6   0.113143356   1.19027   1.00027   0.29603  -0.31953
  0-1A  ->  3-1A    4.415746   35615.4   280.8   0.293537165   2.71332  -1.56763  -0.39471   0.31633
  0-1A  ->  4-1A    4.603949   37133.4   269.3   0.034818729   0.30869   0.39446   0.39045  -0.02533
  0-1A  ->  5-1A    4.649943   37504.3   266.6   0.321077391   2.81841   1.41885   0.60169  -0.66577
  0-1A  ->  6-1A    5.007761   40390.3   247.6   0.029834837   0.24318  -0.21424   0.23234   0.37855
  0-1A  ->  7-1A    5.121032   41303.9   242.1   0.191413101   1.52565   0.44348  -0.69805   0.91745
  0-1A  ->  8-1A    5.525407   44565.4   224.4   0.062584696   0.46232   0.02430  -0.40603   0.54486
  0-1A  ->  9-1A    5.715220   46096.4   216.9   0.041848692   0.29888   0.25207  -0.46231   0.14699
  0-1A  -> 10-1A    5.819949   46941.1   213.0   0.018836858   0.13211   0.30613   0.06910  -0.18335
  0-1A  -> 11-1A    6.046401   48767.5   205.1   0.001380590   0.00932   0.03847  -0.02434  -0.08513
  0-1A  -> 12-1A    6.273030   50595.4   197.6   0.098861833   0.64327   0.01451  -0.80069  -0.04428
  0-1A  -> 13-1A    6.334927   51094.6   195.7   0.079576738   0.51273  -0.07122  -0.07032  -0.70902
  0-1A  -> 14-1A    6.380231   51460.0   194.3   0.056067590   0.35869   0.29492   0.15485  -0.49772
  0-1A  -> 15-1A    6.444254   51976.4   192.4   0.142829943   0.90467   0.37460  -0.76801   0.41773
  0-1A  -> 16-1A    6.694345   53993.5   185.2   0.210252835   1.28196   1.05223  -0.40593   0.10002
  0-1A  -> 17-1A    6.741906   54377.1   183.9   0.039338145   0.23816   0.30935   0.12170   0.35729
  0-1A  -> 18-1A    6.764237   54557.3   183.3   0.086626525   0.52273   0.62724   0.24843  -0.25996
  0-1A  -> 19-1A    6.888510   55559.6   180.0   0.224871319   1.33245   0.32156  -0.43779   1.01852
  0-1A  -> 20-1A    6.931743   55908.3   178.9   0.299483914   1.76349   0.80781  -0.05886  -1.05237
  0-1A  -> 21-1A    6.982351   56316.5   177.6   0.108952360   0.63691   0.08427  -0.78515  -0.11552
  0-1A  -> 22-1A    7.129036   57499.6   173.9   0.056576787   0.32393   0.34247  -0.40430   0.20782
  0-1A  -> 23-1A    7.139865   57586.9   173.7   0.082209517   0.46997   0.12626   0.32334  -0.59117
  0-1A  -> 24-1A    7.200180   58073.4   172.2   0.197079630   1.11722  -0.96909  -0.35002   0.23575
  0-1A  -> 25-1A    7.311182   58968.7   169.6   0.001525945   0.00852  -0.06303  -0.05864   0.03327
  0-1A  -> 26-1A    7.350761   59287.9   168.7   0.010192603   0.05660  -0.10329   0.02679  -0.21263
  0-1A  -> 27-1A    7.369565   59439.6   168.2   0.017113177   0.09478  -0.21115  -0.09413   0.20331
  0-1A  -> 28-1A    7.496417   60462.7   165.4   0.032487061   0.17689   0.35618  -0.11195  -0.19363
  0-1A  -> 29-1A    7.632341   61559.0   162.4   0.001009430   0.00540  -0.07158  -0.01588  -0.00468
  0-1A  -> 30-1A    7.643811   61651.5   162.2   0.004949066   0.02643  -0.09508  -0.03311   0.12764
  0-1A  -> 31-1A    7.668720   61852.4   161.7   0.021900364   0.11657  -0.18747   0.17381  -0.22630
  0-1A  -> 32-1A    7.821623   63085.7   158.5   0.085071960   0.44395   0.56832   0.27644  -0.21105
  0-1A  -> 33-1A    7.832562   63173.9   158.3   0.024802929   0.12925   0.22049   0.14601  -0.24355
  0-1A  -> 34-1A    7.896412   63688.9   157.0   0.116193723   0.60061   0.14251  -0.74998  -0.13357
  0-1A  -> 35-1A    7.915921   63846.2   156.6   0.044756334   0.23078   0.13703  -0.46027   0.01212
  0-1A  -> 36-1A    7.940461   64044.1   156.1   0.074785966   0.38443  -0.40299   0.45425   0.12525
  0-1A  -> 37-1A    7.964372   64237.0   155.7   0.077172760   0.39551  -0.32611   0.44642  -0.29978
  0-1A  -> 38-1A    8.005521   64568.9   154.9   0.088758577   0.45255   0.34842  -0.23095  -0.52708
  0-1A  -> 39-1A    8.043381   64874.2   154.1   0.045061309   0.22867   0.18380  -0.15674  -0.41270
  0-1A  -> 40-1A    8.118286   65478.4   152.7   0.026439417   0.13293   0.29252   0.01527  -0.21710

----------------------------------------------------------------------------------------------------
                     ABSORPTION SPECTRUM VIA TRANSITION VELOCITY DIPOLE MOMENTS    
----------------------------------------------------------------------------------------------------
     Transition      Energy     Energy  Wavelength fosc(P2)      P2        PX        PY        PZ   
                      (eV)      (cm-1)    (nm)                 (au**2)    (au)      (au)      (au)  
----------------------------------------------------------------------------------------------------
  0-1A  ->  1-1A    3.467041   27963.6   357.6   0.285393662   0.05454  -0.22766  -0.03947   0.03400
  0-1A  ->  2-1A    3.879957   31294.0   319.6   0.113492457   0.02427  -0.14270  -0.04191   0.04642
  0-1A  ->  3-1A    4.415746   35615.4   280.8   0.294604152   0.07171   0.25539   0.06316  -0.04996
  0-1A  ->  4-1A    4.603949   37133.4   269.3   0.034597949   0.00878  -0.06705  -0.06533   0.00416
  0-1A  ->  5-1A    4.649943   37504.3   266.6   0.322755804   0.08273  -0.24301  -0.10298   0.11433
  0-1A  ->  6-1A    5.007761   40390.3   247.6   0.030940421   0.00854   0.03997  -0.04392  -0.07081
  0-1A  ->  7-1A    5.121032   41303.9   242.1   0.188237994   0.05314  -0.08305   0.13136  -0.17025
  0-1A  ->  8-1A    5.525407   44565.4   224.4   0.062524818   0.01904  -0.00529   0.08188  -0.11096
  0-1A  ->  9-1A    5.715220   46096.4   216.9   0.041818439   0.01317  -0.05198   0.09778  -0.03020
  0-1A  -> 10-1A    5.819949   46941.1   213.0   0.019006346   0.00610  -0.06551  -0.01453   0.03993
  0-1A  -> 11-1A    6.046401   48767.5   205.1   0.001535036   0.00051  -0.00744   0.00602   0.02049
  0-1A  -> 12-1A    6.273030   50595.4   197.6   0.095320631   0.03296  -0.00284   0.18126   0.00986
  0-1A  -> 13-1A    6.334927   51094.6   195.7   0.081099434   0.02832   0.01590   0.01746   0.16662
  0-1A  -> 14-1A    6.380231   51460.0   194.3   0.056038543   0.01971  -0.07124  -0.03449   0.11595
  0-1A  -> 15-1A    6.444254   51976.4   192.4   0.140279060   0.04983  -0.08645   0.18177  -0.09652
  0-1A  -> 16-1A    6.694345   53993.5   185.2   0.210422463   0.07765  -0.25891   0.10006  -0.02459
  0-1A  -> 17-1A    6.741906   54377.1   183.9   0.029488038   0.01096  -0.06799  -0.02834  -0.07438
  0-1A  -> 18-1A    6.764237   54557.3   183.3   0.085061596   0.03172  -0.15320  -0.06182   0.06653
  0-1A  -> 19-1A    6.888510   55559.6   180.0   0.228690264   0.08684  -0.08393   0.11107  -0.25972
  0-1A  -> 20-1A    6.931743   55908.3   178.9   0.297195312   0.11356  -0.20774   0.01541   0.26489
  0-1A  -> 21-1A    6.982351   56316.5   177.6   0.109784531   0.04226  -0.02216   0.20202   0.03089
  0-1A  -> 22-1A    7.129036   57499.6   173.9   0.055378826   0.02176  -0.08980   0.10304  -0.05552
  0-1A  -> 23-1A    7.139865   57586.9   173.7   0.081836631   0.03221  -0.03414  -0.08579   0.15390
  0-1A  -> 24-1A    7.200180   58073.4   172.2   0.198359174   0.07873   0.25815   0.09242  -0.05957
  0-1A  -> 25-1A    7.311182   58968.7   169.6   0.001551145   0.00063   0.00969   0.01393  -0.01836
  0-1A  -> 26-1A    7.350761   59287.9   168.7   0.008978415   0.00364   0.02638  -0.00761   0.05370
  0-1A  -> 27-1A    7.369565   59439.6   168.2   0.017059612   0.00693   0.05739   0.02617  -0.05433
  0-1A  -> 28-1A    7.496417   60462.7   165.4   0.032265273   0.01333  -0.09588   0.03170   0.05599
  0-1A  -> 29-1A    7.632341   61559.0   162.4   0.001203301   0.00051   0.02200   0.00449   0.00149
  0-1A  -> 30-1A    7.643811   61651.5   162.2   0.004904926   0.00207   0.02599   0.00954  -0.03606
  0-1A  -> 31-1A    7.668720   61852.4   161.7   0.022077635   0.00933   0.05294  -0.04857   0.06458
  0-1A  -> 32-1A    7.821623   63085.7   158.5   0.086250748   0.03719  -0.16491  -0.07987   0.06010
  0-1A  -> 33-1A    7.832562   63173.9   158.3   0.025246935   0.01090  -0.06187  -0.04057   0.07367
  0-1A  -> 34-1A    7.896412   63688.9   157.0   0.113900245   0.04958  -0.04307   0.21582   0.03383
  0-1A  -> 35-1A    7.915921   63846.2   156.6   0.043822430   0.01912  -0.03856   0.13271   0.00488
  0-1A  -> 36-1A    7.940461   64044.1   156.1   0.074760183   0.03272   0.11826  -0.13258  -0.03406
  0-1A  -> 37-1A    7.964372   64237.0   155.7   0.078412316   0.03443   0.09475  -0.13248   0.08886
  0-1A  -> 38-1A    8.005521   64568.9   154.9   0.086454526   0.03815  -0.09921   0.06577   0.15487
  0-1A  -> 39-1A    8.043381   64874.2   154.1   0.045830685   0.02032  -0.05708   0.04628   0.12215
  0-1A  -> 40-1A    8.118286   65478.4   152.7   0.026426170   0.01183  -0.08657  -0.00454   0.06566

------------------------------------------------------------------------------------------
                     CD SPECTRUM VIA TRANSITION ELECTRIC DIPOLE MOMENTS    
------------------------------------------------------------------------------------------
     Transition      Energy     Energy  Wavelength    R        MX        MY        MZ   
                      (eV)      (cm-1)    (nm)   (1e40*cgs)   (au)      (au)      (au)  
------------------------------------------------------------------------------------------
  0-1A  ->  1-1A    3.467041   27963.6   357.6  -21.37438  -0.00017   0.26958   0.14399
  0-1A  ->  2-1A    3.879957   31294.0   319.6  -12.56742   0.06388   0.26245   0.35970
  0-1A  ->  3-1A    4.415746   35615.4   280.8  249.62409   0.30770  -0.16337  -0.35282
  0-1A  ->  4-1A    4.603949   37133.4   269.3  -45.82115   0.19557   0.10869   0.88385
  0-1A  ->  5-1A    4.649943   37504.3   266.6  -136.63528   0.13292   0.19674   0.02577
  0-1A  ->  6-1A    5.007761   40390.3   247.6   -5.17736   0.13794   0.36408  -0.11638
  0-1A  ->  7-1A    5.121032   41303.9   242.1   43.63117  -0.09159   0.46239   0.29521
  0-1A  ->  8-1A    5.525407   44565.4   224.4   17.82837   0.18263   0.24373   0.10408
  0-1A  ->  9-1A    5.715220   46096.4   216.9  -21.28430  -0.08180  -0.11694   0.07963
  0-1A  -> 10-1A    5.819949   46941.1   213.0  -62.11013   0.19940   0.21466  -0.30470
  0-1A  -> 11-1A    6.046401   48767.5   205.1   -2.73966  -0.17103  -0.13393  -0.10725
  0-1A  -> 12-1A    6.273030   50595.4   197.6    6.57997   0.05206   0.05032  -0.57759
  0-1A  -> 13-1A    6.334927   51094.6   195.7  -101.30777  -0.26184  -0.77305  -0.20011
  0-1A  -> 14-1A    6.380231   51460.0   194.3   86.06239   0.03352  -0.22138   0.31776
  0-1A  -> 15-1A    6.444254   51976.4   192.4  -17.99971  -0.22616  -0.03288   0.23375
  0-1A  -> 16-1A    6.694345   53993.5   185.2   45.36611  -0.02839   0.30339   0.56789
  0-1A  -> 17-1A    6.741906   54377.1   183.9   -4.23190  -0.07427  -0.20113   0.15793
  0-1A  -> 18-1A    6.764237   54557.3   183.3  -29.84586   0.05009   0.18136   0.05066
  0-1A  -> 19-1A    6.888510   55559.6   180.0    3.22762   0.02782   0.88719   0.36584
  0-1A  -> 20-1A    6.931743   55908.3   178.9  225.77329  -0.30805  -0.52325   0.24786
  0-1A  -> 21-1A    6.982351   56316.5   177.6  -181.68138  -0.09211  -0.54025   0.26877
  0-1A  -> 22-1A    7.129036   57499.6   173.9   52.02206   0.07030   0.26205  -0.13702
  0-1A  -> 23-1A    7.139865   57586.9   173.7  -40.61789   0.12401  -0.24073  -0.25092
  0-1A  -> 24-1A    7.200180   58073.4   172.2  -88.82229  -0.08095  -0.32695  -0.01901
  0-1A  -> 25-1A    7.311182   58968.7   169.6    1.96830  -0.05355   0.18398   0.09736
  0-1A  -> 26-1A    7.350761   59287.9   168.7   -5.52621  -0.02217   0.15264  -0.02513
  0-1A  -> 27-1A    7.369565   59439.6   168.2   -2.40061  -0.03071  -0.06209  -0.03560
  0-1A  -> 28-1A    7.496417   60462.7   165.4   12.40132  -0.18143  -0.00957  -0.19237
  0-1A  -> 29-1A    7.632341   61559.0   162.4   -3.53014  -0.06294  -0.13400  -0.18244
  0-1A  -> 30-1A    7.643811   61651.5   162.2   23.95231   0.13284   0.18206  -0.25186
  0-1A  -> 31-1A    7.668720   61852.4   161.7   10.91915   0.00229  -0.19474  -0.04911
  0-1A  -> 32-1A    7.821623   63085.7   158.5    2.86711   0.02833   0.18861   0.35215
  0-1A  -> 33-1A    7.832562   63173.9   158.3    5.66870   0.04399  -0.10307   0.02740
  0-1A  -> 34-1A    7.896412   63688.9   157.0  -34.45126  -0.10996  -0.00255  -0.65007
  0-1A  -> 35-1A    7.915921   63846.2   156.6   -7.75200  -0.05925  -0.05895  -0.21202
  0-1A  -> 36-1A    7.940461   64044.1   156.1  -19.84562   0.14031   0.29591  -0.28568
  0-1A  -> 37-1A    7.964372   64237.0   155.7    7.07261  -0.11494  -0.26763  -0.22347
  0-1A  -> 38-1A    8.005521   64568.9   154.9   68.60517  -0.11203  -0.52022   0.42998
  0-1A  -> 39-1A    8.043381   64874.2   154.1   -6.35926   0.02108  -0.25482   0.07348
  0-1A  -> 40-1A    8.118286   65478.4   152.7  -51.22412   0.29972   0.13098  -0.08742

------------------------------------------------------------------------------------------
                     CD SPECTRUM VIA TRANSITION VELOCITY DIPOLE MOMENTS    
------------------------------------------------------------------------------------------
     Transition      Energy     Energy  Wavelength    R        MX        MY        MZ   
                      (eV)      (cm-1)    (nm)   (1e40*cgs)   (au)      (au)      (au)  
------------------------------------------------------------------------------------------
  0-1A  ->  1-1A    3.467041   27963.6   357.6  -21.10644  -0.00017   0.26958   0.14399
  0-1A  ->  2-1A    3.879957   31294.0   319.6  -11.29212   0.06388   0.26245   0.35970
  0-1A  ->  3-1A    4.415746   35615.4   280.8  249.53723   0.30770  -0.16337  -0.35282
  0-1A  ->  4-1A    4.603949   37133.4   269.3  -46.08560   0.19557   0.10869   0.88385
  0-1A  ->  5-1A    4.649943   37504.3   266.6  -136.88683   0.13292   0.19674   0.02577
  0-1A  ->  6-1A    5.007761   40390.3   247.6   -5.73288   0.13794   0.36408  -0.11638
  0-1A  ->  7-1A    5.121032   41303.9   242.1   45.31268  -0.09159   0.46239   0.29521
  0-1A  ->  8-1A    5.525407   44565.4   224.4   17.28163   0.18263   0.24373   0.10408
  0-1A  ->  9-1A    5.715220   46096.4   216.9  -21.51774  -0.08180  -0.11694   0.07963
  0-1A  -> 10-1A    5.819949   46941.1   213.0  -62.49067   0.19940   0.21466  -0.30470
  0-1A  -> 11-1A    6.046401   48767.5   205.1   -3.67375  -0.17103  -0.13393  -0.10725
  0-1A  -> 12-1A    6.273030   50595.4   197.6    6.69924   0.05206   0.05032  -0.57759
  0-1A  -> 13-1A    6.334927   51094.6   195.7  -103.28250  -0.26184  -0.77305  -0.20011
  0-1A  -> 14-1A    6.380231   51460.0   194.3   84.63129   0.03352  -0.22138   0.31776
  0-1A  -> 15-1A    6.444254   51976.4   192.4  -17.89073  -0.22616  -0.03288   0.23375
  0-1A  -> 16-1A    6.694345   53993.5   185.2   45.49513  -0.02839   0.30339   0.56789
  0-1A  -> 17-1A    6.741906   54377.1   183.9   -1.89942  -0.07427  -0.20113   0.15793
  0-1A  -> 18-1A    6.764237   54557.3   183.3  -29.42739   0.05009   0.18136   0.05066
  0-1A  -> 19-1A    6.888510   55559.6   180.0    2.21552   0.02782   0.88719   0.36584
  0-1A  -> 20-1A    6.931743   55908.3   178.9  225.02607  -0.30805  -0.52325   0.24786
  0-1A  -> 21-1A    6.982351   56316.5   177.6  -181.51819  -0.09211  -0.54025   0.26877
  0-1A  -> 22-1A    7.129036   57499.6   173.9   50.91717   0.07030   0.26205  -0.13702
  0-1A  -> 23-1A    7.139865   57586.9   173.7  -39.88203   0.12401  -0.24073  -0.25092
  0-1A  -> 24-1A    7.200180   58073.4   172.2  -89.04941  -0.08095  -0.32695  -0.01901
  0-1A  -> 25-1A    7.311182   58968.7   169.6    0.44728  -0.05355   0.18398   0.09736
  0-1A  -> 26-1A    7.350761   59287.9   168.7   -5.40277  -0.02217   0.15264  -0.02513
  0-1A  -> 27-1A    7.369565   59439.6   168.2   -2.53006  -0.03071  -0.06209  -0.03560
  0-1A  -> 28-1A    7.496417   60462.7   165.4   10.81735  -0.18143  -0.00957  -0.19237
  0-1A  -> 29-1A    7.632341   61559.0   162.4   -3.79729  -0.06294  -0.13400  -0.18244
  0-1A  -> 30-1A    7.643811   61651.5   162.2   23.95261   0.13284   0.18206  -0.25186
  0-1A  -> 31-1A    7.668720   61852.4   161.7   10.72034   0.00229  -0.19474  -0.04911
  0-1A  -> 32-1A    7.821623   63085.7   158.5    2.33927   0.02833   0.18861   0.35215
  0-1A  -> 33-1A    7.832562   63173.9   158.3    5.69738   0.04399  -0.10307   0.02740
  0-1A  -> 34-1A    7.896412   63688.9   157.0  -28.92758  -0.10996  -0.00255  -0.65007
  0-1A  -> 35-1A    7.915921   63846.2   156.6  -10.65421  -0.05925  -0.05895  -0.21202
  0-1A  -> 36-1A    7.940461   64044.1   156.1  -20.85520   0.14031   0.29591  -0.28568
  0-1A  -> 37-1A    7.964372   64237.0   155.7    7.58591  -0.11494  -0.26763  -0.22347
  0-1A  -> 38-1A    8.005521   64568.9   154.9   69.69537  -0.11203  -0.52022   0.42998
  0-1A  -> 39-1A    8.043381   64874.2   154.1   -6.41193   0.02108  -0.25482   0.07348
  0-1A  -> 40-1A    8.118286   65478.4   152.7  -51.01151   0.29972   0.13098  -0.08742

Total run time:      776.035 sec

           *** ORCA-CIS/TD-DFT FINISHED WITHOUT ERROR ***
-----------------------
CIS/TD-DFT TOTAL ENERGY
-----------------------

    E(SCF)  =   -780.569827914 Eh
    DE(CIS) =      0.127411429 Eh (Root  1)
    ----------------------------- ---------
    E(tot)  =   -780.442416485 Eh


Maximum memory used throughout the entire CIS-calculation: 479.8 MB
=> NOW LEAVING ORCA_CIS

-------------------------   --------------------
FINAL SINGLE POINT ENERGY      -780.442416485298
-------------------------   --------------------


           ************************************************************
           *        Program running with 8 parallel MPI-processes     *
           *              working on a common directory               *
           ************************************************************

------------------------------------------------------------------------------
                              ORCA PROPERTY CALCULATIONS
------------------------------------------------------------------------------

GBWName                                 ... orca.gbw
Number of atoms                         ...     31
Number of basis functions               ...    636
Max core memory                         ...   1024 MB

Electric properties:
Dipole moment                           ... YES
Quadrupole moment                       ...  NO
Static polarizability (Dipole/Dipole)   ...  NO
Static polarizability (Dipole/Quad.)    ...  NO
Static polarizability (Quad./Quad.)     ...  NO
Static polarizability (Velocity)        ...  NO

Atomic electric properties:
Dipole moment                           ...  NO
Quadrupole moment                       ...  NO
Static polarizability                   ...  NO

Choice of electric origin               ... Center of mass
Position of electric origin             ...    -0.000029    -0.000004     0.000014

General magnetic properties:
Magnetizability                         ...  NO

EPR properties:
g-Tensor (aka g-matrix)                 ...  NO
Zero-Field splitting spin-orbit         ...  NO
Zero-field splitting spin-spin          ...  NO
Hyperfine couplings                     ...  NO (   0 nuclei)
Quadrupole couplings                    ...  NO (   0 nuclei)
Contact density                         ...  NO (   0 nuclei)

NMR properties:
Chemical shifts                         ...  NO (   0 nuclei)
Spin-rotation constants                 ...  NO (   0 nuclei)
Spin-spin couplings                     ...  NO (   0 nuclei,    0 pairs)

Choice of magnetic origin               ... GIAO
Position of magnetic origin             ...     0.000000     0.000000     0.000000

Properties with geometric perturbations:
SCF Hessian                             ...  NO
IR spectrum                             ...  NO
VCD spectrum                            ...  NO
X-ray spectroscopy properties:
SCF XES/XAS/RIXS spectra                ...  NO


-------------
DIPOLE MOMENT
-------------

Method             : SCF
Type of density    : Electron Density
Multiplicity       :   1
Irrep              :   0
Energy             :  -780.5698279140601699 Eh
Relativity type    : 
Basis              : AO
                                X                 Y                 Z
Electronic contribution:      6.614294146       3.804566372      -5.594545517
Nuclear contribution   :    -10.723888925      -5.343035130       8.837273923
                        -----------------------------------------
Total Dipole Moment    :     -4.109594779      -1.538468758       3.242728405
                        -----------------------------------------
Magnitude (a.u.)       :      5.456275550
Magnitude (Debye)      :     13.868750280


--------------------
Rotational spectrum 
--------------------
 
Rotational constants in cm-1:             0.026779             0.007122             0.006204 
Rotational constants in MHz :           802.808977           213.502374           186.002843 

Dipole components along the rotational axes: 
x,y,z [a.u.] :    -4.477755    -2.968988     0.951717 
x,y,z [Debye]:   -11.381549    -7.546567     2.419072 

 

Dipole moment calculation done in   0.0 sec 

Maximum memory used throughout the entire PROP-calculation: 47.4 MB

--------------------------------
SUGGESTED CITATIONS FOR THIS RUN
--------------------------------

Below you find a list of papers that are relevant to this ORCA run
We neither can nor want to force you to cite these papers, but we appreciate if you do
You receive ORCA, which is the product of decades of hard work by many enthusiastic individuals, for free
The only thing we kindly ask in return is that you cite our papers,
We deeply appreciate it, if you show your appreciation for ORCA by not just citing the generic ORCA reference.

Please note that relegating all ORCA citations to the supporting information does *not* help us.
SI sections are not indexed - citations you put there will not count into any citation statistics
But we need these citations in order to attract the funding resources that allow us to do what we are doing

Therefore, if you are a happy ORCA user, please consider citing a few of the papers listed below in the main body of your paper

In addition to the list printed below, the program has created the file orca.bibtex that contains the list in bibtex format
You can import this file easily into all common literature databanks and citation aid programs


List of essential papers. We consider these as the minimum necessary citations

  1. Neese,F.
     Software update: the ORCA program system, version 5.0
     WIRES Comput. Molec. Sci., 2022 12(1)e1606
     doi.org/10.1002/wcms.1606

List of papers to cite with high priority. The work reported in these papers was absolutely
necessary for this run to complete.
Our perspective: the developers of density functionals and basis sets usually get cited in chemistry papers
Good! But without the algorithms to do something with them, the functionals or basis sets would not do anything.
Hence, in our opinion, the algorithm design and method developments papers are equally worthy of getting cited

  1. Neese,F.; Olbrich,G.
     Efficient use of the resolution of the identity approximation in time-dependent density functional calculations with hybrid density functionals
     Chem. Phys. Lett., 2002 362 170-178
     doi.org/10.1016/s0009-2614(02)01053-9
  2. Neese,F.
     An improvement of the resolution of the identity approximation for the formation of the Coulomb matrix
     J. Comp. Chem., 2003 24(14)1740-1747
     doi.org/10.1002/jcc.10318
  3. Neese,F.; Wennmohs,F.; Hansen,A.; Becker,U.
     Efficient, approximate and parallel Hartree-Fock and hybrid DFT calculations. A 'chain-of-spheres' algorithm for the Hartree-Fock exchange
     Chem. Phys., 2009 356(1-3)98-109
     doi.org/10.1016/j.chemphys.2008.10.036
  4. Garcia-Rates,M.; Neese,F.
     Effect of the Solute Cavity on the Solvation Energy and its Derivatives within the Framework of the Gaussian Charge Scheme
     J. Comput. Chem., 2020 41 922-939
     doi.org/10.1002/jcc.26139
  5. Helmich-Paris,B.; de Souza,B.; Neese,F.; Izsák,R.
     An improved chain of spheres for exchange algorithm
     J. Chem. Phys., 2021 155 104109
     doi.org/doi: 10.1063/5.0058766.
  6. Neese,F.
     The SHARK Integral Generation and Digestion System
     J. Comp. Chem., 2022  1-16
     doi.org/10.1002/jcc.26942

List of suggested additional citations. These are papers that are important in the 'surrounding' of 
of this run, or papers that preceded the highly important papers. If you like your results we are grateful for a citation.

  1. Izsak,R.; Neese,F.
     An overlap fitted chain of spheres exchange method
     J. Chem. Phys., 2011 135 144105
     doi.org/10.1063/1.3646921
  2. Izsak,R.; Hansen,A.; Neese,F.
     The resolution of identity and chain of spheres approximations for the LPNO-CCSD singles Fock term
     Molec. Phys., 2012 110 2413-2417
     doi.org/10.1080/00268976.2012.687466
  3. Neese,F.
     The ORCA program system
     WIRES Comput. Molec. Sci., 2012 2(1)73-78
     doi.org/10.1002/wcms.81
  4. Izsak,R.; Neese,F.; Klopper,W.
     Robust fitting techniques in the chain of spheres approximation to the Fock exchange: The role of the complementary space
     J. Chem. Phys., 2013 139 
     doi.org/10.1063/1.4819264
  5. Neese,F.
     Software update: the ORCA program system, version 4.0
     WIRES Comput. Molec. Sci., 2018 8(1)1-6
     doi.org/10.1002/wcms.1327
  6. Neese,F.; Wennmohs,F.; Becker,U.; Riplinger,C.
     The ORCA quantum chemistry program package
     J. Chem. Phys., 2020 152 Art. No. L224108
     doi.org/10.1063/5.0004608

List of optional additional citations

  1. Neese,F.
     Approximate second-order SCF convergence for spin unrestricted wavefunctions
     Chem. Phys. Lett., 2000 325(1-3)93-98
     doi.org/10.1016/s0009-2614(00)00662-x

Timings for individual modules:

Sum of individual times          ...      884.262 sec (=  14.738 min)
Startup calculation              ...        2.909 sec (=   0.048 min)   0.3 %
SCF iterations                   ...      103.700 sec (=   1.728 min)  11.7 %
Property integrals               ...        0.695 sec (=   0.012 min)   0.1 %
Property calculations            ...        0.559 sec (=   0.009 min)   0.1 %
CIS module                       ...      776.399 sec (=  12.940 min)  87.8 %
                             ****ORCA TERMINATED NORMALLY****
TOTAL RUN TIME: 0 days 0 hours 14 minutes 44 seconds 678 msec
