# Supplementary material for: Photovermellogens: Minimalistic Pyridinium-Based Acylhydrazones with Photoswitchable Basicity for Operation in Aqueous Media
Source: J Org Chem. 2026 May 4;91(19):6559–65. doi: 10.1021/acs.joc.5c02962 (PMC13185115; doi:10.1021/acs.joc.5c02962)
Supplement: Supplementary file 3 [file jo5c02962_si_003.zip › spectra/syn_zpa/dftmrci/orca.out]

                                 *****************
                                 * O   R   C   A *
                                 *****************

                                            #,                                       
                                            ###                                      
                                            ####                                     
                                            #####                                    
                                            ######                                   
                                           ########,                                 
                                     ,,################,,,,,                         
                               ,,#################################,,                 
                          ,,##########################################,,             
                       ,#########################################, ''#####,          
                    ,#############################################,,   '####,        
                  ,##################################################,,,,####,       
                ,###########''''           ''''###############################       
              ,#####''   ,,,,##########,,,,          '''####'''          '####       
            ,##' ,,,,###########################,,,                        '##       
           ' ,,###''''                  '''############,,,                           
         ,,##''                                '''############,,,,        ,,,,,,###''
      ,#''                                            '''#######################'''  
     '                                                          ''''####''''         
             ,#######,   #######,   ,#######,      ##                                
            ,#'     '#,  ##    ##  ,#'     '#,    #''#        ,####,   ,####,        
            ##       ##  ##   ,#'  ##            #'  '#       #'       #'  '#        
            ##       ##  #######   ##           ,######,      #####,   #    #        
            '#,     ,#'  ##    ##  '#,     ,#' ,#      #,     #,   #   #,  ,#        
             '#######'   ##     ##  '#######'  #'      '#     '####' # '####'        


                #########################################################
                #                        -***-                          #
                #          Department of theory and spectroscopy        #
                #                                                       #
                #                      Frank Neese                      #
                #                                                       #
                #     Directorship, Architecture, Infrastructure        #
                #                    SHARK, DRIVERS                     #
                #        Core code/Algorithms in most modules           #
                #                                                       #
                #        Max Planck Institute fuer Kohlenforschung      #
                #                Kaiser Wilhelm Platz 1                 #
                #                 D-45470 Muelheim/Ruhr                 #
                #                      Germany                          #
                #                                                       #
                #                  All rights reserved                  #
                #                        -***-                          #
                #########################################################


                         Program Version 6.0.1  -  RELEASE   -


 With contributions from (in alphabetic order):
[Max-Planck-Institut fuer Kohlenforschung]                               
  Daniel Aravena         : Magnetic Suceptibility                        
  Michael Atanasov       : Ab Initio Ligand Field Theory (pilot matlab implementation)
  Alexander A. Auer      : GIAO ZORA, VPT2 properties, NMR spectrum      
  Ute Becker             : All parallelization in ORCA, NUMFREQ, NUMCALC 
  Giovanni Bistoni       : ED, misc. LED, open-shell LED, HFLD           
  Martin Brehm           : Molecular dynamics                            
  Dmytro Bykov           : pre 5.0 version of the SCF Hessian            
  Marcos Casanova-Páez   : Triplet and SCS-CIS(D). UHF-(DLPNO)-IP/EA/STEOM-CCSD. UHF-CVS-IP/STEOM-CCSD   
  Vijay G. Chilkuri      : MRCI spin determinant printing, contributions to CSF-ICE 
  Pauline Colinet        : FMM embedding                                 
  Dipayan Datta          : RHF DLPNO-CCSD density                        
  Achintya Kumar Dutta   : EOM-CC, STEOM-CC                              
  Nicolas Foglia         : Exact transition moments, OPA infrastructure, MCD improvements    
  Dmitry Ganyushin       : Spin-Orbit,Spin-Spin,Magnetic field MRCI      
  Miquel Garcia-Rates    : C-PCM and meta-GGA Hessian, CCSD/C-PCM, Gaussian charge scheme 
  Tiago L. C. Gouveia    : GS-ROHF, GS-ROCIS                             
  Yang Guo               : DLPNO-NEVPT2, F12-NEVPT2, CIM, IAO-localization        
  Andreas Hansen         : Spin unrestricted coupled pair/coupled cluster methods 
  Ingolf Harden          : AUTO-CI MPn and infrastructure                
  Benjamin Helmich-Paris : MC-RPA, TRAH-(SCF,CASSCF), AVAS, COSX integrals, SCF dyn. polar. 
  Lee Huntington         : MR-EOM, pCC                                   
  Robert Izsak           : Overlap fitted RIJCOSX, COSX-SCS-MP3, EOM     
  Riya Kayal             : Wick's Theorem for AUTO-CI, AUTO-CI UHF-CCSDT 
  Emily Kempfer          : AUTO-CI, RHF CISDT and CCSDT                  
  Christian Kollmar      : KDIIS, OOCD, Brueckner-CCSD(T), CCSD density, CASPT2, CASPT2-K, improved NEVPT2 
  Axel Koslowski         : Symmetry handling                             
  Simone Kossmann        : meta-GGA functionals, TD-DFT gradient, OOMP2, (MP2 Hessian; deprecated post 5.0) 
  Lucas Lang             : DCDCAS                                        
  Marvin Lechner         : AUTO-CI (C++ implementation), FIC-MRCC        
  Spencer Leger          : CASSCF response                               
  Dagmar Lenk            : GEPOL surface, SMD, ORCA-2-JSON               
  Dimitrios Liakos       : Extrapolation schemes; Compound Job, initial MDCI parallelization 
  Dimitrios Manganas     : Further ROCIS development; embedding schemes. LFT, Crystal Embedding 
  Dimitrios Pantazis     : SARC Basis sets                               
  Anastasios Papadopoulos: AUTO-CI, single reference methods and gradients 
  Taras Petrenko         : pre 6.0 DFT Hessian and TD-DFT gradient, (ASA, deprecated), ECA, 1-Electron XAS/XES, NRVS 
  Peter Pinski           : DLPNO-MP2, DLPNO-MP2 Gradient                 
  Christoph Reimann      : Effective Core Potentials                     
  Marius Retegan         : Local ZFS, SOC                                
  Christoph Riplinger    : Optimizer, TS searches, QM/MM, DLPNO-CCSD(T), (RO)-DLPNO pert. Triples 
  Michael Roemelt        : Original ROCIS implementation                 
  Masaaki Saitow         : Open-shell DLPNO-CCSD energy and density      
  Barbara Sandhoefer     : DKH picture change effects                    
  Kantharuban Sivalingam : CASSCF convergence/infrastructure, NEVPT2 and variants, FIC-MRCI 
  Bernardo de Souza      : ESD, SOC TD-DFT                               
  Georgi L. Stoychev     : AutoAux, RI-MP2 NMR, DLPNO-MP2 response, X2C  
  Van Anh Tran           : RI-MP2 g-tensors                              
  Willem Van den Heuvel  : Paramagnetic NMR                              
  Zikuan Wang            : NOTCH, Electric field optimization            
  Frank Wennmohs         : Technical directorship and infrastructure     
  Hang Xu                : AUTO-CI-Response properties                   
                                                                         
[FACCTs GmbH]                                                            
  Markus Bursch, Miquel Garcia-Rates, Christoph Riplinger, Bernardo de Souza, Georgi L. Stoychev 
                                                                 
  APM, Basis sets (HGBS, AHGBS, def-TZVP (Ac-Lr), def2-XVPD (La-Lu)), CI-OPT, improved COSX, DLPNO-Multilevel,           
  DOCKER, DRACO, updates on ESD, GOAT, IRC, LR-CPCM, MBIS, meta-GGA TD-DFT gradient, ML-optimized integration grids, 
  MM, NACMEs, nearIR, NEB, NEB-TS, NL-DFT gradient (VV10), 2- and 3-layer-ONIOM, interface openCOSMO-RS, QMMM,   
  Crystal-QMMM, SF, symmetry and pop. for TD-DFT, r2SCAN hybrids, SOLVATOR                                   
                                                                         
[Other institutions]                                                     
  V. Asgeirsson          : NEB                                           
  Christoph Bannwarth    : sTDA-DFT, sTD-DFT, PBEh-3c, B97-3c, D3        
  Sebastian Ehlert       : rSCAN, r2SCAN, r2SCAN-3c, D4, dhf basis sets  
  Marvin Friede          : D4 for Fr, Ra, Ac-Lr                          
  Lars Goerigk           : TD-DFT with DH, B97 family of functionals     
  Stefan Grimme          : VdW corrections, initial TS optimization, DFT functionals, gCP, sTDA/sTD-DF 
  Waldemar Hujo          : DFT-NL                                        
  H. Jonsson             : NEB                                           
  Holger Kruse           : gCP                                           
  Marcel Mueller         : wB97X-3c, vDZP basis set                      
  Hagen Neugebauer       : wr2SCAN                                       
  Tobias Risthaus        : range-separated hybrid DFT                    
  Lukas Wittmann         : regularized MP2, r2SCAN double-hybrids, wr2SCAN        
                                                                         
We gratefully acknowledge several colleagues who have allowed us to      
interface, adapt or use parts of their codes:                            
  Ed Valeev, F. Pavosevic, A. Kumar             : LibInt (2-el integral package), F12 methods 
  Garnet Chan, S. Sharma, J. Yang, R. Olivares  : DMRG                   
  Ulf Ekstrom                                   : XCFun DFT Library      
  Mihaly Kallay                                 : mrcc  (arbitrary order and MRCC methods)
  Frank Weinhold                                : gennbo (NPA and NBO analysis)           
  Simon Mueller                                 : openCOSMO-RS                            
  Christopher J. Cramer and Donald G. Truhlar   : smd solvation model                     
  S Lehtola, MJT Oliveira, MAL Marques          : LibXC Library                           
  Liviu Ungur et al                             : ANISO software                          


 Your calculation uses the libint2 library for the computation of 2-el integrals
 For citations please refer to: http://libint.valeyev.net

 Your ORCA version has been built with support for libXC version: 6.2.2
 For citations please refer to: https://libxc.gitlab.io

 This ORCA versions uses:
   CBLAS   interface :  Fast vector & matrix operations
   LAPACKE interface :  Fast linear algebra routines
   SCALAPACK package :  Parallel linear algebra routines
   Shared memory     :  Shared parallel matrices
   BLAS/LAPACK       :  OpenBLAS 0.3.27  USE64BITINT DYNAMIC_ARCH NO_AFFINITY SkylakeX SINGLE_THREADED
        Core in use  :  SkylakeX
   Copyright (c) 2011-2014, The OpenBLAS Project


NOTE: MaxCore=1000 MB was set to SCF,MP2,MDCI,CIPSI,MRCI and CIS
      => If you want to overwrite this, your respective input block should be placed after the MaxCore statement


***************************************
The coordinates will be read from file: coord.xyz
***************************************


================================================================================

----- Orbital basis set information -----
Your calculation utilizes the basis: def2-TZVP
   F. Weigend and R. Ahlrichs, Phys. Chem. Chem. Phys. 7, 3297 (2005).

----- AuxJ basis set information -----
Your calculation utilizes the auxiliary basis: def2/J
   F. Weigend, Phys. Chem. Chem. Phys. 8, 1057 (2006).

----- AuxC basis set information -----
Your calculation utilizes the auxiliary basis: def2-TZVP/C
  H-La, Hf-Rn : A. Hellweg, C. Hattig, S. Hofener and W. Klopper, Theor. Chem. Acc. 117, 587 (2007).
        Ce-Lu : J. Chmela and M. E. Harding, Mol. Phys. (2018).

================================================================================
                                        WARNINGS
                       Please study these warnings very carefully!
================================================================================


================================================================================
                                       INPUT FILE
================================================================================
NAME = orca.inp
|  1> ! def2-TZVP def2-TZVP/C tightscf def2/J RIJCOSX BHLYP DFTMRCI CPCM(water) 
|  2> %pal 
|  3> nprocs 12
|  4> end
|  5> %maxcore 1000
|  6> * xyzfile 0 1 coord.xyz
|  7> 
|  8>                          ****END OF INPUT****
================================================================================

                       ****************************
                       * Single Point Calculation *
                       ****************************

---------------------------------
CARTESIAN COORDINATES (ANGSTROEM)
---------------------------------
  N     -5.174092   -0.099177    0.058114
  C     -4.400251   -1.174433   -0.207469
  C     -3.043711   -1.101975   -0.248637
  C     -2.375428    0.133388   -0.003156
  C     -3.230312    1.235811    0.273812
  C     -4.579946    1.091986    0.298272
  H     -4.922969   -2.102772   -0.390014
  H     -2.485139   -1.997043   -0.473098
  N     -1.059875    0.357994   -0.009655
  H     -2.801542    2.209083    0.466343
  H     -5.239376    1.922310    0.507447
  C     -6.623765   -0.224493    0.152076
  H     -6.949054   -1.096804   -0.406582
  H     -6.929682   -0.330350    1.191363
  H     -7.094471    0.657647   -0.273198
  N     -0.368915   -0.740084   -0.269794
  C      0.923425   -0.711143   -0.304351
  C      1.837924    0.428731   -0.150787
  H      1.377323   -1.673449   -0.509708
  O      1.489349    1.597079   -0.149903
  C      3.292766    0.094805   -0.034515
  C      3.744594   -1.116849    0.488446
  C      5.103655   -1.364038    0.621162
  C      6.027501   -0.409398    0.219865
  C      5.587311    0.801475   -0.301743
  C      4.230805    1.055337   -0.416831
  H      3.042072   -1.870218    0.820141
  H      5.439727   -2.303641    1.039527
  H      7.087541   -0.605766    0.315654
  H      6.303652    1.549388   -0.615791
  H      3.894827    2.002430   -0.818261

----------------------------
CARTESIAN COORDINATES (A.U.)
----------------------------
  NO LB      ZA    FRAG     MASS         X           Y           Z
   0 N     7.0000    0    14.007   -9.777616   -0.187418    0.109820
   1 C     6.0000    0    12.011   -8.315269   -2.219357   -0.392060
   2 C     6.0000    0    12.011   -5.751779   -2.082431   -0.469857
   3 C     6.0000    0    12.011   -4.488908    0.252068   -0.005965
   4 C     6.0000    0    12.011   -6.104406    2.335344    0.517430
   5 C     6.0000    0    12.011   -8.654843    2.063555    0.563651
   6 H     1.0000    0     1.008   -9.303063   -3.973664   -0.737019
   7 H     1.0000    0     1.008   -4.696232   -3.773865   -0.894026
   8 N     7.0000    0    14.007   -2.002873    0.676511   -0.018245
   9 H     1.0000    0     1.008   -5.294148    4.174561    0.881260
  10 H     1.0000    0     1.008   -9.900986    3.632639    0.958936
  11 C     6.0000    0    12.011  -12.517101   -0.424231    0.287383
  12 H     1.0000    0     1.008  -13.131809   -2.072659   -0.768329
  13 H     1.0000    0     1.008  -13.095202   -0.624272    2.251350
  14 H     1.0000    0     1.008  -13.406607    1.242773   -0.516269
  15 N     7.0000    0    14.007   -0.697148   -1.398555   -0.509838
  16 C     6.0000    0    12.011    1.745020   -1.343866   -0.575140
  17 C     6.0000    0    12.011    3.473173    0.810183   -0.284945
  18 H     1.0000    0     1.008    2.602764   -3.162361   -0.963208
  19 O     8.0000    0    15.999    2.814462    3.018042   -0.283275
  20 C     6.0000    0    12.011    6.222425    0.179156   -0.065224
  21 C     6.0000    0    12.011    7.076256   -2.110539    0.923030
  22 C     6.0000    0    12.011    9.644510   -2.577657    1.173826
  23 C     6.0000    0    12.011   11.390327   -0.773650    0.415485
  24 C     6.0000    0    12.011   10.558487    1.514568   -0.570211
  25 C     6.0000    0    12.011    7.995063    1.994298   -0.787696
  26 H     1.0000    0     1.008    5.748683   -3.534201    1.549841
  27 H     1.0000    0     1.008   10.279594   -4.353250    1.964421
  28 H     1.0000    0     1.008   13.393512   -1.144733    0.596500
  29 H     1.0000    0     1.008   11.912177    2.927918   -1.163676
  30 H     1.0000    0     1.008    7.360156    3.784045   -1.546290

--------------------------------
INTERNAL COORDINATES (ANGSTROEM)
--------------------------------
 N      0   0   0     0.000000000000     0.00000000     0.00000000
 C      1   0   0     1.351125225870     0.00000000     0.00000000
 C      2   1   0     1.359097483956   122.35655589     0.00000000
 C      3   2   1     1.425828119516   120.58345116     0.25751046
 C      4   3   2     1.422278088479   115.04802890   359.85641445
 C      1   2   3     1.352610787329   118.95703586   359.67848740
 H      2   1   3     1.080911995658   116.08576663   180.18318366
 H      3   2   1     1.078671542583   118.61508327   180.41191581
 N      4   3   2     1.334604822354   127.37159144   180.04029475
 H      5   4   3     1.080819029744   119.61854665   180.28378918
 H      6   1   2     1.080758826083   116.29064702   180.10303965
 C      1   2   3     1.458110283705   120.91024618   182.69996093
 H     12   1   2     1.085743077615   109.49708769   336.26726159
 H     12   1   2     1.088534711856   110.44410350    96.55752824
 H     12   1   2     1.086551264158   109.61552759   217.07135960
 N      9   4   3     1.323205647674   112.08790809   359.40355470
 C     16   9   4     1.293125150415   120.56731889   180.61873154
 C     17  16   9     1.469422841239   129.53449277   356.79264579
 H     17  16   9     1.083617867748   113.81647958   178.99354949
 O     18  17  16     1.219238804789   124.43690374   348.93626532
 C     18  17  16     1.497193823294   116.09428355   170.98378710
 C     21  18  17     1.394898819880   122.52052827   332.14585488
 C     22  21  18     1.387718516186   120.51780622   182.30607093
 C     23  22  21     1.387756885195   120.11762596   359.31643748
 C     24  23  22     1.389983900204   119.79846579     0.71589200
 C     25  24  23     1.384846026022   120.07186011     0.18236132
 H     22  21  18     1.082184281345   120.61987229     0.79173122
 H     23  22  21     1.082048059888   119.72441759   179.26374664
 H     24  23  22     1.082321981002   120.10637093   180.52057523
 H     25  24  23     1.082194639567   120.08771559   179.97716479
 H     26  25  24     1.082133809788   119.69554137   179.63530123

---------------------------
INTERNAL COORDINATES (A.U.)
---------------------------
 N      0   0   0     0.000000000000     0.00000000     0.00000000
 C      1   0   0     2.553256649526     0.00000000     0.00000000
 C      2   1   0     2.568322033978   122.35655589     0.00000000
 C      3   2   1     2.694424659928   120.58345116     0.25751046
 C      4   3   2     2.687716073503   115.04802890   359.85641445
 C      1   2   3     2.556063953839   118.95703586   359.67848740
 H      2   1   3     2.042627646664   116.08576663   180.18318366
 H      3   2   1     2.038393803936   118.61508327   180.41191581
 N      4   3   2     2.522037611259   127.37159144   180.04029475
 H      5   4   3     2.042451966547   119.61854665   180.28378918
 H      6   1   2     2.042338198114   116.29064702   180.10303965
 C      1   2   3     2.755429109257   120.91024618   182.69996093
 H     12   1   2     2.051757068493   109.49708769   336.26726159
 H     12   1   2     2.057032492675   110.44410350    96.55752824
 H     12   1   2     2.053284319725   109.61552759   217.07135960
 N      9   4   3     2.500496292962   112.08790809   359.40355470
 C     16   9   4     2.443652391170   120.56731889   180.61873154
 C     17  16   9     2.776806744871   129.53449277   356.79264579
 H     17  16   9     2.047741003867   113.81647958   178.99354949
 O     18  17  16     2.304027432900   124.43690374   348.93626532
 C     18  17  16     2.829286295423   116.09428355   170.98378710
 C     21  18  17     2.635976754103   122.52052827   332.14585488
 C     22  21  18     2.622407946562   120.51780622   182.30607093
 C     23  22  21     2.622480453483   120.11762596   359.31643748
 C     24  23  22     2.626688901945   119.79846579     0.71589200
 C     25  24  23     2.616979726831   120.07186011     0.18236132
 H     22  21  18     2.045031918177   120.61987229     0.79173122
 H     23  22  21     2.044774496930   119.72441759   179.26374664
 H     24  23  22     2.045292132816   120.10637093   180.52057523
 H     25  24  23     2.045051492380   120.08771559   179.97716479
 H     26  25  24     2.044936540755   119.69554137   179.63530123

---------------------
BASIS SET INFORMATION
---------------------
There are 4 groups of distinct atoms

 Group   1 Type N   : 11s6p2d1f contracted to 5s3p2d1f pattern {62111/411/11/1}
 Group   2 Type C   : 11s6p2d1f contracted to 5s3p2d1f pattern {62111/411/11/1}
 Group   3 Type H   : 5s1p contracted to 3s1p pattern {311/1}
 Group   4 Type O   : 11s6p2d1f contracted to 5s3p2d1f pattern {62111/411/11/1}

Atom   0N    basis set group =>   1
Atom   1C    basis set group =>   2
Atom   2C    basis set group =>   2
Atom   3C    basis set group =>   2
Atom   4C    basis set group =>   2
Atom   5C    basis set group =>   2
Atom   6H    basis set group =>   3
Atom   7H    basis set group =>   3
Atom   8N    basis set group =>   1
Atom   9H    basis set group =>   3
Atom  10H    basis set group =>   3
Atom  11C    basis set group =>   2
Atom  12H    basis set group =>   3
Atom  13H    basis set group =>   3
Atom  14H    basis set group =>   3
Atom  15N    basis set group =>   1
Atom  16C    basis set group =>   2
Atom  17C    basis set group =>   2
Atom  18H    basis set group =>   3
Atom  19O    basis set group =>   4
Atom  20C    basis set group =>   2
Atom  21C    basis set group =>   2
Atom  22C    basis set group =>   2
Atom  23C    basis set group =>   2
Atom  24C    basis set group =>   2
Atom  25C    basis set group =>   2
Atom  26H    basis set group =>   3
Atom  27H    basis set group =>   3
Atom  28H    basis set group =>   3
Atom  29H    basis set group =>   3
Atom  30H    basis set group =>   3
---------------------------------
AUXILIARY/J BASIS SET INFORMATION
---------------------------------
There are 4 groups of distinct atoms

 Group   1 Type N   : 12s5p4d2f1g contracted to 6s4p3d1f1g pattern {711111/2111/211/2/1}
 Group   2 Type C   : 12s5p4d2f1g contracted to 6s4p3d1f1g pattern {711111/2111/211/2/1}
 Group   3 Type H   : 5s2p1d contracted to 3s1p1d pattern {311/2/1}
 Group   4 Type O   : 12s5p4d2f1g contracted to 6s4p3d1f1g pattern {711111/2111/211/2/1}

Atom   0N    basis set group =>   1
Atom   1C    basis set group =>   2
Atom   2C    basis set group =>   2
Atom   3C    basis set group =>   2
Atom   4C    basis set group =>   2
Atom   5C    basis set group =>   2
Atom   6H    basis set group =>   3
Atom   7H    basis set group =>   3
Atom   8N    basis set group =>   1
Atom   9H    basis set group =>   3
Atom  10H    basis set group =>   3
Atom  11C    basis set group =>   2
Atom  12H    basis set group =>   3
Atom  13H    basis set group =>   3
Atom  14H    basis set group =>   3
Atom  15N    basis set group =>   1
Atom  16C    basis set group =>   2
Atom  17C    basis set group =>   2
Atom  18H    basis set group =>   3
Atom  19O    basis set group =>   4
Atom  20C    basis set group =>   2
Atom  21C    basis set group =>   2
Atom  22C    basis set group =>   2
Atom  23C    basis set group =>   2
Atom  24C    basis set group =>   2
Atom  25C    basis set group =>   2
Atom  26H    basis set group =>   3
Atom  27H    basis set group =>   3
Atom  28H    basis set group =>   3
Atom  29H    basis set group =>   3
Atom  30H    basis set group =>   3
---------------------------------
AUXILIARY/C BASIS SET INFORMATION
---------------------------------
There are 4 groups of distinct atoms

 Group   1 Type N   : 8s6p5d3f1g contracted to 8s6p4d3f1g pattern {11111111/111111/2111/111/1}
 Group   2 Type C   : 8s6p5d3f1g contracted to 8s6p4d3f1g pattern {11111111/111111/2111/111/1}
 Group   3 Type H   : 4s3p2d contracted to 4s2p1d pattern {1111/21/2}
 Group   4 Type O   : 8s6p5d3f1g contracted to 8s6p4d3f1g pattern {11111111/111111/2111/111/1}

Atom   0N    basis set group =>   1
Atom   1C    basis set group =>   2
Atom   2C    basis set group =>   2
Atom   3C    basis set group =>   2
Atom   4C    basis set group =>   2
Atom   5C    basis set group =>   2
Atom   6H    basis set group =>   3
Atom   7H    basis set group =>   3
Atom   8N    basis set group =>   1
Atom   9H    basis set group =>   3
Atom  10H    basis set group =>   3
Atom  11C    basis set group =>   2
Atom  12H    basis set group =>   3
Atom  13H    basis set group =>   3
Atom  14H    basis set group =>   3
Atom  15N    basis set group =>   1
Atom  16C    basis set group =>   2
Atom  17C    basis set group =>   2
Atom  18H    basis set group =>   3
Atom  19O    basis set group =>   4
Atom  20C    basis set group =>   2
Atom  21C    basis set group =>   2
Atom  22C    basis set group =>   2
Atom  23C    basis set group =>   2
Atom  24C    basis set group =>   2
Atom  25C    basis set group =>   2
Atom  26H    basis set group =>   3
Atom  27H    basis set group =>   3
Atom  28H    basis set group =>   3
Atom  29H    basis set group =>   3
Atom  30H    basis set group =>   3


           ************************************************************
           *        Program running with 12 parallel MPI-processes    *
           *              working on a common directory               *
           ************************************************************
------------------------------------------------------------------------------
                             ORCA STARTUP CALCULATIONS
                           -- RI-GTO INTEGRALS CHOSEN --
------------------------------------------------------------------------------
------------------------------------------------------------------------------
                   ___                                                        
                  /   \      - P O W E R E D   B Y -                         
                 /     \                                                     
                 |  |  |   _    _      __       _____    __    __             
                 |  |  |  | |  | |    /  \     |  _  \  |  |  /  |          
                  \  \/   | |  | |   /    \    | | | |  |  | /  /          
                 / \  \   | |__| |  /  /\  \   | |_| |  |  |/  /          
                |  |  |   |  __  | /  /__\  \  |    /   |      \           
                |  |  |   | |  | | |   __   |  |    \   |  |\   \          
                \     /   | |  | | |  |  |  |  | |\  \  |  | \   \       
                 \___/    |_|  |_| |__|  |__|  |_| \__\ |__|  \__/        
                                                                              
                      - O R C A' S   B I G   F R I E N D -                    
                                      &                                       
                       - I N T E G R A L  F E E D E R -                       
                                                                              
 v1 FN, 2020, v2 2021, v3 2022-2024                                           
------------------------------------------------------------------------------


----------------------
SHARK INTEGRAL PACKAGE
----------------------

Number of atoms                             ...     31
Number of basis functions                   ...    636
Number of shells                            ...    250
Maximum angular momentum                    ...      3
Integral batch strategy                     ... SHARK/LIBINT Hybrid
RI-J (if used) integral strategy            ... SPLIT-RIJ (Revised 2003 algorithm where possible)
Printlevel                                  ...      1
Contraction scheme used                     ... SEGMENTED contraction
Prescreening option                         ... SCHWARTZ
   Thresh                                   ... 2.500e-11
   Tcut                                     ... 2.500e-12
   Tpresel                                  ... 2.500e-12 
Coulomb Range Separation                    ... NOT USED
Exchange Range Separation                   ... NOT USED
Multipole approximations                    ... NOT USED
Finite Nucleus Model                        ... NOT USED
CABS basis                                  ... NOT available
Auxiliary Coulomb fitting basis             ... AVAILABLE
   # of basis functions in Aux-J            ...   1025
   # of shells in Aux-J                     ...    335
   Maximum angular momentum in Aux-J        ...      4
Auxiliary J/K fitting basis                 ... NOT available
Auxiliary Correlation fitting basis         ... AVAILABLE
   # of basis functions in Aux-C            ...   1563
   # of shells in Aux-C                     ...    487
   Maximum angular momentum in Aux-C        ...      4
Auxiliary 'external' fitting basis          ... NOT available

Checking pre-screening integrals            ... done (  0.0 sec) Dimension = 250
Check shell pair data                       ... done (  0.0 sec)
Shell pair information
Shell pair cut-off parameter TPreSel        ...   2.5e-12
Total number of shell pairs                 ...     31375
Shell pairs after pre-screening             ...     20156
Total number of primitive shell pairs       ...     96576
Primitive shell pairs kept                  ...     42674
          la=0 lb=0:   5106 shell pairs
          la=1 lb=0:   5791 shell pairs
          la=1 lb=1:   1656 shell pairs
          la=2 lb=0:   2885 shell pairs
          la=2 lb=1:   1640 shell pairs
          la=2 lb=2:    423 shell pairs
          la=3 lb=0:   1377 shell pairs
          la=3 lb=1:    792 shell pairs
          la=3 lb=2:    386 shell pairs
          la=3 lb=3:    100 shell pairs

Calculating one electron integrals          ... done (  0.0 sec)
Calculating RI/J V-Matrix + Cholesky decomp.... done (  0.0 sec)
Calculating RI/C V-Matrix + Cholesky decomp.... done (  0.1 sec)
Calculating Nuclear repulsion               ... done (  0.0 sec) ENN=   1133.368706631018 Eh

Diagonalization of the overlap matrix:
Smallest eigenvalue                        ... 8.361e-06
Time for diagonalization                   ...    0.060 sec
Threshold for overlap eigenvalues          ... 1.000e-07
Number of eigenvalues below threshold      ... 0
Time for construction of square roots      ...    0.027 sec
Total time needed                          ...    0.091 sec

-------------------
DFT GRID GENERATION
-------------------

General Integration Accuracy     IntAcc      ... 4.388
Radial Grid Type                 RadialGrid  ... OptM3 with GC (2021)
Angular Grid (max. ang.)         AngularGrid ... 4 (Lebedev-302)
Angular grid pruning method      GridPruning ... 4 (adaptive)
Weight generation scheme         WeightScheme... mBecke (2022)
Basis function cutoff            BFCut       ... 1.0000e-11
Integration weight cutoff        WCut        ... 1.0000e-14
Partially contracted basis set               ... off
Rotationally invariant grid construction     ... off
Angular grids for H and He will be reduced by one unit

Total number of grid points                  ...   149770
Total number of batches                      ...     2358
Average number of points per batch           ...       63
Average number of grid points per atom       ...     4831

--------------------
COSX GRID GENERATION
--------------------

GRIDX 1
-------
General Integration Accuracy     IntAcc      ... 3.816
Radial Grid Type                 RadialGrid  ... OptM3 with GC (2021)
Angular Grid (max. ang.)         AngularGrid ... 1 (Lebedev-50)
Angular grid pruning method      GridPruning ... 4 (adaptive)
Weight generation scheme         WeightScheme... mBecke (2022)
Basis function cutoff            BFCut       ... 1.0000e-11
Integration weight cutoff        WCut        ... 1.0000e-14
Partially contracted basis set               ... on
Rotationally invariant grid construction     ... off
Angular grids for H and He will be reduced by one unit

Total number of grid points                  ...    19112
Total number of batches                      ...      165
Average number of points per batch           ...      115
Average number of grid points per atom       ...      617
UseSFitting                                  ... on

GRIDX 2
-------
General Integration Accuracy     IntAcc      ... 4.020
Radial Grid Type                 RadialGrid  ... OptM3 with GC (2021)
Angular Grid (max. ang.)         AngularGrid ... 2 (Lebedev-110)
Angular grid pruning method      GridPruning ... 4 (adaptive)
Weight generation scheme         WeightScheme... mBecke (2022)
Basis function cutoff            BFCut       ... 1.0000e-11
Integration weight cutoff        WCut        ... 1.0000e-14
Partially contracted basis set               ... on
Rotationally invariant grid construction     ... off
Angular grids for H and He will be reduced by one unit

Total number of grid points                  ...    41872
Total number of batches                      ...      343
Average number of points per batch           ...      122
Average number of grid points per atom       ...     1351
UseSFitting                                  ... on

GRIDX 3
-------
General Integration Accuracy     IntAcc      ... 4.338
Radial Grid Type                 RadialGrid  ... OptM3 with GC (2021)
Angular Grid (max. ang.)         AngularGrid ... 3 (Lebedev-194)
Angular grid pruning method      GridPruning ... 4 (adaptive)
Weight generation scheme         WeightScheme... mBecke (2022)
Basis function cutoff            BFCut       ... 1.0000e-11
Integration weight cutoff        WCut        ... 1.0000e-14
Partially contracted basis set               ... on
Rotationally invariant grid construction     ... off
Angular grids for H and He will be reduced by one unit

Total number of grid points                  ...    91898
Total number of batches                      ...      734
Average number of points per batch           ...      125
Average number of grid points per atom       ...     2964
UseSFitting                                  ... on
Initializing property integral containers    ... done (  0.0 sec)

SHARK setup successfully completed in   2.4 seconds

Maximum memory used throughout the entire STARTUP-calculation: 57.3 MB


           ************************************************************
           *        Program running with 12 parallel MPI-processes    *
           *              working on a common directory               *
           ************************************************************
-------------------------------------------------------------------------------
                                 ORCA GUESS
                   Start orbitals & Density for SCF / CASSCF
-------------------------------------------------------------------------------

------------
SCF SETTINGS
------------
Hamiltonian:
 Density Functional     Method          .... DFT(GTOs)
 Exchange Functional    Exchange        .... B88
   X-Alpha parameter    XAlpha          ....  0.666667
   Becke's b parameter  XBeta           ....  0.004200
 Correlation Functional Correlation     .... LYP
 Gradients option       PostSCFGGA      .... off
 Hybrid DFT is turned on
   Fraction HF Exchange ScalHFX         ....  0.500000
   Scaling of DF-GGA-X  ScalDFX         ....  0.500000
   Scaling of DF-GGA-C  ScalDFC         ....  1.000000
   Scaling of DF-LDA-C  ScalLDAC        ....  1.000000
   Perturbative correction              ....  0.000000
 RI-approximation to the Coulomb term is turned on
   Number of AuxJ basis functions       .... 1025
   RIJ-COSX (HFX calculated with COS-X)).... on


General Settings:
 Integral files         IntName         .... orca
 Hartree-Fock type      HFTyp           .... RHF
 Total Charge           Charge          ....    0
 Multiplicity           Mult            ....    1
 Number of Electrons    NEL             ....  126
 Basis Dimension        Dim             ....  636
 Nuclear Repulsion      ENuc            ....   1133.3687066310 Eh

Convergence Acceleration:
 AO-DIIS                CNVDIIS         .... on
   Start iteration      DIISMaxIt       ....    12
   Startup error        DIISStart       ....  0.200000
   # of expansion vecs  DIISMaxEq       ....     5
   Bias factor          DIISBfac        ....   1.050
   Max. coefficient     DIISMaxC        ....  10.000
 MO-DIIS                CNVKDIIS        .... off
 Trust-Rad. Augm. Hess. CNVTRAH         .... auto
   Auto Start mean grad. ratio tolernc. ....  1.125000
   Auto Start start iteration           ....    50
   Auto Start num. interpolation iter.  ....    10
   Max. Number of Micro iterations      ....    24
   Max. Number of Macro iterations      .... Maxiter - #DIIS iter
   Number of Davidson start vectors     ....     2
   Converg. threshold    (grad. norm)   ....   1.000e-05
   Grad. Scal. Fac. for Micro threshold ....   0.100
   Minimum threshold for Micro iter.    ....   1.000e-02
   NR start threshold (gradient norm)   ....   1.000e-04
   Initial trust radius                 ....   0.400
   Minimum AH scaling param. (alpha)    ....   1.000
   Maximum AH scaling param. (alpha)    .... 1000.000
   Quad. conv. algorithm                .... NR
   White noise on init. David. guess    .... on
   Maximum white noise                  ....   0.010
   Pseudo random numbers                .... off
   Inactive MOs                         .... canonical
   Orbital update algorithm             .... Taylor
   Preconditioner                       .... Diag
   Full preconditioner red. dimension   ....   250
 SOSCF                  CNVSOSCF        .... on
   Start iteration      SOSCFMaxIt      ....   150
   Startup grad/error   SOSCFStart      ....  0.003300
   Hessian update       SOSCFHessUp     .... L-BFGS
 Level Shifting         CNVShift        .... on
   Level shift para.    LevelShift      ....    0.2500
   Turn off err/grad.   ShiftErr        ....    0.0010
 Zerner damping         CNVZerner       .... off
 Static damping         CNVDamp         .... on
   Fraction old density DampFac         ....    0.7000
   Max. Damping (<1)    DampMax         ....    0.9800
   Min. Damping (>=0)   DampMin         ....    0.0000
   Turn off err/grad.   DampErr         ....    0.1000

SCF Procedure:
 Maximum # iterations   MaxIter         ....   125
 SCF integral mode      SCFMode         .... Direct
   Integral package                     .... SHARK and LIBINT hybrid scheme
 Reset frequency        DirectResetFreq ....    20
 Integral Threshold     Thresh          ....  2.500e-11 Eh
 Primitive CutOff       TCut            ....  2.500e-12 Eh

Convergence Tolerance:
 Convergence Check Mode ConvCheckMode   .... Total+1el-Energy
 Convergence forced     ConvForced      .... 0
 Energy Change          TolE            ....  1.000e-08 Eh
 1-El. energy change                    ....  1.000e-05 Eh
 Orbital Gradient       TolG            ....  1.000e-05
 Orbital Rotation angle TolX            ....  1.000e-05
 DIIS Error             TolErr          ....  5.000e-07

------------------------------
INITIAL GUESS: MODEL POTENTIAL
------------------------------
Loading Hartree-Fock densities                     ... done
Calculating cut-offs                               ... done
Initializing the effective Hamiltonian             ... done
Setting up the integral package (SHARK)            ... done
Starting the Coulomb interaction                   ... done (   0.2 sec)
Making the grid                                    ... done (   0.2 sec)
Mapping shells                                     ... done
Starting the XC term evaluation                    ... done (   0.1 sec)
  promolecular density results
     # of electrons  =    125.993046416
     EX              =   -103.793793347
     EC              =     -4.281348079
     EX+EC           =   -108.075141426
Transforming the Hamiltonian                       ... done (   0.0 sec)
Diagonalizing the Hamiltonian                      ... done (   0.1 sec)
Back transforming the eigenvectors                 ... done (   0.0 sec)
Now organizing SCF variables                       ... done
                      ------------------
                      INITIAL GUESS DONE (   0.7 sec)
                      ------------------
             **** ENERGY FILE WAS UPDATED (orca.en.tmp) ****
Finished Guess after   1.0 sec
Maximum memory used throughout the entire GUESS-calculation: 41.8 MB


           ************************************************************
           *        Program running with 12 parallel MPI-processes    *
           *              working on a common directory               *
           ************************************************************

-------------------------------------------------------------------------------------------
                                      ORCA LEAN-SCF
                              memory conserving SCF solver
-------------------------------------------------------------------------------------------

--------------------
CPCM SOLVATION MODEL
--------------------
CPCM parameters:
  Epsilon                                         ...      80.1510
  Refrac                                          ...       1.3328
  Rsolv                                           ...       1.3000
  Surface type                                    ... GAUSSIAN VDW
  Discretization scheme                           ... Constant charge density
    Threshold for H atoms                         ...       5.0000 (charges/Ang^2)
    Threshold for non-H atoms                     ...       5.0000 (charges/Ang^2)
  Epsilon function type                           ...         CPCM
Solvent:                                          ... WATER
Radii:
  Scheme                                          ... Element-dependent radii
  Radius for N  used is    3.5149 Bohr (=   1.8600 Ang.)
  Radius for C  used is    3.8550 Bohr (=   2.0400 Ang.)
  Radius for H  used is    2.4944 Bohr (=   1.3200 Ang.)
  Radius for O  used is    3.4469 Bohr (=   1.8240 Ang.)
Calculating surface                               ...        done! (  0.0s)
Cavity surface points                             ...         2917
Cavity Volume                                     ...    1981.4868
Cavity Surface-area                               ...    1051.1398
Calculating surface distance matrix               ...        done! (  0.1s)
Performing Cholesky decomposition & store         ...        done! (  0.2s)
Overall time for CPCM initialization              ...                 0.3s

----------------------------------------D-I-I-S--------------------------------------------
Iteration    Energy (Eh)           Delta-E    RMSDP     MaxDP     DIISErr   Damp  Time(sec)
-------------------------------------------------------------------------------------------
               ***  Starting incremental Fock matrix formation  ***
    1    -780.0834087842779354     0.00e+00  1.39e-03  1.32e-01  3.04e-01  0.700   6.5
    2    -780.2785595880511664    -1.95e-01  1.40e-03  1.59e-01  1.53e-01  0.700   3.8
                               ***Turning on AO-DIIS***
    3    -780.3784349147563262    -9.99e-02  6.25e-04  6.48e-02  6.36e-02  0.700   3.7
    4    -780.4388884860311464    -6.05e-02  1.01e-03  7.90e-02  4.83e-02  0.000   3.5
    5    -780.5694138506380568    -1.31e-01  2.19e-04  2.11e-02  8.31e-03  0.000   3.7
    6    -780.5698354411256332    -4.22e-04  1.06e-04  1.01e-02  3.37e-03  0.000   3.4
                              *** Initializing SOSCF ***
---------------------------------------S-O-S-C-F--------------------------------------
Iteration    Energy (Eh)           Delta-E    RMSDP     MaxDP     MaxGrad    Time(sec)
--------------------------------------------------------------------------------------
    7    -780.5699227868074104    -8.73e-05  4.72e-05  4.25e-03  9.50e-04     3.4
               *** Restarting incremental Fock matrix formation ***
    8    -780.5699697195254885    -4.69e-05  7.43e-05  4.45e-03  9.65e-04     6.5
    9    -780.5699896833796174    -2.00e-05  4.63e-05  4.49e-03  3.23e-04     5.0
   10    -780.5699934180975106    -3.73e-06  2.55e-05  1.61e-03  2.78e-04     4.9
   11    -780.5699956594028208    -2.24e-06  6.26e-06  6.06e-04  6.78e-05     4.6
   12    -780.5699957726553748    -1.13e-07  1.89e-06  1.11e-04  2.75e-05     4.2
   13    -780.5699958372631500    -6.46e-08  1.08e-06  6.39e-05  1.07e-05     3.8
   14    -780.5699958484531180    -1.12e-08  9.39e-07  5.56e-05  4.80e-06     3.4
   15    -780.5699958340710509     1.44e-08  1.35e-06  1.25e-04  1.28e-06     3.1
                  *** Gradient check signals convergence ***

               *****************************************************
               *                     SUCCESS                       *
               *           SCF CONVERGED AFTER  15 CYCLES          *
               *****************************************************

Recomputing exchange energy using gridx3       ... done (    9.679 sec)
Old exchange energy                            :    -52.716340163 Eh
New exchange energy                            :    -52.716330280 Eh
Exchange energy change after final integration :      0.000009883 Eh
Total energy after final integration           :   -780.569985951 Eh
             **** ENERGY FILE WAS UPDATED (orca.en.tmp) ****

----------------
TOTAL SCF ENERGY
----------------

Total Energy       :       -780.56998595137577 Eh          -21240.38916 eV

Components:
Nuclear Repulsion  :       1133.36870663101809 Eh           30840.53041 eV
Electronic Energy  :      -1913.89076992182504 Eh          -52079.61553 eV
One Electron Energy:      -3308.43183586150417 Eh          -90027.00714 eV
Two Electron Energy:       1394.54106593967913 Eh           37947.39161 eV
CPCM Dielectric    :         -0.04793254326408 Eh              -1.30431 eV

Virial components:
Potential Energy   :      -1557.76321810102786 Eh          -42388.89217 eV
Kinetic Energy     :        777.19323214965209 Eh           21148.50302 eV
Virial Ratio       :          2.00434480597880

DFT components:
N(Alpha)           :       63.000005389916 electrons
N(Beta)            :       63.000005389916 electrons
N(Total)           :      126.000010779832 electrons
E(X)               :      -52.866873718504 Eh       
E(C)               :       -4.305073756168 Eh       
E(XC)              :      -57.171947474672 Eh       

CPCM Solvation Model Properties:
Surface-charge          :         -0.03264671209925
Corrected charge        :          0.00000000000000
Outlying charge corr.   :          0.00005779236890 Eh               0.00157 eV
Free-energy (cav+disp)  :  This term is not implemented in the current solvation scheme

---------------
SCF CONVERGENCE
---------------

  Last Energy change         ...   -1.4382e-08  Tolerance :   1.0000e-08
  Last MAX-Density change    ...    1.2492e-04  Tolerance :   1.0000e-07
  Last RMS-Density change    ...    1.3544e-06  Tolerance :   5.0000e-09
  Last DIIS Error            ...    9.4967e-04  Tolerance :   5.0000e-07
  Last Orbital Gradient      ...    1.2821e-06  Tolerance :   1.0000e-05
  Last Orbital Rotation      ...    1.0255e-05  Tolerance :   1.0000e-05


----------------
ORBITAL ENERGIES
----------------

  NO   OCC          E(Eh)            E(eV) 
   0   2.0000     -19.663074      -535.0594 
   1   2.0000     -14.883858      -405.0104 
   2   2.0000     -14.836056      -403.7096 
   3   2.0000     -14.795347      -402.6019 
   4   2.0000     -10.676870      -290.5324 
   5   2.0000     -10.649639      -289.7914 
   6   2.0000     -10.648362      -289.7567 
   7   2.0000     -10.642902      -289.6081 
   8   2.0000     -10.623312      -289.0750 
   9   2.0000     -10.601415      -288.4792 
  10   2.0000     -10.598416      -288.3976 
  11   2.0000     -10.595623      -288.3216 
  12   2.0000     -10.594627      -288.2945 
  13   2.0000     -10.593436      -288.2621 
  14   2.0000     -10.593361      -288.2600 
  15   2.0000     -10.592728      -288.2428 
  16   2.0000     -10.589915      -288.1662 
  17   2.0000     -10.589525      -288.1556 
  18   2.0000      -1.181053       -32.1381 
  19   2.0000      -1.146432       -31.1960 
  20   2.0000      -1.132121       -30.8066 
  21   2.0000      -0.988311       -26.8933 
  22   2.0000      -0.977460       -26.5980 
  23   2.0000      -0.908417       -24.7193 
  24   2.0000      -0.904844       -24.6220 
  25   2.0000      -0.879769       -23.9397 
  26   2.0000      -0.864785       -23.5320 
  27   2.0000      -0.821876       -22.3644 
  28   2.0000      -0.776930       -21.1413 
  29   2.0000      -0.758620       -20.6431 
  30   2.0000      -0.724810       -19.7231 
  31   2.0000      -0.706653       -19.2290 
  32   2.0000      -0.684139       -18.6164 
  33   2.0000      -0.645208       -17.5570 
  34   2.0000      -0.617975       -16.8160 
  35   2.0000      -0.607094       -16.5199 
  36   2.0000      -0.594800       -16.1853 
  37   2.0000      -0.569643       -15.5008 
  38   2.0000      -0.556304       -15.1378 
  39   2.0000      -0.551320       -15.0022 
  40   2.0000      -0.539725       -14.6867 
  41   2.0000      -0.529520       -14.4090 
  42   2.0000      -0.527190       -14.3456 
  43   2.0000      -0.519903       -14.1473 
  44   2.0000      -0.500102       -13.6085 
  45   2.0000      -0.498524       -13.5655 
  46   2.0000      -0.490020       -13.3341 
  47   2.0000      -0.487554       -13.2670 
  48   2.0000      -0.474983       -12.9249 
  49   2.0000      -0.467145       -12.7117 
  50   2.0000      -0.445309       -12.1175 
  51   2.0000      -0.443510       -12.0685 
  52   2.0000      -0.433398       -11.7934 
  53   2.0000      -0.426879       -11.6160 
  54   2.0000      -0.425424       -11.5764 
  55   2.0000      -0.411091       -11.1863 
  56   2.0000      -0.357196        -9.7198 
  57   2.0000      -0.350928        -9.5492 
  58   2.0000      -0.333387        -9.0719 
  59   2.0000      -0.305897        -8.3239 
  60   2.0000      -0.303358        -8.2548 
  61   2.0000      -0.276622        -7.5273 
  62   2.0000      -0.244616        -6.6563 
  63   0.0000      -0.049238        -1.3398 
  64   0.0000       0.007542         0.2052 
  65   0.0000       0.014563         0.3963 
  66   0.0000       0.025017         0.6807 
  67   0.0000       0.051906         1.4124 
  68   0.0000       0.079737         2.1698 
  69   0.0000       0.091454         2.4886 
  70   0.0000       0.101532         2.7628 
  71   0.0000       0.108132         2.9424 
  72   0.0000       0.110074         2.9953 
  73   0.0000       0.118287         3.2188 
*Only the first 10 virtual orbitals were printed.

                    ********************************
                    * MULLIKEN POPULATION ANALYSIS *
                    ********************************

-----------------------
MULLIKEN ATOMIC CHARGES
-----------------------
   0 N :   -0.027612
   1 C :   -0.021209
   2 C :   -0.266807
   3 C :    0.205356
   4 C :   -0.267570
   5 C :   -0.005424
   6 H :    0.200388
   7 H :    0.156318
   8 N :   -0.236063
   9 H :    0.152857
  10 H :    0.200063
  11 C :   -0.282446
  12 H :    0.166115
  13 H :    0.164704
  14 H :    0.166539
  15 N :   -0.127148
  16 C :   -0.219064
  17 C :    0.294607
  18 H :    0.153917
  19 O :   -0.446706
  20 C :    0.120457
  21 C :   -0.228472
  22 C :   -0.150956
  23 C :   -0.142409
  24 C :   -0.140396
  25 C :   -0.213966
  26 H :    0.163884
  27 H :    0.158552
  28 H :    0.160252
  29 H :    0.158062
  30 H :    0.154175
Sum of atomic charges:   -0.0000000

--------------------------------
MULLIKEN REDUCED ORBITAL CHARGES
--------------------------------
  0 N s       :     3.428103  s :     3.428103
      pz      :     1.402405  p :     3.501801
      px      :     1.042588
      py      :     1.056808
      dz2     :     0.007056  d :     0.092145
      dxz     :     0.015135
      dyz     :     0.015557
      dx2y2   :     0.028951
      dxy     :     0.025446
      f0      :     0.000827  f :     0.005563
      f+1     :     0.000687
      f-1     :     0.000700
      f+2     :     0.000470
      f-2     :     0.000601
      f+3     :     0.000897
      f-3     :     0.001380

  1 C s       :     3.161989  s :     3.161989
      pz      :     0.893539  p :     2.728983
      px      :     0.934949
      py      :     0.900494
      dz2     :     0.006860  d :     0.118574
      dxz     :     0.031703
      dyz     :     0.014548
      dx2y2   :     0.023863
      dxy     :     0.041600
      f0      :     0.001819  f :     0.011663
      f+1     :     0.000861
      f-1     :     0.001266
      f+2     :     0.001193
      f-2     :     0.001495
      f+3     :     0.002257
      f-3     :     0.002771

  2 C s       :     3.252823  s :     3.252823
      pz      :     1.037078  p :     2.923393
      px      :     0.904994
      py      :     0.981321
      dz2     :     0.005947  d :     0.082850
      dxz     :     0.015892
      dyz     :     0.008612
      dx2y2   :     0.025259
      dxy     :     0.027141
      f0      :     0.001476  f :     0.007741
      f+1     :     0.000650
      f-1     :     0.000799
      f+2     :     0.000871
      f-2     :     0.000481
      f+3     :     0.001458
      f-3     :     0.002006

  3 C s       :     2.974688  s :     2.974688
      pz      :     0.796875  p :     2.643666
      px      :     0.975671
      py      :     0.871121
      dz2     :     0.005845  d :     0.162163
      dxz     :     0.051588
      dyz     :     0.017901
      dx2y2   :     0.035739
      dxy     :     0.051090
      f0      :     0.001943  f :     0.014127
      f+1     :     0.001182
      f-1     :     0.001023
      f+2     :     0.001742
      f-2     :     0.001179
      f+3     :     0.002636
      f-3     :     0.004422

  4 C s       :     3.259621  s :     3.259621
      pz      :     1.028032  p :     2.920777
      px      :     0.907608
      py      :     0.985137
      dz2     :     0.005286  d :     0.079226
      dxz     :     0.017807
      dyz     :     0.007605
      dx2y2   :     0.021735
      dxy     :     0.026794
      f0      :     0.001488  f :     0.007946
      f+1     :     0.000720
      f-1     :     0.000824
      f+2     :     0.000804
      f-2     :     0.000582
      f+3     :     0.001546
      f-3     :     0.001982

  5 C s       :     3.162212  s :     3.162212
      pz      :     0.900104  p :     2.715585
      px      :     0.956302
      py      :     0.859179
      dz2     :     0.006132  d :     0.116012
      dxz     :     0.027518
      dyz     :     0.019125
      dx2y2   :     0.024101
      dxy     :     0.039136
      f0      :     0.001850  f :     0.011615
      f+1     :     0.000731
      f-1     :     0.001335
      f+2     :     0.001592
      f-2     :     0.001086
      f+3     :     0.002104
      f-3     :     0.002918

  6 H s       :     0.776796  s :     0.776796
      pz      :     0.004212  p :     0.022816
      px      :     0.005759
      py      :     0.012845

  7 H s       :     0.819524  s :     0.819524
      pz      :     0.005322  p :     0.024158
      px      :     0.007275
      py      :     0.011561

  8 N s       :     3.530347  s :     3.530347
      pz      :     1.301088  p :     3.621547
      px      :     1.045933
      py      :     1.274526
      dz2     :     0.007756  d :     0.078434
      dxz     :     0.012954
      dyz     :     0.011060
      dx2y2   :     0.025873
      dxy     :     0.020791
      f0      :     0.000720  f :     0.005735
      f+1     :     0.000512
      f-1     :     0.000544
      f+2     :     0.000442
      f-2     :     0.000548
      f+3     :     0.001389
      f-3     :     0.001579

  9 H s       :     0.823768  s :     0.823768
      pz      :     0.005104  p :     0.023374
      px      :     0.005064
      py      :     0.013206

 10 H s       :     0.777172  s :     0.777172
      pz      :     0.004370  p :     0.022765
      px      :     0.007536
      py      :     0.010859

 11 C s       :     3.288096  s :     3.288096
      pz      :     1.098072  p :     2.913553
      px      :     0.711541
      py      :     1.103941
      dz2     :     0.010171  d :     0.074369
      dxz     :     0.025514
      dyz     :     0.007379
      dx2y2   :     0.014982
      dxy     :     0.016323
      f0      :     0.001430  f :     0.006428
      f+1     :     0.000780
      f-1     :     0.000141
      f+2     :     0.001302
      f-2     :     0.000059
      f+3     :     0.001633
      f-3     :     0.001082

 12 H s       :     0.811844  s :     0.811844
      pz      :     0.006815  p :     0.022041
      px      :     0.004480
      py      :     0.010746

 13 H s       :     0.813550  s :     0.813550
      pz      :     0.013416  p :     0.021746
      px      :     0.004049
      py      :     0.004281

 14 H s       :     0.811718  s :     0.811718
      pz      :     0.005663  p :     0.021743
      px      :     0.005567
      py      :     0.010513

 15 N s       :     3.567969  s :     3.567969
      pz      :     1.033207  p :     3.463034
      px      :     1.142234
      py      :     1.287593
      dz2     :     0.007632  d :     0.089824
      dxz     :     0.024685
      dyz     :     0.012678
      dx2y2   :     0.024555
      dxy     :     0.020275
      f0      :     0.000709  f :     0.006321
      f+1     :     0.000425
      f-1     :     0.000530
      f+2     :     0.000847
      f-2     :     0.000733
      f+3     :     0.001395
      f-3     :     0.001683

 16 C s       :     3.224820  s :     3.224820
      pz      :     1.052619  p :     2.890752
      px      :     0.866971
      py      :     0.971162
      dz2     :     0.004940  d :     0.092284
      dxz     :     0.019105
      dyz     :     0.004581
      dx2y2   :     0.018095
      dxy     :     0.045563
      f0      :     0.001740  f :     0.011208
      f+1     :     0.001167
      f-1     :     0.000683
      f+2     :     0.001364
      f-2     :     0.000452
      f+3     :     0.002475
      f-3     :     0.003327

 17 C s       :     3.122172  s :     3.122172
      pz      :     0.707769  p :     2.357085
      px      :     0.876760
      py      :     0.772556
      dz2     :     0.007876  d :     0.207536
      dxz     :     0.021506
      dyz     :     0.046104
      dx2y2   :     0.054573
      dxy     :     0.077476
      f0      :     0.002230  f :     0.018601
      f+1     :     0.000861
      f-1     :     0.001295
      f+2     :     0.002231
      f-2     :     0.001381
      f+3     :     0.004821
      f-3     :     0.005783

 18 H s       :     0.822336  s :     0.822336
      pz      :     0.005714  p :     0.023747
      px      :     0.005019
      py      :     0.013014

 19 O s       :     3.805150  s :     3.805150
      pz      :     1.402024  p :     4.608218
      px      :     1.804092
      py      :     1.402102
      dz2     :     0.002729  d :     0.031431
      dxz     :     0.001084
      dyz     :     0.010007
      dx2y2   :     0.009114
      dxy     :     0.008496
      f0      :     0.000173  f :     0.001908
      f+1     :     0.000034
      f-1     :     0.000165
      f+2     :     0.000333
      f-2     :     0.000143
      f+3     :     0.000525
      f-3     :     0.000535

 20 C s       :     3.178699  s :     3.178699
      pz      :     0.961332  p :     2.572761
      px      :     0.773580
      py      :     0.837849
      dz2     :     0.013844  d :     0.117806
      dxz     :     0.016387
      dyz     :     0.019101
      dx2y2   :     0.039650
      dxy     :     0.028824
      f0      :     0.000980  f :     0.010277
      f+1     :     0.000969
      f-1     :     0.001501
      f+2     :     0.000911
      f-2     :     0.001258
      f+3     :     0.002243
      f-3     :     0.002415

 21 C s       :     3.237427  s :     3.237427
      pz      :     0.934160  p :     2.890195
      px      :     0.988677
      py      :     0.967359
      dz2     :     0.009165  d :     0.092876
      dxz     :     0.019055
      dyz     :     0.011451
      dx2y2   :     0.022089
      dxy     :     0.031116
      f0      :     0.001000  f :     0.007974
      f+1     :     0.000533
      f-1     :     0.001237
      f+2     :     0.001225
      f-2     :     0.000768
      f+3     :     0.001396
      f-3     :     0.001816

 22 C s       :     3.187902  s :     3.187902
      pz      :     0.975966  p :     2.866957
      px      :     0.916251
      py      :     0.974740
      dz2     :     0.006268  d :     0.088194
      dxz     :     0.021490
      dyz     :     0.008846
      dx2y2   :     0.024871
      dxy     :     0.026719
      f0      :     0.001114  f :     0.007902
      f+1     :     0.000732
      f-1     :     0.000835
      f+2     :     0.001118
      f-2     :     0.000866
      f+3     :     0.001512
      f-3     :     0.001727

 23 C s       :     3.196691  s :     3.196691
      pz      :     0.932252  p :     2.848845
      px      :     1.001795
      py      :     0.914797
      dz2     :     0.011597  d :     0.089066
      dxz     :     0.009443
      dyz     :     0.017253
      dx2y2   :     0.028576
      dxy     :     0.022197
      f0      :     0.000703  f :     0.007808
      f+1     :     0.000805
      f-1     :     0.001491
      f+2     :     0.000674
      f-2     :     0.001057
      f+3     :     0.001557
      f-3     :     0.001520

 24 C s       :     3.183860  s :     3.183860
      pz      :     0.965387  p :     2.860285
      px      :     0.941750
      py      :     0.953147
      dz2     :     0.008544  d :     0.088407
      dxz     :     0.017318
      dyz     :     0.011012
      dx2y2   :     0.022989
      dxy     :     0.028544
      f0      :     0.001018  f :     0.007844
      f+1     :     0.000516
      f-1     :     0.001270
      f+2     :     0.001181
      f-2     :     0.000706
      f+3     :     0.001392
      f-3     :     0.001760

 25 C s       :     3.233919  s :     3.233919
      pz      :     0.952567  p :     2.879859
      px      :     0.943462
      py      :     0.983829
      dz2     :     0.005594  d :     0.092217
      dxz     :     0.022972
      dyz     :     0.008961
      dx2y2   :     0.025772
      dxy     :     0.028918
      f0      :     0.001136  f :     0.007971
      f+1     :     0.000759
      f-1     :     0.000769
      f+2     :     0.001071
      f-2     :     0.000911
      f+3     :     0.001591
      f-3     :     0.001735

 26 H s       :     0.812850  s :     0.812850
      pz      :     0.005364  p :     0.023266
      px      :     0.008549
      py      :     0.009352

 27 H s       :     0.818561  s :     0.818561
      pz      :     0.006039  p :     0.022887
      px      :     0.004458
      py      :     0.012390

 28 H s       :     0.816991  s :     0.816991
      pz      :     0.004199  p :     0.022757
      px      :     0.014680
      py      :     0.003878

 29 H s       :     0.819095  s :     0.819095
      pz      :     0.005256  p :     0.022843
      px      :     0.008476
      py      :     0.009112

 30 H s       :     0.822634  s :     0.822634
      pz      :     0.005672  p :     0.023191
      px      :     0.004831
      py      :     0.012688


                     *******************************
                     * LOEWDIN POPULATION ANALYSIS *
                     *******************************

----------------------
LOEWDIN ATOMIC CHARGES
----------------------
   0 N :    0.238000
   1 C :   -0.117840
   2 C :   -0.131144
   3 C :   -0.242705
   4 C :   -0.120076
   5 C :   -0.118184
   6 H :    0.165357
   7 H :    0.155854
   8 N :   -0.036664
   9 H :    0.159191
  10 H :    0.166046
  11 C :   -0.223654
  12 H :    0.133539
  13 H :    0.128939
  14 H :    0.132605
  15 N :    0.058396
  16 C :   -0.281794
  17 C :   -0.295583
  18 H :    0.142753
  19 O :    0.044223
  20 C :   -0.125042
  21 C :   -0.099317
  22 C :   -0.140300
  23 C :   -0.128381
  24 C :   -0.139722
  25 C :   -0.092399
  26 H :    0.156767
  27 H :    0.152133
  28 H :    0.152244
  29 H :    0.151813
  30 H :    0.154945

-------------------------------
LOEWDIN REDUCED ORBITAL CHARGES
-------------------------------
  0 N s       :     2.854137  s :     2.854137
      pz      :     1.232376  p :     3.554724
      px      :     1.141206
      py      :     1.181143
      dz2     :     0.023092  d :     0.330518
      dxz     :     0.043242
      dyz     :     0.050986
      dx2y2   :     0.111968
      dxy     :     0.101230
      f0      :     0.001822  f :     0.022620
      f+1     :     0.001877
      f-1     :     0.001795
      f+2     :     0.002568
      f-2     :     0.003122
      f+3     :     0.003104
      f-3     :     0.008332

  1 C s       :     2.761279  s :     2.761279
      pz      :     0.844600  p :     2.813400
      px      :     1.045212
      py      :     0.923587
      dz2     :     0.036370  d :     0.479644
      dxz     :     0.099905
      dyz     :     0.046042
      dx2y2   :     0.122244
      dxy     :     0.175082
      f0      :     0.004847  f :     0.063517
      f+1     :     0.005425
      f-1     :     0.005703
      f+2     :     0.007696
      f-2     :     0.008780
      f+3     :     0.012281
      f-3     :     0.018784

  2 C s       :     2.759827  s :     2.759827
      pz      :     0.933589  p :     2.974050
      px      :     1.047687
      py      :     0.992773
      dz2     :     0.026157  d :     0.355472
      dxz     :     0.051427
      dyz     :     0.029025
      dx2y2   :     0.111591
      dxy     :     0.137272
      f0      :     0.003616  f :     0.041797
      f+1     :     0.004247
      f-1     :     0.003144
      f+2     :     0.005774
      f-2     :     0.002551
      f+3     :     0.008761
      f-3     :     0.013704

  3 C s       :     2.719467  s :     2.719467
      pz      :     0.761584  p :     2.775127
      px      :     0.983832
      py      :     1.029712
      dz2     :     0.047719  d :     0.668471
      dxz     :     0.150741
      dyz     :     0.066135
      dx2y2   :     0.179343
      dxy     :     0.224532
      f0      :     0.005405  f :     0.079639
      f+1     :     0.006623
      f-1     :     0.004694
      f+2     :     0.012064
      f-2     :     0.007392
      f+3     :     0.014353
      f-3     :     0.029109

  4 C s       :     2.759319  s :     2.759319
      pz      :     0.924841  p :     2.960615
      px      :     1.050969
      py      :     0.984804
      dz2     :     0.027220  d :     0.358264
      dxz     :     0.060235
      dyz     :     0.023127
      dx2y2   :     0.123517
      dxy     :     0.124166
      f0      :     0.003597  f :     0.041879
      f+1     :     0.004490
      f-1     :     0.003014
      f+2     :     0.004896
      f-2     :     0.003505
      f+3     :     0.009304
      f-3     :     0.013072

  5 C s       :     2.760865  s :     2.760865
      pz      :     0.851354  p :     2.819361
      px      :     1.057360
      py      :     0.910646
      dz2     :     0.034397  d :     0.474461
      dxz     :     0.083222
      dyz     :     0.061839
      dx2y2   :     0.115401
      dxy     :     0.179602
      f0      :     0.004959  f :     0.063497
      f+1     :     0.004781
      f-1     :     0.006196
      f+2     :     0.010544
      f-2     :     0.005717
      f+3     :     0.011693
      f-3     :     0.019606

  6 H s       :     0.773272  s :     0.773272
      pz      :     0.012681  p :     0.061371
      px      :     0.015689
      py      :     0.033001

  7 H s       :     0.780642  s :     0.780642
      pz      :     0.015259  p :     0.063504
      px      :     0.018841
      py      :     0.029404

  8 N s       :     3.080306  s :     3.080306
      pz      :     1.196040  p :     3.661483
      px      :     1.148106
      py      :     1.317337
      dz2     :     0.024830  d :     0.267801
      dxz     :     0.036426
      dyz     :     0.024200
      dx2y2   :     0.102103
      dxy     :     0.080241
      f0      :     0.001773  f :     0.027074
      f+1     :     0.002170
      f-1     :     0.001765
      f+2     :     0.002319
      f-2     :     0.002621
      f+3     :     0.006600
      f-3     :     0.009826

  9 H s       :     0.779600  s :     0.779600
      pz      :     0.014680  p :     0.061209
      px      :     0.013863
      py      :     0.032666

 10 H s       :     0.772494  s :     0.772494
      pz      :     0.013085  p :     0.061460
      px      :     0.020113
      py      :     0.028262

 11 C s       :     2.831610  s :     2.831610
      pz      :     1.102469  p :     3.047854
      px      :     0.845454
      py      :     1.099931
      dz2     :     0.050207  d :     0.305265
      dxz     :     0.087013
      dyz     :     0.027762
      dx2y2   :     0.071457
      dxy     :     0.068826
      f0      :     0.006071  f :     0.038924
      f+1     :     0.005197
      f-1     :     0.000640
      f+2     :     0.008086
      f-2     :     0.002910
      f+3     :     0.008622
      f-3     :     0.007399

 12 H s       :     0.803372  s :     0.803372
      pz      :     0.020696  p :     0.063089
      px      :     0.011528
      py      :     0.030865

 13 H s       :     0.808075  s :     0.808075
      pz      :     0.037784  p :     0.062985
      px      :     0.011428
      py      :     0.013774

 14 H s       :     0.804362  s :     0.804362
      pz      :     0.017727  p :     0.063033
      px      :     0.014436
      py      :     0.030870

 15 N s       :     3.068391  s :     3.068391
      pz      :     0.966176  p :     3.527396
      px      :     1.242735
      py      :     1.318484
      dz2     :     0.026342  d :     0.318514
      dxz     :     0.069062
      dyz     :     0.032707
      dx2y2   :     0.101519
      dxy     :     0.088884
      f0      :     0.001544  f :     0.027303
      f+1     :     0.002184
      f-1     :     0.001872
      f+2     :     0.003926
      f-2     :     0.002965
      f+3     :     0.005299
      f-3     :     0.009513

 16 C s       :     2.792188  s :     2.792188
      pz      :     0.966206  p :     2.979054
      px      :     1.005762
      py      :     1.007087
      dz2     :     0.034224  d :     0.452186
      dxz     :     0.063584
      dyz     :     0.019319
      dx2y2   :     0.131659
      dxy     :     0.203400
      f0      :     0.004750  f :     0.058367
      f+1     :     0.006859
      f-1     :     0.002951
      f+2     :     0.007539
      f-2     :     0.002314
      f+3     :     0.011968
      f-3     :     0.021987

 17 C s       :     2.747231  s :     2.747231
      pz      :     0.686639  p :     2.664711
      px      :     0.984130
      py      :     0.993941
      dz2     :     0.050830  d :     0.772371
      dxz     :     0.066180
      dyz     :     0.141094
      dx2y2   :     0.239138
      dxy     :     0.275130
      f0      :     0.007398  f :     0.111269
      f+1     :     0.004442
      f-1     :     0.009482
      f+2     :     0.014443
      f-2     :     0.009841
      f+3     :     0.029873
      f-3     :     0.035790

 18 H s       :     0.795222  s :     0.795222
      pz      :     0.016610  p :     0.062025
      px      :     0.012910
      py      :     0.032505

 19 O s       :     3.396741  s :     3.396741
      pz      :     1.315378  p :     4.485776
      px      :     1.658532
      py      :     1.511866
      dz2     :     0.007429  d :     0.067354
      dxz     :     0.001305
      dyz     :     0.011864
      dx2y2   :     0.023079
      dxy     :     0.023676
      f0      :     0.000371  f :     0.005905
      f+1     :     0.000199
      f-1     :     0.000804
      f+2     :     0.000523
      f-2     :     0.000218
      f+3     :     0.001854
      f-3     :     0.001935

 20 C s       :     2.706258  s :     2.706258
      pz      :     0.889030  p :     2.874825
      px      :     0.971085
      py      :     1.014710
      dz2     :     0.054017  d :     0.488982
      dxz     :     0.057799
      dyz     :     0.074198
      dx2y2   :     0.164221
      dxy     :     0.138747
      f0      :     0.004053  f :     0.054977
      f+1     :     0.005078
      f-1     :     0.004270
      f+2     :     0.006249
      f-2     :     0.007899
      f+3     :     0.012543
      f-3     :     0.014885

 21 C s       :     2.755543  s :     2.755543
      pz      :     0.888641  p :     2.911159
      px      :     1.036134
      py      :     0.986385
      dz2     :     0.035424  d :     0.389406
      dxz     :     0.068884
      dyz     :     0.043211
      dx2y2   :     0.094550
      dxy     :     0.147337
      f0      :     0.003826  f :     0.043209
      f+1     :     0.003291
      f-1     :     0.004068
      f+2     :     0.007544
      f-2     :     0.003825
      f+3     :     0.008793
      f-3     :     0.011864

 22 C s       :     2.762416  s :     2.762416
      pz      :     0.903369  p :     2.946152
      px      :     1.059135
      py      :     0.983649
      dz2     :     0.026838  d :     0.388308
      dxz     :     0.078074
      dyz     :     0.035550
      dx2y2   :     0.129794
      dxy     :     0.118051
      f0      :     0.003775  f :     0.043423
      f+1     :     0.005026
      f-1     :     0.002264
      f+2     :     0.005444
      f-2     :     0.005430
      f+3     :     0.009798
      f-3     :     0.011685

 23 C s       :     2.764849  s :     2.764849
      pz      :     0.891380  p :     2.928236
      px      :     1.000031
      py      :     1.036825
      dz2     :     0.045923  d :     0.391724
      dxz     :     0.031050
      dyz     :     0.071621
      dx2y2   :     0.143806
      dxy     :     0.099325
      f0      :     0.003134  f :     0.043571
      f+1     :     0.004080
      f-1     :     0.004365
      f+2     :     0.004701
      f-2     :     0.007148
      f+3     :     0.009427
      f-3     :     0.010716

 24 C s       :     2.762304  s :     2.762304
      pz      :     0.904553  p :     2.945413
      px      :     1.036274
      py      :     1.004586
      dz2     :     0.033470  d :     0.388549
      dxz     :     0.066079
      dyz     :     0.042845
      dx2y2   :     0.095941
      dxy     :     0.150213
      f0      :     0.003787  f :     0.043457
      f+1     :     0.003338
      f-1     :     0.004063
      f+2     :     0.007491
      f-2     :     0.003780
      f+3     :     0.008967
      f-3     :     0.012031

 25 C s       :     2.755941  s :     2.755941
      pz      :     0.878783  p :     2.905102
      px      :     1.050569
      py      :     0.975750
      dz2     :     0.026655  d :     0.387938
      dxz     :     0.079571
      dyz     :     0.034330
      dx2y2   :     0.125913
      dxy     :     0.121469
      f0      :     0.003722  f :     0.043417
      f+1     :     0.004923
      f-1     :     0.002273
      f+2     :     0.005222
      f-2     :     0.005608
      f+3     :     0.009946
      f-3     :     0.011724

 26 H s       :     0.782390  s :     0.782390
      pz      :     0.015029  p :     0.060843
      px      :     0.022035
      py      :     0.023779

 27 H s       :     0.788102  s :     0.788102
      pz      :     0.016493  p :     0.059765
      px      :     0.012773
      py      :     0.030498

 28 H s       :     0.788173  s :     0.788173
      pz      :     0.012336  p :     0.059583
      px      :     0.035667
      py      :     0.011580

 29 H s       :     0.788522  s :     0.788522
      pz      :     0.014736  p :     0.059665
      px      :     0.021676
      py      :     0.023253

 30 H s       :     0.784356  s :     0.784356
      pz      :     0.015842  p :     0.060699
      px      :     0.013518
      py      :     0.031339


                      *****************************
                      * MAYER POPULATION ANALYSIS *
                      *****************************

  NA   - Mulliken gross atomic population
  ZA   - Total nuclear charge
  QA   - Mulliken gross atomic charge
  VA   - Mayer's total valence
  BVA  - Mayer's bonded valence
  FA   - Mayer's free valence

  ATOM       NA         ZA         QA         VA         BVA        FA
  0 N      7.0276     7.0000    -0.0276     3.3798     3.3798    -0.0000
  1 C      6.0212     6.0000    -0.0212     3.8963     3.8963    -0.0000
  2 C      6.2668     6.0000    -0.2668     3.9004     3.9004    -0.0000
  3 C      5.7946     6.0000     0.2054     4.1068     4.1068    -0.0000
  4 C      6.2676     6.0000    -0.2676     3.9552     3.9552     0.0000
  5 C      6.0054     6.0000    -0.0054     3.8803     3.8803     0.0000
  6 H      0.7996     1.0000     0.2004     0.9542     0.9542    -0.0000
  7 H      0.8437     1.0000     0.1563     1.0211     1.0211    -0.0000
  8 N      7.2361     7.0000    -0.2361     2.8366     2.8366    -0.0000
  9 H      0.8471     1.0000     0.1529     1.0007     1.0007     0.0000
 10 H      0.7999     1.0000     0.2001     0.9539     0.9539    -0.0000
 11 C      6.2824     6.0000    -0.2824     3.8007     3.8007    -0.0000
 12 H      0.8339     1.0000     0.1661     0.9594     0.9594    -0.0000
 13 H      0.8353     1.0000     0.1647     0.9532     0.9532     0.0000
 14 H      0.8335     1.0000     0.1665     0.9554     0.9554    -0.0000
 15 N      7.1271     7.0000    -0.1271     2.9416     2.9416    -0.0000
 16 C      6.2191     6.0000    -0.2191     3.9760     3.9760    -0.0000
 17 C      5.7054     6.0000     0.2946     3.9863     3.9863    -0.0000
 18 H      0.8461     1.0000     0.1539     0.9646     0.9646    -0.0000
 19 O      8.4467     8.0000    -0.4467     1.9942     1.9942     0.0000
 20 C      5.8795     6.0000     0.1205     3.5305     3.5305    -0.0000
 21 C      6.2285     6.0000    -0.2285     3.9541     3.9541    -0.0000
 22 C      6.1510     6.0000    -0.1510     3.8966     3.8966     0.0000
 23 C      6.1424     6.0000    -0.1424     3.9034     3.9034     0.0000
 24 C      6.1404     6.0000    -0.1404     3.8773     3.8773     0.0000
 25 C      6.2140     6.0000    -0.2140     3.9489     3.9489     0.0000
 26 H      0.8361     1.0000     0.1639     0.9717     0.9717    -0.0000
 27 H      0.8414     1.0000     0.1586     0.9648     0.9648    -0.0000
 28 H      0.8397     1.0000     0.1603     0.9626     0.9626     0.0000
 29 H      0.8419     1.0000     0.1581     0.9646     0.9646    -0.0000
 30 H      0.8458     1.0000     0.1542     0.9894     0.9894     0.0000

  Mayer bond orders larger than 0.100000
B(  0-N ,  1-C ) :   1.2297 B(  0-N ,  5-C ) :   1.2038 B(  0-N , 11-C ) :   0.8851 
B(  1-C ,  2-C ) :   1.6079 B(  1-C ,  6-H ) :   0.9279 B(  2-C ,  3-C ) :   1.1688 
B(  2-C ,  7-H ) :   0.9528 B(  3-C ,  4-C ) :   1.2241 B(  3-C ,  8-N ) :   1.5674 
B(  4-C ,  5-C ) :   1.6225 B(  4-C ,  9-H ) :   0.9618 B(  5-C , 10-H ) :   0.9393 
B(  8-N , 15-N ) :   1.0362 B( 11-C , 12-H ) :   0.9628 B( 11-C , 13-H ) :   0.9618 
B( 11-C , 14-H ) :   0.9631 B( 15-N , 16-C ) :   1.7765 B( 16-C , 17-C ) :   1.0763 
B( 16-C , 18-H ) :   0.9610 B( 17-C , 19-O ) :   1.9174 B( 17-C , 20-C ) :   0.9508 
B( 20-C , 21-C ) :   1.3663 B( 20-C , 25-C ) :   1.3378 B( 21-C , 22-C ) :   1.4384 
B( 21-C , 26-H ) :   0.9577 B( 22-C , 23-C ) :   1.4071 B( 22-C , 27-H ) :   0.9737 
B( 23-C , 24-C ) :   1.3901 B( 23-C , 28-H ) :   0.9703 B( 24-C , 25-C ) :   1.4440 
B( 24-C , 29-H ) :   0.9753 B( 25-C , 30-H ) :   0.9651 

-------
TIMINGS
-------

Total SCF time: 0 days 0 hours 1 min 14 sec 

Total time                  ....      74.260 sec
Sum of individual times     ....      74.255 sec  (100.0%)

SCF preparation             ....       0.751 sec  (  1.0%)
Fock matrix formation       ....      70.065 sec  ( 94.4%)
  Startup                   ....       0.080 sec  (  0.1% of F)
  Split-RI-J                ....       5.588 sec  (  8.0% of F)
  Chain of spheres X        ....      50.542 sec  ( 72.1% of F)
  XC integration            ....       5.644 sec  (  8.1% of F)
    XC Preparation          ....       0.000 sec  (  0.0% of XC)
    Basis function eval.    ....       1.467 sec  ( 26.0% of XC)
    Density eval.           ....       1.634 sec  ( 29.0% of XC)
    XC-Functional eval.     ....       0.079 sec  (  1.4% of XC)
    XC-Potential eval.      ....       2.187 sec  ( 38.7% of XC)
  CPCM terms                ....       7.896 sec  ( 11.3% of F)
Diagonalization             ....       0.000 sec  (  0.0%)
Density matrix formation    ....       0.275 sec  (  0.4%)
Total Energy calculation    ....       0.172 sec  (  0.2%)
Population analysis         ....       0.115 sec  (  0.2%)
Orbital Transformation      ....       0.297 sec  (  0.4%)
Orbital Orthonormalization  ....       0.000 sec  (  0.0%)
DIIS solution               ....       1.538 sec  (  2.1%)
SOSCF solution              ....       1.041 sec  (  1.4%)
Finished LeanSCF after  74.4 sec

Maximum memory used throughout the entire LEANSCF-calculation: 79.7 MB


                     *************************************
                     *         DFT/MRCI INTERFACE        *
                     *************************************


Opening input file					...done
Checking coordinates					...done
Nuclear repulsion					...done
Checking basis						...done
Checking ECPs						...done
Checking auxiliary basis				...done
Gathering SCF info					...done
Checking MOs						...done
Checking one electron matrix				...done
Checking S matrix					...done

Calculating transformed and orthogonalized three index integrals (pq¡K)					
No V matrix found for AuxC basis, now making it		...done

-----------------
RI-TRANSFORMATION (MO index driven)
-----------------

Dimension of the orbital-basis         ... 636
Dimension of the aux-basis             ... 1563
Transformation of internal MOs         ...    0- 635
Number Format for Storage              ... Double (8 Byte)

First Phase: integral generation and transformation of AUX index
  Angular momenta (0,0)
  Angular momenta (0,1)
  Angular momenta (0,2)
  Angular momenta (0,3)
  Angular momenta (1,1)
  Angular momenta (1,2)
  Angular momenta (1,3)
  Angular momenta (2,2)
  Angular momenta (2,3)
  Angular momenta (3,3)
Closing buffer MNV ( 1.49 GB; CompressionRatio= 1.00)
Collecting buffer MNV 
Finished transformation of the aux-index in 166.357 sec
Mapping the MO pairs                            ... done
Getting memory                                  ... done
Second Phase: sorting and transformation of MO indices
Memory available                       ... 1000 MB 
Max. # Aux fcns treated in a batch     ... 642*1 
Initializing the MO transformation process      ... done
Batch   0: Q=   0 ...  641
   Reading      ... done
   Transforming ... done
Batch   1: Q= 642 ... 1283
   Reading      ... done
   Transforming ... done
Batch   2: Q=1284 ... 1562
   Reading      ... done
   Transforming ... done
Closing buffer VIJ ( 2.36 GB; CompressionRatio= 1.00)
Finished transformation of the MO indices in 39.993 sec
Initializing the sorting process                ... done

IJ-Resorting
# of internal pairs                    ... 202566
# batches for internal pairs           ... 3
   Reading      ... done
   Writing      ... done
   Reading      ... done
   Writing      ... done
   Reading      ... done
   Writing      ... done
Closing buffer IJV ( 2.36 GB; CompressionRatio= 1.00)
(ij|v) resorting done in    40.884 sec

  Resorting completed in    42.409 sec
RI-Integral transformation completed in   248.826 sec
(done)
The input was generated successfully!


-------------------------   --------------------
FINAL SINGLE POINT ENERGY      -780.569985951376
-------------------------   --------------------


           ************************************************************
           *        Program running with 12 parallel MPI-processes    *
           *              working on a common directory               *
           ************************************************************

------------------------------------------------------------------------------
                              ORCA PROPERTY CALCULATIONS
------------------------------------------------------------------------------

GBWName                                 ... orca.gbw
Number of atoms                         ...     31
Number of basis functions               ...    636
Max core memory                         ...   1000 MB

Electric properties:
Dipole moment                           ... YES
Quadrupole moment                       ...  NO
Static polarizability (Dipole/Dipole)   ...  NO
Static polarizability (Dipole/Quad.)    ...  NO
Static polarizability (Quad./Quad.)     ...  NO
Static polarizability (Velocity)        ...  NO

Atomic electric properties:
Dipole moment                           ...  NO
Quadrupole moment                       ...  NO
Static polarizability                   ...  NO

Choice of electric origin               ... Center of mass
Position of electric origin             ...    -0.000028    -0.000009     0.000001

General magnetic properties:
Magnetizability                         ...  NO

EPR properties:
g-Tensor (aka g-matrix)                 ...  NO
Zero-Field splitting spin-orbit         ...  NO
Zero-field splitting spin-spin          ...  NO
Hyperfine couplings                     ...  NO (   0 nuclei)
Quadrupole couplings                    ...  NO (   0 nuclei)
Contact density                         ...  NO (   0 nuclei)

NMR properties:
Chemical shifts                         ...  NO (   0 nuclei)
Spin-rotation constants                 ...  NO (   0 nuclei)
Spin-spin couplings                     ...  NO (   0 nuclei,    0 pairs)

Choice of magnetic origin               ... GIAO
Position of magnetic origin             ...     0.000000     0.000000     0.000000

Properties with geometric perturbations:
SCF Hessian                             ...  NO
IR spectrum                             ...  NO
VCD spectrum                            ...  NO
X-ray spectroscopy properties:
SCF XES/XAS/RIXS spectra                ...  NO


-------------
DIPOLE MOMENT
-------------

Method             : SCF
Type of density    : Electron Density
Multiplicity       :   1
Irrep              :   0
Energy             :  -780.5699859513757701 Eh
Relativity type    : 
Basis              : AO
                                X                 Y                 Z
Electronic contribution:      4.080537981       1.748976956      -0.563578787
Nuclear contribution   :     -8.717701684      -3.393171524       0.797596320
                        -----------------------------------------
Total Dipole Moment    :     -4.637163703      -1.644194569       0.234017533
                        -----------------------------------------
Magnitude (a.u.)       :      4.925589020
Magnitude (Debye)      :     12.519852320


--------------------
Rotational spectrum 
--------------------
 
Rotational constants in cm-1:             0.068921             0.004418             0.004198 
Rotational constants in MHz :          2066.184962           132.435081           125.843091 

Dipole components along the rotational axes: 
x,y,z [a.u.] :    -4.636471    -1.658462     0.118619 
x,y,z [Debye]:   -11.784972    -4.215475     0.301505 

 

Dipole moment calculation done in   0.0 sec 

Maximum memory used throughout the entire PROP-calculation: 43.4 MB

--------------------------------
SUGGESTED CITATIONS FOR THIS RUN
--------------------------------

Below you find a list of papers that are relevant to this ORCA run
We neither can nor want to force you to cite these papers, but we appreciate if you do
You receive ORCA, which is the product of decades of hard work by many enthusiastic individuals, for free
The only thing we kindly ask in return is that you cite our papers,
We deeply appreciate it, if you show your appreciation for ORCA by not just citing the generic ORCA reference.

Please note that relegating all ORCA citations to the supporting information does *not* help us.
SI sections are not indexed - citations you put there will not count into any citation statistics
But we need these citations in order to attract the funding resources that allow us to do what we are doing

Therefore, if you are a happy ORCA user, please consider citing a few of the papers listed below in the main body of your paper

In addition to the list printed below, the program has created the file orca.bibtex that contains the list in bibtex format
You can import this file easily into all common literature databanks and citation aid programs


List of essential papers. We consider these as the minimum necessary citations

  1. Neese,F.
     Software update: the ORCA program system, version 5.0
     WIRES Comput. Molec. Sci., 2022 12(1)e1606
     doi.org/10.1002/wcms.1606

List of papers to cite with high priority. The work reported in these papers was absolutely
necessary for this run to complete.
Our perspective: the developers of density functionals and basis sets usually get cited in chemistry papers
Good! But without the algorithms to do something with them, the functionals or basis sets would not do anything.
Hence, in our opinion, the algorithm design and method developments papers are equally worthy of getting cited

  1. Neese,F.
     An improvement of the resolution of the identity approximation for the formation of the Coulomb matrix
     J. Comp. Chem., 2003 24(14)1740-1747
     doi.org/10.1002/jcc.10318
  2. Neese,F.; Wennmohs,F.; Hansen,A.; Becker,U.
     Efficient, approximate and parallel Hartree-Fock and hybrid DFT calculations. A 'chain-of-spheres' algorithm for the Hartree-Fock exchange
     Chem. Phys., 2009 356(1-3)98-109
     doi.org/10.1016/j.chemphys.2008.10.036
  3. Garcia-Rates,M.; Neese,F.
     Effect of the Solute Cavity on the Solvation Energy and its Derivatives within the Framework of the Gaussian Charge Scheme
     J. Comput. Chem., 2020 41 922-939
     doi.org/10.1002/jcc.26139
  4. Helmich-Paris,B.; de Souza,B.; Neese,F.; Izsák,R.
     An improved chain of spheres for exchange algorithm
     J. Chem. Phys., 2021 155 104109
     doi.org/doi: 10.1063/5.0058766.
  5. Neese,F.
     The SHARK Integral Generation and Digestion System
     J. Comp. Chem., 2022  1-16
     doi.org/10.1002/jcc.26942

List of suggested additional citations. These are papers that are important in the 'surrounding' of 
of this run, or papers that preceded the highly important papers. If you like your results we are grateful for a citation.

  1. Izsak,R.; Neese,F.
     An overlap fitted chain of spheres exchange method
     J. Chem. Phys., 2011 135 144105
     doi.org/10.1063/1.3646921
  2. Izsak,R.; Hansen,A.; Neese,F.
     The resolution of identity and chain of spheres approximations for the LPNO-CCSD singles Fock term
     Molec. Phys., 2012 110 2413-2417
     doi.org/10.1080/00268976.2012.687466
  3. Neese,F.
     The ORCA program system
     WIRES Comput. Molec. Sci., 2012 2(1)73-78
     doi.org/10.1002/wcms.81
  4. Izsak,R.; Neese,F.; Klopper,W.
     Robust fitting techniques in the chain of spheres approximation to the Fock exchange: The role of the complementary space
     J. Chem. Phys., 2013 139 
     doi.org/10.1063/1.4819264
  5. Neese,F.
     Software update: the ORCA program system, version 4.0
     WIRES Comput. Molec. Sci., 2018 8(1)1-6
     doi.org/10.1002/wcms.1327
  6. Neese,F.; Wennmohs,F.; Becker,U.; Riplinger,C.
     The ORCA quantum chemistry program package
     J. Chem. Phys., 2020 152 Art. No. L224108
     doi.org/10.1063/5.0004608

List of optional additional citations

  1. Neese,F.
     Approximate second-order SCF convergence for spin unrestricted wavefunctions
     Chem. Phys. Lett., 2000 325(1-3)93-98
     doi.org/10.1016/s0009-2614(00)00662-x

Timings for individual modules:

Sum of individual times          ...       79.727 sec (=   1.329 min)
Startup calculation              ...        2.845 sec (=   0.047 min)   3.6 %
SCF iterations                   ...       76.169 sec (=   1.269 min)  95.5 %
Property calculations            ...        0.714 sec (=   0.012 min)   0.9 %
                             ****ORCA TERMINATED NORMALLY****
TOTAL RUN TIME: 0 days 0 hours 5 minutes 33 seconds 965 msec
