# Supplementary material for: Photovermellogens: Minimalistic Pyridinium-Based Acylhydrazones with Photoswitchable Basicity for Operation in Aqueous Media
Source: J Org Chem. 2026 May 4;91(19):6559–65. doi: 10.1021/acs.joc.5c02962 (PMC13185115; doi:10.1021/acs.joc.5c02962)
Supplement: Supplementary file 3 [file jo5c02962_si_003.zip › spectra/syn_zpa/dftmrci/dftmrci.out]

______________________________________________________________________
______________________________________________________________________
                           P R O P E R
                  s.grimme, sept. 1995 - april 2000
                       development version
______________________________________________________________________
______________________________________________________________________
 
 ______________________________________________________
 keywords (from <INPUT>):
 
 $local  : localise scf mos
 $pop    : mulliken population analyses
 $cipop  : population analyses of
           ci-(t)densities
 $diffden: calculate difference density nos
 
 $nos
      <string> (state label)
 
 $grid
      atom#1 atom#2 atom#3
      <real> (shift)
      <real> (step)
      <integer> (1=dens,2=esp,-1=diffdens,-2=diffesp)
 
 $soci        : use (t-)densities of spin-orbit coupled
                states reading file <socidens> from
                spockCI program
 
 $centmass           : shift coordinates to center of
                       mass system using average atomic
                       masses of elements
 
 $centmass iso       : shift coordinates to center of
                       mass system using isotope masses
                       (tabulated most prevalent ones)
 
 $centmass iso <int> : same as above but read <int> 
 <int1> <float1>       user-defined masses as shown 
 <int2> <float2>   -> <inta> on coord has mass <floata>
  ... 
 
 $move <x> <y> <z>   : shift molecule by r=(x,y,z)[a.u]
 
 ______________________________________________________
 
 reading: 
 mos.bin                                                                        
  
 writing: 
 sing.prp                                                                       
  
 <INPUT> not found. using defaults.
 --> $centmass is active: shift coordinates to cms.
 supplying any (empty) <INPUT> will reset defaults.


______________________________________________________________________

                    M O / A O    I N P U T 
______________________________________________________________________


atom  #          x             y             z            charge
  N   1     -9.77761596   -0.18741783    0.10981952         7.00
  C   2     -8.31526865   -2.21935690   -0.39206044         6.00
  C   3     -5.75177941   -2.08243094   -0.46985659         6.00
  C   4     -4.48890771    0.25206767   -0.00596487         6.00
  C   5     -6.10440579    2.33534439    0.51742960         6.00
  C   6     -8.65484307    2.06355541    0.56365148         6.00
  H   7     -9.30306312   -3.97366400   -0.73701899         1.00
  H   8     -4.69623186   -3.77386494   -0.89402600         1.00
  N   9     -2.00287257    0.67651106   -0.01824535         7.00
  H  10     -5.29414757    4.17456139    0.88125986         1.00
  H  11     -9.90098634    3.63263870    0.95893606         1.00
  C  12    -12.51710142   -0.42423065    0.28738270         6.00
  H  13    -13.13180924   -2.07265866   -0.76832865         1.00
  H  14    -13.09520161   -0.62427183    2.25134970         1.00
  H  15    -13.40660731    1.24277272   -0.51626866         1.00
  N  16     -0.69714752   -1.39855541   -0.50983763         7.00
  C  17      1.74501988   -1.34386611   -0.57514045         6.00
  C  18      3.47317301    0.81018339   -0.28494539         6.00
  H  19      2.60276390   -3.16236060   -0.96320775         1.00
  O  20      2.81446175    3.01804188   -0.28327507         8.00
  C  21      6.22242520    0.17915571   -0.06522416         6.00
  C  22      7.07625625   -2.11053862    0.92302979         6.00
  C  23      9.64450952   -2.57765747    1.17382565         6.00
  C  24     11.39032700   -0.77364971    0.41548466         6.00
  C  25     10.55848703    1.51456819   -0.57021087         6.00
  C  26      7.99506310    1.99429806   -0.78769629         6.00
  H  27      5.74868340   -3.53420065    1.54984102         1.00
  H  28     10.27959437   -4.35325015    1.96442075         1.00
  H  29     13.39351223   -1.14473254    0.59649955         1.00
  H  30     11.91217682    2.92791832   -1.16367609         1.00
  H  31      7.36015617    3.78404499   -1.54629011         1.00
 
 center of mass : 
        0.0000000000        0.0000000000        0.0000000000
 
     *** coordinates shifted to center of mass ****
 
 new coordinates:
atom  #          x             y             z            charge          mass
  N   1     -9.77761596   -0.18741783    0.10981952         7.00      14.006700
  C   2     -8.31526865   -2.21935690   -0.39206044         6.00      12.011000
  C   3     -5.75177941   -2.08243094   -0.46985659         6.00      12.011000
  C   4     -4.48890771    0.25206767   -0.00596487         6.00      12.011000
  C   5     -6.10440579    2.33534439    0.51742960         6.00      12.011000
  C   6     -8.65484307    2.06355541    0.56365148         6.00      12.011000
  H   7     -9.30306312   -3.97366400   -0.73701899         1.00       1.007900
  H   8     -4.69623186   -3.77386494   -0.89402600         1.00       1.007900
  N   9     -2.00287257    0.67651106   -0.01824535         7.00      14.006700
  H  10     -5.29414757    4.17456139    0.88125986         1.00       1.007900
  H  11     -9.90098634    3.63263870    0.95893606         1.00       1.007900
  C  12    -12.51710142   -0.42423065    0.28738270         6.00      12.011000
  H  13    -13.13180924   -2.07265866   -0.76832865         1.00       1.007900
  H  14    -13.09520161   -0.62427183    2.25134970         1.00       1.007900
  H  15    -13.40660731    1.24277272   -0.51626866         1.00       1.007900
  N  16     -0.69714752   -1.39855541   -0.50983763         7.00      14.006700
  C  17      1.74501988   -1.34386611   -0.57514045         6.00      12.011000
  C  18      3.47317301    0.81018339   -0.28494539         6.00      12.011000
  H  19      2.60276390   -3.16236060   -0.96320775         1.00       1.007900
  O  20      2.81446175    3.01804188   -0.28327507         8.00      15.999400
  C  21      6.22242520    0.17915571   -0.06522416         6.00      12.011000
  C  22      7.07625625   -2.11053862    0.92302979         6.00      12.011000
  C  23      9.64450952   -2.57765747    1.17382565         6.00      12.011000
  C  24     11.39032700   -0.77364971    0.41548466         6.00      12.011000
  C  25     10.55848703    1.51456819   -0.57021087         6.00      12.011000
  C  26      7.99506310    1.99429806   -0.78769629         6.00      12.011000
  H  27      5.74868340   -3.53420065    1.54984102         1.00       1.007900
  H  28     10.27959437   -4.35325015    1.96442075         1.00       1.007900
  H  29     13.39351223   -1.14473254    0.59649955         1.00       1.007900
  H  30     11.91217682    2.92791832   -1.16367609         1.00       1.007900
  H  31      7.36015617    3.78404499   -1.54629011         1.00       1.007900

 # atoms          =  31
 # mos            = 636
 # primitive  aos =1022
 # contracted aos = 726


______________________________________________________________________

                    C I - I N P U T 
______________________________________________________________________


 reading <oneint>
 # mos in ci  :         636
 # el  in ci  :         126
 # states     :          12


______________________________________________________________________

                    I N T G E R A L  S E C T I O N
______________________________________________________________________


memory needed for primitive int data:  27 Mb


______________________________________________________________________

                    M O   C H E C K 
______________________________________________________________________


 largest deviation from orthonormality    3.60771723460602     


______________________________________________________________________

                    S C F - M O   D A T A 
______________________________________________________________________


 W A R N I N G : these data are wrong, if NOs are used!
memory needed for ao data:   6 Mb

     center of nuclear charge   -0.0692   -0.0269    0.0063


     kinetic energy                      776.882631


               zeroth moment

  <x^0> el/nuc/tot =    -125.878093     126.000000       0.121907

               first moment

  <x^1> el/nuc/tot =       4.109723      -8.721189      -4.611465
  <y^1> el/nuc/tot =       1.771256      -3.394313      -1.623057
  <z^1> el/nuc/tot =      -0.568744       0.797675       0.228930

  <r^1> el/nuc/tot =       4.511169       9.392379       4.894112

     <r^1> tot (debye)=      12.439855

               second moment

  <x^2> el/nuc/tot =   -7399.052046    7403.041280       3.989235
  <y^2> el/nuc/tot =    -534.442943     460.622093     -73.820850
  <z^2> el/nuc/tot =    -132.098119      51.643174     -80.454945

  <r^2> el/nuc/tot =   -8065.593108    7915.306548    -150.286560

               expectation values of mos/nos

nr nr(file/ci)   mo-occ   eps        <x,y,z>       <x^2,y^2,z^2>  <r^2>-<r>^2

  1   1   1  2.000  -19.6631  -2.8  -3.0   0.3  -7.9  -9.1  -0.1     0.05
  2   2   2  2.000  -14.8839   9.8   0.2  -0.1 -95.6  -0.1   0.0     0.06
  3   3   3  2.000  -14.8361   0.7   1.4   0.5  -0.5  -2.0  -0.3     0.07
  4   4   4  2.000  -14.7953   2.0  -0.7   0.0  -4.0  -0.5   0.0     0.07
  5   5   5  2.000  -10.6769  -3.5  -0.8   0.3 -12.1  -0.7  -0.1     0.10
  6   6   6  2.000  -10.6496   8.3   2.2   0.4 -69.2  -5.0  -0.2     0.08
  7   7   7  2.000  -10.6484   8.7  -2.1  -0.6 -75.0  -4.3  -0.4     0.08
  8   8   8  2.000  -10.6429   4.5  -0.3   0.0 -20.2  -0.1   0.0     0.09
  9   9   9  2.000  -10.6233  12.5   0.4  -0.3-156.7  -0.2  -0.1     0.09
 10  10  10  2.000  -10.6014  -1.7   1.3   0.6  -3.1  -1.8  -0.4     0.10
 11  11  11  2.000  -10.5984  -6.2  -0.1   0.0 -39.1  -0.2  -0.1     0.28
 12  12  12  2.000  -10.5956  -7.1   2.1  -0.9 -50.1  -4.4  -0.9     0.28
 13  13  13  2.000  -10.5946   6.1  -2.3  -0.5 -37.3  -5.5  -0.3     0.09
 14  14  14  2.000  -10.5934   5.8   2.1   0.5 -33.1  -4.4  -0.3     0.09
 15  15  15  2.000  -10.5934 -11.3   0.8  -0.4-128.7  -0.8  -0.2     0.39
 16  16  16  2.000  -10.5927  -8.1  -2.0   0.8 -65.0  -3.9  -0.6     0.38
 17  17  17  2.000  -10.5899  -9.7   2.5  -1.1 -93.6  -6.5  -1.4     0.61
 18  18  18  2.000  -10.5895 -10.5  -1.4   0.5-110.7  -2.4  -0.4     0.63
 19  19  19  2.000   -1.1811  -2.9  -2.2   0.3  -9.6  -6.0  -0.6     3.13
 20  20  20  2.000   -1.1464   8.6   0.1  -0.1 -81.3  -1.5  -0.7     9.62
 21  21  21  2.000   -1.1321   2.0   0.3   0.2 -13.0  -1.4  -0.7    10.97
 22  22  22  2.000   -0.9883  -8.1   0.3  -0.2 -74.0  -3.0  -1.2    12.26
 23  23  23  2.000   -0.9775   3.2   0.1   0.1 -28.7  -2.4  -0.8    21.40
 24  24  24  2.000   -0.9084   4.0   0.5   0.1 -50.3  -2.7  -0.9    37.92
 25  25  25  2.000   -0.9048   7.6  -0.1  -0.1 -62.4  -5.7  -1.0    10.81
 26  26  26  2.000   -0.8798  -6.5   0.2  -0.1 -74.4  -2.2  -1.0    34.83
 27  27  27  2.000   -0.8648  -8.7   0.3  -0.2 -79.0  -6.0  -1.7    10.96
 28  28  28  2.000   -0.8219   7.5   0.3  -0.1 -96.5  -1.9  -1.0    43.80
 29  29  29  2.000   -0.7769  -0.2   0.3   0.1 -51.4  -3.1  -1.0    55.39
 30  30  30  2.000   -0.7586   5.6   0.0   0.0 -60.1  -4.8  -0.9    34.41
 31  31  31  2.000   -0.7248   1.6   0.1   0.0 -57.5  -5.3  -1.0    61.13
 32  32  32  2.000   -0.7067  -7.0   0.2  -0.1 -76.0  -5.5  -1.5    33.74
 33  33  33  2.000   -0.6841  -4.3   0.3   0.0 -63.2  -5.6  -1.4    51.22
 34  34  34  2.000   -0.6452   2.5   0.3   0.1 -47.7  -5.5  -1.0    47.83
 35  35  35  2.000   -0.6180  -1.3   0.2   0.0 -67.5  -5.0  -1.2    71.95
 36  36  36  2.000   -0.6071   2.3   0.3   0.0 -73.2  -4.3  -1.0    73.00
 37  37  37  2.000   -0.5948   5.0  -0.2   0.0 -59.0  -5.1  -0.9    40.09
 38  38  38  2.000   -0.5696  -4.3  -0.5   0.0 -59.6  -6.1  -1.1    48.43
 39  39  39  2.000   -0.5563  10.0   0.2  -0.3-112.9  -2.0  -2.2    16.23
 40  40  40  2.000   -0.5513   3.5  -0.1   0.0 -57.3  -8.0  -1.2    53.86
 41  41  41  2.000   -0.5397  -3.1   0.0   0.0 -59.6  -7.0  -1.1    58.12
 42  42  42  2.000   -0.5295   4.1   0.2  -0.1 -68.1  -8.3  -1.1    60.47
 43  43  43  2.000   -0.5272  -2.6   0.1   0.1 -57.0  -5.7  -1.0    57.00
 44  44  44  2.000   -0.5199  -5.3   0.2  -0.1 -72.6  -7.3  -1.5    53.53
 45  45  45  2.000   -0.5001  -7.4   0.2  -0.1 -71.3  -8.4  -2.1    26.42
 46  46  46  2.000   -0.4985   0.3  -0.1   0.1 -36.8  -4.2  -1.6    42.51
 47  47  47  2.000   -0.4900   6.3  -0.2   0.0 -71.1  -5.0  -0.9    36.82
 48  48  48  2.000   -0.4876   0.4   0.2   0.1 -60.8  -4.7  -1.3    66.54
 49  49  49  2.000   -0.4750   8.3   0.1   0.0-108.4  -3.8  -1.2    44.64
 50  50  50  2.000   -0.4671   1.1  -0.4   0.0 -57.9  -4.2  -1.8    62.42
 51  51  51  2.000   -0.4453   3.4   0.3  -0.1 -71.8  -3.3  -2.1    65.54
 52  52  52  2.000   -0.4435   3.1   0.3   0.2 -43.4  -5.3  -1.1    39.83
 53  53  53  2.000   -0.4334  -1.8   0.3  -0.1 -62.0  -5.7  -1.0    65.29
 54  54  54  2.000   -0.4269  -4.8  -0.1  -0.1 -64.2  -4.7  -1.8    48.08
 55  55  55  2.000   -0.4254  -5.0  -0.4   0.1 -64.2  -5.1  -1.5    45.37
 56  56  56  2.000   -0.4111  -7.8   0.2  -0.2 -74.3  -7.5  -1.7    22.93
 57  57  57  2.000   -0.3572   3.8   0.0   0.1 -36.9  -2.9  -2.1    27.07
 58  58  58  2.000   -0.3509  -2.0  -1.4   0.2 -15.4  -6.5  -0.8    16.43
 59  59  59  2.000   -0.3334   7.3   0.1   0.0 -55.2  -5.9  -2.4    10.78
 60  60  60  2.000   -0.3059  -8.4   0.1  -0.1 -79.0  -3.6  -2.4    14.09
 61  61  61  2.000   -0.3034  -8.5   0.2  -0.2 -77.1  -5.2  -2.8    13.48
 62  62  62  2.000   -0.2766   0.3  -0.1   0.3  -7.6  -4.6  -0.8    12.89
 63  63  63  2.000   -0.2446   2.7   0.0   0.1 -28.0  -3.1  -2.1    26.11
 64  64  64  0.000   -0.0492  -0.5  -0.2   0.2 -33.8  -4.0  -2.4    39.93
 65  65  65  0.000    0.0075  -1.1   0.1  -0.1 -62.1  -4.3  -2.8    68.06
 66  66  66  0.000    0.0146   6.8   0.3   0.0 -56.3  -6.5  -3.1    19.92
 67  67  67  0.000    0.0250  -8.5   0.3  -0.2 -80.9  -6.3  -3.6    18.22
 68  68  68  0.000    0.0519  -0.9  -0.1  -0.1 -52.3  -4.3  -3.0    58.69


______________________________________________________________________

                     T - D E N S I T Y - O U T P U T 
______________________________________________________________________


________________________________________________________________________________


transition 1a  - 2a    excitation E (au/eV/cm-1)     0.088912    2.4194   19513.9

                        ex          ey          ez              tot (deb/au)
dipole (L)         0.3667807   0.0065510  -0.0877804   0.9587553   0.3771954
dipole (V)         0.3945595   0.0412342  -0.0494633   1.0161610   0.3997801

            osc.str. (L)       0.0084334

            osc.str. (V)       0.0094735

            osc.str. (Mixed)   0.0088514

                        mx          my          mz              tot (au)
angular             0.382087    0.155644   -0.009558    0.412683

            rotatory strength (L) (10-40 cgs)     33.4739

            rotatory strength (V) (10-40 cgs)     37.1621

            rotatory strength (M) (10-40 cgs)     34.7217

angle between mu(L)/mu(V)   8.0  mu(L)/m  24.18   mu(V)/m  17.15

                                     exx         eyy         ezz
quadrupol (L)    (au)            -0.5486     -0.2513      0.2239
                                     exy         exz         eyz
quadrupol (L)    (au)             0.0135      0.0663      0.3638

________________________________________________________________________________


transition 1a  - 3a    excitation E (au/eV/cm-1)     0.107520    2.9258   23597.9

                        ex          ey          ez              tot (deb/au)
dipole (L)         3.8355724   0.0882366  -0.0878508   9.7543935   3.8375928
dipole (V)         3.9499449   0.0151461  -0.0624423  10.0412981   3.9504674

            osc.str. (L)       1.0556412

            osc.str. (V)       1.1186533

            osc.str. (Mixed)   1.0864638

                        mx          my          mz              tot (au)
angular            -0.029329   -0.195945    0.127141    0.235413

            rotatory strength (L) (10-40 cgs)    -33.2267

            rotatory strength (V) (10-40 cgs)    -29.8798

            rotatory strength (M) (10-40 cgs)    -29.0200

angle between mu(L)/mu(V)   1.2  mu(L)/m  98.98   mu(V)/m  97.83

                                     exx         eyy         ezz
quadrupol (L)    (au)            -9.0321      0.0113     -0.0293
                                     exy         exz         eyz
quadrupol (L)    (au)            -0.1147      0.4140     -0.4731

________________________________________________________________________________


transition 1a  - 4a    excitation E (au/eV/cm-1)     0.139527    3.7967   30622.7

                        ex          ey          ez              tot (deb/au)
dipole (L)         0.1736298  -0.0500240   0.0787148   0.5009715   0.1970932
dipole (V)         0.1444882  -0.0004529   0.0799222   0.4197018   0.1651199

            osc.str. (L)       0.0036134

            osc.str. (V)       0.0025361

            osc.str. (Mixed)   0.0029209

                        mx          my          mz              tot (au)
angular            -0.372030    0.652673    0.122669    0.761207

            rotatory strength (L) (10-40 cgs)    -20.6474

            rotatory strength (V) (10-40 cgs)    -10.4300

            rotatory strength (M) (10-40 cgs)    -12.0125

angle between mu(L)/mu(V)  15.2  mu(L)/m 125.72   mu(V)/m 110.61

                                     exx         eyy         ezz
quadrupol (L)    (au)             4.1531     -0.1096     -0.1377
                                     exy         exz         eyz
quadrupol (L)    (au)             0.0590     -0.4265     -0.3016

________________________________________________________________________________


transition 1a  - 5a    excitation E (au/eV/cm-1)     0.155257    4.2247   34074.9

                        ex          ey          ez              tot (deb/au)
dipole (L)        -0.6550109   0.2141575   0.0916824   1.7670692   0.6952039
dipole (V)        -0.7005609   0.2712753   0.0808039   1.9205398   0.7555826

            osc.str. (L)       0.0500246

            osc.str. (V)       0.0590912

            osc.str. (Mixed)   0.0542755

                        mx          my          mz              tot (au)
angular             0.053984    0.256072   -1.184550    1.213114

            rotatory strength (L) (10-40 cgs)    -21.0089

            rotatory strength (V) (10-40 cgs)    -15.1031

            rotatory strength (M) (10-40 cgs)    -13.8723

angle between mu(L)/mu(V)   3.4  mu(L)/m  96.07   mu(V)/m  94.01

                                     exx         eyy         ezz
quadrupol (L)    (au)             5.0304      0.4590      0.0210
                                     exy         exz         eyz
quadrupol (L)    (au)            -0.1843     -0.2892      0.1332

________________________________________________________________________________


transition 1a  - 6a    excitation E (au/eV/cm-1)     0.158298    4.3075   34742.4

                        ex          ey          ez              tot (deb/au)
dipole (L)         0.3732005   0.0560566  -0.0814923   0.9813520   0.3860855
dipole (V)         0.3539008   0.0781700  -0.0513383   0.9304235   0.3660491

            osc.str. (L)       0.0157308

            osc.str. (V)       0.0141404

            osc.str. (Mixed)   0.0148422

                        mx          my          mz              tot (au)
angular            -0.398472    0.305205   -0.290913    0.580139

            rotatory strength (L) (10-40 cgs)    -25.4339

            rotatory strength (V) (10-40 cgs)    -24.0979

            rotatory strength (M) (10-40 cgs)    -25.2938

angle between mu(L)/mu(V)   5.6  mu(L)/m 118.80   mu(V)/m 118.78

                                     exx         eyy         ezz
quadrupol (L)    (au)            -0.3002     -0.0148     -0.1760
                                     exy         exz         eyz
quadrupol (L)    (au)            -0.0291      0.0455     -0.3324

________________________________________________________________________________


transition 1a  - 7a    excitation E (au/eV/cm-1)     0.162870    4.4319   35745.9

                        ex          ey          ez              tot (deb/au)
dipole (L)        -0.0040757  -0.4223712   0.1795258   1.1665824   0.4589592
dipole (V)        -0.0366797  -0.3399162   0.1604561   0.9599614   0.3776699

            osc.str. (L)       0.0228717

            osc.str. (V)       0.0154873

            osc.str. (Mixed)   0.0187330

                        mx          my          mz              tot (au)
angular            -0.063151   -0.166700   -0.700517    0.722842

            rotatory strength (L) (10-40 cgs)    -12.9873

            rotatory strength (V) (10-40 cgs)    -12.5931

            rotatory strength (M) (10-40 cgs)    -15.2323

angle between mu(L)/mu(V)   5.5  mu(L)/m  99.56   mu(V)/m 101.28

                                     exx         eyy         ezz
quadrupol (L)    (au)             0.6050      0.0878     -0.0069
                                     exy         exz         eyz
quadrupol (L)    (au)            -3.4480      1.3837     -0.1644

________________________________________________________________________________


transition 1a  - 8a    excitation E (au/eV/cm-1)     0.163428    4.4471   35868.4

                        ex          ey          ez              tot (deb/au)
dipole (L)        -0.9562132   0.0311368   0.0641993   2.4372599   0.9588716
dipole (V)        -0.9974614   0.0010758   0.0855170   2.5446497   1.0011211

            osc.str. (L)       0.1001744

            osc.str. (V)       0.1091966

            osc.str. (Mixed)   0.1045188

                        mx          my          mz              tot (au)
angular            -0.095059   -0.074633    0.452861    0.468710

            rotatory strength (L) (10-40 cgs)     27.7327

            rotatory strength (V) (10-40 cgs)     31.4616

            rotatory strength (M) (10-40 cgs)     30.1139

angle between mu(L)/mu(V)   2.1  mu(L)/m  74.83   mu(V)/m  73.48

                                     exx         eyy         ezz
quadrupol (L)    (au)            15.6389      0.6296      0.0660
                                     exy         exz         eyz
quadrupol (L)    (au)             0.6420     -0.0766     -0.2028

________________________________________________________________________________


transition 1a  - 9a    excitation E (au/eV/cm-1)     0.169629    4.6158   37229.2

                        ex          ey          ez              tot (deb/au)
dipole (L)        -0.4430560   0.1520863  -0.0465561   1.1965273   0.4707402
dipole (V)        -0.3861511   0.1394952  -0.0334838   1.0470634   0.4119378

            osc.str. (L)       0.0250594

            osc.str. (V)       0.0191899

            osc.str. (Mixed)   0.0219229

                        mx          my          mz              tot (au)
angular            -0.065636    0.050164   -0.059316    0.101700

            rotatory strength (L) (10-40 cgs)      9.3046

            rotatory strength (V) (10-40 cgs)      8.0924

            rotatory strength (M) (10-40 cgs)      9.2450

angle between mu(L)/mu(V)   1.4  mu(L)/m  34.46   mu(V)/m  34.97

                                     exx         eyy         ezz
quadrupol (L)    (au)            -8.9656      0.4236     -0.1664
                                     exy         exz         eyz
quadrupol (L)    (au)             0.6201     -0.2955     -0.1785

________________________________________________________________________________


transition 1a  - 10a   excitation E (au/eV/cm-1)     0.171050    4.6545   37541.2

                        ex          ey          ez              tot (deb/au)
dipole (L)         1.0094401  -0.3074787   0.0858621   2.6910505   1.0587184
dipole (V)         0.8923714  -0.2254371   0.0479472   2.3426621   0.9216548

            osc.str. (L)       0.1278184

            osc.str. (V)       0.0968655

            osc.str. (Mixed)   0.1110948

                        mx          my          mz              tot (au)
angular             0.158087   -0.205660   -0.140910    0.295200

            rotatory strength (L) (10-40 cgs)     49.6721

            rotatory strength (V) (10-40 cgs)     42.5915

            rotatory strength (M) (10-40 cgs)     48.8481

angle between mu(L)/mu(V)   3.2  mu(L)/m  47.61   mu(V)/m  48.39

                                     exx         eyy         ezz
quadrupol (L)    (au)            16.1338     -0.7903      0.1551
                                     exy         exz         eyz
quadrupol (L)    (au)            -0.9637      0.5624      0.0868

________________________________________________________________________________


transition 1a  - 11a   excitation E (au/eV/cm-1)     0.185851    5.0573   40789.6

                        ex          ey          ez              tot (deb/au)
dipole (L)         0.3711144  -0.5933979  -0.1225422   1.8060442   0.7105375
dipole (V)         0.3087769  -0.4959279  -0.0985114   1.5058790   0.5924459

            osc.str. (L)       0.0625529

            osc.str. (V)       0.0434881

            osc.str. (Mixed)   0.0521555

                        mx          my          mz              tot (au)
angular            -0.025147   -0.260787    0.898977    0.936377

            rotatory strength (L) (10-40 cgs)      8.3108

            rotatory strength (V) (10-40 cgs)      7.7809

            rotatory strength (M) (10-40 cgs)      9.3316

angle between mu(L)/mu(V)   0.4  mu(L)/m  86.96   mu(V)/m  86.59

                                     exx         eyy         ezz
quadrupol (L)    (au)             0.5601      0.3446     -0.0006
                                     exy         exz         eyz
quadrupol (L)    (au)             5.6772      1.4167     -0.2085

________________________________________________________________________________


transition 1a  - 12a   excitation E (au/eV/cm-1)     0.187843    5.1115   41226.7

                        ex          ey          ez              tot (deb/au)
dipole (L)         0.1336290  -0.2709285  -0.0700766   0.7882437   0.3101124
dipole (V)         0.1371294  -0.1987572  -0.0599368   0.6323992   0.2487998

            osc.str. (L)       0.0120432

            osc.str. (V)       0.0077518

            osc.str. (Mixed)   0.0095641

                        mx          my          mz              tot (au)
angular             0.027209   -0.063762    0.287663    0.295898

            rotatory strength (L) (10-40 cgs)      0.1773

            rotatory strength (V) (10-40 cgs)     -0.1974

            rotatory strength (M) (10-40 cgs)     -0.2436

angle between mu(L)/mu(V)   8.2  mu(L)/m  89.53   mu(V)/m  90.65

                                     exx         eyy         ezz
quadrupol (L)    (au)            -1.8790     -0.0689     -0.0231
                                     exy         exz         eyz
quadrupol (L)    (au)             1.9699      0.4176      0.0314


______________________________________________________________________

                     D E N S I T Y - O U T P U T 
______________________________________________________________________


________________________________________________________________________________


state 1a         energy  -780.592863

                        ex          ey          ez              tot (deb/au)
dipole moment     -4.6169418  -1.6063639   0.2293751  12.4390326   4.8937889

                        x^2         y^2        z^2          tot (au)
second moment         3.3653    -73.8443    -80.4427   -150.9218

________________________________________________________________________________


state 2a         energy  -780.503951

                        ex          ey          ez              tot (deb/au)
dipole moment     -5.1927176  -1.6024686   0.1684845  13.8196825   5.4369669

                        x^2         y^2        z^2          tot (au)
second moment        -6.2366    -72.6664    -81.7005   -160.6035

________________________________________________________________________________


state 3a         energy  -780.485343

                        ex          ey          ez              tot (deb/au)
dipole moment     -6.8391238  -1.7538894   0.2612583  17.9584957   7.0652670

                        x^2         y^2        z^2          tot (au)
second moment         0.6066    -74.5606    -80.6579   -154.6119

________________________________________________________________________________


state 4a         energy  -780.453336

                        ex          ey          ez              tot (deb/au)
dipole moment     -4.1220746  -1.0175604   0.1768435  10.8013645   4.2494943

                        x^2         y^2        z^2          tot (au)
second moment        -7.2027    -71.8770    -81.8269   -160.9066

________________________________________________________________________________


state 5a         energy  -780.437607

                        ex          ey          ez              tot (deb/au)
dipole moment     -2.1816393  -1.3202257   0.1879253   6.4991902   2.5569243

                        x^2         y^2        z^2          tot (au)
second moment        -7.6902    -75.7632    -81.1723   -164.6256

________________________________________________________________________________


state 6a         energy  -780.434565

                        ex          ey          ez              tot (deb/au)
dipole moment     -3.1567180  -1.5229584   0.1092943   8.9130659   3.5065961

                        x^2         y^2        z^2          tot (au)
second moment       -16.8793    -73.2534    -81.8423   -171.9749

________________________________________________________________________________


state 7a         energy  -780.429993

                        ex          ey          ez              tot (deb/au)
dipole moment     -0.9393553  -1.8637543   0.3731736   5.3891118   2.1201951

                        x^2         y^2        z^2          tot (au)
second moment        21.4370    -73.4651    -80.2788   -132.3069

________________________________________________________________________________


state 8a         energy  -780.429435

                        ex          ey          ez              tot (deb/au)
dipole moment     -5.6520071  -1.7857802   0.1250505  15.0696445   5.9287295

                        x^2         y^2        z^2          tot (au)
second moment       -11.5862    -74.5629    -80.9473   -167.0964

________________________________________________________________________________


state 9a         energy  -780.423234

                        ex          ey          ez              tot (deb/au)
dipole moment     -0.9121862  -1.5976640   0.1551218   4.6928241   1.8462602

                        x^2         y^2        z^2          tot (au)
second moment       -12.1924    -74.8258    -82.0275   -169.0457

________________________________________________________________________________


state 10a        energy  -780.421813

                        ex          ey          ez              tot (deb/au)
dipole moment     -0.2460138  -1.7766816   0.3508248   4.6454469   1.8276210

                        x^2         y^2        z^2          tot (au)
second moment        20.0226    -74.6915    -80.9905   -135.6594

________________________________________________________________________________


state 11a        energy  -780.407012

                        ex          ey          ez              tot (deb/au)
dipole moment     -8.2600525  -1.8715817   0.2239897  21.5351307   8.4723939

                        x^2         y^2        z^2          tot (au)
second moment         3.8017    -73.4619    -80.7467   -150.4069

________________________________________________________________________________


state 12a        energy  -780.405021

                        ex          ey          ez              tot (deb/au)
dipole moment     -5.8444088  -1.1427560   0.1599198  15.1420853   5.9572292

                        x^2         y^2        z^2          tot (au)
second moment       -10.1412    -70.2184    -82.9217   -163.2814


________________________________________________________________________________
________________________________________________________________________________
                    (excited) state summary (sorted)
________________________________________________________________________________
________________________________________________________________________________
state/transition  delta E (eV/nm/kK)   f(L)     R(L)    r^1   r^2   r^2-r^2(GS)

 1  1a                                                  12.44  -301.2     0.0
 2  1a  ->2a     2.42   512.  19.51   0.00843   33.47   13.82  -310.9    -9.7
 3  1a  ->3a     2.93   424.  23.60   1.05564  -33.23   17.96  -304.9    -3.7
 4  1a  ->4a     3.80   327.  30.62   0.00361  -20.65   10.80  -311.2   -10.0
 5  1a  ->5a     4.22   293.  34.07   0.05002  -21.01    6.50  -314.9   -13.7
 6  1a  ->6a     4.31   288.  34.74   0.01573  -25.43    8.91  -322.3   -21.1
 7  1a  ->7a     4.43   280.  35.75   0.02287  -12.99    5.39  -282.6    18.6
 8  1a  ->8a     4.45   279.  35.87   0.10017   27.73   15.07  -317.4   -16.2
 9  1a  ->9a     4.62   269.  37.23   0.02506    9.30    4.69  -319.3   -18.1
10  1a  ->10a    4.65   266.  37.54   0.12782   49.67    4.65  -285.9    15.3
11  1a  ->11a    5.06   245.  40.79   0.06255    8.31   21.54  -300.7     0.5
12  1a  ->12a    5.11   243.  41.23   0.01204    0.18   15.14  -313.6   -12.4
________________________________________________________________________________
________________________________________________________________________________
dipolmoment r^1 in Debye, second moment r^2 in bohr^2
expectation values are given for the final state
 
cpu for     proper    5.6 s
