# Supplementary material for: Photovermellogens: Minimalistic Pyridinium-Based Acylhydrazones with Photoswitchable Basicity for Operation in Aqueous Media
Source: J Org Chem. 2026 May 4;91(19):6559–65. doi: 10.1021/acs.joc.5c02962 (PMC13185115; doi:10.1021/acs.joc.5c02962)
Supplement: Supplementary file 3 [file jo5c02962_si_003.zip › spectra/syn_zpa/tddft/orca.out]

                                 *****************
                                 * O   R   C   A *
                                 *****************

                                            #,                                       
                                            ###                                      
                                            ####                                     
                                            #####                                    
                                            ######                                   
                                           ########,                                 
                                     ,,################,,,,,                         
                               ,,#################################,,                 
                          ,,##########################################,,             
                       ,#########################################, ''#####,          
                    ,#############################################,,   '####,        
                  ,##################################################,,,,####,       
                ,###########''''           ''''###############################       
              ,#####''   ,,,,##########,,,,          '''####'''          '####       
            ,##' ,,,,###########################,,,                        '##       
           ' ,,###''''                  '''############,,,                           
         ,,##''                                '''############,,,,        ,,,,,,###''
      ,#''                                            '''#######################'''  
     '                                                          ''''####''''         
             ,#######,   #######,   ,#######,      ##                                
            ,#'     '#,  ##    ##  ,#'     '#,    #''#        ,####,   ,####,        
            ##       ##  ##   ,#'  ##            #'  '#       #'       #'  '#        
            ##       ##  #######   ##           ,######,      #####,   #    #        
            '#,     ,#'  ##    ##  '#,     ,#' ,#      #,     #,   #   #,  ,#        
             '#######'   ##     ##  '#######'  #'      '#     '####' # '####'        


                #########################################################
                #                        -***-                          #
                #          Department of theory and spectroscopy        #
                #                                                       #
                #                      Frank Neese                      #
                #                                                       #
                #     Directorship, Architecture, Infrastructure        #
                #                    SHARK, DRIVERS                     #
                #        Core code/Algorithms in most modules           #
                #                                                       #
                #        Max Planck Institute fuer Kohlenforschung      #
                #                Kaiser Wilhelm Platz 1                 #
                #                 D-45470 Muelheim/Ruhr                 #
                #                      Germany                          #
                #                                                       #
                #                  All rights reserved                  #
                #                        -***-                          #
                #########################################################


                         Program Version 6.0.1  -  RELEASE   -


 With contributions from (in alphabetic order):
[Max-Planck-Institut fuer Kohlenforschung]                               
  Daniel Aravena         : Magnetic Suceptibility                        
  Michael Atanasov       : Ab Initio Ligand Field Theory (pilot matlab implementation)
  Alexander A. Auer      : GIAO ZORA, VPT2 properties, NMR spectrum      
  Ute Becker             : All parallelization in ORCA, NUMFREQ, NUMCALC 
  Giovanni Bistoni       : ED, misc. LED, open-shell LED, HFLD           
  Martin Brehm           : Molecular dynamics                            
  Dmytro Bykov           : pre 5.0 version of the SCF Hessian            
  Marcos Casanova-Páez   : Triplet and SCS-CIS(D). UHF-(DLPNO)-IP/EA/STEOM-CCSD. UHF-CVS-IP/STEOM-CCSD   
  Vijay G. Chilkuri      : MRCI spin determinant printing, contributions to CSF-ICE 
  Pauline Colinet        : FMM embedding                                 
  Dipayan Datta          : RHF DLPNO-CCSD density                        
  Achintya Kumar Dutta   : EOM-CC, STEOM-CC                              
  Nicolas Foglia         : Exact transition moments, OPA infrastructure, MCD improvements    
  Dmitry Ganyushin       : Spin-Orbit,Spin-Spin,Magnetic field MRCI      
  Miquel Garcia-Rates    : C-PCM and meta-GGA Hessian, CCSD/C-PCM, Gaussian charge scheme 
  Tiago L. C. Gouveia    : GS-ROHF, GS-ROCIS                             
  Yang Guo               : DLPNO-NEVPT2, F12-NEVPT2, CIM, IAO-localization        
  Andreas Hansen         : Spin unrestricted coupled pair/coupled cluster methods 
  Ingolf Harden          : AUTO-CI MPn and infrastructure                
  Benjamin Helmich-Paris : MC-RPA, TRAH-(SCF,CASSCF), AVAS, COSX integrals, SCF dyn. polar. 
  Lee Huntington         : MR-EOM, pCC                                   
  Robert Izsak           : Overlap fitted RIJCOSX, COSX-SCS-MP3, EOM     
  Riya Kayal             : Wick's Theorem for AUTO-CI, AUTO-CI UHF-CCSDT 
  Emily Kempfer          : AUTO-CI, RHF CISDT and CCSDT                  
  Christian Kollmar      : KDIIS, OOCD, Brueckner-CCSD(T), CCSD density, CASPT2, CASPT2-K, improved NEVPT2 
  Axel Koslowski         : Symmetry handling                             
  Simone Kossmann        : meta-GGA functionals, TD-DFT gradient, OOMP2, (MP2 Hessian; deprecated post 5.0) 
  Lucas Lang             : DCDCAS                                        
  Marvin Lechner         : AUTO-CI (C++ implementation), FIC-MRCC        
  Spencer Leger          : CASSCF response                               
  Dagmar Lenk            : GEPOL surface, SMD, ORCA-2-JSON               
  Dimitrios Liakos       : Extrapolation schemes; Compound Job, initial MDCI parallelization 
  Dimitrios Manganas     : Further ROCIS development; embedding schemes. LFT, Crystal Embedding 
  Dimitrios Pantazis     : SARC Basis sets                               
  Anastasios Papadopoulos: AUTO-CI, single reference methods and gradients 
  Taras Petrenko         : pre 6.0 DFT Hessian and TD-DFT gradient, (ASA, deprecated), ECA, 1-Electron XAS/XES, NRVS 
  Peter Pinski           : DLPNO-MP2, DLPNO-MP2 Gradient                 
  Christoph Reimann      : Effective Core Potentials                     
  Marius Retegan         : Local ZFS, SOC                                
  Christoph Riplinger    : Optimizer, TS searches, QM/MM, DLPNO-CCSD(T), (RO)-DLPNO pert. Triples 
  Michael Roemelt        : Original ROCIS implementation                 
  Masaaki Saitow         : Open-shell DLPNO-CCSD energy and density      
  Barbara Sandhoefer     : DKH picture change effects                    
  Kantharuban Sivalingam : CASSCF convergence/infrastructure, NEVPT2 and variants, FIC-MRCI 
  Bernardo de Souza      : ESD, SOC TD-DFT                               
  Georgi L. Stoychev     : AutoAux, RI-MP2 NMR, DLPNO-MP2 response, X2C  
  Van Anh Tran           : RI-MP2 g-tensors                              
  Willem Van den Heuvel  : Paramagnetic NMR                              
  Zikuan Wang            : NOTCH, Electric field optimization            
  Frank Wennmohs         : Technical directorship and infrastructure     
  Hang Xu                : AUTO-CI-Response properties                   
                                                                         
[FACCTs GmbH]                                                            
  Markus Bursch, Miquel Garcia-Rates, Christoph Riplinger, Bernardo de Souza, Georgi L. Stoychev 
                                                                 
  APM, Basis sets (HGBS, AHGBS, def-TZVP (Ac-Lr), def2-XVPD (La-Lu)), CI-OPT, improved COSX, DLPNO-Multilevel,           
  DOCKER, DRACO, updates on ESD, GOAT, IRC, LR-CPCM, MBIS, meta-GGA TD-DFT gradient, ML-optimized integration grids, 
  MM, NACMEs, nearIR, NEB, NEB-TS, NL-DFT gradient (VV10), 2- and 3-layer-ONIOM, interface openCOSMO-RS, QMMM,   
  Crystal-QMMM, SF, symmetry and pop. for TD-DFT, r2SCAN hybrids, SOLVATOR                                   
                                                                         
[Other institutions]                                                     
  V. Asgeirsson          : NEB                                           
  Christoph Bannwarth    : sTDA-DFT, sTD-DFT, PBEh-3c, B97-3c, D3        
  Sebastian Ehlert       : rSCAN, r2SCAN, r2SCAN-3c, D4, dhf basis sets  
  Marvin Friede          : D4 for Fr, Ra, Ac-Lr                          
  Lars Goerigk           : TD-DFT with DH, B97 family of functionals     
  Stefan Grimme          : VdW corrections, initial TS optimization, DFT functionals, gCP, sTDA/sTD-DF 
  Waldemar Hujo          : DFT-NL                                        
  H. Jonsson             : NEB                                           
  Holger Kruse           : gCP                                           
  Marcel Mueller         : wB97X-3c, vDZP basis set                      
  Hagen Neugebauer       : wr2SCAN                                       
  Tobias Risthaus        : range-separated hybrid DFT                    
  Lukas Wittmann         : regularized MP2, r2SCAN double-hybrids, wr2SCAN        
                                                                         
We gratefully acknowledge several colleagues who have allowed us to      
interface, adapt or use parts of their codes:                            
  Ed Valeev, F. Pavosevic, A. Kumar             : LibInt (2-el integral package), F12 methods 
  Garnet Chan, S. Sharma, J. Yang, R. Olivares  : DMRG                   
  Ulf Ekstrom                                   : XCFun DFT Library      
  Mihaly Kallay                                 : mrcc  (arbitrary order and MRCC methods)
  Frank Weinhold                                : gennbo (NPA and NBO analysis)           
  Simon Mueller                                 : openCOSMO-RS                            
  Christopher J. Cramer and Donald G. Truhlar   : smd solvation model                     
  S Lehtola, MJT Oliveira, MAL Marques          : LibXC Library                           
  Liviu Ungur et al                             : ANISO software                          


 Your calculation uses the libint2 library for the computation of 2-el integrals
 For citations please refer to: http://libint.valeyev.net

 Your ORCA version has been built with support for libXC version: 6.2.2
 For citations please refer to: https://libxc.gitlab.io

 This ORCA versions uses:
   CBLAS   interface :  Fast vector & matrix operations
   LAPACKE interface :  Fast linear algebra routines
   SCALAPACK package :  Parallel linear algebra routines
   Shared memory     :  Shared parallel matrices
   BLAS/LAPACK       :  OpenBLAS 0.3.27  USE64BITINT DYNAMIC_ARCH NO_AFFINITY SkylakeX SINGLE_THREADED
        Core in use  :  SkylakeX
   Copyright (c) 2011-2014, The OpenBLAS Project


***************************************
The coordinates will be read from file: coord.xyz
***************************************


================================================================================

----- Orbital basis set information -----
Your calculation utilizes the basis: def2-TZVP
   F. Weigend and R. Ahlrichs, Phys. Chem. Chem. Phys. 7, 3297 (2005).

----- AuxJ basis set information -----
Your calculation utilizes the auxiliary basis: def2/J
   F. Weigend, Phys. Chem. Chem. Phys. 8, 1057 (2006).

================================================================================
                                        WARNINGS
                       Please study these warnings very carefully!
================================================================================

INFO   : Checking CIS options ...

WARNING: CIS/ROCIS methods need fully converged wavefunctions
  ===> : Setting SCFConvForced true
         You can overwrite this default with %scf ConvForced false 


================================================================================
                                       INPUT FILE
================================================================================
NAME = orca.inp
|  1> !RKS BHLYP def2-TZVP RIJCOSX def2/J tightscf CPCM(water)
|  2> %tddft
|  3> 
|  4> tda false
|  5> nroots 40
|  6> 
|  7> DoNTO true # flag to turn on generation of natural transition orbitals
|  8> NTOStates 1,2,3 # States to consider for NTO analysis; 
|  9> NTOThresh 1e-4 # threshold for printing occupation numbers
| 10> end
| 11> %pal nprocs 8 end
| 12> * XYZFILE 0 1 coord.xyz
| 13> 
| 14>                          ****END OF INPUT****
================================================================================

                       ****************************
                       * Single Point Calculation *
                       ****************************

---------------------------------
CARTESIAN COORDINATES (ANGSTROEM)
---------------------------------
  N     -5.174092   -0.099177    0.058114
  C     -4.400251   -1.174433   -0.207469
  C     -3.043711   -1.101975   -0.248637
  C     -2.375428    0.133388   -0.003156
  C     -3.230312    1.235811    0.273812
  C     -4.579946    1.091986    0.298272
  H     -4.922969   -2.102772   -0.390014
  H     -2.485139   -1.997043   -0.473098
  N     -1.059875    0.357994   -0.009655
  H     -2.801542    2.209083    0.466343
  H     -5.239376    1.922310    0.507447
  C     -6.623765   -0.224493    0.152076
  H     -6.949054   -1.096804   -0.406582
  H     -6.929682   -0.330350    1.191363
  H     -7.094471    0.657647   -0.273198
  N     -0.368915   -0.740084   -0.269794
  C      0.923425   -0.711143   -0.304351
  C      1.837924    0.428731   -0.150787
  H      1.377323   -1.673449   -0.509708
  O      1.489349    1.597079   -0.149903
  C      3.292766    0.094805   -0.034515
  C      3.744594   -1.116849    0.488446
  C      5.103655   -1.364038    0.621162
  C      6.027501   -0.409398    0.219865
  C      5.587311    0.801475   -0.301743
  C      4.230805    1.055337   -0.416831
  H      3.042072   -1.870218    0.820141
  H      5.439727   -2.303641    1.039527
  H      7.087541   -0.605766    0.315654
  H      6.303652    1.549388   -0.615791
  H      3.894827    2.002430   -0.818261

----------------------------
CARTESIAN COORDINATES (A.U.)
----------------------------
  NO LB      ZA    FRAG     MASS         X           Y           Z
   0 N     7.0000    0    14.007   -9.777616   -0.187418    0.109820
   1 C     6.0000    0    12.011   -8.315269   -2.219357   -0.392060
   2 C     6.0000    0    12.011   -5.751779   -2.082431   -0.469857
   3 C     6.0000    0    12.011   -4.488908    0.252068   -0.005965
   4 C     6.0000    0    12.011   -6.104406    2.335344    0.517430
   5 C     6.0000    0    12.011   -8.654843    2.063555    0.563651
   6 H     1.0000    0     1.008   -9.303063   -3.973664   -0.737019
   7 H     1.0000    0     1.008   -4.696232   -3.773865   -0.894026
   8 N     7.0000    0    14.007   -2.002873    0.676511   -0.018245
   9 H     1.0000    0     1.008   -5.294148    4.174561    0.881260
  10 H     1.0000    0     1.008   -9.900986    3.632639    0.958936
  11 C     6.0000    0    12.011  -12.517101   -0.424231    0.287383
  12 H     1.0000    0     1.008  -13.131809   -2.072659   -0.768329
  13 H     1.0000    0     1.008  -13.095202   -0.624272    2.251350
  14 H     1.0000    0     1.008  -13.406607    1.242773   -0.516269
  15 N     7.0000    0    14.007   -0.697148   -1.398555   -0.509838
  16 C     6.0000    0    12.011    1.745020   -1.343866   -0.575140
  17 C     6.0000    0    12.011    3.473173    0.810183   -0.284945
  18 H     1.0000    0     1.008    2.602764   -3.162361   -0.963208
  19 O     8.0000    0    15.999    2.814462    3.018042   -0.283275
  20 C     6.0000    0    12.011    6.222425    0.179156   -0.065224
  21 C     6.0000    0    12.011    7.076256   -2.110539    0.923030
  22 C     6.0000    0    12.011    9.644510   -2.577657    1.173826
  23 C     6.0000    0    12.011   11.390327   -0.773650    0.415485
  24 C     6.0000    0    12.011   10.558487    1.514568   -0.570211
  25 C     6.0000    0    12.011    7.995063    1.994298   -0.787696
  26 H     1.0000    0     1.008    5.748683   -3.534201    1.549841
  27 H     1.0000    0     1.008   10.279594   -4.353250    1.964421
  28 H     1.0000    0     1.008   13.393512   -1.144733    0.596500
  29 H     1.0000    0     1.008   11.912177    2.927918   -1.163676
  30 H     1.0000    0     1.008    7.360156    3.784045   -1.546290

--------------------------------
INTERNAL COORDINATES (ANGSTROEM)
--------------------------------
 N      0   0   0     0.000000000000     0.00000000     0.00000000
 C      1   0   0     1.351125225870     0.00000000     0.00000000
 C      2   1   0     1.359097483956   122.35655589     0.00000000
 C      3   2   1     1.425828119516   120.58345116     0.25751046
 C      4   3   2     1.422278088479   115.04802890   359.85641445
 C      1   2   3     1.352610787329   118.95703586   359.67848740
 H      2   1   3     1.080911995658   116.08576663   180.18318366
 H      3   2   1     1.078671542583   118.61508327   180.41191581
 N      4   3   2     1.334604822354   127.37159144   180.04029475
 H      5   4   3     1.080819029744   119.61854665   180.28378918
 H      6   1   2     1.080758826083   116.29064702   180.10303965
 C      1   2   3     1.458110283705   120.91024618   182.69996093
 H     12   1   2     1.085743077615   109.49708769   336.26726159
 H     12   1   2     1.088534711856   110.44410350    96.55752824
 H     12   1   2     1.086551264158   109.61552759   217.07135960
 N      9   4   3     1.323205647674   112.08790809   359.40355470
 C     16   9   4     1.293125150415   120.56731889   180.61873154
 C     17  16   9     1.469422841239   129.53449277   356.79264579
 H     17  16   9     1.083617867748   113.81647958   178.99354949
 O     18  17  16     1.219238804789   124.43690374   348.93626532
 C     18  17  16     1.497193823294   116.09428355   170.98378710
 C     21  18  17     1.394898819880   122.52052827   332.14585488
 C     22  21  18     1.387718516186   120.51780622   182.30607093
 C     23  22  21     1.387756885195   120.11762596   359.31643748
 C     24  23  22     1.389983900204   119.79846579     0.71589200
 C     25  24  23     1.384846026022   120.07186011     0.18236132
 H     22  21  18     1.082184281345   120.61987229     0.79173122
 H     23  22  21     1.082048059888   119.72441759   179.26374664
 H     24  23  22     1.082321981002   120.10637093   180.52057523
 H     25  24  23     1.082194639567   120.08771559   179.97716479
 H     26  25  24     1.082133809788   119.69554137   179.63530123

---------------------------
INTERNAL COORDINATES (A.U.)
---------------------------
 N      0   0   0     0.000000000000     0.00000000     0.00000000
 C      1   0   0     2.553256649526     0.00000000     0.00000000
 C      2   1   0     2.568322033978   122.35655589     0.00000000
 C      3   2   1     2.694424659928   120.58345116     0.25751046
 C      4   3   2     2.687716073503   115.04802890   359.85641445
 C      1   2   3     2.556063953839   118.95703586   359.67848740
 H      2   1   3     2.042627646664   116.08576663   180.18318366
 H      3   2   1     2.038393803936   118.61508327   180.41191581
 N      4   3   2     2.522037611259   127.37159144   180.04029475
 H      5   4   3     2.042451966547   119.61854665   180.28378918
 H      6   1   2     2.042338198114   116.29064702   180.10303965
 C      1   2   3     2.755429109257   120.91024618   182.69996093
 H     12   1   2     2.051757068493   109.49708769   336.26726159
 H     12   1   2     2.057032492675   110.44410350    96.55752824
 H     12   1   2     2.053284319725   109.61552759   217.07135960
 N      9   4   3     2.500496292962   112.08790809   359.40355470
 C     16   9   4     2.443652391170   120.56731889   180.61873154
 C     17  16   9     2.776806744871   129.53449277   356.79264579
 H     17  16   9     2.047741003867   113.81647958   178.99354949
 O     18  17  16     2.304027432900   124.43690374   348.93626532
 C     18  17  16     2.829286295423   116.09428355   170.98378710
 C     21  18  17     2.635976754103   122.52052827   332.14585488
 C     22  21  18     2.622407946562   120.51780622   182.30607093
 C     23  22  21     2.622480453483   120.11762596   359.31643748
 C     24  23  22     2.626688901945   119.79846579     0.71589200
 C     25  24  23     2.616979726831   120.07186011     0.18236132
 H     22  21  18     2.045031918177   120.61987229     0.79173122
 H     23  22  21     2.044774496930   119.72441759   179.26374664
 H     24  23  22     2.045292132816   120.10637093   180.52057523
 H     25  24  23     2.045051492380   120.08771559   179.97716479
 H     26  25  24     2.044936540755   119.69554137   179.63530123

---------------------
BASIS SET INFORMATION
---------------------
There are 4 groups of distinct atoms

 Group   1 Type N   : 11s6p2d1f contracted to 5s3p2d1f pattern {62111/411/11/1}
 Group   2 Type C   : 11s6p2d1f contracted to 5s3p2d1f pattern {62111/411/11/1}
 Group   3 Type H   : 5s1p contracted to 3s1p pattern {311/1}
 Group   4 Type O   : 11s6p2d1f contracted to 5s3p2d1f pattern {62111/411/11/1}

Atom   0N    basis set group =>   1
Atom   1C    basis set group =>   2
Atom   2C    basis set group =>   2
Atom   3C    basis set group =>   2
Atom   4C    basis set group =>   2
Atom   5C    basis set group =>   2
Atom   6H    basis set group =>   3
Atom   7H    basis set group =>   3
Atom   8N    basis set group =>   1
Atom   9H    basis set group =>   3
Atom  10H    basis set group =>   3
Atom  11C    basis set group =>   2
Atom  12H    basis set group =>   3
Atom  13H    basis set group =>   3
Atom  14H    basis set group =>   3
Atom  15N    basis set group =>   1
Atom  16C    basis set group =>   2
Atom  17C    basis set group =>   2
Atom  18H    basis set group =>   3
Atom  19O    basis set group =>   4
Atom  20C    basis set group =>   2
Atom  21C    basis set group =>   2
Atom  22C    basis set group =>   2
Atom  23C    basis set group =>   2
Atom  24C    basis set group =>   2
Atom  25C    basis set group =>   2
Atom  26H    basis set group =>   3
Atom  27H    basis set group =>   3
Atom  28H    basis set group =>   3
Atom  29H    basis set group =>   3
Atom  30H    basis set group =>   3
---------------------------------
AUXILIARY/J BASIS SET INFORMATION
---------------------------------
There are 4 groups of distinct atoms

 Group   1 Type N   : 12s5p4d2f1g contracted to 6s4p3d1f1g pattern {711111/2111/211/2/1}
 Group   2 Type C   : 12s5p4d2f1g contracted to 6s4p3d1f1g pattern {711111/2111/211/2/1}
 Group   3 Type H   : 5s2p1d contracted to 3s1p1d pattern {311/2/1}
 Group   4 Type O   : 12s5p4d2f1g contracted to 6s4p3d1f1g pattern {711111/2111/211/2/1}

Atom   0N    basis set group =>   1
Atom   1C    basis set group =>   2
Atom   2C    basis set group =>   2
Atom   3C    basis set group =>   2
Atom   4C    basis set group =>   2
Atom   5C    basis set group =>   2
Atom   6H    basis set group =>   3
Atom   7H    basis set group =>   3
Atom   8N    basis set group =>   1
Atom   9H    basis set group =>   3
Atom  10H    basis set group =>   3
Atom  11C    basis set group =>   2
Atom  12H    basis set group =>   3
Atom  13H    basis set group =>   3
Atom  14H    basis set group =>   3
Atom  15N    basis set group =>   1
Atom  16C    basis set group =>   2
Atom  17C    basis set group =>   2
Atom  18H    basis set group =>   3
Atom  19O    basis set group =>   4
Atom  20C    basis set group =>   2
Atom  21C    basis set group =>   2
Atom  22C    basis set group =>   2
Atom  23C    basis set group =>   2
Atom  24C    basis set group =>   2
Atom  25C    basis set group =>   2
Atom  26H    basis set group =>   3
Atom  27H    basis set group =>   3
Atom  28H    basis set group =>   3
Atom  29H    basis set group =>   3
Atom  30H    basis set group =>   3


           ************************************************************
           *        Program running with 8 parallel MPI-processes     *
           *              working on a common directory               *
           ************************************************************
------------------------------------------------------------------------------
                             ORCA STARTUP CALCULATIONS
                           -- RI-GTO INTEGRALS CHOSEN --
------------------------------------------------------------------------------
------------------------------------------------------------------------------
                   ___                                                        
                  /   \      - P O W E R E D   B Y -                         
                 /     \                                                     
                 |  |  |   _    _      __       _____    __    __             
                 |  |  |  | |  | |    /  \     |  _  \  |  |  /  |          
                  \  \/   | |  | |   /    \    | | | |  |  | /  /          
                 / \  \   | |__| |  /  /\  \   | |_| |  |  |/  /          
                |  |  |   |  __  | /  /__\  \  |    /   |      \           
                |  |  |   | |  | | |   __   |  |    \   |  |\   \          
                \     /   | |  | | |  |  |  |  | |\  \  |  | \   \       
                 \___/    |_|  |_| |__|  |__|  |_| \__\ |__|  \__/        
                                                                              
                      - O R C A' S   B I G   F R I E N D -                    
                                      &                                       
                       - I N T E G R A L  F E E D E R -                       
                                                                              
 v1 FN, 2020, v2 2021, v3 2022-2024                                           
------------------------------------------------------------------------------


----------------------
SHARK INTEGRAL PACKAGE
----------------------

Number of atoms                             ...     31
Number of basis functions                   ...    636
Number of shells                            ...    250
Maximum angular momentum                    ...      3
Integral batch strategy                     ... SHARK/LIBINT Hybrid
RI-J (if used) integral strategy            ... SPLIT-RIJ (Revised 2003 algorithm where possible)
Printlevel                                  ...      1
Contraction scheme used                     ... SEGMENTED contraction
Prescreening option                         ... SCHWARTZ
   Thresh                                   ... 2.500e-11
   Tcut                                     ... 2.500e-12
   Tpresel                                  ... 2.500e-12 
Coulomb Range Separation                    ... NOT USED
Exchange Range Separation                   ... NOT USED
Multipole approximations                    ... NOT USED
Finite Nucleus Model                        ... NOT USED
CABS basis                                  ... NOT available
Auxiliary Coulomb fitting basis             ... AVAILABLE
   # of basis functions in Aux-J            ...   1025
   # of shells in Aux-J                     ...    335
   Maximum angular momentum in Aux-J        ...      4
Auxiliary J/K fitting basis                 ... NOT available
Auxiliary Correlation fitting basis         ... NOT available
Auxiliary 'external' fitting basis          ... NOT available

Checking pre-screening integrals            ... done (  0.0 sec) Dimension = 250
Check shell pair data                       ... done (  0.0 sec)
Shell pair information
Shell pair cut-off parameter TPreSel        ...   2.5e-12
Total number of shell pairs                 ...     31375
Shell pairs after pre-screening             ...     20156
Total number of primitive shell pairs       ...     96576
Primitive shell pairs kept                  ...     42674
          la=0 lb=0:   5106 shell pairs
          la=1 lb=0:   5791 shell pairs
          la=1 lb=1:   1656 shell pairs
          la=2 lb=0:   2885 shell pairs
          la=2 lb=1:   1640 shell pairs
          la=2 lb=2:    423 shell pairs
          la=3 lb=0:   1377 shell pairs
          la=3 lb=1:    792 shell pairs
          la=3 lb=2:    386 shell pairs
          la=3 lb=3:    100 shell pairs

Calculating one electron integrals          ... done (  0.0 sec)
Calculating RI/J V-Matrix + Cholesky decomp.... done (  0.0 sec)
Calculating Nuclear repulsion               ... done (  0.0 sec) ENN=   1133.368706631018 Eh

Diagonalization of the overlap matrix:
Smallest eigenvalue                        ... 8.361e-06
Time for diagonalization                   ...    0.067 sec
Threshold for overlap eigenvalues          ... 1.000e-07
Number of eigenvalues below threshold      ... 0
Time for construction of square roots      ...    0.038 sec
Total time needed                          ...    0.108 sec

-------------------
DFT GRID GENERATION
-------------------

General Integration Accuracy     IntAcc      ... 4.388
Radial Grid Type                 RadialGrid  ... OptM3 with GC (2021)
Angular Grid (max. ang.)         AngularGrid ... 4 (Lebedev-302)
Angular grid pruning method      GridPruning ... 4 (adaptive)
Weight generation scheme         WeightScheme... mBecke (2022)
Basis function cutoff            BFCut       ... 1.0000e-11
Integration weight cutoff        WCut        ... 1.0000e-14
Partially contracted basis set               ... off
Rotationally invariant grid construction     ... off
Angular grids for H and He will be reduced by one unit

Total number of grid points                  ...   149770
Total number of batches                      ...     2358
Average number of points per batch           ...       63
Average number of grid points per atom       ...     4831

--------------------
COSX GRID GENERATION
--------------------

GRIDX 1
-------
General Integration Accuracy     IntAcc      ... 3.816
Radial Grid Type                 RadialGrid  ... OptM3 with GC (2021)
Angular Grid (max. ang.)         AngularGrid ... 1 (Lebedev-50)
Angular grid pruning method      GridPruning ... 4 (adaptive)
Weight generation scheme         WeightScheme... mBecke (2022)
Basis function cutoff            BFCut       ... 1.0000e-11
Integration weight cutoff        WCut        ... 1.0000e-14
Partially contracted basis set               ... on
Rotationally invariant grid construction     ... off
Angular grids for H and He will be reduced by one unit

Total number of grid points                  ...    19112
Total number of batches                      ...      165
Average number of points per batch           ...      115
Average number of grid points per atom       ...      617
UseSFitting                                  ... on

GRIDX 2
-------
General Integration Accuracy     IntAcc      ... 4.020
Radial Grid Type                 RadialGrid  ... OptM3 with GC (2021)
Angular Grid (max. ang.)         AngularGrid ... 2 (Lebedev-110)
Angular grid pruning method      GridPruning ... 4 (adaptive)
Weight generation scheme         WeightScheme... mBecke (2022)
Basis function cutoff            BFCut       ... 1.0000e-11
Integration weight cutoff        WCut        ... 1.0000e-14
Partially contracted basis set               ... on
Rotationally invariant grid construction     ... off
Angular grids for H and He will be reduced by one unit

Total number of grid points                  ...    41872
Total number of batches                      ...      343
Average number of points per batch           ...      122
Average number of grid points per atom       ...     1351
UseSFitting                                  ... on

GRIDX 3
-------
General Integration Accuracy     IntAcc      ... 4.338
Radial Grid Type                 RadialGrid  ... OptM3 with GC (2021)
Angular Grid (max. ang.)         AngularGrid ... 3 (Lebedev-194)
Angular grid pruning method      GridPruning ... 4 (adaptive)
Weight generation scheme         WeightScheme... mBecke (2022)
Basis function cutoff            BFCut       ... 1.0000e-11
Integration weight cutoff        WCut        ... 1.0000e-14
Partially contracted basis set               ... on
Rotationally invariant grid construction     ... off
Angular grids for H and He will be reduced by one unit

Total number of grid points                  ...    91898
Total number of batches                      ...      734
Average number of points per batch           ...      125
Average number of grid points per atom       ...     2964
UseSFitting                                  ... on
Initializing property integral containers    ... done (  0.0 sec)

SHARK setup successfully completed in   2.9 seconds

Maximum memory used throughout the entire STARTUP-calculation: 59.2 MB


           ************************************************************
           *        Program running with 8 parallel MPI-processes     *
           *              working on a common directory               *
           ************************************************************
-------------------------------------------------------------------------------
                                 ORCA GUESS
                   Start orbitals & Density for SCF / CASSCF
-------------------------------------------------------------------------------

------------
SCF SETTINGS
------------
Hamiltonian:
 Density Functional     Method          .... DFT(GTOs)
 Exchange Functional    Exchange        .... B88
   X-Alpha parameter    XAlpha          ....  0.666667
   Becke's b parameter  XBeta           ....  0.004200
 Correlation Functional Correlation     .... LYP
 Gradients option       PostSCFGGA      .... off
 Hybrid DFT is turned on
   Fraction HF Exchange ScalHFX         ....  0.500000
   Scaling of DF-GGA-X  ScalDFX         ....  0.500000
   Scaling of DF-GGA-C  ScalDFC         ....  1.000000
   Scaling of DF-LDA-C  ScalLDAC        ....  1.000000
   Perturbative correction              ....  0.000000
 RI-approximation to the Coulomb term is turned on
   Number of AuxJ basis functions       .... 1025
   RIJ-COSX (HFX calculated with COS-X)).... on


General Settings:
 Integral files         IntName         .... orca
 Hartree-Fock type      HFTyp           .... RHF
 Total Charge           Charge          ....    0
 Multiplicity           Mult            ....    1
 Number of Electrons    NEL             ....  126
 Basis Dimension        Dim             ....  636
 Nuclear Repulsion      ENuc            ....   1133.3687066310 Eh

Convergence Acceleration:
 AO-DIIS                CNVDIIS         .... on
   Start iteration      DIISMaxIt       ....    12
   Startup error        DIISStart       ....  0.200000
   # of expansion vecs  DIISMaxEq       ....     5
   Bias factor          DIISBfac        ....   1.050
   Max. coefficient     DIISMaxC        ....  10.000
 MO-DIIS                CNVKDIIS        .... off
 Trust-Rad. Augm. Hess. CNVTRAH         .... auto
   Auto Start mean grad. ratio tolernc. ....  1.125000
   Auto Start start iteration           ....    50
   Auto Start num. interpolation iter.  ....    10
   Max. Number of Micro iterations      ....    24
   Max. Number of Macro iterations      .... Maxiter - #DIIS iter
   Number of Davidson start vectors     ....     2
   Converg. threshold    (grad. norm)   ....   1.000e-05
   Grad. Scal. Fac. for Micro threshold ....   0.100
   Minimum threshold for Micro iter.    ....   1.000e-02
   NR start threshold (gradient norm)   ....   1.000e-04
   Initial trust radius                 ....   0.400
   Minimum AH scaling param. (alpha)    ....   1.000
   Maximum AH scaling param. (alpha)    .... 1000.000
   Quad. conv. algorithm                .... NR
   White noise on init. David. guess    .... on
   Maximum white noise                  ....   0.010
   Pseudo random numbers                .... off
   Inactive MOs                         .... canonical
   Orbital update algorithm             .... Taylor
   Preconditioner                       .... Diag
   Full preconditioner red. dimension   ....   250
 SOSCF                  CNVSOSCF        .... on
   Start iteration      SOSCFMaxIt      ....   150
   Startup grad/error   SOSCFStart      ....  0.003300
   Hessian update       SOSCFHessUp     .... L-BFGS
 Level Shifting         CNVShift        .... on
   Level shift para.    LevelShift      ....    0.2500
   Turn off err/grad.   ShiftErr        ....    0.0010
 Zerner damping         CNVZerner       .... off
 Static damping         CNVDamp         .... on
   Fraction old density DampFac         ....    0.7000
   Max. Damping (<1)    DampMax         ....    0.9800
   Min. Damping (>=0)   DampMin         ....    0.0000
   Turn off err/grad.   DampErr         ....    0.1000

SCF Procedure:
 Maximum # iterations   MaxIter         ....   125
 SCF integral mode      SCFMode         .... Direct
   Integral package                     .... SHARK and LIBINT hybrid scheme
 Reset frequency        DirectResetFreq ....    20
 Integral Threshold     Thresh          ....  2.500e-11 Eh
 Primitive CutOff       TCut            ....  2.500e-12 Eh

Convergence Tolerance:
 Convergence Check Mode ConvCheckMode   .... Total+1el-Energy
 Convergence forced     ConvForced      .... 1
 Energy Change          TolE            ....  1.000e-08 Eh
 1-El. energy change                    ....  1.000e-05 Eh
 Orbital Gradient       TolG            ....  1.000e-05
 Orbital Rotation angle TolX            ....  1.000e-05
 DIIS Error             TolErr          ....  5.000e-07

------------------------------
INITIAL GUESS: MODEL POTENTIAL
------------------------------
Loading Hartree-Fock densities                     ... done
Calculating cut-offs                               ... done
Initializing the effective Hamiltonian             ... done
Setting up the integral package (SHARK)            ... done
Starting the Coulomb interaction                   ... done (   0.3 sec)
Making the grid                                    ... done (   0.3 sec)
Mapping shells                                     ... done
Starting the XC term evaluation                    ... done (   0.2 sec)
  promolecular density results
     # of electrons  =    125.993046416
     EX              =   -103.793793347
     EC              =     -4.281348079
     EX+EC           =   -108.075141426
Transforming the Hamiltonian                       ... done (   0.0 sec)
Diagonalizing the Hamiltonian                      ... done (   0.1 sec)
Back transforming the eigenvectors                 ... done (   0.0 sec)
Now organizing SCF variables                       ... done
                      ------------------
                      INITIAL GUESS DONE (   1.0 sec)
                      ------------------
             **** ENERGY FILE WAS UPDATED (orca.en.tmp) ****
Finished Guess after   1.2 sec
Maximum memory used throughout the entire GUESS-calculation: 43.0 MB


           ************************************************************
           *        Program running with 8 parallel MPI-processes     *
           *              working on a common directory               *
           ************************************************************

-------------------------------------------------------------------------------------------
                                      ORCA LEAN-SCF
                              memory conserving SCF solver
-------------------------------------------------------------------------------------------

--------------------
CPCM SOLVATION MODEL
--------------------
CPCM parameters:
  Epsilon                                         ...      80.1510
  Refrac                                          ...       1.3328
  Rsolv                                           ...       1.3000
  Surface type                                    ... GAUSSIAN VDW
  Discretization scheme                           ... Constant charge density
    Threshold for H atoms                         ...       5.0000 (charges/Ang^2)
    Threshold for non-H atoms                     ...       5.0000 (charges/Ang^2)
  Epsilon function type                           ...         CPCM
Solvent:                                          ... WATER
Radii:
  Scheme                                          ... Element-dependent radii
  Radius for N  used is    3.5149 Bohr (=   1.8600 Ang.)
  Radius for C  used is    3.8550 Bohr (=   2.0400 Ang.)
  Radius for H  used is    2.4944 Bohr (=   1.3200 Ang.)
  Radius for O  used is    3.4469 Bohr (=   1.8240 Ang.)
Calculating surface                               ...        done! (  0.0s)
Cavity surface points                             ...         2917
Cavity Volume                                     ...    1981.4868
Cavity Surface-area                               ...    1051.1398
Calculating surface distance matrix               ...        done! (  0.1s)
Performing Cholesky decomposition & store         ...        done! (  0.4s)
Overall time for CPCM initialization              ...                 0.5s

----------------------------------------D-I-I-S--------------------------------------------
Iteration    Energy (Eh)           Delta-E    RMSDP     MaxDP     DIISErr   Damp  Time(sec)
-------------------------------------------------------------------------------------------
               ***  Starting incremental Fock matrix formation  ***
    1    -780.0834087842779354     0.00e+00  1.39e-03  1.32e-01  3.04e-01  0.700   8.6
    2    -780.2785595880584424    -1.95e-01  1.40e-03  1.59e-01  1.53e-01  0.700   3.4
                               ***Turning on AO-DIIS***
    3    -780.3784349147522335    -9.99e-02  6.25e-04  6.48e-02  6.36e-02  0.700   3.2
    4    -780.4388884860336475    -6.05e-02  1.01e-03  7.90e-02  4.83e-02  0.000   3.1
    5    -780.5694138506421496    -1.31e-01  2.19e-04  2.11e-02  8.31e-03  0.000   3.2
    6    -780.5698354411240416    -4.22e-04  1.06e-04  1.01e-02  3.37e-03  0.000   3.0
                              *** Initializing SOSCF ***
---------------------------------------S-O-S-C-F--------------------------------------
Iteration    Energy (Eh)           Delta-E    RMSDP     MaxDP     MaxGrad    Time(sec)
--------------------------------------------------------------------------------------
    7    -780.5699227868103662    -8.73e-05  4.72e-05  4.25e-03  9.50e-04     3.0
               *** Restarting incremental Fock matrix formation ***
    8    -780.5699697195236695    -4.69e-05  7.43e-05  4.45e-03  9.65e-04     5.9
    9    -780.5699896833807543    -2.00e-05  4.63e-05  4.49e-03  3.23e-04     4.6
   10    -780.5699934180986475    -3.73e-06  2.55e-05  1.61e-03  2.78e-04     4.5
   11    -780.5699956593987281    -2.24e-06  6.26e-06  6.06e-04  6.78e-05     4.2
   12    -780.5699957726562843    -1.13e-07  1.89e-06  1.11e-04  2.75e-05     3.8
   13    -780.5699958372595120    -6.46e-08  1.08e-06  6.39e-05  1.07e-05     3.4
   14    -780.5699958484526633    -1.12e-08  9.39e-07  5.56e-05  4.80e-06     3.1
   15    -780.5699958340705962     1.44e-08  1.35e-06  1.25e-04  1.28e-06     2.8
                  *** Gradient check signals convergence ***

               *****************************************************
               *                     SUCCESS                       *
               *           SCF CONVERGED AFTER  15 CYCLES          *
               *****************************************************

Recomputing exchange energy using gridx3       ... done (    9.113 sec)
Old exchange energy                            :    -52.716340163 Eh
New exchange energy                            :    -52.716330280 Eh
Exchange energy change after final integration :      0.000009883 Eh
Total energy after final integration           :   -780.569985951 Eh
             **** ENERGY FILE WAS UPDATED (orca.en.tmp) ****

----------------
TOTAL SCF ENERGY
----------------

Total Energy       :       -780.56998595137532 Eh          -21240.38916 eV

Components:
Nuclear Repulsion  :       1133.36870663101809 Eh           30840.53041 eV
Electronic Energy  :      -1913.89076992182459 Eh          -52079.61553 eV
One Electron Energy:      -3308.43183586150644 Eh          -90027.00714 eV
Two Electron Energy:       1394.54106593968186 Eh           37947.39161 eV
CPCM Dielectric    :         -0.04793254326408 Eh              -1.30431 eV

Virial components:
Potential Energy   :      -1557.76321810104400 Eh          -42388.89217 eV
Kinetic Energy     :        777.19323214966869 Eh           21148.50302 eV
Virial Ratio       :          2.00434480597877

DFT components:
N(Alpha)           :       63.000005389916 electrons
N(Beta)            :       63.000005389916 electrons
N(Total)           :      126.000010779832 electrons
E(X)               :      -52.866873718504 Eh       
E(C)               :       -4.305073756168 Eh       
E(XC)              :      -57.171947474672 Eh       

CPCM Solvation Model Properties:
Surface-charge          :         -0.03264671209919
Corrected charge        :         -0.00000000000000
Outlying charge corr.   :          0.00005779236890 Eh               0.00157 eV
Free-energy (cav+disp)  :  This term is not implemented in the current solvation scheme

---------------
SCF CONVERGENCE
---------------

  Last Energy change         ...   -1.4382e-08  Tolerance :   1.0000e-08
  Last MAX-Density change    ...    1.2492e-04  Tolerance :   1.0000e-07
  Last RMS-Density change    ...    1.3544e-06  Tolerance :   5.0000e-09
  Last DIIS Error            ...    9.4967e-04  Tolerance :   5.0000e-07
  Last Orbital Gradient      ...    1.2821e-06  Tolerance :   1.0000e-05
  Last Orbital Rotation      ...    1.0255e-05  Tolerance :   1.0000e-05


----------------
ORBITAL ENERGIES
----------------

  NO   OCC          E(Eh)            E(eV) 
   0   2.0000     -19.663074      -535.0594 
   1   2.0000     -14.883858      -405.0104 
   2   2.0000     -14.836056      -403.7096 
   3   2.0000     -14.795347      -402.6019 
   4   2.0000     -10.676870      -290.5324 
   5   2.0000     -10.649639      -289.7914 
   6   2.0000     -10.648362      -289.7567 
   7   2.0000     -10.642902      -289.6081 
   8   2.0000     -10.623312      -289.0750 
   9   2.0000     -10.601415      -288.4792 
  10   2.0000     -10.598416      -288.3976 
  11   2.0000     -10.595623      -288.3216 
  12   2.0000     -10.594627      -288.2945 
  13   2.0000     -10.593436      -288.2621 
  14   2.0000     -10.593361      -288.2600 
  15   2.0000     -10.592728      -288.2428 
  16   2.0000     -10.589915      -288.1662 
  17   2.0000     -10.589525      -288.1556 
  18   2.0000      -1.181053       -32.1381 
  19   2.0000      -1.146432       -31.1960 
  20   2.0000      -1.132121       -30.8066 
  21   2.0000      -0.988311       -26.8933 
  22   2.0000      -0.977460       -26.5980 
  23   2.0000      -0.908417       -24.7193 
  24   2.0000      -0.904844       -24.6220 
  25   2.0000      -0.879769       -23.9397 
  26   2.0000      -0.864785       -23.5320 
  27   2.0000      -0.821876       -22.3644 
  28   2.0000      -0.776930       -21.1413 
  29   2.0000      -0.758620       -20.6431 
  30   2.0000      -0.724810       -19.7231 
  31   2.0000      -0.706653       -19.2290 
  32   2.0000      -0.684139       -18.6164 
  33   2.0000      -0.645208       -17.5570 
  34   2.0000      -0.617975       -16.8160 
  35   2.0000      -0.607094       -16.5199 
  36   2.0000      -0.594800       -16.1853 
  37   2.0000      -0.569643       -15.5008 
  38   2.0000      -0.556304       -15.1378 
  39   2.0000      -0.551320       -15.0022 
  40   2.0000      -0.539725       -14.6867 
  41   2.0000      -0.529520       -14.4090 
  42   2.0000      -0.527190       -14.3456 
  43   2.0000      -0.519903       -14.1473 
  44   2.0000      -0.500102       -13.6085 
  45   2.0000      -0.498524       -13.5655 
  46   2.0000      -0.490020       -13.3341 
  47   2.0000      -0.487554       -13.2670 
  48   2.0000      -0.474983       -12.9249 
  49   2.0000      -0.467145       -12.7117 
  50   2.0000      -0.445309       -12.1175 
  51   2.0000      -0.443510       -12.0685 
  52   2.0000      -0.433398       -11.7934 
  53   2.0000      -0.426879       -11.6160 
  54   2.0000      -0.425424       -11.5764 
  55   2.0000      -0.411091       -11.1863 
  56   2.0000      -0.357196        -9.7198 
  57   2.0000      -0.350928        -9.5492 
  58   2.0000      -0.333387        -9.0719 
  59   2.0000      -0.305897        -8.3239 
  60   2.0000      -0.303358        -8.2548 
  61   2.0000      -0.276622        -7.5273 
  62   2.0000      -0.244616        -6.6563 
  63   0.0000      -0.049238        -1.3398 
  64   0.0000       0.007542         0.2052 
  65   0.0000       0.014563         0.3963 
  66   0.0000       0.025017         0.6807 
  67   0.0000       0.051906         1.4124 
  68   0.0000       0.079737         2.1698 
  69   0.0000       0.091454         2.4886 
  70   0.0000       0.101532         2.7628 
  71   0.0000       0.108132         2.9424 
  72   0.0000       0.110074         2.9953 
  73   0.0000       0.118287         3.2188 
*Only the first 10 virtual orbitals were printed.

                    ********************************
                    * MULLIKEN POPULATION ANALYSIS *
                    ********************************

-----------------------
MULLIKEN ATOMIC CHARGES
-----------------------
   0 N :   -0.027612
   1 C :   -0.021209
   2 C :   -0.266807
   3 C :    0.205356
   4 C :   -0.267570
   5 C :   -0.005424
   6 H :    0.200388
   7 H :    0.156318
   8 N :   -0.236063
   9 H :    0.152857
  10 H :    0.200063
  11 C :   -0.282446
  12 H :    0.166115
  13 H :    0.164704
  14 H :    0.166539
  15 N :   -0.127148
  16 C :   -0.219064
  17 C :    0.294607
  18 H :    0.153917
  19 O :   -0.446706
  20 C :    0.120457
  21 C :   -0.228472
  22 C :   -0.150956
  23 C :   -0.142409
  24 C :   -0.140396
  25 C :   -0.213966
  26 H :    0.163884
  27 H :    0.158552
  28 H :    0.160252
  29 H :    0.158062
  30 H :    0.154175
Sum of atomic charges:   -0.0000000

--------------------------------
MULLIKEN REDUCED ORBITAL CHARGES
--------------------------------
  0 N s       :     3.428103  s :     3.428103
      pz      :     1.402405  p :     3.501801
      px      :     1.042588
      py      :     1.056808
      dz2     :     0.007056  d :     0.092145
      dxz     :     0.015135
      dyz     :     0.015557
      dx2y2   :     0.028951
      dxy     :     0.025446
      f0      :     0.000827  f :     0.005563
      f+1     :     0.000687
      f-1     :     0.000700
      f+2     :     0.000470
      f-2     :     0.000601
      f+3     :     0.000897
      f-3     :     0.001380

  1 C s       :     3.161989  s :     3.161989
      pz      :     0.893539  p :     2.728983
      px      :     0.934949
      py      :     0.900494
      dz2     :     0.006860  d :     0.118574
      dxz     :     0.031703
      dyz     :     0.014548
      dx2y2   :     0.023863
      dxy     :     0.041600
      f0      :     0.001819  f :     0.011663
      f+1     :     0.000861
      f-1     :     0.001266
      f+2     :     0.001193
      f-2     :     0.001495
      f+3     :     0.002257
      f-3     :     0.002771

  2 C s       :     3.252823  s :     3.252823
      pz      :     1.037078  p :     2.923393
      px      :     0.904994
      py      :     0.981321
      dz2     :     0.005947  d :     0.082850
      dxz     :     0.015892
      dyz     :     0.008612
      dx2y2   :     0.025259
      dxy     :     0.027141
      f0      :     0.001476  f :     0.007741
      f+1     :     0.000650
      f-1     :     0.000799
      f+2     :     0.000871
      f-2     :     0.000481
      f+3     :     0.001458
      f-3     :     0.002006

  3 C s       :     2.974688  s :     2.974688
      pz      :     0.796875  p :     2.643666
      px      :     0.975671
      py      :     0.871121
      dz2     :     0.005845  d :     0.162163
      dxz     :     0.051588
      dyz     :     0.017901
      dx2y2   :     0.035739
      dxy     :     0.051090
      f0      :     0.001943  f :     0.014127
      f+1     :     0.001182
      f-1     :     0.001023
      f+2     :     0.001742
      f-2     :     0.001179
      f+3     :     0.002636
      f-3     :     0.004422

  4 C s       :     3.259621  s :     3.259621
      pz      :     1.028032  p :     2.920777
      px      :     0.907608
      py      :     0.985137
      dz2     :     0.005286  d :     0.079226
      dxz     :     0.017807
      dyz     :     0.007605
      dx2y2   :     0.021735
      dxy     :     0.026794
      f0      :     0.001488  f :     0.007946
      f+1     :     0.000720
      f-1     :     0.000824
      f+2     :     0.000804
      f-2     :     0.000582
      f+3     :     0.001546
      f-3     :     0.001982

  5 C s       :     3.162212  s :     3.162212
      pz      :     0.900104  p :     2.715585
      px      :     0.956302
      py      :     0.859179
      dz2     :     0.006132  d :     0.116012
      dxz     :     0.027518
      dyz     :     0.019125
      dx2y2   :     0.024101
      dxy     :     0.039136
      f0      :     0.001850  f :     0.011615
      f+1     :     0.000731
      f-1     :     0.001335
      f+2     :     0.001592
      f-2     :     0.001086
      f+3     :     0.002104
      f-3     :     0.002918

  6 H s       :     0.776796  s :     0.776796
      pz      :     0.004212  p :     0.022816
      px      :     0.005759
      py      :     0.012845

  7 H s       :     0.819524  s :     0.819524
      pz      :     0.005322  p :     0.024158
      px      :     0.007275
      py      :     0.011561

  8 N s       :     3.530347  s :     3.530347
      pz      :     1.301088  p :     3.621547
      px      :     1.045933
      py      :     1.274526
      dz2     :     0.007756  d :     0.078434
      dxz     :     0.012954
      dyz     :     0.011060
      dx2y2   :     0.025873
      dxy     :     0.020791
      f0      :     0.000720  f :     0.005735
      f+1     :     0.000512
      f-1     :     0.000544
      f+2     :     0.000442
      f-2     :     0.000548
      f+3     :     0.001389
      f-3     :     0.001579

  9 H s       :     0.823768  s :     0.823768
      pz      :     0.005104  p :     0.023374
      px      :     0.005064
      py      :     0.013206

 10 H s       :     0.777172  s :     0.777172
      pz      :     0.004370  p :     0.022765
      px      :     0.007536
      py      :     0.010859

 11 C s       :     3.288096  s :     3.288096
      pz      :     1.098072  p :     2.913553
      px      :     0.711541
      py      :     1.103941
      dz2     :     0.010171  d :     0.074369
      dxz     :     0.025514
      dyz     :     0.007379
      dx2y2   :     0.014982
      dxy     :     0.016323
      f0      :     0.001430  f :     0.006428
      f+1     :     0.000780
      f-1     :     0.000141
      f+2     :     0.001302
      f-2     :     0.000059
      f+3     :     0.001633
      f-3     :     0.001082

 12 H s       :     0.811844  s :     0.811844
      pz      :     0.006815  p :     0.022041
      px      :     0.004480
      py      :     0.010746

 13 H s       :     0.813550  s :     0.813550
      pz      :     0.013416  p :     0.021746
      px      :     0.004049
      py      :     0.004281

 14 H s       :     0.811718  s :     0.811718
      pz      :     0.005663  p :     0.021743
      px      :     0.005567
      py      :     0.010513

 15 N s       :     3.567969  s :     3.567969
      pz      :     1.033207  p :     3.463034
      px      :     1.142234
      py      :     1.287593
      dz2     :     0.007632  d :     0.089824
      dxz     :     0.024685
      dyz     :     0.012678
      dx2y2   :     0.024555
      dxy     :     0.020275
      f0      :     0.000709  f :     0.006321
      f+1     :     0.000425
      f-1     :     0.000530
      f+2     :     0.000847
      f-2     :     0.000733
      f+3     :     0.001395
      f-3     :     0.001683

 16 C s       :     3.224820  s :     3.224820
      pz      :     1.052619  p :     2.890752
      px      :     0.866971
      py      :     0.971162
      dz2     :     0.004940  d :     0.092284
      dxz     :     0.019105
      dyz     :     0.004581
      dx2y2   :     0.018095
      dxy     :     0.045563
      f0      :     0.001740  f :     0.011208
      f+1     :     0.001167
      f-1     :     0.000683
      f+2     :     0.001364
      f-2     :     0.000452
      f+3     :     0.002475
      f-3     :     0.003327

 17 C s       :     3.122172  s :     3.122172
      pz      :     0.707769  p :     2.357085
      px      :     0.876760
      py      :     0.772556
      dz2     :     0.007876  d :     0.207536
      dxz     :     0.021506
      dyz     :     0.046104
      dx2y2   :     0.054573
      dxy     :     0.077476
      f0      :     0.002230  f :     0.018601
      f+1     :     0.000861
      f-1     :     0.001295
      f+2     :     0.002231
      f-2     :     0.001381
      f+3     :     0.004821
      f-3     :     0.005783

 18 H s       :     0.822336  s :     0.822336
      pz      :     0.005714  p :     0.023747
      px      :     0.005019
      py      :     0.013014

 19 O s       :     3.805150  s :     3.805150
      pz      :     1.402024  p :     4.608218
      px      :     1.804092
      py      :     1.402102
      dz2     :     0.002729  d :     0.031431
      dxz     :     0.001084
      dyz     :     0.010007
      dx2y2   :     0.009114
      dxy     :     0.008496
      f0      :     0.000173  f :     0.001908
      f+1     :     0.000034
      f-1     :     0.000165
      f+2     :     0.000333
      f-2     :     0.000143
      f+3     :     0.000525
      f-3     :     0.000535

 20 C s       :     3.178699  s :     3.178699
      pz      :     0.961332  p :     2.572761
      px      :     0.773580
      py      :     0.837849
      dz2     :     0.013844  d :     0.117806
      dxz     :     0.016387
      dyz     :     0.019101
      dx2y2   :     0.039650
      dxy     :     0.028824
      f0      :     0.000980  f :     0.010277
      f+1     :     0.000969
      f-1     :     0.001501
      f+2     :     0.000911
      f-2     :     0.001258
      f+3     :     0.002243
      f-3     :     0.002415

 21 C s       :     3.237427  s :     3.237427
      pz      :     0.934160  p :     2.890195
      px      :     0.988677
      py      :     0.967359
      dz2     :     0.009165  d :     0.092876
      dxz     :     0.019055
      dyz     :     0.011451
      dx2y2   :     0.022089
      dxy     :     0.031116
      f0      :     0.001000  f :     0.007974
      f+1     :     0.000533
      f-1     :     0.001237
      f+2     :     0.001225
      f-2     :     0.000768
      f+3     :     0.001396
      f-3     :     0.001816

 22 C s       :     3.187902  s :     3.187902
      pz      :     0.975966  p :     2.866957
      px      :     0.916251
      py      :     0.974740
      dz2     :     0.006268  d :     0.088194
      dxz     :     0.021490
      dyz     :     0.008846
      dx2y2   :     0.024871
      dxy     :     0.026719
      f0      :     0.001114  f :     0.007902
      f+1     :     0.000732
      f-1     :     0.000835
      f+2     :     0.001118
      f-2     :     0.000866
      f+3     :     0.001512
      f-3     :     0.001727

 23 C s       :     3.196691  s :     3.196691
      pz      :     0.932252  p :     2.848845
      px      :     1.001795
      py      :     0.914797
      dz2     :     0.011597  d :     0.089066
      dxz     :     0.009443
      dyz     :     0.017253
      dx2y2   :     0.028576
      dxy     :     0.022197
      f0      :     0.000703  f :     0.007808
      f+1     :     0.000805
      f-1     :     0.001491
      f+2     :     0.000674
      f-2     :     0.001057
      f+3     :     0.001557
      f-3     :     0.001520

 24 C s       :     3.183860  s :     3.183860
      pz      :     0.965387  p :     2.860285
      px      :     0.941750
      py      :     0.953147
      dz2     :     0.008544  d :     0.088407
      dxz     :     0.017318
      dyz     :     0.011012
      dx2y2   :     0.022989
      dxy     :     0.028544
      f0      :     0.001018  f :     0.007844
      f+1     :     0.000516
      f-1     :     0.001270
      f+2     :     0.001181
      f-2     :     0.000706
      f+3     :     0.001392
      f-3     :     0.001760

 25 C s       :     3.233919  s :     3.233919
      pz      :     0.952567  p :     2.879859
      px      :     0.943462
      py      :     0.983829
      dz2     :     0.005594  d :     0.092217
      dxz     :     0.022972
      dyz     :     0.008961
      dx2y2   :     0.025772
      dxy     :     0.028918
      f0      :     0.001136  f :     0.007971
      f+1     :     0.000759
      f-1     :     0.000769
      f+2     :     0.001071
      f-2     :     0.000911
      f+3     :     0.001591
      f-3     :     0.001735

 26 H s       :     0.812850  s :     0.812850
      pz      :     0.005364  p :     0.023266
      px      :     0.008549
      py      :     0.009352

 27 H s       :     0.818561  s :     0.818561
      pz      :     0.006039  p :     0.022887
      px      :     0.004458
      py      :     0.012390

 28 H s       :     0.816991  s :     0.816991
      pz      :     0.004199  p :     0.022757
      px      :     0.014680
      py      :     0.003878

 29 H s       :     0.819095  s :     0.819095
      pz      :     0.005256  p :     0.022843
      px      :     0.008476
      py      :     0.009112

 30 H s       :     0.822634  s :     0.822634
      pz      :     0.005672  p :     0.023191
      px      :     0.004831
      py      :     0.012688


                     *******************************
                     * LOEWDIN POPULATION ANALYSIS *
                     *******************************

----------------------
LOEWDIN ATOMIC CHARGES
----------------------
   0 N :    0.238000
   1 C :   -0.117840
   2 C :   -0.131144
   3 C :   -0.242705
   4 C :   -0.120076
   5 C :   -0.118184
   6 H :    0.165357
   7 H :    0.155854
   8 N :   -0.036664
   9 H :    0.159191
  10 H :    0.166046
  11 C :   -0.223654
  12 H :    0.133539
  13 H :    0.128939
  14 H :    0.132605
  15 N :    0.058396
  16 C :   -0.281794
  17 C :   -0.295583
  18 H :    0.142753
  19 O :    0.044223
  20 C :   -0.125042
  21 C :   -0.099317
  22 C :   -0.140300
  23 C :   -0.128381
  24 C :   -0.139722
  25 C :   -0.092399
  26 H :    0.156767
  27 H :    0.152133
  28 H :    0.152244
  29 H :    0.151813
  30 H :    0.154945

-------------------------------
LOEWDIN REDUCED ORBITAL CHARGES
-------------------------------
  0 N s       :     2.854137  s :     2.854137
      pz      :     1.232376  p :     3.554724
      px      :     1.141206
      py      :     1.181143
      dz2     :     0.023092  d :     0.330518
      dxz     :     0.043242
      dyz     :     0.050986
      dx2y2   :     0.111968
      dxy     :     0.101230
      f0      :     0.001822  f :     0.022620
      f+1     :     0.001877
      f-1     :     0.001795
      f+2     :     0.002568
      f-2     :     0.003122
      f+3     :     0.003104
      f-3     :     0.008332

  1 C s       :     2.761279  s :     2.761279
      pz      :     0.844600  p :     2.813400
      px      :     1.045212
      py      :     0.923587
      dz2     :     0.036370  d :     0.479644
      dxz     :     0.099905
      dyz     :     0.046042
      dx2y2   :     0.122244
      dxy     :     0.175082
      f0      :     0.004847  f :     0.063517
      f+1     :     0.005425
      f-1     :     0.005703
      f+2     :     0.007696
      f-2     :     0.008780
      f+3     :     0.012281
      f-3     :     0.018784

  2 C s       :     2.759827  s :     2.759827
      pz      :     0.933589  p :     2.974050
      px      :     1.047687
      py      :     0.992773
      dz2     :     0.026157  d :     0.355472
      dxz     :     0.051427
      dyz     :     0.029025
      dx2y2   :     0.111591
      dxy     :     0.137272
      f0      :     0.003616  f :     0.041797
      f+1     :     0.004247
      f-1     :     0.003144
      f+2     :     0.005774
      f-2     :     0.002551
      f+3     :     0.008761
      f-3     :     0.013704

  3 C s       :     2.719467  s :     2.719467
      pz      :     0.761584  p :     2.775127
      px      :     0.983832
      py      :     1.029712
      dz2     :     0.047719  d :     0.668471
      dxz     :     0.150741
      dyz     :     0.066135
      dx2y2   :     0.179343
      dxy     :     0.224532
      f0      :     0.005405  f :     0.079639
      f+1     :     0.006623
      f-1     :     0.004694
      f+2     :     0.012064
      f-2     :     0.007392
      f+3     :     0.014353
      f-3     :     0.029109

  4 C s       :     2.759319  s :     2.759319
      pz      :     0.924841  p :     2.960615
      px      :     1.050969
      py      :     0.984804
      dz2     :     0.027220  d :     0.358264
      dxz     :     0.060235
      dyz     :     0.023127
      dx2y2   :     0.123517
      dxy     :     0.124166
      f0      :     0.003597  f :     0.041879
      f+1     :     0.004490
      f-1     :     0.003014
      f+2     :     0.004896
      f-2     :     0.003505
      f+3     :     0.009304
      f-3     :     0.013072

  5 C s       :     2.760865  s :     2.760865
      pz      :     0.851354  p :     2.819361
      px      :     1.057360
      py      :     0.910646
      dz2     :     0.034397  d :     0.474461
      dxz     :     0.083222
      dyz     :     0.061839
      dx2y2   :     0.115401
      dxy     :     0.179602
      f0      :     0.004959  f :     0.063497
      f+1     :     0.004781
      f-1     :     0.006196
      f+2     :     0.010544
      f-2     :     0.005717
      f+3     :     0.011693
      f-3     :     0.019606

  6 H s       :     0.773272  s :     0.773272
      pz      :     0.012681  p :     0.061371
      px      :     0.015689
      py      :     0.033001

  7 H s       :     0.780642  s :     0.780642
      pz      :     0.015259  p :     0.063504
      px      :     0.018841
      py      :     0.029404

  8 N s       :     3.080306  s :     3.080306
      pz      :     1.196040  p :     3.661483
      px      :     1.148106
      py      :     1.317337
      dz2     :     0.024830  d :     0.267801
      dxz     :     0.036426
      dyz     :     0.024200
      dx2y2   :     0.102103
      dxy     :     0.080241
      f0      :     0.001773  f :     0.027074
      f+1     :     0.002170
      f-1     :     0.001765
      f+2     :     0.002319
      f-2     :     0.002621
      f+3     :     0.006600
      f-3     :     0.009826

  9 H s       :     0.779600  s :     0.779600
      pz      :     0.014680  p :     0.061209
      px      :     0.013863
      py      :     0.032666

 10 H s       :     0.772494  s :     0.772494
      pz      :     0.013085  p :     0.061460
      px      :     0.020113
      py      :     0.028262

 11 C s       :     2.831610  s :     2.831610
      pz      :     1.102469  p :     3.047854
      px      :     0.845454
      py      :     1.099931
      dz2     :     0.050207  d :     0.305265
      dxz     :     0.087013
      dyz     :     0.027762
      dx2y2   :     0.071457
      dxy     :     0.068826
      f0      :     0.006071  f :     0.038924
      f+1     :     0.005197
      f-1     :     0.000640
      f+2     :     0.008086
      f-2     :     0.002910
      f+3     :     0.008622
      f-3     :     0.007399

 12 H s       :     0.803372  s :     0.803372
      pz      :     0.020696  p :     0.063089
      px      :     0.011528
      py      :     0.030865

 13 H s       :     0.808075  s :     0.808075
      pz      :     0.037784  p :     0.062985
      px      :     0.011428
      py      :     0.013774

 14 H s       :     0.804362  s :     0.804362
      pz      :     0.017727  p :     0.063033
      px      :     0.014436
      py      :     0.030870

 15 N s       :     3.068391  s :     3.068391
      pz      :     0.966176  p :     3.527396
      px      :     1.242735
      py      :     1.318484
      dz2     :     0.026342  d :     0.318514
      dxz     :     0.069062
      dyz     :     0.032707
      dx2y2   :     0.101519
      dxy     :     0.088884
      f0      :     0.001544  f :     0.027303
      f+1     :     0.002184
      f-1     :     0.001872
      f+2     :     0.003926
      f-2     :     0.002965
      f+3     :     0.005299
      f-3     :     0.009513

 16 C s       :     2.792188  s :     2.792188
      pz      :     0.966206  p :     2.979054
      px      :     1.005762
      py      :     1.007087
      dz2     :     0.034224  d :     0.452186
      dxz     :     0.063584
      dyz     :     0.019319
      dx2y2   :     0.131659
      dxy     :     0.203400
      f0      :     0.004750  f :     0.058367
      f+1     :     0.006859
      f-1     :     0.002951
      f+2     :     0.007539
      f-2     :     0.002314
      f+3     :     0.011968
      f-3     :     0.021987

 17 C s       :     2.747231  s :     2.747231
      pz      :     0.686639  p :     2.664711
      px      :     0.984130
      py      :     0.993941
      dz2     :     0.050830  d :     0.772371
      dxz     :     0.066180
      dyz     :     0.141094
      dx2y2   :     0.239138
      dxy     :     0.275130
      f0      :     0.007398  f :     0.111269
      f+1     :     0.004442
      f-1     :     0.009482
      f+2     :     0.014443
      f-2     :     0.009841
      f+3     :     0.029873
      f-3     :     0.035790

 18 H s       :     0.795222  s :     0.795222
      pz      :     0.016610  p :     0.062025
      px      :     0.012910
      py      :     0.032505

 19 O s       :     3.396741  s :     3.396741
      pz      :     1.315378  p :     4.485776
      px      :     1.658532
      py      :     1.511866
      dz2     :     0.007429  d :     0.067354
      dxz     :     0.001305
      dyz     :     0.011864
      dx2y2   :     0.023079
      dxy     :     0.023676
      f0      :     0.000371  f :     0.005905
      f+1     :     0.000199
      f-1     :     0.000804
      f+2     :     0.000523
      f-2     :     0.000218
      f+3     :     0.001854
      f-3     :     0.001935

 20 C s       :     2.706258  s :     2.706258
      pz      :     0.889030  p :     2.874825
      px      :     0.971085
      py      :     1.014710
      dz2     :     0.054017  d :     0.488982
      dxz     :     0.057799
      dyz     :     0.074198
      dx2y2   :     0.164221
      dxy     :     0.138747
      f0      :     0.004053  f :     0.054977
      f+1     :     0.005078
      f-1     :     0.004270
      f+2     :     0.006249
      f-2     :     0.007899
      f+3     :     0.012543
      f-3     :     0.014885

 21 C s       :     2.755543  s :     2.755543
      pz      :     0.888641  p :     2.911159
      px      :     1.036134
      py      :     0.986385
      dz2     :     0.035424  d :     0.389406
      dxz     :     0.068884
      dyz     :     0.043211
      dx2y2   :     0.094550
      dxy     :     0.147337
      f0      :     0.003826  f :     0.043209
      f+1     :     0.003291
      f-1     :     0.004068
      f+2     :     0.007544
      f-2     :     0.003825
      f+3     :     0.008793
      f-3     :     0.011864

 22 C s       :     2.762416  s :     2.762416
      pz      :     0.903369  p :     2.946152
      px      :     1.059135
      py      :     0.983649
      dz2     :     0.026838  d :     0.388308
      dxz     :     0.078074
      dyz     :     0.035550
      dx2y2   :     0.129794
      dxy     :     0.118051
      f0      :     0.003775  f :     0.043423
      f+1     :     0.005026
      f-1     :     0.002264
      f+2     :     0.005444
      f-2     :     0.005430
      f+3     :     0.009798
      f-3     :     0.011685

 23 C s       :     2.764849  s :     2.764849
      pz      :     0.891380  p :     2.928236
      px      :     1.000031
      py      :     1.036825
      dz2     :     0.045923  d :     0.391724
      dxz     :     0.031050
      dyz     :     0.071621
      dx2y2   :     0.143806
      dxy     :     0.099325
      f0      :     0.003134  f :     0.043571
      f+1     :     0.004080
      f-1     :     0.004365
      f+2     :     0.004701
      f-2     :     0.007148
      f+3     :     0.009427
      f-3     :     0.010716

 24 C s       :     2.762304  s :     2.762304
      pz      :     0.904553  p :     2.945413
      px      :     1.036274
      py      :     1.004586
      dz2     :     0.033470  d :     0.388549
      dxz     :     0.066079
      dyz     :     0.042845
      dx2y2   :     0.095941
      dxy     :     0.150213
      f0      :     0.003787  f :     0.043457
      f+1     :     0.003338
      f-1     :     0.004063
      f+2     :     0.007491
      f-2     :     0.003780
      f+3     :     0.008967
      f-3     :     0.012031

 25 C s       :     2.755941  s :     2.755941
      pz      :     0.878783  p :     2.905102
      px      :     1.050569
      py      :     0.975750
      dz2     :     0.026655  d :     0.387938
      dxz     :     0.079571
      dyz     :     0.034330
      dx2y2   :     0.125913
      dxy     :     0.121469
      f0      :     0.003722  f :     0.043417
      f+1     :     0.004923
      f-1     :     0.002273
      f+2     :     0.005222
      f-2     :     0.005608
      f+3     :     0.009946
      f-3     :     0.011724

 26 H s       :     0.782390  s :     0.782390
      pz      :     0.015029  p :     0.060843
      px      :     0.022035
      py      :     0.023779

 27 H s       :     0.788102  s :     0.788102
      pz      :     0.016493  p :     0.059765
      px      :     0.012773
      py      :     0.030498

 28 H s       :     0.788173  s :     0.788173
      pz      :     0.012336  p :     0.059583
      px      :     0.035667
      py      :     0.011580

 29 H s       :     0.788522  s :     0.788522
      pz      :     0.014736  p :     0.059665
      px      :     0.021676
      py      :     0.023253

 30 H s       :     0.784356  s :     0.784356
      pz      :     0.015842  p :     0.060699
      px      :     0.013518
      py      :     0.031339


                      *****************************
                      * MAYER POPULATION ANALYSIS *
                      *****************************

  NA   - Mulliken gross atomic population
  ZA   - Total nuclear charge
  QA   - Mulliken gross atomic charge
  VA   - Mayer's total valence
  BVA  - Mayer's bonded valence
  FA   - Mayer's free valence

  ATOM       NA         ZA         QA         VA         BVA        FA
  0 N      7.0276     7.0000    -0.0276     3.3798     3.3798    -0.0000
  1 C      6.0212     6.0000    -0.0212     3.8963     3.8963    -0.0000
  2 C      6.2668     6.0000    -0.2668     3.9004     3.9004    -0.0000
  3 C      5.7946     6.0000     0.2054     4.1068     4.1068    -0.0000
  4 C      6.2676     6.0000    -0.2676     3.9552     3.9552     0.0000
  5 C      6.0054     6.0000    -0.0054     3.8803     3.8803     0.0000
  6 H      0.7996     1.0000     0.2004     0.9542     0.9542    -0.0000
  7 H      0.8437     1.0000     0.1563     1.0211     1.0211    -0.0000
  8 N      7.2361     7.0000    -0.2361     2.8366     2.8366    -0.0000
  9 H      0.8471     1.0000     0.1529     1.0007     1.0007     0.0000
 10 H      0.7999     1.0000     0.2001     0.9539     0.9539    -0.0000
 11 C      6.2824     6.0000    -0.2824     3.8007     3.8007    -0.0000
 12 H      0.8339     1.0000     0.1661     0.9594     0.9594    -0.0000
 13 H      0.8353     1.0000     0.1647     0.9532     0.9532     0.0000
 14 H      0.8335     1.0000     0.1665     0.9554     0.9554    -0.0000
 15 N      7.1271     7.0000    -0.1271     2.9416     2.9416    -0.0000
 16 C      6.2191     6.0000    -0.2191     3.9760     3.9760    -0.0000
 17 C      5.7054     6.0000     0.2946     3.9863     3.9863    -0.0000
 18 H      0.8461     1.0000     0.1539     0.9646     0.9646    -0.0000
 19 O      8.4467     8.0000    -0.4467     1.9942     1.9942    -0.0000
 20 C      5.8795     6.0000     0.1205     3.5305     3.5305    -0.0000
 21 C      6.2285     6.0000    -0.2285     3.9541     3.9541    -0.0000
 22 C      6.1510     6.0000    -0.1510     3.8966     3.8966     0.0000
 23 C      6.1424     6.0000    -0.1424     3.9034     3.9034     0.0000
 24 C      6.1404     6.0000    -0.1404     3.8773     3.8773     0.0000
 25 C      6.2140     6.0000    -0.2140     3.9489     3.9489     0.0000
 26 H      0.8361     1.0000     0.1639     0.9717     0.9717    -0.0000
 27 H      0.8414     1.0000     0.1586     0.9648     0.9648    -0.0000
 28 H      0.8397     1.0000     0.1603     0.9626     0.9626     0.0000
 29 H      0.8419     1.0000     0.1581     0.9646     0.9646    -0.0000
 30 H      0.8458     1.0000     0.1542     0.9894     0.9894     0.0000

  Mayer bond orders larger than 0.100000
B(  0-N ,  1-C ) :   1.2297 B(  0-N ,  5-C ) :   1.2038 B(  0-N , 11-C ) :   0.8851 
B(  1-C ,  2-C ) :   1.6079 B(  1-C ,  6-H ) :   0.9279 B(  2-C ,  3-C ) :   1.1688 
B(  2-C ,  7-H ) :   0.9528 B(  3-C ,  4-C ) :   1.2241 B(  3-C ,  8-N ) :   1.5674 
B(  4-C ,  5-C ) :   1.6225 B(  4-C ,  9-H ) :   0.9618 B(  5-C , 10-H ) :   0.9393 
B(  8-N , 15-N ) :   1.0362 B( 11-C , 12-H ) :   0.9628 B( 11-C , 13-H ) :   0.9618 
B( 11-C , 14-H ) :   0.9631 B( 15-N , 16-C ) :   1.7765 B( 16-C , 17-C ) :   1.0763 
B( 16-C , 18-H ) :   0.9610 B( 17-C , 19-O ) :   1.9174 B( 17-C , 20-C ) :   0.9508 
B( 20-C , 21-C ) :   1.3663 B( 20-C , 25-C ) :   1.3378 B( 21-C , 22-C ) :   1.4384 
B( 21-C , 26-H ) :   0.9577 B( 22-C , 23-C ) :   1.4071 B( 22-C , 27-H ) :   0.9737 
B( 23-C , 24-C ) :   1.3901 B( 23-C , 28-H ) :   0.9703 B( 24-C , 25-C ) :   1.4440 
B( 24-C , 29-H ) :   0.9753 B( 25-C , 30-H ) :   0.9651 

-------
TIMINGS
-------

Total SCF time: 0 days 0 hours 1 min 10 sec 

Total time                  ....      70.036 sec
Sum of individual times     ....      70.046 sec  (100.0%)

SCF preparation             ....       0.887 sec  (  1.3%)
Fock matrix formation       ....      66.714 sec  ( 95.3%)
  Startup                   ....       0.074 sec  (  0.1% of F)
  Split-RI-J                ....       5.384 sec  (  8.1% of F)
  Chain of spheres X        ....      48.092 sec  ( 72.1% of F)
  XC integration            ....       6.580 sec  (  9.9% of F)
    XC Preparation          ....       0.000 sec  (  0.0% of XC)
    Basis function eval.    ....       1.381 sec  ( 21.0% of XC)
    Density eval.           ....       1.996 sec  ( 30.3% of XC)
    XC-Functional eval.     ....       0.063 sec  (  0.9% of XC)
    XC-Potential eval.      ....       2.725 sec  ( 41.4% of XC)
  CPCM terms                ....       6.383 sec  (  9.6% of F)
Diagonalization             ....       0.000 sec  (  0.0%)
Density matrix formation    ....       0.193 sec  (  0.3%)
Total Energy calculation    ....       0.181 sec  (  0.3%)
Population analysis         ....       0.081 sec  (  0.1%)
Orbital Transformation      ....       0.224 sec  (  0.3%)
Orbital Orthonormalization  ....       0.000 sec  (  0.0%)
DIIS solution               ....       1.045 sec  (  1.5%)
SOSCF solution              ....       0.713 sec  (  1.0%)
Finished LeanSCF after  70.1 sec

Maximum memory used throughout the entire LEANSCF-calculation: 80.7 MB


           ************************************************************
           *        Program running with 8 parallel MPI-processes     *
           *              working on a common directory               *
           ************************************************************

------------------------------------------------------------------------------
                         ORCA PROPERTY INTEGRAL CALCULATIONS
------------------------------------------------------------------------------

GBWName                                   ... orca.gbw
Number of atoms                           ...     31
Number of basis functions                 ...    636
Max core memory                           ...   1024 MB

Dipole integrals                          ... YES
Quadrupole integrals                      ...  NO
Linear momentum integrals                 ... YES
Angular momentum integrals                ... YES
Higher moments length integrals           ...  NO
Higher moments velocity integrals         ...  NO
Kinetic energy integrals                  ...  NO
GIAO right hand sides                     ...  NO
GIAO dipole derivative integrals          ...  NO
SOC integrals                             ...  NO
EPR diamagnetic integrals (GIAO)          ...  NO
EPR gauge integrals                       ...  NO
Field gradient integrals                  ...  NO (   0 nuclei)
Spin-dipole/Fermi contact integrals       ...  NO (   0 nuclei)
Contact density integrals                 ...  NO (   0 nuclei)
Nucleus-orbit integrals                   ...  NO (   0 nuclei)
Geometric perturbations                   ...  NO (  31 nuclei)

Choice of electric origin   ... Center of mass
Position of electric origin ... ( -0.0000, -0.0000,  0.0000) 
Choice of magnetic origin   ... GIAO
Position of magnetic origin ... (  0.0000,  0.0000,  0.0000) 

Calculating integrals                     ... Electric Dipole (Length)     done (  0.0 sec)
Calculating integrals                     ... Linear Momentum              done (  0.0 sec)
Calculating integrals                     ... Angular Momentum  (ElOri)    done (  0.1 sec)

Property integrals calculated in   0.1 sec

Maximum memory used throughout the entire PROPINT-calculation: 51.8 MB


           ************************************************************
           *        Program running with 8 parallel MPI-processes     *
           *              working on a common directory               *
           ************************************************************
------------------------------------------------------------------------------
                          ORCA TD-DFT CALCULATION
------------------------------------------------------------------------------

Input orbitals are from        ... orca.gbw
CI-vector output               ... orca.cis
Solver                         ... FN-2001
Tamm-Dancoff approximation     ... deactivated
RPA-Integral strategy          ... AO-integrals
Integral handling              ... AO integral Direct
Max. core memory used          ... 512 MB
Reference state                ... RHF
Generation of triplets         ... off
Follow IRoot                   ... off
Number of operators            ... 1
Orbital ranges used for CIS calculation:
 Operator 0:  Orbitals  18... 62  to  63...635
XAS localization array:
 Operator 0:  Orbitals  -1... -1

-------------------
XC-INTEGRATION GRID
-------------------

General Integration Accuracy     IntAcc      ... 3.467
Radial Grid Type                 RadialGrid  ... OptM3 with GC (2021)
Angular Grid (max. ang.)         AngularGrid ... 1 (Lebedev-50)
Angular grid pruning method      GridPruning ... 4 (adaptive)
Weight generation scheme         WeightScheme... mBecke (2022)
Basis function cutoff            BFCut       ... 1.0000e-11
Integration weight cutoff        WCut        ... 1.0000e-14
Partially contracted basis set               ... off
Rotationally invariant grid construction     ... off
Angular grids for H and He will be reduced by one unit

Total number of grid points                  ...    22093
Total number of batches                      ...      362
Average number of points per batch           ...       61
Average number of grid points per atom       ...      713

---------------------
COSX-INTEGRATION GRID
---------------------

General Integration Accuracy     IntAcc      ... 3.067
Radial Grid Type                 RadialGrid  ... OptM3 with GC (2021)
Angular Grid (max. ang.)         AngularGrid ... 1 (Lebedev-50)
Angular grid pruning method      GridPruning ... 4 (adaptive)
Weight generation scheme         WeightScheme... mBecke (2022)
Basis function cutoff            BFCut       ... 1.0000e-11
Integration weight cutoff        WCut        ... 1.0000e-14
Partially contracted basis set               ... on
Rotationally invariant grid construction     ... off
Angular grids for H and He will be reduced by one unit

Total number of grid points                  ...    10140
Total number of batches                      ...       97
Average number of points per batch           ...      104
Average number of grid points per atom       ...      327

---------------
TD-DFT XC SETUP
---------------

DFT calculation                         ... on
Name of the grid file                   ... orca.grid_cis.tmp
RI-approximation                        ... on
Aux-basis dimension                     ... 0
Exchange functional (TD-DFT)            ... B88
   X-Alpha parameter    XAlpha (TD-DFT) ...  0.666667
   Becke's b parameter  XBeta (TD-DFT)  ...  0.004200
Correlation functional (TD-DFT)         ... LYP
Hybrid DFT                              ... on
   Exchange mixing (TD-DFT)             ...  0.500
   GGA exch. scaling (TD-DFT)           ...  0.500
   GGA corr. scaling (TD-DFT)           ...  1.000

Building densities             ... done
Calculating rho(r) on the grid ... done
Building xc-kernel on the grid ... done
                    *** TD-DFT CALCULATION INITIALIZED ***

---------------------------------
    LR-CPCM (non-equilibrium)
---------------------------------

Setting up LR-CPCM             ... done

-------------------
RPA-DIAGONALIZATION
-------------------

Dimension of the (A+B)(A-B) eigenvalue problem ...  25785
Number of roots to be determined               ...     40
Maximum size of the expansion space            ...   1200
Convergence tolerance for the residual         ...    2.500e-07
Convergence tolerance for the energies         ...    2.500e-07
Orthogonality tolerance                        ...    1.000e-14
Constructing the preconditioner                ... o.k.
Building the initial guess                     ... o.k.
Number of trial vectors determined             ...   1200


                       ****Iteration    0****
   Time for iteration     :  TOTAL=83.4 TRAFO=1.2 RIJ=5.7 COSX=41.5 XC=14.3 CPCM=20.0
   Size of expansion space: 120
   Lowest Energy          :     0.113261681261
   Maximum Energy change  :     0.309518966774 (vector 39)
   Maximum residual norm  :     0.075707008033

                       ****Iteration    1****
   Time for iteration     :  TOTAL=28.7 TRAFO=0.4 RIJ=2.1 COSX=13.8 XC=5.0 CPCM=7.1
   Size of expansion space: 160
   Lowest Energy          :     0.107645556812
   Maximum Energy change  :     0.015934974560 (vector 15)
   Maximum residual norm  :     0.005399794607

                       ****Iteration    2****
   Time for iteration     :  TOTAL=28.5 TRAFO=0.4 RIJ=2.1 COSX=13.7 XC=5.0 CPCM=7.0
   Size of expansion space: 200
   Lowest Energy          :     0.104966978695
   Maximum Energy change  :     0.003732449546 (vector 36)
   Maximum residual norm  :     0.001172324421

                       ****Iteration    3****
   Time for iteration     :  TOTAL=28.6 TRAFO=0.4 RIJ=2.1 COSX=13.9 XC=5.0 CPCM=6.9
   Size of expansion space: 240
   Lowest Energy          :     0.104877323789
   Maximum Energy change  :     0.001139678021 (vector 36)
   Maximum residual norm  :     0.000587651438

                       ****Iteration    4****
   Time for iteration     :  TOTAL=28.6 TRAFO=0.4 RIJ=2.1 COSX=13.9 XC=5.0 CPCM=7.0
   Size of expansion space: 280
   Lowest Energy          :     0.104853089540
   Maximum Energy change  :     0.000359960583 (vector 36)
   Maximum residual norm  :     0.000084781504

                       ****Iteration    5****
   Time for iteration     :  TOTAL=31.3 TRAFO=0.4 RIJ=2.1 COSX=15.1 XC=5.0 CPCM=8.4
   Size of expansion space: 320
   Lowest Energy          :     0.104851684921
   Maximum Energy change  :     0.000076120871 (vector 39)
   Maximum residual norm  :     0.000039185762

                       ****Iteration    6****
   Time for iteration     :  TOTAL=45.0 TRAFO=0.5 RIJ=3.5 COSX=20.5 XC=8.7 CPCM=11.4
   Size of expansion space: 360
   Lowest Energy          :     0.104851496474
   Maximum Energy change  :     0.000026658126 (vector 39)
   Maximum residual norm  :     0.000007515705

                       ****Iteration    7****
   Time for iteration     :  TOTAL=44.5 TRAFO=0.5 RIJ=3.5 COSX=21.1 XC=7.9 CPCM=11.1
   Size of expansion space: 400
   Lowest Energy          :     0.104851480310
   Maximum Energy change  :     0.000004727142 (vector 39)
   Maximum residual norm  :     0.000002169244

                       ****Iteration    8****
   Time for iteration     :  TOTAL=44.7 TRAFO=0.6 RIJ=3.9 COSX=20.0 XC=8.1 CPCM=11.7
   Size of expansion space: 440
   Lowest Energy          :     0.104851478963
   Maximum Energy change  :     0.000001141404 (vector 39)
   Maximum residual norm  :     0.000000409522

                       ****Iteration    9****
   Time for iteration     :  TOTAL=45.1 TRAFO=0.7 RIJ=3.6 COSX=20.2 XC=8.5 CPCM=11.7
   Size of expansion space: 480
   Lowest Energy          :     0.104851478776
   Maximum Energy change  :     0.000000228213 (vector 39)

         *** CONVERGENCE OF ENERGIES REACHED ***

Storing the converged CI vectors               ... orca.cis1

                 *** DAVIDSON DONE ***

Total time for solving the RPA problem:   432.514sec

--------------------------------
TD-DFT EXCITED STATES (SINGLETS)
--------------------------------

the weight of the individual excitations are printed if larger than 1.0e-02

STATE  1:  E=   0.104851 au      2.853 eV    23012.2 cm**-1 <S**2> =   0.000000 Mult 1
    61a ->  63a  :     0.878177 
    61a ->  67a  :     0.061991 
    62a ->  63a  :     0.016956 

STATE  2:  E=   0.123104 au      3.350 eV    27018.2 cm**-1 <S**2> =   0.000000 Mult 1
    61a ->  63a  :     0.016339 
    62a ->  63a  :     0.950428 

STATE  3:  E=   0.161327 au      4.390 eV    35407.2 cm**-1 <S**2> =   0.000000 Mult 1
    56a ->  63a  :     0.016587 
    57a ->  63a  :     0.578008 
    57a ->  64a  :     0.015506 
    57a ->  67a  :     0.025572 
    59a ->  63a  :     0.015005 
    60a ->  63a  :     0.085347 
    61a ->  64a  :     0.157665 
    61a ->  75a  :     0.021918 

STATE  4:  E=   0.173113 au      4.711 eV    37993.8 cm**-1 <S**2> =   0.000000 Mult 1
    56a ->  65a  :     0.012690 
    58a ->  63a  :     0.028766 
    58a ->  64a  :     0.010876 
    62a ->  64a  :     0.019229 
    62a ->  65a  :     0.912128 

STATE  5:  E=   0.182646 au      4.970 eV    40086.1 cm**-1 <S**2> =   0.000000 Mult 1
    57a ->  63a  :     0.013541 
    59a ->  63a  :     0.295533 
    59a ->  64a  :     0.036134 
    59a ->  66a  :     0.051182 
    60a ->  63a  :     0.440489 
    60a ->  64a  :     0.085872 
    60a ->  66a  :     0.032477 
    61a ->  64a  :     0.011107 
    62a ->  66a  :     0.011487 

STATE  6:  E=   0.186221 au      5.067 eV    40870.8 cm**-1 <S**2> =   0.000000 Mult 1
    57a ->  63a  :     0.034058 
    59a ->  63a  :     0.457096 
    59a ->  64a  :     0.037775 
    60a ->  63a  :     0.277296 
    60a ->  64a  :     0.011873 
    60a ->  66a  :     0.025957 
    61a ->  64a  :     0.064579 
    62a ->  64a  :     0.051698 

STATE  7:  E=   0.187816 au      5.111 eV    41220.9 cm**-1 <S**2> =   0.000000 Mult 1
    59a ->  63a  :     0.033731 
    61a ->  64a  :     0.016792 
    62a ->  64a  :     0.837321 
    62a ->  65a  :     0.016730 
    62a ->  67a  :     0.031316 

STATE  8:  E=   0.194305 au      5.287 eV    42645.0 cm**-1 <S**2> =   0.000000 Mult 1
    57a ->  63a  :     0.094091 
    57a ->  64a  :     0.028440 
    57a ->  67a  :     0.032986 
    59a ->  63a  :     0.017869 
    60a ->  63a  :     0.026834 
    61a ->  64a  :     0.454056 
    61a ->  65a  :     0.101545 
    61a ->  67a  :     0.150856 
    62a ->  64a  :     0.014966 

STATE  9:  E=   0.213319 au      5.805 eV    46818.2 cm**-1 <S**2> =   0.000000 Mult 1
    57a ->  63a  :     0.032488 
    57a ->  65a  :     0.019262 
    58a ->  63a  :     0.057907 
    61a ->  64a  :     0.086653 
    61a ->  65a  :     0.752644 

STATE 10:  E=   0.214763 au      5.844 eV    47135.0 cm**-1 <S**2> =   0.000000 Mult 1
    56a ->  65a  :     0.014220 
    58a ->  63a  :     0.704553 
    58a ->  64a  :     0.083793 
    61a ->  65a  :     0.068335 
    62a ->  65a  :     0.042932 
    62a ->  66a  :     0.027602 
    62a ->  67a  :     0.020173 

STATE 11:  E=   0.217154 au      5.909 eV    47659.8 cm**-1 <S**2> =   0.000000 Mult 1
    58a ->  63a  :     0.045331 
    59a ->  63a  :     0.032461 
    59a ->  66a  :     0.043242 
    60a ->  63a  :     0.039412 
    60a ->  64a  :     0.019053 
    60a ->  66a  :     0.026382 
    62a ->  66a  :     0.724838 
    62a ->  67a  :     0.020792 

STATE 12:  E=   0.224972 au      6.122 eV    49375.6 cm**-1 <S**2> =   0.000000 Mult 1
    56a ->  63a  :     0.032266 
    58a ->  63a  :     0.010916 
    58a ->  65a  :     0.027195 
    59a ->  63a  :     0.068211 
    59a ->  64a  :     0.066801 
    59a ->  66a  :     0.018702 
    59a ->  67a  :     0.032309 
    60a ->  63a  :     0.016825 
    60a ->  64a  :     0.032348 
    60a ->  66a  :     0.191578 
    62a ->  64a  :     0.017567 
    62a ->  66a  :     0.014794 
    62a ->  67a  :     0.408635 

STATE 13:  E=   0.228488 au      6.217 eV    50147.4 cm**-1 <S**2> =   0.000000 Mult 1
    57a ->  63a  :     0.027658 
    57a ->  64a  :     0.018802 
    59a ->  63a  :     0.011157 
    59a ->  66a  :     0.082032 
    60a ->  63a  :     0.026698 
    60a ->  64a  :     0.070500 
    60a ->  66a  :     0.023354 
    60a ->  67a  :     0.014448 
    61a ->  63a  :     0.021671 
    61a ->  64a  :     0.075721 
    61a ->  65a  :     0.014168 
    61a ->  66a  :     0.041179 
    61a ->  67a  :     0.252954 
    62a ->  66a  :     0.117632 
    62a ->  67a  :     0.116275 

STATE 14:  E=   0.230302 au      6.267 eV    50545.6 cm**-1 <S**2> =   0.000000 Mult 1
    56a ->  63a  :     0.054292 
    57a ->  63a  :     0.046656 
    57a ->  64a  :     0.019961 
    58a ->  65a  :     0.021985 
    59a ->  63a  :     0.016610 
    59a ->  64a  :     0.014748 
    59a ->  66a  :     0.067014 
    59a ->  67a  :     0.013242 
    60a ->  63a  :     0.013690 
    60a ->  64a  :     0.036351 
    60a ->  66a  :     0.042194 
    60a ->  67a  :     0.012203 
    61a ->  63a  :     0.019075 
    61a ->  64a  :     0.059100 
    61a ->  66a  :     0.037143 
    61a ->  67a  :     0.213406 
    62a ->  66a  :     0.080187 
    62a ->  67a  :     0.146199 

STATE 15:  E=   0.233460 au      6.353 eV    51238.6 cm**-1 <S**2> =   0.000000 Mult 1
    56a ->  63a  :     0.223278 
    58a ->  65a  :     0.025809 
    59a ->  63a  :     0.015767 
    59a ->  64a  :     0.137884 
    59a ->  66a  :     0.178504 
    59a ->  67a  :     0.028396 
    60a ->  63a  :     0.023285 
    60a ->  64a  :     0.085136 
    60a ->  66a  :     0.146531 
    60a ->  67a  :     0.046313 
    61a ->  67a  :     0.012764 

STATE 16:  E=   0.234180 au      6.372 eV    51396.6 cm**-1 <S**2> =   0.000000 Mult 1
    56a ->  63a  :     0.494614 
    57a ->  63a  :     0.011466 
    58a ->  65a  :     0.039739 
    59a ->  64a  :     0.036894 
    59a ->  66a  :     0.056890 
    60a ->  64a  :     0.027064 
    60a ->  66a  :     0.053902 
    60a ->  67a  :     0.014588 
    61a ->  67a  :     0.013298 
    62a ->  67a  :     0.179089 

STATE 17:  E=   0.239935 au      6.529 eV    52659.7 cm**-1 <S**2> =   0.000000 Mult 1
    57a ->  66a  :     0.058718 
    61a ->  66a  :     0.812542 
    61a ->  67a  :     0.071046 

STATE 18:  E=   0.254725 au      6.931 eV    55905.7 cm**-1 <S**2> =   0.000000 Mult 1
    62a ->  68a  :     0.488775 
    62a ->  69a  :     0.142779 
    62a ->  70a  :     0.192161 
    62a ->  72a  :     0.070026 
    62a ->  73a  :     0.012689 
    62a ->  74a  :     0.035255 

STATE 19:  E=   0.257117 au      6.997 eV    56430.7 cm**-1 <S**2> =   0.000000 Mult 1
    59a ->  64a  :     0.026031 
    59a ->  66a  :     0.421426 
    60a ->  64a  :     0.434084 
    60a ->  65a  :     0.010198 
    60a ->  67a  :     0.023890 

STATE 20:  E=   0.258149 au      7.025 eV    56657.1 cm**-1 <S**2> =   0.000000 Mult 1
    59a ->  64a  :     0.453283 
    59a ->  65a  :     0.011937 
    59a ->  67a  :     0.036429 
    60a ->  64a  :     0.021883 
    60a ->  66a  :     0.390902 
    60a ->  67a  :     0.016215 
    62a ->  68a  :     0.016227 

STATE 21:  E=   0.261950 au      7.128 eV    57491.3 cm**-1 <S**2> =   0.000000 Mult 1
    50a ->  63a  :     0.014469 
    51a ->  63a  :     0.015816 
    52a ->  63a  :     0.033411 
    53a ->  63a  :     0.024074 
    54a ->  63a  :     0.063024 
    55a ->  63a  :     0.208092 
    55a ->  64a  :     0.019948 
    56a ->  63a  :     0.045814 
    56a ->  64a  :     0.018749 
    57a ->  63a  :     0.020511 
    58a ->  64a  :     0.024369 
    58a ->  65a  :     0.383591 
    61a ->  67a  :     0.018029 

STATE 22:  E=   0.262630 au      7.147 eV    57640.6 cm**-1 <S**2> =   0.000000 Mult 1
    51a ->  63a  :     0.038082 
    52a ->  63a  :     0.042674 
    53a ->  63a  :     0.068327 
    54a ->  63a  :     0.054868 
    55a ->  63a  :     0.208027 
    55a ->  64a  :     0.017920 
    56a ->  63a  :     0.053501 
    58a ->  64a  :     0.020728 
    58a ->  65a  :     0.316845 
    59a ->  66a  :     0.010795 
    61a ->  67a  :     0.027281 

STATE 23:  E=   0.265714 au      7.230 eV    58317.4 cm**-1 <S**2> =   0.000000 Mult 1
    56a ->  68a  :     0.014136 
    62a ->  68a  :     0.342954 
    62a ->  69a  :     0.270576 
    62a ->  70a  :     0.099804 
    62a ->  71a  :     0.102501 
    62a ->  72a  :     0.076782 
    62a ->  73a  :     0.013969 
    62a ->  76a  :     0.013738 

STATE 24:  E=   0.273160 au      7.433 eV    59951.8 cm**-1 <S**2> =   0.000000 Mult 1
    56a ->  64a  :     0.027833 
    56a ->  65a  :     0.158665 
    58a ->  63a  :     0.120371 
    58a ->  64a  :     0.471631 
    58a ->  65a  :     0.020063 
    58a ->  67a  :     0.131866 

STATE 25:  E=   0.273757 au      7.449 eV    60082.7 cm**-1 <S**2> =   0.000000 Mult 1
    45a ->  63a  :     0.010869 
    47a ->  63a  :     0.010808 
    52a ->  63a  :     0.020834 
    52a ->  64a  :     0.017895 
    53a ->  63a  :     0.115431 
    54a ->  63a  :     0.256013 
    54a ->  64a  :     0.015507 
    55a ->  63a  :     0.239649 
    55a ->  64a  :     0.134262 
    55a ->  67a  :     0.020399 
    57a ->  63a  :     0.010308 
    57a ->  64a  :     0.012029 
    57a ->  67a  :     0.018439 
    61a ->  67a  :     0.011903 

STATE 26:  E=   0.275781 au      7.504 eV    60527.0 cm**-1 <S**2> =   0.000000 Mult 1
    62a ->  69a  :     0.026477 
    62a ->  70a  :     0.219759 
    62a ->  72a  :     0.536871 
    62a ->  73a  :     0.023831 
    62a ->  74a  :     0.100017 
    62a ->  80a  :     0.012872 

STATE 27:  E=   0.278076 au      7.567 eV    61030.7 cm**-1 <S**2> =   0.000000 Mult 1
    52a ->  63a  :     0.030225 
    55a ->  63a  :     0.040354 
    55a ->  64a  :     0.019189 
    56a ->  64a  :     0.015276 
    57a ->  64a  :     0.672321 
    57a ->  65a  :     0.011154 
    57a ->  67a  :     0.024475 
    57a ->  75a  :     0.011520 
    61a ->  63a  :     0.022133 
    61a ->  67a  :     0.038838 

STATE 28:  E=   0.280367 au      7.629 eV    61533.4 cm**-1 <S**2> =   0.000000 Mult 1
    58a ->  68a  :     0.011812 
    62a ->  68a  :     0.050577 
    62a ->  70a  :     0.059382 
    62a ->  71a  :     0.721009 
    62a ->  72a  :     0.049596 
    62a ->  77a  :     0.036919 

STATE 29:  E=   0.283487 au      7.714 eV    62218.2 cm**-1 <S**2> =   0.000000 Mult 1
    52a ->  63a  :     0.010094 
    59a ->  64a  :     0.010409 
    59a ->  65a  :     0.168667 
    59a ->  67a  :     0.010614 
    60a ->  64a  :     0.033236 
    60a ->  65a  :     0.570124 
    60a ->  67a  :     0.025692 
    61a ->  69a  :     0.035781 
    61a ->  70a  :     0.032380 
    61a ->  72a  :     0.015992 

STATE 30:  E=   0.284619 au      7.745 eV    62466.6 cm**-1 <S**2> =   0.000000 Mult 1
    56a ->  63a  :     0.013147 
    58a ->  65a  :     0.018193 
    59a ->  65a  :     0.028835 
    60a ->  65a  :     0.084882 
    61a ->  68a  :     0.054577 
    61a ->  69a  :     0.280961 
    61a ->  70a  :     0.222406 
    61a ->  71a  :     0.035686 
    61a ->  72a  :     0.100733 
    61a ->  73a  :     0.022707 
    61a ->  76a  :     0.010634 
    62a ->  67a  :     0.010246 

STATE 31:  E=   0.286722 au      7.802 eV    62928.2 cm**-1 <S**2> =   0.000000 Mult 1
    56a ->  64a  :     0.015225 
    56a ->  65a  :     0.132170 
    57a ->  65a  :     0.010310 
    58a ->  64a  :     0.059057 
    58a ->  67a  :     0.010245 
    59a ->  64a  :     0.025587 
    59a ->  65a  :     0.464210 
    59a ->  67a  :     0.011421 
    60a ->  64a  :     0.014525 
    60a ->  65a  :     0.216295 

STATE 32:  E=   0.287040 au      7.811 eV    62998.0 cm**-1 <S**2> =   0.000000 Mult 1
    47a ->  63a  :     0.011977 
    50a ->  63a  :     0.062805 
    51a ->  63a  :     0.240102 
    52a ->  63a  :     0.235559 
    52a ->  64a  :     0.045318 
    54a ->  63a  :     0.044588 
    54a ->  64a  :     0.017248 
    55a ->  63a  :     0.010116 
    55a ->  64a  :     0.039773 
    55a ->  67a  :     0.019314 
    57a ->  63a  :     0.016796 
    57a ->  64a  :     0.076126 
    59a ->  65a  :     0.015076 

STATE 33:  E=   0.289516 au      7.878 eV    63541.4 cm**-1 <S**2> =   0.000000 Mult 1
    56a ->  64a  :     0.061946 
    56a ->  65a  :     0.439265 
    57a ->  65a  :     0.026717 
    58a ->  64a  :     0.100000 
    58a ->  65a  :     0.022468 
    58a ->  67a  :     0.015474 
    59a ->  64a  :     0.016558 
    59a ->  65a  :     0.209059 
    59a ->  67a  :     0.014843 
    60a ->  65a  :     0.023798 

STATE 34:  E=   0.290784 au      7.913 eV    63819.8 cm**-1 <S**2> =   0.000000 Mult 1
    48a ->  63a  :     0.011113 
    50a ->  63a  :     0.063419 
    50a ->  64a  :     0.013166 
    51a ->  63a  :     0.278361 
    51a ->  64a  :     0.035345 
    52a ->  63a  :     0.297686 
    52a ->  67a  :     0.011504 
    53a ->  64a  :     0.034602 
    54a ->  64a  :     0.056400 
    62a ->  69a  :     0.017594 
    62a ->  70a  :     0.014691 
    62a ->  74a  :     0.011402 

STATE 35:  E=   0.291622 au      7.935 eV    64003.6 cm**-1 <S**2> =   0.000000 Mult 1
    51a ->  63a  :     0.013941 
    52a ->  63a  :     0.021744 
    59a ->  69a  :     0.026223 
    62a ->  68a  :     0.025547 
    62a ->  69a  :     0.261092 
    62a ->  70a  :     0.208622 
    62a ->  73a  :     0.102783 
    62a ->  74a  :     0.152519 
    62a ->  75a  :     0.036613 
    62a ->  80a  :     0.014861 

STATE 36:  E=   0.294545 au      8.015 eV    64645.1 cm**-1 <S**2> =   0.000000 Mult 1
    51a ->  63a  :     0.013269 
    52a ->  63a  :     0.010712 
    54a ->  63a  :     0.091191 
    54a ->  64a  :     0.017214 
    56a ->  64a  :     0.014059 
    57a ->  66a  :     0.020014 
    57a ->  67a  :     0.028369 
    59a ->  65a  :     0.020488 
    59a ->  67a  :     0.127390 
    60a ->  64a  :     0.023835 
    60a ->  65a  :     0.030347 
    60a ->  66a  :     0.016447 
    60a ->  67a  :     0.278740 
    61a ->  69a  :     0.013844 
    61a ->  75a  :     0.025279 
    62a ->  74a  :     0.053068 
    62a ->  75a  :     0.025424 

STATE 37:  E=   0.295920 au      8.052 eV    64946.9 cm**-1 <S**2> =   0.000000 Mult 1
    50a ->  63a  :     0.011204 
    53a ->  63a  :     0.017270 
    54a ->  63a  :     0.047883 
    56a ->  64a  :     0.432165 
    56a ->  65a  :     0.094286 
    56a ->  67a  :     0.054939 
    57a ->  66a  :     0.020023 
    57a ->  67a  :     0.023892 
    58a ->  65a  :     0.041742 
    61a ->  75a  :     0.010576 
    62a ->  73a  :     0.022192 
    62a ->  74a  :     0.053360 
    62a ->  75a  :     0.039166 

STATE 38:  E=   0.299533 au      8.151 eV    65739.9 cm**-1 <S**2> =   0.000000 Mult 1
    53a ->  63a  :     0.037292 
    56a ->  64a  :     0.106351 
    56a ->  65a  :     0.010419 
    56a ->  67a  :     0.018900 
    57a ->  66a  :     0.087598 
    59a ->  67a  :     0.016011 
    62a ->  69a  :     0.014671 
    62a ->  72a  :     0.019028 
    62a ->  73a  :     0.066095 
    62a ->  74a  :     0.280330 
    62a ->  75a  :     0.135770 

STATE 39:  E=   0.299994 au      8.163 eV    65841.2 cm**-1 <S**2> =   0.000000 Mult 1
    52a ->  66a  :     0.022889 
    53a ->  63a  :     0.038812 
    54a ->  63a  :     0.014416 
    54a ->  66a  :     0.019831 
    57a ->  66a  :     0.320412 
    59a ->  67a  :     0.041991 
    60a ->  64a  :     0.044653 
    60a ->  65a  :     0.013663 
    60a ->  67a  :     0.269636 
    61a ->  66a  :     0.028281 
    62a ->  74a  :     0.027940 
    62a ->  75a  :     0.011897 

STATE 40:  E=   0.300556 au      8.179 eV    65964.5 cm**-1 <S**2> =   0.000000 Mult 1
    53a ->  63a  :     0.049246 
    57a ->  63a  :     0.012501 
    57a ->  65a  :     0.030928 
    57a ->  66a  :     0.061292 
    57a ->  67a  :     0.045190 
    59a ->  64a  :     0.055610 
    59a ->  65a  :     0.027429 
    59a ->  67a  :     0.419863 
    59a ->  75a  :     0.010474 
    61a ->  73a  :     0.024683 
    61a ->  74a  :     0.015663 
    61a ->  75a  :     0.038214 
    62a ->  74a  :     0.024553 


------------------------------------------
NATURAL TRANSITION ORBITALS FOR STATE    1
------------------------------------------

Making the (pseudo)densities                       ... done
Solving eigenvalue problem for the occupied space  ... done
Solving eigenvalue problem for the virtual space   ... done
Natural Transition Orbitals were saved in orca.s1.nto
Threshold for printing occupation numbers 0.000100

 E=   0.104851 au      2.853 eV    23012.2 cm**-1
    62a ->  63a  : n=  0.97711451
    61a ->  64a  : n=  0.02488244
    60a ->  65a  : n=  0.00172543
    59a ->  66a  : n=  0.00081242
    58a ->  67a  : n=  0.00052163
    57a ->  68a  : n=  0.00038545
    56a ->  69a  : n=  0.00030884
    55a ->  70a  : n=  0.00015420
    54a ->  71a  : n=  0.00013329


------------------------------------------
NATURAL TRANSITION ORBITALS FOR STATE    2
------------------------------------------

Making the (pseudo)densities                       ... done
Solving eigenvalue problem for the occupied space  ... done
Solving eigenvalue problem for the virtual space   ... done
Natural Transition Orbitals were saved in orca.s2.nto
Threshold for printing occupation numbers 0.000100

 E=   0.123104 au      3.350 eV    27018.2 cm**-1
    62a ->  63a  : n=  0.98833112
    61a ->  64a  : n=  0.01220142
    60a ->  65a  : n=  0.00343763
    59a ->  66a  : n=  0.00190967
    58a ->  67a  : n=  0.00168942
    57a ->  68a  : n=  0.00142723
    56a ->  69a  : n=  0.00124039
    55a ->  70a  : n=  0.00110879
    54a ->  71a  : n=  0.00079991
    53a ->  72a  : n=  0.00066918
    52a ->  73a  : n=  0.00060007
    51a ->  74a  : n=  0.00044951
    50a ->  75a  : n=  0.00043708
    49a ->  76a  : n=  0.00040178
    48a ->  77a  : n=  0.00036102
    47a ->  78a  : n=  0.00034160
    46a ->  79a  : n=  0.00033044
    45a ->  80a  : n=  0.00025595
    44a ->  81a  : n=  0.00023369
    43a ->  82a  : n=  0.00022131
    42a ->  83a  : n=  0.00018559
    41a ->  84a  : n=  0.00016988
    40a ->  85a  : n=  0.00014523
    39a ->  86a  : n=  0.00010983
    38a ->  87a  : n=  0.00010431


------------------------------------------
NATURAL TRANSITION ORBITALS FOR STATE    3
------------------------------------------

Making the (pseudo)densities                       ... done
Solving eigenvalue problem for the occupied space  ... done
Solving eigenvalue problem for the virtual space   ... done
Natural Transition Orbitals were saved in orca.s3.nto
Threshold for printing occupation numbers 0.000100

 E=   0.161327 au      4.390 eV    35407.2 cm**-1
    62a ->  63a  : n=  0.77502657
    61a ->  64a  : n=  0.22018370
    60a ->  65a  : n=  0.00363456
    59a ->  66a  : n=  0.00212058
    58a ->  67a  : n=  0.00117188
    57a ->  68a  : n=  0.00083109
    56a ->  69a  : n=  0.00028677
    55a ->  70a  : n=  0.00027023
    54a ->  71a  : n=  0.00023151
    53a ->  72a  : n=  0.00014167
    52a ->  73a  : n=  0.00010529


-----------------------------
 TD-DFT-EXCITATION SPECTRA
-----------------------------

Center of mass = ( -0.0000, -0.0000,  0.0000)
Generating RPA transition densities
 done

----------------------------------------------------------------------------------------------------
                     ABSORPTION SPECTRUM VIA TRANSITION ELECTRIC DIPOLE MOMENTS    
----------------------------------------------------------------------------------------------------
     Transition      Energy     Energy  Wavelength fosc(D2)      D2        DX        DY        DZ   
                      (eV)      (cm-1)    (nm)                 (au**2)    (au)      (au)      (au)  
----------------------------------------------------------------------------------------------------
  0-1A  ->  1-1A    2.853154   23012.2   434.6   0.008523709   0.12194  -0.34245  -0.00541   0.06811
  0-1A  ->  2-1A    3.349824   27018.2   370.1   1.155601512  14.08082   3.75083   0.07435  -0.08110
  0-1A  ->  3-1A    4.389938   35407.2   282.4   0.003565175   0.03315   0.17247  -0.03215   0.04869
  0-1A  ->  4-1A    4.710636   37993.8   263.2   0.042515019   0.36839  -0.54605   0.25385   0.07602
  0-1A  ->  5-1A    4.970042   40086.1   249.5   0.027148826   0.22296   0.21121   0.38410  -0.17557
  0-1A  ->  6-1A    5.067331   40870.8   244.7   0.088805283   0.71532   0.78538  -0.28853   0.12351
  0-1A  ->  7-1A    5.110744   41220.9   242.6   0.179087689   1.43029  -1.17816   0.18383   0.09184
  0-1A  ->  8-1A    5.287299   42645.0   234.5   0.022539716   0.17400  -0.40699   0.07908  -0.04594
  0-1A  ->  9-1A    5.804712   46818.2   213.6   0.009097095   0.06397  -0.11426   0.22032   0.04869
  0-1A  -> 10-1A    5.843995   47135.0   212.2   0.112187303   0.78357   0.37172  -0.78834  -0.15461
  0-1A  -> 11-1A    5.909059   47659.8   209.8   0.008224243   0.05681  -0.12864  -0.09930   0.17436
  0-1A  -> 12-1A    6.121796   49375.6   202.5   0.061846015   0.41236   0.51833  -0.37493   0.05584
  0-1A  -> 13-1A    6.217484   50147.4   199.4   0.001983912   0.01302   0.06969   0.00211   0.09035
  0-1A  -> 14-1A    6.266849   50545.6   197.8   0.005038195   0.03281  -0.11294  -0.10785   0.09180
  0-1A  -> 15-1A    6.352778   51238.6   195.2   0.003784623   0.02432  -0.08960   0.12760  -0.00282
  0-1A  -> 16-1A    6.372360   51396.6   194.6   0.125800240   0.80579   0.80282   0.39166   0.08872
  0-1A  -> 17-1A    6.528965   52659.7   189.9   0.008185880   0.05118  -0.21124  -0.06784   0.04418
  0-1A  -> 18-1A    6.931427   55905.7   178.9   0.020083534   0.11827   0.14009  -0.06211  -0.30787
  0-1A  -> 19-1A    6.996508   56430.7   177.2   0.633109701   3.69351   1.82345   0.54923  -0.25863
  0-1A  -> 20-1A    7.024589   56657.1   176.5   0.527964713   3.06779   0.83225  -1.39181   0.66183
  0-1A  -> 21-1A    7.128009   57491.3   173.9   0.200183290   1.14631  -1.06569  -0.05349   0.08802
  0-1A  -> 22-1A    7.146526   57640.6   173.5   0.106993527   0.61109   0.76774  -0.06124   0.13385
  0-1A  -> 23-1A    7.230434   58317.4   171.5   0.006048936   0.03415   0.14031  -0.10752   0.05385
  0-1A  -> 24-1A    7.433073   59951.8   166.8   0.011611562   0.06376  -0.16735   0.18908  -0.00253
  0-1A  -> 25-1A    7.449299   60082.7   166.4   0.001448119   0.00793  -0.05284  -0.01456  -0.07022
  0-1A  -> 26-1A    7.504391   60527.0   165.2   0.005241689   0.02851  -0.01896  -0.06060   0.15646
  0-1A  -> 27-1A    7.566836   61030.7   163.9   0.008910562   0.04807   0.20947   0.03687   0.05317
  0-1A  -> 28-1A    7.629172   61533.4   162.5   0.006812309   0.03645   0.05262   0.00752  -0.18336
  0-1A  -> 29-1A    7.714069   62218.2   160.7   0.016626136   0.08797   0.23598   0.17670   0.03259
  0-1A  -> 30-1A    7.744875   62466.6   160.1   0.044257321   0.23325  -0.45254   0.16815   0.01351
  0-1A  -> 31-1A    7.802102   62928.2   158.9   0.042530680   0.22250  -0.28019   0.33722   0.17400
  0-1A  -> 32-1A    7.810758   62998.0   158.7   0.002538588   0.01327   0.07380  -0.08153  -0.03423
  0-1A  -> 33-1A    7.878126   63541.4   157.4   0.156328513   0.80995   0.55646  -0.69071  -0.15235
  0-1A  -> 34-1A    7.912647   63819.8   156.7   0.008713131   0.04495   0.04463  -0.20533   0.02820
  0-1A  -> 35-1A    7.935437   64003.6   156.2   0.005102576   0.02625   0.09475  -0.13127  -0.00600
  0-1A  -> 36-1A    8.014973   64645.1   154.7   0.012262122   0.06245  -0.24364  -0.05132  -0.02129
  0-1A  -> 37-1A    8.052392   64946.9   154.0   0.255695839   1.29611  -0.58496  -0.97651  -0.01889
  0-1A  -> 38-1A    8.150704   65739.9   152.1   0.015542486   0.07783   0.27588  -0.02959   0.02914
  0-1A  -> 39-1A    8.163264   65841.2   151.9   0.013539061   0.06770   0.03294   0.20985  -0.15025
  0-1A  -> 40-1A    8.178552   65964.5   151.6   0.014302095   0.07138   0.22257  -0.11489   0.09296

----------------------------------------------------------------------------------------------------
                     ABSORPTION SPECTRUM VIA TRANSITION VELOCITY DIPOLE MOMENTS    
----------------------------------------------------------------------------------------------------
     Transition      Energy     Energy  Wavelength fosc(P2)      P2        PX        PY        PZ   
                      (eV)      (cm-1)    (nm)                 (au**2)    (au)      (au)      (au)  
----------------------------------------------------------------------------------------------------
  0-1A  ->  1-1A    2.853154   23012.2   434.6   0.008442453   0.00133   0.03575   0.00102  -0.00696
  0-1A  ->  2-1A    3.349824   27018.2   370.1   1.151125847   0.21256  -0.46086  -0.00874   0.00970
  0-1A  ->  3-1A    4.389938   35407.2   282.4   0.003751809   0.00091  -0.02847   0.00464  -0.00871
  0-1A  ->  4-1A    4.710636   37993.8   263.2   0.042151367   0.01095   0.09430  -0.04335  -0.01318
  0-1A  ->  5-1A    4.970042   40086.1   249.5   0.028231590   0.00773  -0.03859  -0.07175   0.03312
  0-1A  ->  6-1A    5.067331   40870.8   244.7   0.086958291   0.02429  -0.14493   0.05326  -0.02122
  0-1A  ->  7-1A    5.110744   41220.9   242.6   0.179058419   0.05045   0.22158  -0.03263  -0.01679
  0-1A  ->  8-1A    5.287299   42645.0   234.5   0.022668222   0.00661   0.07916  -0.01507   0.01064
  0-1A  ->  9-1A    5.804712   46818.2   213.6   0.008832573   0.00283   0.02437  -0.04642  -0.00882
  0-1A  -> 10-1A    5.843995   47135.0   212.2   0.109116900   0.03515  -0.07917   0.16670   0.03307
  0-1A  -> 11-1A    5.909059   47659.8   209.8   0.008585852   0.00280   0.02839   0.02251  -0.03852
  0-1A  -> 12-1A    6.121796   49375.6   202.5   0.061612689   0.02079  -0.11533   0.08555  -0.01316
  0-1A  -> 13-1A    6.217484   50147.4   199.4   0.001816162   0.00062  -0.01576   0.00026  -0.01934
  0-1A  -> 14-1A    6.266849   50545.6   197.8   0.005115323   0.00177   0.02653   0.02539  -0.02046
  0-1A  -> 15-1A    6.352778   51238.6   195.2   0.003605581   0.00126   0.02047  -0.02904  -0.00053
  0-1A  -> 16-1A    6.372360   51396.6   194.6   0.123515219   0.04339  -0.18649  -0.09069  -0.01965
  0-1A  -> 17-1A    6.528965   52659.7   189.9   0.008766401   0.00316   0.05279   0.01620  -0.01031
  0-1A  -> 18-1A    6.931427   55905.7   178.9   0.013280256   0.00507  -0.03647   0.01992   0.05786
  0-1A  -> 19-1A    6.996508   56430.7   177.2   0.638031668   0.24607  -0.47057  -0.14212   0.06667
  0-1A  -> 20-1A    7.024589   56657.1   176.5   0.524794514   0.20321  -0.21448   0.35896  -0.16839
  0-1A  -> 21-1A    7.128009   57491.3   173.9   0.199927909   0.07856   0.27888   0.01415  -0.02416
  0-1A  -> 22-1A    7.146526   57640.6   173.5   0.107188771   0.04223  -0.20150   0.01639  -0.03683
  0-1A  -> 23-1A    7.230434   58317.4   171.5   0.006506734   0.00259  -0.04090   0.02795  -0.01178
  0-1A  -> 24-1A    7.433073   59951.8   166.8   0.010830306   0.00444   0.04579  -0.04836   0.00154
  0-1A  -> 25-1A    7.449299   60082.7   166.4   0.001598214   0.00066   0.01456   0.00293   0.02088
  0-1A  -> 26-1A    7.504391   60527.0   165.2   0.002686102   0.00111   0.00700   0.01416  -0.02936
  0-1A  -> 27-1A    7.566836   61030.7   163.9   0.008973535   0.00374  -0.05794  -0.00934  -0.01729
  0-1A  -> 28-1A    7.629172   61533.4   162.5   0.007172065   0.00302  -0.01520  -0.00128   0.05276
  0-1A  -> 29-1A    7.714069   62218.2   160.7   0.016151347   0.00687  -0.06597  -0.04940  -0.00874
  0-1A  -> 30-1A    7.744875   62466.6   160.1   0.043552552   0.01859   0.12760  -0.04780  -0.00510
  0-1A  -> 31-1A    7.802102   62928.2   158.9   0.041799437   0.01798   0.08000  -0.09526  -0.05002
  0-1A  -> 32-1A    7.810758   62998.0   158.7   0.002398530   0.00103  -0.02099   0.02322   0.00727
  0-1A  -> 33-1A    7.878126   63541.4   157.4   0.154414137   0.06706  -0.16047   0.19849   0.04368
  0-1A  -> 34-1A    7.912647   63819.8   156.7   0.008640225   0.00377  -0.01284   0.05943  -0.00849
  0-1A  -> 35-1A    7.935437   64003.6   156.2   0.005331533   0.00233  -0.02862   0.03857  -0.00506
  0-1A  -> 36-1A    8.014973   64645.1   154.7   0.012470228   0.00551   0.07248   0.01549   0.00412
  0-1A  -> 37-1A    8.052392   64946.9   154.0   0.252342943   0.11201   0.17487   0.28529   0.00613
  0-1A  -> 38-1A    8.150704   65739.9   152.1   0.015453922   0.00694  -0.08291   0.00566  -0.00610
  0-1A  -> 39-1A    8.163264   65841.2   151.9   0.012799234   0.00576  -0.01127  -0.06165   0.04279
  0-1A  -> 40-1A    8.178552   65964.5   151.6   0.015296775   0.00690  -0.06870   0.03508  -0.03076

------------------------------------------------------------------------------------------
                     CD SPECTRUM VIA TRANSITION ELECTRIC DIPOLE MOMENTS    
------------------------------------------------------------------------------------------
     Transition      Energy     Energy  Wavelength    R        MX        MY        MZ   
                      (eV)      (cm-1)    (nm)   (1e40*cgs)   (au)      (au)      (au)  
------------------------------------------------------------------------------------------
  0-1A  ->  1-1A    2.853154   23012.2   434.6   34.48444   0.21123   0.07719  -0.00578
  0-1A  ->  2-1A    3.349824   27018.2   370.1  -29.68535   0.01306   0.10508  -0.07626
  0-1A  ->  3-1A    4.389938   35407.2   282.4  -22.55052   0.22539  -0.38503  -0.07018
  0-1A  ->  4-1A    4.710636   37993.8   263.2   -0.93599   0.01166  -0.18214   0.71812
  0-1A  ->  5-1A    4.970042   40086.1   249.5  -10.13199   0.01264  -0.13569  -0.40407
  0-1A  ->  6-1A    5.067331   40870.8   244.7    4.19242   0.00770   0.09072   0.09096
  0-1A  ->  7-1A    5.110744   41220.9   242.6  -30.88474  -0.06327   0.08144  -0.26138
  0-1A  ->  8-1A    5.287299   42645.0   234.5   74.61999   0.35650  -0.18817  -0.03686
  0-1A  ->  9-1A    5.804712   46818.2   213.6   15.85257   0.04487  -0.14976   0.09238
  0-1A  -> 10-1A    5.843995   47135.0   212.2   14.69846   0.01629   0.15728  -0.56113
  0-1A  -> 11-1A    5.909059   47659.8   209.8  -55.36911  -0.00494   0.11949   0.73799
  0-1A  -> 12-1A    6.121796   49375.6   202.5   43.17817  -0.04992   0.15440  -0.14005
  0-1A  -> 13-1A    6.217484   50147.4   199.4  -17.40189   0.23288  -0.03800   0.22980
  0-1A  -> 14-1A    6.266849   50545.6   197.8  -22.22077  -0.18763   0.09436   0.39344
  0-1A  -> 15-1A    6.352778   51238.6   195.2   -4.63463  -0.07331   0.02437  -0.05421
  0-1A  -> 16-1A    6.372360   51396.6   194.6    8.86089  -0.03568   0.02709  -0.00860
  0-1A  -> 17-1A    6.528965   52659.7   189.9   -8.54547  -0.05396   0.04402   0.21989
  0-1A  -> 18-1A    6.931427   55905.7   178.9   59.01342  -0.17666   0.30171   0.26533
  0-1A  -> 19-1A    6.996508   56430.7   177.2    1.84347   0.00549  -0.36959  -0.73106
  0-1A  -> 20-1A    7.024589   56657.1   176.5  -81.69695  -0.02345   0.66256   1.68467
  0-1A  -> 21-1A    7.128009   57491.3   173.9   71.96274   0.11314  -0.08912  -0.41844
  0-1A  -> 22-1A    7.146526   57640.6   173.5  -72.79331   0.11444  -0.08279   0.45925
  0-1A  -> 23-1A    7.230434   58317.4   171.5   -4.91813   0.22340   0.32875   0.26805
  0-1A  -> 24-1A    7.433073   59951.8   166.8   -4.62238  -0.02770   0.02541  -0.14368
  0-1A  -> 25-1A    7.449299   60082.7   166.4   -0.65041  -0.12975   0.04259   0.06915
  0-1A  -> 26-1A    7.504391   60527.0   165.2   -2.87804   0.03436  -0.22332  -0.04332
  0-1A  -> 27-1A    7.566836   61030.7   163.9   -1.73942   0.01945   0.01537  -0.01789
  0-1A  -> 28-1A    7.629172   61533.4   162.5   -2.17583  -0.05588   0.12190  -0.03621
  0-1A  -> 29-1A    7.714069   62218.2   160.7    4.75181  -0.01396  -0.04843   0.05441
  0-1A  -> 30-1A    7.744875   62466.6   160.1   -0.75485  -0.02630  -0.07330   0.14983
  0-1A  -> 31-1A    7.802102   62928.2   158.9  -46.39340  -0.02069  -0.05567   0.64011
  0-1A  -> 32-1A    7.810758   62998.0   158.7    2.46758  -0.15487  -0.01109  -0.15456
  0-1A  -> 33-1A    7.878126   63541.4   157.4   26.32115   0.01095   0.23601  -0.66352
  0-1A  -> 34-1A    7.912647   63819.8   156.7   22.71495   0.03726   0.23483  -0.05769
  0-1A  -> 35-1A    7.935437   64003.6   156.2    5.31227  -0.08965   0.02382  -0.05910
  0-1A  -> 36-1A    8.014973   64645.1   154.7    3.49692   0.04048  -0.07394   0.06340
  0-1A  -> 37-1A    8.052392   64946.9   154.0   15.05341   0.05820  -0.00009  -0.10745
  0-1A  -> 38-1A    8.150704   65739.9   152.1   -4.34195   0.01913  -0.04257   0.09166
  0-1A  -> 39-1A    8.163264   65841.2   151.9  -12.16697  -0.00401  -0.14885  -0.38053
  0-1A  -> 40-1A    8.178552   65964.5   151.6  -23.90509   0.13288   0.08285   0.32969

------------------------------------------------------------------------------------------
                     CD SPECTRUM VIA TRANSITION VELOCITY DIPOLE MOMENTS    
------------------------------------------------------------------------------------------
     Transition      Energy     Energy  Wavelength    R        MX        MY        MZ   
                      (eV)      (cm-1)    (nm)   (1e40*cgs)   (au)      (au)      (au)  
------------------------------------------------------------------------------------------
  0-1A  ->  1-1A    2.853154   23012.2   434.6   34.49137   0.21123   0.07719  -0.00578
  0-1A  ->  2-1A    3.349824   27018.2   370.1  -29.39123   0.01306   0.10508  -0.07626
  0-1A  ->  3-1A    4.389938   35407.2   282.4  -22.18312   0.22539  -0.38503  -0.07018
  0-1A  ->  4-1A    4.710636   37993.8   263.2   -1.27600   0.01166  -0.18214   0.71812
  0-1A  ->  5-1A    4.970042   40086.1   249.5  -10.66959   0.01264  -0.13569  -0.40407
  0-1A  ->  6-1A    5.067331   40870.8   244.7    4.52102   0.00770   0.09072   0.09096
  0-1A  ->  7-1A    5.110744   41220.9   242.6  -30.84927  -0.06327   0.08144  -0.26138
  0-1A  ->  8-1A    5.287299   42645.0   234.5   74.40252   0.35650  -0.18817  -0.03686
  0-1A  ->  9-1A    5.804712   46818.2   213.6   15.97829   0.04487  -0.14976   0.09238
  0-1A  -> 10-1A    5.843995   47135.0   212.2   13.99289   0.01629   0.15728  -0.56113
  0-1A  -> 11-1A    5.909059   47659.8   209.8  -56.18009  -0.00494   0.11949   0.73799
  0-1A  -> 12-1A    6.121796   49375.6   202.5   43.60714  -0.04992   0.15440  -0.14005
  0-1A  -> 13-1A    6.217484   50147.4   199.4  -16.76282   0.23288  -0.03800   0.22980
  0-1A  -> 14-1A    6.266849   50545.6   197.8  -21.76242  -0.18763   0.09436   0.39344
  0-1A  -> 15-1A    6.352778   51238.6   195.2   -4.40220  -0.07331   0.02437  -0.05421
  0-1A  -> 16-1A    6.372360   51396.6   194.6    8.78851  -0.03568   0.02709  -0.00860
  0-1A  -> 17-1A    6.528965   52659.7   189.9   -8.64851  -0.05396   0.04402   0.21989
  0-1A  -> 18-1A    6.931427   55905.7   178.9   51.46139  -0.17666   0.30171   0.26533
  0-1A  -> 19-1A    6.996508   56430.7   177.2    2.20658   0.00549  -0.36959  -0.73106
  0-1A  -> 20-1A    7.024589   56657.1   176.5  -74.53190  -0.02345   0.66256   1.68467
  0-1A  -> 21-1A    7.128009   57491.3   173.9   72.71300   0.11314  -0.08912  -0.41844
  0-1A  -> 22-1A    7.146526   57640.6   173.5  -74.19542   0.11444  -0.08279   0.45925
  0-1A  -> 23-1A    7.230434   58317.4   171.5   -5.51144   0.22340   0.32875   0.26805
  0-1A  -> 24-1A    7.433073   59951.8   166.8   -4.69211  -0.02770   0.02541  -0.14368
  0-1A  -> 25-1A    7.449299   60082.7   166.4   -0.55096  -0.12975   0.04259   0.06915
  0-1A  -> 26-1A    7.504391   60527.0   165.2   -2.82024   0.03436  -0.22332  -0.04332
  0-1A  -> 27-1A    7.566836   61030.7   163.9   -1.62917   0.01945   0.01537  -0.01789
  0-1A  -> 28-1A    7.629172   61533.4   162.5   -2.04596  -0.05588   0.12190  -0.03621
  0-1A  -> 29-1A    7.714069   62218.2   160.7    4.71883  -0.01396  -0.04843   0.05441
  0-1A  -> 30-1A    7.744875   62466.6   160.1   -1.02114  -0.02630  -0.07330   0.14983
  0-1A  -> 31-1A    7.802102   62928.2   158.9  -46.65209  -0.02069  -0.05567   0.64011
  0-1A  -> 32-1A    7.810758   62998.0   158.7    3.07205  -0.15487  -0.01109  -0.15456
  0-1A  -> 33-1A    7.878126   63541.4   157.4   26.22472   0.01095   0.23601  -0.66352
  0-1A  -> 34-1A    7.912647   63819.8   156.7   22.64439   0.03726   0.23483  -0.05769
  0-1A  -> 35-1A    7.935437   64003.6   156.2    6.11752  -0.08965   0.02382  -0.05910
  0-1A  -> 36-1A    8.014973   64645.1   154.7    3.28127   0.04048  -0.07394   0.06340
  0-1A  -> 37-1A    8.052392   64946.9   154.0   15.12592   0.05820  -0.00009  -0.10745
  0-1A  -> 38-1A    8.150704   65739.9   152.1   -3.75589   0.01913  -0.04257   0.09166
  0-1A  -> 39-1A    8.163264   65841.2   151.9  -11.09747  -0.00401  -0.14885  -0.38053
  0-1A  -> 40-1A    8.178552   65964.5   151.6  -25.66785   0.13288   0.08285   0.32969

Total run time:      435.645 sec

           *** ORCA-CIS/TD-DFT FINISHED WITHOUT ERROR ***
-----------------------
CIS/TD-DFT TOTAL ENERGY
-----------------------

    E(SCF)  =   -780.569985951 Eh
    DE(CIS) =      0.104851479 Eh (Root  1)
    ----------------------------- ---------
    E(tot)  =   -780.465134473 Eh


Maximum memory used throughout the entire CIS-calculation: 481.5 MB
=> NOW LEAVING ORCA_CIS

-------------------------   --------------------
FINAL SINGLE POINT ENERGY      -780.465134472599
-------------------------   --------------------


           ************************************************************
           *        Program running with 8 parallel MPI-processes     *
           *              working on a common directory               *
           ************************************************************

------------------------------------------------------------------------------
                              ORCA PROPERTY CALCULATIONS
------------------------------------------------------------------------------

GBWName                                 ... orca.gbw
Number of atoms                         ...     31
Number of basis functions               ...    636
Max core memory                         ...   1024 MB

Electric properties:
Dipole moment                           ... YES
Quadrupole moment                       ...  NO
Static polarizability (Dipole/Dipole)   ...  NO
Static polarizability (Dipole/Quad.)    ...  NO
Static polarizability (Quad./Quad.)     ...  NO
Static polarizability (Velocity)        ...  NO

Atomic electric properties:
Dipole moment                           ...  NO
Quadrupole moment                       ...  NO
Static polarizability                   ...  NO

Choice of electric origin               ... Center of mass
Position of electric origin             ...    -0.000028    -0.000009     0.000001

General magnetic properties:
Magnetizability                         ...  NO

EPR properties:
g-Tensor (aka g-matrix)                 ...  NO
Zero-Field splitting spin-orbit         ...  NO
Zero-field splitting spin-spin          ...  NO
Hyperfine couplings                     ...  NO (   0 nuclei)
Quadrupole couplings                    ...  NO (   0 nuclei)
Contact density                         ...  NO (   0 nuclei)

NMR properties:
Chemical shifts                         ...  NO (   0 nuclei)
Spin-rotation constants                 ...  NO (   0 nuclei)
Spin-spin couplings                     ...  NO (   0 nuclei,    0 pairs)

Choice of magnetic origin               ... GIAO
Position of magnetic origin             ...     0.000000     0.000000     0.000000

Properties with geometric perturbations:
SCF Hessian                             ...  NO
IR spectrum                             ...  NO
VCD spectrum                            ...  NO
X-ray spectroscopy properties:
SCF XES/XAS/RIXS spectra                ...  NO


-------------
DIPOLE MOMENT
-------------

Method             : SCF
Type of density    : Electron Density
Multiplicity       :   1
Irrep              :   0
Energy             :  -780.5699859513753154 Eh
Relativity type    : 
Basis              : AO
                                X                 Y                 Z
Electronic contribution:      4.080537981       1.748976956      -0.563578787
Nuclear contribution   :     -8.717701684      -3.393171524       0.797596320
                        -----------------------------------------
Total Dipole Moment    :     -4.637163703      -1.644194569       0.234017533
                        -----------------------------------------
Magnitude (a.u.)       :      4.925589020
Magnitude (Debye)      :     12.519852320


--------------------
Rotational spectrum 
--------------------
 
Rotational constants in cm-1:             0.068921             0.004418             0.004198 
Rotational constants in MHz :          2066.184962           132.435081           125.843091 

Dipole components along the rotational axes: 
x,y,z [a.u.] :    -4.636471    -1.658462     0.118619 
x,y,z [Debye]:   -11.784972    -4.215475     0.301505 

 

Dipole moment calculation done in   0.0 sec 

Maximum memory used throughout the entire PROP-calculation: 44.4 MB

--------------------------------
SUGGESTED CITATIONS FOR THIS RUN
--------------------------------

Below you find a list of papers that are relevant to this ORCA run
We neither can nor want to force you to cite these papers, but we appreciate if you do
You receive ORCA, which is the product of decades of hard work by many enthusiastic individuals, for free
The only thing we kindly ask in return is that you cite our papers,
We deeply appreciate it, if you show your appreciation for ORCA by not just citing the generic ORCA reference.

Please note that relegating all ORCA citations to the supporting information does *not* help us.
SI sections are not indexed - citations you put there will not count into any citation statistics
But we need these citations in order to attract the funding resources that allow us to do what we are doing

Therefore, if you are a happy ORCA user, please consider citing a few of the papers listed below in the main body of your paper

In addition to the list printed below, the program has created the file orca.bibtex that contains the list in bibtex format
You can import this file easily into all common literature databanks and citation aid programs


List of essential papers. We consider these as the minimum necessary citations

  1. Neese,F.
     Software update: the ORCA program system, version 5.0
     WIRES Comput. Molec. Sci., 2022 12(1)e1606
     doi.org/10.1002/wcms.1606

List of papers to cite with high priority. The work reported in these papers was absolutely
necessary for this run to complete.
Our perspective: the developers of density functionals and basis sets usually get cited in chemistry papers
Good! But without the algorithms to do something with them, the functionals or basis sets would not do anything.
Hence, in our opinion, the algorithm design and method developments papers are equally worthy of getting cited

  1. Neese,F.; Olbrich,G.
     Efficient use of the resolution of the identity approximation in time-dependent density functional calculations with hybrid density functionals
     Chem. Phys. Lett., 2002 362 170-178
     doi.org/10.1016/s0009-2614(02)01053-9
  2. Neese,F.
     An improvement of the resolution of the identity approximation for the formation of the Coulomb matrix
     J. Comp. Chem., 2003 24(14)1740-1747
     doi.org/10.1002/jcc.10318
  3. Neese,F.; Wennmohs,F.; Hansen,A.; Becker,U.
     Efficient, approximate and parallel Hartree-Fock and hybrid DFT calculations. A 'chain-of-spheres' algorithm for the Hartree-Fock exchange
     Chem. Phys., 2009 356(1-3)98-109
     doi.org/10.1016/j.chemphys.2008.10.036
  4. Garcia-Rates,M.; Neese,F.
     Effect of the Solute Cavity on the Solvation Energy and its Derivatives within the Framework of the Gaussian Charge Scheme
     J. Comput. Chem., 2020 41 922-939
     doi.org/10.1002/jcc.26139
  5. Helmich-Paris,B.; de Souza,B.; Neese,F.; Izsák,R.
     An improved chain of spheres for exchange algorithm
     J. Chem. Phys., 2021 155 104109
     doi.org/doi: 10.1063/5.0058766.
  6. Neese,F.
     The SHARK Integral Generation and Digestion System
     J. Comp. Chem., 2022  1-16
     doi.org/10.1002/jcc.26942

List of suggested additional citations. These are papers that are important in the 'surrounding' of 
of this run, or papers that preceded the highly important papers. If you like your results we are grateful for a citation.

  1. Izsak,R.; Neese,F.
     An overlap fitted chain of spheres exchange method
     J. Chem. Phys., 2011 135 144105
     doi.org/10.1063/1.3646921
  2. Izsak,R.; Hansen,A.; Neese,F.
     The resolution of identity and chain of spheres approximations for the LPNO-CCSD singles Fock term
     Molec. Phys., 2012 110 2413-2417
     doi.org/10.1080/00268976.2012.687466
  3. Neese,F.
     The ORCA program system
     WIRES Comput. Molec. Sci., 2012 2(1)73-78
     doi.org/10.1002/wcms.81
  4. Izsak,R.; Neese,F.; Klopper,W.
     Robust fitting techniques in the chain of spheres approximation to the Fock exchange: The role of the complementary space
     J. Chem. Phys., 2013 139 
     doi.org/10.1063/1.4819264
  5. Neese,F.
     Software update: the ORCA program system, version 4.0
     WIRES Comput. Molec. Sci., 2018 8(1)1-6
     doi.org/10.1002/wcms.1327
  6. Neese,F.; Wennmohs,F.; Becker,U.; Riplinger,C.
     The ORCA quantum chemistry program package
     J. Chem. Phys., 2020 152 Art. No. L224108
     doi.org/10.1063/5.0004608

List of optional additional citations

  1. Neese,F.
     Approximate second-order SCF convergence for spin unrestricted wavefunctions
     Chem. Phys. Lett., 2000 325(1-3)93-98
     doi.org/10.1016/s0009-2614(00)00662-x

Timings for individual modules:

Sum of individual times          ...      512.088 sec (=   8.535 min)
Startup calculation              ...        3.301 sec (=   0.055 min)   0.6 %
SCF iterations                   ...       71.818 sec (=   1.197 min)  14.0 %
Property integrals               ...        0.521 sec (=   0.009 min)   0.1 %
Property calculations            ...        0.535 sec (=   0.009 min)   0.1 %
CIS module                       ...      435.913 sec (=   7.265 min)  85.1 %
                             ****ORCA TERMINATED NORMALLY****
TOTAL RUN TIME: 0 days 0 hours 8 minutes 32 seconds 433 msec
