# Supplementary material for: Photovermellogens: Minimalistic Pyridinium-Based Acylhydrazones with Photoswitchable Basicity for Operation in Aqueous Media
Source: J Org Chem. 2026 May 4;91(19):6559–65. doi: 10.1021/acs.joc.5c02962 (PMC13185115; doi:10.1021/acs.joc.5c02962)
Supplement: Supplementary file 3 [file jo5c02962_si_003.zip › spectra/anti_epa/dftmrci/dftmrci.out]

______________________________________________________________________
______________________________________________________________________
                           P R O P E R
                  s.grimme, sept. 1995 - april 2000
                       development version
______________________________________________________________________
______________________________________________________________________
 
 ______________________________________________________
 keywords (from <INPUT>):
 
 $local  : localise scf mos
 $pop    : mulliken population analyses
 $cipop  : population analyses of
           ci-(t)densities
 $diffden: calculate difference density nos
 
 $nos
      <string> (state label)
 
 $grid
      atom#1 atom#2 atom#3
      <real> (shift)
      <real> (step)
      <integer> (1=dens,2=esp,-1=diffdens,-2=diffesp)
 
 $soci        : use (t-)densities of spin-orbit coupled
                states reading file <socidens> from
                spockCI program
 
 $centmass           : shift coordinates to center of
                       mass system using average atomic
                       masses of elements
 
 $centmass iso       : shift coordinates to center of
                       mass system using isotope masses
                       (tabulated most prevalent ones)
 
 $centmass iso <int> : same as above but read <int> 
 <int1> <float1>       user-defined masses as shown 
 <int2> <float2>   -> <inta> on coord has mass <floata>
  ... 
 
 $move <x> <y> <z>   : shift molecule by r=(x,y,z)[a.u]
 
 ______________________________________________________
 
 reading: 
 mos.bin                                                                        
  
 writing: 
 sing.prp                                                                       
  
 <INPUT> not found. using defaults.
 --> $centmass is active: shift coordinates to cms.
 supplying any (empty) <INPUT> will reset defaults.


______________________________________________________________________

                    M O / A O    I N P U T 
______________________________________________________________________


atom  #          x             y             z            charge
  N   1     -8.06333967    1.55034947    0.27687155         7.00
  C   2     -8.38483774   -0.97450815    0.03483255         6.00
  C   3     -6.39374407   -2.58423187   -0.11109585         6.00
  C   4     -3.86189559   -1.68095533   -0.02633584         6.00
  C   5     -3.61045240    0.99140645    0.23329206         6.00
  C   6     -5.68986942    2.49061337    0.36637816         6.00
  H   7    -10.31522276   -1.63802616   -0.03067768         1.00
  H   8     -6.74733086   -4.58754260   -0.29306367         1.00
  N   9     -2.00628838   -3.36885463   -0.19518884         7.00
  H  10     -1.77065492    1.86461244    0.33073683         1.00
  H  11     -5.53380705    4.51847099    0.55609083         1.00
  C  12    -10.24317816    3.23522962    0.29319216         6.00
  H  13     -9.78701707    4.93904194    1.34261581         1.00
  H  14    -10.77430061    3.74406651   -1.62805863         1.00
  H  15    -11.82556634    2.30150724    1.20880390         1.00
  N  16      0.27245037   -2.32403533   -0.09228635         7.00
  C  17      2.15760992   -3.84894278   -0.26516040         6.00
  C  18      4.75488066   -2.93927105   -0.07630331         6.00
  H  19      1.90167882   -5.88595898   -0.45868655         1.00
  O  20      6.48222744   -4.45661423    0.14832128         8.00
  C  21      5.31683039   -0.17582704   -0.08743654         6.00
  C  22      7.27341909    0.69800303    1.44819384         6.00
  C  23      7.93022344    3.23366985    1.45556857         6.00
  C  24      6.67957052    4.91926241   -0.12090069         6.00
  C  25      4.76538705    4.05642689   -1.69401984         6.00
  C  26      4.07407410    1.52708680   -1.66873427         6.00
  H  27      8.26708748   -0.60565970    2.67180035         1.00
  H  28      9.42596491    3.89349255    2.68424218         1.00
  H  29      7.20177422    6.89679382   -0.12985184         1.00
  H  30      3.80395388    5.35536875   -2.94734890         1.00
  H  31      2.58534575    0.88505317   -2.90951263         1.00
 
 center of mass : 
        0.0000000000        0.0000000000        0.0000000000
 
     *** coordinates shifted to center of mass ****
 
 new coordinates:
atom  #          x             y             z            charge          mass
  N   1     -8.06333967    1.55034947    0.27687155         7.00      14.006700
  C   2     -8.38483774   -0.97450815    0.03483255         6.00      12.011000
  C   3     -6.39374407   -2.58423187   -0.11109585         6.00      12.011000
  C   4     -3.86189559   -1.68095533   -0.02633584         6.00      12.011000
  C   5     -3.61045240    0.99140645    0.23329206         6.00      12.011000
  C   6     -5.68986942    2.49061337    0.36637816         6.00      12.011000
  H   7    -10.31522276   -1.63802616   -0.03067768         1.00       1.007900
  H   8     -6.74733086   -4.58754260   -0.29306367         1.00       1.007900
  N   9     -2.00628838   -3.36885463   -0.19518884         7.00      14.006700
  H  10     -1.77065492    1.86461244    0.33073683         1.00       1.007900
  H  11     -5.53380705    4.51847099    0.55609083         1.00       1.007900
  C  12    -10.24317816    3.23522962    0.29319216         6.00      12.011000
  H  13     -9.78701707    4.93904194    1.34261581         1.00       1.007900
  H  14    -10.77430061    3.74406651   -1.62805863         1.00       1.007900
  H  15    -11.82556634    2.30150724    1.20880390         1.00       1.007900
  N  16      0.27245037   -2.32403533   -0.09228635         7.00      14.006700
  C  17      2.15760992   -3.84894278   -0.26516040         6.00      12.011000
  C  18      4.75488066   -2.93927105   -0.07630331         6.00      12.011000
  H  19      1.90167882   -5.88595898   -0.45868655         1.00       1.007900
  O  20      6.48222744   -4.45661423    0.14832128         8.00      15.999400
  C  21      5.31683039   -0.17582704   -0.08743654         6.00      12.011000
  C  22      7.27341909    0.69800303    1.44819384         6.00      12.011000
  C  23      7.93022344    3.23366985    1.45556857         6.00      12.011000
  C  24      6.67957052    4.91926241   -0.12090069         6.00      12.011000
  C  25      4.76538705    4.05642689   -1.69401984         6.00      12.011000
  C  26      4.07407409    1.52708680   -1.66873427         6.00      12.011000
  H  27      8.26708748   -0.60565970    2.67180035         1.00       1.007900
  H  28      9.42596491    3.89349255    2.68424218         1.00       1.007900
  H  29      7.20177422    6.89679382   -0.12985184         1.00       1.007900
  H  30      3.80395388    5.35536875   -2.94734890         1.00       1.007900
  H  31      2.58534575    0.88505317   -2.90951263         1.00       1.007900

 # atoms          =  31
 # mos            = 636
 # primitive  aos =1022
 # contracted aos = 726


______________________________________________________________________

                    C I - I N P U T 
______________________________________________________________________


 reading <oneint>
 # mos in ci  :         636
 # el  in ci  :         126
 # states     :          12


______________________________________________________________________

                    I N T G E R A L  S E C T I O N
______________________________________________________________________


memory needed for primitive int data:  27 Mb


______________________________________________________________________

                    M O   C H E C K 
______________________________________________________________________


 largest deviation from orthonormality    2.69306226187952     


______________________________________________________________________

                    S C F - M O   D A T A 
______________________________________________________________________


 W A R N I N G : these data are wrong, if NOs are used!
memory needed for ao data:   6 Mb

     center of nuclear charge   -0.0927    0.0851    0.0016


     kinetic energy                      777.004926


               zeroth moment

  <x^0> el/nuc/tot =    -125.855081     126.000000       0.144919

               first moment

  <x^1> el/nuc/tot =       5.931099     -11.682412      -5.751313
  <y^1> el/nuc/tot =      -6.863722      10.718296       3.854574
  <z^1> el/nuc/tot =      -0.143877       0.198258       0.054381

  <r^1> el/nuc/tot =       9.072449      15.855596       6.923749

     <r^1> tot (debye)=      17.598784

               second moment

  <x^2> el/nuc/tot =   -4822.313047    4781.285425     -41.027622
  <y^2> el/nuc/tot =   -1221.500488    1144.622072     -76.878417
  <z^2> el/nuc/tot =    -179.048638     100.727329     -78.321308

  <r^2> el/nuc/tot =   -6222.862173    6026.634826    -196.227347

               expectation values of mos/nos

nr nr(file/ci)   mo-occ   eps        <x,y,z>       <x^2,y^2,z^2>  <r^2>-<r>^2

  1   1   1  2.000  -19.6663  -6.5   4.5  -0.1 -42.0 -19.9   0.0     0.05
  2   2   2  2.000  -14.8827   8.1  -1.6  -0.3 -65.0  -2.4  -0.1     0.07
  3   3   3  2.000  -14.8387  -0.3   2.3   0.1  -0.1  -5.4   0.0     0.07
  4   4   4  2.000  -14.7988   2.0   3.4   0.2  -4.0 -11.4  -0.1     0.07
  5   5   5  2.000  -10.6784  -4.8   2.9   0.1 -22.6  -8.7   0.0     0.10
  6   6   6  2.000  -10.6493   5.7  -2.5  -0.4 -32.4  -6.2  -0.2     0.10
  7   7   7  2.000  -10.6482   8.4   1.0   0.0 -70.3  -1.0   0.0     0.10
  8   8   8  2.000  -10.6440   3.9   1.7   0.0 -14.9  -2.9   0.0     0.10
  9   9   9  2.000  -10.6232  10.2  -3.2  -0.3-105.0 -10.5  -0.1     0.10
 10  10  10  2.000  -10.6052  -2.2   3.8   0.3  -4.7 -14.8  -0.1     0.10
 11  11  11  2.000  -10.5983  -5.3   0.2   0.1 -28.4  -0.1  -0.1     0.16
 12  12  12  2.000  -10.5944   6.4   2.6   0.1 -40.9  -6.7   0.0     0.10
 13  13  13  2.000  -10.5937   3.6  -1.0  -0.2 -13.1  -1.0  -0.1     0.10
 14  14  14  2.000  -10.5926  -4.1  -1.5   1.6 -17.2  -2.5  -2.8     0.44
 15  15  15  2.000  -10.5923  -7.2  -0.7  -1.4 -52.5  -0.7  -2.1     0.47
 16  16  16  2.000  -10.5914  -6.7  -4.9   0.1 -44.6 -23.8  -0.1     0.38
 17  17  17  2.000  -10.5880  -7.7  -3.3  -1.2 -60.2 -10.9  -2.2     1.42
 18  18  18  2.000  -10.5878  -5.0  -4.0   1.5 -25.4 -16.2  -2.8     1.35
 19  19  19  2.000   -1.1831  -5.8   3.9  -0.1 -35.3 -16.3  -0.5     2.76
 20  20  20  2.000   -1.1469   5.7  -0.1  -0.1 -44.7  -4.8  -0.7    17.19
 21  21  21  2.000   -1.1381   2.7   1.6   0.0 -21.0  -7.3  -0.6    18.93
 22  22  22  2.000   -0.9889  -3.4  -0.7   0.1 -30.5  -7.7  -1.5    27.70
 23  23  23  2.000   -0.9804   0.1   0.4   0.0 -25.8  -7.5  -1.1    34.26
 24  24  24  2.000   -0.9118   3.2   0.5   0.0 -36.1  -7.6  -0.8    33.85
 25  25  25  2.000   -0.9048   6.4  -0.3  -0.2 -45.2  -4.8  -0.8     9.55
 26  26  26  2.000   -0.8751  -4.6  -1.7   0.1 -37.9 -11.6  -1.3    26.86
 27  27  27  2.000   -0.8629  -5.9  -2.3   0.1 -39.8  -8.0  -3.7    11.05
 28  28  28  2.000   -0.8230   5.8  -0.9  -0.1 -64.3  -9.5  -1.0    40.42
 29  29  29  2.000   -0.7740   1.6   0.5   0.0 -36.0  -9.2  -0.9    43.15
 30  30  30  2.000   -0.7567   4.6   0.1  -0.1 -43.4  -7.2  -0.8    29.83
 31  31  31  2.000   -0.7209  -2.0  -0.7   0.1 -37.5 -11.1  -1.8    45.86
 32  32  32  2.000   -0.7028  -4.7  -1.9   0.1 -39.3 -10.4  -3.1    27.54
 33  33  33  2.000   -0.6905   0.1   0.4   0.0 -32.3 -10.9  -1.4    44.38
 34  34  34  2.000   -0.6378  -3.8  -0.2   0.1 -32.5 -10.9  -2.8    31.96
 35  35  35  2.000   -0.6258   3.7   0.5   0.0 -42.3 -10.7  -0.8    40.20
 36  36  36  2.000   -0.6108   4.4  -0.3  -0.1 -44.4  -6.5  -0.9    32.33
 37  37  37  2.000   -0.5832   0.8   0.7   0.0 -34.8 -14.6  -1.2    49.38
 38  38  38  2.000   -0.5785  -2.0  -0.4   0.0 -43.4 -15.9  -1.7    56.90
 39  39  39  2.000   -0.5564   6.4  -1.3  -0.1 -67.6  -8.1  -1.9    35.34
 40  40  40  2.000   -0.5538   3.0  -0.2   0.0 -51.0  -9.4  -1.5    53.22
 41  41  41  2.000   -0.5399   1.4  -0.6  -0.1 -32.7 -10.2  -1.2    41.64
 42  42  42  2.000   -0.5363  -4.3  -0.7   0.2 -37.4 -13.4  -2.7    34.41
 43  43  43  2.000   -0.5268   4.2  -0.4  -0.1 -48.4  -9.0  -1.3    41.02
 44  44  44  2.000   -0.5170  -3.2   0.8   0.0 -32.7 -12.7  -1.9    36.60
 45  45  45  2.000   -0.5071  -4.9  -0.3   0.0 -41.1 -14.8  -2.3    33.63
 46  46  46  2.000   -0.4997  -3.7  -0.7   0.1 -33.6 -10.2  -3.8    33.07
 47  47  47  2.000   -0.4907   0.9  -0.1  -0.1 -41.7  -9.4  -2.5    52.82
 48  48  48  2.000   -0.4876   3.6  -0.1   0.0 -45.9 -10.6  -1.5    44.72
 49  49  49  2.000   -0.4763   8.7  -1.6  -0.5 -86.1 -12.0  -1.0    21.22
 50  50  50  2.000   -0.4680  -1.1   1.1   0.1 -43.0 -10.9  -2.0    53.63
 51  51  51  2.000   -0.4480   3.8   0.5   0.0 -36.9  -9.2  -1.1    32.51
 52  52  52  2.000   -0.4454   2.7  -0.3   0.0 -48.2  -9.8  -1.9    52.50
 53  53  53  2.000   -0.4333  -1.8  -1.0   0.0 -34.3 -14.6  -1.6    46.48
 54  54  54  2.000   -0.4287  -5.1  -1.0   0.1 -39.4 -12.4  -2.6    27.69
 55  55  55  2.000   -0.4212  -2.6   0.0   0.0 -31.3 -14.5  -1.8    40.86
 56  56  56  2.000   -0.4099  -5.2  -1.6   0.2 -37.8 -11.1  -4.1    23.89
 57  57  57  2.000   -0.3589   2.9   1.4   0.0 -30.3  -7.7  -2.0    29.66
 58  58  58  2.000   -0.3378  -5.3   3.3   0.0 -34.2 -16.3  -0.8    12.73
 59  59  59  2.000   -0.3337   6.0  -0.1  -0.1 -40.0  -4.5  -2.3    10.70
 60  60  60  2.000   -0.3103  -3.2  -0.1   0.1 -25.8 -11.1  -2.0    28.81
 61  61  61  2.000   -0.3019  -6.0  -2.1   0.1 -38.9 -10.5  -3.5    12.94
 62  62  62  2.000   -0.2928  -2.1   0.9   0.1 -19.5 -11.0  -1.6    27.08
 63  63  63  2.000   -0.2451   2.2   2.0   0.1 -23.2  -9.9  -2.0    26.39
 64  64  64  0.000   -0.0430  -0.6   1.7   0.0 -28.5  -9.6  -2.3    37.29
 65  65  65  0.000    0.0094  -2.2  -0.7   0.1 -38.4 -10.5  -3.1    47.01
 66  66  66  0.000    0.0137   5.4  -0.4  -0.1 -35.5  -7.0  -3.0    16.16
 67  67  67  0.000    0.0277  -5.8  -2.3   0.1 -40.9 -10.1  -5.0    17.30
 68  68  68  0.000    0.0476   1.0   0.9   0.1 -34.7  -9.6  -2.9    45.23


______________________________________________________________________

                     T - D E N S I T Y - O U T P U T 
______________________________________________________________________


________________________________________________________________________________


transition 1a  - 2a    excitation E (au/eV/cm-1)     0.113642    3.0924   24941.6

                        ex          ey          ez              tot (deb/au)
dipole (L)        -1.7578924   0.3010747   0.1378616   4.5467945   1.7888089
dipole (V)        -1.7563174   0.2871064   0.1337788   4.5362247   1.7846505

            osc.str. (L)       0.2424249

            osc.str. (V)       0.2412991

            osc.str. (Mixed)   0.2418539

                        mx          my          mz              tot (au)
angular             0.401795    0.050051   -1.036570    1.112844

            rotatory strength (L) (10-40 cgs)   -196.6333

            rotatory strength (V) (10-40 cgs)   -195.6513

            rotatory strength (M) (10-40 cgs)   -196.1011

angle between mu(L)/mu(V)   0.5  mu(L)/m 114.77   mu(V)/m 114.70

                                     exx         eyy         ezz
quadrupol (L)    (au)             3.4565     -2.0664     -0.0060
                                     exy         exz         eyz
quadrupol (L)    (au)            -0.0798      0.0184      0.1479

________________________________________________________________________________


transition 1a  - 3a    excitation E (au/eV/cm-1)     0.115033    3.1302   25246.9

                        ex          ey          ez              tot (deb/au)
dipole (L)         3.0148690  -0.7844369  -0.0408922   7.9190221   3.1155174
dipole (V)         2.9608939  -0.7159348  -0.0557692   7.7441792   3.0467303

            osc.str. (L)       0.7443761

            osc.str. (V)       0.7118690

            osc.str. (Mixed)   0.7278224

                        mx          my          mz              tot (au)
angular             0.245002   -0.052129    1.635655    1.654724

            rotatory strength (L) (10-40 cgs)    167.9944

            rotatory strength (V) (10-40 cgs)    158.2992

            rotatory strength (M) (10-40 cgs)    161.8467

angle between mu(L)/mu(V)   1.0  mu(L)/m  82.05   mu(V)/m  82.35

                                     exx         eyy         ezz
quadrupol (L)    (au)            -6.1949      3.2887      0.0958
                                     exy         exz         eyz
quadrupol (L)    (au)            -1.6812      0.1229     -0.0163

________________________________________________________________________________


transition 1a  - 4a    excitation E (au/eV/cm-1)     0.135575    3.6892   29755.4

                        ex          ey          ez              tot (deb/au)
dipole (L)         0.0492028   0.1816071   0.0430976   0.4906362   0.1930270
dipole (V)         0.0673489   0.1660711   0.0167740   0.4575016   0.1799912

            osc.str. (L)       0.0033676

            osc.str. (V)       0.0029281

            osc.str. (Mixed)   0.0030908

                        mx          my          mz              tot (au)
angular             0.669219   -0.488853    0.061930    0.831064

            rotatory strength (L) (10-40 cgs)    -12.5368

            rotatory strength (V) (10-40 cgs)     -8.2681

            rotatory strength (M) (10-40 cgs)     -8.7274

angle between mu(L)/mu(V)  10.2  mu(L)/m 109.36   mu(V)/m 103.56

                                     exx         eyy         ezz
quadrupol (L)    (au)             0.3648     -0.0317      0.1077
                                     exy         exz         eyz
quadrupol (L)    (au)             1.3861      0.4281      0.3815

________________________________________________________________________________


transition 1a  - 5a    excitation E (au/eV/cm-1)     0.155707    4.2370   34173.7

                        ex          ey          ez              tot (deb/au)
dipole (L)        -0.5567852  -0.1011654  -0.0225002   1.4395441   0.5663483
dipole (V)        -0.5861658  -0.1179834  -0.0312563   1.5218727   0.5987382

            osc.str. (L)       0.0332953

            osc.str. (V)       0.0372126

            osc.str. (Mixed)   0.0351905

                        mx          my          mz              tot (au)
angular             0.017533   -0.116142    1.015122    1.021895

            rotatory strength (L) (10-40 cgs)     -4.9156

            rotatory strength (V) (10-40 cgs)     -6.6719

            rotatory strength (M) (10-40 cgs)     -6.3094

angle between mu(L)/mu(V)   1.3  mu(L)/m  92.06   mu(V)/m  92.65

                                     exx         eyy         ezz
quadrupol (L)    (au)             2.3131      1.0305     -0.0349
                                     exy         exz         eyz
quadrupol (L)    (au)             0.2104     -0.0529      0.0982

________________________________________________________________________________


transition 1a  - 6a    excitation E (au/eV/cm-1)     0.166765    4.5379   36600.7

                        ex          ey          ez              tot (deb/au)
dipole (L)        -0.1941456   0.0109619  -0.2488060   0.8026500   0.3157801
dipole (V)        -0.1694117   0.0084164  -0.2835748   0.8398940   0.3304328

            osc.str. (L)       0.0110862

            osc.str. (V)       0.0121389

            osc.str. (Mixed)   0.0115110

                        mx          my          mz              tot (au)
angular            -0.071235    0.193784    0.344912    0.401984

            rotatory strength (L) (10-40 cgs)    -16.4686

            rotatory strength (V) (10-40 cgs)    -19.8271

            rotatory strength (M) (10-40 cgs)    -18.8015

angle between mu(L)/mu(V)   7.1  mu(L)/m 123.39   mu(V)/m 129.29

                                     exx         eyy         ezz
quadrupol (L)    (au)            -4.1519      0.6401      0.0604
                                     exy         exz         eyz
quadrupol (L)    (au)             0.5461     -1.4585     -0.3594

________________________________________________________________________________


transition 1a  - 7a    excitation E (au/eV/cm-1)     0.169831    4.6213   37273.5

                        ex          ey          ez              tot (deb/au)
dipole (L)        -0.5368782   1.0930341   0.0403081   3.0970208   1.2184361
dipole (V)        -0.6139963   0.9624049   0.0367406   2.9031812   1.1421753

            osc.str. (L)       0.1680854

            osc.str. (V)       0.1477032

            osc.str. (Mixed)   0.1565909

                        mx          my          mz              tot (au)
angular            -0.066553    0.051076   -0.414485    0.422890

            rotatory strength (L) (10-40 cgs)     17.6449

            rotatory strength (V) (10-40 cgs)     17.6305

            rotatory strength (M) (10-40 cgs)     18.6914

angle between mu(L)/mu(V)   6.4  mu(L)/m  81.65   mu(V)/m  81.09

                                     exx         eyy         ezz
quadrupol (L)    (au)            10.7651     -1.8620      0.2199
                                     exy         exz         eyz
quadrupol (L)    (au)            -1.4454     -0.2721     -0.3602

________________________________________________________________________________


transition 1a  - 8a    excitation E (au/eV/cm-1)     0.174880    4.7587   38381.7

                        ex          ey          ez              tot (deb/au)
dipole (L)        -0.0272309   1.0984798   0.0190640   2.7933942   1.0989827
dipole (V)         0.0181522   0.9549718   0.0042424   2.4278097   0.9551537

            osc.str. (L)       0.1408090

            osc.str. (V)       0.1063642

            osc.str. (Mixed)   0.1222532

                        mx          my          mz              tot (au)
angular             0.038378    0.085412    0.653363    0.660039

            rotatory strength (L) (10-40 cgs)     24.8069

            rotatory strength (V) (10-40 cgs)     20.0452

            rotatory strength (M) (10-40 cgs)     23.0397

angle between mu(L)/mu(V)   2.6  mu(L)/m  81.66   mu(V)/m  82.25

                                     exx         eyy         ezz
quadrupol (L)    (au)             1.7167      0.2560      0.2089
                                     exy         exz         eyz
quadrupol (L)    (au)             7.2309      0.0172      0.0876

________________________________________________________________________________


transition 1a  - 9a    excitation E (au/eV/cm-1)     0.179812    4.8929   39464.2

                        ex          ey          ez              tot (deb/au)
dipole (L)         0.0392767   0.0300363   0.1057798   0.2967947   0.1167656
dipole (V)         0.0279723   0.0311481   0.0846348   0.2400044   0.0944230

            osc.str. (L)       0.0016344

            osc.str. (V)       0.0010688

            osc.str. (Mixed)   0.0013170

                        mx          my          mz              tot (au)
angular            -0.546438    0.095529    0.052781    0.557231

            rotatory strength (L) (10-40 cgs)     -3.0668

            rotatory strength (V) (10-40 cgs)     -1.8487

            rotatory strength (M) (10-40 cgs)     -2.2782

angle between mu(L)/mu(V)   4.8  mu(L)/m 101.53   mu(V)/m  98.57

                                     exx         eyy         ezz
quadrupol (L)    (au)             0.4292      0.3198     -0.1139
                                     exy         exz         eyz
quadrupol (L)    (au)             0.2365     -0.3194     -0.6897

________________________________________________________________________________


transition 1a  - 10a   excitation E (au/eV/cm-1)     0.187608    5.1051   41175.2

                        ex          ey          ez              tot (deb/au)
dipole (L)         0.2038162   0.2164301   0.0257590   0.7584902   0.2984067
dipole (V)         0.1592757   0.1925051   0.0010316   0.6350841   0.2498560

            osc.str. (L)       0.0111372

            osc.str. (V)       0.0078080

            osc.str. (Mixed)   0.0092745

                        mx          my          mz              tot (au)
angular            -0.273756    0.034137    0.246228    0.369778

            rotatory strength (L) (10-40 cgs)     -9.9160

            rotatory strength (V) (10-40 cgs)     -8.6695

            rotatory strength (M) (10-40 cgs)    -10.2978

angle between mu(L)/mu(V)   6.0  mu(L)/m 112.41   mu(V)/m 113.46

                                     exx         eyy         ezz
quadrupol (L)    (au)            -1.1676      0.9584      0.0261
                                     exy         exz         eyz
quadrupol (L)    (au)             0.4438     -0.1402     -0.2156

________________________________________________________________________________


transition 1a  - 11a   excitation E (au/eV/cm-1)     0.188458    5.1282   41361.8

                        ex          ey          ez              tot (deb/au)
dipole (L)        -0.2916471  -0.2136620   0.0195057   0.9202929   0.3620635
dipole (V)        -0.2142848  -0.1882999   0.0089696   0.7254390   0.2854037

            osc.str. (L)       0.0164700

            osc.str. (V)       0.0102339

            osc.str. (Mixed)   0.0129286

                        mx          my          mz              tot (au)
angular            -0.168194    0.025492   -0.116918    0.206420

            rotatory strength (L) (10-40 cgs)      9.7418

            rotatory strength (V) (10-40 cgs)      7.1173

            rotatory strength (M) (10-40 cgs)      8.9913

angle between mu(L)/mu(V)   5.2  mu(L)/m  56.43   mu(V)/m  59.17

                                     exx         eyy         ezz
quadrupol (L)    (au)             1.7572     -0.6887      0.0253
                                     exy         exz         eyz
quadrupol (L)    (au)             0.1732     -0.0127     -0.0064

________________________________________________________________________________


transition 1a  - 12a   excitation E (au/eV/cm-1)     0.193321    5.2605   42429.1

                        ex          ey          ez              tot (deb/au)
dipole (L)         0.8622578   0.4796312   0.0733844   2.5148666   0.9894038
dipole (V)         0.7367160   0.3417113   0.0591940   2.0696886   0.8142610

            osc.str. (L)       0.1261639

            osc.str. (V)       0.0854506

            osc.str. (Mixed)   0.1035529

                        mx          my          mz              tot (au)
angular            -0.011799    0.057551   -0.618578    0.621361

            rotatory strength (L) (10-40 cgs)     -6.5920

            rotatory strength (V) (10-40 cgs)     -6.0447

            rotatory strength (M) (10-40 cgs)     -7.3253

angle between mu(L)/mu(V)   4.2  mu(L)/m  92.61   mu(V)/m  92.91

                                     exx         eyy         ezz
quadrupol (L)    (au)            -7.9425      0.7558      0.0967
                                     exy         exz         eyz
quadrupol (L)    (au)            -4.8514     -0.2097      0.2145


______________________________________________________________________

                     D E N S I T Y - O U T P U T 
______________________________________________________________________


________________________________________________________________________________


state 1a         energy  -780.603485

                        ex          ey          ez              tot (deb/au)
dipole moment     -5.7613858   3.7876167   0.0510071  17.5259292   6.8950858

                        x^2         y^2        z^2          tot (au)
second moment       -41.2704    -76.7135    -78.3369   -196.3208

________________________________________________________________________________


state 2a         energy  -780.489843

                        ex          ey          ez              tot (deb/au)
dipole moment     -6.7156252   3.4555662  -0.0519033  19.1974490   7.5526985

                        x^2         y^2        z^2          tot (au)
second moment       -48.7625    -75.1544    -79.2635   -203.1804

________________________________________________________________________________


state 3a         energy  -780.488452

                        ex          ey          ez              tot (deb/au)
dipole moment     -7.3797336   3.4962499   0.1239069  20.7588332   8.1669813

                        x^2         y^2        z^2          tot (au)
second moment       -45.9440    -76.1479    -78.9559   -201.0478

________________________________________________________________________________


state 4a         energy  -780.467910

                        ex          ey          ez              tot (deb/au)
dipole moment     -3.7635944   2.9458292   0.0821074  12.1500417   4.7800935

                        x^2         y^2        z^2          tot (au)
second moment       -36.7698    -72.0082    -79.7222   -188.5003

________________________________________________________________________________


state 5a         energy  -780.447779

                        ex          ey          ez              tot (deb/au)
dipole moment     -3.7796544   2.6764484  -0.0740980  11.7734063   4.6319169

                        x^2         y^2        z^2          tot (au)
second moment       -47.6178    -73.9999    -79.0647   -200.6824

________________________________________________________________________________


state 6a         energy  -780.436720

                        ex          ey          ez              tot (deb/au)
dipole moment     -3.6717192   5.4033292  -0.0070619  16.6050831   6.5328047

                        x^2         y^2        z^2          tot (au)
second moment       -38.2008    -78.4296    -77.4491   -194.0795

________________________________________________________________________________


state 7a         energy  -780.433655

                        ex          ey          ez              tot (deb/au)
dipole moment     -7.5563856   2.6048889   0.0474533  20.3163867   7.9929132

                        x^2         y^2        z^2          tot (au)
second moment       -48.1851    -76.2214    -79.0192   -203.4256

________________________________________________________________________________


state 8a         energy  -780.428605

                        ex          ey          ez              tot (deb/au)
dipole moment     -2.4722257   6.1352761  -0.0044550  16.8131054   6.6146453

                        x^2         y^2        z^2          tot (au)
second moment       -36.7031    -75.3273    -78.3753   -190.4057

________________________________________________________________________________


state 9a         energy  -780.423673

                        ex          ey          ez              tot (deb/au)
dipole moment     -3.4942137   1.9719253  -0.1139321  10.2024063   4.0138509

                        x^2         y^2        z^2          tot (au)
second moment       -55.3280    -72.3972    -79.9694   -207.6946

________________________________________________________________________________


state 10a        energy  -780.415877

                        ex          ey          ez              tot (deb/au)
dipole moment     -5.9474709   2.5063358   0.0076145  16.4047912   6.4540055

                        x^2         y^2        z^2          tot (au)
second moment       -55.5202    -73.8075    -79.8916   -209.2194

________________________________________________________________________________


state 11a        energy  -780.415027

                        ex          ey          ez              tot (deb/au)
dipole moment     -7.1400047   2.7541654   0.0704776  19.4526699   7.6531080

                        x^2         y^2        z^2          tot (au)
second moment       -50.7303    -75.4656    -79.6123   -205.8082

________________________________________________________________________________


state 12a        energy  -780.410164

                        ex          ey          ez              tot (deb/au)
dipole moment     -8.7267470   3.9164253   0.1079542  24.3145664   9.5658849

                        x^2         y^2        z^2          tot (au)
second moment       -40.0226    -78.2565    -78.7111   -196.9901


________________________________________________________________________________
________________________________________________________________________________
                    (excited) state summary (sorted)
________________________________________________________________________________
________________________________________________________________________________
state/transition  delta E (eV/nm/kK)   f(L)     R(L)    r^1   r^2   r^2-r^2(GS)

 1  1a                                                  17.53  -392.5     0.0
 2  1a  ->2a     3.09   401.  24.94   0.24242 -196.63   19.20  -399.4    -6.9
 3  1a  ->3a     3.13   396.  25.25   0.74438  167.99   20.76  -397.3    -4.7
 4  1a  ->4a     3.69   336.  29.76   0.00337  -12.54   12.15  -384.7     7.8
 5  1a  ->5a     4.24   293.  34.17   0.03330   -4.92   11.77  -396.9    -4.4
 6  1a  ->6a     4.54   273.  36.60   0.01109  -16.47   16.61  -390.3     2.2
 7  1a  ->7a     4.62   268.  37.27   0.16809   17.64   20.32  -399.7    -7.1
 8  1a  ->8a     4.76   261.  38.38   0.14081   24.81   16.81  -386.6     5.9
 9  1a  ->9a     4.89   253.  39.46   0.00163   -3.07   10.20  -403.9   -11.4
10  1a  ->10a    5.11   243.  41.18   0.01114   -9.92   16.40  -405.4   -12.9
11  1a  ->11a    5.13   242.  41.36   0.01647    9.74   19.45  -402.0    -9.5
12  1a  ->12a    5.26   236.  42.43   0.12616   -6.59   24.31  -393.2    -0.7
________________________________________________________________________________
________________________________________________________________________________
dipolmoment r^1 in Debye, second moment r^2 in bohr^2
expectation values are given for the final state
 
cpu for     proper    5.6 s
