# Supplementary material for: Photovermellogens: Minimalistic Pyridinium-Based Acylhydrazones with Photoswitchable Basicity for Operation in Aqueous Media
Source: J Org Chem. 2026 May 4;91(19):6559–65. doi: 10.1021/acs.joc.5c02962 (PMC13185115; doi:10.1021/acs.joc.5c02962)
Supplement: Supplementary file 3 [file jo5c02962_si_003.zip › spectra/anti_epa/dftmrci/orca.out]

                                 *****************
                                 * O   R   C   A *
                                 *****************

                                            #,                                       
                                            ###                                      
                                            ####                                     
                                            #####                                    
                                            ######                                   
                                           ########,                                 
                                     ,,################,,,,,                         
                               ,,#################################,,                 
                          ,,##########################################,,             
                       ,#########################################, ''#####,          
                    ,#############################################,,   '####,        
                  ,##################################################,,,,####,       
                ,###########''''           ''''###############################       
              ,#####''   ,,,,##########,,,,          '''####'''          '####       
            ,##' ,,,,###########################,,,                        '##       
           ' ,,###''''                  '''############,,,                           
         ,,##''                                '''############,,,,        ,,,,,,###''
      ,#''                                            '''#######################'''  
     '                                                          ''''####''''         
             ,#######,   #######,   ,#######,      ##                                
            ,#'     '#,  ##    ##  ,#'     '#,    #''#        ,####,   ,####,        
            ##       ##  ##   ,#'  ##            #'  '#       #'       #'  '#        
            ##       ##  #######   ##           ,######,      #####,   #    #        
            '#,     ,#'  ##    ##  '#,     ,#' ,#      #,     #,   #   #,  ,#        
             '#######'   ##     ##  '#######'  #'      '#     '####' # '####'        


                #########################################################
                #                        -***-                          #
                #          Department of theory and spectroscopy        #
                #                                                       #
                #                      Frank Neese                      #
                #                                                       #
                #     Directorship, Architecture, Infrastructure        #
                #                    SHARK, DRIVERS                     #
                #        Core code/Algorithms in most modules           #
                #                                                       #
                #        Max Planck Institute fuer Kohlenforschung      #
                #                Kaiser Wilhelm Platz 1                 #
                #                 D-45470 Muelheim/Ruhr                 #
                #                      Germany                          #
                #                                                       #
                #                  All rights reserved                  #
                #                        -***-                          #
                #########################################################


                         Program Version 6.0.1  -  RELEASE   -


 With contributions from (in alphabetic order):
[Max-Planck-Institut fuer Kohlenforschung]                               
  Daniel Aravena         : Magnetic Suceptibility                        
  Michael Atanasov       : Ab Initio Ligand Field Theory (pilot matlab implementation)
  Alexander A. Auer      : GIAO ZORA, VPT2 properties, NMR spectrum      
  Ute Becker             : All parallelization in ORCA, NUMFREQ, NUMCALC 
  Giovanni Bistoni       : ED, misc. LED, open-shell LED, HFLD           
  Martin Brehm           : Molecular dynamics                            
  Dmytro Bykov           : pre 5.0 version of the SCF Hessian            
  Marcos Casanova-Páez   : Triplet and SCS-CIS(D). UHF-(DLPNO)-IP/EA/STEOM-CCSD. UHF-CVS-IP/STEOM-CCSD   
  Vijay G. Chilkuri      : MRCI spin determinant printing, contributions to CSF-ICE 
  Pauline Colinet        : FMM embedding                                 
  Dipayan Datta          : RHF DLPNO-CCSD density                        
  Achintya Kumar Dutta   : EOM-CC, STEOM-CC                              
  Nicolas Foglia         : Exact transition moments, OPA infrastructure, MCD improvements    
  Dmitry Ganyushin       : Spin-Orbit,Spin-Spin,Magnetic field MRCI      
  Miquel Garcia-Rates    : C-PCM and meta-GGA Hessian, CCSD/C-PCM, Gaussian charge scheme 
  Tiago L. C. Gouveia    : GS-ROHF, GS-ROCIS                             
  Yang Guo               : DLPNO-NEVPT2, F12-NEVPT2, CIM, IAO-localization        
  Andreas Hansen         : Spin unrestricted coupled pair/coupled cluster methods 
  Ingolf Harden          : AUTO-CI MPn and infrastructure                
  Benjamin Helmich-Paris : MC-RPA, TRAH-(SCF,CASSCF), AVAS, COSX integrals, SCF dyn. polar. 
  Lee Huntington         : MR-EOM, pCC                                   
  Robert Izsak           : Overlap fitted RIJCOSX, COSX-SCS-MP3, EOM     
  Riya Kayal             : Wick's Theorem for AUTO-CI, AUTO-CI UHF-CCSDT 
  Emily Kempfer          : AUTO-CI, RHF CISDT and CCSDT                  
  Christian Kollmar      : KDIIS, OOCD, Brueckner-CCSD(T), CCSD density, CASPT2, CASPT2-K, improved NEVPT2 
  Axel Koslowski         : Symmetry handling                             
  Simone Kossmann        : meta-GGA functionals, TD-DFT gradient, OOMP2, (MP2 Hessian; deprecated post 5.0) 
  Lucas Lang             : DCDCAS                                        
  Marvin Lechner         : AUTO-CI (C++ implementation), FIC-MRCC        
  Spencer Leger          : CASSCF response                               
  Dagmar Lenk            : GEPOL surface, SMD, ORCA-2-JSON               
  Dimitrios Liakos       : Extrapolation schemes; Compound Job, initial MDCI parallelization 
  Dimitrios Manganas     : Further ROCIS development; embedding schemes. LFT, Crystal Embedding 
  Dimitrios Pantazis     : SARC Basis sets                               
  Anastasios Papadopoulos: AUTO-CI, single reference methods and gradients 
  Taras Petrenko         : pre 6.0 DFT Hessian and TD-DFT gradient, (ASA, deprecated), ECA, 1-Electron XAS/XES, NRVS 
  Peter Pinski           : DLPNO-MP2, DLPNO-MP2 Gradient                 
  Christoph Reimann      : Effective Core Potentials                     
  Marius Retegan         : Local ZFS, SOC                                
  Christoph Riplinger    : Optimizer, TS searches, QM/MM, DLPNO-CCSD(T), (RO)-DLPNO pert. Triples 
  Michael Roemelt        : Original ROCIS implementation                 
  Masaaki Saitow         : Open-shell DLPNO-CCSD energy and density      
  Barbara Sandhoefer     : DKH picture change effects                    
  Kantharuban Sivalingam : CASSCF convergence/infrastructure, NEVPT2 and variants, FIC-MRCI 
  Bernardo de Souza      : ESD, SOC TD-DFT                               
  Georgi L. Stoychev     : AutoAux, RI-MP2 NMR, DLPNO-MP2 response, X2C  
  Van Anh Tran           : RI-MP2 g-tensors                              
  Willem Van den Heuvel  : Paramagnetic NMR                              
  Zikuan Wang            : NOTCH, Electric field optimization            
  Frank Wennmohs         : Technical directorship and infrastructure     
  Hang Xu                : AUTO-CI-Response properties                   
                                                                         
[FACCTs GmbH]                                                            
  Markus Bursch, Miquel Garcia-Rates, Christoph Riplinger, Bernardo de Souza, Georgi L. Stoychev 
                                                                 
  APM, Basis sets (HGBS, AHGBS, def-TZVP (Ac-Lr), def2-XVPD (La-Lu)), CI-OPT, improved COSX, DLPNO-Multilevel,           
  DOCKER, DRACO, updates on ESD, GOAT, IRC, LR-CPCM, MBIS, meta-GGA TD-DFT gradient, ML-optimized integration grids, 
  MM, NACMEs, nearIR, NEB, NEB-TS, NL-DFT gradient (VV10), 2- and 3-layer-ONIOM, interface openCOSMO-RS, QMMM,   
  Crystal-QMMM, SF, symmetry and pop. for TD-DFT, r2SCAN hybrids, SOLVATOR                                   
                                                                         
[Other institutions]                                                     
  V. Asgeirsson          : NEB                                           
  Christoph Bannwarth    : sTDA-DFT, sTD-DFT, PBEh-3c, B97-3c, D3        
  Sebastian Ehlert       : rSCAN, r2SCAN, r2SCAN-3c, D4, dhf basis sets  
  Marvin Friede          : D4 for Fr, Ra, Ac-Lr                          
  Lars Goerigk           : TD-DFT with DH, B97 family of functionals     
  Stefan Grimme          : VdW corrections, initial TS optimization, DFT functionals, gCP, sTDA/sTD-DF 
  Waldemar Hujo          : DFT-NL                                        
  H. Jonsson             : NEB                                           
  Holger Kruse           : gCP                                           
  Marcel Mueller         : wB97X-3c, vDZP basis set                      
  Hagen Neugebauer       : wr2SCAN                                       
  Tobias Risthaus        : range-separated hybrid DFT                    
  Lukas Wittmann         : regularized MP2, r2SCAN double-hybrids, wr2SCAN        
                                                                         
We gratefully acknowledge several colleagues who have allowed us to      
interface, adapt or use parts of their codes:                            
  Ed Valeev, F. Pavosevic, A. Kumar             : LibInt (2-el integral package), F12 methods 
  Garnet Chan, S. Sharma, J. Yang, R. Olivares  : DMRG                   
  Ulf Ekstrom                                   : XCFun DFT Library      
  Mihaly Kallay                                 : mrcc  (arbitrary order and MRCC methods)
  Frank Weinhold                                : gennbo (NPA and NBO analysis)           
  Simon Mueller                                 : openCOSMO-RS                            
  Christopher J. Cramer and Donald G. Truhlar   : smd solvation model                     
  S Lehtola, MJT Oliveira, MAL Marques          : LibXC Library                           
  Liviu Ungur et al                             : ANISO software                          


 Your calculation uses the libint2 library for the computation of 2-el integrals
 For citations please refer to: http://libint.valeyev.net

 Your ORCA version has been built with support for libXC version: 6.2.2
 For citations please refer to: https://libxc.gitlab.io

 This ORCA versions uses:
   CBLAS   interface :  Fast vector & matrix operations
   LAPACKE interface :  Fast linear algebra routines
   SCALAPACK package :  Parallel linear algebra routines
   Shared memory     :  Shared parallel matrices
   BLAS/LAPACK       :  OpenBLAS 0.3.27  USE64BITINT DYNAMIC_ARCH NO_AFFINITY SkylakeX SINGLE_THREADED
        Core in use  :  SkylakeX
   Copyright (c) 2011-2014, The OpenBLAS Project


NOTE: MaxCore=1000 MB was set to SCF,MP2,MDCI,CIPSI,MRCI and CIS
      => If you want to overwrite this, your respective input block should be placed after the MaxCore statement


***************************************
The coordinates will be read from file: coord.xyz
***************************************


================================================================================

----- Orbital basis set information -----
Your calculation utilizes the basis: def2-TZVP
   F. Weigend and R. Ahlrichs, Phys. Chem. Chem. Phys. 7, 3297 (2005).

----- AuxJ basis set information -----
Your calculation utilizes the auxiliary basis: def2/J
   F. Weigend, Phys. Chem. Chem. Phys. 8, 1057 (2006).

----- AuxC basis set information -----
Your calculation utilizes the auxiliary basis: def2-TZVP/C
  H-La, Hf-Rn : A. Hellweg, C. Hattig, S. Hofener and W. Klopper, Theor. Chem. Acc. 117, 587 (2007).
        Ce-Lu : J. Chmela and M. E. Harding, Mol. Phys. (2018).

================================================================================
                                        WARNINGS
                       Please study these warnings very carefully!
================================================================================


================================================================================
                                       INPUT FILE
================================================================================
NAME = orca.inp
|  1> ! def2-TZVP def2-TZVP/C tightscf def2/J RIJCOSX BHLYP DFTMRCI CPCM(water) 
|  2> %pal 
|  3> nprocs 12
|  4> end
|  5> %maxcore 1000
|  6> * xyzfile 0 1 coord.xyz
|  7> 
|  8>                          ****END OF INPUT****
================================================================================

                       ****************************
                       * Single Point Calculation *
                       ****************************

---------------------------------
CARTESIAN COORDINATES (ANGSTROEM)
---------------------------------
  N     -4.266936    0.820410    0.146514
  C     -4.437065   -0.515688    0.018433
  C     -3.383424   -1.367517   -0.058789
  C     -2.043627   -0.889523   -0.013936
  C     -1.910569    0.524630    0.123453
  C     -3.010949    1.317976    0.193879
  H     -5.458581   -0.866806   -0.016234
  H     -3.570534   -2.427623   -0.155083
  N     -1.061682   -1.782721   -0.103289
  H     -0.936990    0.986710    0.175018
  H     -2.928365    2.391072    0.294271
  C     -5.420456    1.712010    0.155151
  H     -5.179066    2.613628    0.710482
  H     -5.701514    1.981275   -0.861532
  H     -6.257820    1.217905    0.639671
  N      0.144175   -1.229827   -0.048836
  C      1.141758   -2.036773   -0.140317
  C      2.516174   -1.555395   -0.040378
  H      1.006325   -3.114715   -0.242726
  O      3.430247   -2.358339    0.078488
  C      2.813545   -0.093044   -0.046269
  C      3.848928    0.369367    0.766351
  C      4.196494    1.711184    0.770254
  C      3.534676    2.603162   -0.063978
  C      2.521734    2.146569   -0.896437
  C      2.155907    0.808100   -0.883056
  H      4.374754   -0.320501    1.413856
  H      4.988006    2.060348    1.420440
  H      3.811015    3.649626   -0.068715
  H      2.012966    2.833939   -1.559670
  H      1.368106    0.468350   -1.539648

----------------------------
CARTESIAN COORDINATES (A.U.)
----------------------------
  NO LB      ZA    FRAG     MASS         X           Y           Z
   0 N     7.0000    0    14.007   -8.063340    1.550349    0.276872
   1 C     6.0000    0    12.011   -8.384838   -0.974508    0.034833
   2 C     6.0000    0    12.011   -6.393744   -2.584232   -0.111096
   3 C     6.0000    0    12.011   -3.861896   -1.680955   -0.026336
   4 C     6.0000    0    12.011   -3.610452    0.991406    0.233292
   5 C     6.0000    0    12.011   -5.689869    2.490613    0.366378
   6 H     1.0000    0     1.008  -10.315223   -1.638026   -0.030678
   7 H     1.0000    0     1.008   -6.747331   -4.587543   -0.293064
   8 N     7.0000    0    14.007   -2.006288   -3.368855   -0.195189
   9 H     1.0000    0     1.008   -1.770655    1.864612    0.330737
  10 H     1.0000    0     1.008   -5.533807    4.518471    0.556091
  11 C     6.0000    0    12.011  -10.243178    3.235230    0.293192
  12 H     1.0000    0     1.008   -9.787017    4.939042    1.342616
  13 H     1.0000    0     1.008  -10.774301    3.744067   -1.628059
  14 H     1.0000    0     1.008  -11.825566    2.301507    1.208804
  15 N     7.0000    0    14.007    0.272450   -2.324035   -0.092286
  16 C     6.0000    0    12.011    2.157610   -3.848943   -0.265160
  17 C     6.0000    0    12.011    4.754881   -2.939271   -0.076303
  18 H     1.0000    0     1.008    1.901679   -5.885959   -0.458687
  19 O     8.0000    0    15.999    6.482227   -4.456614    0.148321
  20 C     6.0000    0    12.011    5.316830   -0.175827   -0.087437
  21 C     6.0000    0    12.011    7.273419    0.698003    1.448194
  22 C     6.0000    0    12.011    7.930223    3.233670    1.455569
  23 C     6.0000    0    12.011    6.679571    4.919262   -0.120901
  24 C     6.0000    0    12.011    4.765387    4.056427   -1.694020
  25 C     6.0000    0    12.011    4.074074    1.527087   -1.668734
  26 H     1.0000    0     1.008    8.267087   -0.605660    2.671800
  27 H     1.0000    0     1.008    9.425965    3.893493    2.684242
  28 H     1.0000    0     1.008    7.201774    6.896794   -0.129852
  29 H     1.0000    0     1.008    3.803954    5.355369   -2.947349
  30 H     1.0000    0     1.008    2.585346    0.885053   -2.909513

--------------------------------
INTERNAL COORDINATES (ANGSTROEM)
--------------------------------
 N      0   0   0     0.000000000000     0.00000000     0.00000000
 C      1   0   0     1.352961336305     0.00000000     0.00000000
 C      2   1   0     1.357105828996   121.84450969     0.00000000
 C      3   2   1     1.423216120587   121.21688954   359.72581935
 C      4   3   2     1.427027953531   115.06426451     0.34021144
 C      1   2   3     1.351783014059   118.92374816     0.23553806
 H      2   1   3     1.080731461227   116.27837837   179.83981067
 H      3   2   1     1.080790500432   119.09944136   179.66599779
 N      4   3   2     1.330414387197   117.85366306   180.40183580
 H      5   4   3     1.078903819298   120.87477893   179.51891605
 H      6   1   2     1.080941163840   116.08159205   179.85354301
 C      1   2   3     1.457956037286   120.33070811   176.73497194
 H     12   1   2     1.086083768767   109.56374780   153.37638325
 H     12   1   2     1.088641204664   110.48674991   273.78395627
 H     12   1   2     1.086313900690   109.53357480    34.20735800
 N      9   4   3     1.327685113556   112.83092010   180.09439319
 C     16   9   4     1.286352913643   116.11663715   180.52838373
 C     17  16   9     1.459702975704   121.22893760   182.46250962
 H     17  16   9     1.091233218427   122.01208703   359.17492908
 O     18  17  16     1.222446704092   119.61043037   168.62859412
 C     18  17  16     1.492292324754   120.69842684   350.22179700
 C     21  18  17     1.395059968520   118.06077094   143.23358276
 C     22  21  18     1.386106194521   120.57149079   178.00917240
 C     23  22  21     1.389088697153   120.03015070   358.39307988
 C     24  23  22     1.388350367960   119.77057363     0.25257021
 C     25  24  23     1.387626778978   120.25109293     0.95610371
 H     22  21  18     1.082439224385   119.84986210   356.87117407
 H     23  22  21     1.082196159435   119.82962273   178.73958127
 H     24  23  22     1.082346220716   120.12113802   180.55975126
 H     25  24  23     1.082220751998   120.10433277   180.94836954
 H     26  25  24     1.080357774301   119.32227255   180.21938812

---------------------------
INTERNAL COORDINATES (A.U.)
---------------------------
 N      0   0   0     0.000000000000     0.00000000     0.00000000
 C      1   0   0     2.556726395400     0.00000000     0.00000000
 C      2   1   0     2.564558351550   121.84450969     0.00000000
 C      3   2   1     2.689488697291   121.21688954   359.72581935
 C      4   3   2     2.696692017624   115.06426451     0.34021144
 C      1   2   3     2.554499689058   118.92374816     0.23553806
 H      2   1   3     2.042286486032   116.27837837   179.83981067
 H      3   2   1     2.042398053960   119.09944136   179.66599779
 N      4   3   2     2.514118836430   117.85366306   180.40183580
 H      5   4   3     2.038832743314   120.87477893   179.51891605
 H      6   1   2     2.042682766540   116.08159205   179.85354301
 C      1   2   3     2.755137625768   120.33070811   176.73497194
 H     12   1   2     2.052400881466   109.56374780   153.37638325
 H     12   1   2     2.057233734918   110.48674991   273.78395627
 H     12   1   2     2.052835767776   109.53357480    34.20735800
 N      9   4   3     2.508961256704   112.83092010   180.09439319
 C     16   9   4     2.430854718357   116.11663715   180.52838373
 C     17  16   9     2.758438860950   121.22893760   182.46250962
 H     17  16   9     2.062131931065   122.01208703   359.17492908
 O     18  17  16     2.310089484049   119.61043037   168.62859412
 C     18  17  16     2.820023805539   120.69842684   350.22179700
 C     21  18  17     2.636281280900   118.06077094   143.23358276
 C     22  21  18     2.619361100177   120.57149079   178.00917240
 C     23  22  21     2.624997213345   120.03015070   358.39307988
 C     24  23  22     2.623601973374   119.77057363     0.25257021
 C     25  24  23     2.622234588364   120.25109293     0.95610371
 H     22  21  18     2.045513690702   119.84986210   356.87117407
 H     23  22  21     2.045054364513   119.82962273   178.73958127
 H     24  23  22     2.045337939238   120.12113802   180.55975126
 H     25  24  23     2.045100837723   120.10433277   180.94836954
 H     26  25  24     2.041580320082   119.32227255   180.21938812

---------------------
BASIS SET INFORMATION
---------------------
There are 4 groups of distinct atoms

 Group   1 Type N   : 11s6p2d1f contracted to 5s3p2d1f pattern {62111/411/11/1}
 Group   2 Type C   : 11s6p2d1f contracted to 5s3p2d1f pattern {62111/411/11/1}
 Group   3 Type H   : 5s1p contracted to 3s1p pattern {311/1}
 Group   4 Type O   : 11s6p2d1f contracted to 5s3p2d1f pattern {62111/411/11/1}

Atom   0N    basis set group =>   1
Atom   1C    basis set group =>   2
Atom   2C    basis set group =>   2
Atom   3C    basis set group =>   2
Atom   4C    basis set group =>   2
Atom   5C    basis set group =>   2
Atom   6H    basis set group =>   3
Atom   7H    basis set group =>   3
Atom   8N    basis set group =>   1
Atom   9H    basis set group =>   3
Atom  10H    basis set group =>   3
Atom  11C    basis set group =>   2
Atom  12H    basis set group =>   3
Atom  13H    basis set group =>   3
Atom  14H    basis set group =>   3
Atom  15N    basis set group =>   1
Atom  16C    basis set group =>   2
Atom  17C    basis set group =>   2
Atom  18H    basis set group =>   3
Atom  19O    basis set group =>   4
Atom  20C    basis set group =>   2
Atom  21C    basis set group =>   2
Atom  22C    basis set group =>   2
Atom  23C    basis set group =>   2
Atom  24C    basis set group =>   2
Atom  25C    basis set group =>   2
Atom  26H    basis set group =>   3
Atom  27H    basis set group =>   3
Atom  28H    basis set group =>   3
Atom  29H    basis set group =>   3
Atom  30H    basis set group =>   3
---------------------------------
AUXILIARY/J BASIS SET INFORMATION
---------------------------------
There are 4 groups of distinct atoms

 Group   1 Type N   : 12s5p4d2f1g contracted to 6s4p3d1f1g pattern {711111/2111/211/2/1}
 Group   2 Type C   : 12s5p4d2f1g contracted to 6s4p3d1f1g pattern {711111/2111/211/2/1}
 Group   3 Type H   : 5s2p1d contracted to 3s1p1d pattern {311/2/1}
 Group   4 Type O   : 12s5p4d2f1g contracted to 6s4p3d1f1g pattern {711111/2111/211/2/1}

Atom   0N    basis set group =>   1
Atom   1C    basis set group =>   2
Atom   2C    basis set group =>   2
Atom   3C    basis set group =>   2
Atom   4C    basis set group =>   2
Atom   5C    basis set group =>   2
Atom   6H    basis set group =>   3
Atom   7H    basis set group =>   3
Atom   8N    basis set group =>   1
Atom   9H    basis set group =>   3
Atom  10H    basis set group =>   3
Atom  11C    basis set group =>   2
Atom  12H    basis set group =>   3
Atom  13H    basis set group =>   3
Atom  14H    basis set group =>   3
Atom  15N    basis set group =>   1
Atom  16C    basis set group =>   2
Atom  17C    basis set group =>   2
Atom  18H    basis set group =>   3
Atom  19O    basis set group =>   4
Atom  20C    basis set group =>   2
Atom  21C    basis set group =>   2
Atom  22C    basis set group =>   2
Atom  23C    basis set group =>   2
Atom  24C    basis set group =>   2
Atom  25C    basis set group =>   2
Atom  26H    basis set group =>   3
Atom  27H    basis set group =>   3
Atom  28H    basis set group =>   3
Atom  29H    basis set group =>   3
Atom  30H    basis set group =>   3
---------------------------------
AUXILIARY/C BASIS SET INFORMATION
---------------------------------
There are 4 groups of distinct atoms

 Group   1 Type N   : 8s6p5d3f1g contracted to 8s6p4d3f1g pattern {11111111/111111/2111/111/1}
 Group   2 Type C   : 8s6p5d3f1g contracted to 8s6p4d3f1g pattern {11111111/111111/2111/111/1}
 Group   3 Type H   : 4s3p2d contracted to 4s2p1d pattern {1111/21/2}
 Group   4 Type O   : 8s6p5d3f1g contracted to 8s6p4d3f1g pattern {11111111/111111/2111/111/1}

Atom   0N    basis set group =>   1
Atom   1C    basis set group =>   2
Atom   2C    basis set group =>   2
Atom   3C    basis set group =>   2
Atom   4C    basis set group =>   2
Atom   5C    basis set group =>   2
Atom   6H    basis set group =>   3
Atom   7H    basis set group =>   3
Atom   8N    basis set group =>   1
Atom   9H    basis set group =>   3
Atom  10H    basis set group =>   3
Atom  11C    basis set group =>   2
Atom  12H    basis set group =>   3
Atom  13H    basis set group =>   3
Atom  14H    basis set group =>   3
Atom  15N    basis set group =>   1
Atom  16C    basis set group =>   2
Atom  17C    basis set group =>   2
Atom  18H    basis set group =>   3
Atom  19O    basis set group =>   4
Atom  20C    basis set group =>   2
Atom  21C    basis set group =>   2
Atom  22C    basis set group =>   2
Atom  23C    basis set group =>   2
Atom  24C    basis set group =>   2
Atom  25C    basis set group =>   2
Atom  26H    basis set group =>   3
Atom  27H    basis set group =>   3
Atom  28H    basis set group =>   3
Atom  29H    basis set group =>   3
Atom  30H    basis set group =>   3


           ************************************************************
           *        Program running with 12 parallel MPI-processes    *
           *              working on a common directory               *
           ************************************************************
------------------------------------------------------------------------------
                             ORCA STARTUP CALCULATIONS
                           -- RI-GTO INTEGRALS CHOSEN --
------------------------------------------------------------------------------
------------------------------------------------------------------------------
                   ___                                                        
                  /   \      - P O W E R E D   B Y -                         
                 /     \                                                     
                 |  |  |   _    _      __       _____    __    __             
                 |  |  |  | |  | |    /  \     |  _  \  |  |  /  |          
                  \  \/   | |  | |   /    \    | | | |  |  | /  /          
                 / \  \   | |__| |  /  /\  \   | |_| |  |  |/  /          
                |  |  |   |  __  | /  /__\  \  |    /   |      \           
                |  |  |   | |  | | |   __   |  |    \   |  |\   \          
                \     /   | |  | | |  |  |  |  | |\  \  |  | \   \       
                 \___/    |_|  |_| |__|  |__|  |_| \__\ |__|  \__/        
                                                                              
                      - O R C A' S   B I G   F R I E N D -                    
                                      &                                       
                       - I N T E G R A L  F E E D E R -                       
                                                                              
 v1 FN, 2020, v2 2021, v3 2022-2024                                           
------------------------------------------------------------------------------


----------------------
SHARK INTEGRAL PACKAGE
----------------------

Number of atoms                             ...     31
Number of basis functions                   ...    636
Number of shells                            ...    250
Maximum angular momentum                    ...      3
Integral batch strategy                     ... SHARK/LIBINT Hybrid
RI-J (if used) integral strategy            ... SPLIT-RIJ (Revised 2003 algorithm where possible)
Printlevel                                  ...      1
Contraction scheme used                     ... SEGMENTED contraction
Prescreening option                         ... SCHWARTZ
   Thresh                                   ... 2.500e-11
   Tcut                                     ... 2.500e-12
   Tpresel                                  ... 2.500e-12 
Coulomb Range Separation                    ... NOT USED
Exchange Range Separation                   ... NOT USED
Multipole approximations                    ... NOT USED
Finite Nucleus Model                        ... NOT USED
CABS basis                                  ... NOT available
Auxiliary Coulomb fitting basis             ... AVAILABLE
   # of basis functions in Aux-J            ...   1025
   # of shells in Aux-J                     ...    335
   Maximum angular momentum in Aux-J        ...      4
Auxiliary J/K fitting basis                 ... NOT available
Auxiliary Correlation fitting basis         ... AVAILABLE
   # of basis functions in Aux-C            ...   1563
   # of shells in Aux-C                     ...    487
   Maximum angular momentum in Aux-C        ...      4
Auxiliary 'external' fitting basis          ... NOT available

Checking pre-screening integrals            ... done (  0.0 sec) Dimension = 250
Check shell pair data                       ... done (  0.0 sec)
Shell pair information
Shell pair cut-off parameter TPreSel        ...   2.5e-12
Total number of shell pairs                 ...     31375
Shell pairs after pre-screening             ...     21982
Total number of primitive shell pairs       ...     96576
Primitive shell pairs kept                  ...     46008
          la=0 lb=0:   5621 shell pairs
          la=1 lb=0:   6322 shell pairs
          la=1 lb=1:   1788 shell pairs
          la=2 lb=0:   3146 shell pairs
          la=2 lb=1:   1777 shell pairs
          la=2 lb=2:    461 shell pairs
          la=3 lb=0:   1487 shell pairs
          la=3 lb=1:    858 shell pairs
          la=3 lb=2:    417 shell pairs
          la=3 lb=3:    105 shell pairs

Calculating one electron integrals          ... done (  0.0 sec)
Calculating RI/J V-Matrix + Cholesky decomp.... done (  0.0 sec)
Calculating RI/C V-Matrix + Cholesky decomp.... done (  0.1 sec)
Calculating Nuclear repulsion               ... done (  0.0 sec) ENN=   1166.969135561869 Eh

Diagonalization of the overlap matrix:
Smallest eigenvalue                        ... 8.087e-06
Time for diagonalization                   ...    0.044 sec
Threshold for overlap eigenvalues          ... 1.000e-07
Number of eigenvalues below threshold      ... 0
Time for construction of square roots      ...    0.025 sec
Total time needed                          ...    0.072 sec

-------------------
DFT GRID GENERATION
-------------------

General Integration Accuracy     IntAcc      ... 4.388
Radial Grid Type                 RadialGrid  ... OptM3 with GC (2021)
Angular Grid (max. ang.)         AngularGrid ... 4 (Lebedev-302)
Angular grid pruning method      GridPruning ... 4 (adaptive)
Weight generation scheme         WeightScheme... mBecke (2022)
Basis function cutoff            BFCut       ... 1.0000e-11
Integration weight cutoff        WCut        ... 1.0000e-14
Partially contracted basis set               ... off
Rotationally invariant grid construction     ... off
Angular grids for H and He will be reduced by one unit

Total number of grid points                  ...   149651
Total number of batches                      ...     2356
Average number of points per batch           ...       63
Average number of grid points per atom       ...     4827

--------------------
COSX GRID GENERATION
--------------------

GRIDX 1
-------
General Integration Accuracy     IntAcc      ... 3.816
Radial Grid Type                 RadialGrid  ... OptM3 with GC (2021)
Angular Grid (max. ang.)         AngularGrid ... 1 (Lebedev-50)
Angular grid pruning method      GridPruning ... 4 (adaptive)
Weight generation scheme         WeightScheme... mBecke (2022)
Basis function cutoff            BFCut       ... 1.0000e-11
Integration weight cutoff        WCut        ... 1.0000e-14
Partially contracted basis set               ... on
Rotationally invariant grid construction     ... off
Angular grids for H and He will be reduced by one unit

Total number of grid points                  ...    19069
Total number of batches                      ...      165
Average number of points per batch           ...      115
Average number of grid points per atom       ...      615
UseSFitting                                  ... on

GRIDX 2
-------
General Integration Accuracy     IntAcc      ... 4.020
Radial Grid Type                 RadialGrid  ... OptM3 with GC (2021)
Angular Grid (max. ang.)         AngularGrid ... 2 (Lebedev-110)
Angular grid pruning method      GridPruning ... 4 (adaptive)
Weight generation scheme         WeightScheme... mBecke (2022)
Basis function cutoff            BFCut       ... 1.0000e-11
Integration weight cutoff        WCut        ... 1.0000e-14
Partially contracted basis set               ... on
Rotationally invariant grid construction     ... off
Angular grids for H and He will be reduced by one unit

Total number of grid points                  ...    41740
Total number of batches                      ...      344
Average number of points per batch           ...      121
Average number of grid points per atom       ...     1346
UseSFitting                                  ... on

GRIDX 3
-------
General Integration Accuracy     IntAcc      ... 4.338
Radial Grid Type                 RadialGrid  ... OptM3 with GC (2021)
Angular Grid (max. ang.)         AngularGrid ... 3 (Lebedev-194)
Angular grid pruning method      GridPruning ... 4 (adaptive)
Weight generation scheme         WeightScheme... mBecke (2022)
Basis function cutoff            BFCut       ... 1.0000e-11
Integration weight cutoff        WCut        ... 1.0000e-14
Partially contracted basis set               ... on
Rotationally invariant grid construction     ... off
Angular grids for H and He will be reduced by one unit

Total number of grid points                  ...    91466
Total number of batches                      ...      732
Average number of points per batch           ...      124
Average number of grid points per atom       ...     2951
UseSFitting                                  ... on
Initializing property integral containers    ... done (  0.0 sec)

SHARK setup successfully completed in   2.4 seconds

Maximum memory used throughout the entire STARTUP-calculation: 59.5 MB


           ************************************************************
           *        Program running with 12 parallel MPI-processes    *
           *              working on a common directory               *
           ************************************************************
-------------------------------------------------------------------------------
                                 ORCA GUESS
                   Start orbitals & Density for SCF / CASSCF
-------------------------------------------------------------------------------

------------
SCF SETTINGS
------------
Hamiltonian:
 Density Functional     Method          .... DFT(GTOs)
 Exchange Functional    Exchange        .... B88
   X-Alpha parameter    XAlpha          ....  0.666667
   Becke's b parameter  XBeta           ....  0.004200
 Correlation Functional Correlation     .... LYP
 Gradients option       PostSCFGGA      .... off
 Hybrid DFT is turned on
   Fraction HF Exchange ScalHFX         ....  0.500000
   Scaling of DF-GGA-X  ScalDFX         ....  0.500000
   Scaling of DF-GGA-C  ScalDFC         ....  1.000000
   Scaling of DF-LDA-C  ScalLDAC        ....  1.000000
   Perturbative correction              ....  0.000000
 RI-approximation to the Coulomb term is turned on
   Number of AuxJ basis functions       .... 1025
   RIJ-COSX (HFX calculated with COS-X)).... on


General Settings:
 Integral files         IntName         .... orca
 Hartree-Fock type      HFTyp           .... RHF
 Total Charge           Charge          ....    0
 Multiplicity           Mult            ....    1
 Number of Electrons    NEL             ....  126
 Basis Dimension        Dim             ....  636
 Nuclear Repulsion      ENuc            ....   1166.9691355619 Eh

Convergence Acceleration:
 AO-DIIS                CNVDIIS         .... on
   Start iteration      DIISMaxIt       ....    12
   Startup error        DIISStart       ....  0.200000
   # of expansion vecs  DIISMaxEq       ....     5
   Bias factor          DIISBfac        ....   1.050
   Max. coefficient     DIISMaxC        ....  10.000
 MO-DIIS                CNVKDIIS        .... off
 Trust-Rad. Augm. Hess. CNVTRAH         .... auto
   Auto Start mean grad. ratio tolernc. ....  1.125000
   Auto Start start iteration           ....    50
   Auto Start num. interpolation iter.  ....    10
   Max. Number of Micro iterations      ....    24
   Max. Number of Macro iterations      .... Maxiter - #DIIS iter
   Number of Davidson start vectors     ....     2
   Converg. threshold    (grad. norm)   ....   1.000e-05
   Grad. Scal. Fac. for Micro threshold ....   0.100
   Minimum threshold for Micro iter.    ....   1.000e-02
   NR start threshold (gradient norm)   ....   1.000e-04
   Initial trust radius                 ....   0.400
   Minimum AH scaling param. (alpha)    ....   1.000
   Maximum AH scaling param. (alpha)    .... 1000.000
   Quad. conv. algorithm                .... NR
   White noise on init. David. guess    .... on
   Maximum white noise                  ....   0.010
   Pseudo random numbers                .... off
   Inactive MOs                         .... canonical
   Orbital update algorithm             .... Taylor
   Preconditioner                       .... Diag
   Full preconditioner red. dimension   ....   250
 SOSCF                  CNVSOSCF        .... on
   Start iteration      SOSCFMaxIt      ....   150
   Startup grad/error   SOSCFStart      ....  0.003300
   Hessian update       SOSCFHessUp     .... L-BFGS
 Level Shifting         CNVShift        .... on
   Level shift para.    LevelShift      ....    0.2500
   Turn off err/grad.   ShiftErr        ....    0.0010
 Zerner damping         CNVZerner       .... off
 Static damping         CNVDamp         .... on
   Fraction old density DampFac         ....    0.7000
   Max. Damping (<1)    DampMax         ....    0.9800
   Min. Damping (>=0)   DampMin         ....    0.0000
   Turn off err/grad.   DampErr         ....    0.1000

SCF Procedure:
 Maximum # iterations   MaxIter         ....   125
 SCF integral mode      SCFMode         .... Direct
   Integral package                     .... SHARK and LIBINT hybrid scheme
 Reset frequency        DirectResetFreq ....    20
 Integral Threshold     Thresh          ....  2.500e-11 Eh
 Primitive CutOff       TCut            ....  2.500e-12 Eh

Convergence Tolerance:
 Convergence Check Mode ConvCheckMode   .... Total+1el-Energy
 Convergence forced     ConvForced      .... 0
 Energy Change          TolE            ....  1.000e-08 Eh
 1-El. energy change                    ....  1.000e-05 Eh
 Orbital Gradient       TolG            ....  1.000e-05
 Orbital Rotation angle TolX            ....  1.000e-05
 DIIS Error             TolErr          ....  5.000e-07

------------------------------
INITIAL GUESS: MODEL POTENTIAL
------------------------------
Loading Hartree-Fock densities                     ... done
Calculating cut-offs                               ... done
Initializing the effective Hamiltonian             ... done
Setting up the integral package (SHARK)            ... done
Starting the Coulomb interaction                   ... done (   0.2 sec)
Making the grid                                    ... done (   0.2 sec)
Mapping shells                                     ... done
Starting the XC term evaluation                    ... done (   0.2 sec)
  promolecular density results
     # of electrons  =    125.992191156
     EX              =   -103.795902502
     EC              =     -4.281854087
     EX+EC           =   -108.077756589
Transforming the Hamiltonian                       ... done (   0.0 sec)
Diagonalizing the Hamiltonian                      ... done (   0.1 sec)
Back transforming the eigenvectors                 ... done (   0.0 sec)
Now organizing SCF variables                       ... done
                      ------------------
                      INITIAL GUESS DONE (   0.7 sec)
                      ------------------
             **** ENERGY FILE WAS UPDATED (orca.en.tmp) ****
Finished Guess after   1.0 sec
Maximum memory used throughout the entire GUESS-calculation: 44.7 MB


           ************************************************************
           *        Program running with 12 parallel MPI-processes    *
           *              working on a common directory               *
           ************************************************************

-------------------------------------------------------------------------------------------
                                      ORCA LEAN-SCF
                              memory conserving SCF solver
-------------------------------------------------------------------------------------------

--------------------
CPCM SOLVATION MODEL
--------------------
CPCM parameters:
  Epsilon                                         ...      80.1510
  Refrac                                          ...       1.3328
  Rsolv                                           ...       1.3000
  Surface type                                    ... GAUSSIAN VDW
  Discretization scheme                           ... Constant charge density
    Threshold for H atoms                         ...       5.0000 (charges/Ang^2)
    Threshold for non-H atoms                     ...       5.0000 (charges/Ang^2)
  Epsilon function type                           ...         CPCM
Solvent:                                          ... WATER
Radii:
  Scheme                                          ... Element-dependent radii
  Radius for N  used is    3.5149 Bohr (=   1.8600 Ang.)
  Radius for C  used is    3.8550 Bohr (=   2.0400 Ang.)
  Radius for H  used is    2.4944 Bohr (=   1.3200 Ang.)
  Radius for O  used is    3.4469 Bohr (=   1.8240 Ang.)
Calculating surface                               ...        done! (  0.0s)
Cavity surface points                             ...         2884
Cavity Volume                                     ...    1984.6072
Cavity Surface-area                               ...    1052.4452
Calculating surface distance matrix               ...        done! (  0.0s)
Performing Cholesky decomposition & store         ...        done! (  0.2s)
Overall time for CPCM initialization              ...                 0.2s

----------------------------------------D-I-I-S--------------------------------------------
Iteration    Energy (Eh)           Delta-E    RMSDP     MaxDP     DIISErr   Damp  Time(sec)
-------------------------------------------------------------------------------------------
               ***  Starting incremental Fock matrix formation  ***
    1    -780.0953511217621781     0.00e+00  1.31e-03  9.73e-02  3.00e-01  0.700   6.4
    2    -780.2893539882859386    -1.94e-01  1.31e-03  1.20e-01  1.51e-01  0.700   4.1
                               ***Turning on AO-DIIS***
    3    -780.3890030574125376    -9.96e-02  5.97e-04  4.97e-02  6.25e-02  0.700   3.9
    4    -780.4492523715678090    -6.02e-02  9.77e-04  5.75e-02  4.73e-02  0.000   3.7
    5    -780.5792940254066252    -1.30e-01  2.03e-04  1.72e-02  7.62e-03  0.000   3.9
                              *** Initializing SOSCF ***
---------------------------------------S-O-S-C-F--------------------------------------
Iteration    Energy (Eh)           Delta-E    RMSDP     MaxDP     MaxGrad    Time(sec)
--------------------------------------------------------------------------------------
    6    -780.5797119500252848    -4.18e-04  8.87e-05  7.28e-03  3.11e-03     3.7
               *** Restarting incremental Fock matrix formation ***
    7    -780.5796385327073494     7.34e-05  7.03e-05  3.86e-03  1.36e-03     6.9
    8    -780.5796840374912335    -4.55e-05  7.60e-05  7.32e-03  5.06e-04     5.5
    9    -780.5796913291269448    -7.29e-06  4.01e-05  3.31e-03  3.61e-04     5.4
   10    -780.5796984980750040    -7.17e-06  6.76e-06  4.03e-04  4.93e-05     5.2
   11    -780.5796986348145765    -1.37e-07  2.18e-06  2.05e-04  2.69e-05     4.6
   12    -780.5796987402950435    -1.05e-07  8.70e-07  6.28e-05  7.85e-06     4.1
   13    -780.5796987418100343    -1.51e-09  7.06e-07  8.51e-05  3.29e-06     3.6
                 **** Energy Check signals convergence ****

               *****************************************************
               *                     SUCCESS                       *
               *           SCF CONVERGED AFTER  13 CYCLES          *
               *****************************************************

Recomputing exchange energy using gridx3       ... done (   10.468 sec)
Old exchange energy                            :    -52.719470578 Eh
New exchange energy                            :    -52.719423617 Eh
Exchange energy change after final integration :      0.000046961 Eh
Total energy after final integration           :   -780.579651780 Eh
             **** ENERGY FILE WAS UPDATED (orca.en.tmp) ****

----------------
TOTAL SCF ENERGY
----------------

Total Energy       :       -780.57965178045436 Eh          -21240.65218 eV

Components:
Nuclear Repulsion  :       1166.96913556186928 Eh           31754.84456 eV
Electronic Energy  :      -1947.50682571889365 Eh          -52994.35491 eV
One Electron Energy:      -3374.60819315683557 Eh          -91827.75737 eV
Two Electron Energy:       1427.10136743794192 Eh           38833.40246 eV
CPCM Dielectric    :         -0.04200858478559 Eh              -1.14311 eV

Virial components:
Potential Energy   :      -1557.79355262078911 Eh          -42389.71762 eV
Kinetic Energy     :        777.21390084033476 Eh           21149.06544 eV
Virial Ratio       :          2.00433053363621

DFT components:
N(Alpha)           :       62.999977064678 electrons
N(Beta)            :       62.999977064678 electrons
N(Total)           :      125.999954129356 electrons
E(X)               :      -52.868481885317 Eh       
E(C)               :       -4.305303399069 Eh       
E(XC)              :      -57.173785284386 Eh       

CPCM Solvation Model Properties:
Surface-charge          :         -0.03204558726917
Corrected charge        :         -0.00000000000000
Outlying charge corr.   :          0.00005717419362 Eh               0.00156 eV
Free-energy (cav+disp)  :  This term is not implemented in the current solvation scheme

---------------
SCF CONVERGENCE
---------------

  Last Energy change         ...    1.5150e-09  Tolerance :   1.0000e-08
  Last MAX-Density change    ...    8.5075e-05  Tolerance :   1.0000e-07
  Last RMS-Density change    ...    7.0570e-07  Tolerance :   5.0000e-09
  Last DIIS Error            ...    3.1103e-03  Tolerance :   5.0000e-07
  Last Orbital Gradient      ...    3.2879e-06  Tolerance :   1.0000e-05
  Last Orbital Rotation      ...    1.4194e-05  Tolerance :   1.0000e-05


----------------
ORBITAL ENERGIES
----------------

  NO   OCC          E(Eh)            E(eV) 
   0   2.0000     -19.666311      -535.1475 
   1   2.0000     -14.882724      -404.9795 
   2   2.0000     -14.838663      -403.7805 
   3   2.0000     -14.798833      -402.6967 
   4   2.0000     -10.678431      -290.5749 
   5   2.0000     -10.649302      -289.7822 
   6   2.0000     -10.648246      -289.7535 
   7   2.0000     -10.643987      -289.6376 
   8   2.0000     -10.623185      -289.0716 
   9   2.0000     -10.605224      -288.5828 
  10   2.0000     -10.598336      -288.3954 
  11   2.0000     -10.594402      -288.2883 
  12   2.0000     -10.593731      -288.2701 
  13   2.0000     -10.592635      -288.2403 
  14   2.0000     -10.592307      -288.2313 
  15   2.0000     -10.591440      -288.2077 
  16   2.0000     -10.588045      -288.1153 
  17   2.0000     -10.587812      -288.1090 
  18   2.0000      -1.183115       -32.1942 
  19   2.0000      -1.146913       -31.2091 
  20   2.0000      -1.138067       -30.9684 
  21   2.0000      -0.988914       -26.9097 
  22   2.0000      -0.980365       -26.6771 
  23   2.0000      -0.911801       -24.8114 
  24   2.0000      -0.904758       -24.6197 
  25   2.0000      -0.875055       -23.8114 
  26   2.0000      -0.862945       -23.4819 
  27   2.0000      -0.823046       -22.3962 
  28   2.0000      -0.773982       -21.0611 
  29   2.0000      -0.756691       -20.5906 
  30   2.0000      -0.720919       -19.6172 
  31   2.0000      -0.702761       -19.1231 
  32   2.0000      -0.690509       -18.7897 
  33   2.0000      -0.637838       -17.3565 
  34   2.0000      -0.625796       -17.0288 
  35   2.0000      -0.610760       -16.6196 
  36   2.0000      -0.583150       -15.8683 
  37   2.0000      -0.578487       -15.7414 
  38   2.0000      -0.556409       -15.1406 
  39   2.0000      -0.553829       -15.0705 
  40   2.0000      -0.539948       -14.6927 
  41   2.0000      -0.536295       -14.5933 
  42   2.0000      -0.526799       -14.3349 
  43   2.0000      -0.516957       -14.0671 
  44   2.0000      -0.507057       -13.7977 
  45   2.0000      -0.499651       -13.5962 
  46   2.0000      -0.490719       -13.3532 
  47   2.0000      -0.487647       -13.2696 
  48   2.0000      -0.476319       -12.9613 
  49   2.0000      -0.467997       -12.7348 
  50   2.0000      -0.447978       -12.1901 
  51   2.0000      -0.445370       -12.1191 
  52   2.0000      -0.433327       -11.7914 
  53   2.0000      -0.428736       -11.6665 
  54   2.0000      -0.421233       -11.4623 
  55   2.0000      -0.409907       -11.1541 
  56   2.0000      -0.358950        -9.7675 
  57   2.0000      -0.337760        -9.1909 
  58   2.0000      -0.333703        -9.0805 
  59   2.0000      -0.310280        -8.4432 
  60   2.0000      -0.301917        -8.2156 
  61   2.0000      -0.292751        -7.9662 
  62   2.0000      -0.245059        -6.6684 
  63   0.0000      -0.043043        -1.1713 
  64   0.0000       0.009362         0.2548 
  65   0.0000       0.013677         0.3722 
  66   0.0000       0.027715         0.7542 
  67   0.0000       0.047593         1.2951 
  68   0.0000       0.079164         2.1542 
  69   0.0000       0.089877         2.4457 
  70   0.0000       0.103044         2.8040 
  71   0.0000       0.107809         2.9336 
  72   0.0000       0.112400         3.0586 
  73   0.0000       0.119905         3.2628 
*Only the first 10 virtual orbitals were printed.

                    ********************************
                    * MULLIKEN POPULATION ANALYSIS *
                    ********************************

-----------------------
MULLIKEN ATOMIC CHARGES
-----------------------
   0 N :   -0.028748
   1 C :   -0.007461
   2 C :   -0.277598
   3 C :    0.205671
   4 C :   -0.268637
   5 C :   -0.022332
   6 H :    0.200034
   7 H :    0.153321
   8 N :   -0.288395
   9 H :    0.178998
  10 H :    0.199278
  11 C :   -0.281130
  12 H :    0.165568
  13 H :    0.163691
  14 H :    0.165840
  15 N :   -0.108992
  16 C :   -0.128689
  17 C :    0.316685
  18 H :    0.100255
  19 O :   -0.468089
  20 C :    0.111053
  21 C :   -0.223432
  22 C :   -0.145988
  23 C :   -0.149011
  24 C :   -0.137424
  25 C :   -0.216146
  26 H :    0.154137
  27 H :    0.156910
  28 H :    0.158999
  29 H :    0.156829
  30 H :    0.164804
Sum of atomic charges:    0.0000000

--------------------------------
MULLIKEN REDUCED ORBITAL CHARGES
--------------------------------
  0 N s       :     3.427020  s :     3.427020
      pz      :     1.423088  p :     3.504304
      px      :     1.039505
      py      :     1.041712
      dz2     :     0.005495  d :     0.091869
      dxz     :     0.015378
      dyz     :     0.015799
      dx2y2   :     0.025902
      dxy     :     0.029294
      f0      :     0.000921  f :     0.005555
      f+1     :     0.000653
      f-1     :     0.000659
      f+2     :     0.000553
      f-2     :     0.000405
      f+3     :     0.001380
      f-3     :     0.000984

  1 C s       :     3.159369  s :     3.159369
      pz      :     0.900352  p :     2.719179
      px      :     1.043107
      py      :     0.775720
      dz2     :     0.005367  d :     0.117297
      dxz     :     0.010616
      dyz     :     0.036623
      dx2y2   :     0.040962
      dxy     :     0.023729
      f0      :     0.001997  f :     0.011616
      f+1     :     0.000734
      f-1     :     0.001207
      f+2     :     0.001626
      f-2     :     0.000895
      f+3     :     0.002911
      f-3     :     0.002247

  2 C s       :     3.258771  s :     3.258771
      pz      :     1.033783  p :     2.931686
      px      :     0.911548
      py      :     0.986355
      dz2     :     0.004782  d :     0.079194
      dxz     :     0.017797
      dyz     :     0.007292
      dx2y2   :     0.027341
      dxy     :     0.021984
      f0      :     0.001617  f :     0.007947
      f+1     :     0.000737
      f-1     :     0.000775
      f+2     :     0.000387
      f-2     :     0.000781
      f+3     :     0.001987
      f-3     :     0.001663

  3 C s       :     2.982430  s :     2.982430
      pz      :     0.794687  p :     2.633696
      px      :     0.934631
      py      :     0.904378
      dz2     :     0.004580  d :     0.163979
      dxz     :     0.039735
      dyz     :     0.032440
      dx2y2   :     0.051161
      dxy     :     0.036062
      f0      :     0.002147  f :     0.014225
      f+1     :     0.001000
      f-1     :     0.001010
      f+2     :     0.001075
      f-2     :     0.001799
      f+3     :     0.004382
      f-3     :     0.002812

  4 C s       :     3.238646  s :     3.238646
      pz      :     1.039733  p :     2.939960
      px      :     0.971952
      py      :     0.928275
      dz2     :     0.005950  d :     0.082304
      dxz     :     0.009705
      dyz     :     0.013584
      dx2y2   :     0.026771
      dxy     :     0.026295
      f0      :     0.001541  f :     0.007727
      f+1     :     0.000744
      f-1     :     0.000772
      f+2     :     0.000514
      f-2     :     0.000576
      f+3     :     0.002008
      f-3     :     0.001573

  5 C s       :     3.164770  s :     3.164770
      pz      :     0.897179  p :     2.728302
      px      :     0.791664
      py      :     1.039459
      dz2     :     0.004508  d :     0.117596
      dxz     :     0.040366
      dyz     :     0.007871
      dx2y2   :     0.039367
      dxy     :     0.025484
      f0      :     0.002055  f :     0.011664
      f+1     :     0.001057
      f-1     :     0.000788
      f+2     :     0.000807
      f-2     :     0.001728
      f+3     :     0.002799
      f-3     :     0.002429

  6 H s       :     0.777192  s :     0.777192
      pz      :     0.003925  p :     0.022774
      px      :     0.014647
      py      :     0.004201

  7 H s       :     0.823292  s :     0.823292
      pz      :     0.004911  p :     0.023387
      px      :     0.003453
      py      :     0.015023

  8 N s       :     3.547829  s :     3.547829
      pz      :     1.322720  p :     3.656891
      px      :     0.896736
      py      :     1.437434
      dz2     :     0.007162  d :     0.077846
      dxz     :     0.013920
      dyz     :     0.009798
      dx2y2   :     0.017404
      dxy     :     0.029562
      f0      :     0.000756  f :     0.005829
      f+1     :     0.000762
      f-1     :     0.000346
      f+2     :     0.000295
      f-2     :     0.000506
      f+3     :     0.001677
      f-3     :     0.001487

  9 H s       :     0.796815  s :     0.796815
      pz      :     0.004917  p :     0.024186
      px      :     0.013940
      py      :     0.005330

 10 H s       :     0.777940  s :     0.777940
      pz      :     0.003984  p :     0.022781
      px      :     0.002800
      py      :     0.015998

 11 C s       :     3.287507  s :     3.287507
      pz      :     1.098323  p :     2.912613
      px      :     0.856767
      py      :     0.957523
      dz2     :     0.008429  d :     0.074569
      dxz     :     0.019598
      dyz     :     0.015928
      dx2y2   :     0.014692
      dxy     :     0.015923
      f0      :     0.001303  f :     0.006442
      f+1     :     0.000525
      f-1     :     0.000458
      f+2     :     0.000102
      f-2     :     0.001420
      f+3     :     0.001131
      f-3     :     0.001504

 12 H s       :     0.812516  s :     0.812516
      pz      :     0.006843  p :     0.021916
      px      :     0.003563
      py      :     0.011509

 13 H s       :     0.814553  s :     0.814553
      pz      :     0.012925  p :     0.021756
      px      :     0.004309
      py      :     0.004522

 14 H s       :     0.812322  s :     0.812322
      pz      :     0.006199  p :     0.021838
      px      :     0.010412
      py      :     0.005227

 15 N s       :     3.597941  s :     3.597941
      pz      :     1.026170  p :     3.413535
      px      :     0.933821
      py      :     1.453544
      dz2     :     0.006270  d :     0.091262
      dxz     :     0.029534
      dyz     :     0.009523
      dx2y2   :     0.017034
      dxy     :     0.028901
      f0      :     0.000753  f :     0.006254
      f+1     :     0.000626
      f-1     :     0.000250
      f+2     :     0.000408
      f-2     :     0.001032
      f+3     :     0.001766
      f-3     :     0.001419

 16 C s       :     3.217052  s :     3.217052
      pz      :     1.011554  p :     2.804909
      px      :     0.858053
      py      :     0.935303
      dz2     :     0.004414  d :     0.095360
      dxz     :     0.016407
      dyz     :     0.009376
      dx2y2   :     0.039354
      dxy     :     0.025810
      f0      :     0.001799  f :     0.011367
      f+1     :     0.001121
      f-1     :     0.000846
      f+2     :     0.000415
      f-2     :     0.001013
      f+3     :     0.003465
      f-3     :     0.002709

 17 C s       :     3.090837  s :     3.090837
      pz      :     0.700034  p :     2.369761
      px      :     0.834131
      py      :     0.835597
      dz2     :     0.008314  d :     0.204069
      dxz     :     0.040779
      dyz     :     0.028881
      dx2y2   :     0.084447
      dxy     :     0.041647
      f0      :     0.002164  f :     0.018647
      f+1     :     0.001198
      f-1     :     0.001090
      f+2     :     0.001106
      f-2     :     0.002517
      f+3     :     0.006033
      f-3     :     0.004540

 18 H s       :     0.877138  s :     0.877138
      pz      :     0.004387  p :     0.022607
      px      :     0.002911
      py      :     0.015310

 19 O s       :     3.810171  s :     3.810171
      pz      :     1.408066  p :     4.624872
      px      :     1.577215
      py      :     1.639591
      dz2     :     0.002871  d :     0.031163
      dxz     :     0.006241
      dyz     :     0.004774
      dx2y2   :     0.007977
      dxy     :     0.009301
      f0      :     0.000164  f :     0.001884
      f+1     :     0.000123
      f-1     :     0.000099
      f+2     :     0.000026
      f-2     :     0.000444
      f+3     :     0.000519
      f-3     :     0.000508

 20 C s       :     3.192758  s :     3.192758
      pz      :     0.944203  p :     2.566254
      px      :     0.858634
      py      :     0.763417
      dz2     :     0.024433  d :     0.119578
      dxz     :     0.015331
      dyz     :     0.021262
      dx2y2   :     0.030263
      dxy     :     0.028289
      f0      :     0.000806  f :     0.010356
      f+1     :     0.001524
      f-1     :     0.001298
      f+2     :     0.001942
      f-2     :     0.001321
      f+3     :     0.001806
      f-3     :     0.001658

 21 C s       :     3.240340  s :     3.240340
      pz      :     0.977867  p :     2.882269
      px      :     0.924360
      py      :     0.980042
      dz2     :     0.011620  d :     0.092833
      dxz     :     0.010562
      dyz     :     0.024564
      dx2y2   :     0.021159
      dxy     :     0.024929
      f0      :     0.000866  f :     0.007991
      f+1     :     0.001277
      f-1     :     0.000560
      f+2     :     0.001420
      f-2     :     0.001274
      f+3     :     0.001446
      f-3     :     0.001147

 22 C s       :     3.186499  s :     3.186499
      pz      :     0.975903  p :     2.863361
      px      :     0.970894
      py      :     0.916564
      dz2     :     0.012250  d :     0.088275
      dxz     :     0.010448
      dyz     :     0.022716
      dx2y2   :     0.019217
      dxy     :     0.023644
      f0      :     0.000890  f :     0.007852
      f+1     :     0.000875
      f-1     :     0.000915
      f+2     :     0.001668
      f-2     :     0.001044
      f+3     :     0.001148
      f-3     :     0.001312

 23 C s       :     3.197366  s :     3.197366
      pz      :     0.924331  p :     2.854566
      px      :     0.929506
      py      :     1.000729
      dz2     :     0.022623  d :     0.089252
      dxz     :     0.013208
      dyz     :     0.014671
      dx2y2   :     0.021544
      dxy     :     0.017206
      f0      :     0.000580  f :     0.007828
      f+1     :     0.001457
      f-1     :     0.001179
      f+2     :     0.001433
      f-2     :     0.001135
      f+3     :     0.001021
      f-3     :     0.001022

 24 C s       :     3.179343  s :     3.179343
      pz      :     0.977181  p :     2.863274
      px      :     0.949737
      py      :     0.936356
      dz2     :     0.012008  d :     0.086964
      dxz     :     0.010433
      dyz     :     0.022632
      dx2y2   :     0.020961
      dxy     :     0.020931
      f0      :     0.000866  f :     0.007843
      f+1     :     0.001267
      f-1     :     0.000549
      f+2     :     0.001422
      f-2     :     0.001274
      f+3     :     0.001315
      f-3     :     0.001149

 25 C s       :     3.247654  s :     3.247654
      pz      :     0.955941  p :     2.867425
      px      :     0.977902
      py      :     0.933582
      dz2     :     0.012228  d :     0.093111
      dxz     :     0.011084
      dyz     :     0.024565
      dx2y2   :     0.019364
      dxy     :     0.025871
      f0      :     0.000872  f :     0.007956
      f+1     :     0.000852
      f-1     :     0.000984
      f+2     :     0.001660
      f-2     :     0.001070
      f+3     :     0.001118
      f-3     :     0.001401

 26 H s       :     0.822809  s :     0.822809
      pz      :     0.008018  p :     0.023054
      px      :     0.006569
      py      :     0.008467

 27 H s       :     0.820229  s :     0.820229
      pz      :     0.008167  p :     0.022861
      px      :     0.010118
      py      :     0.004576

 28 H s       :     0.818255  s :     0.818255
      pz      :     0.003811  p :     0.022746
      px      :     0.004551
      py      :     0.014384

 29 H s       :     0.820304  s :     0.820304
      pz      :     0.008325  p :     0.022866
      px      :     0.006437
      py      :     0.008104

 30 H s       :     0.811835  s :     0.811835
      pz      :     0.008172  p :     0.023362
      px      :     0.010448
      py      :     0.004741


                     *******************************
                     * LOEWDIN POPULATION ANALYSIS *
                     *******************************

----------------------
LOEWDIN ATOMIC CHARGES
----------------------
   0 N :    0.236264
   1 C :   -0.119731
   2 C :   -0.122074
   3 C :   -0.244482
   4 C :   -0.130131
   5 C :   -0.117964
   6 H :    0.165722
   7 H :    0.159003
   8 N :   -0.042043
   9 H :    0.158236
  10 H :    0.165534
  11 C :   -0.224414
  12 H :    0.132998
  13 H :    0.128478
  14 H :    0.132866
  15 N :    0.075373
  16 C :   -0.250928
  17 C :   -0.292348
  18 H :    0.127073
  19 O :    0.032718
  20 C :   -0.121946
  21 C :   -0.095933
  22 C :   -0.142791
  23 C :   -0.132640
  24 C :   -0.143343
  25 C :   -0.098278
  26 H :    0.155222
  27 H :    0.151304
  28 H :    0.151508
  29 H :    0.151487
  30 H :    0.155261

-------------------------------
LOEWDIN REDUCED ORBITAL CHARGES
-------------------------------
  0 N s       :     2.854131  s :     2.854131
      pz      :     1.238518  p :     3.557009
      px      :     1.154706
      py      :     1.163785
      dz2     :     0.018626  d :     0.330002
      dxz     :     0.045004
      dyz     :     0.047872
      dx2y2   :     0.104038
      dxy     :     0.114463
      f0      :     0.001743  f :     0.022593
      f+1     :     0.001779
      f-1     :     0.001878
      f+2     :     0.003189
      f-2     :     0.002172
      f+3     :     0.008081
      f-3     :     0.003751

  1 C s       :     2.760926  s :     2.760926
      pz      :     0.848266  p :     2.819499
      px      :     1.043561
      py      :     0.927673
      dz2     :     0.034036  d :     0.475802
      dxz     :     0.024856
      dyz     :     0.116481
      dx2y2   :     0.170034
      dxy     :     0.130395
      f0      :     0.004889  f :     0.063504
      f+1     :     0.003545
      f-1     :     0.006830
      f+2     :     0.010074
      f-2     :     0.006220
      f+3     :     0.019131
      f-3     :     0.012816

  2 C s       :     2.759146  s :     2.759146
      pz      :     0.926009  p :     2.963328
      px      :     1.035500
      py      :     1.001819
      dz2     :     0.026533  d :     0.357777
      dxz     :     0.061572
      dyz     :     0.016030
      dx2y2   :     0.144526
      dxy     :     0.109117
      f0      :     0.003386  f :     0.041823
      f+1     :     0.004568
      f-1     :     0.003229
      f+2     :     0.002015
      f-2     :     0.005533
      f+3     :     0.012882
      f-3     :     0.010210

  3 C s       :     2.718437  s :     2.718437
      pz      :     0.752605  p :     2.776240
      px      :     0.996941
      py      :     1.026695
      dz2     :     0.044331  d :     0.669772
      dxz     :     0.115109
      dyz     :     0.102400
      dx2y2   :     0.206679
      dxy     :     0.201254
      f0      :     0.005275  f :     0.080033
      f+1     :     0.005350
      f-1     :     0.005403
      f+2     :     0.006958
      f-2     :     0.012663
      f+3     :     0.028051
      f-3     :     0.016333

  4 C s       :     2.759639  s :     2.759639
      pz      :     0.932876  p :     2.973655
      px      :     1.023965
      py      :     1.016814
      dz2     :     0.026954  d :     0.355046
      dxz     :     0.023682
      dyz     :     0.049615
      dx2y2   :     0.123150
      dxy     :     0.131645
      f0      :     0.003299  f :     0.041792
      f+1     :     0.003553
      f-1     :     0.004312
      f+2     :     0.003668
      f-2     :     0.003863
      f+3     :     0.013647
      f-3     :     0.009450

  5 C s       :     2.761048  s :     2.761048
      pz      :     0.843178  p :     2.813701
      px      :     0.962953
      py      :     1.007570
      dz2     :     0.031903  d :     0.479696
      dxz     :     0.127545
      dyz     :     0.016757
      dx2y2   :     0.186469
      dxy     :     0.117022
      f0      :     0.005010  f :     0.063520
      f+1     :     0.006674
      f-1     :     0.003452
      f+2     :     0.004442
      f-2     :     0.011790
      f+3     :     0.018789
      f-3     :     0.013364

  6 H s       :     0.772824  s :     0.772824
      pz      :     0.012022  p :     0.061454
      px      :     0.037341
      py      :     0.012091

  7 H s       :     0.779727  s :     0.779727
      pz      :     0.014284  p :     0.061270
      px      :     0.010644
      py      :     0.036342

  8 N s       :     3.077225  s :     3.077225
      pz      :     1.206778  p :     3.670441
      px      :     1.030066
      py      :     1.433597
      dz2     :     0.024147  d :     0.267600
      dxz     :     0.044034
      dyz     :     0.012188
      dx2y2   :     0.080108
      dxy     :     0.107122
      f0      :     0.001738  f :     0.026778
      f+1     :     0.002976
      f-1     :     0.001057
      f+2     :     0.001093
      f-2     :     0.002865
      f+3     :     0.009752
      f-3     :     0.007297

  9 H s       :     0.778346  s :     0.778346
      pz      :     0.014355  p :     0.063418
      px      :     0.033900
      py      :     0.015164

 10 H s       :     0.773141  s :     0.773141
      pz      :     0.012135  p :     0.061325
      px      :     0.008607
      py      :     0.040583

 11 C s       :     2.831589  s :     2.831589
      pz      :     1.102970  p :     3.047950
      px      :     0.939940
      py      :     1.005040
      dz2     :     0.042886  d :     0.305909
      dxz     :     0.067234
      dyz     :     0.057712
      dx2y2   :     0.062406
      dxy     :     0.075671
      f0      :     0.005941  f :     0.038966
      f+1     :     0.003808
      f-1     :     0.002573
      f+2     :     0.002821
      f-2     :     0.007633
      f+3     :     0.007759
      f-3     :     0.008430

 12 H s       :     0.803975  s :     0.803975
      pz      :     0.020702  p :     0.063027
      px      :     0.011316
      py      :     0.031009

 13 H s       :     0.808570  s :     0.808570
      pz      :     0.036597  p :     0.062952
      px      :     0.012690
      py      :     0.013666

 14 H s       :     0.804127  s :     0.804127
      pz      :     0.019029  p :     0.063007
      px      :     0.027399
      py      :     0.016580

 15 N s       :     3.064006  s :     3.064006
      pz      :     0.952785  p :     3.518046
      px      :     1.090190
      py      :     1.475071
      dz2     :     0.023839  d :     0.313655
      dxz     :     0.088055
      dyz     :     0.011583
      dx2y2   :     0.084039
      dxy     :     0.106139
      f0      :     0.001529  f :     0.028920
      f+1     :     0.002858
      f-1     :     0.000988
      f+2     :     0.001275
      f-2     :     0.005507
      f+3     :     0.010000
      f-3     :     0.006762

 16 C s       :     2.801488  s :     2.801488
      pz      :     0.928212  p :     2.930647
      px      :     1.004129
      py      :     0.998306
      dz2     :     0.036435  d :     0.458016
      dxz     :     0.061152
      dyz     :     0.020861
      dx2y2   :     0.199467
      dxy     :     0.140102
      f0      :     0.004743  f :     0.060778
      f+1     :     0.006037
      f-1     :     0.004235
      f+2     :     0.002170
      f-2     :     0.006976
      f+3     :     0.022590
      f-3     :     0.014027

 17 C s       :     2.746580  s :     2.746580
      pz      :     0.673753  p :     2.659269
      px      :     1.001154
      py      :     0.984362
      dz2     :     0.050267  d :     0.773033
      dxz     :     0.121675
      dyz     :     0.091300
      dx2y2   :     0.297134
      dxy     :     0.212657
      f0      :     0.007316  f :     0.113466
      f+1     :     0.007410
      f-1     :     0.006840
      f+2     :     0.006527
      f-2     :     0.018319
      f+3     :     0.039321
      f-3     :     0.027733

 18 H s       :     0.811878  s :     0.811878
      pz      :     0.013434  p :     0.061049
      px      :     0.008509
      py      :     0.039107

 19 O s       :     3.397216  s :     3.397216
      pz      :     1.323121  p :     4.497244
      px      :     1.576177
      py      :     1.597946
      dz2     :     0.007136  d :     0.066965
      dxz     :     0.007634
      dyz     :     0.005613
      dx2y2   :     0.023296
      dxy     :     0.023286
      f0      :     0.000365  f :     0.005857
      f+1     :     0.000526
      f-1     :     0.000442
      f+2     :     0.000079
      f-2     :     0.000708
      f+3     :     0.001962
      f-3     :     0.001776

 20 C s       :     2.705998  s :     2.705998
      pz      :     0.952462  p :     2.872363
      px      :     0.952846
      py      :     0.967055
      dz2     :     0.092114  d :     0.488170
      dxz     :     0.072806
      dyz     :     0.085000
      dx2y2   :     0.128675
      dxy     :     0.109576
      f0      :     0.004929  f :     0.055414
      f+1     :     0.006015
      f-1     :     0.007261
      f+2     :     0.010268
      f-2     :     0.007325
      f+3     :     0.010150
      f-3     :     0.009468

 21 C s       :     2.755823  s :     2.755823
      pz      :     0.931032  p :     2.907164
      px      :     0.944333
      py      :     1.031799
      dz2     :     0.045200  d :     0.389529
      dxz     :     0.046922
      dyz     :     0.100226
      dx2y2   :     0.085002
      dxy     :     0.112179
      f0      :     0.005302  f :     0.043416
      f+1     :     0.005131
      f-1     :     0.003617
      f+2     :     0.007508
      f-2     :     0.005570
      f+3     :     0.009135
      f-3     :     0.007154

 22 C s       :     2.762214  s :     2.762214
      pz      :     0.946895  p :     2.948233
      px      :     0.946189
      py      :     1.055149
      dz2     :     0.045549  d :     0.388876
      dxz     :     0.050944
      dyz     :     0.099891
      dx2y2   :     0.098082
      dxy     :     0.094411
      f0      :     0.005414  f :     0.043467
      f+1     :     0.003347
      f-1     :     0.005481
      f+2     :     0.007771
      f-2     :     0.005633
      f+3     :     0.007188
      f-3     :     0.008634

 23 C s       :     2.764640  s :     2.764640
      pz      :     0.963413  p :     2.931965
      px      :     0.973900
      py      :     0.994651
      dz2     :     0.088607  d :     0.392432
      dxz     :     0.069779
      dyz     :     0.057882
      dx2y2   :     0.102268
      dxy     :     0.073896
      f0      :     0.003714  f :     0.043603
      f+1     :     0.005933
      f-1     :     0.006406
      f+2     :     0.007948
      f-2     :     0.007142
      f+3     :     0.006266
      f-3     :     0.006194

 24 C s       :     2.762350  s :     2.762350
      pz      :     0.948798  p :     2.949040
      px      :     0.970257
      py      :     1.029985
      dz2     :     0.045848  d :     0.388592
      dxz     :     0.048134
      dyz     :     0.102890
      dx2y2   :     0.082683
      dxy     :     0.109037
      f0      :     0.005323  f :     0.043360
      f+1     :     0.005286
      f-1     :     0.003617
      f+2     :     0.007572
      f-2     :     0.005804
      f+3     :     0.008695
      f-3     :     0.007064

 25 C s       :     2.757365  s :     2.757365
      pz      :     0.932854  p :     2.907479
      px      :     0.931825
      py      :     1.042799
      dz2     :     0.047736  d :     0.390150
      dxz     :     0.052540
      dyz     :     0.099125
      dx2y2   :     0.094302
      dxy     :     0.096447
      f0      :     0.005419  f :     0.043283
      f+1     :     0.003311
      f-1     :     0.005601
      f+2     :     0.007459
      f-2     :     0.005630
      f+3     :     0.007094
      f-3     :     0.008769

 26 H s       :     0.784476  s :     0.784476
      pz      :     0.021054  p :     0.060302
      px      :     0.017474
      py      :     0.021774

 27 H s       :     0.789016  s :     0.789016
      pz      :     0.021133  p :     0.059680
      px      :     0.025493
      py      :     0.013054

 28 H s       :     0.788944  s :     0.788944
      pz      :     0.011497  p :     0.059548
      px      :     0.013091
      py      :     0.034960

 29 H s       :     0.788828  s :     0.788828
      pz      :     0.021491  p :     0.059685
      px      :     0.017366
      py      :     0.020828

 30 H s       :     0.783608  s :     0.783608
      pz      :     0.021182  p :     0.061131
      px      :     0.026489
      py      :     0.013460


                      *****************************
                      * MAYER POPULATION ANALYSIS *
                      *****************************

  NA   - Mulliken gross atomic population
  ZA   - Total nuclear charge
  QA   - Mulliken gross atomic charge
  VA   - Mayer's total valence
  BVA  - Mayer's bonded valence
  FA   - Mayer's free valence

  ATOM       NA         ZA         QA         VA         BVA        FA
  0 N      7.0287     7.0000    -0.0287     3.3747     3.3747    -0.0000
  1 C      6.0075     6.0000    -0.0075     3.8889     3.8889     0.0000
  2 C      6.2776     6.0000    -0.2776     3.9770     3.9770     0.0000
  3 C      5.7943     6.0000     0.2057     4.1249     4.1249     0.0000
  4 C      6.2686     6.0000    -0.2686     3.9053     3.9053     0.0000
  5 C      6.0223     6.0000    -0.0223     3.8934     3.8934     0.0000
  6 H      0.8000     1.0000     0.2000     0.9536     0.9536     0.0000
  7 H      0.8467     1.0000     0.1533     1.0000     1.0000    -0.0000
  8 N      7.2884     7.0000    -0.2884     2.8135     2.8135     0.0000
  9 H      0.8210     1.0000     0.1790     0.9953     0.9953     0.0000
 10 H      0.8007     1.0000     0.1993     0.9558     0.9558    -0.0000
 11 C      6.2811     6.0000    -0.2811     3.8016     3.8016    -0.0000
 12 H      0.8344     1.0000     0.1656     0.9580     0.9580    -0.0000
 13 H      0.8363     1.0000     0.1637     0.9535     0.9535    -0.0000
 14 H      0.8342     1.0000     0.1658     0.9569     0.9569    -0.0000
 15 N      7.1090     7.0000    -0.1090     2.8507     2.8507    -0.0000
 16 C      6.1287     6.0000    -0.1287     3.9178     3.9178     0.0000
 17 C      5.6833     6.0000     0.3167     3.9759     3.9759     0.0000
 18 H      0.8997     1.0000     0.1003     1.0246     1.0246     0.0000
 19 O      8.4681     8.0000    -0.4681     1.9896     1.9896     0.0000
 20 C      5.8889     6.0000     0.1111     3.5145     3.5145     0.0000
 21 C      6.2234     6.0000    -0.2234     3.9547     3.9547     0.0000
 22 C      6.1460     6.0000    -0.1460     3.8781     3.8781     0.0000
 23 C      6.1490     6.0000    -0.1490     3.9024     3.9024    -0.0000
 24 C      6.1374     6.0000    -0.1374     3.8633     3.8633    -0.0000
 25 C      6.2161     6.0000    -0.2161     3.9299     3.9299    -0.0000
 26 H      0.8459     1.0000     0.1541     0.9830     0.9830     0.0000
 27 H      0.8431     1.0000     0.1569     0.9646     0.9646     0.0000
 28 H      0.8410     1.0000     0.1590     0.9630     0.9630    -0.0000
 29 H      0.8432     1.0000     0.1568     0.9645     0.9645    -0.0000
 30 H      0.8352     1.0000     0.1648     0.9725     0.9725    -0.0000

  Mayer bond orders larger than 0.100000
B(  0-N ,  1-C ) :   1.2050 B(  0-N ,  5-C ) :   1.2239 B(  0-N , 11-C ) :   0.8860 
B(  1-C ,  2-C ) :   1.6297 B(  1-C ,  6-H ) :   0.9376 B(  2-C ,  3-C ) :   1.2174 
B(  2-C ,  7-H ) :   0.9620 B(  3-C ,  4-C ) :   1.1840 B(  3-C ,  8-N ) :   1.5532 
B(  4-C ,  5-C ) :   1.6108 B(  4-C ,  9-H ) :   0.9435 B(  5-C , 10-H ) :   0.9286 
B(  8-N , 15-N ) :   0.9875 B( 11-C , 12-H ) :   0.9628 B( 11-C , 13-H ) :   0.9622 
B( 11-C , 14-H ) :   0.9632 B( 15-N , 16-C ) :   1.7261 B( 16-C , 17-C ) :   1.1292 
B( 16-C , 18-H ) :   0.9549 B( 17-C , 19-O ) :   1.9093 B( 17-C , 20-C ) :   0.9078 
B( 20-C , 21-C ) :   1.3486 B( 20-C , 25-C ) :   1.3588 B( 21-C , 22-C ) :   1.4393 
B( 21-C , 26-H ) :   0.9680 B( 22-C , 23-C ) :   1.3964 B( 22-C , 27-H ) :   0.9760 
B( 23-C , 24-C ) :   1.4022 B( 23-C , 28-H ) :   0.9703 B( 24-C , 25-C ) :   1.4250 
B( 24-C , 29-H ) :   0.9750 B( 25-C , 30-H ) :   0.9663 

-------
TIMINGS
-------

Total SCF time: 0 days 0 hours 1 min 12 sec 

Total time                  ....      72.213 sec
Sum of individual times     ....      72.211 sec  (100.0%)

SCF preparation             ....       0.482 sec  (  0.7%)
Fock matrix formation       ....      69.026 sec  ( 95.6%)
  Startup                   ....       0.095 sec  (  0.1% of F)
  Split-RI-J                ....       5.262 sec  (  7.6% of F)
  Chain of spheres X        ....      49.894 sec  ( 72.3% of F)
  XC integration            ....       7.334 sec  ( 10.6% of F)
    XC Preparation          ....       0.000 sec  (  0.0% of XC)
    Basis function eval.    ....       1.608 sec  ( 21.9% of XC)
    Density eval.           ....       2.379 sec  ( 32.4% of XC)
    XC-Functional eval.     ....       0.061 sec  (  0.8% of XC)
    XC-Potential eval.      ....       2.969 sec  ( 40.5% of XC)
  CPCM terms                ....       6.184 sec  (  9.0% of F)
Diagonalization             ....       0.000 sec  (  0.0%)
Density matrix formation    ....       0.254 sec  (  0.4%)
Total Energy calculation    ....       0.141 sec  (  0.2%)
Population analysis         ....       0.110 sec  (  0.2%)
Orbital Transformation      ....       0.273 sec  (  0.4%)
Orbital Orthonormalization  ....       0.000 sec  (  0.0%)
DIIS solution               ....       1.092 sec  (  1.5%)
SOSCF solution              ....       0.833 sec  (  1.2%)
Finished LeanSCF after  72.4 sec

Maximum memory used throughout the entire LEANSCF-calculation: 84.6 MB


                     *************************************
                     *         DFT/MRCI INTERFACE        *
                     *************************************


Opening input file					...done
Checking coordinates					...done
Nuclear repulsion					...done
Checking basis						...done
Checking ECPs						...done
Checking auxiliary basis				...done
Gathering SCF info					...done
Checking MOs						...done
Checking one electron matrix				...done
Checking S matrix					...done

Calculating transformed and orthogonalized three index integrals (pq¡K)					
No V matrix found for AuxC basis, now making it		...done

-----------------
RI-TRANSFORMATION (MO index driven)
-----------------

Dimension of the orbital-basis         ... 636
Dimension of the aux-basis             ... 1563
Transformation of internal MOs         ...    0- 635
Number Format for Storage              ... Double (8 Byte)

First Phase: integral generation and transformation of AUX index
  Angular momenta (0,0)
  Angular momenta (0,1)
  Angular momenta (0,2)
  Angular momenta (0,3)
  Angular momenta (1,1)
  Angular momenta (1,2)
  Angular momenta (1,3)
  Angular momenta (2,2)
  Angular momenta (2,3)
  Angular momenta (3,3)
Closing buffer MNV ( 1.63 GB; CompressionRatio= 1.00)
Collecting buffer MNV 
Finished transformation of the aux-index in 68.673 sec
Mapping the MO pairs                            ... done
Getting memory                                  ... done
Second Phase: sorting and transformation of MO indices
Memory available                       ... 1000 MB 
Max. # Aux fcns treated in a batch     ... 642*1 
Initializing the MO transformation process      ... done
Batch   0: Q=   0 ...  641
   Reading      ... done
   Transforming ... done
Batch   1: Q= 642 ... 1283
   Reading      ... done
   Transforming ... done
Batch   2: Q=1284 ... 1562
   Reading      ... done
   Transforming ... done
Closing buffer VIJ ( 2.36 GB; CompressionRatio= 1.00)
Finished transformation of the MO indices in 25.991 sec
Initializing the sorting process                ... done

IJ-Resorting
# of internal pairs                    ... 202566
# batches for internal pairs           ... 3
   Reading      ... done
   Writing      ... done
   Reading      ... done
   Writing      ... done
   Reading      ... done
   Writing      ... done
Closing buffer IJV ( 2.36 GB; CompressionRatio= 1.00)
(ij|v) resorting done in     8.300 sec

  Resorting completed in     8.969 sec
RI-Integral transformation completed in   103.673 sec
(done)
The input was generated successfully!


-------------------------   --------------------
FINAL SINGLE POINT ENERGY      -780.579651780454
-------------------------   --------------------


           ************************************************************
           *        Program running with 12 parallel MPI-processes    *
           *              working on a common directory               *
           ************************************************************

------------------------------------------------------------------------------
                              ORCA PROPERTY CALCULATIONS
------------------------------------------------------------------------------

GBWName                                 ... orca.gbw
Number of atoms                         ...     31
Number of basis functions               ...    636
Max core memory                         ...   1000 MB

Electric properties:
Dipole moment                           ... YES
Quadrupole moment                       ...  NO
Static polarizability (Dipole/Dipole)   ...  NO
Static polarizability (Dipole/Quad.)    ...  NO
Static polarizability (Quad./Quad.)     ...  NO
Static polarizability (Velocity)        ...  NO

Atomic electric properties:
Dipole moment                           ...  NO
Quadrupole moment                       ...  NO
Static polarizability                   ...  NO

Choice of electric origin               ... Center of mass
Position of electric origin             ...    -0.000033     0.000011    -0.000000

General magnetic properties:
Magnetizability                         ...  NO

EPR properties:
g-Tensor (aka g-matrix)                 ...  NO
Zero-Field splitting spin-orbit         ...  NO
Zero-field splitting spin-spin          ...  NO
Hyperfine couplings                     ...  NO (   0 nuclei)
Quadrupole couplings                    ...  NO (   0 nuclei)
Contact density                         ...  NO (   0 nuclei)

NMR properties:
Chemical shifts                         ...  NO (   0 nuclei)
Spin-rotation constants                 ...  NO (   0 nuclei)
Spin-spin couplings                     ...  NO (   0 nuclei,    0 pairs)

Choice of magnetic origin               ... GIAO
Position of magnetic origin             ...     0.000000     0.000000     0.000000

Properties with geometric perturbations:
SCF Hessian                             ...  NO
IR spectrum                             ...  NO
VCD spectrum                            ...  NO
X-ray spectroscopy properties:
SCF XES/XAS/RIXS spectra                ...  NO


-------------
DIPOLE MOMENT
-------------

Method             : SCF
Type of density    : Electron Density
Multiplicity       :   1
Irrep              :   0
Energy             :  -780.5796517804543555 Eh
Relativity type    : 
Basis              : AO
                                X                 Y                 Z
Electronic contribution:      5.968096559      -6.743182099      -0.144195852
Nuclear contribution   :    -11.678258041      10.716869910       0.198270439
                        -----------------------------------------
Total Dipole Moment    :     -5.710161482       3.973687810       0.054074587
                        -----------------------------------------
Magnitude (a.u.)       :      6.956943512
Magnitude (Debye)      :     17.683145104


--------------------
Rotational spectrum 
--------------------
 
Rotational constants in cm-1:             0.026905             0.006713             0.005534 
Rotational constants in MHz :           806.600874           201.253106           165.914708 

Dipole components along the rotational axes: 
x,y,z [a.u.] :    -5.710156     3.973696     0.054074 
x,y,z [Debye]:   -14.514063    10.100332     0.137444 

 

Dipole moment calculation done in   0.0 sec 

Maximum memory used throughout the entire PROP-calculation: 45.7 MB

--------------------------------
SUGGESTED CITATIONS FOR THIS RUN
--------------------------------

Below you find a list of papers that are relevant to this ORCA run
We neither can nor want to force you to cite these papers, but we appreciate if you do
You receive ORCA, which is the product of decades of hard work by many enthusiastic individuals, for free
The only thing we kindly ask in return is that you cite our papers,
We deeply appreciate it, if you show your appreciation for ORCA by not just citing the generic ORCA reference.

Please note that relegating all ORCA citations to the supporting information does *not* help us.
SI sections are not indexed - citations you put there will not count into any citation statistics
But we need these citations in order to attract the funding resources that allow us to do what we are doing

Therefore, if you are a happy ORCA user, please consider citing a few of the papers listed below in the main body of your paper

In addition to the list printed below, the program has created the file orca.bibtex that contains the list in bibtex format
You can import this file easily into all common literature databanks and citation aid programs


List of essential papers. We consider these as the minimum necessary citations

  1. Neese,F.
     Software update: the ORCA program system, version 5.0
     WIRES Comput. Molec. Sci., 2022 12(1)e1606
     doi.org/10.1002/wcms.1606

List of papers to cite with high priority. The work reported in these papers was absolutely
necessary for this run to complete.
Our perspective: the developers of density functionals and basis sets usually get cited in chemistry papers
Good! But without the algorithms to do something with them, the functionals or basis sets would not do anything.
Hence, in our opinion, the algorithm design and method developments papers are equally worthy of getting cited

  1. Neese,F.
     An improvement of the resolution of the identity approximation for the formation of the Coulomb matrix
     J. Comp. Chem., 2003 24(14)1740-1747
     doi.org/10.1002/jcc.10318
  2. Neese,F.; Wennmohs,F.; Hansen,A.; Becker,U.
     Efficient, approximate and parallel Hartree-Fock and hybrid DFT calculations. A 'chain-of-spheres' algorithm for the Hartree-Fock exchange
     Chem. Phys., 2009 356(1-3)98-109
     doi.org/10.1016/j.chemphys.2008.10.036
  3. Garcia-Rates,M.; Neese,F.
     Effect of the Solute Cavity on the Solvation Energy and its Derivatives within the Framework of the Gaussian Charge Scheme
     J. Comput. Chem., 2020 41 922-939
     doi.org/10.1002/jcc.26139
  4. Helmich-Paris,B.; de Souza,B.; Neese,F.; Izsák,R.
     An improved chain of spheres for exchange algorithm
     J. Chem. Phys., 2021 155 104109
     doi.org/doi: 10.1063/5.0058766.
  5. Neese,F.
     The SHARK Integral Generation and Digestion System
     J. Comp. Chem., 2022  1-16
     doi.org/10.1002/jcc.26942

List of suggested additional citations. These are papers that are important in the 'surrounding' of 
of this run, or papers that preceded the highly important papers. If you like your results we are grateful for a citation.

  1. Izsak,R.; Neese,F.
     An overlap fitted chain of spheres exchange method
     J. Chem. Phys., 2011 135 144105
     doi.org/10.1063/1.3646921
  2. Izsak,R.; Hansen,A.; Neese,F.
     The resolution of identity and chain of spheres approximations for the LPNO-CCSD singles Fock term
     Molec. Phys., 2012 110 2413-2417
     doi.org/10.1080/00268976.2012.687466
  3. Neese,F.
     The ORCA program system
     WIRES Comput. Molec. Sci., 2012 2(1)73-78
     doi.org/10.1002/wcms.81
  4. Izsak,R.; Neese,F.; Klopper,W.
     Robust fitting techniques in the chain of spheres approximation to the Fock exchange: The role of the complementary space
     J. Chem. Phys., 2013 139 
     doi.org/10.1063/1.4819264
  5. Neese,F.
     Software update: the ORCA program system, version 4.0
     WIRES Comput. Molec. Sci., 2018 8(1)1-6
     doi.org/10.1002/wcms.1327
  6. Neese,F.; Wennmohs,F.; Becker,U.; Riplinger,C.
     The ORCA quantum chemistry program package
     J. Chem. Phys., 2020 152 Art. No. L224108
     doi.org/10.1063/5.0004608

List of optional additional citations

  1. Neese,F.
     Approximate second-order SCF convergence for spin unrestricted wavefunctions
     Chem. Phys. Lett., 2000 325(1-3)93-98
     doi.org/10.1016/s0009-2614(00)00662-x

Timings for individual modules:

Sum of individual times          ...       77.233 sec (=   1.287 min)
Startup calculation              ...        2.795 sec (=   0.047 min)   3.6 %
SCF iterations                   ...       73.841 sec (=   1.231 min)  95.6 %
Property calculations            ...        0.597 sec (=   0.010 min)   0.8 %
                             ****ORCA TERMINATED NORMALLY****
TOTAL RUN TIME: 0 days 0 hours 3 minutes 5 seconds 443 msec
