# Supplementary material for: Photovermellogens: Minimalistic Pyridinium-Based Acylhydrazones with Photoswitchable Basicity for Operation in Aqueous Media
Source: J Org Chem. 2026 May 4;91(19):6559–65. doi: 10.1021/acs.joc.5c02962 (PMC13185115; doi:10.1021/acs.joc.5c02962)
Supplement: Supplementary file 3 [file jo5c02962_si_003.zip › spectra/anti_zpah/dftmrci/dftmrci.out]

______________________________________________________________________
______________________________________________________________________
                           P R O P E R
                  s.grimme, sept. 1995 - april 2000
                       development version
______________________________________________________________________
______________________________________________________________________
 
 ______________________________________________________
 keywords (from <INPUT>):
 
 $local  : localise scf mos
 $pop    : mulliken population analyses
 $cipop  : population analyses of
           ci-(t)densities
 $diffden: calculate difference density nos
 
 $nos
      <string> (state label)
 
 $grid
      atom#1 atom#2 atom#3
      <real> (shift)
      <real> (step)
      <integer> (1=dens,2=esp,-1=diffdens,-2=diffesp)
 
 $soci        : use (t-)densities of spin-orbit coupled
                states reading file <socidens> from
                spockCI program
 
 $centmass           : shift coordinates to center of
                       mass system using average atomic
                       masses of elements
 
 $centmass iso       : shift coordinates to center of
                       mass system using isotope masses
                       (tabulated most prevalent ones)
 
 $centmass iso <int> : same as above but read <int> 
 <int1> <float1>       user-defined masses as shown 
 <int2> <float2>   -> <inta> on coord has mass <floata>
  ... 
 
 $move <x> <y> <z>   : shift molecule by r=(x,y,z)[a.u]
 
 ______________________________________________________
 
 reading: 
 mos.bin                                                                        
  
 writing: 
 sing.prp                                                                       
  
 <INPUT> not found. using defaults.
 --> $centmass is active: shift coordinates to cms.
 supplying any (empty) <INPUT> will reset defaults.


______________________________________________________________________

                    M O / A O    I N P U T 
______________________________________________________________________


atom  #          x             y             z            charge
  N   1     -7.89189194   -1.79144939   -0.62600715         7.00
  C   2     -7.37178836   -0.58539792    1.54723157         6.00
  C   3     -5.06244358    0.46568225    2.01161745         6.00
  C   4     -3.16540445    0.28754985    0.16585961         6.00
  C   5     -3.74638471   -0.99082799   -2.08801921         6.00
  C   6     -6.09572358   -1.99398319   -2.41410222         6.00
  H   7     -8.87823173   -0.48351223    2.92059928         1.00
  H   8     -4.74397135    1.41490778    3.78676538         1.00
  N   9     -0.83915712    1.28354300    0.48342874         7.00
  H  10     -2.36561579   -1.19622751   -3.57987427         1.00
  H  11     -6.60909815   -2.98947195   -4.12071892         1.00
  C  12    -10.36196028   -2.97539979   -1.01280672         6.00
  H  13    -10.91381212   -2.77624414   -2.97920465         1.00
  H  14    -10.26064924   -4.96796116   -0.52076119         1.00
  H  15    -11.75346209   -2.04399639    0.17073870         1.00
  H  16      0.42855948    1.10652010   -0.94450363         1.00
  N  17     -0.28695430    2.51270927    2.61763232         7.00
  C  18      1.90825884    3.40163430    3.02282628         6.00
  C  19      4.18809473    3.37224424    1.32967616         6.00
  H  20      2.11407995    4.44524843    4.77514746         1.00
  O  21      5.23163639    5.36742422    0.92088592         8.00
  C  22      5.09923500    0.94898707    0.28196011         6.00
  C  23      4.47046931   -1.34623607    1.41895148         6.00
  C  24      5.41512753   -3.59048922    0.45470751         6.00
  C  25      6.96796977   -3.55621840   -1.65933120         6.00
  C  26      7.59907123   -1.27488723   -2.80143616         6.00
  C  27      6.68704351    0.97244753   -1.82605079         6.00
  H  28      3.27654347   -1.39574548    3.08117382         1.00
  H  29      4.94009873   -5.36360570    1.35347599         1.00
  H  30      7.69192961   -5.31071076   -2.42072928         1.00
  H  31      8.80715724   -1.25435969   -4.45033147         1.00
  H  32      7.18113517    2.74716340   -2.71326828         1.00
 
 center of mass : 
        0.0607168402        0.0553147651        0.1035051798
 
     *** coordinates shifted to center of mass ****
 
 new coordinates:
atom  #          x             y             z            charge          mass
  N   1     -7.95260878   -1.84676415   -0.72951233         7.00      14.006700
  C   2     -7.43250520   -0.64071269    1.44372639         6.00      12.011000
  C   3     -5.12316042    0.41036749    1.90811227         6.00      12.011000
  C   4     -3.22612129    0.23223508    0.06235443         6.00      12.011000
  C   5     -3.80710155   -1.04614276   -2.19152439         6.00      12.011000
  C   6     -6.15644042   -2.04929795   -2.51760740         6.00      12.011000
  H   7     -8.93894857   -0.53882700    2.81709410         1.00       1.007900
  H   8     -4.80468819    1.35959302    3.68326020         1.00       1.007900
  N   9     -0.89987396    1.22822823    0.37992356         7.00      14.006700
  H  10     -2.42633263   -1.25154228   -3.68337945         1.00       1.007900
  H  11     -6.66981499   -3.04478671   -4.22422410         1.00       1.007900
  C  12    -10.42267712   -3.03071455   -1.11631190         6.00      12.011000
  H  13    -10.97452896   -2.83155890   -3.08270983         1.00       1.007900
  H  14    -10.32136608   -5.02327592   -0.62426637         1.00       1.007900
  H  15    -11.81417893   -2.09931115    0.06723352         1.00       1.007900
  H  16      0.36784264    1.05120533   -1.04800881         1.00       1.007900
  N  17     -0.34767114    2.45739451    2.51412714         7.00      14.006700
  C  18      1.84754200    3.34631954    2.91932110         6.00      12.011000
  C  19      4.12737789    3.31692947    1.22617098         6.00      12.011000
  H  20      2.05336311    4.38993367    4.67164228         1.00       1.007900
  O  21      5.17091955    5.31210945    0.81738074         8.00      15.999400
  C  22      5.03851816    0.89367230    0.17845493         6.00      12.011000
  C  23      4.40975247   -1.40155083    1.31544630         6.00      12.011000
  C  24      5.35441069   -3.64580399    0.35120233         6.00      12.011000
  C  25      6.90725293   -3.61153316   -1.76283638         6.00      12.011000
  C  26      7.53835439   -1.33020200   -2.90494134         6.00      12.011000
  C  27      6.62632667    0.91713276   -1.92955597         6.00      12.011000
  H  28      3.21582663   -1.45106025    2.97766864         1.00       1.007900
  H  29      4.87938189   -5.41892046    1.24997081         1.00       1.007900
  H  30      7.63121277   -5.36602553   -2.52423446         1.00       1.007900
  H  31      8.74644040   -1.30967445   -4.55383665         1.00       1.007900
  H  32      7.12041833    2.69184863   -2.81677346         1.00       1.007900

 # atoms          =  32
 # mos            = 642
 # primitive  aos =1030
 # contracted aos = 732


______________________________________________________________________

                    C I - I N P U T 
______________________________________________________________________


 reading <oneint>
 # mos in ci  :         642
 # el  in ci  :         126
 # states     :          12


______________________________________________________________________

                    I N T G E R A L  S E C T I O N
______________________________________________________________________


memory needed for primitive int data:  28 Mb


______________________________________________________________________

                    M O   C H E C K 
______________________________________________________________________


 largest deviation from orthonormality    1.38143280127870     


______________________________________________________________________

                    S C F - M O   D A T A 
______________________________________________________________________


 W A R N I N G : these data are wrong, if NOs are used!
memory needed for ao data:   6 Mb

     center of nuclear charge   -0.0857   -0.0733   -0.0276


     kinetic energy                      777.418986


               zeroth moment

  <x^0> el/nuc/tot =    -125.904216     127.000000       1.095784

               first moment

  <x^1> el/nuc/tot =       5.256197     -10.879918      -5.623721
  <y^1> el/nuc/tot =       6.369827      -9.309324      -2.939497
  <z^1> el/nuc/tot =       2.437122      -3.507681      -1.070559

  <r^1> el/nuc/tot =       8.610567      14.742454       6.435292

     <r^1> tot (debye)=      16.357224

               second moment

  <x^2> el/nuc/tot =   -4396.986573    4378.901285     -18.085288
  <y^2> el/nuc/tot =    -932.388920     856.813225     -75.575695
  <z^2> el/nuc/tot =    -521.300843     457.316776     -63.984067

  <r^2> el/nuc/tot =   -5850.676337    5693.031287    -157.645050

               expectation values of mos/nos

nr nr(file/ci)   mo-occ   eps        <x,y,z>       <x^2,y^2,z^2>  <r^2>-<r>^2

  1   1   1  2.000  -19.6955  -5.2  -5.3  -0.8 -26.8 -28.2  -0.7     0.05
  2   2   2  2.000  -14.9095   8.0   1.8   0.7 -63.3  -3.4  -0.6     0.07
  3   3   3  2.000  -14.8915   0.9  -1.2  -0.4  -0.8  -1.5  -0.2     0.07
  4   4   4  2.000  -14.8745   0.3  -2.5  -2.5  -0.1  -6.1  -6.3     0.07
  5   5   5  2.000  -10.7060  -4.1  -3.3  -1.2 -17.1 -11.0  -1.5     0.10
  6   6   6  2.000  -10.6894   3.2  -0.2  -0.1 -10.4  -0.1   0.0     0.10
  7   7   7  2.000  -10.6706   7.4   0.6  -1.4 -55.2  -0.4  -2.1     0.13
  8   8   8  2.000  -10.6703   6.2   2.0   2.5 -38.0  -4.2  -6.4     0.13
  9   9   9  2.000  -10.6472  -1.8  -3.3  -2.9  -3.4 -11.2  -8.6     0.10
 10  10  10  2.000  -10.6322  10.4   3.0   1.1-108.7  -9.2  -1.3     0.10
 11  11  11  2.000  -10.6218   3.8   1.0   2.2 -14.5  -1.1  -4.8     0.10
 12  12  12  2.000  -10.6185   5.1  -0.4  -1.9 -26.3  -0.2  -3.7     0.10
 13  13  13  2.000  -10.6119  -5.0  -0.9  -0.2 -25.4  -0.8  -0.1     0.23
 14  14  14  2.000  -10.6085  -4.4   1.4  -1.3 -19.6  -2.0  -1.7     0.21
 15  15  15  2.000  -10.6056  -6.6  -0.9   1.9 -43.9  -0.9  -3.8     0.15
 16  16  16  2.000  -10.6038  -6.9   3.6   1.8 -47.7 -13.0  -3.1     0.17
 17  17  17  2.000  -10.5980  -5.4   3.6  -0.3 -29.1 -13.2  -0.3     0.36
 18  18  18  2.000  -10.5976  -7.5   1.4   2.9 -56.5  -2.0  -8.3     0.35
 19  19  19  2.000   -1.2151  -4.1  -4.3  -1.0 -20.9 -20.1  -1.7     6.47
 20  20  20  2.000   -1.1983   0.1  -2.0  -1.1  -5.8  -6.4  -2.6     9.36
 21  21  21  2.000   -1.1683   7.4   1.6   0.6 -57.9  -3.8  -1.9     5.61
 22  22  22  2.000   -1.0314   1.5  -1.3  -1.0  -9.7  -4.6  -4.0    13.66
 23  23  23  2.000   -0.9996  -5.7   1.0   0.6 -35.4  -4.9  -2.8     9.01
 24  24  24  2.000   -0.9479   4.0   0.0  -0.3 -30.9  -4.3  -3.8    22.51
 25  25  25  2.000   -0.9281   6.0   1.0   0.4 -39.2  -2.6  -5.2     9.76
 26  26  26  2.000   -0.8952  -5.4   0.7   0.5 -34.5  -7.7  -3.3    15.59
 27  27  27  2.000   -0.8756  -5.9   1.3   0.7 -37.4  -5.8  -4.3    10.28
 28  28  28  2.000   -0.8463   6.6   1.3   0.4 -66.1  -7.3  -2.9    31.41
 29  29  29  2.000   -0.8090   1.3  -0.6  -0.6 -27.2  -6.4  -4.3    35.59
 30  30  30  2.000   -0.7839   2.9   0.3   0.3 -35.3  -5.4  -4.5    36.71
 31  31  31  2.000   -0.7603   1.8   0.2  -0.1 -33.6  -5.9  -5.1    41.08
 32  32  32  2.000   -0.7318  -1.4   0.0  -0.1 -28.7  -6.6  -4.4    37.74
 33  33  33  2.000   -0.7140  -4.6   0.9   0.5 -34.6  -7.0  -4.9    23.71
 34  34  34  2.000   -0.6882  -1.5  -0.8  -0.3 -21.9  -8.2  -4.5    31.75
 35  35  35  2.000   -0.6761   2.4   0.0  -0.1 -28.3  -4.9  -5.7    33.04
 36  36  36  2.000   -0.6379  -3.3   0.0   0.0 -34.5  -8.3  -5.6    37.65
 37  37  37  2.000   -0.6169   5.2   1.2   0.5 -58.1  -6.8  -4.3    40.68
 38  38  38  2.000   -0.6054   4.2   0.3   0.0 -34.2  -4.0  -4.2    24.75
 39  39  39  2.000   -0.5864  -4.2  -0.4   0.1 -32.6 -15.0  -5.0    34.99
 40  40  40  2.000   -0.5744   4.2   0.3   0.0 -39.4  -6.9  -7.4    35.67
 41  41  41  2.000   -0.5725   6.6   1.5   0.5 -59.2  -7.1  -3.8    24.40
 42  42  42  2.000   -0.5591  -3.1  -0.8  -0.1 -32.6 -13.4  -4.5    40.10
 43  43  43  2.000   -0.5472   3.1   0.2   0.2 -35.8  -6.4  -7.7    40.00
 44  44  44  2.000   -0.5445   0.9  -0.9  -1.0 -30.0  -9.4  -8.1    44.86
 45  45  45  2.000   -0.5423  -0.2  -0.9  -0.5 -21.5  -8.1  -4.0    32.59
 46  46  46  2.000   -0.5344  -4.8  -0.5   0.2 -31.7 -11.4  -3.3    22.85
 47  47  47  2.000   -0.5208  -4.6   0.7   0.5 -35.2 -11.0  -4.6    28.74
 48  48  48  2.000   -0.5078  -5.5   1.2   0.7 -38.2  -6.8  -6.4    19.49
 49  49  49  2.000   -0.4973   5.8   0.9   0.4 -47.2  -4.5  -4.7    21.76
 50  50  50  2.000   -0.4893   9.1   2.1   0.8 -99.9  -7.7  -4.2    23.99
 51  51  51  2.000   -0.4835  -2.8  -2.1  -0.8 -30.4 -13.9  -4.3    35.91
 52  52  52  2.000   -0.4705   5.4   0.7   0.3 -38.3  -3.9  -7.2    20.03
 53  53  53  2.000   -0.4692   6.2   1.5   0.4 -61.2  -8.5  -3.9    33.04
 54  54  54  2.000   -0.4410  -5.8   1.0   0.7 -39.1 -10.6  -4.3    18.89
 55  55  55  2.000   -0.4391  -5.9   0.6   0.8 -39.1 -13.6  -4.6    22.13
 56  56  56  2.000   -0.4243  -5.5   1.1   0.7 -38.1  -7.9  -6.5    20.04
 57  57  57  2.000   -0.4113  -1.8  -2.4  -1.6 -14.4 -12.7  -5.8    21.17
 58  58  58  2.000   -0.3953   2.7  -0.6  -0.8 -25.7  -7.2  -4.4    28.97
 59  59  59  2.000   -0.3507   5.6   0.8   0.3 -34.6  -3.4  -5.5    10.97
 60  60  60  2.000   -0.3438  -3.1  -3.5  -1.4 -18.6 -16.7  -4.4    16.15
 61  61  61  2.000   -0.3180  -5.5   0.8   0.7 -37.5  -7.1  -4.5    17.27
 62  62  62  2.000   -0.3137  -5.7   1.2   0.7 -37.4  -7.3  -3.7    13.36
 63  63  63  2.000   -0.2959   1.8  -0.7  -0.6 -19.7  -5.9  -4.3    25.94
 64  64  64  0.000   -0.0545  -2.1  -1.5  -0.7 -24.6 -11.3  -4.9    33.55
 65  65  65  0.000   -0.0272   1.7   0.2   0.1 -33.6  -6.7  -4.4    41.92
 66  66  66  0.000   -0.0065   5.2   0.7   0.1 -36.5  -4.3  -5.8    18.92
 67  67  67  0.000    0.0177  -5.8   1.3   0.8 -39.5  -6.9  -5.9    16.35
 68  68  68  0.000    0.0251  -1.4  -0.7  -0.5 -22.6  -9.4  -6.4    35.79


______________________________________________________________________

                     T - D E N S I T Y - O U T P U T 
______________________________________________________________________


________________________________________________________________________________


transition 1a  - 2a    excitation E (au/eV/cm-1)     0.126150    3.4327   27686.8

                        ex          ey          ez              tot (deb/au)
dipole (L)         0.7335246   0.1530422   0.0971658   1.9205674   0.7555934
dipole (V)         0.7177440   0.1539897   0.0729904   1.8750781   0.7376970

            osc.str. (L)       0.0480146

            osc.str. (V)       0.0457671

            osc.str. (Mixed)   0.0468558

                        mx          my          mz              tot (au)
angular            -0.271355   -0.343373   -0.174453    0.471139

            rotatory strength (L) (10-40 cgs)    -63.3046

            rotatory strength (V) (10-40 cgs)    -61.3777

            rotatory strength (M) (10-40 cgs)    -62.8377

angle between mu(L)/mu(V)   1.7  mu(L)/m 138.97   mu(V)/m 138.52

                                     exx         eyy         ezz
quadrupol (L)    (au)            -0.8638      0.8847     -0.4026
                                     exy         exz         eyz
quadrupol (L)    (au)             0.1795      0.3485     -0.1752

________________________________________________________________________________


transition 1a  - 3a    excitation E (au/eV/cm-1)     0.147002    4.0001   32263.3

                        ex          ey          ez              tot (deb/au)
dipole (L)         2.0544076   0.2917945   0.2798958   5.3220680   2.0938186
dipole (V)         2.0607793   0.2799661   0.2651583   5.3289984   2.0965451

            osc.str. (L)       0.4296460

            osc.str. (V)       0.4307657

            osc.str. (Mixed)   0.4301864

                        mx          my          mz              tot (au)
angular             0.058203    0.793780   -1.186241    1.428510

            rotatory strength (L) (10-40 cgs)      4.5187

            rotatory strength (V) (10-40 cgs)      6.5139

            rotatory strength (M) (10-40 cgs)      6.5052

angle between mu(L)/mu(V)   0.5  mu(L)/m  89.63   mu(V)/m  89.47

                                     exx         eyy         ezz
quadrupol (L)    (au)            -4.8009      1.9152      0.5031
                                     exy         exz         eyz
quadrupol (L)    (au)            -2.9954     -0.3066      1.1637

________________________________________________________________________________


transition 1a  - 4a    excitation E (au/eV/cm-1)     0.156963    4.2712   34449.4

                        ex          ey          ez              tot (deb/au)
dipole (L)        -0.8320066  -0.2806552   0.3493325   2.4020151   0.9450056
dipole (V)        -0.8002161  -0.2304181   0.3122032   2.2605008   0.8893307

            osc.str. (L)       0.0934491

            osc.str. (V)       0.0827624

            osc.str. (Mixed)   0.0878487

                        mx          my          mz              tot (au)
angular            -0.315961   -0.460372   -0.184747    0.588137

            rotatory strength (L) (10-40 cgs)     77.2133

            rotatory strength (V) (10-40 cgs)     71.0106

            rotatory strength (M) (10-40 cgs)     75.3747

angle between mu(L)/mu(V)   2.7  mu(L)/m  53.89   mu(V)/m  54.84

                                     exx         eyy         ezz
quadrupol (L)    (au)            -1.8778      0.2889     -0.4475
                                     exy         exz         eyz
quadrupol (L)    (au)            -0.2430      2.7596     -0.1864

________________________________________________________________________________


transition 1a  - 5a    excitation E (au/eV/cm-1)     0.170713    4.6454   37467.3

                        ex          ey          ez              tot (deb/au)
dipole (L)         0.3641947  -1.2439029  -0.3639543   3.4219039   1.3462522
dipole (V)         0.4027170  -0.9907744  -0.3551777   2.8644249   1.1269277

            osc.str. (L)       0.2062668

            osc.str. (V)       0.1445335

            osc.str. (Mixed)   0.1716652

                        mx          my          mz              tot (au)
angular             0.283193    0.495057   -0.816188    0.995712

            rotatory strength (L) (10-40 cgs)    -50.8259

            rotatory strength (V) (10-40 cgs)    -20.4028

            rotatory strength (M) (10-40 cgs)    -24.2328

angle between mu(L)/mu(V)   6.2  mu(L)/m  99.26   mu(V)/m  94.42

                                     exx         eyy         ezz
quadrupol (L)    (au)             2.2824     -2.7993      0.6089
                                     exy         exz         eyz
quadrupol (L)    (au)            -7.7185     -2.9550     -0.1806

________________________________________________________________________________


transition 1a  - 6a    excitation E (au/eV/cm-1)     0.173199    4.7130   38012.9

                        ex          ey          ez              tot (deb/au)
dipole (L)        -1.2839635  -1.1983958  -0.5690643   4.6927361   1.8462255
dipole (V)        -1.3290764  -1.0795682  -0.5578438   4.5774292   1.8008613

            osc.str. (L)       0.3935723

            osc.str. (V)       0.3744688

            osc.str. (Mixed)   0.3830806

                        mx          my          mz              tot (au)
angular             0.004562   -0.235757    0.118013    0.263684

            rotatory strength (L) (10-40 cgs)     49.3891

            rotatory strength (V) (10-40 cgs)     43.0489

            rotatory strength (M) (10-40 cgs)     44.0389

angle between mu(L)/mu(V)   3.7  mu(L)/m  64.51   mu(V)/m  67.38

                                     exx         eyy         ezz
quadrupol (L)    (au)            12.1968     -1.1546      0.1102
                                     exy         exz         eyz
quadrupol (L)    (au)            -0.7106     -0.9970     -0.6063

________________________________________________________________________________


transition 1a  - 7a    excitation E (au/eV/cm-1)     0.178733    4.8636   39227.5

                        ex          ey          ez              tot (deb/au)
dipole (L)        -0.1741898  -0.1560508  -0.1591721   0.7190631   0.2828952
dipole (V)        -0.1910712  -0.1390169  -0.0880610   0.6409605   0.2521679

            osc.str. (L)       0.0095360

            osc.str. (V)       0.0075769

            osc.str. (Mixed)   0.0082209

                        mx          my          mz              tot (au)
angular            -0.346540    0.637289   -0.374055    0.816177

            rotatory strength (L) (10-40 cgs)      4.8215

            rotatory strength (V) (10-40 cgs)      2.4892

            rotatory strength (M) (10-40 cgs)      2.7008

angle between mu(L)/mu(V)  14.7  mu(L)/m  84.92   mu(V)/m  87.06

                                     exx         eyy         ezz
quadrupol (L)    (au)             1.0177      0.5458      0.2227
                                     exy         exz         eyz
quadrupol (L)    (au)             0.3659      1.3271      0.5485

________________________________________________________________________________


transition 1a  - 8a    excitation E (au/eV/cm-1)     0.189187    5.1480   41521.8

                        ex          ey          ez              tot (deb/au)
dipole (L)        -0.3983390   0.0481073   0.0556928   1.0296329   0.4050802
dipole (V)        -0.4158272   0.0774912   0.0622317   1.0867197   0.4275394

            osc.str. (L)       0.0206958

            osc.str. (V)       0.0230544

            osc.str. (Mixed)   0.0217987

                        mx          my          mz              tot (au)
angular             0.544041    0.404108    0.607083    0.909853

            rotatory strength (L) (10-40 cgs)    -38.5329

            rotatory strength (V) (10-40 cgs)    -37.0408

            rotatory strength (M) (10-40 cgs)    -35.0233

angle between mu(L)/mu(V)   3.7  mu(L)/m 116.33   mu(V)/m 113.82

                                     exx         eyy         ezz
quadrupol (L)    (au)             1.1872     -0.1634      0.6559
                                     exy         exz         eyz
quadrupol (L)    (au)             3.5470      1.4799     -0.3489

________________________________________________________________________________


transition 1a  - 9a    excitation E (au/eV/cm-1)     0.204509    5.5650   44884.5

                        ex          ey          ez              tot (deb/au)
dipole (L)        -0.0661716   0.4053482   0.1956764   1.1563795   0.4549451
dipole (V)        -0.0419194   0.3579506   0.1698970   1.0127434   0.3984355

            osc.str. (L)       0.0282188

            osc.str. (V)       0.0216440

            osc.str. (Mixed)   0.0246929

                        mx          my          mz              tot (au)
angular             0.164114    0.068199    0.467891    0.500507

            rotatory strength (L) (10-40 cgs)     25.5390

            rotatory strength (V) (10-40 cgs)     22.8719

            rotatory strength (M) (10-40 cgs)     26.0937

angle between mu(L)/mu(V)   2.4  mu(L)/m  61.59   mu(V)/m  60.89

                                     exx         eyy         ezz
quadrupol (L)    (au)            -1.4602     -0.5263     -0.0367
                                     exy         exz         eyz
quadrupol (L)    (au)             1.7184     -0.1835     -0.2608

________________________________________________________________________________


transition 1a  - 10a   excitation E (au/eV/cm-1)     0.206566    5.6209   45336.0

                        ex          ey          ez              tot (deb/au)
dipole (L)         0.1165855  -0.3359586  -0.9471698   2.5716070   1.0117267
dipole (V)         0.0604804  -0.2333832  -0.7176061   1.9242015   0.7570232

            osc.str. (L)       0.1409593

            osc.str. (V)       0.0789197

            osc.str. (Mixed)   0.1053697

                        mx          my          mz              tot (au)
angular             0.219193   -1.320083    0.657206    1.490833

            rotatory strength (L) (10-40 cgs)    -36.1699

            rotatory strength (V) (10-40 cgs)    -35.4239

            rotatory strength (M) (10-40 cgs)    -47.2962

angle between mu(L)/mu(V)   2.5  mu(L)/m  95.84   mu(V)/m  97.65

                                     exx         eyy         ezz
quadrupol (L)    (au)            -2.9406      0.4625      0.9239
                                     exy         exz         eyz
quadrupol (L)    (au)             2.4923      6.1430      1.2031

________________________________________________________________________________


transition 1a  - 11a   excitation E (au/eV/cm-1)     0.212105    5.7717   46551.7

                        ex          ey          ez              tot (deb/au)
dipole (L)         0.0784374  -0.3129997  -0.1278160   0.8821847   0.3470709
dipole (V)         0.0914612  -0.2766382  -0.0960522   0.7797978   0.3067896

            osc.str. (L)       0.0170332

            osc.str. (V)       0.0133089

            osc.str. (Mixed)   0.0149942

                        mx          my          mz              tot (au)
angular            -0.244160   -0.129752   -0.552144    0.617505

            rotatory strength (L) (10-40 cgs)     21.6951

            rotatory strength (V) (10-40 cgs)     15.6991

            rotatory strength (M) (10-40 cgs)     17.6871

angle between mu(L)/mu(V)   5.2  mu(L)/m  64.57   mu(V)/m  69.42

                                     exx         eyy         ezz
quadrupol (L)    (au)             0.4067      0.7512     -0.0728
                                     exy         exz         eyz
quadrupol (L)    (au)            -1.5737      0.6026      0.3740

________________________________________________________________________________


transition 1a  - 12a   excitation E (au/eV/cm-1)     0.215730    5.8703   47347.2

                        ex          ey          ez              tot (deb/au)
dipole (L)         0.0526290   0.1542956  -0.2520245   0.7629351   0.3001554
dipole (V)         0.0003639   0.0882385  -0.1852345   0.5215212   0.2051779

            osc.str. (L)       0.0129572

            osc.str. (V)       0.0060545

            osc.str. (Mixed)   0.0086749

                        mx          my          mz              tot (au)
angular            -0.396526   -0.296611    0.081866    0.501909

            rotatory strength (L) (10-40 cgs)    -20.5714

            rotatory strength (V) (10-40 cgs)     -9.7784

            rotatory strength (M) (10-40 cgs)    -14.0103

angle between mu(L)/mu(V)  11.6  mu(L)/m 125.40   mu(V)/m 113.75

                                     exx         eyy         ezz
quadrupol (L)    (au)             1.0720      0.6441     -0.3944
                                     exy         exz         eyz
quadrupol (L)    (au)             1.2934      0.2891      0.2423


______________________________________________________________________

                     D E N S I T Y - O U T P U T 
______________________________________________________________________


________________________________________________________________________________


state 1a         energy  -781.062859

                        ex          ey          ez              tot (deb/au)
dipole moment     -5.6263737  -2.9432191  -1.0876086  16.3746994   6.4421668

                        x^2         y^2        z^2          tot (au)
second moment       -18.0714    -75.5679    -64.0559   -157.6952

________________________________________________________________________________


state 2a         energy  -780.936708

                        ex          ey          ez              tot (deb/au)
dipole moment     -5.9147522  -2.0624564  -0.9409723  16.1005422   6.3343073

                        x^2         y^2        z^2          tot (au)
second moment       -18.9760    -71.6952    -64.9623   -155.6334

________________________________________________________________________________


state 3a         energy  -780.915856

                        ex          ey          ez              tot (deb/au)
dipole moment     -7.3385811  -3.4131447  -1.2000007  20.7968845   8.1819516

                        x^2         y^2        z^2          tot (au)
second moment       -20.0197    -78.7120    -64.4587   -163.1904

________________________________________________________________________________


state 4a         energy  -780.905895

                        ex          ey          ez              tot (deb/au)
dipole moment     -4.4009298  -4.3321035  -1.7186845  16.2931522   6.4100843

                        x^2         y^2        z^2          tot (au)
second moment       -12.3216    -79.7518    -64.0866   -156.1601

________________________________________________________________________________


state 5a         energy  -780.892145

                        ex          ey          ez              tot (deb/au)
dipole moment     -5.0229348  -4.1102436  -1.5803235  16.9790336   6.6799251

                        x^2         y^2        z^2          tot (au)
second moment       -14.2458    -77.8940    -64.6099   -156.7497

________________________________________________________________________________


state 6a         energy  -780.889659

                        ex          ey          ez              tot (deb/au)
dipole moment     -5.0284773  -2.7062907  -0.9454366  14.7124872   5.7882159

                        x^2         y^2        z^2          tot (au)
second moment       -24.5900    -75.8000    -64.3734   -164.7634

________________________________________________________________________________


state 7a         energy  -780.884125

                        ex          ey          ez              tot (deb/au)
dipole moment     -5.1597886  -2.6189685  -0.8503389  14.8658343   5.8485460

                        x^2         y^2        z^2          tot (au)
second moment       -20.7937    -75.2993    -65.0718   -161.1648

________________________________________________________________________________


state 8a         energy  -780.873671

                        ex          ey          ez              tot (deb/au)
dipole moment     -4.7667485  -2.2379112  -0.7216000  13.5100541   5.3151523

                        x^2         y^2        z^2          tot (au)
second moment       -22.3335    -73.9243    -64.1439   -160.4017

________________________________________________________________________________


state 9a         energy  -780.858350

                        ex          ey          ez              tot (deb/au)
dipole moment     -1.1926370  -4.0891304  -1.9596803  11.9176859   4.6886796

                        x^2         y^2        z^2          tot (au)
second moment       -11.3801    -77.1862    -65.6606   -154.2269

________________________________________________________________________________


state 10a        energy  -780.856293

                        ex          ey          ez              tot (deb/au)
dipole moment     -6.7016695  -3.1541505  -1.1894991  19.0678964   7.5017297

                        x^2         y^2        z^2          tot (au)
second moment       -21.1225    -77.9903    -64.4297   -163.5426

________________________________________________________________________________


state 11a        energy  -780.850753

                        ex          ey          ez              tot (deb/au)
dipole moment     -0.4375224  -3.2582294  -1.6428036   9.3413443   3.6750902

                        x^2         y^2        z^2          tot (au)
second moment       -14.5472    -73.8473    -66.1218   -154.5163

________________________________________________________________________________


state 12a        energy  -780.847129

                        ex          ey          ez              tot (deb/au)
dipole moment     -3.4329597  -2.1188992  -0.6983109  10.4066720   4.0942135

                        x^2         y^2        z^2          tot (au)
second moment       -23.3900    -72.8696    -63.9785   -160.2381


________________________________________________________________________________
________________________________________________________________________________
                    (excited) state summary (sorted)
________________________________________________________________________________
________________________________________________________________________________
state/transition  delta E (eV/nm/kK)   f(L)     R(L)    r^1   r^2   r^2-r^2(GS)

 1  1a                                                  16.37  -315.3     0.0
 2  1a  ->2a     3.43   361.  27.69   0.04801  -63.30   16.10  -313.3     2.1
 3  1a  ->3a     4.00   310.  32.26   0.42965    4.52   20.80  -320.8    -5.5
 4  1a  ->4a     4.27   290.  34.45   0.09345   77.21   16.29  -313.8     1.5
 5  1a  ->5a     4.65   267.  37.47   0.20627  -50.83   16.98  -314.4     0.9
 6  1a  ->6a     4.71   263.  38.01   0.39357   49.39   14.71  -322.4    -7.1
 7  1a  ->7a     4.86   255.  39.23   0.00954    4.82   14.87  -318.8    -3.5
 8  1a  ->8a     5.15   241.  41.52   0.02070  -38.53   13.51  -318.0    -2.7
 9  1a  ->9a     5.56   223.  44.88   0.02822   25.54   11.92  -311.9     3.5
10  1a  ->10a    5.62   221.  45.34   0.14096  -36.17   19.07  -321.2    -5.8
11  1a  ->11a    5.77   215.  46.55   0.01703   21.70    9.34  -312.2     3.2
12  1a  ->12a    5.87   211.  47.35   0.01296  -20.57   10.41  -317.9    -2.5
________________________________________________________________________________
________________________________________________________________________________
dipolmoment r^1 in Debye, second moment r^2 in bohr^2
expectation values are given for the final state
 
cpu for     proper    5.9 s
