# Supplementary material for: Photovermellogens: Minimalistic Pyridinium-Based Acylhydrazones with Photoswitchable Basicity for Operation in Aqueous Media
Source: J Org Chem. 2026 May 4;91(19):6559–65. doi: 10.1021/acs.joc.5c02962 (PMC13185115; doi:10.1021/acs.joc.5c02962)
Supplement: Supplementary file 3 [file jo5c02962_si_003.zip › spectra/anti_zpah/dftmrci/orca.out]

                                 *****************
                                 * O   R   C   A *
                                 *****************

                                            #,                                       
                                            ###                                      
                                            ####                                     
                                            #####                                    
                                            ######                                   
                                           ########,                                 
                                     ,,################,,,,,                         
                               ,,#################################,,                 
                          ,,##########################################,,             
                       ,#########################################, ''#####,          
                    ,#############################################,,   '####,        
                  ,##################################################,,,,####,       
                ,###########''''           ''''###############################       
              ,#####''   ,,,,##########,,,,          '''####'''          '####       
            ,##' ,,,,###########################,,,                        '##       
           ' ,,###''''                  '''############,,,                           
         ,,##''                                '''############,,,,        ,,,,,,###''
      ,#''                                            '''#######################'''  
     '                                                          ''''####''''         
             ,#######,   #######,   ,#######,      ##                                
            ,#'     '#,  ##    ##  ,#'     '#,    #''#        ,####,   ,####,        
            ##       ##  ##   ,#'  ##            #'  '#       #'       #'  '#        
            ##       ##  #######   ##           ,######,      #####,   #    #        
            '#,     ,#'  ##    ##  '#,     ,#' ,#      #,     #,   #   #,  ,#        
             '#######'   ##     ##  '#######'  #'      '#     '####' # '####'        


                #########################################################
                #                        -***-                          #
                #          Department of theory and spectroscopy        #
                #                                                       #
                #                      Frank Neese                      #
                #                                                       #
                #     Directorship, Architecture, Infrastructure        #
                #                    SHARK, DRIVERS                     #
                #        Core code/Algorithms in most modules           #
                #                                                       #
                #        Max Planck Institute fuer Kohlenforschung      #
                #                Kaiser Wilhelm Platz 1                 #
                #                 D-45470 Muelheim/Ruhr                 #
                #                      Germany                          #
                #                                                       #
                #                  All rights reserved                  #
                #                        -***-                          #
                #########################################################


                         Program Version 6.0.1  -  RELEASE   -


 With contributions from (in alphabetic order):
[Max-Planck-Institut fuer Kohlenforschung]                               
  Daniel Aravena         : Magnetic Suceptibility                        
  Michael Atanasov       : Ab Initio Ligand Field Theory (pilot matlab implementation)
  Alexander A. Auer      : GIAO ZORA, VPT2 properties, NMR spectrum      
  Ute Becker             : All parallelization in ORCA, NUMFREQ, NUMCALC 
  Giovanni Bistoni       : ED, misc. LED, open-shell LED, HFLD           
  Martin Brehm           : Molecular dynamics                            
  Dmytro Bykov           : pre 5.0 version of the SCF Hessian            
  Marcos Casanova-Páez   : Triplet and SCS-CIS(D). UHF-(DLPNO)-IP/EA/STEOM-CCSD. UHF-CVS-IP/STEOM-CCSD   
  Vijay G. Chilkuri      : MRCI spin determinant printing, contributions to CSF-ICE 
  Pauline Colinet        : FMM embedding                                 
  Dipayan Datta          : RHF DLPNO-CCSD density                        
  Achintya Kumar Dutta   : EOM-CC, STEOM-CC                              
  Nicolas Foglia         : Exact transition moments, OPA infrastructure, MCD improvements    
  Dmitry Ganyushin       : Spin-Orbit,Spin-Spin,Magnetic field MRCI      
  Miquel Garcia-Rates    : C-PCM and meta-GGA Hessian, CCSD/C-PCM, Gaussian charge scheme 
  Tiago L. C. Gouveia    : GS-ROHF, GS-ROCIS                             
  Yang Guo               : DLPNO-NEVPT2, F12-NEVPT2, CIM, IAO-localization        
  Andreas Hansen         : Spin unrestricted coupled pair/coupled cluster methods 
  Ingolf Harden          : AUTO-CI MPn and infrastructure                
  Benjamin Helmich-Paris : MC-RPA, TRAH-(SCF,CASSCF), AVAS, COSX integrals, SCF dyn. polar. 
  Lee Huntington         : MR-EOM, pCC                                   
  Robert Izsak           : Overlap fitted RIJCOSX, COSX-SCS-MP3, EOM     
  Riya Kayal             : Wick's Theorem for AUTO-CI, AUTO-CI UHF-CCSDT 
  Emily Kempfer          : AUTO-CI, RHF CISDT and CCSDT                  
  Christian Kollmar      : KDIIS, OOCD, Brueckner-CCSD(T), CCSD density, CASPT2, CASPT2-K, improved NEVPT2 
  Axel Koslowski         : Symmetry handling                             
  Simone Kossmann        : meta-GGA functionals, TD-DFT gradient, OOMP2, (MP2 Hessian; deprecated post 5.0) 
  Lucas Lang             : DCDCAS                                        
  Marvin Lechner         : AUTO-CI (C++ implementation), FIC-MRCC        
  Spencer Leger          : CASSCF response                               
  Dagmar Lenk            : GEPOL surface, SMD, ORCA-2-JSON               
  Dimitrios Liakos       : Extrapolation schemes; Compound Job, initial MDCI parallelization 
  Dimitrios Manganas     : Further ROCIS development; embedding schemes. LFT, Crystal Embedding 
  Dimitrios Pantazis     : SARC Basis sets                               
  Anastasios Papadopoulos: AUTO-CI, single reference methods and gradients 
  Taras Petrenko         : pre 6.0 DFT Hessian and TD-DFT gradient, (ASA, deprecated), ECA, 1-Electron XAS/XES, NRVS 
  Peter Pinski           : DLPNO-MP2, DLPNO-MP2 Gradient                 
  Christoph Reimann      : Effective Core Potentials                     
  Marius Retegan         : Local ZFS, SOC                                
  Christoph Riplinger    : Optimizer, TS searches, QM/MM, DLPNO-CCSD(T), (RO)-DLPNO pert. Triples 
  Michael Roemelt        : Original ROCIS implementation                 
  Masaaki Saitow         : Open-shell DLPNO-CCSD energy and density      
  Barbara Sandhoefer     : DKH picture change effects                    
  Kantharuban Sivalingam : CASSCF convergence/infrastructure, NEVPT2 and variants, FIC-MRCI 
  Bernardo de Souza      : ESD, SOC TD-DFT                               
  Georgi L. Stoychev     : AutoAux, RI-MP2 NMR, DLPNO-MP2 response, X2C  
  Van Anh Tran           : RI-MP2 g-tensors                              
  Willem Van den Heuvel  : Paramagnetic NMR                              
  Zikuan Wang            : NOTCH, Electric field optimization            
  Frank Wennmohs         : Technical directorship and infrastructure     
  Hang Xu                : AUTO-CI-Response properties                   
                                                                         
[FACCTs GmbH]                                                            
  Markus Bursch, Miquel Garcia-Rates, Christoph Riplinger, Bernardo de Souza, Georgi L. Stoychev 
                                                                 
  APM, Basis sets (HGBS, AHGBS, def-TZVP (Ac-Lr), def2-XVPD (La-Lu)), CI-OPT, improved COSX, DLPNO-Multilevel,           
  DOCKER, DRACO, updates on ESD, GOAT, IRC, LR-CPCM, MBIS, meta-GGA TD-DFT gradient, ML-optimized integration grids, 
  MM, NACMEs, nearIR, NEB, NEB-TS, NL-DFT gradient (VV10), 2- and 3-layer-ONIOM, interface openCOSMO-RS, QMMM,   
  Crystal-QMMM, SF, symmetry and pop. for TD-DFT, r2SCAN hybrids, SOLVATOR                                   
                                                                         
[Other institutions]                                                     
  V. Asgeirsson          : NEB                                           
  Christoph Bannwarth    : sTDA-DFT, sTD-DFT, PBEh-3c, B97-3c, D3        
  Sebastian Ehlert       : rSCAN, r2SCAN, r2SCAN-3c, D4, dhf basis sets  
  Marvin Friede          : D4 for Fr, Ra, Ac-Lr                          
  Lars Goerigk           : TD-DFT with DH, B97 family of functionals     
  Stefan Grimme          : VdW corrections, initial TS optimization, DFT functionals, gCP, sTDA/sTD-DF 
  Waldemar Hujo          : DFT-NL                                        
  H. Jonsson             : NEB                                           
  Holger Kruse           : gCP                                           
  Marcel Mueller         : wB97X-3c, vDZP basis set                      
  Hagen Neugebauer       : wr2SCAN                                       
  Tobias Risthaus        : range-separated hybrid DFT                    
  Lukas Wittmann         : regularized MP2, r2SCAN double-hybrids, wr2SCAN        
                                                                         
We gratefully acknowledge several colleagues who have allowed us to      
interface, adapt or use parts of their codes:                            
  Ed Valeev, F. Pavosevic, A. Kumar             : LibInt (2-el integral package), F12 methods 
  Garnet Chan, S. Sharma, J. Yang, R. Olivares  : DMRG                   
  Ulf Ekstrom                                   : XCFun DFT Library      
  Mihaly Kallay                                 : mrcc  (arbitrary order and MRCC methods)
  Frank Weinhold                                : gennbo (NPA and NBO analysis)           
  Simon Mueller                                 : openCOSMO-RS                            
  Christopher J. Cramer and Donald G. Truhlar   : smd solvation model                     
  S Lehtola, MJT Oliveira, MAL Marques          : LibXC Library                           
  Liviu Ungur et al                             : ANISO software                          


 Your calculation uses the libint2 library for the computation of 2-el integrals
 For citations please refer to: http://libint.valeyev.net

 Your ORCA version has been built with support for libXC version: 6.2.2
 For citations please refer to: https://libxc.gitlab.io

 This ORCA versions uses:
   CBLAS   interface :  Fast vector & matrix operations
   LAPACKE interface :  Fast linear algebra routines
   SCALAPACK package :  Parallel linear algebra routines
   Shared memory     :  Shared parallel matrices
   BLAS/LAPACK       :  OpenBLAS 0.3.27  USE64BITINT DYNAMIC_ARCH NO_AFFINITY SapphireRapids SINGLE_THREADED
        Core in use  :  SapphireRapids
   Copyright (c) 2011-2014, The OpenBLAS Project


NOTE: MaxCore=1000 MB was set to SCF,MP2,MDCI,CIPSI,MRCI and CIS
      => If you want to overwrite this, your respective input block should be placed after the MaxCore statement


***************************************
The coordinates will be read from file: coord.xyz
***************************************


================================================================================

----- Orbital basis set information -----
Your calculation utilizes the basis: def2-TZVP
   F. Weigend and R. Ahlrichs, Phys. Chem. Chem. Phys. 7, 3297 (2005).

----- AuxJ basis set information -----
Your calculation utilizes the auxiliary basis: def2/J
   F. Weigend, Phys. Chem. Chem. Phys. 8, 1057 (2006).

----- AuxC basis set information -----
Your calculation utilizes the auxiliary basis: def2-TZVP/C
  H-La, Hf-Rn : A. Hellweg, C. Hattig, S. Hofener and W. Klopper, Theor. Chem. Acc. 117, 587 (2007).
        Ce-Lu : J. Chmela and M. E. Harding, Mol. Phys. (2018).

================================================================================
                                        WARNINGS
                       Please study these warnings very carefully!
================================================================================


================================================================================
                                       INPUT FILE
================================================================================
NAME = orca.inp
|  1> ! def2-TZVP def2-TZVP/C tightscf def2/J RIJCOSX BHLYP DFTMRCI CPCM(water) 
|  2> %pal 
|  3> nprocs 12
|  4> end
|  5> %maxcore 1000
|  6> * xyzfile 1 1 coord.xyz
|  7> 
|  8>                          ****END OF INPUT****
================================================================================

                       ****************************
                       * Single Point Calculation *
                       ****************************

---------------------------------
CARTESIAN COORDINATES (ANGSTROEM)
---------------------------------
  N     -4.176209   -0.947994   -0.331269
  C     -3.900982   -0.309779    0.818760
  C     -2.678930    0.246428    1.064502
  C     -1.675060    0.152165    0.087769
  C     -1.982501   -0.524324   -1.104932
  C     -3.225718   -1.055170   -1.277488
  H     -4.698158   -0.255864    1.545515
  H     -2.510402    0.748737    2.003870
  N     -0.444063    0.679222    0.255819
  H     -1.251830   -0.633016   -1.894388
  H     -3.497384   -1.581960   -2.180591
  C     -5.483313   -1.574514   -0.535954
  H     -5.775341   -1.469125   -1.576527
  H     -5.429702   -2.628932   -0.275575
  H     -6.219664   -1.081636    0.090351
  H      0.226784    0.585545   -0.499810
  N     -0.151850    1.329668    1.385191
  C      1.009807    1.800067    1.599611
  C      2.216244    1.784515    0.703634
  H      1.118723    2.352324    2.526899
  O      2.768463    2.840319    0.487312
  C      2.698399    0.502182    0.149207
  C      2.365670   -0.712397    0.750877
  C      2.865562   -1.900005    0.240621
  C      3.687291   -1.881870   -0.878080
  C      4.021255   -0.674641   -1.482456
  C      3.538631    0.514597   -0.966304
  H      1.733872   -0.738597    1.630487
  H      2.614188   -2.838298    0.716229
  H      4.070394   -2.810307   -1.280995
  H      4.660547   -0.663779   -2.355014
  H      3.800093    1.453736   -1.435800

----------------------------
CARTESIAN COORDINATES (A.U.)
----------------------------
  NO LB      ZA    FRAG     MASS         X           Y           Z
   0 N     7.0000    0    14.007   -7.891892   -1.791449   -0.626007
   1 C     6.0000    0    12.011   -7.371788   -0.585398    1.547232
   2 C     6.0000    0    12.011   -5.062444    0.465682    2.011617
   3 C     6.0000    0    12.011   -3.165404    0.287550    0.165860
   4 C     6.0000    0    12.011   -3.746385   -0.990828   -2.088019
   5 C     6.0000    0    12.011   -6.095724   -1.993983   -2.414102
   6 H     1.0000    0     1.008   -8.878232   -0.483512    2.920599
   7 H     1.0000    0     1.008   -4.743971    1.414908    3.786765
   8 N     7.0000    0    14.007   -0.839157    1.283543    0.483429
   9 H     1.0000    0     1.008   -2.365616   -1.196228   -3.579874
  10 H     1.0000    0     1.008   -6.609098   -2.989472   -4.120719
  11 C     6.0000    0    12.011  -10.361960   -2.975400   -1.012807
  12 H     1.0000    0     1.008  -10.913812   -2.776244   -2.979205
  13 H     1.0000    0     1.008  -10.260649   -4.967961   -0.520761
  14 H     1.0000    0     1.008  -11.753462   -2.043996    0.170739
  15 H     1.0000    0     1.008    0.428559    1.106520   -0.944504
  16 N     7.0000    0    14.007   -0.286954    2.512709    2.617632
  17 C     6.0000    0    12.011    1.908259    3.401634    3.022826
  18 C     6.0000    0    12.011    4.188095    3.372244    1.329676
  19 H     1.0000    0     1.008    2.114080    4.445248    4.775147
  20 O     8.0000    0    15.999    5.231636    5.367424    0.920886
  21 C     6.0000    0    12.011    5.099235    0.948987    0.281960
  22 C     6.0000    0    12.011    4.470469   -1.346236    1.418951
  23 C     6.0000    0    12.011    5.415128   -3.590489    0.454708
  24 C     6.0000    0    12.011    6.967970   -3.556218   -1.659331
  25 C     6.0000    0    12.011    7.599071   -1.274887   -2.801436
  26 C     6.0000    0    12.011    6.687044    0.972448   -1.826051
  27 H     1.0000    0     1.008    3.276543   -1.395745    3.081174
  28 H     1.0000    0     1.008    4.940099   -5.363606    1.353476
  29 H     1.0000    0     1.008    7.691930   -5.310711   -2.420729
  30 H     1.0000    0     1.008    8.807157   -1.254360   -4.450331
  31 H     1.0000    0     1.008    7.181135    2.747163   -2.713268

--------------------------------
INTERNAL COORDINATES (ANGSTROEM)
--------------------------------
 N      0   0   0     0.000000000000     0.00000000     0.00000000
 C      1   0   0     1.343738634313     0.00000000     0.00000000
 C      2   1   0     1.364979462261   122.07250707     0.00000000
 C      3   2   1     1.403797582493   119.18329440     0.04437495
 C      4   3   2     1.405237792339   117.80200320   359.69406096
 C      1   2   3     1.345455785548   119.67153004     0.28866790
 H      2   1   3     1.080077933163   116.64162137   179.94457770
 H      3   2   1     1.078483902930   119.11079685   179.93121289
 N      4   3   2     1.349586477203   122.64352300   179.82846698
 H      5   4   3     1.081173050111   121.35153704   180.15709735
 H      6   1   2     1.080233564943   116.68821728   179.69883817
 C      1   2   3     1.463879587675   120.38628722   177.70097182
 H     12   1   2     1.085900031593   109.42522548   144.32706050
 H     12   1   2     1.087413910255   109.72443762   264.71466851
 H     12   1   2     1.085080329807   109.31897063    24.95242516
 H      9   4   3     1.014783819439   118.30815880   180.97795453
 N      9   4   3     1.335646062596   119.67177056   359.46145079
 C     17   9   4     1.271494082696   121.50943661   177.56008886
 C     18  17   9     1.502832787192   128.98081964     2.09191229
 H     18  17   9     1.084764528708   115.10211884   177.01505577
 O     19  18  17     1.210975742037   117.61657736   127.30463310
 C     19  18  17     1.477917274701   119.63890390   306.01659578
 C     22  19  18     1.395678669874   121.03624785   338.80640207
 C     23  22  19     1.385880434260   120.06803849   182.17224168
 C     24  23  22     1.388185560794   119.93577837   359.36035467
 C     25  24  23     1.390756299452   120.24442352     0.58469092
 C     26  25  24     1.383338932894   120.02096721     0.24964466
 H     23  22  19     1.083314180081   120.67151918     0.87892005
 H     24  23  22     1.081566130669   119.84657930   179.32905465
 H     25  24  23     1.082175585099   119.89347591   180.52196250
 H     26  25  24     1.081743439455   120.07684056   180.09522101
 H     27  26  25     1.082021546764   119.99736310   179.89420545

---------------------------
INTERNAL COORDINATES (A.U.)
---------------------------
 N      0   0   0     0.000000000000     0.00000000     0.00000000
 C      1   0   0     2.539298014420     0.00000000     0.00000000
 C      2   1   0     2.579437362101   122.07250707     0.00000000
 C      3   2   1     2.652792978372   119.18329440     0.04437495
 C      4   3   2     2.655514580558   117.80200320   359.69406096
 C      1   2   3     2.542542959986   119.67153004     0.28866790
 H      2   1   3     2.041051496970   116.64162137   179.94457770
 H      3   2   1     2.038039216380   119.11079685   179.93121289
 N      4   3   2     2.550348835958   122.64352300   179.82846698
 H      5   4   3     2.043120968087   121.35153704   180.15709735
 H      6   1   2     2.041345598412   116.68821728   179.69883817
 C      1   2   3     2.766331513743   120.38628722   177.70097182
 H     12   1   2     2.052053668527   109.42522548   144.32706050
 H     12   1   2     2.054914484598   109.72443762   264.71466851
 H     12   1   2     2.050504656641   109.31897063    24.95242516
 H      9   4   3     1.917663503875   118.30815880   180.97795453
 N      9   4   3     2.524005270158   119.67177056   359.46145079
 C     17   9   4     2.402775597197   121.50943661   177.56008886
 C     18  17   9     2.839942392870   128.98081964     2.09191229
 H     18  17   9     2.049907879050   115.10211884   177.01505577
 O     19  18  17     2.288412507272   117.61657736   127.30463310
 C     19  18  17     2.792858897777   119.63890390   306.01659578
 C     22  19  18     2.637450457018   121.03624785   338.80640207
 C     23  22  19     2.618934475112   120.06803849   182.17224168
 C     24  23  22     2.623290532965   119.93577837   359.36035467
 C     25  24  23     2.628148524990   120.24442352     0.58469092
 C     26  25  24     2.614131733561   120.02096721     0.24964466
 H     23  22  19     2.047167117347   120.67151918     0.87892005
 H     24  23  22     2.043863782689   119.84657930   179.32905465
 H     25  24  23     2.045015484653   119.89347591   180.52196250
 H     26  25  24     2.044198847735   120.07684056   180.09522101
 H     27  26  25     2.044724394385   119.99736310   179.89420545

---------------------
BASIS SET INFORMATION
---------------------
There are 4 groups of distinct atoms

 Group   1 Type N   : 11s6p2d1f contracted to 5s3p2d1f pattern {62111/411/11/1}
 Group   2 Type C   : 11s6p2d1f contracted to 5s3p2d1f pattern {62111/411/11/1}
 Group   3 Type H   : 5s1p contracted to 3s1p pattern {311/1}
 Group   4 Type O   : 11s6p2d1f contracted to 5s3p2d1f pattern {62111/411/11/1}

Atom   0N    basis set group =>   1
Atom   1C    basis set group =>   2
Atom   2C    basis set group =>   2
Atom   3C    basis set group =>   2
Atom   4C    basis set group =>   2
Atom   5C    basis set group =>   2
Atom   6H    basis set group =>   3
Atom   7H    basis set group =>   3
Atom   8N    basis set group =>   1
Atom   9H    basis set group =>   3
Atom  10H    basis set group =>   3
Atom  11C    basis set group =>   2
Atom  12H    basis set group =>   3
Atom  13H    basis set group =>   3
Atom  14H    basis set group =>   3
Atom  15H    basis set group =>   3
Atom  16N    basis set group =>   1
Atom  17C    basis set group =>   2
Atom  18C    basis set group =>   2
Atom  19H    basis set group =>   3
Atom  20O    basis set group =>   4
Atom  21C    basis set group =>   2
Atom  22C    basis set group =>   2
Atom  23C    basis set group =>   2
Atom  24C    basis set group =>   2
Atom  25C    basis set group =>   2
Atom  26C    basis set group =>   2
Atom  27H    basis set group =>   3
Atom  28H    basis set group =>   3
Atom  29H    basis set group =>   3
Atom  30H    basis set group =>   3
Atom  31H    basis set group =>   3
---------------------------------
AUXILIARY/J BASIS SET INFORMATION
---------------------------------
There are 4 groups of distinct atoms

 Group   1 Type N   : 12s5p4d2f1g contracted to 6s4p3d1f1g pattern {711111/2111/211/2/1}
 Group   2 Type C   : 12s5p4d2f1g contracted to 6s4p3d1f1g pattern {711111/2111/211/2/1}
 Group   3 Type H   : 5s2p1d contracted to 3s1p1d pattern {311/2/1}
 Group   4 Type O   : 12s5p4d2f1g contracted to 6s4p3d1f1g pattern {711111/2111/211/2/1}

Atom   0N    basis set group =>   1
Atom   1C    basis set group =>   2
Atom   2C    basis set group =>   2
Atom   3C    basis set group =>   2
Atom   4C    basis set group =>   2
Atom   5C    basis set group =>   2
Atom   6H    basis set group =>   3
Atom   7H    basis set group =>   3
Atom   8N    basis set group =>   1
Atom   9H    basis set group =>   3
Atom  10H    basis set group =>   3
Atom  11C    basis set group =>   2
Atom  12H    basis set group =>   3
Atom  13H    basis set group =>   3
Atom  14H    basis set group =>   3
Atom  15H    basis set group =>   3
Atom  16N    basis set group =>   1
Atom  17C    basis set group =>   2
Atom  18C    basis set group =>   2
Atom  19H    basis set group =>   3
Atom  20O    basis set group =>   4
Atom  21C    basis set group =>   2
Atom  22C    basis set group =>   2
Atom  23C    basis set group =>   2
Atom  24C    basis set group =>   2
Atom  25C    basis set group =>   2
Atom  26C    basis set group =>   2
Atom  27H    basis set group =>   3
Atom  28H    basis set group =>   3
Atom  29H    basis set group =>   3
Atom  30H    basis set group =>   3
Atom  31H    basis set group =>   3
---------------------------------
AUXILIARY/C BASIS SET INFORMATION
---------------------------------
There are 4 groups of distinct atoms

 Group   1 Type N   : 8s6p5d3f1g contracted to 8s6p4d3f1g pattern {11111111/111111/2111/111/1}
 Group   2 Type C   : 8s6p5d3f1g contracted to 8s6p4d3f1g pattern {11111111/111111/2111/111/1}
 Group   3 Type H   : 4s3p2d contracted to 4s2p1d pattern {1111/21/2}
 Group   4 Type O   : 8s6p5d3f1g contracted to 8s6p4d3f1g pattern {11111111/111111/2111/111/1}

Atom   0N    basis set group =>   1
Atom   1C    basis set group =>   2
Atom   2C    basis set group =>   2
Atom   3C    basis set group =>   2
Atom   4C    basis set group =>   2
Atom   5C    basis set group =>   2
Atom   6H    basis set group =>   3
Atom   7H    basis set group =>   3
Atom   8N    basis set group =>   1
Atom   9H    basis set group =>   3
Atom  10H    basis set group =>   3
Atom  11C    basis set group =>   2
Atom  12H    basis set group =>   3
Atom  13H    basis set group =>   3
Atom  14H    basis set group =>   3
Atom  15H    basis set group =>   3
Atom  16N    basis set group =>   1
Atom  17C    basis set group =>   2
Atom  18C    basis set group =>   2
Atom  19H    basis set group =>   3
Atom  20O    basis set group =>   4
Atom  21C    basis set group =>   2
Atom  22C    basis set group =>   2
Atom  23C    basis set group =>   2
Atom  24C    basis set group =>   2
Atom  25C    basis set group =>   2
Atom  26C    basis set group =>   2
Atom  27H    basis set group =>   3
Atom  28H    basis set group =>   3
Atom  29H    basis set group =>   3
Atom  30H    basis set group =>   3
Atom  31H    basis set group =>   3


           ************************************************************
           *        Program running with 12 parallel MPI-processes    *
           *              working on a common directory               *
           ************************************************************
------------------------------------------------------------------------------
                             ORCA STARTUP CALCULATIONS
                           -- RI-GTO INTEGRALS CHOSEN --
------------------------------------------------------------------------------
------------------------------------------------------------------------------
                   ___                                                        
                  /   \      - P O W E R E D   B Y -                         
                 /     \                                                     
                 |  |  |   _    _      __       _____    __    __             
                 |  |  |  | |  | |    /  \     |  _  \  |  |  /  |          
                  \  \/   | |  | |   /    \    | | | |  |  | /  /          
                 / \  \   | |__| |  /  /\  \   | |_| |  |  |/  /          
                |  |  |   |  __  | /  /__\  \  |    /   |      \           
                |  |  |   | |  | | |   __   |  |    \   |  |\   \          
                \     /   | |  | | |  |  |  |  | |\  \  |  | \   \       
                 \___/    |_|  |_| |__|  |__|  |_| \__\ |__|  \__/        
                                                                              
                      - O R C A' S   B I G   F R I E N D -                    
                                      &                                       
                       - I N T E G R A L  F E E D E R -                       
                                                                              
 v1 FN, 2020, v2 2021, v3 2022-2024                                           
------------------------------------------------------------------------------


----------------------
SHARK INTEGRAL PACKAGE
----------------------

Number of atoms                             ...     32
Number of basis functions                   ...    642
Number of shells                            ...    254
Maximum angular momentum                    ...      3
Integral batch strategy                     ... SHARK/LIBINT Hybrid
RI-J (if used) integral strategy            ... SPLIT-RIJ (Revised 2003 algorithm where possible)
Printlevel                                  ...      1
Contraction scheme used                     ... SEGMENTED contraction
Prescreening option                         ... SCHWARTZ
   Thresh                                   ... 2.500e-11
   Tcut                                     ... 2.500e-12
   Tpresel                                  ... 2.500e-12 
Coulomb Range Separation                    ... NOT USED
Exchange Range Separation                   ... NOT USED
Multipole approximations                    ... NOT USED
Finite Nucleus Model                        ... NOT USED
CABS basis                                  ... NOT available
Auxiliary Coulomb fitting basis             ... AVAILABLE
   # of basis functions in Aux-J            ...   1036
   # of shells in Aux-J                     ...    340
   Maximum angular momentum in Aux-J        ...      4
Auxiliary J/K fitting basis                 ... NOT available
Auxiliary Correlation fitting basis         ... AVAILABLE
   # of basis functions in Aux-C            ...   1578
   # of shells in Aux-C                     ...    494
   Maximum angular momentum in Aux-C        ...      4
Auxiliary 'external' fitting basis          ... NOT available

Checking pre-screening integrals            ... done (  0.0 sec) Dimension = 254
Check shell pair data                       ... done (  0.0 sec)
Shell pair information
Shell pair cut-off parameter TPreSel        ...   2.5e-12
Total number of shell pairs                 ...     32385
Shell pairs after pre-screening             ...     23197
Total number of primitive shell pairs       ...     99228
Primitive shell pairs kept                  ...     48407
          la=0 lb=0:   6050 shell pairs
          la=1 lb=0:   6684 shell pairs
          la=1 lb=1:   1863 shell pairs
          la=2 lb=0:   3305 shell pairs
          la=2 lb=1:   1838 shell pairs
          la=2 lb=2:    476 shell pairs
          la=3 lb=0:   1556 shell pairs
          la=3 lb=1:    887 shell pairs
          la=3 lb=2:    430 shell pairs
          la=3 lb=3:    108 shell pairs

Calculating one electron integrals          ... done (  0.0 sec)
Calculating RI/J V-Matrix + Cholesky decomp.... done (  0.0 sec)
Calculating RI/C V-Matrix + Cholesky decomp.... done (  0.1 sec)
Calculating Nuclear repulsion               ... done (  0.0 sec) ENN=   1203.218217037290 Eh

Diagonalization of the overlap matrix:
Smallest eigenvalue                        ... 7.916e-06
Time for diagonalization                   ...    0.045 sec
Threshold for overlap eigenvalues          ... 1.000e-07
Number of eigenvalues below threshold      ... 0
Time for construction of square roots      ...    0.025 sec
Total time needed                          ...    0.073 sec

-------------------
DFT GRID GENERATION
-------------------

General Integration Accuracy     IntAcc      ... 4.388
Radial Grid Type                 RadialGrid  ... OptM3 with GC (2021)
Angular Grid (max. ang.)         AngularGrid ... 4 (Lebedev-302)
Angular grid pruning method      GridPruning ... 4 (adaptive)
Weight generation scheme         WeightScheme... mBecke (2022)
Basis function cutoff            BFCut       ... 1.0000e-11
Integration weight cutoff        WCut        ... 1.0000e-14
Partially contracted basis set               ... off
Rotationally invariant grid construction     ... off
Angular grids for H and He will be reduced by one unit

Total number of grid points                  ...   152791
Total number of batches                      ...     2401
Average number of points per batch           ...       63
Average number of grid points per atom       ...     4775

--------------------
COSX GRID GENERATION
--------------------

GRIDX 1
-------
General Integration Accuracy     IntAcc      ... 3.816
Radial Grid Type                 RadialGrid  ... OptM3 with GC (2021)
Angular Grid (max. ang.)         AngularGrid ... 1 (Lebedev-50)
Angular grid pruning method      GridPruning ... 4 (adaptive)
Weight generation scheme         WeightScheme... mBecke (2022)
Basis function cutoff            BFCut       ... 1.0000e-11
Integration weight cutoff        WCut        ... 1.0000e-14
Partially contracted basis set               ... on
Rotationally invariant grid construction     ... off
Angular grids for H and He will be reduced by one unit

Total number of grid points                  ...    19384
Total number of batches                      ...      167
Average number of points per batch           ...      116
Average number of grid points per atom       ...      606
UseSFitting                                  ... on

GRIDX 2
-------
General Integration Accuracy     IntAcc      ... 4.020
Radial Grid Type                 RadialGrid  ... OptM3 with GC (2021)
Angular Grid (max. ang.)         AngularGrid ... 2 (Lebedev-110)
Angular grid pruning method      GridPruning ... 4 (adaptive)
Weight generation scheme         WeightScheme... mBecke (2022)
Basis function cutoff            BFCut       ... 1.0000e-11
Integration weight cutoff        WCut        ... 1.0000e-14
Partially contracted basis set               ... on
Rotationally invariant grid construction     ... off
Angular grids for H and He will be reduced by one unit

Total number of grid points                  ...    42370
Total number of batches                      ...      346
Average number of points per batch           ...      122
Average number of grid points per atom       ...     1324
UseSFitting                                  ... on

GRIDX 3
-------
General Integration Accuracy     IntAcc      ... 4.338
Radial Grid Type                 RadialGrid  ... OptM3 with GC (2021)
Angular Grid (max. ang.)         AngularGrid ... 3 (Lebedev-194)
Angular grid pruning method      GridPruning ... 4 (adaptive)
Weight generation scheme         WeightScheme... mBecke (2022)
Basis function cutoff            BFCut       ... 1.0000e-11
Integration weight cutoff        WCut        ... 1.0000e-14
Partially contracted basis set               ... on
Rotationally invariant grid construction     ... off
Angular grids for H and He will be reduced by one unit

Total number of grid points                  ...    92857
Total number of batches                      ...      740
Average number of points per batch           ...      125
Average number of grid points per atom       ...     2902
UseSFitting                                  ... on
Initializing property integral containers    ... done (  0.0 sec)

SHARK setup successfully completed in   2.4 seconds

Maximum memory used throughout the entire STARTUP-calculation: 62.0 MB


           ************************************************************
           *        Program running with 12 parallel MPI-processes    *
           *              working on a common directory               *
           ************************************************************
-------------------------------------------------------------------------------
                                 ORCA GUESS
                   Start orbitals & Density for SCF / CASSCF
-------------------------------------------------------------------------------

------------
SCF SETTINGS
------------
Hamiltonian:
 Density Functional     Method          .... DFT(GTOs)
 Exchange Functional    Exchange        .... B88
   X-Alpha parameter    XAlpha          ....  0.666667
   Becke's b parameter  XBeta           ....  0.004200
 Correlation Functional Correlation     .... LYP
 Gradients option       PostSCFGGA      .... off
 Hybrid DFT is turned on
   Fraction HF Exchange ScalHFX         ....  0.500000
   Scaling of DF-GGA-X  ScalDFX         ....  0.500000
   Scaling of DF-GGA-C  ScalDFC         ....  1.000000
   Scaling of DF-LDA-C  ScalLDAC        ....  1.000000
   Perturbative correction              ....  0.000000
 RI-approximation to the Coulomb term is turned on
   Number of AuxJ basis functions       .... 1036
   RIJ-COSX (HFX calculated with COS-X)).... on


General Settings:
 Integral files         IntName         .... orca
 Hartree-Fock type      HFTyp           .... RHF
 Total Charge           Charge          ....    1
 Multiplicity           Mult            ....    1
 Number of Electrons    NEL             ....  126
 Basis Dimension        Dim             ....  642
 Nuclear Repulsion      ENuc            ....   1203.2182170373 Eh

Convergence Acceleration:
 AO-DIIS                CNVDIIS         .... on
   Start iteration      DIISMaxIt       ....    12
   Startup error        DIISStart       ....  0.200000
   # of expansion vecs  DIISMaxEq       ....     5
   Bias factor          DIISBfac        ....   1.050
   Max. coefficient     DIISMaxC        ....  10.000
 MO-DIIS                CNVKDIIS        .... off
 Trust-Rad. Augm. Hess. CNVTRAH         .... auto
   Auto Start mean grad. ratio tolernc. ....  1.125000
   Auto Start start iteration           ....    50
   Auto Start num. interpolation iter.  ....    10
   Max. Number of Micro iterations      ....    24
   Max. Number of Macro iterations      .... Maxiter - #DIIS iter
   Number of Davidson start vectors     ....     2
   Converg. threshold    (grad. norm)   ....   1.000e-05
   Grad. Scal. Fac. for Micro threshold ....   0.100
   Minimum threshold for Micro iter.    ....   1.000e-02
   NR start threshold (gradient norm)   ....   1.000e-04
   Initial trust radius                 ....   0.400
   Minimum AH scaling param. (alpha)    ....   1.000
   Maximum AH scaling param. (alpha)    .... 1000.000
   Quad. conv. algorithm                .... NR
   White noise on init. David. guess    .... on
   Maximum white noise                  ....   0.010
   Pseudo random numbers                .... off
   Inactive MOs                         .... canonical
   Orbital update algorithm             .... Taylor
   Preconditioner                       .... Diag
   Full preconditioner red. dimension   ....   250
 SOSCF                  CNVSOSCF        .... on
   Start iteration      SOSCFMaxIt      ....   150
   Startup grad/error   SOSCFStart      ....  0.003300
   Hessian update       SOSCFHessUp     .... L-BFGS
 Level Shifting         CNVShift        .... on
   Level shift para.    LevelShift      ....    0.2500
   Turn off err/grad.   ShiftErr        ....    0.0010
 Zerner damping         CNVZerner       .... off
 Static damping         CNVDamp         .... on
   Fraction old density DampFac         ....    0.7000
   Max. Damping (<1)    DampMax         ....    0.9800
   Min. Damping (>=0)   DampMin         ....    0.0000
   Turn off err/grad.   DampErr         ....    0.1000

SCF Procedure:
 Maximum # iterations   MaxIter         ....   125
 SCF integral mode      SCFMode         .... Direct
   Integral package                     .... SHARK and LIBINT hybrid scheme
 Reset frequency        DirectResetFreq ....    20
 Integral Threshold     Thresh          ....  2.500e-11 Eh
 Primitive CutOff       TCut            ....  2.500e-12 Eh

Convergence Tolerance:
 Convergence Check Mode ConvCheckMode   .... Total+1el-Energy
 Convergence forced     ConvForced      .... 0
 Energy Change          TolE            ....  1.000e-08 Eh
 1-El. energy change                    ....  1.000e-05 Eh
 Orbital Gradient       TolG            ....  1.000e-05
 Orbital Rotation angle TolX            ....  1.000e-05
 DIIS Error             TolErr          ....  5.000e-07

------------------------------
INITIAL GUESS: MODEL POTENTIAL
------------------------------
Loading Hartree-Fock densities                     ... done
Calculating cut-offs                               ... done
Initializing the effective Hamiltonian             ... done
Setting up the integral package (SHARK)            ... done
Starting the Coulomb interaction                   ... done (   0.2 sec)
Making the grid                                    ... done (   0.2 sec)
Mapping shells                                     ... done
Starting the XC term evaluation                    ... done (   0.2 sec)
  promolecular density results
     # of electrons  =    126.991925624
     EX              =   -104.157968537
     EC              =     -4.314046983
     EX+EC           =   -108.472015520
Transforming the Hamiltonian                       ... done (   0.0 sec)
Diagonalizing the Hamiltonian                      ... done (   0.1 sec)
Back transforming the eigenvectors                 ... done (   0.0 sec)
Now organizing SCF variables                       ... done
                      ------------------
                      INITIAL GUESS DONE (   0.8 sec)
                      ------------------
             **** ENERGY FILE WAS UPDATED (orca.en.tmp) ****
Finished Guess after   1.1 sec
Maximum memory used throughout the entire GUESS-calculation: 46.8 MB


           ************************************************************
           *        Program running with 12 parallel MPI-processes    *
           *              working on a common directory               *
           ************************************************************

-------------------------------------------------------------------------------------------
                                      ORCA LEAN-SCF
                              memory conserving SCF solver
-------------------------------------------------------------------------------------------

--------------------
CPCM SOLVATION MODEL
--------------------
CPCM parameters:
  Epsilon                                         ...      80.1510
  Refrac                                          ...       1.3328
  Rsolv                                           ...       1.3000
  Surface type                                    ... GAUSSIAN VDW
  Discretization scheme                           ... Constant charge density
    Threshold for H atoms                         ...       5.0000 (charges/Ang^2)
    Threshold for non-H atoms                     ...       5.0000 (charges/Ang^2)
  Epsilon function type                           ...         CPCM
Solvent:                                          ... WATER
Radii:
  Scheme                                          ... Element-dependent radii
  Radius for N  used is    3.5149 Bohr (=   1.8600 Ang.)
  Radius for C  used is    3.8550 Bohr (=   2.0400 Ang.)
  Radius for H  used is    2.4944 Bohr (=   1.3200 Ang.)
  Radius for O  used is    3.4469 Bohr (=   1.8240 Ang.)
Calculating surface                               ...        done! (  0.0s)
Cavity surface points                             ...         2915
Cavity Volume                                     ...    1987.1338
Cavity Surface-area                               ...    1047.4898
Calculating surface distance matrix               ...        done! (  0.1s)
Performing Cholesky decomposition & store         ...        done! (  0.2s)
Overall time for CPCM initialization              ...                 0.3s

----------------------------------------D-I-I-S--------------------------------------------
Iteration    Energy (Eh)           Delta-E    RMSDP     MaxDP     DIISErr   Damp  Time(sec)
-------------------------------------------------------------------------------------------
               ***  Starting incremental Fock matrix formation  ***
    1    -780.6165634595579377     0.00e+00  9.11e-04  8.72e-02  2.78e-01  0.700   7.0
    2    -780.7864325018047111    -1.70e-01  7.66e-04  9.40e-02  1.35e-01  0.700   4.1
                               ***Turning on AO-DIIS***
    3    -780.8732037873076024    -8.68e-02  3.59e-04  2.75e-02  5.13e-02  0.700   3.9
    4    -780.9261539272251866    -5.30e-02  7.01e-04  2.18e-02  4.02e-02  0.000   3.8
    5    -781.0412112412500392    -1.15e-01  1.24e-04  1.46e-02  6.54e-03  0.000   4.0
                              *** Initializing SOSCF ***
---------------------------------------S-O-S-C-F--------------------------------------
Iteration    Energy (Eh)           Delta-E    RMSDP     MaxDP     MaxGrad    Time(sec)
--------------------------------------------------------------------------------------
    6    -781.0415616084912926    -3.50e-04  5.22e-05  6.08e-03  3.00e-03     3.7
               *** Restarting incremental Fock matrix formation ***
    7    -781.0416719213239958    -1.10e-04  5.32e-05  6.47e-03  6.42e-04     7.0
    8    -781.0416902042827587    -1.83e-05  4.34e-05  6.83e-03  2.57e-04     5.5
    9    -781.0416931721629226    -2.97e-06  2.49e-05  3.33e-03  2.18e-04     5.3
   10    -781.0416956277661029    -2.46e-06  3.03e-06  3.18e-04  2.21e-05     5.1
   11    -781.0416956728281548    -4.51e-08  1.12e-06  1.46e-04  1.54e-05     4.2
   12    -781.0416956828180446    -9.99e-09  2.13e-06  2.64e-04  2.22e-06     3.8
                 **** Energy Check signals convergence ****

               *****************************************************
               *                     SUCCESS                       *
               *           SCF CONVERGED AFTER  12 CYCLES          *
               *****************************************************

Recomputing exchange energy using gridx3       ... done (   10.456 sec)
Old exchange energy                            :    -52.792889329 Eh
New exchange energy                            :    -52.792857991 Eh
Exchange energy change after final integration :      0.000031338 Eh
Total energy after final integration           :   -781.041664345 Eh
             **** ENERGY FILE WAS UPDATED (orca.en.tmp) ****

----------------
TOTAL SCF ENERGY
----------------

Total Energy       :       -781.04166434514764 Eh          -21253.22418 eV

Components:
Nuclear Repulsion  :       1203.21821703728983 Eh           32741.23222 eV
Electronic Energy  :      -1984.16624594876544 Eh          -53991.90845 eV
One Electron Energy:      -3428.02105981614613 Eh          -93281.19536 eV
Two Electron Energy:       1443.85481386738070 Eh           39289.28691 eV
CPCM Dielectric    :         -0.09366677134244 Eh              -2.54880 eV

Virial components:
Potential Energy   :      -1558.63855507774383 Eh          -42412.71130 eV
Kinetic Energy     :        777.59689073259619 Eh           21159.48712 eV
Virial Ratio       :          2.00443002493143

DFT components:
N(Alpha)           :       62.999963959605 electrons
N(Beta)            :       62.999963959605 electrons
N(Total)           :      125.999927919209 electrons
E(X)               :      -52.933710580492 Eh       
E(C)               :       -4.305615059176 Eh       
E(XC)              :      -57.239325639668 Eh       

CPCM Solvation Model Properties:
Surface-charge          :         -1.02671730652018
Corrected charge        :         -1.00000000000000
Outlying charge corr.   :          0.00003993645747 Eh               0.00109 eV
Free-energy (cav+disp)  :  This term is not implemented in the current solvation scheme

---------------
SCF CONVERGENCE
---------------

  Last Energy change         ...    9.9899e-09  Tolerance :   1.0000e-08
  Last MAX-Density change    ...    2.6435e-04  Tolerance :   1.0000e-07
  Last RMS-Density change    ...    2.1334e-06  Tolerance :   5.0000e-09
  Last DIIS Error            ...    3.0043e-03  Tolerance :   5.0000e-07
  Last Orbital Gradient      ...    2.2152e-06  Tolerance :   1.0000e-05
  Last Orbital Rotation      ...    1.2550e-05  Tolerance :   1.0000e-05


----------------
ORBITAL ENERGIES
----------------

  NO   OCC          E(Eh)            E(eV) 
   0   2.0000     -19.695526      -535.9425 
   1   2.0000     -14.909512      -405.7085 
   2   2.0000     -14.891520      -405.2189 
   3   2.0000     -14.874535      -404.7567 
   4   2.0000     -10.706016      -291.3255 
   5   2.0000     -10.689375      -290.8727 
   6   2.0000     -10.670587      -290.3614 
   7   2.0000     -10.670331      -290.3545 
   8   2.0000     -10.647224      -289.7257 
   9   2.0000     -10.632202      -289.3169 
  10   2.0000     -10.621818      -289.0344 
  11   2.0000     -10.618476      -288.9434 
  12   2.0000     -10.611857      -288.7633 
  13   2.0000     -10.608485      -288.6716 
  14   2.0000     -10.605601      -288.5931 
  15   2.0000     -10.603822      -288.5447 
  16   2.0000     -10.597951      -288.3849 
  17   2.0000     -10.597618      -288.3759 
  18   2.0000      -1.215130       -33.0654 
  19   2.0000      -1.198273       -32.6067 
  20   2.0000      -1.168287       -31.7907 
  21   2.0000      -1.031398       -28.0658 
  22   2.0000      -0.999642       -27.2016 
  23   2.0000      -0.947852       -25.7924 
  24   2.0000      -0.928059       -25.2538 
  25   2.0000      -0.895175       -24.3589 
  26   2.0000      -0.875628       -23.8271 
  27   2.0000      -0.846313       -23.0294 
  28   2.0000      -0.808991       -22.0138 
  29   2.0000      -0.783879       -21.3304 
  30   2.0000      -0.760258       -20.6877 
  31   2.0000      -0.731798       -19.9132 
  32   2.0000      -0.714042       -19.4301 
  33   2.0000      -0.688157       -18.7257 
  34   2.0000      -0.676115       -18.3980 
  35   2.0000      -0.637906       -17.3583 
  36   2.0000      -0.616887       -16.7864 
  37   2.0000      -0.605357       -16.4726 
  38   2.0000      -0.586388       -15.9564 
  39   2.0000      -0.574400       -15.6302 
  40   2.0000      -0.572485       -15.5781 
  41   2.0000      -0.559113       -15.2142 
  42   2.0000      -0.547218       -14.8906 
  43   2.0000      -0.544504       -14.8167 
  44   2.0000      -0.542322       -14.7573 
  45   2.0000      -0.534367       -14.5409 
  46   2.0000      -0.520786       -14.1713 
  47   2.0000      -0.507781       -13.8174 
  48   2.0000      -0.497345       -13.5335 
  49   2.0000      -0.489271       -13.3138 
  50   2.0000      -0.483483       -13.1562 
  51   2.0000      -0.470522       -12.8036 
  52   2.0000      -0.469199       -12.7676 
  53   2.0000      -0.440959       -11.9991 
  54   2.0000      -0.439088       -11.9482 
  55   2.0000      -0.424327       -11.5465 
  56   2.0000      -0.411323       -11.1927 
  57   2.0000      -0.395313       -10.7570 
  58   2.0000      -0.350651        -9.5417 
  59   2.0000      -0.343760        -9.3542 
  60   2.0000      -0.317979        -8.6527 
  61   2.0000      -0.313741        -8.5373 
  62   2.0000      -0.295892        -8.0516 
  63   0.0000      -0.054549        -1.4843 
  64   0.0000      -0.027187        -0.7398 
  65   0.0000      -0.006504        -0.1770 
  66   0.0000       0.017651         0.4803 
  67   0.0000       0.025137         0.6840 
  68   0.0000       0.073387         1.9970 
  69   0.0000       0.079046         2.1509 
  70   0.0000       0.082981         2.2580 
  71   0.0000       0.092385         2.5139 
  72   0.0000       0.097533         2.6540 
  73   0.0000       0.106767         2.9053 
*Only the first 10 virtual orbitals were printed.

                    ********************************
                    * MULLIKEN POPULATION ANALYSIS *
                    ********************************

-----------------------
MULLIKEN ATOMIC CHARGES
-----------------------
   0 N :   -0.002538
   1 C :    0.004580
   2 C :   -0.220044
   3 C :    0.238567
   4 C :   -0.224093
   5 C :    0.007856
   6 H :    0.214871
   7 H :    0.189804
   8 N :   -0.092732
   9 H :    0.193697
  10 H :    0.215454
  11 C :   -0.282097
  12 H :    0.174900
  13 H :    0.176302
  14 H :    0.173947
  15 H :    0.295447
  16 N :   -0.145217
  17 C :   -0.116585
  18 C :    0.353452
  19 H :    0.185160
  20 O :   -0.398879
  21 C :   -0.019366
  22 C :   -0.163234
  23 C :   -0.142570
  24 C :   -0.126987
  25 C :   -0.135332
  26 C :   -0.196318
  27 H :    0.179950
  28 H :    0.165173
  29 H :    0.167083
  30 H :    0.164649
  31 H :    0.165103
Sum of atomic charges:    1.0000000

--------------------------------
MULLIKEN REDUCED ORBITAL CHARGES
--------------------------------
  0 N s       :     3.427455  s :     3.427455
      pz      :     1.098541  p :     3.476362
      px      :     1.088514
      py      :     1.289308
      dz2     :     0.022817  d :     0.093099
      dxz     :     0.023509
      dyz     :     0.014240
      dx2y2   :     0.016121
      dxy     :     0.016411
      f0      :     0.000956  f :     0.005621
      f+1     :     0.000937
      f-1     :     0.000675
      f+2     :     0.000826
      f-2     :     0.000930
      f+3     :     0.000632
      f-3     :     0.000665

  1 C s       :     3.167248  s :     3.167248
      pz      :     0.840666  p :     2.699607
      px      :     1.012704
      py      :     0.846238
      dz2     :     0.024402  d :     0.116737
      dxz     :     0.034465
      dyz     :     0.017389
      dx2y2   :     0.025247
      dxy     :     0.015233
      f0      :     0.002433  f :     0.011828
      f+1     :     0.001666
      f-1     :     0.001673
      f+2     :     0.002131
      f-2     :     0.001451
      f+3     :     0.001639
      f-3     :     0.000836

  2 C s       :     3.234836  s :     3.234836
      pz      :     0.994844  p :     2.896898
      px      :     0.884876
      py      :     1.017178
      dz2     :     0.016626  d :     0.080307
      dxz     :     0.022058
      dyz     :     0.012125
      dx2y2   :     0.014137
      dxy     :     0.015362
      f0      :     0.000923  f :     0.008003
      f+1     :     0.001192
      f-1     :     0.000889
      f+2     :     0.001173
      f-2     :     0.001327
      f+3     :     0.001522
      f-3     :     0.000976

  3 C s       :     3.024238  s :     3.024238
      pz      :     0.921555  p :     2.550950
      px      :     0.816977
      py      :     0.812418
      dz2     :     0.032706  d :     0.171576
      dxz     :     0.045153
      dyz     :     0.018937
      dx2y2   :     0.035596
      dxy     :     0.039185
      f0      :     0.002354  f :     0.014668
      f+1     :     0.002199
      f-1     :     0.001139
      f+2     :     0.001898
      f-2     :     0.002219
      f+3     :     0.002864
      f-3     :     0.001995

  4 C s       :     3.230841  s :     3.230841
      pz      :     0.955798  p :     2.906599
      px      :     0.958549
      py      :     0.992253
      dz2     :     0.015272  d :     0.078568
      dxz     :     0.024398
      dyz     :     0.011414
      dx2y2   :     0.015799
      dxy     :     0.011685
      f0      :     0.001232  f :     0.008085
      f+1     :     0.001195
      f-1     :     0.000835
      f+2     :     0.001523
      f-2     :     0.001048
      f+3     :     0.001485
      f-3     :     0.000767

  5 C s       :     3.171154  s :     3.171154
      pz      :     0.924556  p :     2.695343
      px      :     0.858808
      py      :     0.911978
      dz2     :     0.018098  d :     0.113840
      dxz     :     0.032920
      dyz     :     0.016782
      dx2y2   :     0.018055
      dxy     :     0.027984
      f0      :     0.001475  f :     0.011807
      f+1     :     0.002215
      f-1     :     0.001001
      f+2     :     0.001852
      f-2     :     0.002251
      f+3     :     0.001844
      f-3     :     0.001169

  6 H s       :     0.762135  s :     0.762135
      pz      :     0.009274  p :     0.022995
      px      :     0.010269
      py      :     0.003452

  7 H s       :     0.786202  s :     0.786202
      pz      :     0.013105  p :     0.023994
      px      :     0.003715
      py      :     0.007174

  8 N s       :     3.374958  s :     3.374958
      pz      :     1.053358  p :     3.624427
      px      :     1.149050
      py      :     1.422019
      dz2     :     0.020459  d :     0.086969
      dxz     :     0.027022
      dyz     :     0.011923
      dx2y2   :     0.014274
      dxy     :     0.013292
      f0      :     0.000933  f :     0.006379
      f+1     :     0.000927
      f-1     :     0.001163
      f+2     :     0.001026
      f-2     :     0.000907
      f+3     :     0.000791
      f-3     :     0.000632

  9 H s       :     0.782903  s :     0.782903
      pz      :     0.010238  p :     0.023401
      px      :     0.008848
      py      :     0.004315

 10 H s       :     0.761588  s :     0.761588
      pz      :     0.012699  p :     0.022958
      px      :     0.003527
      py      :     0.006732

 11 C s       :     3.292141  s :     3.292141
      pz      :     1.102981  p :     2.912163
      px      :     0.775537
      py      :     1.033645
      dz2     :     0.013139  d :     0.071487
      dxz     :     0.015844
      dyz     :     0.005133
      dx2y2   :     0.020630
      dxy     :     0.016739
      f0      :     0.001158  f :     0.006307
      f+1     :     0.000879
      f-1     :     0.000315
      f+2     :     0.000390
      f-2     :     0.000559
      f+3     :     0.001326
      f-3     :     0.001680

 12 H s       :     0.803203  s :     0.803203
      pz      :     0.013629  p :     0.021897
      px      :     0.004348
      py      :     0.003920

 13 H s       :     0.801767  s :     0.801767
      pz      :     0.004702  p :     0.021931
      px      :     0.002982
      py      :     0.014246

 14 H s       :     0.803909  s :     0.803909
      pz      :     0.007357  p :     0.022144
      px      :     0.009166
      py      :     0.005620

 15 H s       :     0.665693  s :     0.665693
      pz      :     0.016491  p :     0.038861
      px      :     0.013445
      py      :     0.008925

 16 N s       :     3.612385  s :     3.612385
      pz      :     1.079498  p :     3.441282
      px      :     1.325835
      py      :     1.035950
      dz2     :     0.019550  d :     0.085253
      dxz     :     0.017549
      dyz     :     0.016157
      dx2y2   :     0.017955
      dxy     :     0.014043
      f0      :     0.001214  f :     0.006296
      f+1     :     0.000810
      f-1     :     0.001164
      f+2     :     0.000952
      f-2     :     0.000767
      f+3     :     0.000839
      f-3     :     0.000551

 17 C s       :     3.223424  s :     3.223424
      pz      :     0.977977  p :     2.770918
      px      :     0.842961
      py      :     0.949980
      dz2     :     0.015987  d :     0.110468
      dxz     :     0.034484
      dyz     :     0.013031
      dx2y2   :     0.025900
      dxy     :     0.021067
      f0      :     0.000899  f :     0.011774
      f+1     :     0.001747
      f-1     :     0.000871
      f+2     :     0.001831
      f-2     :     0.001618
      f+3     :     0.002829
      f-3     :     0.001979

 18 C s       :     3.106702  s :     3.106702
      pz      :     0.740602  p :     2.309742
      px      :     0.792722
      py      :     0.776417
      dz2     :     0.019902  d :     0.211706
      dxz     :     0.026623
      dyz     :     0.050369
      dx2y2   :     0.065507
      dxy     :     0.049306
      f0      :     0.001653  f :     0.018398
      f+1     :     0.001388
      f-1     :     0.002130
      f+2     :     0.002093
      f-2     :     0.002999
      f+3     :     0.002746
      f-3     :     0.005388

 19 H s       :     0.791410  s :     0.791410
      pz      :     0.013081  p :     0.023429
      px      :     0.002942
      py      :     0.007407

 20 O s       :     3.818047  s :     3.818047
      pz      :     1.509596  p :     4.546543
      px      :     1.571806
      py      :     1.465141
      dz2     :     0.003356  d :     0.032347
      dxz     :     0.002295
      dyz     :     0.008582
      dx2y2   :     0.008854
      dxy     :     0.009260
      f0      :     0.000199  f :     0.001942
      f+1     :     0.000066
      f-1     :     0.000242
      f+2     :     0.000179
      f-2     :     0.000274
      f+3     :     0.000430
      f-3     :     0.000551

 21 C s       :     3.180868  s :     3.180868
      pz      :     0.893655  p :     2.709007
      px      :     1.019819
      py      :     0.795533
      dz2     :     0.026321  d :     0.119229
      dxz     :     0.012967
      dyz     :     0.031223
      dx2y2   :     0.021453
      dxy     :     0.027265
      f0      :     0.001244  f :     0.010263
      f+1     :     0.000990
      f-1     :     0.001635
      f+2     :     0.001843
      f-2     :     0.001720
      f+3     :     0.001449
      f-3     :     0.001382

 22 C s       :     3.224951  s :     3.224951
      pz      :     0.989827  p :     2.837422
      px      :     0.950775
      py      :     0.896820
      dz2     :     0.013595  d :     0.092908
      dxz     :     0.012034
      dyz     :     0.025169
      dx2y2   :     0.018555
      dxy     :     0.023554
      f0      :     0.000357  f :     0.007954
      f+1     :     0.000962
      f-1     :     0.001602
      f+2     :     0.001476
      f-2     :     0.000991
      f+3     :     0.001171
      f-3     :     0.001396

 23 C s       :     3.188819  s :     3.188819
      pz      :     0.944525  p :     2.858861
      px      :     0.945484
      py      :     0.968851
      dz2     :     0.019821  d :     0.086993
      dxz     :     0.011446
      dyz     :     0.022120
      dx2y2   :     0.017870
      dxy     :     0.015737
      f0      :     0.001200  f :     0.007898
      f+1     :     0.000934
      f-1     :     0.001035
      f+2     :     0.001571
      f-2     :     0.001231
      f+3     :     0.000824
      f-3     :     0.001104

 24 C s       :     3.198575  s :     3.198575
      pz      :     0.922428  p :     2.831030
      px      :     0.924240
      py      :     0.984361
      dz2     :     0.021229  d :     0.089573
      dxz     :     0.011806
      dyz     :     0.022765
      dx2y2   :     0.016035
      dxy     :     0.017738
      f0      :     0.001201  f :     0.007810
      f+1     :     0.000843
      f-1     :     0.001174
      f+2     :     0.001451
      f-2     :     0.001313
      f+3     :     0.001067
      f-3     :     0.000760

 25 C s       :     3.184427  s :     3.184427
      pz      :     0.986935  p :     2.855587
      px      :     0.964656
      py      :     0.903996
      dz2     :     0.014097  d :     0.087470
      dxz     :     0.010028
      dyz     :     0.022997
      dx2y2   :     0.018213
      dxy     :     0.022136
      f0      :     0.000366  f :     0.007848
      f+1     :     0.000936
      f-1     :     0.001541
      f+2     :     0.001533
      f-2     :     0.001018
      f+3     :     0.001144
      f-3     :     0.001310

 26 C s       :     3.242817  s :     3.242817
      pz      :     0.940298  p :     2.852959
      px      :     0.899512
      py      :     1.013149
      dz2     :     0.020799  d :     0.092524
      dxz     :     0.011655
      dyz     :     0.022676
      dx2y2   :     0.020943
      dxy     :     0.016451
      f0      :     0.001272  f :     0.008018
      f+1     :     0.000923
      f-1     :     0.001034
      f+2     :     0.001547
      f-2     :     0.001265
      f+3     :     0.000879
      f-3     :     0.001098

 27 H s       :     0.796904  s :     0.796904
      pz      :     0.011784  p :     0.023146
      px      :     0.007872
      py      :     0.003490

 28 H s       :     0.811878  s :     0.811878
      pz      :     0.005969  p :     0.022949
      px      :     0.004654
      py      :     0.012326

 29 H s       :     0.810147  s :     0.810147
      pz      :     0.005247  p :     0.022770
      px      :     0.005330
      py      :     0.012193

 30 H s       :     0.812414  s :     0.812414
      pz      :     0.011477  p :     0.022938
      px      :     0.008171
      py      :     0.003289

 31 H s       :     0.811752  s :     0.811752
      pz      :     0.005882  p :     0.023146
      px      :     0.004504
      py      :     0.012759


                     *******************************
                     * LOEWDIN POPULATION ANALYSIS *
                     *******************************

----------------------
LOEWDIN ATOMIC CHARGES
----------------------
   0 N :    0.262695
   1 C :   -0.080506
   2 C :   -0.096117
   3 C :   -0.160817
   4 C :   -0.087848
   5 C :   -0.081792
   6 H :    0.173520
   7 H :    0.168800
   8 N :    0.142764
   9 H :    0.173331
  10 H :    0.174170
  11 C :   -0.206217
  12 H :    0.136611
  13 H :    0.134433
  14 H :    0.136962
  15 H :    0.210688
  16 N :    0.087716
  17 C :   -0.188728
  18 C :   -0.269595
  19 H :    0.159728
  20 O :    0.097024
  21 C :   -0.148573
  22 C :   -0.085696
  23 C :   -0.130580
  24 C :   -0.108032
  25 C :   -0.128718
  26 C :   -0.074443
  27 H :    0.163252
  28 H :    0.155337
  29 H :    0.155900
  30 H :    0.154964
  31 H :    0.159767

-------------------------------
LOEWDIN REDUCED ORBITAL CHARGES
-------------------------------
  0 N s       :     2.853384  s :     2.853384
      pz      :     1.185197  p :     3.527355
      px      :     1.155041
      py      :     1.187116
      dz2     :     0.085220  d :     0.333708
      dxz     :     0.090283
      dyz     :     0.052938
      dx2y2   :     0.052469
      dxy     :     0.052798
      f0      :     0.003908  f :     0.022858
      f+1     :     0.004396
      f-1     :     0.002382
      f+2     :     0.003091
      f-2     :     0.004143
      f+3     :     0.002992
      f-3     :     0.001947

  1 C s       :     2.759800  s :     2.759800
      pz      :     0.897557  p :     2.786523
      px      :     1.037184
      py      :     0.851782
      dz2     :     0.094552  d :     0.470263
      dxz     :     0.153699
      dyz     :     0.074909
      dx2y2   :     0.083204
      dxy     :     0.063899
      f0      :     0.014776  f :     0.063920
      f+1     :     0.009650
      f-1     :     0.009831
      f+2     :     0.008258
      f-2     :     0.008801
      f+3     :     0.006989
      f-3     :     0.005616

  2 C s       :     2.752528  s :     2.752528
      pz      :     0.982376  p :     2.950582
      px      :     1.023273
      py      :     0.944933
      dz2     :     0.075994  d :     0.350105
      dxz     :     0.096990
      dyz     :     0.045592
      dx2y2   :     0.069036
      dxy     :     0.062493
      f0      :     0.005646  f :     0.042902
      f+1     :     0.008517
      f-1     :     0.003368
      f+2     :     0.005750
      f-2     :     0.007307
      f+3     :     0.006757
      f-3     :     0.005558

  3 C s       :     2.699049  s :     2.699049
      pz      :     1.008751  p :     2.731100
      px      :     0.912497
      py      :     0.809852
      dz2     :     0.135186  d :     0.648619
      dxz     :     0.158874
      dyz     :     0.080878
      dx2y2   :     0.134836
      dxy     :     0.138846
      f0      :     0.014358  f :     0.082049
      f+1     :     0.013466
      f-1     :     0.007071
      f+2     :     0.009645
      f-2     :     0.012053
      f+3     :     0.015183
      f-3     :     0.010273

  4 C s       :     2.751873  s :     2.751873
      pz      :     0.977478  p :     2.940649
      px      :     1.019203
      py      :     0.943968
      dz2     :     0.068822  d :     0.352458
      dxz     :     0.121130
      dyz     :     0.046466
      dx2y2   :     0.059042
      dxy     :     0.056998
      f0      :     0.007810  f :     0.042868
      f+1     :     0.006474
      f-1     :     0.005565
      f+2     :     0.005606
      f-2     :     0.005767
      f+3     :     0.006319
      f-3     :     0.005328

  5 C s       :     2.759431  s :     2.759431
      pz      :     0.922272  p :     2.790999
      px      :     0.991844
      py      :     0.876883
      dz2     :     0.086112  d :     0.467384
      dxz     :     0.134014
      dyz     :     0.062676
      dx2y2   :     0.088553
      dxy     :     0.096029
      f0      :     0.009576  f :     0.063978
      f+1     :     0.013447
      f-1     :     0.004600
      f+2     :     0.009207
      f-2     :     0.012117
      f+3     :     0.008633
      f-3     :     0.006397

  6 H s       :     0.764331  s :     0.764331
      pz      :     0.024620  p :     0.062149
      px      :     0.026896
      py      :     0.010634

  7 H s       :     0.767313  s :     0.767313
      pz      :     0.033279  p :     0.063887
      px      :     0.011122
      py      :     0.019486

  8 N s       :     2.906842  s :     2.906842
      pz      :     1.125517  p :     3.627483
      px      :     1.174457
      py      :     1.327509
      dz2     :     0.073428  d :     0.299185
      dxz     :     0.095170
      dyz     :     0.045173
      dx2y2   :     0.043158
      dxy     :     0.042257
      f0      :     0.004954  f :     0.023726
      f+1     :     0.003075
      f-1     :     0.004154
      f+2     :     0.003515
      f-2     :     0.003355
      f+3     :     0.002574
      f-3     :     0.002099

  9 H s       :     0.764452  s :     0.764452
      pz      :     0.026538  p :     0.062217
      px      :     0.022723
      py      :     0.012957

 10 H s       :     0.763642  s :     0.763642
      pz      :     0.033099  p :     0.062188
      px      :     0.010373
      py      :     0.018716

 11 C s       :     2.833522  s :     2.833522
      pz      :     1.099812  p :     3.040305
      px      :     0.882655
      py      :     1.057838
      dz2     :     0.055398  d :     0.294318
      dxz     :     0.064511
      dyz     :     0.018493
      dx2y2   :     0.087828
      dxy     :     0.068088
      f0      :     0.004705  f :     0.038072
      f+1     :     0.004374
      f-1     :     0.002491
      f+2     :     0.003902
      f-2     :     0.006013
      f+3     :     0.008042
      f-3     :     0.008545

 12 H s       :     0.799779  s :     0.799779
      pz      :     0.038811  p :     0.063610
      px      :     0.011948
      py      :     0.012850

 13 H s       :     0.801949  s :     0.801949
      pz      :     0.014964  p :     0.063618
      px      :     0.009580
      py      :     0.039074

 14 H s       :     0.799371  s :     0.799371
      pz      :     0.022359  p :     0.063667
      px      :     0.023430
      py      :     0.017879

 15 H s       :     0.680220  s :     0.680220
      pz      :     0.045622  p :     0.109092
      px      :     0.037028
      py      :     0.026442

 16 N s       :     3.056100  s :     3.056100
      pz      :     1.150926  p :     3.529592
      px      :     1.355447
      py      :     1.023219
      dz2     :     0.070043  d :     0.299017
      dxz     :     0.070892
      dyz     :     0.058132
      dx2y2   :     0.058016
      dxy     :     0.041933
      f0      :     0.006598  f :     0.027576
      f+1     :     0.003835
      f-1     :     0.004420
      f+2     :     0.003572
      f-2     :     0.003349
      f+3     :     0.002806
      f-3     :     0.002995

 17 C s       :     2.797354  s :     2.797354
      pz      :     0.978931  p :     2.874333
      px      :     0.999048
      py      :     0.896355
      dz2     :     0.075385  d :     0.457073
      dxz     :     0.124872
      dyz     :     0.053289
      dx2y2   :     0.117923
      dxy     :     0.085604
      f0      :     0.006208  f :     0.059967
      f+1     :     0.011135
      f-1     :     0.003632
      f+2     :     0.007304
      f-2     :     0.009336
      f+3     :     0.012651
      f-3     :     0.009700

 18 C s       :     2.748832  s :     2.748832
      pz      :     0.782260  p :     2.643292
      px      :     0.877110
      py      :     0.983922
      dz2     :     0.083031  d :     0.765471
      dxz     :     0.096302
      dyz     :     0.162654
      dx2y2   :     0.230129
      dxy     :     0.193354
      f0      :     0.009753  f :     0.112000
      f+1     :     0.006050
      f-1     :     0.014784
      f+2     :     0.008706
      f-2     :     0.020240
      f+3     :     0.016036
      f-3     :     0.036431

 19 H s       :     0.778498  s :     0.778498
      pz      :     0.033188  p :     0.061773
      px      :     0.008824
      py      :     0.019762

 20 O s       :     3.394035  s :     3.394035
      pz      :     1.404703  p :     4.434119
      px      :     1.496394
      py      :     1.533023
      dz2     :     0.007879  d :     0.068732
      dxz     :     0.005082
      dyz     :     0.012964
      dx2y2   :     0.021708
      dxy     :     0.021098
      f0      :     0.000547  f :     0.006089
      f+1     :     0.000227
      f-1     :     0.000830
      f+2     :     0.000362
      f-2     :     0.000830
      f+3     :     0.001574
      f-3     :     0.001718

 21 C s       :     2.702872  s :     2.702872
      pz      :     0.979790  p :     2.895713
      px      :     0.929409
      py      :     0.986514
      dz2     :     0.097091  d :     0.494481
      dxz     :     0.067668
      dyz     :     0.129849
      dx2y2   :     0.096593
      dxy     :     0.103280
      f0      :     0.006252  f :     0.055507
      f+1     :     0.005022
      f-1     :     0.010891
      f+2     :     0.006788
      f-2     :     0.010636
      f+3     :     0.007073
      f-3     :     0.008845

 22 C s       :     2.755755  s :     2.755755
      pz      :     0.944928  p :     2.895213
      px      :     0.901076
      py      :     1.049209
      dz2     :     0.061566  d :     0.391137
      dxz     :     0.050686
      dyz     :     0.096825
      dx2y2   :     0.093185
      dxy     :     0.088875
      f0      :     0.002555  f :     0.043591
      f+1     :     0.002705
      f-1     :     0.010899
      f+2     :     0.005266
      f-2     :     0.007629
      f+3     :     0.005587
      f-3     :     0.008950

 23 C s       :     2.761828  s :     2.761828
      pz      :     0.987957  p :     2.941076
      px      :     0.942924
      py      :     1.010195
      dz2     :     0.073344  d :     0.384251
      dxz     :     0.055856
      dyz     :     0.110946
      dx2y2   :     0.075934
      dxy     :     0.068171
      f0      :     0.005885  f :     0.043426
      f+1     :     0.005264
      f-1     :     0.007500
      f+2     :     0.005310
      f-2     :     0.008206
      f+3     :     0.004573
      f-3     :     0.006687

 24 C s       :     2.765651  s :     2.765651
      pz      :     0.979983  p :     2.908316
      px      :     0.911785
      py      :     1.016549
      dz2     :     0.083408  d :     0.390610
      dxz     :     0.055090
      dyz     :     0.107531
      dx2y2   :     0.068318
      dxy     :     0.076263
      f0      :     0.005784  f :     0.043455
      f+1     :     0.004982
      f-1     :     0.008274
      f+2     :     0.005521
      f-2     :     0.008117
      f+3     :     0.005194
      f-3     :     0.005583

 25 C s       :     2.761847  s :     2.761847
      pz      :     0.955222  p :     2.939270
      px      :     0.918532
      py      :     1.065516
      dz2     :     0.063019  d :     0.384225
      dxz     :     0.049159
      dyz     :     0.093492
      dx2y2   :     0.096652
      dxy     :     0.081903
      f0      :     0.002585  f :     0.043376
      f+1     :     0.002685
      f-1     :     0.010739
      f+2     :     0.005400
      f-2     :     0.007682
      f+3     :     0.005411
      f-3     :     0.008873

 26 C s       :     2.755952  s :     2.755952
      pz      :     0.963189  p :     2.887688
      px      :     0.903096
      py      :     1.021402
      dz2     :     0.078368  d :     0.387187
      dxz     :     0.055109
      dyz     :     0.104732
      dx2y2   :     0.081028
      dxy     :     0.067950
      f0      :     0.006357  f :     0.043617
      f+1     :     0.005122
      f-1     :     0.007322
      f+2     :     0.005377
      f-2     :     0.007846
      f+3     :     0.004869
      f-3     :     0.006724

 27 H s       :     0.775683  s :     0.775683
      pz      :     0.029554  p :     0.061065
      px      :     0.021038
      py      :     0.010473

 28 H s       :     0.784614  s :     0.784614
      pz      :     0.016299  p :     0.060049
      px      :     0.013392
      py      :     0.030358

 29 H s       :     0.784454  s :     0.784454
      pz      :     0.014615  p :     0.059646
      px      :     0.014749
      py      :     0.030282

 30 H s       :     0.785109  s :     0.785109
      pz      :     0.028518  p :     0.059927
      px      :     0.021217
      py      :     0.010191

 31 H s       :     0.779435  s :     0.779435
      pz      :     0.016127  p :     0.060798
      px      :     0.012905
      py      :     0.031766


                      *****************************
                      * MAYER POPULATION ANALYSIS *
                      *****************************

  NA   - Mulliken gross atomic population
  ZA   - Total nuclear charge
  QA   - Mulliken gross atomic charge
  VA   - Mayer's total valence
  BVA  - Mayer's bonded valence
  FA   - Mayer's free valence

  ATOM       NA         ZA         QA         VA         BVA        FA
  0 N      7.0025     7.0000    -0.0025     3.4461     3.4461    -0.0000
  1 C      5.9954     6.0000     0.0046     3.8995     3.8995    -0.0000
  2 C      6.2200     6.0000    -0.2200     3.9410     3.9410    -0.0000
  3 C      5.7614     6.0000     0.2386     4.0127     4.0127     0.0000
  4 C      6.2241     6.0000    -0.2241     3.9411     3.9411    -0.0000
  5 C      5.9921     6.0000     0.0079     3.8939     3.8939     0.0000
  6 H      0.7851     1.0000     0.2149     0.9483     0.9483    -0.0000
  7 H      0.8102     1.0000     0.1898     0.9878     0.9878     0.0000
  8 N      7.0927     7.0000    -0.0927     3.2011     3.2011    -0.0000
  9 H      0.8063     1.0000     0.1937     0.9663     0.9663    -0.0000
 10 H      0.7845     1.0000     0.2155     0.9481     0.9481     0.0000
 11 C      6.2821     6.0000    -0.2821     3.7820     3.7820    -0.0000
 12 H      0.8251     1.0000     0.1749     0.9546     0.9546    -0.0000
 13 H      0.8237     1.0000     0.1763     0.9526     0.9526     0.0000
 14 H      0.8261     1.0000     0.1739     0.9577     0.9577    -0.0000
 15 H      0.7046     1.0000     0.2954     0.9126     0.9126    -0.0000
 16 N      7.1452     7.0000    -0.1452     2.9032     2.9032    -0.0000
 17 C      6.1166     6.0000    -0.1166     3.9623     3.9623    -0.0000
 18 C      5.6465     6.0000     0.3535     3.8923     3.8923     0.0000
 19 H      0.8148     1.0000     0.1852     0.9582     0.9582    -0.0000
 20 O      8.3989     8.0000    -0.3989     2.0491     2.0491    -0.0000
 21 C      6.0194     6.0000    -0.0194     3.5635     3.5635     0.0000
 22 C      6.1632     6.0000    -0.1632     3.9081     3.9081    -0.0000
 23 C      6.1426     6.0000    -0.1426     3.8759     3.8759     0.0000
 24 C      6.1270     6.0000    -0.1270     3.9015     3.9015    -0.0000
 25 C      6.1353     6.0000    -0.1353     3.8838     3.8838     0.0000
 26 C      6.1963     6.0000    -0.1963     3.9745     3.9745     0.0000
 27 H      0.8201     1.0000     0.1799     0.9641     0.9641    -0.0000
 28 H      0.8348     1.0000     0.1652     0.9629     0.9629    -0.0000
 29 H      0.8329     1.0000     0.1671     0.9608     0.9608    -0.0000
 30 H      0.8354     1.0000     0.1646     0.9631     0.9631     0.0000
 31 H      0.8349     1.0000     0.1651     0.9804     0.9804     0.0000

  Mayer bond orders larger than 0.100000
B(  0-N ,  1-C ) :   1.2624 B(  0-N ,  5-C ) :   1.2436 B(  0-N , 11-C ) :   0.8727 
B(  1-C ,  2-C ) :   1.5619 B(  1-C ,  6-H ) :   0.9266 B(  2-C ,  3-C ) :   1.2930 
B(  2-C ,  7-H ) :   0.9428 B(  3-C ,  4-C ) :   1.2689 B(  3-C ,  8-N ) :   1.2549 
B(  4-C ,  5-C ) :   1.5633 B(  4-C ,  9-H ) :   0.9489 B(  5-C , 10-H ) :   0.9331 
B(  8-N , 15-H ) :   0.8746 B(  8-N , 16-N ) :   0.9001 B( 11-C , 12-H ) :   0.9593 
B( 11-C , 13-H ) :   0.9585 B( 11-C , 14-H ) :   0.9591 B( 16-N , 17-C ) :   1.8986 
B( 17-C , 18-C ) :   0.9837 B( 17-C , 19-H ) :   0.9513 B( 18-C , 20-O ) :   1.9502 
B( 18-C , 21-C ) :   0.9730 B( 21-C , 22-C ) :   1.3442 B( 21-C , 26-C ) :   1.3443 
B( 22-C , 23-C ) :   1.4284 B( 22-C , 27-H ) :   0.9576 B( 23-C , 24-C ) :   1.4003 
B( 23-C , 28-H ) :   0.9713 B( 24-C , 25-C ) :   1.3821 B( 24-C , 29-H ) :   0.9670 
B( 25-C , 26-C ) :   1.4541 B( 25-C , 30-H ) :   0.9732 B( 26-C , 31-H ) :   0.9640 


-------
TIMINGS
-------

Total SCF time: 0 days 0 hours 1 min 8 sec 

Total time                  ....      68.715 sec
Sum of individual times     ....      68.732 sec  (100.0%)

SCF preparation             ....       0.646 sec  (  0.9%)
Fock matrix formation       ....      65.379 sec  ( 95.1%)
  Startup                   ....       0.072 sec  (  0.1% of F)
  Split-RI-J                ....       5.030 sec  (  7.7% of F)
  Chain of spheres X        ....      47.236 sec  ( 72.2% of F)
  XC integration            ....       6.524 sec  ( 10.0% of F)
    XC Preparation          ....       0.000 sec  (  0.0% of XC)
    Basis function eval.    ....       1.222 sec  ( 18.7% of XC)
    Density eval.           ....       1.865 sec  ( 28.6% of XC)
    XC-Functional eval.     ....       0.046 sec  (  0.7% of XC)
    XC-Potential eval.      ....       2.358 sec  ( 36.1% of XC)
  CPCM terms                ....       6.275 sec  (  9.6% of F)
Diagonalization             ....       0.000 sec  (  0.0%)
Density matrix formation    ....       0.224 sec  (  0.3%)
Total Energy calculation    ....       0.148 sec  (  0.2%)
Population analysis         ....       0.096 sec  (  0.1%)
Orbital Transformation      ....       0.259 sec  (  0.4%)
Orbital Orthonormalization  ....       0.000 sec  (  0.0%)
DIIS solution               ....       1.254 sec  (  1.8%)
SOSCF solution              ....       0.725 sec  (  1.1%)
Finished LeanSCF after  68.9 sec

Maximum memory used throughout the entire LEANSCF-calculation: 88.0 MB


                     *************************************
                     *         DFT/MRCI INTERFACE        *
                     *************************************


Opening input file					...done
Checking coordinates					...done
Nuclear repulsion					...done
Checking basis						...done
Checking ECPs						...done
Checking auxiliary basis				...done
Gathering SCF info					...done
Checking MOs						...done
Checking one electron matrix				...done
Checking S matrix					...done

Calculating transformed and orthogonalized three index integrals (pq¡K)					
No V matrix found for AuxC basis, now making it		...done

-----------------
RI-TRANSFORMATION (MO index driven)
-----------------

Dimension of the orbital-basis         ... 642
Dimension of the aux-basis             ... 1578
Transformation of internal MOs         ...    0- 641
Number Format for Storage              ... Double (8 Byte)

First Phase: integral generation and transformation of AUX index
  Angular momenta (0,0)
  Angular momenta (0,1)
  Angular momenta (0,2)
  Angular momenta (0,3)
  Angular momenta (1,1)
  Angular momenta (1,2)
  Angular momenta (1,3)
  Angular momenta (2,2)
  Angular momenta (2,3)
  Angular momenta (3,3)
Closing buffer MNV ( 1.71 GB; CompressionRatio= 1.00)
Collecting buffer MNV 
Finished transformation of the aux-index in 187.282 sec
Mapping the MO pairs                            ... done
Getting memory                                  ... done
Second Phase: sorting and transformation of MO indices
Memory available                       ... 1000 MB 
Max. # Aux fcns treated in a batch     ... 630*1 
Initializing the MO transformation process      ... done
Batch   0: Q=   0 ...  629
   Reading      ... done
   Transforming ... done
Batch   1: Q= 630 ... 1259
   Reading      ... done
   Transforming ... done
Batch   2: Q=1260 ... 1577
   Reading      ... done
   Transforming ... done
Closing buffer VIJ ( 2.43 GB; CompressionRatio= 1.00)
Finished transformation of the MO indices in 33.806 sec
Initializing the sorting process                ... done

IJ-Resorting
# of internal pairs                    ... 206403
# batches for internal pairs           ... 3
   Reading      ... done
   Writing      ... done
   Reading      ... done
   Writing      ... done
   Reading      ... done
   Writing      ... done
Closing buffer IJV ( 2.43 GB; CompressionRatio= 1.00)
(ij|v) resorting done in    13.411 sec

  Resorting completed in    14.716 sec
RI-Integral transformation completed in   235.859 sec
(done)
The input was generated successfully!


-------------------------   --------------------
FINAL SINGLE POINT ENERGY      -781.041664345148
-------------------------   --------------------


           ************************************************************
           *        Program running with 12 parallel MPI-processes    *
           *              working on a common directory               *
           ************************************************************

------------------------------------------------------------------------------
                              ORCA PROPERTY CALCULATIONS
------------------------------------------------------------------------------

GBWName                                 ... orca.gbw
Number of atoms                         ...     32
Number of basis functions               ...    642
Max core memory                         ...   1000 MB

Electric properties:
Dipole moment                           ... YES
Quadrupole moment                       ...  NO
Static polarizability (Dipole/Dipole)   ...  NO
Static polarizability (Dipole/Quad.)    ...  NO
Static polarizability (Quad./Quad.)     ...  NO
Static polarizability (Velocity)        ...  NO

Atomic electric properties:
Dipole moment                           ...  NO
Quadrupole moment                       ...  NO
Static polarizability                   ...  NO

Choice of electric origin               ... Center of mass
Position of electric origin             ...     0.060688     0.055300     0.103504

General magnetic properties:
Magnetizability                         ...  NO

EPR properties:
g-Tensor (aka g-matrix)                 ...  NO
Zero-Field splitting spin-orbit         ...  NO
Zero-field splitting spin-spin          ...  NO
Hyperfine couplings                     ...  NO (   0 nuclei)
Quadrupole couplings                    ...  NO (   0 nuclei)
Contact density                         ...  NO (   0 nuclei)

NMR properties:
Chemical shifts                         ...  NO (   0 nuclei)
Spin-rotation constants                 ...  NO (   0 nuclei)
Spin-spin couplings                     ...  NO (   0 nuclei,    0 pairs)

Choice of magnetic origin               ... GIAO
Position of magnetic origin             ...     0.000000     0.000000     0.000000

Properties with geometric perturbations:
SCF Hessian                             ...  NO
IR spectrum                             ...  NO
VCD spectrum                            ...  NO
X-ray spectroscopy properties:
SCF XES/XAS/RIXS spectra                ...  NO


-------------
DIPOLE MOMENT
-------------

Method             : SCF
Type of density    : Electron Density
Multiplicity       :   1
Irrep              :   0
Energy             :  -781.0416643451476375 Eh
Relativity type    : 
Basis              : AO
                                X                 Y                 Z
Electronic contribution:      5.270051762       6.328110839       2.417566302
Nuclear contribution   :    -10.876206834      -9.307496523      -3.507476757
                        -----------------------------------------
Total Dipole Moment    :     -5.606155072      -2.979385684      -1.089910456
                        -----------------------------------------
Magnitude (a.u.)       :      6.441554047
Magnitude (Debye)      :     16.373129195


--------------------
Rotational spectrum 
--------------------
 
Rotational constants in cm-1:             0.027016             0.007007             0.006048 
Rotational constants in MHz :           809.907870           210.075244           181.326967 

Dipole components along the rotational axes: 
x,y,z [a.u.] :    -5.974922    -2.399815     0.186585 
x,y,z [Debye]:   -15.187044    -6.099846     0.474261 

 

Dipole moment calculation done in   0.0 sec 

Maximum memory used throughout the entire PROP-calculation: 47.5 MB

--------------------------------
SUGGESTED CITATIONS FOR THIS RUN
--------------------------------

Below you find a list of papers that are relevant to this ORCA run
We neither can nor want to force you to cite these papers, but we appreciate if you do
You receive ORCA, which is the product of decades of hard work by many enthusiastic individuals, for free
The only thing we kindly ask in return is that you cite our papers,
We deeply appreciate it, if you show your appreciation for ORCA by not just citing the generic ORCA reference.

Please note that relegating all ORCA citations to the supporting information does *not* help us.
SI sections are not indexed - citations you put there will not count into any citation statistics
But we need these citations in order to attract the funding resources that allow us to do what we are doing

Therefore, if you are a happy ORCA user, please consider citing a few of the papers listed below in the main body of your paper

In addition to the list printed below, the program has created the file orca.bibtex that contains the list in bibtex format
You can import this file easily into all common literature databanks and citation aid programs


List of essential papers. We consider these as the minimum necessary citations

  1. Neese,F.
     Software update: the ORCA program system, version 5.0
     WIRES Comput. Molec. Sci., 2022 12(1)e1606
     doi.org/10.1002/wcms.1606

List of papers to cite with high priority. The work reported in these papers was absolutely
necessary for this run to complete.
Our perspective: the developers of density functionals and basis sets usually get cited in chemistry papers
Good! But without the algorithms to do something with them, the functionals or basis sets would not do anything.
Hence, in our opinion, the algorithm design and method developments papers are equally worthy of getting cited

  1. Neese,F.
     An improvement of the resolution of the identity approximation for the formation of the Coulomb matrix
     J. Comp. Chem., 2003 24(14)1740-1747
     doi.org/10.1002/jcc.10318
  2. Neese,F.; Wennmohs,F.; Hansen,A.; Becker,U.
     Efficient, approximate and parallel Hartree-Fock and hybrid DFT calculations. A 'chain-of-spheres' algorithm for the Hartree-Fock exchange
     Chem. Phys., 2009 356(1-3)98-109
     doi.org/10.1016/j.chemphys.2008.10.036
  3. Garcia-Rates,M.; Neese,F.
     Effect of the Solute Cavity on the Solvation Energy and its Derivatives within the Framework of the Gaussian Charge Scheme
     J. Comput. Chem., 2020 41 922-939
     doi.org/10.1002/jcc.26139
  4. Helmich-Paris,B.; de Souza,B.; Neese,F.; Izsák,R.
     An improved chain of spheres for exchange algorithm
     J. Chem. Phys., 2021 155 104109
     doi.org/doi: 10.1063/5.0058766.
  5. Neese,F.
     The SHARK Integral Generation and Digestion System
     J. Comp. Chem., 2022  1-16
     doi.org/10.1002/jcc.26942

List of suggested additional citations. These are papers that are important in the 'surrounding' of 
of this run, or papers that preceded the highly important papers. If you like your results we are grateful for a citation.

  1. Izsak,R.; Neese,F.
     An overlap fitted chain of spheres exchange method
     J. Chem. Phys., 2011 135 144105
     doi.org/10.1063/1.3646921
  2. Izsak,R.; Hansen,A.; Neese,F.
     The resolution of identity and chain of spheres approximations for the LPNO-CCSD singles Fock term
     Molec. Phys., 2012 110 2413-2417
     doi.org/10.1080/00268976.2012.687466
  3. Neese,F.
     The ORCA program system
     WIRES Comput. Molec. Sci., 2012 2(1)73-78
     doi.org/10.1002/wcms.81
  4. Izsak,R.; Neese,F.; Klopper,W.
     Robust fitting techniques in the chain of spheres approximation to the Fock exchange: The role of the complementary space
     J. Chem. Phys., 2013 139 
     doi.org/10.1063/1.4819264
  5. Neese,F.
     Software update: the ORCA program system, version 4.0
     WIRES Comput. Molec. Sci., 2018 8(1)1-6
     doi.org/10.1002/wcms.1327
  6. Neese,F.; Wennmohs,F.; Becker,U.; Riplinger,C.
     The ORCA quantum chemistry program package
     J. Chem. Phys., 2020 152 Art. No. L224108
     doi.org/10.1063/5.0004608

List of optional additional citations

  1. Neese,F.
     Approximate second-order SCF convergence for spin unrestricted wavefunctions
     Chem. Phys. Lett., 2000 325(1-3)93-98
     doi.org/10.1016/s0009-2614(00)00662-x

Timings for individual modules:

Sum of individual times          ...       74.262 sec (=   1.238 min)
Startup calculation              ...        2.926 sec (=   0.049 min)   3.9 %
SCF iterations                   ...       70.721 sec (=   1.179 min)  95.2 %
Property calculations            ...        0.615 sec (=   0.010 min)   0.8 %
                             ****ORCA TERMINATED NORMALLY****
TOTAL RUN TIME: 0 days 0 hours 5 minutes 14 seconds 339 msec
