# Supplementary material for: Photovermellogens: Minimalistic Pyridinium-Based Acylhydrazones with Photoswitchable Basicity for Operation in Aqueous Media
Source: J Org Chem. 2026 May 4;91(19):6559–65. doi: 10.1021/acs.joc.5c02962 (PMC13185115; doi:10.1021/acs.joc.5c02962)
Supplement: Supplementary file 3 [file jo5c02962_si_003.zip › spectra/anti_zpah/tddft/orca.out]

                                 *****************
                                 * O   R   C   A *
                                 *****************

                                            #,                                       
                                            ###                                      
                                            ####                                     
                                            #####                                    
                                            ######                                   
                                           ########,                                 
                                     ,,################,,,,,                         
                               ,,#################################,,                 
                          ,,##########################################,,             
                       ,#########################################, ''#####,          
                    ,#############################################,,   '####,        
                  ,##################################################,,,,####,       
                ,###########''''           ''''###############################       
              ,#####''   ,,,,##########,,,,          '''####'''          '####       
            ,##' ,,,,###########################,,,                        '##       
           ' ,,###''''                  '''############,,,                           
         ,,##''                                '''############,,,,        ,,,,,,###''
      ,#''                                            '''#######################'''  
     '                                                          ''''####''''         
             ,#######,   #######,   ,#######,      ##                                
            ,#'     '#,  ##    ##  ,#'     '#,    #''#        ,####,   ,####,        
            ##       ##  ##   ,#'  ##            #'  '#       #'       #'  '#        
            ##       ##  #######   ##           ,######,      #####,   #    #        
            '#,     ,#'  ##    ##  '#,     ,#' ,#      #,     #,   #   #,  ,#        
             '#######'   ##     ##  '#######'  #'      '#     '####' # '####'        


                #########################################################
                #                        -***-                          #
                #          Department of theory and spectroscopy        #
                #                                                       #
                #                      Frank Neese                      #
                #                                                       #
                #     Directorship, Architecture, Infrastructure        #
                #                    SHARK, DRIVERS                     #
                #        Core code/Algorithms in most modules           #
                #                                                       #
                #        Max Planck Institute fuer Kohlenforschung      #
                #                Kaiser Wilhelm Platz 1                 #
                #                 D-45470 Muelheim/Ruhr                 #
                #                      Germany                          #
                #                                                       #
                #                  All rights reserved                  #
                #                        -***-                          #
                #########################################################


                         Program Version 6.0.1  -  RELEASE   -


 With contributions from (in alphabetic order):
[Max-Planck-Institut fuer Kohlenforschung]                               
  Daniel Aravena         : Magnetic Suceptibility                        
  Michael Atanasov       : Ab Initio Ligand Field Theory (pilot matlab implementation)
  Alexander A. Auer      : GIAO ZORA, VPT2 properties, NMR spectrum      
  Ute Becker             : All parallelization in ORCA, NUMFREQ, NUMCALC 
  Giovanni Bistoni       : ED, misc. LED, open-shell LED, HFLD           
  Martin Brehm           : Molecular dynamics                            
  Dmytro Bykov           : pre 5.0 version of the SCF Hessian            
  Marcos Casanova-Páez   : Triplet and SCS-CIS(D). UHF-(DLPNO)-IP/EA/STEOM-CCSD. UHF-CVS-IP/STEOM-CCSD   
  Vijay G. Chilkuri      : MRCI spin determinant printing, contributions to CSF-ICE 
  Pauline Colinet        : FMM embedding                                 
  Dipayan Datta          : RHF DLPNO-CCSD density                        
  Achintya Kumar Dutta   : EOM-CC, STEOM-CC                              
  Nicolas Foglia         : Exact transition moments, OPA infrastructure, MCD improvements    
  Dmitry Ganyushin       : Spin-Orbit,Spin-Spin,Magnetic field MRCI      
  Miquel Garcia-Rates    : C-PCM and meta-GGA Hessian, CCSD/C-PCM, Gaussian charge scheme 
  Tiago L. C. Gouveia    : GS-ROHF, GS-ROCIS                             
  Yang Guo               : DLPNO-NEVPT2, F12-NEVPT2, CIM, IAO-localization        
  Andreas Hansen         : Spin unrestricted coupled pair/coupled cluster methods 
  Ingolf Harden          : AUTO-CI MPn and infrastructure                
  Benjamin Helmich-Paris : MC-RPA, TRAH-(SCF,CASSCF), AVAS, COSX integrals, SCF dyn. polar. 
  Lee Huntington         : MR-EOM, pCC                                   
  Robert Izsak           : Overlap fitted RIJCOSX, COSX-SCS-MP3, EOM     
  Riya Kayal             : Wick's Theorem for AUTO-CI, AUTO-CI UHF-CCSDT 
  Emily Kempfer          : AUTO-CI, RHF CISDT and CCSDT                  
  Christian Kollmar      : KDIIS, OOCD, Brueckner-CCSD(T), CCSD density, CASPT2, CASPT2-K, improved NEVPT2 
  Axel Koslowski         : Symmetry handling                             
  Simone Kossmann        : meta-GGA functionals, TD-DFT gradient, OOMP2, (MP2 Hessian; deprecated post 5.0) 
  Lucas Lang             : DCDCAS                                        
  Marvin Lechner         : AUTO-CI (C++ implementation), FIC-MRCC        
  Spencer Leger          : CASSCF response                               
  Dagmar Lenk            : GEPOL surface, SMD, ORCA-2-JSON               
  Dimitrios Liakos       : Extrapolation schemes; Compound Job, initial MDCI parallelization 
  Dimitrios Manganas     : Further ROCIS development; embedding schemes. LFT, Crystal Embedding 
  Dimitrios Pantazis     : SARC Basis sets                               
  Anastasios Papadopoulos: AUTO-CI, single reference methods and gradients 
  Taras Petrenko         : pre 6.0 DFT Hessian and TD-DFT gradient, (ASA, deprecated), ECA, 1-Electron XAS/XES, NRVS 
  Peter Pinski           : DLPNO-MP2, DLPNO-MP2 Gradient                 
  Christoph Reimann      : Effective Core Potentials                     
  Marius Retegan         : Local ZFS, SOC                                
  Christoph Riplinger    : Optimizer, TS searches, QM/MM, DLPNO-CCSD(T), (RO)-DLPNO pert. Triples 
  Michael Roemelt        : Original ROCIS implementation                 
  Masaaki Saitow         : Open-shell DLPNO-CCSD energy and density      
  Barbara Sandhoefer     : DKH picture change effects                    
  Kantharuban Sivalingam : CASSCF convergence/infrastructure, NEVPT2 and variants, FIC-MRCI 
  Bernardo de Souza      : ESD, SOC TD-DFT                               
  Georgi L. Stoychev     : AutoAux, RI-MP2 NMR, DLPNO-MP2 response, X2C  
  Van Anh Tran           : RI-MP2 g-tensors                              
  Willem Van den Heuvel  : Paramagnetic NMR                              
  Zikuan Wang            : NOTCH, Electric field optimization            
  Frank Wennmohs         : Technical directorship and infrastructure     
  Hang Xu                : AUTO-CI-Response properties                   
                                                                         
[FACCTs GmbH]                                                            
  Markus Bursch, Miquel Garcia-Rates, Christoph Riplinger, Bernardo de Souza, Georgi L. Stoychev 
                                                                 
  APM, Basis sets (HGBS, AHGBS, def-TZVP (Ac-Lr), def2-XVPD (La-Lu)), CI-OPT, improved COSX, DLPNO-Multilevel,           
  DOCKER, DRACO, updates on ESD, GOAT, IRC, LR-CPCM, MBIS, meta-GGA TD-DFT gradient, ML-optimized integration grids, 
  MM, NACMEs, nearIR, NEB, NEB-TS, NL-DFT gradient (VV10), 2- and 3-layer-ONIOM, interface openCOSMO-RS, QMMM,   
  Crystal-QMMM, SF, symmetry and pop. for TD-DFT, r2SCAN hybrids, SOLVATOR                                   
                                                                         
[Other institutions]                                                     
  V. Asgeirsson          : NEB                                           
  Christoph Bannwarth    : sTDA-DFT, sTD-DFT, PBEh-3c, B97-3c, D3        
  Sebastian Ehlert       : rSCAN, r2SCAN, r2SCAN-3c, D4, dhf basis sets  
  Marvin Friede          : D4 for Fr, Ra, Ac-Lr                          
  Lars Goerigk           : TD-DFT with DH, B97 family of functionals     
  Stefan Grimme          : VdW corrections, initial TS optimization, DFT functionals, gCP, sTDA/sTD-DF 
  Waldemar Hujo          : DFT-NL                                        
  H. Jonsson             : NEB                                           
  Holger Kruse           : gCP                                           
  Marcel Mueller         : wB97X-3c, vDZP basis set                      
  Hagen Neugebauer       : wr2SCAN                                       
  Tobias Risthaus        : range-separated hybrid DFT                    
  Lukas Wittmann         : regularized MP2, r2SCAN double-hybrids, wr2SCAN        
                                                                         
We gratefully acknowledge several colleagues who have allowed us to      
interface, adapt or use parts of their codes:                            
  Ed Valeev, F. Pavosevic, A. Kumar             : LibInt (2-el integral package), F12 methods 
  Garnet Chan, S. Sharma, J. Yang, R. Olivares  : DMRG                   
  Ulf Ekstrom                                   : XCFun DFT Library      
  Mihaly Kallay                                 : mrcc  (arbitrary order and MRCC methods)
  Frank Weinhold                                : gennbo (NPA and NBO analysis)           
  Simon Mueller                                 : openCOSMO-RS                            
  Christopher J. Cramer and Donald G. Truhlar   : smd solvation model                     
  S Lehtola, MJT Oliveira, MAL Marques          : LibXC Library                           
  Liviu Ungur et al                             : ANISO software                          


 Your calculation uses the libint2 library for the computation of 2-el integrals
 For citations please refer to: http://libint.valeyev.net

 Your ORCA version has been built with support for libXC version: 6.2.2
 For citations please refer to: https://libxc.gitlab.io

 This ORCA versions uses:
   CBLAS   interface :  Fast vector & matrix operations
   LAPACKE interface :  Fast linear algebra routines
   SCALAPACK package :  Parallel linear algebra routines
   Shared memory     :  Shared parallel matrices
   BLAS/LAPACK       :  OpenBLAS 0.3.27  USE64BITINT DYNAMIC_ARCH NO_AFFINITY SkylakeX SINGLE_THREADED
        Core in use  :  SkylakeX
   Copyright (c) 2011-2014, The OpenBLAS Project


***************************************
The coordinates will be read from file: coord.xyz
***************************************


================================================================================

----- Orbital basis set information -----
Your calculation utilizes the basis: def2-TZVP
   F. Weigend and R. Ahlrichs, Phys. Chem. Chem. Phys. 7, 3297 (2005).

----- AuxJ basis set information -----
Your calculation utilizes the auxiliary basis: def2/J
   F. Weigend, Phys. Chem. Chem. Phys. 8, 1057 (2006).

================================================================================
                                        WARNINGS
                       Please study these warnings very carefully!
================================================================================

INFO   : Checking CIS options ...

WARNING: CIS/ROCIS methods need fully converged wavefunctions
  ===> : Setting SCFConvForced true
         You can overwrite this default with %scf ConvForced false 


================================================================================
                                       INPUT FILE
================================================================================
NAME = orca.inp
|  1> !RKS BHLYP def2-TZVP RIJCOSX def2/J tightscf CPCM(water)
|  2> %tddft
|  3> 
|  4> tda false
|  5> nroots 40
|  6> 
|  7> DoNTO true # flag to turn on generation of natural transition orbitals
|  8> NTOStates 1,2,3 # States to consider for NTO analysis; 
|  9> NTOThresh 1e-4 # threshold for printing occupation numbers
| 10> end
| 11> %pal nprocs 8 end
| 12> * XYZFILE 1 1 coord.xyz
| 13> 
| 14>                          ****END OF INPUT****
================================================================================

                       ****************************
                       * Single Point Calculation *
                       ****************************

---------------------------------
CARTESIAN COORDINATES (ANGSTROEM)
---------------------------------
  N     -4.176209   -0.947994   -0.331269
  C     -3.900982   -0.309779    0.818760
  C     -2.678930    0.246428    1.064502
  C     -1.675060    0.152165    0.087769
  C     -1.982501   -0.524324   -1.104932
  C     -3.225718   -1.055170   -1.277488
  H     -4.698158   -0.255864    1.545515
  H     -2.510402    0.748737    2.003870
  N     -0.444063    0.679222    0.255819
  H     -1.251830   -0.633016   -1.894388
  H     -3.497384   -1.581960   -2.180591
  C     -5.483313   -1.574514   -0.535954
  H     -5.775341   -1.469125   -1.576527
  H     -5.429702   -2.628932   -0.275575
  H     -6.219664   -1.081636    0.090351
  H      0.226784    0.585545   -0.499810
  N     -0.151850    1.329668    1.385191
  C      1.009807    1.800067    1.599611
  C      2.216244    1.784515    0.703634
  H      1.118723    2.352324    2.526899
  O      2.768463    2.840319    0.487312
  C      2.698399    0.502182    0.149207
  C      2.365670   -0.712397    0.750877
  C      2.865562   -1.900005    0.240621
  C      3.687291   -1.881870   -0.878080
  C      4.021255   -0.674641   -1.482456
  C      3.538631    0.514597   -0.966304
  H      1.733872   -0.738597    1.630487
  H      2.614188   -2.838298    0.716229
  H      4.070394   -2.810307   -1.280995
  H      4.660547   -0.663779   -2.355014
  H      3.800093    1.453736   -1.435800

----------------------------
CARTESIAN COORDINATES (A.U.)
----------------------------
  NO LB      ZA    FRAG     MASS         X           Y           Z
   0 N     7.0000    0    14.007   -7.891892   -1.791449   -0.626007
   1 C     6.0000    0    12.011   -7.371788   -0.585398    1.547232
   2 C     6.0000    0    12.011   -5.062444    0.465682    2.011617
   3 C     6.0000    0    12.011   -3.165404    0.287550    0.165860
   4 C     6.0000    0    12.011   -3.746385   -0.990828   -2.088019
   5 C     6.0000    0    12.011   -6.095724   -1.993983   -2.414102
   6 H     1.0000    0     1.008   -8.878232   -0.483512    2.920599
   7 H     1.0000    0     1.008   -4.743971    1.414908    3.786765
   8 N     7.0000    0    14.007   -0.839157    1.283543    0.483429
   9 H     1.0000    0     1.008   -2.365616   -1.196228   -3.579874
  10 H     1.0000    0     1.008   -6.609098   -2.989472   -4.120719
  11 C     6.0000    0    12.011  -10.361960   -2.975400   -1.012807
  12 H     1.0000    0     1.008  -10.913812   -2.776244   -2.979205
  13 H     1.0000    0     1.008  -10.260649   -4.967961   -0.520761
  14 H     1.0000    0     1.008  -11.753462   -2.043996    0.170739
  15 H     1.0000    0     1.008    0.428559    1.106520   -0.944504
  16 N     7.0000    0    14.007   -0.286954    2.512709    2.617632
  17 C     6.0000    0    12.011    1.908259    3.401634    3.022826
  18 C     6.0000    0    12.011    4.188095    3.372244    1.329676
  19 H     1.0000    0     1.008    2.114080    4.445248    4.775147
  20 O     8.0000    0    15.999    5.231636    5.367424    0.920886
  21 C     6.0000    0    12.011    5.099235    0.948987    0.281960
  22 C     6.0000    0    12.011    4.470469   -1.346236    1.418951
  23 C     6.0000    0    12.011    5.415128   -3.590489    0.454708
  24 C     6.0000    0    12.011    6.967970   -3.556218   -1.659331
  25 C     6.0000    0    12.011    7.599071   -1.274887   -2.801436
  26 C     6.0000    0    12.011    6.687044    0.972448   -1.826051
  27 H     1.0000    0     1.008    3.276543   -1.395745    3.081174
  28 H     1.0000    0     1.008    4.940099   -5.363606    1.353476
  29 H     1.0000    0     1.008    7.691930   -5.310711   -2.420729
  30 H     1.0000    0     1.008    8.807157   -1.254360   -4.450331
  31 H     1.0000    0     1.008    7.181135    2.747163   -2.713268

--------------------------------
INTERNAL COORDINATES (ANGSTROEM)
--------------------------------
 N      0   0   0     0.000000000000     0.00000000     0.00000000
 C      1   0   0     1.343738634313     0.00000000     0.00000000
 C      2   1   0     1.364979462261   122.07250707     0.00000000
 C      3   2   1     1.403797582493   119.18329440     0.04437495
 C      4   3   2     1.405237792339   117.80200320   359.69406096
 C      1   2   3     1.345455785548   119.67153004     0.28866790
 H      2   1   3     1.080077933163   116.64162137   179.94457770
 H      3   2   1     1.078483902930   119.11079685   179.93121289
 N      4   3   2     1.349586477203   122.64352300   179.82846698
 H      5   4   3     1.081173050111   121.35153704   180.15709735
 H      6   1   2     1.080233564943   116.68821728   179.69883817
 C      1   2   3     1.463879587675   120.38628722   177.70097182
 H     12   1   2     1.085900031593   109.42522548   144.32706050
 H     12   1   2     1.087413910255   109.72443762   264.71466851
 H     12   1   2     1.085080329807   109.31897063    24.95242516
 H      9   4   3     1.014783819439   118.30815880   180.97795453
 N      9   4   3     1.335646062596   119.67177056   359.46145079
 C     17   9   4     1.271494082696   121.50943661   177.56008886
 C     18  17   9     1.502832787192   128.98081964     2.09191229
 H     18  17   9     1.084764528708   115.10211884   177.01505577
 O     19  18  17     1.210975742037   117.61657736   127.30463310
 C     19  18  17     1.477917274701   119.63890390   306.01659578
 C     22  19  18     1.395678669874   121.03624785   338.80640207
 C     23  22  19     1.385880434260   120.06803849   182.17224168
 C     24  23  22     1.388185560794   119.93577837   359.36035467
 C     25  24  23     1.390756299452   120.24442352     0.58469092
 C     26  25  24     1.383338932894   120.02096721     0.24964466
 H     23  22  19     1.083314180081   120.67151918     0.87892005
 H     24  23  22     1.081566130669   119.84657930   179.32905465
 H     25  24  23     1.082175585099   119.89347591   180.52196250
 H     26  25  24     1.081743439455   120.07684056   180.09522101
 H     27  26  25     1.082021546764   119.99736310   179.89420545

---------------------------
INTERNAL COORDINATES (A.U.)
---------------------------
 N      0   0   0     0.000000000000     0.00000000     0.00000000
 C      1   0   0     2.539298014420     0.00000000     0.00000000
 C      2   1   0     2.579437362101   122.07250707     0.00000000
 C      3   2   1     2.652792978372   119.18329440     0.04437495
 C      4   3   2     2.655514580558   117.80200320   359.69406096
 C      1   2   3     2.542542959986   119.67153004     0.28866790
 H      2   1   3     2.041051496970   116.64162137   179.94457770
 H      3   2   1     2.038039216380   119.11079685   179.93121289
 N      4   3   2     2.550348835958   122.64352300   179.82846698
 H      5   4   3     2.043120968087   121.35153704   180.15709735
 H      6   1   2     2.041345598412   116.68821728   179.69883817
 C      1   2   3     2.766331513743   120.38628722   177.70097182
 H     12   1   2     2.052053668527   109.42522548   144.32706050
 H     12   1   2     2.054914484598   109.72443762   264.71466851
 H     12   1   2     2.050504656641   109.31897063    24.95242516
 H      9   4   3     1.917663503875   118.30815880   180.97795453
 N      9   4   3     2.524005270158   119.67177056   359.46145079
 C     17   9   4     2.402775597197   121.50943661   177.56008886
 C     18  17   9     2.839942392870   128.98081964     2.09191229
 H     18  17   9     2.049907879050   115.10211884   177.01505577
 O     19  18  17     2.288412507272   117.61657736   127.30463310
 C     19  18  17     2.792858897777   119.63890390   306.01659578
 C     22  19  18     2.637450457018   121.03624785   338.80640207
 C     23  22  19     2.618934475112   120.06803849   182.17224168
 C     24  23  22     2.623290532965   119.93577837   359.36035467
 C     25  24  23     2.628148524990   120.24442352     0.58469092
 C     26  25  24     2.614131733561   120.02096721     0.24964466
 H     23  22  19     2.047167117347   120.67151918     0.87892005
 H     24  23  22     2.043863782689   119.84657930   179.32905465
 H     25  24  23     2.045015484653   119.89347591   180.52196250
 H     26  25  24     2.044198847735   120.07684056   180.09522101
 H     27  26  25     2.044724394385   119.99736310   179.89420545

---------------------
BASIS SET INFORMATION
---------------------
There are 4 groups of distinct atoms

 Group   1 Type N   : 11s6p2d1f contracted to 5s3p2d1f pattern {62111/411/11/1}
 Group   2 Type C   : 11s6p2d1f contracted to 5s3p2d1f pattern {62111/411/11/1}
 Group   3 Type H   : 5s1p contracted to 3s1p pattern {311/1}
 Group   4 Type O   : 11s6p2d1f contracted to 5s3p2d1f pattern {62111/411/11/1}

Atom   0N    basis set group =>   1
Atom   1C    basis set group =>   2
Atom   2C    basis set group =>   2
Atom   3C    basis set group =>   2
Atom   4C    basis set group =>   2
Atom   5C    basis set group =>   2
Atom   6H    basis set group =>   3
Atom   7H    basis set group =>   3
Atom   8N    basis set group =>   1
Atom   9H    basis set group =>   3
Atom  10H    basis set group =>   3
Atom  11C    basis set group =>   2
Atom  12H    basis set group =>   3
Atom  13H    basis set group =>   3
Atom  14H    basis set group =>   3
Atom  15H    basis set group =>   3
Atom  16N    basis set group =>   1
Atom  17C    basis set group =>   2
Atom  18C    basis set group =>   2
Atom  19H    basis set group =>   3
Atom  20O    basis set group =>   4
Atom  21C    basis set group =>   2
Atom  22C    basis set group =>   2
Atom  23C    basis set group =>   2
Atom  24C    basis set group =>   2
Atom  25C    basis set group =>   2
Atom  26C    basis set group =>   2
Atom  27H    basis set group =>   3
Atom  28H    basis set group =>   3
Atom  29H    basis set group =>   3
Atom  30H    basis set group =>   3
Atom  31H    basis set group =>   3
---------------------------------
AUXILIARY/J BASIS SET INFORMATION
---------------------------------
There are 4 groups of distinct atoms

 Group   1 Type N   : 12s5p4d2f1g contracted to 6s4p3d1f1g pattern {711111/2111/211/2/1}
 Group   2 Type C   : 12s5p4d2f1g contracted to 6s4p3d1f1g pattern {711111/2111/211/2/1}
 Group   3 Type H   : 5s2p1d contracted to 3s1p1d pattern {311/2/1}
 Group   4 Type O   : 12s5p4d2f1g contracted to 6s4p3d1f1g pattern {711111/2111/211/2/1}

Atom   0N    basis set group =>   1
Atom   1C    basis set group =>   2
Atom   2C    basis set group =>   2
Atom   3C    basis set group =>   2
Atom   4C    basis set group =>   2
Atom   5C    basis set group =>   2
Atom   6H    basis set group =>   3
Atom   7H    basis set group =>   3
Atom   8N    basis set group =>   1
Atom   9H    basis set group =>   3
Atom  10H    basis set group =>   3
Atom  11C    basis set group =>   2
Atom  12H    basis set group =>   3
Atom  13H    basis set group =>   3
Atom  14H    basis set group =>   3
Atom  15H    basis set group =>   3
Atom  16N    basis set group =>   1
Atom  17C    basis set group =>   2
Atom  18C    basis set group =>   2
Atom  19H    basis set group =>   3
Atom  20O    basis set group =>   4
Atom  21C    basis set group =>   2
Atom  22C    basis set group =>   2
Atom  23C    basis set group =>   2
Atom  24C    basis set group =>   2
Atom  25C    basis set group =>   2
Atom  26C    basis set group =>   2
Atom  27H    basis set group =>   3
Atom  28H    basis set group =>   3
Atom  29H    basis set group =>   3
Atom  30H    basis set group =>   3
Atom  31H    basis set group =>   3


           ************************************************************
           *        Program running with 8 parallel MPI-processes     *
           *              working on a common directory               *
           ************************************************************
------------------------------------------------------------------------------
                             ORCA STARTUP CALCULATIONS
                           -- RI-GTO INTEGRALS CHOSEN --
------------------------------------------------------------------------------
------------------------------------------------------------------------------
                   ___                                                        
                  /   \      - P O W E R E D   B Y -                         
                 /     \                                                     
                 |  |  |   _    _      __       _____    __    __             
                 |  |  |  | |  | |    /  \     |  _  \  |  |  /  |          
                  \  \/   | |  | |   /    \    | | | |  |  | /  /          
                 / \  \   | |__| |  /  /\  \   | |_| |  |  |/  /          
                |  |  |   |  __  | /  /__\  \  |    /   |      \           
                |  |  |   | |  | | |   __   |  |    \   |  |\   \          
                \     /   | |  | | |  |  |  |  | |\  \  |  | \   \       
                 \___/    |_|  |_| |__|  |__|  |_| \__\ |__|  \__/        
                                                                              
                      - O R C A' S   B I G   F R I E N D -                    
                                      &                                       
                       - I N T E G R A L  F E E D E R -                       
                                                                              
 v1 FN, 2020, v2 2021, v3 2022-2024                                           
------------------------------------------------------------------------------


----------------------
SHARK INTEGRAL PACKAGE
----------------------

Number of atoms                             ...     32
Number of basis functions                   ...    642
Number of shells                            ...    254
Maximum angular momentum                    ...      3
Integral batch strategy                     ... SHARK/LIBINT Hybrid
RI-J (if used) integral strategy            ... SPLIT-RIJ (Revised 2003 algorithm where possible)
Printlevel                                  ...      1
Contraction scheme used                     ... SEGMENTED contraction
Prescreening option                         ... SCHWARTZ
   Thresh                                   ... 2.500e-11
   Tcut                                     ... 2.500e-12
   Tpresel                                  ... 2.500e-12 
Coulomb Range Separation                    ... NOT USED
Exchange Range Separation                   ... NOT USED
Multipole approximations                    ... NOT USED
Finite Nucleus Model                        ... NOT USED
CABS basis                                  ... NOT available
Auxiliary Coulomb fitting basis             ... AVAILABLE
   # of basis functions in Aux-J            ...   1036
   # of shells in Aux-J                     ...    340
   Maximum angular momentum in Aux-J        ...      4
Auxiliary J/K fitting basis                 ... NOT available
Auxiliary Correlation fitting basis         ... NOT available
Auxiliary 'external' fitting basis          ... NOT available

Checking pre-screening integrals            ... done (  0.0 sec) Dimension = 254
Check shell pair data                       ... done (  0.0 sec)
Shell pair information
Shell pair cut-off parameter TPreSel        ...   2.5e-12
Total number of shell pairs                 ...     32385
Shell pairs after pre-screening             ...     23197
Total number of primitive shell pairs       ...     99228
Primitive shell pairs kept                  ...     48407
          la=0 lb=0:   6050 shell pairs
          la=1 lb=0:   6684 shell pairs
          la=1 lb=1:   1863 shell pairs
          la=2 lb=0:   3305 shell pairs
          la=2 lb=1:   1838 shell pairs
          la=2 lb=2:    476 shell pairs
          la=3 lb=0:   1556 shell pairs
          la=3 lb=1:    887 shell pairs
          la=3 lb=2:    430 shell pairs
          la=3 lb=3:    108 shell pairs

Calculating one electron integrals          ... done (  0.1 sec)
Calculating RI/J V-Matrix + Cholesky decomp.... done (  0.1 sec)
Calculating Nuclear repulsion               ... done (  0.0 sec) ENN=   1203.218217037290 Eh

Diagonalization of the overlap matrix:
Smallest eigenvalue                        ... 7.916e-06
Time for diagonalization                   ...    0.106 sec
Threshold for overlap eigenvalues          ... 1.000e-07
Number of eigenvalues below threshold      ... 0
Time for construction of square roots      ...    0.049 sec
Total time needed                          ...    0.160 sec

-------------------
DFT GRID GENERATION
-------------------

General Integration Accuracy     IntAcc      ... 4.388
Radial Grid Type                 RadialGrid  ... OptM3 with GC (2021)
Angular Grid (max. ang.)         AngularGrid ... 4 (Lebedev-302)
Angular grid pruning method      GridPruning ... 4 (adaptive)
Weight generation scheme         WeightScheme... mBecke (2022)
Basis function cutoff            BFCut       ... 1.0000e-11
Integration weight cutoff        WCut        ... 1.0000e-14
Partially contracted basis set               ... off
Rotationally invariant grid construction     ... off
Angular grids for H and He will be reduced by one unit

Total number of grid points                  ...   152791
Total number of batches                      ...     2401
Average number of points per batch           ...       63
Average number of grid points per atom       ...     4775

--------------------
COSX GRID GENERATION
--------------------

GRIDX 1
-------
General Integration Accuracy     IntAcc      ... 3.816
Radial Grid Type                 RadialGrid  ... OptM3 with GC (2021)
Angular Grid (max. ang.)         AngularGrid ... 1 (Lebedev-50)
Angular grid pruning method      GridPruning ... 4 (adaptive)
Weight generation scheme         WeightScheme... mBecke (2022)
Basis function cutoff            BFCut       ... 1.0000e-11
Integration weight cutoff        WCut        ... 1.0000e-14
Partially contracted basis set               ... on
Rotationally invariant grid construction     ... off
Angular grids for H and He will be reduced by one unit

Total number of grid points                  ...    19384
Total number of batches                      ...      167
Average number of points per batch           ...      116
Average number of grid points per atom       ...      606
UseSFitting                                  ... on

GRIDX 2
-------
General Integration Accuracy     IntAcc      ... 4.020
Radial Grid Type                 RadialGrid  ... OptM3 with GC (2021)
Angular Grid (max. ang.)         AngularGrid ... 2 (Lebedev-110)
Angular grid pruning method      GridPruning ... 4 (adaptive)
Weight generation scheme         WeightScheme... mBecke (2022)
Basis function cutoff            BFCut       ... 1.0000e-11
Integration weight cutoff        WCut        ... 1.0000e-14
Partially contracted basis set               ... on
Rotationally invariant grid construction     ... off
Angular grids for H and He will be reduced by one unit

Total number of grid points                  ...    42370
Total number of batches                      ...      346
Average number of points per batch           ...      122
Average number of grid points per atom       ...     1324
UseSFitting                                  ... on

GRIDX 3
-------
General Integration Accuracy     IntAcc      ... 4.338
Radial Grid Type                 RadialGrid  ... OptM3 with GC (2021)
Angular Grid (max. ang.)         AngularGrid ... 3 (Lebedev-194)
Angular grid pruning method      GridPruning ... 4 (adaptive)
Weight generation scheme         WeightScheme... mBecke (2022)
Basis function cutoff            BFCut       ... 1.0000e-11
Integration weight cutoff        WCut        ... 1.0000e-14
Partially contracted basis set               ... on
Rotationally invariant grid construction     ... off
Angular grids for H and He will be reduced by one unit

Total number of grid points                  ...    92857
Total number of batches                      ...      740
Average number of points per batch           ...      125
Average number of grid points per atom       ...     2902
UseSFitting                                  ... on
Initializing property integral containers    ... done (  0.0 sec)

SHARK setup successfully completed in   4.9 seconds

Maximum memory used throughout the entire STARTUP-calculation: 63.9 MB


           ************************************************************
           *        Program running with 8 parallel MPI-processes     *
           *              working on a common directory               *
           ************************************************************
-------------------------------------------------------------------------------
                                 ORCA GUESS
                   Start orbitals & Density for SCF / CASSCF
-------------------------------------------------------------------------------

------------
SCF SETTINGS
------------
Hamiltonian:
 Density Functional     Method          .... DFT(GTOs)
 Exchange Functional    Exchange        .... B88
   X-Alpha parameter    XAlpha          ....  0.666667
   Becke's b parameter  XBeta           ....  0.004200
 Correlation Functional Correlation     .... LYP
 Gradients option       PostSCFGGA      .... off
 Hybrid DFT is turned on
   Fraction HF Exchange ScalHFX         ....  0.500000
   Scaling of DF-GGA-X  ScalDFX         ....  0.500000
   Scaling of DF-GGA-C  ScalDFC         ....  1.000000
   Scaling of DF-LDA-C  ScalLDAC        ....  1.000000
   Perturbative correction              ....  0.000000
 RI-approximation to the Coulomb term is turned on
   Number of AuxJ basis functions       .... 1036
   RIJ-COSX (HFX calculated with COS-X)).... on


General Settings:
 Integral files         IntName         .... orca
 Hartree-Fock type      HFTyp           .... RHF
 Total Charge           Charge          ....    1
 Multiplicity           Mult            ....    1
 Number of Electrons    NEL             ....  126
 Basis Dimension        Dim             ....  642
 Nuclear Repulsion      ENuc            ....   1203.2182170373 Eh

Convergence Acceleration:
 AO-DIIS                CNVDIIS         .... on
   Start iteration      DIISMaxIt       ....    12
   Startup error        DIISStart       ....  0.200000
   # of expansion vecs  DIISMaxEq       ....     5
   Bias factor          DIISBfac        ....   1.050
   Max. coefficient     DIISMaxC        ....  10.000
 MO-DIIS                CNVKDIIS        .... off
 Trust-Rad. Augm. Hess. CNVTRAH         .... auto
   Auto Start mean grad. ratio tolernc. ....  1.125000
   Auto Start start iteration           ....    50
   Auto Start num. interpolation iter.  ....    10
   Max. Number of Micro iterations      ....    24
   Max. Number of Macro iterations      .... Maxiter - #DIIS iter
   Number of Davidson start vectors     ....     2
   Converg. threshold    (grad. norm)   ....   1.000e-05
   Grad. Scal. Fac. for Micro threshold ....   0.100
   Minimum threshold for Micro iter.    ....   1.000e-02
   NR start threshold (gradient norm)   ....   1.000e-04
   Initial trust radius                 ....   0.400
   Minimum AH scaling param. (alpha)    ....   1.000
   Maximum AH scaling param. (alpha)    .... 1000.000
   Quad. conv. algorithm                .... NR
   White noise on init. David. guess    .... on
   Maximum white noise                  ....   0.010
   Pseudo random numbers                .... off
   Inactive MOs                         .... canonical
   Orbital update algorithm             .... Taylor
   Preconditioner                       .... Diag
   Full preconditioner red. dimension   ....   250
 SOSCF                  CNVSOSCF        .... on
   Start iteration      SOSCFMaxIt      ....   150
   Startup grad/error   SOSCFStart      ....  0.003300
   Hessian update       SOSCFHessUp     .... L-BFGS
 Level Shifting         CNVShift        .... on
   Level shift para.    LevelShift      ....    0.2500
   Turn off err/grad.   ShiftErr        ....    0.0010
 Zerner damping         CNVZerner       .... off
 Static damping         CNVDamp         .... on
   Fraction old density DampFac         ....    0.7000
   Max. Damping (<1)    DampMax         ....    0.9800
   Min. Damping (>=0)   DampMin         ....    0.0000
   Turn off err/grad.   DampErr         ....    0.1000

SCF Procedure:
 Maximum # iterations   MaxIter         ....   125
 SCF integral mode      SCFMode         .... Direct
   Integral package                     .... SHARK and LIBINT hybrid scheme
 Reset frequency        DirectResetFreq ....    20
 Integral Threshold     Thresh          ....  2.500e-11 Eh
 Primitive CutOff       TCut            ....  2.500e-12 Eh

Convergence Tolerance:
 Convergence Check Mode ConvCheckMode   .... Total+1el-Energy
 Convergence forced     ConvForced      .... 1
 Energy Change          TolE            ....  1.000e-08 Eh
 1-El. energy change                    ....  1.000e-05 Eh
 Orbital Gradient       TolG            ....  1.000e-05
 Orbital Rotation angle TolX            ....  1.000e-05
 DIIS Error             TolErr          ....  5.000e-07

------------------------------
INITIAL GUESS: MODEL POTENTIAL
------------------------------
Loading Hartree-Fock densities                     ... done
Calculating cut-offs                               ... done
Initializing the effective Hamiltonian             ... done
Setting up the integral package (SHARK)            ... done
Starting the Coulomb interaction                   ... done (   0.6 sec)
Making the grid                                    ... done (   0.5 sec)
Mapping shells                                     ... done
Starting the XC term evaluation                    ... done (   0.5 sec)
  promolecular density results
     # of electrons  =    126.991925624
     EX              =   -104.157968537
     EC              =     -4.314046983
     EX+EC           =   -108.472015520
Transforming the Hamiltonian                       ... done (   0.1 sec)
Diagonalizing the Hamiltonian                      ... done (   0.1 sec)
Back transforming the eigenvectors                 ... done (   0.0 sec)
Now organizing SCF variables                       ... done
                      ------------------
                      INITIAL GUESS DONE (   1.8 sec)
                      ------------------
             **** ENERGY FILE WAS UPDATED (orca.en.tmp) ****
Finished Guess after   2.1 sec
Maximum memory used throughout the entire GUESS-calculation: 47.9 MB


           ************************************************************
           *        Program running with 8 parallel MPI-processes     *
           *              working on a common directory               *
           ************************************************************

-------------------------------------------------------------------------------------------
                                      ORCA LEAN-SCF
                              memory conserving SCF solver
-------------------------------------------------------------------------------------------

--------------------
CPCM SOLVATION MODEL
--------------------
CPCM parameters:
  Epsilon                                         ...      80.1510
  Refrac                                          ...       1.3328
  Rsolv                                           ...       1.3000
  Surface type                                    ... GAUSSIAN VDW
  Discretization scheme                           ... Constant charge density
    Threshold for H atoms                         ...       5.0000 (charges/Ang^2)
    Threshold for non-H atoms                     ...       5.0000 (charges/Ang^2)
  Epsilon function type                           ...         CPCM
Solvent:                                          ... WATER
Radii:
  Scheme                                          ... Element-dependent radii
  Radius for N  used is    3.5149 Bohr (=   1.8600 Ang.)
  Radius for C  used is    3.8550 Bohr (=   2.0400 Ang.)
  Radius for H  used is    2.4944 Bohr (=   1.3200 Ang.)
  Radius for O  used is    3.4469 Bohr (=   1.8240 Ang.)
Calculating surface                               ...        done! (  0.0s)
Cavity surface points                             ...         2915
Cavity Volume                                     ...    1987.1338
Cavity Surface-area                               ...    1047.4898
Calculating surface distance matrix               ...        done! (  0.1s)
Performing Cholesky decomposition & store         ...        done! (  0.3s)
Overall time for CPCM initialization              ...                 0.4s

----------------------------------------D-I-I-S--------------------------------------------
Iteration    Energy (Eh)           Delta-E    RMSDP     MaxDP     DIISErr   Damp  Time(sec)
-------------------------------------------------------------------------------------------
               ***  Starting incremental Fock matrix formation  ***
    1    -780.6165634595561187     0.00e+00  9.11e-04  8.72e-02  2.78e-01  0.700  16.4
    2    -780.7864325018049385    -1.70e-01  7.66e-04  9.40e-02  1.35e-01  0.700   9.2
                               ***Turning on AO-DIIS***
    3    -780.8732037873114677    -8.68e-02  3.59e-04  2.75e-02  5.13e-02  0.700   8.8
    4    -780.9261539272254140    -5.30e-02  7.01e-04  2.18e-02  4.02e-02  0.000   8.3
    5    -781.0412112412470833    -1.15e-01  1.24e-04  1.46e-02  6.54e-03  0.000   8.8
                              *** Initializing SOSCF ***
---------------------------------------S-O-S-C-F--------------------------------------
Iteration    Energy (Eh)           Delta-E    RMSDP     MaxDP     MaxGrad    Time(sec)
--------------------------------------------------------------------------------------
    6    -781.0415616084917474    -3.50e-04  5.22e-05  6.08e-03  3.00e-03     8.2
               *** Restarting incremental Fock matrix formation ***
    7    -781.0416719213210399    -1.10e-04  5.32e-05  6.47e-03  6.42e-04    15.9
    8    -781.0416902042800302    -1.83e-05  4.34e-05  6.83e-03  2.57e-04    12.8
    9    -781.0416931721608762    -2.97e-06  2.49e-05  3.33e-03  2.18e-04    12.5
   10    -781.0416956277724694    -2.46e-06  3.03e-06  3.18e-04  2.21e-05    11.5
   11    -781.0416956728188325    -4.50e-08  1.12e-06  1.46e-04  1.54e-05     9.4
   12    -781.0416956828150887    -1.00e-08  2.13e-06  2.64e-04  2.22e-06     8.7
                 **** Energy Check signals convergence ****

               *****************************************************
               *                     SUCCESS                       *
               *           SCF CONVERGED AFTER  12 CYCLES          *
               *****************************************************

Recomputing exchange energy using gridx3       ... done (   24.606 sec)
Old exchange energy                            :    -52.792889329 Eh
New exchange energy                            :    -52.792857991 Eh
Exchange energy change after final integration :      0.000031338 Eh
Total energy after final integration           :   -781.041664345 Eh
             **** ENERGY FILE WAS UPDATED (orca.en.tmp) ****

----------------
TOTAL SCF ENERGY
----------------

Total Energy       :       -781.04166434514207 Eh          -21253.22418 eV

Components:
Nuclear Repulsion  :       1203.21821703728983 Eh           32741.23222 eV
Electronic Energy  :      -1984.16624594876248 Eh          -53991.90845 eV
One Electron Energy:      -3428.02105981614204 Eh          -93281.19536 eV
Two Electron Energy:       1443.85481386737956 Eh           39289.28691 eV
CPCM Dielectric    :         -0.09366677134242 Eh              -2.54880 eV

Virial components:
Potential Energy   :      -1558.63855507764629 Eh          -42412.71130 eV
Kinetic Energy     :        777.59689073250422 Eh           21159.48712 eV
Virial Ratio       :          2.00443002493155

DFT components:
N(Alpha)           :       62.999963959605 electrons
N(Beta)            :       62.999963959605 electrons
N(Total)           :      125.999927919209 electrons
E(X)               :      -52.933710580492 Eh       
E(C)               :       -4.305615059176 Eh       
E(XC)              :      -57.239325639668 Eh       

CPCM Solvation Model Properties:
Surface-charge          :         -1.02671730651995
Corrected charge        :         -1.00000000000000
Outlying charge corr.   :          0.00003993645746 Eh               0.00109 eV
Free-energy (cav+disp)  :  This term is not implemented in the current solvation scheme

---------------
SCF CONVERGENCE
---------------

  Last Energy change         ...    9.9963e-09  Tolerance :   1.0000e-08
  Last MAX-Density change    ...    2.6432e-04  Tolerance :   1.0000e-07
  Last RMS-Density change    ...    2.1329e-06  Tolerance :   5.0000e-09
  Last DIIS Error            ...    3.0043e-03  Tolerance :   5.0000e-07
  Last Orbital Gradient      ...    2.2152e-06  Tolerance :   1.0000e-05
  Last Orbital Rotation      ...    1.2550e-05  Tolerance :   1.0000e-05


----------------
ORBITAL ENERGIES
----------------

  NO   OCC          E(Eh)            E(eV) 
   0   2.0000     -19.695526      -535.9425 
   1   2.0000     -14.909512      -405.7085 
   2   2.0000     -14.891520      -405.2189 
   3   2.0000     -14.874535      -404.7567 
   4   2.0000     -10.706016      -291.3255 
   5   2.0000     -10.689375      -290.8727 
   6   2.0000     -10.670587      -290.3614 
   7   2.0000     -10.670331      -290.3545 
   8   2.0000     -10.647224      -289.7257 
   9   2.0000     -10.632202      -289.3169 
  10   2.0000     -10.621818      -289.0344 
  11   2.0000     -10.618476      -288.9434 
  12   2.0000     -10.611857      -288.7633 
  13   2.0000     -10.608485      -288.6716 
  14   2.0000     -10.605601      -288.5931 
  15   2.0000     -10.603822      -288.5447 
  16   2.0000     -10.597951      -288.3849 
  17   2.0000     -10.597618      -288.3759 
  18   2.0000      -1.215130       -33.0654 
  19   2.0000      -1.198273       -32.6067 
  20   2.0000      -1.168287       -31.7907 
  21   2.0000      -1.031398       -28.0658 
  22   2.0000      -0.999642       -27.2016 
  23   2.0000      -0.947852       -25.7924 
  24   2.0000      -0.928059       -25.2538 
  25   2.0000      -0.895175       -24.3589 
  26   2.0000      -0.875628       -23.8271 
  27   2.0000      -0.846313       -23.0294 
  28   2.0000      -0.808991       -22.0138 
  29   2.0000      -0.783879       -21.3304 
  30   2.0000      -0.760258       -20.6877 
  31   2.0000      -0.731798       -19.9132 
  32   2.0000      -0.714042       -19.4301 
  33   2.0000      -0.688157       -18.7257 
  34   2.0000      -0.676115       -18.3980 
  35   2.0000      -0.637906       -17.3583 
  36   2.0000      -0.616887       -16.7864 
  37   2.0000      -0.605357       -16.4726 
  38   2.0000      -0.586388       -15.9564 
  39   2.0000      -0.574400       -15.6302 
  40   2.0000      -0.572485       -15.5781 
  41   2.0000      -0.559113       -15.2142 
  42   2.0000      -0.547218       -14.8906 
  43   2.0000      -0.544504       -14.8167 
  44   2.0000      -0.542322       -14.7573 
  45   2.0000      -0.534367       -14.5409 
  46   2.0000      -0.520786       -14.1713 
  47   2.0000      -0.507781       -13.8174 
  48   2.0000      -0.497345       -13.5335 
  49   2.0000      -0.489271       -13.3138 
  50   2.0000      -0.483483       -13.1562 
  51   2.0000      -0.470522       -12.8036 
  52   2.0000      -0.469199       -12.7676 
  53   2.0000      -0.440959       -11.9991 
  54   2.0000      -0.439088       -11.9482 
  55   2.0000      -0.424327       -11.5465 
  56   2.0000      -0.411323       -11.1927 
  57   2.0000      -0.395313       -10.7570 
  58   2.0000      -0.350651        -9.5417 
  59   2.0000      -0.343760        -9.3542 
  60   2.0000      -0.317979        -8.6527 
  61   2.0000      -0.313741        -8.5373 
  62   2.0000      -0.295892        -8.0516 
  63   0.0000      -0.054549        -1.4843 
  64   0.0000      -0.027187        -0.7398 
  65   0.0000      -0.006504        -0.1770 
  66   0.0000       0.017651         0.4803 
  67   0.0000       0.025137         0.6840 
  68   0.0000       0.073387         1.9970 
  69   0.0000       0.079046         2.1509 
  70   0.0000       0.082981         2.2580 
  71   0.0000       0.092385         2.5139 
  72   0.0000       0.097533         2.6540 
  73   0.0000       0.106767         2.9053 
*Only the first 10 virtual orbitals were printed.

                    ********************************
                    * MULLIKEN POPULATION ANALYSIS *
                    ********************************

-----------------------
MULLIKEN ATOMIC CHARGES
-----------------------
   0 N :   -0.002538
   1 C :    0.004580
   2 C :   -0.220044
   3 C :    0.238567
   4 C :   -0.224093
   5 C :    0.007856
   6 H :    0.214871
   7 H :    0.189804
   8 N :   -0.092732
   9 H :    0.193697
  10 H :    0.215454
  11 C :   -0.282097
  12 H :    0.174900
  13 H :    0.176302
  14 H :    0.173947
  15 H :    0.295447
  16 N :   -0.145217
  17 C :   -0.116585
  18 C :    0.353452
  19 H :    0.185160
  20 O :   -0.398879
  21 C :   -0.019366
  22 C :   -0.163234
  23 C :   -0.142570
  24 C :   -0.126987
  25 C :   -0.135332
  26 C :   -0.196318
  27 H :    0.179950
  28 H :    0.165173
  29 H :    0.167083
  30 H :    0.164649
  31 H :    0.165103
Sum of atomic charges:    1.0000000

--------------------------------
MULLIKEN REDUCED ORBITAL CHARGES
--------------------------------
  0 N s       :     3.427455  s :     3.427455
      pz      :     1.098541  p :     3.476362
      px      :     1.088514
      py      :     1.289308
      dz2     :     0.022817  d :     0.093099
      dxz     :     0.023509
      dyz     :     0.014240
      dx2y2   :     0.016121
      dxy     :     0.016411
      f0      :     0.000956  f :     0.005621
      f+1     :     0.000937
      f-1     :     0.000675
      f+2     :     0.000826
      f-2     :     0.000930
      f+3     :     0.000632
      f-3     :     0.000665

  1 C s       :     3.167248  s :     3.167248
      pz      :     0.840666  p :     2.699607
      px      :     1.012704
      py      :     0.846238
      dz2     :     0.024402  d :     0.116737
      dxz     :     0.034465
      dyz     :     0.017389
      dx2y2   :     0.025247
      dxy     :     0.015233
      f0      :     0.002433  f :     0.011828
      f+1     :     0.001666
      f-1     :     0.001673
      f+2     :     0.002131
      f-2     :     0.001451
      f+3     :     0.001639
      f-3     :     0.000836

  2 C s       :     3.234836  s :     3.234836
      pz      :     0.994844  p :     2.896898
      px      :     0.884876
      py      :     1.017178
      dz2     :     0.016626  d :     0.080307
      dxz     :     0.022058
      dyz     :     0.012125
      dx2y2   :     0.014137
      dxy     :     0.015362
      f0      :     0.000923  f :     0.008003
      f+1     :     0.001192
      f-1     :     0.000889
      f+2     :     0.001173
      f-2     :     0.001327
      f+3     :     0.001522
      f-3     :     0.000976

  3 C s       :     3.024238  s :     3.024238
      pz      :     0.921555  p :     2.550950
      px      :     0.816977
      py      :     0.812418
      dz2     :     0.032706  d :     0.171576
      dxz     :     0.045153
      dyz     :     0.018937
      dx2y2   :     0.035596
      dxy     :     0.039185
      f0      :     0.002354  f :     0.014668
      f+1     :     0.002199
      f-1     :     0.001139
      f+2     :     0.001898
      f-2     :     0.002219
      f+3     :     0.002864
      f-3     :     0.001995

  4 C s       :     3.230841  s :     3.230841
      pz      :     0.955798  p :     2.906599
      px      :     0.958549
      py      :     0.992253
      dz2     :     0.015272  d :     0.078568
      dxz     :     0.024398
      dyz     :     0.011414
      dx2y2   :     0.015799
      dxy     :     0.011685
      f0      :     0.001232  f :     0.008085
      f+1     :     0.001195
      f-1     :     0.000835
      f+2     :     0.001523
      f-2     :     0.001048
      f+3     :     0.001485
      f-3     :     0.000767

  5 C s       :     3.171154  s :     3.171154
      pz      :     0.924556  p :     2.695343
      px      :     0.858808
      py      :     0.911978
      dz2     :     0.018098  d :     0.113840
      dxz     :     0.032920
      dyz     :     0.016782
      dx2y2   :     0.018055
      dxy     :     0.027984
      f0      :     0.001475  f :     0.011807
      f+1     :     0.002215
      f-1     :     0.001001
      f+2     :     0.001852
      f-2     :     0.002251
      f+3     :     0.001844
      f-3     :     0.001169

  6 H s       :     0.762135  s :     0.762135
      pz      :     0.009274  p :     0.022995
      px      :     0.010269
      py      :     0.003452

  7 H s       :     0.786202  s :     0.786202
      pz      :     0.013105  p :     0.023994
      px      :     0.003715
      py      :     0.007174

  8 N s       :     3.374958  s :     3.374958
      pz      :     1.053358  p :     3.624427
      px      :     1.149050
      py      :     1.422019
      dz2     :     0.020459  d :     0.086969
      dxz     :     0.027022
      dyz     :     0.011923
      dx2y2   :     0.014274
      dxy     :     0.013292
      f0      :     0.000933  f :     0.006379
      f+1     :     0.000927
      f-1     :     0.001163
      f+2     :     0.001026
      f-2     :     0.000907
      f+3     :     0.000791
      f-3     :     0.000632

  9 H s       :     0.782903  s :     0.782903
      pz      :     0.010238  p :     0.023401
      px      :     0.008848
      py      :     0.004315

 10 H s       :     0.761588  s :     0.761588
      pz      :     0.012699  p :     0.022958
      px      :     0.003527
      py      :     0.006732

 11 C s       :     3.292141  s :     3.292141
      pz      :     1.102981  p :     2.912163
      px      :     0.775537
      py      :     1.033645
      dz2     :     0.013139  d :     0.071487
      dxz     :     0.015844
      dyz     :     0.005133
      dx2y2   :     0.020630
      dxy     :     0.016739
      f0      :     0.001158  f :     0.006307
      f+1     :     0.000879
      f-1     :     0.000315
      f+2     :     0.000390
      f-2     :     0.000559
      f+3     :     0.001326
      f-3     :     0.001680

 12 H s       :     0.803203  s :     0.803203
      pz      :     0.013629  p :     0.021897
      px      :     0.004348
      py      :     0.003920

 13 H s       :     0.801767  s :     0.801767
      pz      :     0.004702  p :     0.021931
      px      :     0.002982
      py      :     0.014246

 14 H s       :     0.803909  s :     0.803909
      pz      :     0.007357  p :     0.022144
      px      :     0.009166
      py      :     0.005620

 15 H s       :     0.665693  s :     0.665693
      pz      :     0.016491  p :     0.038861
      px      :     0.013445
      py      :     0.008925

 16 N s       :     3.612385  s :     3.612385
      pz      :     1.079498  p :     3.441282
      px      :     1.325835
      py      :     1.035950
      dz2     :     0.019550  d :     0.085253
      dxz     :     0.017549
      dyz     :     0.016157
      dx2y2   :     0.017955
      dxy     :     0.014043
      f0      :     0.001214  f :     0.006296
      f+1     :     0.000810
      f-1     :     0.001164
      f+2     :     0.000952
      f-2     :     0.000767
      f+3     :     0.000839
      f-3     :     0.000551

 17 C s       :     3.223424  s :     3.223424
      pz      :     0.977977  p :     2.770918
      px      :     0.842961
      py      :     0.949980
      dz2     :     0.015987  d :     0.110468
      dxz     :     0.034484
      dyz     :     0.013031
      dx2y2   :     0.025900
      dxy     :     0.021067
      f0      :     0.000899  f :     0.011774
      f+1     :     0.001747
      f-1     :     0.000871
      f+2     :     0.001831
      f-2     :     0.001618
      f+3     :     0.002829
      f-3     :     0.001979

 18 C s       :     3.106702  s :     3.106702
      pz      :     0.740602  p :     2.309742
      px      :     0.792722
      py      :     0.776417
      dz2     :     0.019902  d :     0.211706
      dxz     :     0.026623
      dyz     :     0.050369
      dx2y2   :     0.065507
      dxy     :     0.049306
      f0      :     0.001653  f :     0.018398
      f+1     :     0.001388
      f-1     :     0.002130
      f+2     :     0.002093
      f-2     :     0.002999
      f+3     :     0.002746
      f-3     :     0.005388

 19 H s       :     0.791410  s :     0.791410
      pz      :     0.013081  p :     0.023429
      px      :     0.002942
      py      :     0.007407

 20 O s       :     3.818047  s :     3.818047
      pz      :     1.509596  p :     4.546543
      px      :     1.571806
      py      :     1.465141
      dz2     :     0.003356  d :     0.032347
      dxz     :     0.002295
      dyz     :     0.008582
      dx2y2   :     0.008854
      dxy     :     0.009260
      f0      :     0.000199  f :     0.001942
      f+1     :     0.000066
      f-1     :     0.000242
      f+2     :     0.000179
      f-2     :     0.000274
      f+3     :     0.000430
      f-3     :     0.000551

 21 C s       :     3.180868  s :     3.180868
      pz      :     0.893655  p :     2.709007
      px      :     1.019819
      py      :     0.795533
      dz2     :     0.026321  d :     0.119229
      dxz     :     0.012967
      dyz     :     0.031223
      dx2y2   :     0.021453
      dxy     :     0.027265
      f0      :     0.001244  f :     0.010263
      f+1     :     0.000990
      f-1     :     0.001635
      f+2     :     0.001843
      f-2     :     0.001720
      f+3     :     0.001449
      f-3     :     0.001382

 22 C s       :     3.224951  s :     3.224951
      pz      :     0.989827  p :     2.837422
      px      :     0.950775
      py      :     0.896820
      dz2     :     0.013595  d :     0.092908
      dxz     :     0.012034
      dyz     :     0.025169
      dx2y2   :     0.018555
      dxy     :     0.023554
      f0      :     0.000357  f :     0.007954
      f+1     :     0.000962
      f-1     :     0.001602
      f+2     :     0.001476
      f-2     :     0.000991
      f+3     :     0.001171
      f-3     :     0.001396

 23 C s       :     3.188819  s :     3.188819
      pz      :     0.944525  p :     2.858861
      px      :     0.945484
      py      :     0.968851
      dz2     :     0.019821  d :     0.086993
      dxz     :     0.011446
      dyz     :     0.022120
      dx2y2   :     0.017870
      dxy     :     0.015737
      f0      :     0.001200  f :     0.007898
      f+1     :     0.000934
      f-1     :     0.001035
      f+2     :     0.001571
      f-2     :     0.001231
      f+3     :     0.000824
      f-3     :     0.001104

 24 C s       :     3.198575  s :     3.198575
      pz      :     0.922428  p :     2.831030
      px      :     0.924240
      py      :     0.984361
      dz2     :     0.021229  d :     0.089573
      dxz     :     0.011806
      dyz     :     0.022765
      dx2y2   :     0.016035
      dxy     :     0.017738
      f0      :     0.001201  f :     0.007810
      f+1     :     0.000843
      f-1     :     0.001174
      f+2     :     0.001451
      f-2     :     0.001313
      f+3     :     0.001067
      f-3     :     0.000760

 25 C s       :     3.184427  s :     3.184427
      pz      :     0.986935  p :     2.855587
      px      :     0.964656
      py      :     0.903996
      dz2     :     0.014097  d :     0.087470
      dxz     :     0.010028
      dyz     :     0.022997
      dx2y2   :     0.018213
      dxy     :     0.022136
      f0      :     0.000366  f :     0.007848
      f+1     :     0.000936
      f-1     :     0.001541
      f+2     :     0.001533
      f-2     :     0.001018
      f+3     :     0.001144
      f-3     :     0.001310

 26 C s       :     3.242817  s :     3.242817
      pz      :     0.940298  p :     2.852959
      px      :     0.899512
      py      :     1.013149
      dz2     :     0.020799  d :     0.092524
      dxz     :     0.011655
      dyz     :     0.022676
      dx2y2   :     0.020943
      dxy     :     0.016451
      f0      :     0.001272  f :     0.008018
      f+1     :     0.000923
      f-1     :     0.001034
      f+2     :     0.001547
      f-2     :     0.001265
      f+3     :     0.000879
      f-3     :     0.001098

 27 H s       :     0.796904  s :     0.796904
      pz      :     0.011784  p :     0.023146
      px      :     0.007872
      py      :     0.003490

 28 H s       :     0.811878  s :     0.811878
      pz      :     0.005969  p :     0.022949
      px      :     0.004654
      py      :     0.012326

 29 H s       :     0.810147  s :     0.810147
      pz      :     0.005247  p :     0.022770
      px      :     0.005330
      py      :     0.012193

 30 H s       :     0.812414  s :     0.812414
      pz      :     0.011477  p :     0.022938
      px      :     0.008171
      py      :     0.003289

 31 H s       :     0.811752  s :     0.811752
      pz      :     0.005882  p :     0.023146
      px      :     0.004504
      py      :     0.012759


                     *******************************
                     * LOEWDIN POPULATION ANALYSIS *
                     *******************************

----------------------
LOEWDIN ATOMIC CHARGES
----------------------
   0 N :    0.262695
   1 C :   -0.080506
   2 C :   -0.096117
   3 C :   -0.160817
   4 C :   -0.087848
   5 C :   -0.081792
   6 H :    0.173520
   7 H :    0.168800
   8 N :    0.142764
   9 H :    0.173331
  10 H :    0.174170
  11 C :   -0.206217
  12 H :    0.136611
  13 H :    0.134433
  14 H :    0.136962
  15 H :    0.210688
  16 N :    0.087716
  17 C :   -0.188728
  18 C :   -0.269595
  19 H :    0.159728
  20 O :    0.097024
  21 C :   -0.148573
  22 C :   -0.085696
  23 C :   -0.130580
  24 C :   -0.108032
  25 C :   -0.128718
  26 C :   -0.074443
  27 H :    0.163252
  28 H :    0.155337
  29 H :    0.155900
  30 H :    0.154964
  31 H :    0.159767

-------------------------------
LOEWDIN REDUCED ORBITAL CHARGES
-------------------------------
  0 N s       :     2.853384  s :     2.853384
      pz      :     1.185197  p :     3.527355
      px      :     1.155041
      py      :     1.187116
      dz2     :     0.085220  d :     0.333708
      dxz     :     0.090283
      dyz     :     0.052938
      dx2y2   :     0.052469
      dxy     :     0.052798
      f0      :     0.003908  f :     0.022858
      f+1     :     0.004396
      f-1     :     0.002382
      f+2     :     0.003091
      f-2     :     0.004143
      f+3     :     0.002992
      f-3     :     0.001947

  1 C s       :     2.759800  s :     2.759800
      pz      :     0.897557  p :     2.786523
      px      :     1.037184
      py      :     0.851782
      dz2     :     0.094552  d :     0.470263
      dxz     :     0.153699
      dyz     :     0.074909
      dx2y2   :     0.083204
      dxy     :     0.063899
      f0      :     0.014776  f :     0.063920
      f+1     :     0.009650
      f-1     :     0.009831
      f+2     :     0.008258
      f-2     :     0.008801
      f+3     :     0.006989
      f-3     :     0.005616

  2 C s       :     2.752528  s :     2.752528
      pz      :     0.982376  p :     2.950582
      px      :     1.023273
      py      :     0.944933
      dz2     :     0.075994  d :     0.350105
      dxz     :     0.096990
      dyz     :     0.045592
      dx2y2   :     0.069036
      dxy     :     0.062493
      f0      :     0.005646  f :     0.042902
      f+1     :     0.008517
      f-1     :     0.003368
      f+2     :     0.005750
      f-2     :     0.007307
      f+3     :     0.006757
      f-3     :     0.005558

  3 C s       :     2.699049  s :     2.699049
      pz      :     1.008751  p :     2.731100
      px      :     0.912497
      py      :     0.809852
      dz2     :     0.135186  d :     0.648619
      dxz     :     0.158874
      dyz     :     0.080878
      dx2y2   :     0.134836
      dxy     :     0.138846
      f0      :     0.014358  f :     0.082049
      f+1     :     0.013466
      f-1     :     0.007071
      f+2     :     0.009645
      f-2     :     0.012053
      f+3     :     0.015183
      f-3     :     0.010273

  4 C s       :     2.751873  s :     2.751873
      pz      :     0.977478  p :     2.940649
      px      :     1.019203
      py      :     0.943968
      dz2     :     0.068822  d :     0.352458
      dxz     :     0.121130
      dyz     :     0.046466
      dx2y2   :     0.059042
      dxy     :     0.056998
      f0      :     0.007810  f :     0.042868
      f+1     :     0.006474
      f-1     :     0.005565
      f+2     :     0.005606
      f-2     :     0.005767
      f+3     :     0.006319
      f-3     :     0.005328

  5 C s       :     2.759431  s :     2.759431
      pz      :     0.922272  p :     2.790999
      px      :     0.991844
      py      :     0.876883
      dz2     :     0.086112  d :     0.467384
      dxz     :     0.134014
      dyz     :     0.062676
      dx2y2   :     0.088553
      dxy     :     0.096029
      f0      :     0.009576  f :     0.063978
      f+1     :     0.013447
      f-1     :     0.004600
      f+2     :     0.009207
      f-2     :     0.012117
      f+3     :     0.008633
      f-3     :     0.006397

  6 H s       :     0.764331  s :     0.764331
      pz      :     0.024620  p :     0.062149
      px      :     0.026896
      py      :     0.010634

  7 H s       :     0.767313  s :     0.767313
      pz      :     0.033279  p :     0.063887
      px      :     0.011122
      py      :     0.019486

  8 N s       :     2.906842  s :     2.906842
      pz      :     1.125517  p :     3.627483
      px      :     1.174457
      py      :     1.327509
      dz2     :     0.073428  d :     0.299185
      dxz     :     0.095170
      dyz     :     0.045173
      dx2y2   :     0.043158
      dxy     :     0.042257
      f0      :     0.004954  f :     0.023726
      f+1     :     0.003075
      f-1     :     0.004154
      f+2     :     0.003515
      f-2     :     0.003355
      f+3     :     0.002574
      f-3     :     0.002099

  9 H s       :     0.764452  s :     0.764452
      pz      :     0.026538  p :     0.062217
      px      :     0.022723
      py      :     0.012957

 10 H s       :     0.763642  s :     0.763642
      pz      :     0.033099  p :     0.062188
      px      :     0.010373
      py      :     0.018716

 11 C s       :     2.833522  s :     2.833522
      pz      :     1.099812  p :     3.040305
      px      :     0.882655
      py      :     1.057838
      dz2     :     0.055398  d :     0.294318
      dxz     :     0.064511
      dyz     :     0.018493
      dx2y2   :     0.087828
      dxy     :     0.068088
      f0      :     0.004705  f :     0.038072
      f+1     :     0.004374
      f-1     :     0.002491
      f+2     :     0.003902
      f-2     :     0.006013
      f+3     :     0.008042
      f-3     :     0.008545

 12 H s       :     0.799779  s :     0.799779
      pz      :     0.038811  p :     0.063610
      px      :     0.011948
      py      :     0.012850

 13 H s       :     0.801949  s :     0.801949
      pz      :     0.014964  p :     0.063618
      px      :     0.009580
      py      :     0.039074

 14 H s       :     0.799371  s :     0.799371
      pz      :     0.022359  p :     0.063667
      px      :     0.023430
      py      :     0.017879

 15 H s       :     0.680220  s :     0.680220
      pz      :     0.045622  p :     0.109092
      px      :     0.037028
      py      :     0.026442

 16 N s       :     3.056100  s :     3.056100
      pz      :     1.150926  p :     3.529592
      px      :     1.355447
      py      :     1.023219
      dz2     :     0.070043  d :     0.299017
      dxz     :     0.070892
      dyz     :     0.058132
      dx2y2   :     0.058016
      dxy     :     0.041933
      f0      :     0.006598  f :     0.027576
      f+1     :     0.003835
      f-1     :     0.004420
      f+2     :     0.003572
      f-2     :     0.003349
      f+3     :     0.002806
      f-3     :     0.002995

 17 C s       :     2.797354  s :     2.797354
      pz      :     0.978931  p :     2.874333
      px      :     0.999048
      py      :     0.896355
      dz2     :     0.075385  d :     0.457073
      dxz     :     0.124872
      dyz     :     0.053289
      dx2y2   :     0.117923
      dxy     :     0.085604
      f0      :     0.006208  f :     0.059967
      f+1     :     0.011135
      f-1     :     0.003632
      f+2     :     0.007304
      f-2     :     0.009336
      f+3     :     0.012651
      f-3     :     0.009700

 18 C s       :     2.748832  s :     2.748832
      pz      :     0.782260  p :     2.643292
      px      :     0.877110
      py      :     0.983922
      dz2     :     0.083031  d :     0.765471
      dxz     :     0.096302
      dyz     :     0.162654
      dx2y2   :     0.230129
      dxy     :     0.193354
      f0      :     0.009753  f :     0.112000
      f+1     :     0.006050
      f-1     :     0.014784
      f+2     :     0.008706
      f-2     :     0.020240
      f+3     :     0.016036
      f-3     :     0.036431

 19 H s       :     0.778498  s :     0.778498
      pz      :     0.033188  p :     0.061773
      px      :     0.008824
      py      :     0.019762

 20 O s       :     3.394035  s :     3.394035
      pz      :     1.404703  p :     4.434119
      px      :     1.496394
      py      :     1.533023
      dz2     :     0.007879  d :     0.068732
      dxz     :     0.005082
      dyz     :     0.012964
      dx2y2   :     0.021708
      dxy     :     0.021098
      f0      :     0.000547  f :     0.006089
      f+1     :     0.000227
      f-1     :     0.000830
      f+2     :     0.000362
      f-2     :     0.000830
      f+3     :     0.001574
      f-3     :     0.001718

 21 C s       :     2.702872  s :     2.702872
      pz      :     0.979790  p :     2.895713
      px      :     0.929409
      py      :     0.986514
      dz2     :     0.097091  d :     0.494481
      dxz     :     0.067668
      dyz     :     0.129849
      dx2y2   :     0.096593
      dxy     :     0.103280
      f0      :     0.006252  f :     0.055507
      f+1     :     0.005022
      f-1     :     0.010891
      f+2     :     0.006788
      f-2     :     0.010636
      f+3     :     0.007073
      f-3     :     0.008845

 22 C s       :     2.755755  s :     2.755755
      pz      :     0.944928  p :     2.895213
      px      :     0.901076
      py      :     1.049209
      dz2     :     0.061566  d :     0.391137
      dxz     :     0.050686
      dyz     :     0.096825
      dx2y2   :     0.093185
      dxy     :     0.088875
      f0      :     0.002555  f :     0.043591
      f+1     :     0.002705
      f-1     :     0.010899
      f+2     :     0.005266
      f-2     :     0.007629
      f+3     :     0.005587
      f-3     :     0.008950

 23 C s       :     2.761828  s :     2.761828
      pz      :     0.987957  p :     2.941076
      px      :     0.942924
      py      :     1.010195
      dz2     :     0.073344  d :     0.384251
      dxz     :     0.055856
      dyz     :     0.110946
      dx2y2   :     0.075934
      dxy     :     0.068171
      f0      :     0.005885  f :     0.043426
      f+1     :     0.005264
      f-1     :     0.007500
      f+2     :     0.005310
      f-2     :     0.008206
      f+3     :     0.004573
      f-3     :     0.006687

 24 C s       :     2.765651  s :     2.765651
      pz      :     0.979983  p :     2.908316
      px      :     0.911785
      py      :     1.016549
      dz2     :     0.083408  d :     0.390610
      dxz     :     0.055090
      dyz     :     0.107531
      dx2y2   :     0.068318
      dxy     :     0.076263
      f0      :     0.005784  f :     0.043455
      f+1     :     0.004982
      f-1     :     0.008274
      f+2     :     0.005521
      f-2     :     0.008117
      f+3     :     0.005194
      f-3     :     0.005583

 25 C s       :     2.761847  s :     2.761847
      pz      :     0.955222  p :     2.939270
      px      :     0.918532
      py      :     1.065516
      dz2     :     0.063019  d :     0.384225
      dxz     :     0.049159
      dyz     :     0.093492
      dx2y2   :     0.096652
      dxy     :     0.081903
      f0      :     0.002585  f :     0.043376
      f+1     :     0.002685
      f-1     :     0.010739
      f+2     :     0.005400
      f-2     :     0.007682
      f+3     :     0.005411
      f-3     :     0.008873

 26 C s       :     2.755952  s :     2.755952
      pz      :     0.963189  p :     2.887688
      px      :     0.903096
      py      :     1.021402
      dz2     :     0.078368  d :     0.387187
      dxz     :     0.055109
      dyz     :     0.104732
      dx2y2   :     0.081028
      dxy     :     0.067950
      f0      :     0.006357  f :     0.043617
      f+1     :     0.005122
      f-1     :     0.007322
      f+2     :     0.005377
      f-2     :     0.007846
      f+3     :     0.004869
      f-3     :     0.006724

 27 H s       :     0.775683  s :     0.775683
      pz      :     0.029554  p :     0.061065
      px      :     0.021038
      py      :     0.010473

 28 H s       :     0.784614  s :     0.784614
      pz      :     0.016299  p :     0.060049
      px      :     0.013392
      py      :     0.030358

 29 H s       :     0.784454  s :     0.784454
      pz      :     0.014615  p :     0.059646
      px      :     0.014749
      py      :     0.030282

 30 H s       :     0.785109  s :     0.785109
      pz      :     0.028518  p :     0.059927
      px      :     0.021217
      py      :     0.010191

 31 H s       :     0.779435  s :     0.779435
      pz      :     0.016127  p :     0.060798
      px      :     0.012905
      py      :     0.031766


                      *****************************
                      * MAYER POPULATION ANALYSIS *
                      *****************************

  NA   - Mulliken gross atomic population
  ZA   - Total nuclear charge
  QA   - Mulliken gross atomic charge
  VA   - Mayer's total valence
  BVA  - Mayer's bonded valence
  FA   - Mayer's free valence

  ATOM       NA         ZA         QA         VA         BVA        FA
  0 N      7.0025     7.0000    -0.0025     3.4461     3.4461    -0.0000
  1 C      5.9954     6.0000     0.0046     3.8995     3.8995    -0.0000
  2 C      6.2200     6.0000    -0.2200     3.9410     3.9410    -0.0000
  3 C      5.7614     6.0000     0.2386     4.0127     4.0127    -0.0000
  4 C      6.2241     6.0000    -0.2241     3.9411     3.9411    -0.0000
  5 C      5.9921     6.0000     0.0079     3.8939     3.8939    -0.0000
  6 H      0.7851     1.0000     0.2149     0.9483     0.9483    -0.0000
  7 H      0.8102     1.0000     0.1898     0.9878     0.9878    -0.0000
  8 N      7.0927     7.0000    -0.0927     3.2011     3.2011    -0.0000
  9 H      0.8063     1.0000     0.1937     0.9663     0.9663    -0.0000
 10 H      0.7845     1.0000     0.2155     0.9481     0.9481     0.0000
 11 C      6.2821     6.0000    -0.2821     3.7820     3.7820    -0.0000
 12 H      0.8251     1.0000     0.1749     0.9546     0.9546    -0.0000
 13 H      0.8237     1.0000     0.1763     0.9526     0.9526    -0.0000
 14 H      0.8261     1.0000     0.1739     0.9577     0.9577    -0.0000
 15 H      0.7046     1.0000     0.2954     0.9126     0.9126    -0.0000
 16 N      7.1452     7.0000    -0.1452     2.9032     2.9032     0.0000
 17 C      6.1166     6.0000    -0.1166     3.9623     3.9623    -0.0000
 18 C      5.6465     6.0000     0.3535     3.8923     3.8923    -0.0000
 19 H      0.8148     1.0000     0.1852     0.9582     0.9582    -0.0000
 20 O      8.3989     8.0000    -0.3989     2.0491     2.0491    -0.0000
 21 C      6.0194     6.0000    -0.0194     3.5635     3.5635    -0.0000
 22 C      6.1632     6.0000    -0.1632     3.9081     3.9081    -0.0000
 23 C      6.1426     6.0000    -0.1426     3.8759     3.8759    -0.0000
 24 C      6.1270     6.0000    -0.1270     3.9015     3.9015     0.0000
 25 C      6.1353     6.0000    -0.1353     3.8838     3.8838     0.0000
 26 C      6.1963     6.0000    -0.1963     3.9745     3.9745     0.0000
 27 H      0.8201     1.0000     0.1799     0.9641     0.9641    -0.0000
 28 H      0.8348     1.0000     0.1652     0.9629     0.9629    -0.0000
 29 H      0.8329     1.0000     0.1671     0.9608     0.9608     0.0000
 30 H      0.8354     1.0000     0.1646     0.9631     0.9631     0.0000
 31 H      0.8349     1.0000     0.1651     0.9804     0.9804     0.0000

  Mayer bond orders larger than 0.100000
B(  0-N ,  1-C ) :   1.2624 B(  0-N ,  5-C ) :   1.2436 B(  0-N , 11-C ) :   0.8727 
B(  1-C ,  2-C ) :   1.5619 B(  1-C ,  6-H ) :   0.9266 B(  2-C ,  3-C ) :   1.2930 
B(  2-C ,  7-H ) :   0.9428 B(  3-C ,  4-C ) :   1.2689 B(  3-C ,  8-N ) :   1.2549 
B(  4-C ,  5-C ) :   1.5633 B(  4-C ,  9-H ) :   0.9489 B(  5-C , 10-H ) :   0.9331 
B(  8-N , 15-H ) :   0.8746 B(  8-N , 16-N ) :   0.9001 B( 11-C , 12-H ) :   0.9593 
B( 11-C , 13-H ) :   0.9585 B( 11-C , 14-H ) :   0.9591 B( 16-N , 17-C ) :   1.8986 
B( 17-C , 18-C ) :   0.9837 B( 17-C , 19-H ) :   0.9513 B( 18-C , 20-O ) :   1.9502 
B( 18-C , 21-C ) :   0.9730 B( 21-C , 22-C ) :   1.3442 B( 21-C , 26-C ) :   1.3443 
B( 22-C , 23-C ) :   1.4284 B( 22-C , 27-H ) :   0.9576 B( 23-C , 24-C ) :   1.4003 
B( 23-C , 28-H ) :   0.9713 B( 24-C , 25-C ) :   1.3821 B( 24-C , 29-H ) :   0.9670 
B( 25-C , 26-C ) :   1.4541 B( 25-C , 30-H ) :   0.9732 B( 26-C , 31-H ) :   0.9640 


-------
TIMINGS
-------

Total SCF time: 0 days 0 hours 2 min 36 sec 

Total time                  ....     156.663 sec
Sum of individual times     ....     156.751 sec  (100.1%)

SCF preparation             ....       0.836 sec  (  0.5%)
Fock matrix formation       ....     151.595 sec  ( 96.8%)
  Startup                   ....       0.089 sec  (  0.1% of F)
  Split-RI-J                ....      11.920 sec  (  7.9% of F)
  Chain of spheres X        ....     109.558 sec  ( 72.3% of F)
  XC integration            ....      14.929 sec  (  9.8% of F)
    XC Preparation          ....       0.000 sec  (  0.0% of XC)
    Basis function eval.    ....       3.687 sec  ( 24.7% of XC)
    Density eval.           ....       3.961 sec  ( 26.5% of XC)
    XC-Functional eval.     ....       0.137 sec  (  0.9% of XC)
    XC-Potential eval.      ....       4.608 sec  ( 30.9% of XC)
  CPCM terms                ....      14.790 sec  (  9.8% of F)
Diagonalization             ....       0.000 sec  (  0.0%)
Density matrix formation    ....       0.295 sec  (  0.2%)
Total Energy calculation    ....       0.182 sec  (  0.1%)
Population analysis         ....       0.166 sec  (  0.1%)
Orbital Transformation      ....       0.452 sec  (  0.3%)
Orbital Orthonormalization  ....       0.000 sec  (  0.0%)
DIIS solution               ....       2.014 sec  (  1.3%)
SOSCF solution              ....       1.186 sec  (  0.8%)
Finished LeanSCF after 157.0 sec

Maximum memory used throughout the entire LEANSCF-calculation: 89.2 MB


           ************************************************************
           *        Program running with 8 parallel MPI-processes     *
           *              working on a common directory               *
           ************************************************************

------------------------------------------------------------------------------
                         ORCA PROPERTY INTEGRAL CALCULATIONS
------------------------------------------------------------------------------

GBWName                                   ... orca.gbw
Number of atoms                           ...     32
Number of basis functions                 ...    642
Max core memory                           ...   1024 MB

Dipole integrals                          ... YES
Quadrupole integrals                      ...  NO
Linear momentum integrals                 ... YES
Angular momentum integrals                ... YES
Higher moments length integrals           ...  NO
Higher moments velocity integrals         ...  NO
Kinetic energy integrals                  ...  NO
GIAO right hand sides                     ...  NO
GIAO dipole derivative integrals          ...  NO
SOC integrals                             ...  NO
EPR diamagnetic integrals (GIAO)          ...  NO
EPR gauge integrals                       ...  NO
Field gradient integrals                  ...  NO (   0 nuclei)
Spin-dipole/Fermi contact integrals       ...  NO (   0 nuclei)
Contact density integrals                 ...  NO (   0 nuclei)
Nucleus-orbit integrals                   ...  NO (   0 nuclei)
Geometric perturbations                   ...  NO (  32 nuclei)

Choice of electric origin   ... Center of mass
Position of electric origin ... (  0.0607,  0.0553,  0.1035) 
Choice of magnetic origin   ... GIAO
Position of magnetic origin ... (  0.0000,  0.0000,  0.0000) 

Calculating integrals                     ... Electric Dipole (Length)     done (  0.1 sec)
Calculating integrals                     ... Linear Momentum              done (  0.1 sec)
Calculating integrals                     ... Angular Momentum  (ElOri)    done (  0.1 sec)

Property integrals calculated in   0.3 sec

Maximum memory used throughout the entire PROPINT-calculation: 57.1 MB


           ************************************************************
           *        Program running with 8 parallel MPI-processes     *
           *              working on a common directory               *
           ************************************************************
------------------------------------------------------------------------------
                          ORCA TD-DFT CALCULATION
------------------------------------------------------------------------------

Input orbitals are from        ... orca.gbw
CI-vector output               ... orca.cis
Solver                         ... FN-2001
Tamm-Dancoff approximation     ... deactivated
RPA-Integral strategy          ... AO-integrals
Integral handling              ... AO integral Direct
Max. core memory used          ... 512 MB
Reference state                ... RHF
Generation of triplets         ... off
Follow IRoot                   ... off
Number of operators            ... 1
Orbital ranges used for CIS calculation:
 Operator 0:  Orbitals  18... 62  to  63...641
XAS localization array:
 Operator 0:  Orbitals  -1... -1

-------------------
XC-INTEGRATION GRID
-------------------

General Integration Accuracy     IntAcc      ... 3.467
Radial Grid Type                 RadialGrid  ... OptM3 with GC (2021)
Angular Grid (max. ang.)         AngularGrid ... 1 (Lebedev-50)
Angular grid pruning method      GridPruning ... 4 (adaptive)
Weight generation scheme         WeightScheme... mBecke (2022)
Basis function cutoff            BFCut       ... 1.0000e-11
Integration weight cutoff        WCut        ... 1.0000e-14
Partially contracted basis set               ... off
Rotationally invariant grid construction     ... off
Angular grids for H and He will be reduced by one unit

Total number of grid points                  ...    22257
Total number of batches                      ...      364
Average number of points per batch           ...       61
Average number of grid points per atom       ...      696

---------------------
COSX-INTEGRATION GRID
---------------------

General Integration Accuracy     IntAcc      ... 3.067
Radial Grid Type                 RadialGrid  ... OptM3 with GC (2021)
Angular Grid (max. ang.)         AngularGrid ... 1 (Lebedev-50)
Angular grid pruning method      GridPruning ... 4 (adaptive)
Weight generation scheme         WeightScheme... mBecke (2022)
Basis function cutoff            BFCut       ... 1.0000e-11
Integration weight cutoff        WCut        ... 1.0000e-14
Partially contracted basis set               ... on
Rotationally invariant grid construction     ... off
Angular grids for H and He will be reduced by one unit

Total number of grid points                  ...    10266
Total number of batches                      ...       99
Average number of points per batch           ...      103
Average number of grid points per atom       ...      321

---------------
TD-DFT XC SETUP
---------------

DFT calculation                         ... on
Name of the grid file                   ... orca.grid_cis.tmp
RI-approximation                        ... on
Aux-basis dimension                     ... 0
Exchange functional (TD-DFT)            ... B88
   X-Alpha parameter    XAlpha (TD-DFT) ...  0.666667
   Becke's b parameter  XBeta (TD-DFT)  ...  0.004200
Correlation functional (TD-DFT)         ... LYP
Hybrid DFT                              ... on
   Exchange mixing (TD-DFT)             ...  0.500
   GGA exch. scaling (TD-DFT)           ...  0.500
   GGA corr. scaling (TD-DFT)           ...  1.000

Building densities             ... done
Calculating rho(r) on the grid ... done
Building xc-kernel on the grid ... done
                    *** TD-DFT CALCULATION INITIALIZED ***

---------------------------------
    LR-CPCM (non-equilibrium)
---------------------------------

Setting up LR-CPCM             ... done

-------------------
RPA-DIAGONALIZATION
-------------------

Dimension of the (A+B)(A-B) eigenvalue problem ...  26055
Number of roots to be determined               ...     40
Maximum size of the expansion space            ...   1200
Convergence tolerance for the residual         ...    2.500e-07
Convergence tolerance for the energies         ...    2.500e-07
Orthogonality tolerance                        ...    1.000e-14
Constructing the preconditioner                ... o.k.
Building the initial guess                     ... o.k.
Number of trial vectors determined             ...   1200


                       ****Iteration    0****
   Time for iteration     :  TOTAL=190.6 TRAFO=1.9 RIJ=15.3 COSX=82.7 XC=34.8 CPCM=54.3
   Size of expansion space: 120
   Lowest Energy          :     0.154046375668
   Maximum Energy change  :     0.323624369175 (vector 39)
   Maximum residual norm  :     0.053421200620

                       ****Iteration    1****
   Time for iteration     :  TOTAL=65.6 TRAFO=0.6 RIJ=5.6 COSX=28.5 XC=11.6 CPCM=18.7
   Size of expansion space: 160
   Lowest Energy          :     0.146677607907
   Maximum Energy change  :     0.013782207866 (vector 9)
   Maximum residual norm  :     0.005481114996

                       ****Iteration    2****
   Time for iteration     :  TOTAL=69.2 TRAFO=0.6 RIJ=5.5 COSX=30.6 XC=13.1 CPCM=18.8
   Size of expansion space: 200
   Lowest Energy          :     0.143502648989
   Maximum Energy change  :     0.003909490478 (vector 6)
   Maximum residual norm  :     0.001359494457

                       ****Iteration    3****
   Time for iteration     :  TOTAL=66.8 TRAFO=0.6 RIJ=5.2 COSX=28.4 XC=13.5 CPCM=18.5
   Size of expansion space: 240
   Lowest Energy          :     0.143359107171
   Maximum Energy change  :     0.001098573232 (vector 31)
   Maximum residual norm  :     0.000345087448

                       ****Iteration    4****
   Time for iteration     :  TOTAL=68.0 TRAFO=0.8 RIJ=5.6 COSX=27.2 XC=13.9 CPCM=20.0
   Size of expansion space: 280
   Lowest Energy          :     0.143339207603
   Maximum Energy change  :     0.000222743359 (vector 31)
   Maximum residual norm  :     0.000088829087

                       ****Iteration    5****
   Time for iteration     :  TOTAL=70.3 TRAFO=0.7 RIJ=6.2 COSX=29.2 XC=13.4 CPCM=20.2
   Size of expansion space: 320
   Lowest Energy          :     0.143336742056
   Maximum Energy change  :     0.000072130892 (vector 38)
   Maximum residual norm  :     0.000035234558

                       ****Iteration    6****
   Time for iteration     :  TOTAL=69.3 TRAFO=0.6 RIJ=5.7 COSX=30.2 XC=12.9 CPCM=19.4
   Size of expansion space: 360
   Lowest Energy          :     0.143336544642
   Maximum Energy change  :     0.000031187407 (vector 38)
   Maximum residual norm  :     0.000013521433

                       ****Iteration    7****
   Time for iteration     :  TOTAL=70.6 TRAFO=0.7 RIJ=5.8 COSX=30.2 XC=12.5 CPCM=20.9
   Size of expansion space: 400
   Lowest Energy          :     0.143336503649
   Maximum Energy change  :     0.000008739624 (vector 38)
   Maximum residual norm  :     0.000003093259

                       ****Iteration    8****
   Time for iteration     :  TOTAL=68.4 TRAFO=0.6 RIJ=6.0 COSX=27.5 XC=13.2 CPCM=20.6
   Size of expansion space: 440
   Lowest Energy          :     0.143336501720
   Maximum Energy change  :     0.000002107860 (vector 38)
   Maximum residual norm  :     0.000000892677

                       ****Iteration    9****
   Time for iteration     :  TOTAL=62.5 TRAFO=0.5 RIJ=5.2 COSX=26.0 XC=11.5 CPCM=18.7
   Size of expansion space: 480
   Lowest Energy          :     0.143336501211
   Maximum Energy change  :     0.000000442454 (vector 38)
   Maximum residual norm  :     0.000000175226

      *** CONVERGENCE OF RESIDUAL NORM REACHED ***

Storing the converged CI vectors               ... orca.cis1

                 *** DAVIDSON DONE ***

Total time for solving the RPA problem:   840.542sec

--------------------------------
TD-DFT EXCITED STATES (SINGLETS)
--------------------------------

the weight of the individual excitations are printed if larger than 1.0e-02

STATE  1:  E=   0.143337 au      3.900 eV    31458.7 cm**-1 <S**2> =   0.000000 Mult 1
    56a ->  63a  :     0.018110 
    56a ->  64a  :     0.010633 
    59a ->  63a  :     0.614852 
    59a ->  64a  :     0.061496 
    59a ->  67a  :     0.031102 
    59a ->  70a  :     0.011003 
    62a ->  63a  :     0.190412 

STATE  2:  E=   0.163029 au      4.436 eV    35780.7 cm**-1 <S**2> =   0.000000 Mult 1
    56a ->  63a  :     0.010305 
    59a ->  63a  :     0.136819 
    60a ->  63a  :     0.020149 
    60a ->  64a  :     0.015861 
    61a ->  63a  :     0.024189 
    62a ->  63a  :     0.713246 
    62a ->  64a  :     0.020338 

STATE  3:  E=   0.177657 au      4.834 eV    38991.3 cm**-1 <S**2> =   0.000000 Mult 1
    59a ->  63a  :     0.014456 
    60a ->  63a  :     0.031219 
    60a ->  66a  :     0.052705 
    61a ->  63a  :     0.710140 
    61a ->  64a  :     0.116425 
    62a ->  64a  :     0.027463 

STATE  4:  E=   0.185602 au      5.050 eV    40735.0 cm**-1 <S**2> =   0.000000 Mult 1
    59a ->  63a  :     0.015003 
    60a ->  63a  :     0.770526 
    60a ->  64a  :     0.060124 
    61a ->  63a  :     0.037392 
    61a ->  66a  :     0.034188 
    62a ->  63a  :     0.025597 
    62a ->  64a  :     0.011940 

STATE  5:  E=   0.192182 au      5.230 eV    42179.1 cm**-1 <S**2> =   0.000000 Mult 1
    58a ->  63a  :     0.015792 
    58a ->  65a  :     0.011445 
    61a ->  63a  :     0.017024 
    62a ->  64a  :     0.782768 
    62a ->  65a  :     0.073203 

STATE  6:  E=   0.197198 au      5.366 eV    43280.0 cm**-1 <S**2> =   0.000000 Mult 1
    57a ->  65a  :     0.017557 
    58a ->  63a  :     0.072527 
    58a ->  64a  :     0.109995 
    60a ->  65a  :     0.011916 
    62a ->  64a  :     0.072962 
    62a ->  65a  :     0.637069 

STATE  7:  E=   0.209409 au      5.698 eV    45960.0 cm**-1 <S**2> =   0.000000 Mult 1
    55a ->  63a  :     0.012997 
    56a ->  63a  :     0.299112 
    56a ->  67a  :     0.045081 
    59a ->  63a  :     0.036828 
    59a ->  64a  :     0.246155 
    59a ->  65a  :     0.023662 
    59a ->  67a  :     0.112210 
    59a ->  70a  :     0.028082 
    59a ->  71a  :     0.016823 
    60a ->  64a  :     0.028285 
    62a ->  64a  :     0.011747 
    62a ->  67a  :     0.023194 

STATE  8:  E=   0.222357 au      6.051 eV    48801.6 cm**-1 <S**2> =   0.000000 Mult 1
    60a ->  63a  :     0.047229 
    60a ->  64a  :     0.012295 
    60a ->  66a  :     0.128640 
    60a ->  67a  :     0.019075 
    61a ->  63a  :     0.163170 
    61a ->  64a  :     0.399973 
    61a ->  65a  :     0.010371 
    61a ->  66a  :     0.063945 
    61a ->  67a  :     0.074942 
    62a ->  67a  :     0.018778 

STATE  9:  E=   0.227159 au      6.181 eV    49855.6 cm**-1 <S**2> =   0.000000 Mult 1
    58a ->  63a  :     0.389014 
    58a ->  64a  :     0.245391 
    60a ->  64a  :     0.042273 
    61a ->  64a  :     0.020188 
    62a ->  65a  :     0.208795 

STATE 10:  E=   0.227575 au      6.193 eV    49947.0 cm**-1 <S**2> =   0.000000 Mult 1
    58a ->  63a  :     0.043009 
    58a ->  64a  :     0.026402 
    60a ->  63a  :     0.077081 
    60a ->  64a  :     0.501427 
    60a ->  65a  :     0.014731 
    60a ->  66a  :     0.028266 
    60a ->  67a  :     0.075629 
    61a ->  63a  :     0.016028 
    61a ->  64a  :     0.022205 
    61a ->  66a  :     0.104832 
    61a ->  67a  :     0.015879 
    62a ->  65a  :     0.019045 
    62a ->  66a  :     0.019010 

STATE 11:  E=   0.243036 au      6.613 eV    53340.3 cm**-1 <S**2> =   0.000000 Mult 1
    57a ->  63a  :     0.017176 
    57a ->  64a  :     0.019968 
    58a ->  63a  :     0.034470 
    58a ->  65a  :     0.153565 
    59a ->  64a  :     0.013610 
    60a ->  64a  :     0.093224 
    61a ->  66a  :     0.117020 
    61a ->  67a  :     0.015128 
    62a ->  66a  :     0.035705 
    62a ->  67a  :     0.428617 

STATE 12:  E=   0.244503 au      6.653 eV    53662.2 cm**-1 <S**2> =   0.000000 Mult 1
    58a ->  65a  :     0.019901 
    60a ->  65a  :     0.013070 
    60a ->  66a  :     0.367740 
    60a ->  67a  :     0.014323 
    61a ->  64a  :     0.345757 
    61a ->  66a  :     0.021405 
    61a ->  67a  :     0.017524 
    62a ->  66a  :     0.127620 
    62a ->  67a  :     0.018762 

STATE 13:  E=   0.247096 au      6.724 eV    54231.4 cm**-1 <S**2> =   0.000000 Mult 1
    56a ->  63a  :     0.040907 
    57a ->  63a  :     0.013589 
    58a ->  63a  :     0.022117 
    58a ->  65a  :     0.084949 
    59a ->  64a  :     0.037871 
    60a ->  64a  :     0.143590 
    60a ->  67a  :     0.030420 
    61a ->  66a  :     0.352716 
    62a ->  64a  :     0.024404 
    62a ->  66a  :     0.048910 
    62a ->  67a  :     0.118662 

STATE 14:  E=   0.249351 au      6.785 eV    54726.2 cm**-1 <S**2> =   0.000000 Mult 1
    54a ->  63a  :     0.023828 
    56a ->  63a  :     0.269522 
    56a ->  64a  :     0.023216 
    56a ->  67a  :     0.041456 
    59a ->  64a  :     0.416372 
    59a ->  67a  :     0.011923 
    60a ->  64a  :     0.025351 
    61a ->  66a  :     0.075290 
    62a ->  67a  :     0.023553 

STATE 15:  E=   0.253682 au      6.903 eV    55676.8 cm**-1 <S**2> =   0.000000 Mult 1
    56a ->  63a  :     0.042576 
    57a ->  63a  :     0.089641 
    57a ->  64a  :     0.019676 
    58a ->  63a  :     0.077201 
    58a ->  64a  :     0.134150 
    58a ->  65a  :     0.257713 
    59a ->  67a  :     0.012505 
    60a ->  66a  :     0.022082 
    62a ->  67a  :     0.257741 

STATE 16:  E=   0.257526 au      7.008 eV    56520.4 cm**-1 <S**2> =   0.000000 Mult 1
    60a ->  66a  :     0.116726 
    61a ->  64a  :     0.013657 
    61a ->  65a  :     0.040448 
    61a ->  66a  :     0.044900 
    61a ->  67a  :     0.035586 
    62a ->  66a  :     0.709649 

STATE 17:  E=   0.260947 au      7.101 eV    57271.2 cm**-1 <S**2> =   0.000000 Mult 1
    55a ->  63a  :     0.013940 
    56a ->  63a  :     0.015229 
    57a ->  63a  :     0.051671 
    57a ->  64a  :     0.013463 
    58a ->  63a  :     0.289207 
    58a ->  64a  :     0.295474 
    58a ->  65a  :     0.083051 
    58a ->  67a  :     0.026998 
    59a ->  65a  :     0.013754 
    59a ->  67a  :     0.027416 
    60a ->  65a  :     0.047190 
    60a ->  67a  :     0.010839 
    61a ->  65a  :     0.033917 
    62a ->  65a  :     0.011441 

STATE 18:  E=   0.263163 au      7.161 eV    57757.5 cm**-1 <S**2> =   0.000000 Mult 1
    58a ->  64a  :     0.016352 
    60a ->  66a  :     0.080941 
    61a ->  64a  :     0.011099 
    61a ->  65a  :     0.790043 
    61a ->  66a  :     0.015340 
    61a ->  67a  :     0.022202 
    62a ->  66a  :     0.013857 

STATE 19:  E=   0.264979 au      7.210 eV    58156.2 cm**-1 <S**2> =   0.000000 Mult 1
    55a ->  63a  :     0.027997 
    57a ->  63a  :     0.015337 
    58a ->  63a  :     0.022789 
    58a ->  64a  :     0.044678 
    58a ->  65a  :     0.048547 
    59a ->  65a  :     0.036698 
    59a ->  67a  :     0.020426 
    60a ->  64a  :     0.017531 
    60a ->  65a  :     0.560814 
    60a ->  67a  :     0.067170 
    61a ->  66a  :     0.037465 
    62a ->  67a  :     0.011045 

STATE 20:  E=   0.265528 au      7.225 eV    58276.7 cm**-1 <S**2> =   0.000000 Mult 1
    55a ->  63a  :     0.398808 
    55a ->  64a  :     0.106199 
    55a ->  67a  :     0.016975 
    56a ->  67a  :     0.021093 
    57a ->  63a  :     0.040656 
    58a ->  65a  :     0.041650 
    59a ->  63a  :     0.012496 
    59a ->  64a  :     0.041969 
    59a ->  65a  :     0.011993 
    59a ->  66a  :     0.021730 
    59a ->  67a  :     0.025144 
    60a ->  65a  :     0.114821 
    62a ->  67a  :     0.015723 

STATE 21:  E=   0.269412 au      7.331 eV    59129.1 cm**-1 <S**2> =   0.000000 Mult 1
    53a ->  63a  :     0.021700 
    54a ->  63a  :     0.084835 
    54a ->  64a  :     0.013910 
    55a ->  63a  :     0.052586 
    56a ->  64a  :     0.045921 
    57a ->  63a  :     0.105716 
    59a ->  63a  :     0.036743 
    59a ->  64a  :     0.036297 
    59a ->  65a  :     0.151877 
    59a ->  67a  :     0.285062 
    60a ->  65a  :     0.057481 

STATE 22:  E=   0.272108 au      7.404 eV    59720.8 cm**-1 <S**2> =   0.000000 Mult 1
    55a ->  63a  :     0.108085 
    55a ->  64a  :     0.018928 
    57a ->  63a  :     0.399522 
    58a ->  65a  :     0.127916 
    60a ->  66a  :     0.013177 
    60a ->  67a  :     0.030784 
    61a ->  65a  :     0.013821 
    61a ->  67a  :     0.128607 
    62a ->  63a  :     0.010727 

STATE 23:  E=   0.274281 au      7.464 eV    60197.8 cm**-1 <S**2> =   0.000000 Mult 1
    55a ->  63a  :     0.023849 
    57a ->  63a  :     0.094581 
    58a ->  65a  :     0.020694 
    59a ->  65a  :     0.012762 
    60a ->  66a  :     0.106133 
    60a ->  67a  :     0.016014 
    61a ->  64a  :     0.010510 
    61a ->  65a  :     0.057973 
    61a ->  67a  :     0.553106 

STATE 24:  E=   0.275722 au      7.503 eV    60513.9 cm**-1 <S**2> =   0.000000 Mult 1
    57a ->  63a  :     0.014602 
    59a ->  65a  :     0.016226 
    60a ->  64a  :     0.014142 
    60a ->  65a  :     0.143374 
    60a ->  67a  :     0.636948 
    61a ->  66a  :     0.063432 
    61a ->  67a  :     0.035294 

STATE 25:  E=   0.279376 au      7.602 eV    61315.9 cm**-1 <S**2> =   0.000000 Mult 1
    53a ->  63a  :     0.064575 
    53a ->  64a  :     0.014341 
    54a ->  63a  :     0.206070 
    54a ->  64a  :     0.051174 
    54a ->  66a  :     0.011471 
    56a ->  63a  :     0.043568 
    56a ->  65a  :     0.012460 
    57a ->  63a  :     0.011432 
    59a ->  65a  :     0.154927 
    59a ->  66a  :     0.319066 

STATE 26:  E=   0.280352 au      7.629 eV    61530.1 cm**-1 <S**2> =   0.000000 Mult 1
    53a ->  63a  :     0.053388 
    53a ->  64a  :     0.020614 
    53a ->  66a  :     0.010784 
    54a ->  63a  :     0.082868 
    54a ->  64a  :     0.028197 
    54a ->  66a  :     0.012616 
    55a ->  63a  :     0.023723 
    56a ->  66a  :     0.010548 
    59a ->  65a  :     0.097413 
    59a ->  66a  :     0.523249 

STATE 27:  E=   0.282493 au      7.687 eV    62000.1 cm**-1 <S**2> =   0.000000 Mult 1
    62a ->  68a  :     0.521710 
    62a ->  69a  :     0.294167 
    62a ->  70a  :     0.068412 
    62a ->  71a  :     0.015734 
    62a ->  73a  :     0.013254 

STATE 28:  E=   0.286268 au      7.790 eV    62828.6 cm**-1 <S**2> =   0.000000 Mult 1
    53a ->  63a  :     0.026874 
    54a ->  63a  :     0.078118 
    54a ->  64a  :     0.025321 
    55a ->  63a  :     0.010253 
    56a ->  63a  :     0.023028 
    56a ->  65a  :     0.024373 
    59a ->  63a  :     0.014417 
    59a ->  65a  :     0.378131 
    59a ->  67a  :     0.294601 
    60a ->  67a  :     0.016452 

STATE 29:  E=   0.292239 au      7.952 eV    64139.0 cm**-1 <S**2> =   0.000000 Mult 1
    53a ->  63a  :     0.012437 
    54a ->  63a  :     0.025760 
    56a ->  64a  :     0.060932 
    57a ->  64a  :     0.596668 
    58a ->  65a  :     0.064463 
    62a ->  70a  :     0.121123 

STATE 30:  E=   0.296965 au      8.081 eV    65176.4 cm**-1 <S**2> =   0.000000 Mult 1
    53a ->  63a  :     0.028738 
    55a ->  64a  :     0.010210 
    56a ->  64a  :     0.123507 
    56a ->  67a  :     0.014742 
    57a ->  63a  :     0.012341 
    57a ->  64a  :     0.022664 
    62a ->  68a  :     0.103072 
    62a ->  69a  :     0.013808 
    62a ->  70a  :     0.474601 
    62a ->  72a  :     0.014384 
    62a ->  73a  :     0.026563 

STATE 31:  E=   0.298973 au      8.135 eV    65617.1 cm**-1 <S**2> =   0.000000 Mult 1
    51a ->  63a  :     0.019983 
    53a ->  63a  :     0.024948 
    55a ->  63a  :     0.013471 
    55a ->  64a  :     0.035761 
    56a ->  64a  :     0.319401 
    56a ->  65a  :     0.011041 
    56a ->  67a  :     0.029049 
    56a ->  70a  :     0.010677 
    57a ->  64a  :     0.153903 
    57a ->  65a  :     0.060293 
    57a ->  67a  :     0.013568 
    58a ->  65a  :     0.012887 
    59a ->  63a  :     0.023398 
    62a ->  68a  :     0.038878 
    62a ->  69a  :     0.018575 
    62a ->  70a  :     0.053854 
    62a ->  72a  :     0.010457 

STATE 32:  E=   0.301672 au      8.209 eV    66209.4 cm**-1 <S**2> =   0.000000 Mult 1
    50a ->  63a  :     0.052937 
    50a ->  67a  :     0.010358 
    53a ->  63a  :     0.388789 
    53a ->  64a  :     0.070745 
    54a ->  63a  :     0.209169 
    54a ->  64a  :     0.012761 
    56a ->  64a  :     0.053444 
    56a ->  67a  :     0.011610 
    59a ->  70a  :     0.021539 

STATE 33:  E=   0.303348 au      8.255 eV    66577.2 cm**-1 <S**2> =   0.000000 Mult 1
    57a ->  64a  :     0.011893 
    57a ->  65a  :     0.020174 
    57a ->  68a  :     0.017531 
    60a ->  68a  :     0.027107 
    61a ->  68a  :     0.076553 
    61a ->  69a  :     0.040443 
    61a ->  71a  :     0.024764 
    62a ->  68a  :     0.134688 
    62a ->  69a  :     0.379549 
    62a ->  70a  :     0.073851 
    62a ->  72a  :     0.076072 
    62a ->  76a  :     0.010856 

STATE 34:  E=   0.305094 au      8.302 eV    66960.3 cm**-1 <S**2> =   0.000000 Mult 1
    57a ->  65a  :     0.071640 
    61a ->  68a  :     0.238741 
    61a ->  69a  :     0.338349 
    61a ->  71a  :     0.113856 
    62a ->  68a  :     0.036162 
    62a ->  69a  :     0.039510 
    62a ->  70a  :     0.016781 
    62a ->  71a  :     0.024333 
    62a ->  72a  :     0.016997 

STATE 35:  E=   0.306711 au      8.346 eV    67315.3 cm**-1 <S**2> =   0.000000 Mult 1
    50a ->  63a  :     0.012838 
    51a ->  63a  :     0.055663 
    51a ->  64a  :     0.067743 
    52a ->  64a  :     0.016854 
    55a ->  66a  :     0.028756 
    56a ->  64a  :     0.010300 
    57a ->  64a  :     0.032688 
    57a ->  65a  :     0.529592 
    58a ->  64a  :     0.017999 
    59a ->  67a  :     0.023517 
    61a ->  68a  :     0.010473 
    61a ->  69a  :     0.014473 
    62a ->  70a  :     0.013960 

STATE 36:  E=   0.307925 au      8.379 eV    67581.8 cm**-1 <S**2> =   0.000000 Mult 1
    50a ->  63a  :     0.012172 
    51a ->  63a  :     0.143104 
    51a ->  64a  :     0.212603 
    52a ->  63a  :     0.048831 
    52a ->  64a  :     0.028542 
    53a ->  63a  :     0.034061 
    55a ->  63a  :     0.010253 
    55a ->  66a  :     0.089518 
    56a ->  63a  :     0.013941 
    56a ->  66a  :     0.016812 
    56a ->  67a  :     0.037805 
    57a ->  65a  :     0.097038 
    59a ->  67a  :     0.016649 
    59a ->  70a  :     0.023425 
    62a ->  69a  :     0.010145 
    62a ->  70a  :     0.018556 
    62a ->  73a  :     0.017449 

STATE 37:  E=   0.308322 au      8.390 eV    67669.0 cm**-1 <S**2> =   0.000000 Mult 1
    54a ->  66a  :     0.015874 
    55a ->  64a  :     0.045985 
    55a ->  66a  :     0.619550 
    56a ->  66a  :     0.101536 
    57a ->  65a  :     0.078020 

STATE 38:  E=   0.310450 au      8.448 eV    68135.9 cm**-1 <S**2> =   0.000000 Mult 1
    60a ->  68a  :     0.324327 
    60a ->  69a  :     0.417873 
    60a ->  71a  :     0.083209 
    60a ->  74a  :     0.010742 
    61a ->  68a  :     0.017395 
    61a ->  69a  :     0.019041 
    62a ->  71a  :     0.018416 
    62a ->  72a  :     0.010420 

STATE 39:  E=   0.314509 au      8.558 eV    69026.8 cm**-1 <S**2> =   0.000000 Mult 1
    51a ->  63a  :     0.032142 
    51a ->  64a  :     0.042619 
    52a ->  64a  :     0.011585 
    53a ->  63a  :     0.020712 
    56a ->  63a  :     0.011501 
    56a ->  64a  :     0.013012 
    58a ->  67a  :     0.033665 
    59a ->  68a  :     0.010239 
    59a ->  70a  :     0.061989 
    59a ->  71a  :     0.020815 
    62a ->  69a  :     0.015819 
    62a ->  71a  :     0.166070 
    62a ->  72a  :     0.182330 
    62a ->  73a  :     0.134209 
    62a ->  74a  :     0.016053 
    62a ->  76a  :     0.023438 

STATE 40:  E=   0.315008 au      8.572 eV    69136.2 cm**-1 <S**2> =   0.000000 Mult 1
    59a ->  70a  :     0.010370 
    60a ->  69a  :     0.010071 
    61a ->  68a  :     0.023404 
    61a ->  69a  :     0.022605 
    61a ->  70a  :     0.519190 
    61a ->  71a  :     0.209183 
    61a ->  73a  :     0.043058 
    61a ->  74a  :     0.024468 
    62a ->  71a  :     0.013759 


------------------------------------------
NATURAL TRANSITION ORBITALS FOR STATE    1
------------------------------------------

Making the (pseudo)densities                       ... done
Solving eigenvalue problem for the occupied space  ... done
Solving eigenvalue problem for the virtual space   ... done
Natural Transition Orbitals were saved in orca.s1.nto
Threshold for printing occupation numbers 0.000100

 E=   0.143337 au      3.900 eV    31458.7 cm**-1
    62a ->  63a  : n=  0.97348688
    61a ->  64a  : n=  0.02344451
    60a ->  65a  : n=  0.00419148
    59a ->  66a  : n=  0.00157675
    58a ->  67a  : n=  0.00119164
    57a ->  68a  : n=  0.00040668
    56a ->  69a  : n=  0.00032723
    55a ->  70a  : n=  0.00029363
    54a ->  71a  : n=  0.00012422
    53a ->  72a  : n=  0.00010012


------------------------------------------
NATURAL TRANSITION ORBITALS FOR STATE    2
------------------------------------------

Making the (pseudo)densities                       ... done
Solving eigenvalue problem for the occupied space  ... done
Solving eigenvalue problem for the virtual space   ... done
Natural Transition Orbitals were saved in orca.s2.nto
Threshold for printing occupation numbers 0.000100

 E=   0.163029 au      4.436 eV    35780.7 cm**-1
    62a ->  63a  : n=  0.93091625
    61a ->  64a  : n=  0.05808870
    60a ->  65a  : n=  0.00575790
    59a ->  66a  : n=  0.00314901
    58a ->  67a  : n=  0.00239433
    57a ->  68a  : n=  0.00110052
    56a ->  69a  : n=  0.00080619
    55a ->  70a  : n=  0.00061804
    54a ->  71a  : n=  0.00055481
    53a ->  72a  : n=  0.00049220
    52a ->  73a  : n=  0.00048364
    51a ->  74a  : n=  0.00047063
    50a ->  75a  : n=  0.00029742
    49a ->  76a  : n=  0.00026337
    48a ->  77a  : n=  0.00023983
    47a ->  78a  : n=  0.00021716
    46a ->  79a  : n=  0.00020556
    45a ->  80a  : n=  0.00018673
    44a ->  81a  : n=  0.00016429
    43a ->  82a  : n=  0.00014823
    42a ->  83a  : n=  0.00014077
    41a ->  84a  : n=  0.00013241
    40a ->  85a  : n=  0.00012491
    39a ->  86a  : n=  0.00012161
    38a ->  87a  : n=  0.00011335


------------------------------------------
NATURAL TRANSITION ORBITALS FOR STATE    3
------------------------------------------

Making the (pseudo)densities                       ... done
Solving eigenvalue problem for the occupied space  ... done
Solving eigenvalue problem for the virtual space   ... done
Natural Transition Orbitals were saved in orca.s3.nto
Threshold for printing occupation numbers 0.000100

 E=   0.177657 au      4.834 eV    38991.3 cm**-1
    62a ->  63a  : n=  0.91169146
    61a ->  64a  : n=  0.07206120
    60a ->  65a  : n=  0.01835177
    59a ->  66a  : n=  0.00239581
    58a ->  67a  : n=  0.00134596
    57a ->  68a  : n=  0.00087684
    56a ->  69a  : n=  0.00073860
    55a ->  70a  : n=  0.00062808
    54a ->  71a  : n=  0.00057868
    53a ->  72a  : n=  0.00048484
    52a ->  73a  : n=  0.00034020
    51a ->  74a  : n=  0.00018410
    50a ->  75a  : n=  0.00015964
    49a ->  76a  : n=  0.00012922
    48a ->  77a  : n=  0.00012180
    47a ->  78a  : n=  0.00010739


-----------------------------
 TD-DFT-EXCITATION SPECTRA
-----------------------------

Center of mass = (  0.0607,  0.0553,  0.1035)
Generating RPA transition densities
 done

----------------------------------------------------------------------------------------------------
                     ABSORPTION SPECTRUM VIA TRANSITION ELECTRIC DIPOLE MOMENTS    
----------------------------------------------------------------------------------------------------
     Transition      Energy     Energy  Wavelength fosc(D2)      D2        DX        DY        DZ   
                      (eV)      (cm-1)    (nm)                 (au**2)    (au)      (au)      (au)  
----------------------------------------------------------------------------------------------------
  0-1A  ->  1-1A    3.900384   31458.7   317.9   0.050239369   0.52575   0.70968   0.12328   0.08307
  0-1A  ->  2-1A    4.436238   35780.7   279.5   0.507113792   4.66587   2.12297   0.31063   0.24974
  0-1A  ->  3-1A    4.834303   38991.3   256.5   0.079872286   0.67438  -0.70029  -0.11825   0.41231
  0-1A  ->  4-1A    5.050491   40735.0   245.5   0.312459562   2.52524   0.27883   1.48641   0.48793
  0-1A  ->  5-1A    5.229543   42179.1   237.1   0.258027990   2.01393  -1.24399  -0.56612  -0.38200
  0-1A  ->  6-1A    5.366032   43280.0   231.1   0.009449274   0.07188   0.22793   0.10607   0.09314
  0-1A  ->  7-1A    5.698313   45960.0   217.6   0.015877618   0.11373  -0.32933   0.04400   0.05775
  0-1A  ->  8-1A    6.050628   48801.6   204.9   0.040481873   0.27309  -0.07031   0.48313   0.18634
  0-1A  ->  9-1A    6.181307   49855.6   200.6   0.167363367   1.10515   0.21773  -0.27409  -0.99127
  0-1A  -> 10-1A    6.192633   49947.0   200.2   0.002843943   0.01875   0.02081   0.09741   0.09393
  0-1A  -> 11-1A    6.613351   53340.3   187.5   0.170409840   1.05176   0.95647  -0.22716   0.29211
  0-1A  -> 12-1A    6.653267   53662.2   186.4   0.297858254   1.82733   0.94449  -0.03463  -0.96648
  0-1A  -> 13-1A    6.723834   54231.4   184.4   0.476424107   2.89214   0.39959   1.60049   0.41340
  0-1A  -> 14-1A    6.785187   54726.2   182.7   0.062835517   0.37799  -0.13351   0.59720   0.05933
  0-1A  -> 15-1A    6.903048   55676.8   179.6   0.196400333   1.16130  -1.06875  -0.13565   0.02593
  0-1A  -> 16-1A    7.007640   56520.4   176.9   0.004816603   0.02806   0.09332  -0.13794   0.01782
  0-1A  -> 17-1A    7.100726   57271.2   174.6   0.046042749   0.26467   0.32234   0.10367   0.38732
  0-1A  -> 18-1A    7.161016   57757.5   173.1   0.047506330   0.27078  -0.35400  -0.03890   0.37941
  0-1A  -> 19-1A    7.210448   58156.2   172.0   0.115000385   0.65100  -0.16404  -0.73988  -0.27688
  0-1A  -> 20-1A    7.225391   58276.7   171.6   0.044368112   0.25064  -0.41361   0.28175  -0.01346
  0-1A  -> 21-1A    7.331075   59129.1   169.1   0.002766083   0.01540  -0.03696   0.07797   0.08919
  0-1A  -> 22-1A    7.404429   59720.8   167.4   0.114781611   0.63274  -0.66106  -0.40125   0.18636
  0-1A  -> 23-1A    7.463574   60197.8   166.1   0.209625752   1.14641   0.42164   0.20120  -0.96340
  0-1A  -> 24-1A    7.502768   60513.9   165.3   0.111912202   0.60883  -0.23230   0.73604   0.11449
  0-1A  -> 25-1A    7.602199   61315.9   163.1   0.002862540   0.01537  -0.05623  -0.00387  -0.11042
  0-1A  -> 26-1A    7.628761   61530.1   162.5   0.004845016   0.02592  -0.03352  -0.04314   0.15145
  0-1A  -> 27-1A    7.687034   62000.1   161.3   0.006583665   0.03496  -0.02717  -0.13964   0.12133
  0-1A  -> 28-1A    7.789751   62828.6   159.2   0.016067888   0.08419  -0.06523   0.26402   0.10116
  0-1A  -> 29-1A    7.952219   64139.0   155.9   0.106421723   0.54624  -0.66231  -0.31231   0.10025
  0-1A  -> 30-1A    8.080839   65176.4   153.4   0.034770587   0.17563   0.25545  -0.23944   0.23031
  0-1A  -> 31-1A    8.135481   65617.1   152.4   0.041169010   0.20655   0.29945   0.18595   0.28689
  0-1A  -> 32-1A    8.208919   66209.4   151.0   0.044330743   0.22043  -0.27671  -0.14688   0.34969
  0-1A  -> 33-1A    8.254516   66577.2   150.2   0.018576583   0.09186   0.01206   0.27293   0.13123
  0-1A  -> 34-1A    8.302022   66960.3   149.3   0.012323243   0.06059   0.00950   0.05600   0.23950
  0-1A  -> 35-1A    8.346039   67315.3   148.6   0.083361032   0.40768  -0.21723   0.29160   0.52485
  0-1A  -> 36-1A    8.379079   67581.8   148.0   0.011115872   0.05415   0.10553  -0.13719  -0.15553
  0-1A  -> 37-1A    8.389881   67669.0   147.8   0.023573142   0.11468   0.04526   0.10074   0.32014
  0-1A  -> 38-1A    8.447768   68135.9   146.8   0.003124494   0.01510  -0.11749  -0.03041   0.01915
  0-1A  -> 39-1A    8.558237   69026.8   144.9   0.015600318   0.07440  -0.03743  -0.26799   0.03439
  0-1A  -> 40-1A    8.571799   69136.2   144.6   0.005693475   0.02711  -0.12546  -0.09859   0.04064

----------------------------------------------------------------------------------------------------
                     ABSORPTION SPECTRUM VIA TRANSITION VELOCITY DIPOLE MOMENTS    
----------------------------------------------------------------------------------------------------
     Transition      Energy     Energy  Wavelength fosc(P2)      P2        PX        PY        PZ   
                      (eV)      (cm-1)    (nm)                 (au**2)    (au)      (au)      (au)  
----------------------------------------------------------------------------------------------------
  0-1A  ->  1-1A    3.900384   31458.7   317.9   0.049536770   0.01065  -0.10099  -0.01711  -0.01261
  0-1A  ->  2-1A    4.436238   35780.7   279.5   0.506204146   0.12379  -0.34589  -0.05047  -0.04002
  0-1A  ->  3-1A    4.834303   38991.3   256.5   0.081482187   0.02171   0.12490   0.02211  -0.07500
  0-1A  ->  4-1A    5.050491   40735.0   245.5   0.308987290   0.08602  -0.05209  -0.27411  -0.09040
  0-1A  ->  5-1A    5.229543   42179.1   237.1   0.258723542   0.07458   0.23946   0.10861   0.07379
  0-1A  ->  6-1A    5.366032   43280.0   231.1   0.009250578   0.00274  -0.04521  -0.02007  -0.01701
  0-1A  ->  7-1A    5.698313   45960.0   217.6   0.015723694   0.00494   0.06879  -0.00692  -0.01263
  0-1A  ->  8-1A    6.050628   48801.6   204.9   0.039930173   0.01332   0.01479  -0.10725  -0.03995
  0-1A  ->  9-1A    6.181307   49855.6   200.6   0.164311405   0.05599  -0.04858   0.06144   0.22328
  0-1A  -> 10-1A    6.192633   49947.0   200.2   0.002749072   0.00094  -0.00382  -0.02240  -0.02054
  0-1A  -> 11-1A    6.613351   53340.3   187.5   0.171515944   0.06253  -0.23307   0.05578  -0.07137
  0-1A  -> 12-1A    6.653267   53662.2   186.4   0.299500889   0.10984  -0.23063   0.00775   0.23790
  0-1A  -> 13-1A    6.723834   54231.4   184.4   0.475248272   0.17615  -0.09943  -0.39490  -0.10157
  0-1A  -> 14-1A    6.785187   54726.2   182.7   0.061586312   0.02303   0.03245  -0.14751  -0.01491
  0-1A  -> 15-1A    6.903048   55676.8   179.6   0.194209190   0.07390   0.26956   0.03477  -0.00568
  0-1A  -> 16-1A    7.007640   56520.4   176.9   0.004987559   0.00193  -0.02505   0.03578  -0.00439
  0-1A  -> 17-1A    7.100726   57271.2   174.6   0.045572778   0.01784  -0.08426  -0.02661  -0.10015
  0-1A  -> 18-1A    7.161016   57757.5   173.1   0.048189757   0.01902   0.09469   0.01034  -0.09975
  0-1A  -> 19-1A    7.210448   58156.2   172.0   0.114854719   0.04565   0.04309   0.19641   0.07223
  0-1A  -> 20-1A    7.225391   58276.7   171.6   0.044737330   0.01782   0.11008  -0.07543   0.00342
  0-1A  -> 21-1A    7.331075   59129.1   169.1   0.002792047   0.00113   0.01022  -0.02095  -0.02419
  0-1A  -> 22-1A    7.404429   59720.8   167.4   0.115583715   0.04718   0.18045   0.10962  -0.05096
  0-1A  -> 23-1A    7.463574   60197.8   166.1   0.208037168   0.08559  -0.11550  -0.05401   0.26331
  0-1A  -> 24-1A    7.502768   60513.9   165.3   0.114410021   0.04732   0.06529  -0.20509  -0.03152
  0-1A  -> 25-1A    7.602199   61315.9   163.1   0.002637084   0.00111   0.01361   0.00185   0.03027
  0-1A  -> 26-1A    7.628761   61530.1   162.5   0.004803691   0.00202   0.00819   0.01410  -0.04188
  0-1A  -> 27-1A    7.687034   62000.1   161.3   0.004620971   0.00196   0.01428   0.03059  -0.02861
  0-1A  -> 28-1A    7.789751   62828.6   159.2   0.016377859   0.00703   0.01839  -0.07632  -0.02950
  0-1A  -> 29-1A    7.952219   64139.0   155.9   0.106245386   0.04657   0.19389   0.09048  -0.02816
  0-1A  -> 30-1A    8.080839   65176.4   153.4   0.032608150   0.01453  -0.07387   0.06829  -0.06637
  0-1A  -> 31-1A    8.135481   65617.1   152.4   0.040213293   0.01803  -0.08749  -0.05922  -0.08290
  0-1A  -> 32-1A    8.208919   66209.4   151.0   0.044301165   0.02005   0.08321   0.04419  -0.10569
  0-1A  -> 33-1A    8.254516   66577.2   150.2   0.017689660   0.00805  -0.00435  -0.07948  -0.04138
  0-1A  -> 34-1A    8.302022   66960.3   149.3   0.011868857   0.00543  -0.00306  -0.01705  -0.07164
  0-1A  -> 35-1A    8.346039   67315.3   148.6   0.082683782   0.03804   0.06637  -0.08802  -0.16090
  0-1A  -> 36-1A    8.379079   67581.8   148.0   0.010810066   0.00499  -0.03037   0.03972   0.04992
  0-1A  -> 37-1A    8.389881   67669.0   147.8   0.022838720   0.01056  -0.01238  -0.02959  -0.09764
  0-1A  -> 38-1A    8.447768   68135.9   146.8   0.003830173   0.00178   0.04048   0.01132  -0.00407
  0-1A  -> 39-1A    8.558237   69026.8   144.9   0.013825045   0.00652   0.01703   0.07868  -0.00648
  0-1A  -> 40-1A    8.571799   69136.2   144.6   0.005217727   0.00247   0.03830   0.02880  -0.01300

------------------------------------------------------------------------------------------
                     CD SPECTRUM VIA TRANSITION ELECTRIC DIPOLE MOMENTS    
------------------------------------------------------------------------------------------
     Transition      Energy     Energy  Wavelength    R        MX        MY        MZ   
                      (eV)      (cm-1)    (nm)   (1e40*cgs)   (au)      (au)      (au)  
------------------------------------------------------------------------------------------
  0-1A  ->  1-1A    3.900384   31458.7   317.9  -56.33535   0.12789   0.17403   0.08758
  0-1A  ->  2-1A    4.436238   35780.7   279.5   19.76239  -0.03320  -0.43482   0.65525
  0-1A  ->  3-1A    4.834303   38991.3   256.5   57.83305   0.20121   0.28240   0.12523
  0-1A  ->  4-1A    5.050491   40735.0   245.5  -24.86999   0.10960   0.15155  -0.41620
  0-1A  ->  5-1A    5.229543   42179.1   237.1   51.28701   0.04729   0.25191  -0.24256
  0-1A  ->  6-1A    5.366032   43280.0   231.1   12.24799  -0.20417   0.35649  -0.18523
  0-1A  ->  7-1A    5.698313   45960.0   217.6  -41.41146  -0.36210  -0.27584  -0.33383
  0-1A  ->  8-1A    6.050628   48801.6   204.9   34.21918  -0.07153  -0.04410  -0.30216
  0-1A  ->  9-1A    6.181307   49855.6   200.6  -75.87770  -0.09703   0.76943  -0.39643
  0-1A  -> 10-1A    6.192633   49947.0   200.2   13.35008   0.01670  -0.30167   0.00770
  0-1A  -> 11-1A    6.613351   53340.3   187.5  -208.43306   0.09046  -0.48692   0.83866
  0-1A  -> 12-1A    6.653267   53662.2   186.4    4.61086  -0.18556  -0.52482  -0.15241
  0-1A  -> 13-1A    6.723834   54231.4   184.4  216.51733   0.02061  -0.12314  -0.65410
  0-1A  -> 14-1A    6.785187   54726.2   182.7   54.20578  -0.26769  -0.19774  -0.54985
  0-1A  -> 15-1A    6.903048   55676.8   179.6  -23.07807  -0.01607  -0.28783  -0.28037
  0-1A  -> 16-1A    7.007640   56520.4   176.9   -2.61316  -0.00512  -0.01746   0.20267
  0-1A  -> 17-1A    7.100726   57271.2   174.6  -67.47379   0.08786  -0.09065   0.32066
  0-1A  -> 18-1A    7.161016   57757.5   173.1   39.24061   0.12321   0.47971  -0.05523
  0-1A  -> 19-1A    7.210448   58156.2   172.0   81.22429   0.08895   0.08247   0.34917
  0-1A  -> 20-1A    7.225391   58276.7   171.6   24.69704   0.09504  -0.05848  -0.25266
  0-1A  -> 21-1A    7.331075   59129.1   169.1   -2.88577   0.02142   0.12064  -0.02796
  0-1A  -> 22-1A    7.404429   59720.8   167.4   39.76618   0.16128   0.07647   0.28413
  0-1A  -> 23-1A    7.463574   60197.8   166.1  -92.81017  -0.17589  -0.67318  -0.42191
  0-1A  -> 24-1A    7.502768   60513.9   165.3  -38.13754  -0.08986   0.19234  -0.71229
  0-1A  -> 25-1A    7.602199   61315.9   163.1   -5.71945  -0.08537   0.22678  -0.07435
  0-1A  -> 26-1A    7.628761   61530.1   162.5   -7.64882   0.08448   0.00799   0.12810
  0-1A  -> 27-1A    7.687034   62000.1   161.3   -5.01903  -0.04376  -0.15836  -0.10432
  0-1A  -> 28-1A    7.789751   62828.6   159.2   14.98828   0.00276  -0.13228   0.03275
  0-1A  -> 29-1A    7.952219   64139.0   155.9   -9.43992  -0.10688   0.11274  -0.15513
  0-1A  -> 30-1A    8.080839   65176.4   153.4   -8.18407  -0.20938  -0.27072   0.02617
  0-1A  -> 31-1A    8.135481   65617.1   152.4  -13.99116   0.01523  -0.18278   0.20602
  0-1A  -> 32-1A    8.208919   66209.4   151.0   -3.21305  -0.11982   0.13506  -0.01859
  0-1A  -> 33-1A    8.254516   66577.2   150.2  -26.06244  -0.19641   0.03643   0.36353
  0-1A  -> 34-1A    8.302022   66960.3   149.3   10.46918   0.10505  -0.51735   0.02407
  0-1A  -> 35-1A    8.346039   67315.3   148.6    4.00001   0.07978  -0.36029   0.21702
  0-1A  -> 36-1A    8.379079   67581.8   148.0   23.31832   0.04252   0.38663   0.00582
  0-1A  -> 37-1A    8.389881   67669.0   147.8    7.74142   0.02158  -0.07068  -0.03210
  0-1A  -> 38-1A    8.447768   68135.9   146.8   10.35788   0.10954   0.26415  -0.05568
  0-1A  -> 39-1A    8.558237   69026.8   144.9    9.80090   0.00761   0.02996  -0.36275
  0-1A  -> 40-1A    8.571799   69136.2   144.6   -2.71264   0.14583  -0.24906  -0.01241

------------------------------------------------------------------------------------------
                     CD SPECTRUM VIA TRANSITION VELOCITY DIPOLE MOMENTS    
------------------------------------------------------------------------------------------
     Transition      Energy     Energy  Wavelength    R        MX        MY        MZ   
                      (eV)      (cm-1)    (nm)   (1e40*cgs)   (au)      (au)      (au)  
------------------------------------------------------------------------------------------
  0-1A  ->  1-1A    3.900384   31458.7   317.9  -55.90967   0.12789   0.17403   0.08758
  0-1A  ->  2-1A    4.436238   35780.7   279.5   20.85485  -0.03320  -0.43482   0.65525
  0-1A  ->  3-1A    4.834303   38991.3   256.5   58.33343   0.20121   0.28240   0.12523
  0-1A  ->  4-1A    5.050491   40735.0   245.5  -24.45179   0.10960   0.15155  -0.41620
  0-1A  ->  5-1A    5.229543   42179.1   237.1   50.99283   0.04729   0.25191  -0.24256
  0-1A  ->  6-1A    5.366032   43280.0   231.1   12.50050  -0.20417   0.35649  -0.18523
  0-1A  ->  7-1A    5.698313   45960.0   217.6  -42.28616  -0.36210  -0.27584  -0.33383
  0-1A  ->  8-1A    6.050628   48801.6   204.9   33.37937  -0.07153  -0.04410  -0.30216
  0-1A  ->  9-1A    6.181307   49855.6   200.6  -75.79940  -0.09703   0.76943  -0.39643
  0-1A  -> 10-1A    6.192633   49947.0   200.2   13.53940   0.01670  -0.30167   0.00770
  0-1A  -> 11-1A    6.613351   53340.3   187.5  -209.70574   0.09046  -0.48692   0.83866
  0-1A  -> 12-1A    6.653267   53662.2   186.4    4.75919  -0.18556  -0.52482  -0.15241
  0-1A  -> 13-1A    6.723834   54231.4   184.4  215.63016   0.02061  -0.12314  -0.65410
  0-1A  -> 14-1A    6.785187   54726.2   182.7   54.22799  -0.26769  -0.19774  -0.54985
  0-1A  -> 15-1A    6.903048   55676.8   179.6  -23.68962  -0.01607  -0.28783  -0.28037
  0-1A  -> 16-1A    7.007640   56520.4   176.9   -2.53768  -0.00512  -0.01746   0.20267
  0-1A  -> 17-1A    7.100726   57271.2   174.6  -67.03859   0.08786  -0.09065   0.32066
  0-1A  -> 18-1A    7.161016   57757.5   173.1   39.65652   0.12321   0.47971  -0.05523
  0-1A  -> 19-1A    7.210448   58156.2   172.0   80.51096   0.08895   0.08247   0.34917
  0-1A  -> 20-1A    7.225391   58276.7   171.6   24.87404   0.09504  -0.05848  -0.25266
  0-1A  -> 21-1A    7.331075   59129.1   169.1   -2.85562   0.02142   0.12064  -0.02796
  0-1A  -> 22-1A    7.404429   59720.8   167.4   39.85870   0.16128   0.07647   0.28413
  0-1A  -> 23-1A    7.463574   60197.8   166.1  -93.53987  -0.17589  -0.67318  -0.42191
  0-1A  -> 24-1A    7.502768   60513.9   165.3  -39.08745  -0.08986   0.19234  -0.71229
  0-1A  -> 25-1A    7.602199   61315.9   163.1   -5.05134  -0.08537   0.22678  -0.07435
  0-1A  -> 26-1A    7.628761   61530.1   162.5   -7.66862   0.08448   0.00799   0.12810
  0-1A  -> 27-1A    7.687034   62000.1   161.3   -4.14747  -0.04376  -0.15836  -0.10432
  0-1A  -> 28-1A    7.789751   62828.6   159.2   15.11805   0.00276  -0.13228   0.03275
  0-1A  -> 29-1A    7.952219   64139.0   155.9   -9.92497  -0.10688   0.11274  -0.15513
  0-1A  -> 30-1A    8.080839   65176.4   153.4   -7.55012  -0.20938  -0.27072   0.02617
  0-1A  -> 31-1A    8.135481   65617.1   152.4  -11.96452   0.01523  -0.18278   0.20602
  0-1A  -> 32-1A    8.208919   66209.4   151.0   -3.18318  -0.11982   0.13506  -0.01859
  0-1A  -> 33-1A    8.254516   66577.2   150.2  -26.55470  -0.19641   0.03643   0.36353
  0-1A  -> 34-1A    8.302022   66960.3   149.3   10.46987   0.10505  -0.51735   0.02407
  0-1A  -> 35-1A    8.346039   67315.3   148.6    3.21129   0.07978  -0.36029   0.21702
  0-1A  -> 36-1A    8.379079   67581.8   148.0   21.98174   0.04252   0.38663   0.00582
  0-1A  -> 37-1A    8.389881   67669.0   147.8    7.58229   0.02158  -0.07068  -0.03210
  0-1A  -> 38-1A    8.447768   68135.9   146.8   11.62047   0.10954   0.26415  -0.05568
  0-1A  -> 39-1A    8.558237   69026.8   144.9    7.25245   0.00761   0.02996  -0.36275
  0-1A  -> 40-1A    8.571799   69136.2   144.6   -2.13220   0.14583  -0.24906  -0.01241

Total run time:      843.588 sec

           *** ORCA-CIS/TD-DFT FINISHED WITHOUT ERROR ***
-----------------------
CIS/TD-DFT TOTAL ENERGY
-----------------------

    E(SCF)  =   -781.041664345 Eh
    DE(CIS) =      0.143336501 Eh (Root  1)
    ----------------------------- ---------
    E(tot)  =   -780.898327844 Eh


Maximum memory used throughout the entire CIS-calculation: 480.0 MB
=> NOW LEAVING ORCA_CIS

-------------------------   --------------------
FINAL SINGLE POINT ENERGY      -780.898327843931
-------------------------   --------------------


           ************************************************************
           *        Program running with 8 parallel MPI-processes     *
           *              working on a common directory               *
           ************************************************************

------------------------------------------------------------------------------
                              ORCA PROPERTY CALCULATIONS
------------------------------------------------------------------------------

GBWName                                 ... orca.gbw
Number of atoms                         ...     32
Number of basis functions               ...    642
Max core memory                         ...   1024 MB

Electric properties:
Dipole moment                           ... YES
Quadrupole moment                       ...  NO
Static polarizability (Dipole/Dipole)   ...  NO
Static polarizability (Dipole/Quad.)    ...  NO
Static polarizability (Quad./Quad.)     ...  NO
Static polarizability (Velocity)        ...  NO

Atomic electric properties:
Dipole moment                           ...  NO
Quadrupole moment                       ...  NO
Static polarizability                   ...  NO

Choice of electric origin               ... Center of mass
Position of electric origin             ...     0.060688     0.055300     0.103504

General magnetic properties:
Magnetizability                         ...  NO

EPR properties:
g-Tensor (aka g-matrix)                 ...  NO
Zero-Field splitting spin-orbit         ...  NO
Zero-field splitting spin-spin          ...  NO
Hyperfine couplings                     ...  NO (   0 nuclei)
Quadrupole couplings                    ...  NO (   0 nuclei)
Contact density                         ...  NO (   0 nuclei)

NMR properties:
Chemical shifts                         ...  NO (   0 nuclei)
Spin-rotation constants                 ...  NO (   0 nuclei)
Spin-spin couplings                     ...  NO (   0 nuclei,    0 pairs)

Choice of magnetic origin               ... GIAO
Position of magnetic origin             ...     0.000000     0.000000     0.000000

Properties with geometric perturbations:
SCF Hessian                             ...  NO
IR spectrum                             ...  NO
VCD spectrum                            ...  NO
X-ray spectroscopy properties:
SCF XES/XAS/RIXS spectra                ...  NO


-------------
DIPOLE MOMENT
-------------

Method             : SCF
Type of density    : Electron Density
Multiplicity       :   1
Irrep              :   0
Energy             :  -781.0416643451420668 Eh
Relativity type    : 
Basis              : AO
                                X                 Y                 Z
Electronic contribution:      5.270051762       6.328110839       2.417566302
Nuclear contribution   :    -10.876206834      -9.307496523      -3.507476757
                        -----------------------------------------
Total Dipole Moment    :     -5.606155072      -2.979385683      -1.089910456
                        -----------------------------------------
Magnitude (a.u.)       :      6.441554047
Magnitude (Debye)      :     16.373129194


--------------------
Rotational spectrum 
--------------------
 
Rotational constants in cm-1:             0.027016             0.007007             0.006048 
Rotational constants in MHz :           809.907870           210.075244           181.326967 

Dipole components along the rotational axes: 
x,y,z [a.u.] :    -5.974922    -2.399815     0.186585 
x,y,z [Debye]:   -15.187044    -6.099846     0.474261 

 

Dipole moment calculation done in   0.0 sec 

Maximum memory used throughout the entire PROP-calculation: 48.6 MB

--------------------------------
SUGGESTED CITATIONS FOR THIS RUN
--------------------------------

Below you find a list of papers that are relevant to this ORCA run
We neither can nor want to force you to cite these papers, but we appreciate if you do
You receive ORCA, which is the product of decades of hard work by many enthusiastic individuals, for free
The only thing we kindly ask in return is that you cite our papers,
We deeply appreciate it, if you show your appreciation for ORCA by not just citing the generic ORCA reference.

Please note that relegating all ORCA citations to the supporting information does *not* help us.
SI sections are not indexed - citations you put there will not count into any citation statistics
But we need these citations in order to attract the funding resources that allow us to do what we are doing

Therefore, if you are a happy ORCA user, please consider citing a few of the papers listed below in the main body of your paper

In addition to the list printed below, the program has created the file orca.bibtex that contains the list in bibtex format
You can import this file easily into all common literature databanks and citation aid programs


List of essential papers. We consider these as the minimum necessary citations

  1. Neese,F.
     Software update: the ORCA program system, version 5.0
     WIRES Comput. Molec. Sci., 2022 12(1)e1606
     doi.org/10.1002/wcms.1606

List of papers to cite with high priority. The work reported in these papers was absolutely
necessary for this run to complete.
Our perspective: the developers of density functionals and basis sets usually get cited in chemistry papers
Good! But without the algorithms to do something with them, the functionals or basis sets would not do anything.
Hence, in our opinion, the algorithm design and method developments papers are equally worthy of getting cited

  1. Neese,F.; Olbrich,G.
     Efficient use of the resolution of the identity approximation in time-dependent density functional calculations with hybrid density functionals
     Chem. Phys. Lett., 2002 362 170-178
     doi.org/10.1016/s0009-2614(02)01053-9
  2. Neese,F.
     An improvement of the resolution of the identity approximation for the formation of the Coulomb matrix
     J. Comp. Chem., 2003 24(14)1740-1747
     doi.org/10.1002/jcc.10318
  3. Neese,F.; Wennmohs,F.; Hansen,A.; Becker,U.
     Efficient, approximate and parallel Hartree-Fock and hybrid DFT calculations. A 'chain-of-spheres' algorithm for the Hartree-Fock exchange
     Chem. Phys., 2009 356(1-3)98-109
     doi.org/10.1016/j.chemphys.2008.10.036
  4. Garcia-Rates,M.; Neese,F.
     Effect of the Solute Cavity on the Solvation Energy and its Derivatives within the Framework of the Gaussian Charge Scheme
     J. Comput. Chem., 2020 41 922-939
     doi.org/10.1002/jcc.26139
  5. Helmich-Paris,B.; de Souza,B.; Neese,F.; Izsák,R.
     An improved chain of spheres for exchange algorithm
     J. Chem. Phys., 2021 155 104109
     doi.org/doi: 10.1063/5.0058766.
  6. Neese,F.
     The SHARK Integral Generation and Digestion System
     J. Comp. Chem., 2022  1-16
     doi.org/10.1002/jcc.26942

List of suggested additional citations. These are papers that are important in the 'surrounding' of 
of this run, or papers that preceded the highly important papers. If you like your results we are grateful for a citation.

  1. Izsak,R.; Neese,F.
     An overlap fitted chain of spheres exchange method
     J. Chem. Phys., 2011 135 144105
     doi.org/10.1063/1.3646921
  2. Izsak,R.; Hansen,A.; Neese,F.
     The resolution of identity and chain of spheres approximations for the LPNO-CCSD singles Fock term
     Molec. Phys., 2012 110 2413-2417
     doi.org/10.1080/00268976.2012.687466
  3. Neese,F.
     The ORCA program system
     WIRES Comput. Molec. Sci., 2012 2(1)73-78
     doi.org/10.1002/wcms.81
  4. Izsak,R.; Neese,F.; Klopper,W.
     Robust fitting techniques in the chain of spheres approximation to the Fock exchange: The role of the complementary space
     J. Chem. Phys., 2013 139 
     doi.org/10.1063/1.4819264
  5. Neese,F.
     Software update: the ORCA program system, version 4.0
     WIRES Comput. Molec. Sci., 2018 8(1)1-6
     doi.org/10.1002/wcms.1327
  6. Neese,F.; Wennmohs,F.; Becker,U.; Riplinger,C.
     The ORCA quantum chemistry program package
     J. Chem. Phys., 2020 152 Art. No. L224108
     doi.org/10.1063/5.0004608

List of optional additional citations

  1. Neese,F.
     Approximate second-order SCF convergence for spin unrestricted wavefunctions
     Chem. Phys. Lett., 2000 325(1-3)93-98
     doi.org/10.1016/s0009-2614(00)00662-x

Timings for individual modules:

Sum of individual times          ...     1011.315 sec (=  16.855 min)
Startup calculation              ...        5.442 sec (=   0.091 min)   0.5 %
SCF iterations                   ...      159.966 sec (=   2.666 min)  15.8 %
Property integrals               ...        0.985 sec (=   0.016 min)   0.1 %
Property calculations            ...        0.728 sec (=   0.012 min)   0.1 %
CIS module                       ...      844.193 sec (=  14.070 min)  83.5 %
                             ****ORCA TERMINATED NORMALLY****
TOTAL RUN TIME: 0 days 0 hours 16 minutes 51 seconds 914 msec
