# Supplementary material for: Photovermellogens: Minimalistic Pyridinium-Based Acylhydrazones with Photoswitchable Basicity for Operation in Aqueous Media
Source: J Org Chem. 2026 May 4;91(19):6559–65. doi: 10.1021/acs.joc.5c02962 (PMC13185115; doi:10.1021/acs.joc.5c02962)
Supplement: Supplementary file 3 [file jo5c02962_si_003.zip › meci/pah/refD.xyz]

32
-7.7214555758408892e+02 frame 55   xyz file generated by TeraChem
     N    -3.7760599210    1.1282255254   -0.5802048146
     C    -2.8953383906    1.4556526366    0.3737213072
     C    -2.2089580485    0.5055746431    1.0732813684
     C    -2.4330993469   -0.8497148784    0.7650370092
     C    -3.4141527902   -1.1765408159   -0.1953782389
     C    -4.0455602293   -0.1726404322   -0.8491396158
     H    -2.7395105559    2.5094829250    0.5539422438
     H    -1.5457667258    0.7984840731    1.8717885264
     N    -1.6342466634   -1.7636145389    1.2862051850
     H    -3.6471947637   -2.2028967393   -0.4447089339
     H    -4.7848777899   -0.3626368819   -1.6140812941
     C    -4.4360362601    2.1733557480   -1.3743939716
     H    -4.3633925404    3.1251575312   -0.8576156416
     H    -3.9541279399    2.2530320886   -2.3459265039
     H    -5.4867753464    1.9284951877   -1.5019151576
     H    -1.7105442636   -2.7280941297    0.9751737423
     N    -0.7198718635   -1.4840741066    2.1885713323
     C     0.5369717453   -1.1576128194    1.8198668802
     C     0.8651244737   -0.5045508368    0.6469990208
     H     1.2890818370   -1.3628283684    2.5693567341
     O    -0.0184714503    0.0785509860   -0.0704318270
     C     2.2686790299   -0.4487975250    0.1838741284
     C     2.7681264204    0.7353202019   -0.3433675826
     C     4.0841412885    0.7993732112   -0.7786255843
     C     4.8966736610   -0.3203224665   -0.6900981807
     C     4.3998104404   -1.5075169616   -0.1730840424
     C     3.0839733240   -1.5687650420    0.2640013595
     H     2.1327938988    1.6080910251   -0.4081912039
     H     4.4760851262    1.7224429606   -1.1841934987
     H     5.9242641429   -0.2680006576   -1.0260798745
     H     5.0328501458   -2.3824283078   -0.1129214303
     H     2.6934208622   -2.4988132257    0.6575623900
