# Supplementary material for: Photovermellogens: Minimalistic Pyridinium-Based Acylhydrazones with Photoswitchable Basicity for Operation in Aqueous Media
Source: J Org Chem. 2026 May 4;91(19):6559–65. doi: 10.1021/acs.joc.5c02962 (PMC13185115; doi:10.1021/acs.joc.5c02962)
Supplement: Supplementary file 3 [file jo5c02962_si_003.zip › meci/pah/refC.xyz]

32
-7.7215774568303482e+02 frame 39   xyz file generated by TeraChem
     N    -4.8059184945    1.1101120978   -0.3047381410
     C    -3.8173952535    1.7274415792    0.3755480855
     C    -2.6730099559    1.0911886246    0.7284055868
     C    -2.5031486223   -0.2624159337    0.3528292970
     C    -3.5579749577   -0.8998642021   -0.3382391254
     C    -4.6678654943   -0.1822202476   -0.6498542104
     H    -3.9830814867    2.7665319063    0.6248260251
     H    -1.8996439489    1.6132706383    1.2703283288
     N    -1.3818663434   -0.9045787833    0.6482227807
     H    -3.4996456919   -1.9374102289   -0.6371747869
     H    -5.4898190162   -0.6281796753   -1.1921786936
     C    -5.9964908500    1.8702293043   -0.7099931084
     H    -6.2973384018    2.5345029188    0.0950717395
     H    -5.7805969087    2.4510748641   -1.6034219514
     H    -6.8144151795    1.1860135435   -0.9142242045
     H    -1.2410846853   -1.8535920374    0.3042971829
     N    -0.4283235375   -0.2932241912    1.3036376020
     C     0.8352960976   -0.6936401082    1.1203899748
     C     1.5922902075   -0.1674177847    0.0607079978
     H     1.3352687659   -1.3509318929    1.8206126983
     O     1.1061207059    0.5488191933   -0.8257822224
     C     3.0307196800   -0.5292714716   -0.0129848759
     C     3.9364504132    0.4383011483   -0.4313759335
     C     5.2892403854    0.1383790356   -0.4700393450
     C     5.7343728548   -1.1246736476   -0.1060784869
     C     4.8252816463   -2.0943280687    0.2912394659
     C     3.4710536461   -1.7989304535    0.3362548749
     H     3.5959591488    1.4261036551   -0.7076125407
     H     5.9958192297    0.8942336832   -0.7847562181
     H     6.7909176073   -1.3554412485   -0.1375465175
     H     5.1673280914   -3.0851717357    0.5573781772
     H     2.7695118549   -2.5735204717    0.6152743760
