# Supplementary material for: Photovermellogens: Minimalistic Pyridinium-Based Acylhydrazones with Photoswitchable Basicity for Operation in Aqueous Media
Source: J Org Chem. 2026 May 4;91(19):6559–65. doi: 10.1021/acs.joc.5c02962 (PMC13185115; doi:10.1021/acs.joc.5c02962)
Supplement: Supplementary file 3 [file jo5c02962_si_003.zip › meci/pah/refB.xyz]

32
-7.7219948212678173e+02 frame 31   xyz file generated by TeraChem
     N    -4.9666946653    0.9851281882   -0.1862939798
     C    -4.3436170834    1.1698063948    1.0006517880
     C    -3.0313036739    0.8939714089    1.1834608969
     C    -2.2809989593    0.3941634541    0.0881869079
     C    -2.9464144861    0.2080242251   -1.1480983209
     C    -4.2616599718    0.5121054984   -1.2392881434
     H    -4.9535851965    1.5536848044    1.8065182387
     H    -2.5707491494    1.0471583638    2.1474657329
     N    -0.9961921072    0.0925806434    0.2085858510
     H    -2.4293488241   -0.1715901001   -2.0186355249
     H    -4.8052574599    0.3870572196   -2.1650111100
     C    -6.3752184631    1.3568142927   -0.3439677843
     H    -6.9125233201    1.1609342118    0.5796038442
     H    -6.4631925063    2.4114061079   -0.5952518805
     H    -6.8254205727    0.7621203035   -1.1333968721
     H    -0.4720637461   -0.2875198552   -0.6278898991
     N    -0.3015613244    0.2493064471    1.2886449145
     C     0.9931837693   -0.0374910139    1.2307379204
     C     1.6068488841   -0.4750486930    0.0730840877
     H     1.5754258657    0.0916735895    2.1283844669
     O     0.9669065159   -0.6216569260   -1.0234089042
     C     3.0343470015   -0.8424317511    0.0155070629
     C     3.7883767452   -0.4674029977   -1.0907793909
     C     5.1329249806   -0.8007467972   -1.1366353532
     C     5.7093353285   -1.5094547340   -0.0928959913
     C     4.9452840290   -1.8949661009    1.0000241408
     C     3.5984128336   -1.5724819090    1.0532369399
     H     3.3455382869    0.1005503438   -1.8967538021
     H     5.7295092613   -0.5058396292   -1.9889332873
     H     6.7593412704   -1.7674664380   -0.1325451811
     H     5.3938457145   -2.4573309018    1.8073820183
     H     2.9945325298   -1.9036676400    1.8873344453
