# Supplementary material for: Photovermellogens: Minimalistic Pyridinium-Based Acylhydrazones with Photoswitchable Basicity for Operation in Aqueous Media
Source: J Org Chem. 2026 May 4;91(19):6559–65. doi: 10.1021/acs.joc.5c02962 (PMC13185115; doi:10.1021/acs.joc.5c02962)
Supplement: Supplementary file 3 [file jo5c02962_si_003.zip › meci/pah/refE.xyz]

32
-7.7222062966581757e+02 frame 40   xyz file generated by TeraChem
     N    -5.0113139654    1.0135836956   -0.0822285528
     C    -4.4132912416    0.6349760824    1.0693644702
     C    -3.0904089274    0.3348750769    1.1269655922
     C    -2.3028780788    0.4209808691   -0.0630235640
     C    -2.9682244271    0.8215368467   -1.2570446743
     C    -4.2935896973    1.1006469395   -1.2297278116
     H    -5.0470160703    0.5843187384    1.9437116261
     H    -2.6371902882    0.0396200398    2.0600832597
     N    -1.0226092775    0.1581232010   -0.1164945837
     H    -2.4194253664    0.9045575141   -2.1839937202
     H    -4.8355123220    1.4060473897   -2.1132413815
     C    -6.4528498855    1.2726596169   -0.1042299171
     H    -6.7646486095    1.6846940560    0.8512461335
     H    -6.6818809558    1.9978471809   -0.8797316464
     H    -6.9949717123    0.3492041648   -0.2978587234
     H     0.2447694176    0.0660545247   -1.2458460757
     N    -0.4863106886   -0.2245210640    1.0748748333
     C     0.7885567347   -0.4842232682    0.9988358871
     C     1.6526009684   -0.4371614160   -0.1312412678
     H     1.2209613834   -0.7932654359    1.9393678343
     O     1.2103281633   -0.1308894788   -1.3265918131
     C     3.0492749871   -0.7737590296   -0.0273207269
     C     3.7691956805   -1.0861527193   -1.1888860523
     C     5.1067867029   -1.4178365940   -1.1099023358
     C     5.7520245118   -1.4318868844    0.1207445486
     C     5.0562553610   -1.1086618344    1.2772351604
     C     3.7162309805   -0.7826628302    1.2064953172
     H     3.2764450928   -1.0829514193   -2.1506272050
     H     5.6508153961   -1.6694274049   -2.0100568541
     H     6.8006134953   -1.6928647727    0.1766085519
     H     5.5603860372   -1.1057242769    2.2337660259
     H     3.2048881079   -0.5063474980    2.1177714966
