# Supplementary material for: Photovermellogens: Minimalistic Pyridinium-Based Acylhydrazones with Photoswitchable Basicity for Operation in Aqueous Media
Source: J Org Chem. 2026 May 4;91(19):6559–65. doi: 10.1021/acs.joc.5c02962 (PMC13185115; doi:10.1021/acs.joc.5c02962)
Supplement: Supplementary file 3 [file jo5c02962_si_003.zip › meci/pah/refA.out]

| Startfile from command line: tc.inp


|       ***********************************************************
|       *                 TeraChem v1.9-2023.07-dev               *
|       *                   Development Version                   *
|       *           Chemistry at the Speed of Graphics!           *
|       ***********************************************************
|       * This program may only be used in connection with        *
|       * a valid license from PetaChem, LLC. Use of this program *
|       * or results thereof indicates acceptance of all terms    *
|       * and conditions stated in the license and that a valid   *
|       * license agreement between the user and PetaChem, LLC    *
|       * exists. PetaChem, LLC does not warrant the correctness  *
|       * of results or their suitability for any purpose.        *
|       * Please email bugs, suggestions, and comments to         *
|       *                  help@petachem.com                      *
|       *                                                         *
|       ***********************************************************


|       ***********************************************************
|       *  Compiled by pisteinbach  Thu 27 Mar 2025 01:00:35 PM CET  *
|       *  Supported architecture SMs: 89 86 75                   *
|       *  Build cuda_11.8.r11.8/compiler.31833905_0              *
|       *  Git Version: d77d3eebd7eb45d4c3711b706ca3c5694cd0c5a9  *
|       ***********************************************************


| Job started   Thu Sep 11 17:24:16 2025
| On dual-gpu-03 (available memory: 48364 MB)

| ######################################### RUNTIME INFO ##########################################
| terachem  tc.inp 

|  NVRM version: NVIDIA UNIX x86_64 Kernel Module  525.60.13  Wed Nov 30 06:39:21 UTC 2022
|  GCC version:  gcc version 9.4.0 (Ubuntu 9.4.0-1ubuntu1~20.04.1) 

|  	linux-vdso.so.1 (0x00007ffc821f1000)
|  	libdftd4.so.3 => /mnt/group-bin/dftd4/3.5.0/lib/x86_64-linux-gnu/libdftd4.so.3 (0x00001530a575b000)
|  	libm.so.6 => /lib/x86_64-linux-gnu/libm.so.6 (0x00001530a55f9000)
|  	libthcbox.so.1 => /mnt/group-bin/terachem/dev-03-2025/lib/libthcbox.so.1 (0x00001530a412b000)
|  	libnvToolsExt.so.1 => /mnt/group-lib/nvidia-hpc-sdk/Linux_x86_64/24.7/cuda/11.8/lib64/libnvToolsExt.so.1 (0x00001530a3f21000)
|  	libgpubox.so.1 => /mnt/group-bin/terachem/dev-03-2025/lib/libgpubox.so.1 (0x00001530a3f08000)
|  	libcpubox.so.1 => /mnt/group-bin/terachem/dev-03-2025/lib/libcpubox.so.1 (0x00001530a3f02000)
|  	libtensorbox.so.1 => /mnt/group-bin/terachem/dev-03-2025/lib/libtensorbox.so.1 (0x00001530a3ee3000)
|  	libiobox.so.1 => /mnt/group-bin/terachem/dev-03-2025/lib/libiobox.so.1 (0x00001530a3ecb000)
|  	libintbox.so.1 => /mnt/group-bin/terachem/dev-03-2025/lib/libintbox.so.1 (0x0000153068964000)
|  	libatmx2cbox.so.1 => /mnt/group-bin/terachem/dev-03-2025/lib/libatmx2cbox.so.1 (0x000015306888d000)
|  	libperiodicbox.so.1 => /mnt/group-bin/terachem/dev-03-2025/lib/libperiodicbox.so.1 (0x0000153056c3b000)
|  	libsqmbox.so.1 => /mnt/group-bin/terachem/dev-03-2025/lib/libsqmbox.so.1 (0x00001530568d7000)
|  	libgridbox.so.1 => /mnt/group-bin/terachem/dev-03-2025/lib/libgridbox.so.1 (0x00001530550d1000)
|  	libdftbox.so.1 => /mnt/group-bin/terachem/dev-03-2025/lib/libdftbox.so.1 (0x0000153054fe1000)
|  	libcibox.so.1 => /mnt/group-bin/terachem/dev-03-2025/lib/libcibox.so.1 (0x0000153054b94000)
|  	libccbox.so.1 => /mnt/group-bin/terachem/dev-03-2025/lib/libccbox.so.1 (0x0000153054853000)
|  	libsimbox.so.1 => /mnt/group-bin/terachem/dev-03-2025/lib/libsimbox.so.1 (0x000015305482d000)
|  	liboptbox.so.1 => /mnt/group-bin/terachem/dev-03-2025/lib/liboptbox.so.1 (0x00001530547f3000)
|  	libssl.so.1.1 => /lib/x86_64-linux-gnu/libssl.so.1.1 (0x0000153054760000)
|  	libcrypto.so.1.1 => /lib/x86_64-linux-gnu/libcrypto.so.1.1 (0x0000153054488000)
|  	libifcore.so.5 => /mnt/group-lib/intel_oneAPI/compiler/2024.0/lib/libifcore.so.5 (0x0000153054348000)
|  	libcuda.so.1 => /lib/x86_64-linux-gnu/libcuda.so.1 (0x000015305268d000)
|  	libcudart.so.11.0 => /mnt/group-bin/terachem/dev-03-2025/lib/libcudart.so.11.0 (0x00001530523e6000)
|  	libcublas.so.11 => /mnt/group-bin/terachem/dev-03-2025/lib/libcublas.so.11 (0x000015304c788000)
|  	libcufft.so.10 => /mnt/group-bin/terachem/dev-03-2025/lib/libcufft.so.10 (0x000015303b8ad000)
|  	libcusparse.so.11 => /mnt/group-bin/terachem/dev-03-2025/lib/libcusparse.so.11 (0x000015302abb3000)
|  	libcusolver.so.11 => /mnt/group-bin/terachem/dev-03-2025/lib/libcusolver.so.11 (0x00001530188fb000)
|  	libiomp5.so => /mnt/group-lib/intel_oneAPI/compiler/2024.0/lib/libiomp5.so (0x00001530184b4000)
|  	libdl.so.2 => /lib/x86_64-linux-gnu/libdl.so.2 (0x00001530184ae000)
|  	libpthread.so.0 => /lib/x86_64-linux-gnu/libpthread.so.0 (0x000015301848b000)
|  	libstdc++.so.6 => /lib/x86_64-linux-gnu/libstdc++.so.6 (0x00001530182a9000)
|  	libcilkrts.so.5 => /mnt/group-bin/terachem/dev-03-2025/lib/libcilkrts.so.5 (0x000015301806a000)
|  	libgcc_s.so.1 => /lib/x86_64-linux-gnu/libgcc_s.so.1 (0x000015301804f000)
|  	libc.so.6 => /lib/x86_64-linux-gnu/libc.so.6 (0x0000153017e5d000)
|  	/lib64/ld-linux-x86-64.so.2 (0x00001530a5835000)
|  	libmkl_intel_ilp64.so.2 => /mnt/group-lib/intel_oneAPI/mkl/2023.2.0/lib/intel64/libmkl_intel_ilp64.so.2 (0x0000153016cd0000)
|  	libmkl_intel_thread.so.2 => /mnt/group-lib/intel_oneAPI/mkl/2023.2.0/lib/intel64/libmkl_intel_thread.so.2 (0x00001530136a4000)
|  	libmkl_core.so.2 => /mnt/group-lib/intel_oneAPI/mkl/2023.2.0/lib/intel64/libmkl_core.so.2 (0x000015300f32c000)
|  	libimf.so => /mnt/group-lib/intel_oneAPI/compiler/2024.0/lib/libimf.so (0x000015300ef0c000)
|  	libsvml.so => /mnt/group-lib/intel_oneAPI/compiler/2024.0/lib/libsvml.so (0x000015300d8d8000)
|  	libirng.so => /mnt/group-lib/intel_oneAPI/compiler/2024.0/lib/libirng.so (0x000015300d7de000)
|  	libintlc.so.5 => /mnt/group-lib/intel_oneAPI/compiler/2024.0/lib/libintlc.so.5 (0x000015300d77d000)
|  	librt.so.1 => /lib/x86_64-linux-gnu/librt.so.1 (0x000015300d773000)
|  	libcublasLt.so.11 => /mnt/group-lib/nvidia-hpc-sdk/Linux_x86_64/24.7/math_libs/11.8/lib64/libcublasLt.so.11 (0x0000152fe91eb000)
| #################################################################################################

-----------------------------------
Processed Input file:
              coordinates coord.xyz
                 spinmult 1
                   charge +1
                   method 3c-pbeh
                    basis def2-msvp
                      fon yes
               fon_method constant
                   closed 0
                    hhtda yes
            hhtdasinglets 4
            hhtdatriplets 4
             cisnumstates 8
                  cismult 1
                cistarget 1
             cisguessvecs 15
                   cismax 300
               cismaxiter 500
               cisconvtol 1.0e-6
                  cphftol 1.0e-6
                 cphfiter 1000
           max_l_in_basis 2
           sphericalbasis yes
                    guess sad
                   purify no
                  dftgrid 3
                     xtol 1e-6
                 convthre 5e-5
                  threall 1e-14
                precision mixed
                     gpus 1
            min_tolerance 1e-3
          min_tolerance_e 5e-4
                     gpus 1
                      run minimize
-----------------------------------
Jobname: coord
Scratch data will be generated
Scratch directory: ./scr.coord
| Random number seed: 878196507

XYZ coordinates coord.xyz
Molden File Output: ./scr.coord/coord.molden
Using basis set: def2-msvp
dmrgstart not found
Spin multiplicity: 1
DIIS will use up to 10 vectors.
Condition number limit for the DIIS overlap matrix is            0
WF convergence threshold: 5.00e-05
Using DIIS algorithm to converge WF
Maximum number of SCF iterations: 100
Incremental fock with rebuild every 8 iterations
Will switch to conventional Fock if diffuse functions are detected
X-matrix tolerance: 1.00e-06
PRECISION: MIXED
Single/Double precision threshold: 1.00e-05
TeraChem will select linear algebra engine
Using fractional orbital occupations
0 occupied orbitals will have integer occupation
0 occupied orbitals will have fractional occupation
kT is set to  0.250 a.u.
Density matrix guess purification turned off
DFT Functional requested: 3c-pbeh
Method: PBEh-3c composite method 
  PBEh exchange functional:              0.58 
  Hartree-Fock exact exchange:          0.42 
  PBEh correlation functional:           1.0  
Please find the citation for the method under https://doi.org/10.1063/1.4927476Please also cite the implementation paper: https://doi.org/10.1039/D3CP06086A Wavefunction: RESTRICTED

 DFT-D code reimplemented following the
 code by S.Grimme, University Bonn 
 based on DFTD3 V3.2 Rev 0         
 
Please cite DFT-D3 work done with this code as:
S. Grimme, J. Antony, S. Ehrlich and H. Krieg,
J. Chem. Phys. 132 (2010), 154104
If used with BJ-damping cite also
S. Grimme, S. Ehrlich and L. Goerigk,
J. Comput. Chem. 32 (2011), 1456-1465
For DFT-D2 the reference is
S. Grimme, J. Comput. Chem., 27 (2006), 1787-1799
BSSE Correction calculated using:
 ___________________________________________
                                            
|              **  g C P  **                |
|  a geometrical counterpoise correction    |
|             H.Kruse S.Grimme              |
|        Version 2.31                       |
|                                           |
 ___________________________________________ 

Please cite work done with this code as:
H. Kruse, S. Grimme J. Chem. Phys, 2012,136,154101
DOI: 10.1063/1.3700154 

DFT grid type: 3
Using a single DFT grid.
Ignoring all functions in basis set file with angular momentum > 2 
Initial guess generated from superposition of atomic densities generated with HF,
using spherically symmetric atomic densities and averaged alpha and beta spin densities.

********************************************
******* RUNNING GEOMETRY OPTMIZATION *******
********************************************

Geometry optimization parameters:
Max number of optimization cycles: 1000
Convergence threshold (Max grad component): 1.00e-03
Convergence threshold (energy change): 5.00e-04
Maximum of RMSD change allowed between steps is 0.500000
using L-BFGS method
Optimization checkpoint file will be dumped every 10 cycles
Atomic displacement in finite-difference Hessian (Bohr) 0.003000
Each step will be scaled by 1.00
Maximum step size in internal coordinates 0.50
Minimization SCF guess will be regenerated every 10 steps
Job started from scratch
SCF:   Initial guess is taken from previous step
CIS:   Initial guess is taken from previous step
Z-vec: Initial guess is taken from previous step
Starting TensorBox...
| TeraChem will select linear algebra engine
| Using cuSolver for matrix diagonalization

| using 1 out of 1 CUDA devices
|   Device 0: NVIDIA GeForce RTX 3080 Ti, 12045MB, CC 8.6 -- CPU THREAD 0
| -------------------------------------------------------------------
| CPU Memory Available: 7991.12 MegaWords 
| GPU Memory Available: 1249.65 MegaWords 
| Maximum recommended basis set size: 13300 basis functions
|  (limited by GPU memory)
| -------------------------------------------------------------------
| Initialize GPUBox with 128 MW of memory


Basis set:       def2-msvp
Total atoms:     32
Total charge:    1
Total electrons: 126 (63-alpha, 63-beta)
Number electrons modeled by ECPs: 0
Total orbitals: 316 (Cartesian), 298 (spherical) 
Total AO shells: 154 (100 S-shells; 36 P-shells; 18 D-shells; 0 F-shells; 0 G-shells)
Spin multiplicity: 1
Nuclear repulsion energy (QM atoms): 1141.973616578429 a.u.


No optimization coordinates found in the configuration file
Determining the type of coordinates based on the number of individual fragments...
Analyzing structure...
Found 32 atoms, 33 bonds
Building HDLC residues...
Found 1 HDLC residues
done.
Optimization will be performed in DLC coordinates

Using neutral atomic charges and default spins and spin directions.
Number of unique atoms is: 4 
Atom #1 is unique. Calculating atomic density. 
Atom #2 is unique. Calculating atomic density. 
Atom #7 is unique. Calculating atomic density. 
Atom #21 is unique. Calculating atomic density. 
-------------------------------------------------------
0 additional frames found in coord.xyz
-------------------------------------------------------
***********************************************************************
**                                                                   **
**                              DL-FIND                              **
**                       Geometry Optimisation                       **
**               written by Johannes Kaestner, in 2006               **
**               Copyright:  STFC Daresbury Laboratory               **
**                           Revision:  406 $                        **
**                                                                   **
***********************************************************************
Residue member list:
    0 :     1    1    1    1    1    1    1    1    1    1
   10 :     1    1    1    1    1    1    1    1    1    1
   20 :     1    1    1    1    1    1    1    1    1    1
   30 :     1    1

Generating new HDLC for    1 residues

Located a new residue for HDLC
   Residue number is    1
   Number of atoms it contains    32
   Atoms:      1     2     3     4     5     6     7     8     9    10
   Atoms:     11    12    13    14    15    16    17    18    19    20
   Atoms:     21    22    23    24    25    26    27    28    29    30
   Atoms:     31    32
   Generating HDLC for residue    1
       Dot-product about     1 is   0.99980161
       System near planar - making improper
       Dot-product about     2 is   0.99999650
       System near planar - making improper
       Dot-product about     3 is   0.99986007
       System near planar - making improper
       Dot-product about     4 is   0.99999080
       System near planar - making improper
       Dot-product about     5 is   0.99998136
       System near planar - making improper
       Dot-product about     6 is   0.99999901
       System near planar - making improper
       Dot-product about     9 is   0.99529236
       System near planar - making improper
       Dot-product about    12 is  -0.15615797
       Dot-product about    18 is   0.97698852
       System near planar - making improper
       Dot-product about    19 is   0.99990685
       System near planar - making improper
       Dot-product about    22 is   0.99992883
       System near planar - making improper
       Dot-product about    23 is   0.99993004
       System near planar - making improper
       Dot-product about    24 is   0.99999694
       System near planar - making improper
       Dot-product about    25 is   0.99997534
       System near planar - making improper
       Dot-product about    26 is   0.99996001
       System near planar - making improper
       Dot-product about    27 is   0.99993293
       System near planar - making improper

     The system has    90 degrees of freedom, and    90 non-zero eigenvalues

 call dlf_formstep_init...
 needhessian =  F

DL-FIND Report:
===============
Optimisation algorithm: L-BFGS
Number of steps in L-BFGS memory ...............         50
 
Trust radius based on energy
Maximum step length ............................  5.000E-01
 
Coordinate system: Delocalised internal coordinates (DLC)
 
Number of atoms ................................         32
Number of input geometries .....................          2
Variables to be optimised ......................         90
Restart information is written every ...........         10 steps
This run has not been restarted.
Maximum number of steps ........................       1000
Maximum number of energy evaluations ...........     100000
 
 in gcp call
 n=          32
 coors(1) =   -9.62196490870415        2.03436408181288     
  1.357155121556034E-002
 coors(2) =   -7.44587669330181        3.32524855717524     
  0.342960425564855     
 elements:            7           6
 gcp_e =    1.00000000000000     
 echo:  F
 pbc:  F
 method =pbeh3c              
Using neutral atomic charges and default spins and spin directions.
Number of unique atoms is: 4 
Atom #1 is unique. Calculating atomic density. 
Atom #2 is unique. Calculating atomic density. 
Atom #7 is unique. Calculating atomic density. 
Atom #21 is unique. Calculating atomic density. 
DFTD Energy:    -0.0206688 hartree
gCP Energy:     0.0540458 hartree
| Total AOs: 316    Total MOs: 298
Setting up the DFT grid...
| time to set the grid = 0.09 s
DFT grid points: 367996 (11499 points/atom)

                      *** Start SCF Iterations ***

 Iter     DIIS Error       Energy change      Electrons        XC Energy           Energy        Time(s)
----------------------------------------------------------------------------------------------------------
Initial temperature is 0.250000
| Skip purify step
|    1     1.8087394343    -785.1985515006   127.0019331325   -63.8648961767    -785.1985515006     0.93  
|    2     0.0736727375     +13.2918008160   126.0000273923   -63.9851429184    -771.9067506846     1.36  
|    3     0.3858534526      +3.9449650522   126.0000147389   -63.5682470579    -767.9617856325     1.37  
|    4     0.0483424684      -4.0822441697   126.0000281974   -63.8266845474    -772.0440298021     1.33  
|    5     0.0167708842      -0.1030736116   126.0000298238   -63.8420110077    -772.1471034137     1.36  
|    6     0.0121106352      -0.0057642189   126.0000302222   -63.8521854358    -772.1528676326     1.27  
|    7     0.0074978264      -0.0017428979   126.0000299934   -63.8394717155    -772.1546105305     1.25  
|    8     0.0060620933      -0.0014994699   126.0000301277   -63.8352940723    -772.1561100004     1.21  
|    9     0.0028905911      -0.0004705516   126.0000300715   -63.8409225219    -772.1565805520     1.37  
|   10     0.0009471739      -0.0003563275   126.0000300347   -63.8442980422    -772.1569368795     1.21  
|   11     0.0002767934      -0.0000374397   126.0000300734   -63.8426684202    -772.1569743192     1.16  
|   12     0.0001597825      -0.0000016681   126.0000300806   -63.8425715501    -772.1569759873     1.13  
|   13     0.0000564767      -0.0000011129   126.0000300894   -63.8426363631    -772.1569771001     1.12  
|   14     0.0000190357      -0.0000001322   126.0000300938   -63.8426140891    -772.1569772323     1.11  
----------------------------------------------------------------------------------------------------------
FINAL ENERGY: -772.1569772323 a.u.
Fractional Occupation Entropy: 0.0000000000
Mermin Free Energy:            -772.1569772323
DISPERSION CONTRIBUTION TO ENERGY: -0.0206688227 a.u.
GCP BSSE CORRECTION: 0.0540457768 a.u.
HOMO-LUMO GAP: 2.872 eV
CENTER OF MASS: {-0.008812, -0.045119, -0.069079} ANGS
DIPOLE MOMENT: {-8.569490, -2.558446, 2.332743} (|D| = 9.242483) DEBYE

Running Mulliken population analysis...


  Restricted hh-TDA Parameters
--------------------------------------------
Number of occupied orbitals:            64
Number of virtual orbitals:            234
Number of molecular orbitals:          298
Number of basis functions:             316
Multiplicity of target state:      singlet

 Generating 2nd functional diffs
Reference energy:             -779.4984389239
Number of electrons:           128.0000305717
XC energy:                     -65.1565048159

      Davidson Diagonalization Parameters
-----------------------------------------------
Number of roots to find:                    4
Number of guess vectors:                   15
Maximum subspace size:                    300
Number of vectors to save:                  4
Collapse vectors per root:                  2
Number of CSFs:                          2080
Maximum Davidson iterations:              500
Residual convergence:                 1.0e-06
Orthogonality tolerance:              1.0e-12
Use incremental sigma vectors:             No

Davidson memory usage:  12.89 MB

Guess Vectors:
  64 &  64 : closed :    -0.181930
  64 &  63 :  open  :    -0.087186
  64 &  62 :  open  :    -0.068184
  64 &  61 :  open  :    -0.003972
  64 &  59 :  open  :    -0.000159
  63 &  63 : closed :     0.007559
  63 &  62 :  open  :     0.026561
  64 &  60 :  open  :     0.028335
  64 &  57 :  open  :     0.044717
  62 &  62 : closed :     0.045562
  64 &  58 :  open  :     0.047788
  63 &  61 :  open  :     0.090773
  63 &  59 :  open  :     0.094586
  64 &  55 :  open  :     0.095533
  64 &  56 :  open  :     0.105929

  Root           Eigenvalue       Energy Change        Residual
-------------------------------------------------------------------
Iteration:    0   Subspace Size:   15
Root: 1:        -0.09357924        -0.09357924         0.03721159  
Root: 2:         0.01411171         0.01411171         0.03904085  
Root: 3:         0.02336905         0.02336905         0.04057585  
Root: 4:         0.06184377         0.06184377         0.03987798  

Iteration:    1   Subspace Size:   19
Root: 1:        -0.09575122        -0.00217198         0.00436669  
Root: 2:         0.01009853        -0.00401318         0.00984365  
Root: 3:         0.01978254        -0.00358652         0.00794853  
Root: 4:         0.05712681        -0.00471696         0.00964430  

Iteration:    2   Subspace Size:   23
Root: 1:        -0.09578581        -0.00003459         0.00063757  
Root: 2:         0.00985270        -0.00024582         0.00177084  
Root: 3:         0.01963967        -0.00014287         0.00168117  
Root: 4:         0.05687846        -0.00024835         0.00257778  

Iteration:    3   Subspace Size:   27
Root: 1:        -0.09578654        -0.00000073         0.00008088  
Root: 2:         0.00984525        -0.00000746         0.00040267  
Root: 3:         0.01963340        -0.00000626         0.00034403  
Root: 4:         0.05685992        -0.00001854         0.00062437  

Iteration:    4   Subspace Size:   31
Root: 1:        -0.09578655        -0.00000001         0.00001133  
Root: 2:         0.00984490        -0.00000034         0.00007691  
Root: 3:         0.01963315        -0.00000026         0.00005819  
Root: 4:         0.05685881        -0.00000111         0.00015853  

Iteration:    5   Subspace Size:   35
Root: 1:        -0.09578655        -0.00000000         0.00000139  
Root: 2:         0.00984489        -0.00000001         0.00001279  
Root: 3:         0.01963314        -0.00000001         0.00000925  
Root: 4:         0.05685875        -0.00000007         0.00003221  

Iteration:    6   Subspace Size:   39
Root: 1:        -0.09578655        -0.00000000         0.00000019  Converged
Root: 2:         0.00984489        -0.00000000         0.00000221  
Root: 3:         0.01963314        -0.00000000         0.00000153  
Root: 4:         0.05685874        -0.00000000         0.00000710  

Iteration:    7   Subspace Size:   42
Root: 1:        -0.09578655        -0.00000000         0.00000018  Converged
Root: 2:         0.00984489        -0.00000000         0.00000041  Converged
Root: 3:         0.01963314        -0.00000000         0.00000027  Converged
Root: 4:         0.05685874        -0.00000000         0.00000136  

Iteration:    8   Subspace Size:   43
Root: 1:        -0.09578655        -0.00000000         0.00000018  Converged
Root: 2:         0.00984489        -0.00000000         0.00000040  Converged
Root: 3:         0.01963314        -0.00000000         0.00000026  Converged
Root: 4:         0.05685874        -0.00000000         0.00000028  Converged

Davidson converged in 8 iterations
43 sigma vectors were formed

      Davidson Diagonalization Parameters
-----------------------------------------------
Number of roots to find:                    4
Number of guess vectors:                   15
Maximum subspace size:                    300
Number of vectors to save:                  4
Collapse vectors per root:                  2
Number of CSFs:                          2016
Maximum Davidson iterations:              500
Residual convergence:                 1.0e-06
Orthogonality tolerance:              1.0e-12
Use incremental sigma vectors:             No

Davidson memory usage:  12.58 MB

Guess Vectors:
  64 &  63 :  open  :    -0.087186
  64 &  62 :  open  :    -0.068184
  64 &  61 :  open  :    -0.003972
  64 &  59 :  open  :    -0.000159
  63 &  62 :  open  :     0.026561
  64 &  60 :  open  :     0.028335
  64 &  57 :  open  :     0.044717
  64 &  58 :  open  :     0.047788
  63 &  61 :  open  :     0.090773
  63 &  59 :  open  :     0.094586
  64 &  55 :  open  :     0.095533
  64 &  56 :  open  :     0.105929
  62 &  61 :  open  :     0.109774
  62 &  59 :  open  :     0.113587
  63 &  60 :  open  :     0.123080

  Root           Eigenvalue       Energy Change        Residual
-------------------------------------------------------------------
Iteration:    0   Subspace Size:   15
Root: 1:        -0.00811031        -0.00811031         0.02553598  
Root: 2:         0.01255393         0.01255393         0.02741154  
Root: 3:         0.04821846         0.04821846         0.02146794  
Root: 4:         0.07432957         0.07432957         0.02194545  

Iteration:    1   Subspace Size:   19
Root: 1:        -0.00984261        -0.00173230         0.00415113  
Root: 2:         0.01035007        -0.00220386         0.00549772  
Root: 3:         0.04660143        -0.00161703         0.00412194  
Root: 4:         0.07269050        -0.00163907         0.00591714  

Iteration:    2   Subspace Size:   23
Root: 1:        -0.00988521        -0.00004260         0.00051790  
Root: 2:         0.01027031        -0.00007977         0.00079478  
Root: 3:         0.04654849        -0.00005294         0.00062313  
Root: 4:         0.07257961        -0.00011090         0.00070149  

Iteration:    3   Subspace Size:   27
Root: 1:        -0.00988584        -0.00000063         0.00008190  
Root: 2:         0.01026866        -0.00000165         0.00011682  
Root: 3:         0.04654737        -0.00000112         0.00013308  
Root: 4:         0.07257815        -0.00000146         0.00012469  

Iteration:    4   Subspace Size:   31
Root: 1:        -0.00988586        -0.00000001         0.00001219  
Root: 2:         0.01026863        -0.00000003         0.00001857  
Root: 3:         0.04654731        -0.00000006         0.00002321  
Root: 4:         0.07257809        -0.00000006         0.00002901  

Iteration:    5   Subspace Size:   35
Root: 1:        -0.00988586        -0.00000000         0.00000174  
Root: 2:         0.01026863        -0.00000000         0.00000359  
Root: 3:         0.04654731        -0.00000000         0.00000456  
Root: 4:         0.07257809        -0.00000000         0.00000645  

Iteration:    6   Subspace Size:   39
Root: 1:        -0.00988586        -0.00000000         0.00000022  Converged
Root: 2:         0.01026863        -0.00000000         0.00000069  Converged
Root: 3:         0.04654731        -0.00000000         0.00000069  Converged
Root: 4:         0.07257809        -0.00000000         0.00000114  

Iteration:    7   Subspace Size:   40
Root: 1:        -0.00988586        -0.00000000         0.00000022  Converged
Root: 2:         0.01026863        -0.00000000         0.00000069  Converged
Root: 3:         0.04654731        -0.00000000         0.00000068  Converged
Root: 4:         0.07257809        -0.00000000         0.00000019  Converged

 in gcp call
 n=          32
 coors(1) =   -9.62196490870415        2.03436408181288     
  1.357155121556034E-002
 coors(2) =   -7.44587669330181        3.32524855717524     
  0.342960425564855     
 elements:            7           6
 gcp_e =   0.000000000000000E+000
 echo:  F
 pbc:  F
 method =pbeh3c              
Davidson converged in 7 iterations
40 sigma vectors were formed

Building Xtilde...

Building Z-vector RHS...

 Generating 2nd functional diffs
Solving CPSCF equations
Using DIIS solver

 Iter         Residual      
------  --------------------
    1      4.251537634003
    2      9.812363633465
    3      1.120542186596
    4      0.164467425171
    5      0.023142229684
    6      0.011961223833
    7      0.006691100163
    8      0.003090680034
    9      0.000749446197
   10      0.000181318290
   11      0.000076734333
   12      0.000052226335
   13      0.000019342911
   14      0.000010826267
   15      0.000003711870
   16      0.000001930156
   17      0.000000833405

CPSCF converged

Building X...

Computing grad Generating 2nd functional diffs
 Generating 2nd functional diffs
  Root   Mult.   Total Energy (a.u.)   Ex. Energy (a.u.)     Ex. Energy (eV)     Ex. Energy (nm)        Osc. (a.u.)  
-------------------------------------------------------------------------------------------------------------------
     1  singlet       -779.59422547
     2  triplet       -779.50832478          0.08590069          2.33747639        530.41913494          0.00000000
     3  singlet       -779.48859403          0.10563144          2.87437725        431.34289561          0.12230654
     4  triplet       -779.48817029          0.10605518          2.88590783        429.61947555          0.00000000
     5  singlet       -779.47880578          0.11541969          3.14072905        394.76254929          0.68440371
     6  triplet       -779.45189162          0.14233386          3.87310065        320.11618613          0.00000000
     7  singlet       -779.44158018          0.15264529          4.15368907        298.49181942          0.12053794
     8  triplet       -779.42586084          0.16836464          4.58143407        270.62316908          0.00000000

Singlet  1: Largest CI coefficients:
  64  &  64 : closed :   0.995341

Triplet  2: Largest CI coefficients:
  63  &  64 :  open  :  -0.701780
  64  &  63 :  open  :   0.701780

Singlet  3: Largest CI coefficients:
  62  &  64 :  open  :   0.543445
  64  &  62 :  open  :   0.543445
  63  &  64 :  open  :   0.419915
  64  &  63 :  open  :   0.419915
  62  &  63 :  open  :  -0.126356
  63  &  62 :  open  :  -0.126356

Triplet  4: Largest CI coefficients:
  62  &  64 :  open  :   0.685722
  64  &  62 :  open  :  -0.685722
  62  &  63 :  open  :  -0.145180
  63  &  62 :  open  :   0.145180

Singlet  5: Largest CI coefficients:
  63  &  64 :  open  :   0.556319
  64  &  63 :  open  :   0.556319
  62  &  64 :  open  :  -0.410572
  64  &  62 :  open  :  -0.410572

Triplet  6: Largest CI coefficients:
  61  &  64 :  open  :  -0.691829
  64  &  61 :  open  :   0.691829

Singlet  7: Largest CI coefficients:
  61  &  64 :  open  :   0.685394
  64  &  61 :  open  :   0.685394
  61  &  63 :  open  :  -0.112802
  63  &  61 :  open  :  -0.112802

Triplet  8: Largest CI coefficients:
  60  &  64 :  open  :  -0.698749
  64  &  60 :  open  :   0.698749

Singlet state dipole moments:

  Root       Dx         Dy         Dz         |D|  (Debye)
------------------------------------------------------------
     1   -16.0896    -1.4847     0.7547    16.1756
     2    -7.2415     0.8155    -1.1129     7.3717
     3   -13.9165    -1.4695    -0.1049    13.9942
     4     4.0675    -3.4899     1.7156     5.6273

Triplet state dipole moments:

  Root       Dx         Dy         Dz         |D|  (Debye)
------------------------------------------------------------
     1   -15.6092    -2.2503     0.3307    15.7741
     2    -5.5410     1.9078    -1.7491     6.1157
     3     3.7882    -3.0061     1.3433     5.0191
     4     9.1327    -5.8282     3.1647    11.2867

Transition dipole moments between singlet states:

    Transition       Tx         Ty         Tz         |T| (a.u.)
------------------------------------------------------------------
     1 ->    2     1.3089    -0.1532     0.0012     1.3179
     1 ->    3     2.9574    -0.3720    -0.1005     2.9824
     1 ->    4    -0.8193     0.6040    -0.3852     1.0883
     2 ->    3    -1.5739    -0.7856     0.4058     1.8053
     2 ->    4    -0.3792     0.1499    -0.1182     0.4245
     3 ->    4    -0.4086     0.1482    -0.0665     0.4397

Transition dipole moments between triplet states:

    Transition       Tx         Ty         Tz         |T| (a.u.)
------------------------------------------------------------------
     1 ->    2    -0.7216    -0.1366     0.0309     0.7350
     1 ->    3     0.3546     0.4163    -0.2454     0.5994
     1 ->    4    -0.3638     0.1701    -0.1095     0.4163
     2 ->    3     0.2809    -0.0739     0.0774     0.3006
     2 ->    4    -0.1271     0.0191    -0.0151     0.1294
     3 ->    4    -0.2776    -0.1144     0.0881     0.3129

Magnetic transition dipole moments and rotational strengths:

 Transition      Lx         Ly         Lz       R(len)     R(vel) (a.u.)
------------------------------------------------------------------------
 1 ->    2    -0.1807    -0.2836    -0.0104     0.1931     1.5179
 1 ->    3    -0.3051     0.2197    -0.6934     0.9143     4.2215
 1 ->    4    -0.0225    -0.0955    -0.0968     0.0019     0.0114

Electric transition quadrupole moments (Cartesian):

 Transition      Qxy        Qxz        Qyz        Qxx        Qyy        Qzz       norm (a.u.)
----------------------------------------------------------------------------------------------
 1 ->    2     0.9270    -0.3361    -0.0602    -4.9275    -0.0276    -0.0293     5.0257
 1 ->    3     2.6979    -0.4578    -0.2408   -13.0144    -0.1310     0.0783    13.3020
 1 ->    4     3.5242    -1.8920    -0.6557   -14.8259     0.5134     0.3773    15.3832


|FINAL Target State Energy: -779.594225472134 a.u.
 Energy calculation finished, energy: -7.794885940E+02

Converting Cartesians to HDLC
Testing convergence  in cycle    1
  Max grad  2.5061E-02 Target: 1.0000E-03 converged?   no
  RMS grad  8.3219E-03 Target: 6.6667E-04 converged?   no
 Predicted step length 2.0000E-02
 Trust radius          1.0000E-01

Converting HDLC to Cartesians
 in gcp call
 n=          32
 coors(1) =   -9.61307480728245        2.03344507884809     
  9.115500012383943E-003
 coors(2) =   -7.43506281767126        3.32324564048417     
  0.337031815532549     
 elements:            7           6
 gcp_e =    1.00000000000000     
 echo:  F
 pbc:  F
 method =pbeh3c              
RMSD coordinate change for step 1 is  8.154e-03
DFTD Energy:    -0.0206805 hartree
gCP Energy:     0.0541242 hartree
| Total AOs: 316    Total MOs: 298
Setting up the DFT grid...
| time to set the grid = 0.07 s
DFT grid points: 367970 (11499 points/atom)

                      *** Start SCF Iterations ***

 Iter     DIIS Error       Energy change      Electrons        XC Energy           Energy        Time(s)
----------------------------------------------------------------------------------------------------------
Initial temperature is 0.250000
| Skip purify step
|    1     0.0033746410    -772.1660881465   126.0059641679   -63.8480541497    -772.1660881465     1.40  
|    2     0.0008212923      +0.0076533171   126.0000301793   -63.8463111725    -772.1584348294     1.24  
|    3     0.0017588753      +0.0000509573   126.0000301767   -63.8478624883    -772.1583838722     1.23  
|    4     0.0001972422      -0.0000698192   126.0000301896   -63.8473448686    -772.1584536913     1.22  
|    5     0.0001104071      -0.0000014074   126.0000301967   -63.8471532083    -772.1584550987     1.18  
|    6     0.0000398747      -0.0000003527   126.0000302003   -63.8470335452    -772.1584554514     1.16  
----------------------------------------------------------------------------------------------------------
FINAL ENERGY: -772.1584554514 a.u.
Fractional Occupation Entropy: 0.0000000000
Mermin Free Energy:            -772.1584554514
DISPERSION CONTRIBUTION TO ENERGY: -0.0206805085 a.u.
GCP BSSE CORRECTION: 0.0541241704 a.u.
HOMO-LUMO GAP: 2.884 eV
CENTER OF MASS: {-0.009071, -0.045347, -0.067750} ANGS
DIPOLE MOMENT: {-8.538800, -2.551298, 2.291124} (|D| = 9.201601) DEBYE

Running Mulliken population analysis...


  Restricted hh-TDA Parameters
--------------------------------------------
Number of occupied orbitals:            64
Number of virtual orbitals:            234
Number of molecular orbitals:          298
Number of basis functions:             316
Multiplicity of target state:      singlet

 Generating 2nd functional diffs
Reference energy:             -779.4996973391
Number of electrons:           128.0000306797
XC energy:                     -65.1610170566

      Davidson Diagonalization Parameters
-----------------------------------------------
Number of roots to find:                    4
Number of guess vectors:                   15
Maximum subspace size:                    300
Number of vectors to save:                  4
Collapse vectors per root:                  2
Number of CSFs:                          2080
Maximum Davidson iterations:              500
Residual convergence:                 1.0e-06
Orthogonality tolerance:              1.0e-12
Use incremental sigma vectors:             No

Davidson memory usage:  12.89 MB

Guess Vectors:
  64 &  64 : closed :    -0.182270
  64 &  63 :  open  :    -0.086937
  64 &  62 :  open  :    -0.068850
  64 &  61 :  open  :    -0.004151
  64 &  59 :  open  :    -0.000380
  63 &  63 : closed :     0.008396
  63 &  62 :  open  :     0.026482
  64 &  60 :  open  :     0.028060
  62 &  62 : closed :     0.044569
  64 &  57 :  open  :     0.044597
  64 &  58 :  open  :     0.047115
  63 &  61 :  open  :     0.091182
  63 &  59 :  open  :     0.094953
  64 &  55 :  open  :     0.095069
  64 &  56 :  open  :     0.106005

  Root           Eigenvalue       Energy Change        Residual
-------------------------------------------------------------------
Iteration:    0   Subspace Size:   15
Root: 1:        -0.09370354        -0.09370354         0.03717555  
Root: 2:         0.01394548         0.01394548         0.03887460  
Root: 3:         0.02347451         0.02347451         0.04073118  
Root: 4:         0.06130501         0.06130501         0.03967929  

Iteration:    1   Subspace Size:   19
Root: 1:        -0.09587205        -0.00216851         0.00435456  
Root: 2:         0.00990062        -0.00404486         0.00998608  
Root: 3:         0.01993303        -0.00354148         0.00777893  
Root: 4:         0.05663463        -0.00467038         0.00960403  

Iteration:    2   Subspace Size:   23
Root: 1:        -0.09590643        -0.00003437         0.00063983  
Root: 2:         0.00964493        -0.00025569         0.00179721  
Root: 3:         0.01979885        -0.00013418         0.00166403  
Root: 4:         0.05638749        -0.00024714         0.00254418  

Iteration:    3   Subspace Size:   27
Root: 1:        -0.09590716        -0.00000073         0.00008137  
Root: 2:         0.00963720        -0.00000774         0.00040904  
Root: 3:         0.01979281        -0.00000603         0.00033945  
Root: 4:         0.05636953        -0.00001796         0.00060886  

Iteration:    4   Subspace Size:   31
Root: 1:        -0.09590717        -0.00000001         0.00001138  
Root: 2:         0.00963684        -0.00000036         0.00007731  
Root: 3:         0.01979257        -0.00000025         0.00005920  
Root: 4:         0.05636847        -0.00000106         0.00015588  

Iteration:    5   Subspace Size:   35
Root: 1:        -0.09590717        -0.00000000         0.00000141  
Root: 2:         0.00963683        -0.00000001         0.00001285  
Root: 3:         0.01979256        -0.00000001         0.00000939  
Root: 4:         0.05636841        -0.00000006         0.00003156  

Iteration:    6   Subspace Size:   39
Root: 1:        -0.09590717        -0.00000000         0.00000019  Converged
Root: 2:         0.00963683        -0.00000000         0.00000223  
Root: 3:         0.01979256        -0.00000000         0.00000158  
Root: 4:         0.05636840        -0.00000000         0.00000700  

Iteration:    7   Subspace Size:   42
Root: 1:        -0.09590717        -0.00000000         0.00000017  Converged
Root: 2:         0.00963683        -0.00000000         0.00000041  Converged
Root: 3:         0.01979256        -0.00000000         0.00000028  Converged
Root: 4:         0.05636840        -0.00000000         0.00000131  

Iteration:    8   Subspace Size:   43
Root: 1:        -0.09590717        -0.00000000         0.00000017  Converged
Root: 2:         0.00963683        -0.00000000         0.00000041  Converged
Root: 3:         0.01979256        -0.00000000         0.00000025  Converged
Root: 4:         0.05636840        -0.00000000         0.00000027  Converged

Davidson converged in 8 iterations
43 sigma vectors were formed

      Davidson Diagonalization Parameters
-----------------------------------------------
Number of roots to find:                    4
Number of guess vectors:                   15
Maximum subspace size:                    300
Number of vectors to save:                  4
Collapse vectors per root:                  2
Number of CSFs:                          2016
Maximum Davidson iterations:              500
Residual convergence:                 1.0e-06
Orthogonality tolerance:              1.0e-12
Use incremental sigma vectors:             No

Davidson memory usage:  12.58 MB

Guess Vectors:
  64 &  63 :  open  :    -0.086937
  64 &  62 :  open  :    -0.068850
  64 &  61 :  open  :    -0.004151
  64 &  59 :  open  :    -0.000380
  63 &  62 :  open  :     0.026482
  64 &  60 :  open  :     0.028060
  64 &  57 :  open  :     0.044597
  64 &  58 :  open  :     0.047115
  63 &  61 :  open  :     0.091182
  63 &  59 :  open  :     0.094953
  64 &  55 :  open  :     0.095069
  64 &  56 :  open  :     0.106005
  62 &  61 :  open  :     0.109269
  62 &  59 :  open  :     0.113040
  63 &  60 :  open  :     0.123393

  Root           Eigenvalue       Energy Change        Residual
-------------------------------------------------------------------
Iteration:    0   Subspace Size:   15
Root: 1:        -0.00792961        -0.00792961         0.02543135  
Root: 2:         0.01191470         0.01191470         0.02749415  
Root: 3:         0.04795078         0.04795078         0.02148967  
Root: 4:         0.07401342         0.07401342         0.02192354  

Iteration:    1   Subspace Size:   19
Root: 1:        -0.00964970        -0.00172009         0.00411663  
Root: 2:         0.00969541        -0.00221928         0.00551358  
Root: 3:         0.04632887        -0.00162191         0.00414175  
Root: 4:         0.07237692        -0.00163649         0.00589923  

Iteration:    2   Subspace Size:   23
Root: 1:        -0.00969171        -0.00004201         0.00051213  
Root: 2:         0.00961524        -0.00008017         0.00080525  
Root: 3:         0.04627521        -0.00005366         0.00062708  
Root: 4:         0.07226623        -0.00011070         0.00070727  

Iteration:    3   Subspace Size:   27
Root: 1:        -0.00969232        -0.00000062         0.00008197  
Root: 2:         0.00961355        -0.00000169         0.00011860  
Root: 3:         0.04627407        -0.00000114         0.00013277  
Root: 4:         0.07226474        -0.00000148         0.00012573  

Iteration:    4   Subspace Size:   31
Root: 1:        -0.00969233        -0.00000001         0.00001223  
Root: 2:         0.00961352        -0.00000003         0.00001881  
Root: 3:         0.04627402        -0.00000006         0.00002305  
Root: 4:         0.07226468        -0.00000006         0.00002887  

Iteration:    5   Subspace Size:   35
Root: 1:        -0.00969233        -0.00000000         0.00000175  
Root: 2:         0.00961352        -0.00000000         0.00000364  
Root: 3:         0.04627401        -0.00000000         0.00000456  
Root: 4:         0.07226468        -0.00000000         0.00000620  

Iteration:    6   Subspace Size:   39
Root: 1:        -0.00969233        -0.00000000         0.00000022  Converged
Root: 2:         0.00961352        -0.00000000         0.00000070  Converged
Root: 3:         0.04627401        -0.00000000         0.00000069  Converged
Root: 4:         0.07226468        -0.00000000         0.00000112  

Iteration:    7   Subspace Size:   40
Root: 1:        -0.00969233        -0.00000000         0.00000022  Converged
Root: 2:         0.00961352        -0.00000000         0.00000069  Converged
Root: 3:         0.04627401        -0.00000000         0.00000067  Converged
Root: 4:         0.07226468        -0.00000000         0.00000019  Converged

 in gcp call
 n=          32
 coors(1) =   -9.61307480728245        2.03344507884809     
  9.115500012383943E-003
 coors(2) =   -7.43506281767126        3.32324564048417     
  0.337031815532549     
 elements:            7           6
 gcp_e =   0.000000000000000E+000
 echo:  F
 pbc:  F
 method =pbeh3c              
Davidson converged in 7 iterations
40 sigma vectors were formed

Building Xtilde...

Building Z-vector RHS...

 Generating 2nd functional diffs
Solving CPSCF equations
Using DIIS solver

 Iter         Residual      
------  --------------------
    1      4.380716529330
    2      9.938082308562
    3      1.164714162466
    4      0.171955780778
    5      0.024047686414
    6      0.012961778439
    7      0.007092769954
    8      0.003221616496
    9      0.000753275548
   10      0.000186413961
   11      0.000077845871
   12      0.000051866765
   13      0.000018478777
   14      0.000010870288
   15      0.000004065851
   16      0.000002015820
   17      0.000000845482

CPSCF converged

Building X...

Computing grad Generating 2nd functional diffs
 Generating 2nd functional diffs
  Root   Mult.   Total Energy (a.u.)   Ex. Energy (a.u.)     Ex. Energy (eV)     Ex. Energy (nm)        Osc. (a.u.)  
-------------------------------------------------------------------------------------------------------------------
     1  singlet       -779.59560451
     2  triplet       -779.50938967          0.08621484          2.34602464        528.48643862          0.00000000
     3  triplet       -779.49008382          0.10552069          2.87136356        431.79562000          0.00000000
     4  singlet       -779.49006051          0.10554400          2.87199785        431.70025657          0.09121679
     5  singlet       -779.47990478          0.11569973          3.14834936        393.80706056          0.72618677
     6  triplet       -779.45342332          0.14218118          3.86894624        320.45992099          0.00000000
     7  singlet       -779.44332894          0.15227557          4.14362848        299.21654705          0.11804619
     8  triplet       -779.42743266          0.16817185          4.57618810        270.93340145          0.00000000

Singlet  1: Largest CI coefficients:
  64  &  64 : closed :   0.995295

Triplet  2: Largest CI coefficients:
  63  &  64 :  open  :   0.701698
  64  &  63 :  open  :  -0.701698

Triplet  3: Largest CI coefficients:
  62  &  64 :  open  :   0.685567
  64  &  62 :  open  :  -0.685567
  62  &  63 :  open  :  -0.145945
  63  &  62 :  open  :   0.145945

Singlet  4: Largest CI coefficients:
  62  &  64 :  open  :   0.570027
  64  &  62 :  open  :   0.570027
  63  &  64 :  open  :   0.381220
  64  &  63 :  open  :   0.381220
  62  &  63 :  open  :  -0.131662
  63  &  62 :  open  :  -0.131662

Singlet  5: Largest CI coefficients:
  63  &  64 :  open  :   0.583389
  64  &  63 :  open  :   0.583389
  62  &  64 :  open  :  -0.372818
  64  &  62 :  open  :  -0.372818

Triplet  6: Largest CI coefficients:
  61  &  64 :  open  :  -0.691760
  64  &  61 :  open  :   0.691760

Singlet  7: Largest CI coefficients:
  61  &  64 :  open  :   0.685518
  64  &  61 :  open  :   0.685518
  61  &  63 :  open  :  -0.112377
  63  &  61 :  open  :  -0.112377

Triplet  8: Largest CI coefficients:
  60  &  64 :  open  :  -0.698598
  64  &  60 :  open  :   0.698598

Singlet state dipole moments:

  Root       Dx         Dy         Dz         |D|  (Debye)
------------------------------------------------------------
     1   -16.1246    -1.4927     0.7314    16.2100
     2    -6.7787     1.0488    -1.2303     6.9688
     3   -14.4190    -1.6987     0.0077    14.5187
     4     4.0952    -3.5124     1.6983     5.6561

Triplet state dipole moments:

  Root       Dx         Dy         Dz         |D|  (Debye)
------------------------------------------------------------
     1   -15.6347    -2.2334     0.3088    15.7964
     2    -5.5183     1.8989    -1.7351     6.0884
     3     3.8297    -3.0526     1.3466     5.0792
     4     9.1120    -5.8291     3.1210    11.2582

Transition dipole moments between singlet states:

    Transition       Tx         Ty         Tz         |T| (a.u.)
------------------------------------------------------------------
     1 ->    2     1.1310    -0.1307     0.0075     1.1386
     1 ->    3     3.0429    -0.3817    -0.0974     3.0683
     1 ->    4    -0.8152     0.5976    -0.3758     1.0783
     2 ->    3    -1.4015    -0.7180     0.3718     1.6180
     2 ->    4    -0.3546     0.1450    -0.1157     0.4002
     3 ->    4    -0.4183     0.1586    -0.0731     0.4533

Transition dipole moments between triplet states:

    Transition       Tx         Ty         Tz         |T| (a.u.)
------------------------------------------------------------------
     1 ->    2     0.6884     0.1260    -0.0251     0.7003
     1 ->    3    -0.3811    -0.4138     0.2411     0.6120
     1 ->    4     0.3676    -0.1714     0.1090     0.4199
     2 ->    3     0.2862    -0.0771     0.0791     0.3067
     2 ->    4    -0.1258     0.0177    -0.0140     0.1278
     3 ->    4    -0.2818    -0.1137     0.0874     0.3162

Magnetic transition dipole moments and rotational strengths:

 Transition      Lx         Ly         Lz       R(len)     R(vel) (a.u.)
------------------------------------------------------------------------
 1 ->    2    -0.1623    -0.2974     0.0282     0.1445     1.1288
 1 ->    3    -0.3131     0.1994    -0.6980     0.9608     4.4167
 1 ->    4    -0.0203    -0.0887    -0.0869     0.0039     0.0152

Electric transition quadrupole moments (Cartesian):

 Transition      Qxy        Qxz        Qyz        Qxx        Qyy        Qzz       norm (a.u.)
----------------------------------------------------------------------------------------------
 1 ->    2     0.7696    -0.3138    -0.0454    -4.1247    -0.0195    -0.0319     4.2080
 1 ->    3     2.7662    -0.4918    -0.2422   -13.3477    -0.1335     0.0771    13.6432
 1 ->    4     3.4600    -1.8383    -0.6451   -14.6357     0.5152     0.3631    15.1779


|FINAL Target State Energy: -779.595604509072 a.u.
 Energy calculation finished, energy: -7.794900605E+02

Converting Cartesians to HDLC
 Wolfe conditions fulfilled, increasing trust radius
Testing convergence  in cycle    2
    Energy  1.4665E-03 Target: 5.0000E-04 converged?   no
  Max step  6.3488E-03 Target: 4.0000E-03 converged?   no
  RMS step  2.1082E-03 Target: 2.6667E-03 converged?  yes
  Max grad  2.3063E-02 Target: 1.0000E-03 converged?   no
  RMS grad  8.0249E-03 Target: 6.6667E-04 converged?   no
 Predicted step length 8.4535E-01
 Trust radius          2.0000E-01

Converting HDLC to Cartesians
 in gcp call
 n=          32
 coors(1) =   -9.53973882746866        2.02465497676124     
 -3.975312935326108E-002
 coors(2) =   -7.35248731848733        3.31704625542320     
  0.274682528485945     
 elements:            7           6
 gcp_e =    1.00000000000000     
 echo:  F
 pbc:  F
 method =pbeh3c              
RMSD coordinate change for step 2 is  8.346e-02
DFTD Energy:    -0.0207801 hartree
gCP Energy:     0.0549263 hartree
| Total AOs: 316    Total MOs: 298
Setting up the DFT grid...
| time to set the grid = 0.06 s
DFT grid points: 367789 (11493 points/atom)

                      *** Start SCF Iterations ***

 Iter     DIIS Error       Energy change      Electrons        XC Energy           Energy        Time(s)
----------------------------------------------------------------------------------------------------------
Initial temperature is 0.250000
| Skip purify step
|    1     0.0311783295    -772.2083616304   126.0173618843   -63.8799204252    -772.2083616304     1.41  
|    2     0.0040021939      +0.0437238799   126.0000149258   -63.8889027404    -772.1646377505     1.32  
|    3     0.0076985580      +0.0008211454   126.0000150384   -63.8799889537    -772.1638166051     1.31  
|    4     0.0014357966      -0.0019265213   126.0000150058   -63.8851366792    -772.1657431264     1.28  
|    5     0.0008359696      -0.0000176439   126.0000149798   -63.8854139894    -772.1657607703     1.23  
|    6     0.0002825761      -0.0000345194   126.0000149982   -63.8848941218    -772.1657952897     1.23  
|    7     0.0001321522      -0.0000047508   126.0000149907   -63.8851694582    -772.1658000405     1.20  
|    8     0.0000472219      -0.0000006695   126.0000149878   -63.8851065178    -772.1658007101     1.18  
----------------------------------------------------------------------------------------------------------
FINAL ENERGY: -772.1658007101 a.u.
Fractional Occupation Entropy: 0.0000000000
Mermin Free Energy:            -772.1658007101
DISPERSION CONTRIBUTION TO ENERGY: -0.0207801116 a.u.
GCP BSSE CORRECTION: 0.0549262985 a.u.
HOMO-LUMO GAP: 2.959 eV
CENTER OF MASS: {-0.010595, -0.045916, -0.053143} ANGS
DIPOLE MOMENT: {-8.487990, -2.552817, 1.889339} (|D| = 9.062695) DEBYE

Running Mulliken population analysis...


  Restricted hh-TDA Parameters
--------------------------------------------
Number of occupied orbitals:            64
Number of virtual orbitals:            234
Number of molecular orbitals:          298
Number of basis functions:             316
Multiplicity of target state:      singlet

 Generating 2nd functional diffs
Reference energy:             -779.5043454005
Number of electrons:           128.0000152256
XC energy:                     -65.1998890280

      Davidson Diagonalization Parameters
-----------------------------------------------
Number of roots to find:                    4
Number of guess vectors:                   15
Maximum subspace size:                    300
Number of vectors to save:                  4
Collapse vectors per root:                  2
Number of CSFs:                          2080
Maximum Davidson iterations:              500
Residual convergence:                 1.0e-06
Orthogonality tolerance:              1.0e-12
Use incremental sigma vectors:             No

Davidson memory usage:  12.89 MB

Guess Vectors:
  64 &  64 : closed :    -0.184287
  64 &  63 :  open  :    -0.084178
  64 &  62 :  open  :    -0.078487
  64 &  61 :  open  :    -0.007483
  64 &  59 :  open  :    -0.001151
  63 &  63 : closed :     0.015930
  63 &  62 :  open  :     0.021622
  64 &  60 :  open  :     0.025644
  62 &  62 : closed :     0.027314
  64 &  58 :  open  :     0.038280
  64 &  57 :  open  :     0.047787
  63 &  61 :  open  :     0.092626
  64 &  55 :  open  :     0.093737
  64 &  56 :  open  :     0.097698
  62 &  61 :  open  :     0.098318

  Root           Eigenvalue       Energy Change        Residual
-------------------------------------------------------------------
Iteration:    0   Subspace Size:   15
Root: 1:        -0.09322514        -0.09322514         0.03819147  
Root: 2:         0.00580868         0.00580868         0.03277626  
Root: 3:         0.02869203         0.02869203         0.04279211  
Root: 4:         0.05561204         0.05561204         0.03825079  

Iteration:    1   Subspace Size:   19
Root: 1:        -0.09559212        -0.00236698         0.00487441  
Root: 2:         0.00276203        -0.00304665         0.00842527  
Root: 3:         0.02492471        -0.00376732         0.00772717  
Root: 4:         0.05129224        -0.00431980         0.01034197  

Iteration:    2   Subspace Size:   23
Root: 1:        -0.09564044        -0.00004832         0.00088790  
Root: 2:         0.00258217        -0.00017986         0.00180601  
Root: 3:         0.02480155        -0.00012316         0.00147508  
Root: 4:         0.05102196        -0.00027028         0.00445483  

Iteration:    3   Subspace Size:   27
Root: 1:        -0.09564181        -0.00000138         0.00014471  
Root: 2:         0.00257482        -0.00000735         0.00044353  
Root: 3:         0.02479731        -0.00000424         0.00027421  
Root: 4:         0.05096755        -0.00005441         0.00098927  

Iteration:    4   Subspace Size:   31
Root: 1:        -0.09564185        -0.00000003         0.00001675  
Root: 2:         0.00257438        -0.00000044         0.00007272  
Root: 3:         0.02479716        -0.00000014         0.00005864  
Root: 4:         0.05096505        -0.00000250         0.00020433  

Iteration:    5   Subspace Size:   35
Root: 1:        -0.09564185        -0.00000000         0.00000204  
Root: 2:         0.00257437        -0.00000001         0.00001226  
Root: 3:         0.02479716        -0.00000001         0.00000960  
Root: 4:         0.05096494        -0.00000011         0.00004239  

Iteration:    6   Subspace Size:   39
Root: 1:        -0.09564185        -0.00000000         0.00000029  Converged
Root: 2:         0.00257437        -0.00000000         0.00000201  
Root: 3:         0.02479716        -0.00000000         0.00000163  
Root: 4:         0.05096494        -0.00000000         0.00000828  

Iteration:    7   Subspace Size:   42
Root: 1:        -0.09564185        -0.00000000         0.00000027  Converged
Root: 2:         0.00257437        -0.00000000         0.00000033  Converged
Root: 3:         0.02479716        -0.00000000         0.00000029  Converged
Root: 4:         0.05096494        -0.00000000         0.00000164  

Iteration:    8   Subspace Size:   43
Root: 1:        -0.09564185        -0.00000000         0.00000026  Converged
Root: 2:         0.00257437        -0.00000000         0.00000033  Converged
Root: 3:         0.02479716        -0.00000000         0.00000029  Converged
Root: 4:         0.05096494        -0.00000000         0.00000032  Converged

Davidson converged in 8 iterations
43 sigma vectors were formed

      Davidson Diagonalization Parameters
-----------------------------------------------
Number of roots to find:                    4
Number of guess vectors:                   15
Maximum subspace size:                    300
Number of vectors to save:                  4
Collapse vectors per root:                  2
Number of CSFs:                          2016
Maximum Davidson iterations:              500
Residual convergence:                 1.0e-06
Orthogonality tolerance:              1.0e-12
Use incremental sigma vectors:             No

Davidson memory usage:  12.58 MB

Guess Vectors:
  64 &  63 :  open  :    -0.084178
  64 &  62 :  open  :    -0.078487
  64 &  61 :  open  :    -0.007483
  64 &  59 :  open  :    -0.001151
  63 &  62 :  open  :     0.021622
  64 &  60 :  open  :     0.025644
  64 &  58 :  open  :     0.038280
  64 &  57 :  open  :     0.047787
  63 &  61 :  open  :     0.092626
  64 &  55 :  open  :     0.093737
  64 &  56 :  open  :     0.097698
  62 &  61 :  open  :     0.098318
  63 &  59 :  open  :     0.098957
  62 &  59 :  open  :     0.104649
  63 &  60 :  open  :     0.125753

  Root           Eigenvalue       Energy Change        Residual
-------------------------------------------------------------------
Iteration:    0   Subspace Size:   15
Root: 1:        -0.00648055        -0.00648055         0.02428473  
Root: 2:         0.00315430         0.00315430         0.02746520  
Root: 3:         0.04437349         0.04437349         0.02148984  
Root: 4:         0.07137509         0.07137509         0.02162764  

Iteration:    1   Subspace Size:   19
Root: 1:        -0.00807697        -0.00159643         0.00381092  
Root: 2:         0.00091229        -0.00224201         0.00538967  
Root: 3:         0.04274263        -0.00163086         0.00421640  
Root: 4:         0.06978032        -0.00159477         0.00586837  

Iteration:    2   Subspace Size:   23
Root: 1:        -0.00811449        -0.00003752         0.00047467  
Root: 2:         0.00083643        -0.00007586         0.00081751  
Root: 3:         0.04268533        -0.00005731         0.00064384  
Root: 4:         0.06966671        -0.00011361         0.00074796  

Iteration:    3   Subspace Size:   27
Root: 1:        -0.00811504        -0.00000055         0.00008278  
Root: 2:         0.00083472        -0.00000171         0.00011727  
Root: 3:         0.04268413        -0.00000120         0.00012713  
Root: 4:         0.06966496        -0.00000174         0.00017316  

Iteration:    4   Subspace Size:   31
Root: 1:        -0.00811506        -0.00000002         0.00001325  
Root: 2:         0.00083469        -0.00000003         0.00001696  
Root: 3:         0.04268408        -0.00000005         0.00002197  
Root: 4:         0.06966485        -0.00000011         0.00003234  

Iteration:    5   Subspace Size:   35
Root: 1:        -0.00811506        -0.00000000         0.00000201  
Root: 2:         0.00083469        -0.00000000         0.00000297  
Root: 3:         0.04268408        -0.00000000         0.00000457  
Root: 4:         0.06966485        -0.00000000         0.00000505  

Iteration:    6   Subspace Size:   39
Root: 1:        -0.00811506        -0.00000000         0.00000032  Converged
Root: 2:         0.00083469        -0.00000000         0.00000055  Converged
Root: 3:         0.04268408        -0.00000000         0.00000089  Converged
Root: 4:         0.06966485        -0.00000000         0.00000084  Converged

 in gcp call
 n=          32
 coors(1) =   -9.53973882746866        2.02465497676124     
 -3.975312935326108E-002
 coors(2) =   -7.35248731848733        3.31704625542320     
  0.274682528485945     
 elements:            7           6
 gcp_e =   0.000000000000000E+000
 echo:  F
 pbc:  F
 method =pbeh3c              
Davidson converged in 6 iterations
39 sigma vectors were formed

Building Xtilde...

Building Z-vector RHS...

 Generating 2nd functional diffs
Solving CPSCF equations
Using DIIS solver

 Iter         Residual      
------  --------------------
    1      4.733284490237
    2      9.680982413012
    3      1.202207991339
    4      0.172626099158
    5      0.026445292573
    6      0.015628339625
    7      0.007722005549
    8      0.003099128391
    9      0.000636406401
   10      0.000178261469
   11      0.000068844115
   12      0.000037974209
   13      0.000011592321
   14      0.000007330993
   15      0.000003406783
   16      0.000001508962
   17      0.000000459370

CPSCF converged

Building X...

Computing grad Generating 2nd functional diffs
 Generating 2nd functional diffs
  Root   Mult.   Total Energy (a.u.)   Ex. Energy (a.u.)     Ex. Energy (eV)     Ex. Energy (nm)        Osc. (a.u.)  
-------------------------------------------------------------------------------------------------------------------
     1  singlet       -779.59998725
     2  triplet       -779.51246046          0.08752679          2.38172483        520.56484026          0.00000000
     3  triplet       -779.50351071          0.09647654          2.62525976        472.27410700          0.00000000
     4  singlet       -779.50177103          0.09821622          2.67259888        463.90882540          0.00006913
     5  singlet       -779.47954824          0.12043900          3.27731153        378.31075739          0.93692412
     6  triplet       -779.46166132          0.13832592          3.76403930        329.39140883          0.00000000
     7  singlet       -779.45338047          0.14660678          3.98937292        310.78623953          0.11040056
     8  triplet       -779.43468055          0.16530670          4.49822333        275.62931343          0.00000000

Singlet  1: Largest CI coefficients:
  64  &  64 : closed :   0.994599

Triplet  2: Largest CI coefficients:
  63  &  64 :  open  :  -0.698465
  64  &  63 :  open  :   0.698465

Triplet  3: Largest CI coefficients:
  62  &  64 :  open  :   0.680984
  64  &  62 :  open  :  -0.680984
  62  &  63 :  open  :  -0.156748
  63  &  62 :  open  :   0.156748

Singlet  4: Largest CI coefficients:
  62  &  64 :  open  :   0.677922
  64  &  62 :  open  :   0.677922
  62  &  63 :  open  :  -0.165797
  63  &  62 :  open  :  -0.165797

Singlet  5: Largest CI coefficients:
  63  &  64 :  open  :   0.693688
  64  &  63 :  open  :   0.693688

Triplet  6: Largest CI coefficients:
  61  &  64 :  open  :  -0.691066
  64  &  61 :  open  :   0.691066

Singlet  7: Largest CI coefficients:
  61  &  64 :  open  :   0.686046
  64  &  61 :  open  :   0.686046
  61  &  63 :  open  :  -0.110660
  63  &  61 :  open  :  -0.110660

Triplet  8: Largest CI coefficients:
  60  &  64 :  open  :  -0.698050
  64  &  60 :  open  :   0.698050

Singlet state dipole moments:

  Root       Dx         Dy         Dz         |D|  (Debye)
------------------------------------------------------------
     1   -16.3860    -1.5670     0.5066    16.4685
     2    -5.5838     1.8232    -1.5662     6.0792
     3   -16.2104    -2.3373     0.3041    16.3809
     4     3.9975    -3.7080     1.4674     5.6464

Triplet state dipole moments:

  Root       Dx         Dy         Dz         |D|  (Debye)
------------------------------------------------------------
     1   -15.7494    -1.9409     0.0580    15.8687
     2    -5.4429     1.8103    -1.5701     5.9470
     3     3.7351    -3.4555     1.2834     5.2477
     4     8.8543    -5.8988     2.6693    10.9690

Transition dipole moments between singlet states:

    Transition       Tx         Ty         Tz         |T| (a.u.)
------------------------------------------------------------------
     1 ->    2    -0.0095     0.0168     0.0261     0.0325
     1 ->    3     3.3920    -0.3972    -0.0719     3.4160
     1 ->    4    -0.8375     0.5803    -0.3022     1.0628
     2 ->    3     0.0135    -0.1230     0.0796     0.1471
     2 ->    4    -0.2234     0.1075    -0.0919     0.2644
     3 ->    4    -0.2225     0.2282    -0.1030     0.3349

Transition dipole moments between triplet states:

    Transition       Tx         Ty         Tz         |T| (a.u.)
------------------------------------------------------------------
     1 ->    2     0.0297     0.0983    -0.0771     0.1284
     1 ->    3     0.8342     0.3851    -0.1914     0.9386
     1 ->    4    -0.3896     0.1750    -0.0966     0.4379
     2 ->    3     0.2242    -0.1303     0.1023     0.2788
     2 ->    4    -0.0706    -0.0088     0.0019     0.0711
     3 ->    4    -0.3076    -0.1190     0.0902     0.3419

Magnetic transition dipole moments and rotational strengths:

 Transition      Lx         Ly         Lz       R(len)     R(vel) (a.u.)
------------------------------------------------------------------------
 1 ->    2    -0.0430    -0.3571     0.2564    -0.0011    -0.4717
 1 ->    3    -0.3195     0.0459    -0.7000     1.0516     4.0306
 1 ->    4     0.0127    -0.0352     0.0117     0.0346     0.0851

Electric transition quadrupole moments (Cartesian):

 Transition      Qxy        Qxz        Qyz        Qxx        Qyy        Qzz       norm (a.u.)
----------------------------------------------------------------------------------------------
 1 ->    2    -0.1880    -0.1392     0.0239     1.0022     0.0234    -0.0372     1.0303
 1 ->    3     3.1989    -0.7622    -0.2633   -14.7686    -0.1255     0.0910    15.1334
 1 ->    4     2.8810    -1.3685    -0.5698   -12.2557     0.5674     0.2463    12.6919


|FINAL Target State Energy: -779.599987249347 a.u.
 Energy calculation finished, energy: -7.795017710E+02

Converting Cartesians to HDLC
 Wolfe conditions fulfilled, increasing trust radius
Testing convergence  in cycle    3
    Energy  1.1711E-02 Target: 5.0000E-04 converged?   no
  Max step  5.9778E-02 Target: 4.0000E-03 converged?   no
  RMS step  2.1082E-02 Target: 2.6667E-03 converged?   no
  Max grad  2.3361E-02 Target: 1.0000E-03 converged?   no
  RMS grad  7.6711E-03 Target: 6.6667E-04 converged?   no
 Predicted step length 2.1606E-01
 Trust radius          4.0000E-01

Converting HDLC to Cartesians
 in gcp call
 n=          32
 coors(1) =   -9.49871287169008        2.01347128370671     
 -9.966728024833821E-002
 coors(2) =   -7.32576560801619        3.34429556465994     
  0.209680614512253     
 elements:            7           6
 gcp_e =    1.00000000000000     
 echo:  F
 pbc:  F
 method =pbeh3c              
RMSD coordinate change for step 3 is  1.005e-01
DFTD Energy:    -0.0208422 hartree
gCP Energy:     0.0554953 hartree
| Total AOs: 316    Total MOs: 298
Setting up the DFT grid...
| time to set the grid = 0.06 s
DFT grid points: 367698 (11490 points/atom)

                      *** Start SCF Iterations ***

 Iter     DIIS Error       Energy change      Electrons        XC Energy           Energy        Time(s)
----------------------------------------------------------------------------------------------------------
Initial temperature is 0.250000
| Skip purify step
|    1     0.0360799387    -772.1589873036   125.9752107467   -63.8895388700    -772.1589873036     1.41  
|    2     0.0055434278      -0.0018417542   126.0000058558   -63.9232047814    -772.1608290578     1.33  
|    3     0.0098705938      +0.0009332717   126.0000061668   -63.8902840132    -772.1598957861     1.30  
|    4     0.0018506125      -0.0021314514   126.0000059166   -63.9062106842    -772.1620272375     1.28  
|    5     0.0012247181      -0.0000892972   126.0000059266   -63.9087649572    -772.1621165347     1.24  
|    6     0.0003647939      -0.0000380317   126.0000059269   -63.9082504435    -772.1621545664     1.23  
|    7     0.0001177104      -0.0000047145   126.0000059203   -63.9077442646    -772.1621592810     1.19  
|    8     0.0000337310      -0.0000004947   126.0000059196   -63.9078250834    -772.1621597756     1.17  
----------------------------------------------------------------------------------------------------------
FINAL ENERGY: -772.1621597756 a.u.
Fractional Occupation Entropy: 0.0000000000
Mermin Free Energy:            -772.1621597756
DISPERSION CONTRIBUTION TO ENERGY: -0.0208421795 a.u.
GCP BSSE CORRECTION: 0.0554953259 a.u.
HOMO-LUMO GAP: 2.917 eV
CENTER OF MASS: {-0.009642, -0.042110, -0.035013} ANGS
DIPOLE MOMENT: {-8.563555, -2.630822, 1.437139} (|D| = 9.073096) DEBYE

Running Mulliken population analysis...


  Restricted hh-TDA Parameters
--------------------------------------------
Number of occupied orbitals:            64
Number of virtual orbitals:            234
Number of molecular orbitals:          298
Number of basis functions:             316
Multiplicity of target state:      singlet

 Generating 2nd functional diffs
Reference energy:             -779.4975837979
Number of electrons:           128.0000060137
XC energy:                     -65.2230836823

      Davidson Diagonalization Parameters
-----------------------------------------------
Number of roots to find:                    4
Number of guess vectors:                   15
Maximum subspace size:                    300
Number of vectors to save:                  4
Collapse vectors per root:                  2
Number of CSFs:                          2080
Maximum Davidson iterations:              500
Residual convergence:                 1.0e-06
Orthogonality tolerance:              1.0e-12
Use incremental sigma vectors:             No

Davidson memory usage:  12.89 MB

Guess Vectors:
  64 &  64 : closed :    -0.185128
  64 &  63 :  open  :    -0.087485
  64 &  62 :  open  :    -0.085830
  64 &  61 :  open  :    -0.010149
  64 &  59 :  open  :     0.001333
  63 &  63 : closed :     0.010157
  63 &  62 :  open  :     0.011812
  62 &  62 : closed :     0.013467
  64 &  60 :  open  :     0.023821
  64 &  58 :  open  :     0.029139
  64 &  57 :  open  :     0.053007
  64 &  56 :  open  :     0.085858
  63 &  61 :  open  :     0.087493
  62 &  61 :  open  :     0.089148
  64 &  55 :  open  :     0.091698

  Root           Eigenvalue       Energy Change        Residual
-------------------------------------------------------------------
Iteration:    0   Subspace Size:   15
Root: 1:        -0.09207650        -0.09207650         0.03719623  
Root: 2:        -0.00497962        -0.00497962         0.03059867  
Root: 3:         0.03465385         0.03465385         0.04546162  
Root: 4:         0.05150026         0.05150026         0.03683345  

Iteration:    1   Subspace Size:   19
Root: 1:        -0.09434292        -0.00226642         0.00443280  
Root: 2:        -0.00759032        -0.00261069         0.00730834  
Root: 3:         0.03027133        -0.00438252         0.00969799  
Root: 4:         0.04734134        -0.00415892         0.00991248  

Iteration:    2   Subspace Size:   23
Root: 1:        -0.09438276        -0.00003984         0.00080547  
Root: 2:        -0.00772134        -0.00013102         0.00168479  
Root: 3:         0.03005817        -0.00021316         0.00221014  
Root: 4:         0.04709995        -0.00024140         0.00380730  

Iteration:    3   Subspace Size:   27
Root: 1:        -0.09438391        -0.00000115         0.00013515  
Root: 2:        -0.00772755        -0.00000622         0.00040140  
Root: 3:         0.03004862        -0.00000954         0.00051063  
Root: 4:         0.04705912        -0.00004082         0.00090496  

Iteration:    4   Subspace Size:   31
Root: 1:        -0.09438394        -0.00000003         0.00001579  
Root: 2:        -0.00772791        -0.00000036         0.00006130  
Root: 3:         0.03004811        -0.00000052         0.00009220  
Root: 4:         0.04705711        -0.00000201         0.00018328  

Iteration:    5   Subspace Size:   35
Root: 1:        -0.09438394        -0.00000000         0.00000211  
Root: 2:        -0.00772792        -0.00000001         0.00000933  
Root: 3:         0.03004809        -0.00000002         0.00001910  
Root: 4:         0.04705702        -0.00000009         0.00004272  

Iteration:    6   Subspace Size:   39
Root: 1:        -0.09438394        -0.00000000         0.00000027  Converged
Root: 2:        -0.00772792        -0.00000000         0.00000154  
Root: 3:         0.03004809        -0.00000000         0.00000385  
Root: 4:         0.04705702        -0.00000000         0.00000851  

Iteration:    7   Subspace Size:   42
Root: 1:        -0.09438394        -0.00000000         0.00000025  Converged
Root: 2:        -0.00772792        -0.00000000         0.00000024  Converged
Root: 3:         0.03004809        -0.00000000         0.00000073  Converged
Root: 4:         0.04705702        -0.00000000         0.00000174  

Iteration:    8   Subspace Size:   43
Root: 1:        -0.09438394        -0.00000000         0.00000024  Converged
Root: 2:        -0.00772792        -0.00000000         0.00000024  Converged
Root: 3:         0.03004809        -0.00000000         0.00000056  Converged
Root: 4:         0.04705702        -0.00000000         0.00000031  Converged

Davidson converged in 8 iterations
43 sigma vectors were formed

      Davidson Diagonalization Parameters
-----------------------------------------------
Number of roots to find:                    4
Number of guess vectors:                   15
Maximum subspace size:                    300
Number of vectors to save:                  4
Collapse vectors per root:                  2
Number of CSFs:                          2016
Maximum Davidson iterations:              500
Residual convergence:                 1.0e-06
Orthogonality tolerance:              1.0e-12
Use incremental sigma vectors:             No

Davidson memory usage:  12.58 MB

Guess Vectors:
  64 &  63 :  open  :    -0.087485
  64 &  62 :  open  :    -0.085830
  64 &  61 :  open  :    -0.010149
  64 &  59 :  open  :     0.001333
  63 &  62 :  open  :     0.011812
  64 &  60 :  open  :     0.023821
  64 &  58 :  open  :     0.029139
  64 &  57 :  open  :     0.053007
  64 &  56 :  open  :     0.085858
  63 &  61 :  open  :     0.087493
  62 &  61 :  open  :     0.089148
  64 &  55 :  open  :     0.091698
  63 &  59 :  open  :     0.098976
  62 &  59 :  open  :     0.100631
  63 &  60 :  open  :     0.121464

  Root           Eigenvalue       Energy Change        Residual
-------------------------------------------------------------------
Iteration:    0   Subspace Size:   15
Root: 1:        -0.01037671        -0.01037671         0.02527405  
Root: 2:        -0.00433905        -0.00433905         0.02409197  
Root: 3:         0.04201638         0.04201638         0.02140678  
Root: 4:         0.06942765         0.06942765         0.02154309  

Iteration:    1   Subspace Size:   19
Root: 1:        -0.01216955        -0.00179284         0.00491331  
Root: 2:        -0.00605276        -0.00171372         0.00417822  
Root: 3:         0.04037209        -0.00164429         0.00444757  
Root: 4:         0.06779778        -0.00162987         0.00615164  

Iteration:    2   Subspace Size:   23
Root: 1:        -0.01223278        -0.00006323         0.00063959  
Root: 2:        -0.00610004        -0.00004728         0.00065339  
Root: 3:         0.04030877        -0.00006333         0.00072570  
Root: 4:         0.06766840        -0.00012938         0.00095196  

Iteration:    3   Subspace Size:   27
Root: 1:        -0.01223381        -0.00000102         0.00008652  
Root: 2:        -0.00610109        -0.00000105         0.00010376  
Root: 3:         0.04030727        -0.00000150         0.00014499  
Root: 4:         0.06766501        -0.00000339         0.00026212  

Iteration:    4   Subspace Size:   31
Root: 1:        -0.01223382        -0.00000002         0.00001263  
Root: 2:        -0.00610111        -0.00000002         0.00001722  
Root: 3:         0.04030721        -0.00000006         0.00002906  
Root: 4:         0.06766479        -0.00000022         0.00003739  

Iteration:    5   Subspace Size:   35
Root: 1:        -0.01223382        -0.00000000         0.00000185  
Root: 2:        -0.00610111        -0.00000000         0.00000356  
Root: 3:         0.04030721        -0.00000000         0.00000627  
Root: 4:         0.06766479        -0.00000000         0.00000628  

Iteration:    6   Subspace Size:   39
Root: 1:        -0.01223382        -0.00000000         0.00000026  Converged
Root: 2:        -0.00610111        -0.00000000         0.00000047  Converged
Root: 3:         0.04030721        -0.00000000         0.00000106  
Root: 4:         0.06766479        -0.00000000         0.00000138  

Iteration:    7   Subspace Size:   41
Root: 1:        -0.01223382        -0.00000000         0.00000025  Converged
Root: 2:        -0.00610111        -0.00000000         0.00000043  Converged
Root: 3:         0.04030721        -0.00000000         0.00000015  Converged
Root: 4:         0.06766479        -0.00000000         0.00000025  Converged

 in gcp call
 n=          32
 coors(1) =   -9.49871287169008        2.01347128370671     
 -9.966728024833821E-002
 coors(2) =   -7.32576560801619        3.34429556465994     
  0.209680614512253     
 elements:            7           6
 gcp_e =   0.000000000000000E+000
 echo:  F
 pbc:  F
 method =pbeh3c              
Davidson converged in 7 iterations
41 sigma vectors were formed

Building Xtilde...

Building Z-vector RHS...

 Generating 2nd functional diffs
Solving CPSCF equations
Using DIIS solver

 Iter         Residual      
------  --------------------
    1      4.623215098589
    2      9.099906335916
    3      1.124498018739
    4      0.157694496941
    5      0.024762243534
    6      0.014746995901
    7      0.007143100172
    8      0.002709032449
    9      0.000577066260
   10      0.000168893500
   11      0.000059135346
   12      0.000032278376
   13      0.000009724842
   14      0.000005516977
   15      0.000002536191
   16      0.000001249730
   17      0.000000347504

CPSCF converged

Building X...

Computing grad Generating 2nd functional diffs
 Generating 2nd functional diffs
  Root   Mult.   Total Energy (a.u.)   Ex. Energy (a.u.)     Ex. Energy (eV)     Ex. Energy (nm)        Osc. (a.u.)  
-------------------------------------------------------------------------------------------------------------------
     1  singlet       -779.59196774
     2  triplet       -779.50981762          0.08215012          2.23541808        554.63549178          0.00000000
     3  singlet       -779.50531171          0.08665602          2.35802999        525.79577487          0.00533542
     4  triplet       -779.50368491          0.08828283          2.40229756        516.10684152          0.00000000
     5  singlet       -779.46753571          0.12443203          3.38596719        366.17076836          1.00049284
     6  triplet       -779.45727659          0.13469115          3.66513194        338.28037512          0.00000000
     7  singlet       -779.45052678          0.14144096          3.84880369        322.13703475          0.19888410
     8  triplet       -779.42991901          0.16204873          4.40956953        281.17080299          0.00000000

Singlet  1: Largest CI coefficients:
  64  &  64 : closed :   0.993566

Triplet  2: Largest CI coefficients:
  63  &  64 :  open  :   0.655196
  64  &  63 :  open  :  -0.655196
  62  &  64 :  open  :   0.229253
  64  &  62 :  open  :  -0.229253
  62  &  63 :  open  :   0.112925
  63  &  62 :  open  :  -0.112925

Singlet  3: Largest CI coefficients:
  62  &  64 :  open  :   0.588931
  64  &  62 :  open  :   0.588931
  63  &  64 :  open  :   0.338444
  64  &  63 :  open  :   0.338444
  63  &  63 : closed :   0.144329
  62  &  62 : closed :  -0.135138
  62  &  63 :  open  :   0.113940
  63  &  62 :  open  :   0.113940

Triplet  4: Largest CI coefficients:
  62  &  64 :  open  :  -0.644877
  64  &  62 :  open  :   0.644877
  63  &  64 :  open  :   0.245398
  64  &  63 :  open  :  -0.245398
  62  &  63 :  open  :  -0.125932
  63  &  62 :  open  :   0.125932

Singlet  5: Largest CI coefficients:
  63  &  64 :  open  :  -0.605715
  64  &  63 :  open  :  -0.605715
  62  &  64 :  open  :   0.342561
  64  &  62 :  open  :   0.342561

Triplet  6: Largest CI coefficients:
  61  &  64 :  open  :   0.691520
  64  &  61 :  open  :  -0.691520

Singlet  7: Largest CI coefficients:
  61  &  64 :  open  :  -0.685900
  64  &  61 :  open  :  -0.685900

Triplet  8: Largest CI coefficients:
  60  &  64 :  open  :  -0.698466
  64  &  60 :  open  :   0.698466

Singlet state dipole moments:

  Root       Dx         Dy         Dz         |D|  (Debye)
------------------------------------------------------------
     1   -16.5395    -1.5418     0.3262    16.6144
     2    -6.0985     1.7787    -1.4035     6.5057
     3   -16.2950    -1.8518     0.1453    16.4005
     4     3.3822    -4.0202     1.2249     5.3946

Triplet state dipole moments:

  Root       Dx         Dy         Dz         |D|  (Debye)
------------------------------------------------------------
     1   -10.6514     0.1423    -0.8385    10.6853
     2   -10.3665     0.1079    -0.6624    10.3882
     3     3.1735    -3.8449     1.1284     5.1116
     4     8.6295    -6.0289     2.1557    10.7454

Transition dipole moments between singlet states:

    Transition       Tx         Ty         Tz         |T| (a.u.)
------------------------------------------------------------------
     1 ->    2    -0.2951     0.0724     0.0027     0.3039
     1 ->    3     3.4569    -0.3226    -0.0812     3.4729
     1 ->    4    -1.2800     0.6428    -0.2400     1.4523
     2 ->    3     0.4121     0.0713    -0.0123     0.4184
     2 ->    4    -0.2842     0.0763    -0.0696     0.3024
     3 ->    4     0.8142     0.1904    -0.0662     0.8388

Transition dipole moments between triplet states:

    Transition       Tx         Ty         Tz         |T| (a.u.)
------------------------------------------------------------------
     1 ->    2    -1.8287    -0.6498     0.2577     1.9578
     1 ->    3     1.0839     0.1988    -0.0633     1.1038
     1 ->    4    -0.3198     0.1202    -0.0551     0.3460
     2 ->    3     0.7995     0.3044    -0.1570     0.8698
     2 ->    4    -0.1909     0.1079    -0.0458     0.2241
     3 ->    4    -0.2997    -0.1429     0.1033     0.3477

Magnetic transition dipole moments and rotational strengths:

 Transition      Lx         Ly         Lz       R(len)     R(vel) (a.u.)
------------------------------------------------------------------------
 1 ->    2     0.0020    -0.3668     0.2994     0.0263    -0.0964
 1 ->    3    -0.2590    -0.0336    -0.6907     0.8285     2.7074
 1 ->    4     0.0714     0.0061     0.1625     0.1265     0.3129

Electric transition quadrupole moments (Cartesian):

 Transition      Qxy        Qxz        Qyz        Qxx        Qyy        Qzz       norm (a.u.)
----------------------------------------------------------------------------------------------
 1 ->    2    -0.3452    -0.1019     0.0044     2.4063     0.0233    -0.0307     2.4334
 1 ->    3     3.8467    -0.9928    -0.3521   -16.3117    -0.0592     0.1255    16.7927
 1 ->    4     2.0280    -0.8577    -0.4506    -8.1713     0.6366     0.1191     8.4995


|FINAL Target State Energy: -779.591967737782 a.u.
 Energy calculation finished, energy: -7.795053117E+02

Converting Cartesians to HDLC
 Wolfe conditions fulfilled, increasing trust radius
Testing convergence  in cycle    4
    Energy  3.5407E-03 Target: 5.0000E-04 converged?   no
  Max step  6.9764E-02 Target: 4.0000E-03 converged?   no
  RMS step  2.2775E-02 Target: 2.6667E-03 converged?   no
  Max grad  2.7187E-02 Target: 1.0000E-03 converged?   no
  RMS grad  1.0037E-02 Target: 6.6667E-04 converged?   no
 Predicted step length 6.8015E-02
 Trust radius          5.0000E-01

Converting HDLC to Cartesians
 in gcp call
 n=          32
 coors(1) =   -9.56141096052840        2.01201853525088     
 -0.104227212357500     
 coors(2) =   -7.40740640119399        3.36885955816110     
  0.202408250252454     
 elements:            7           6
 gcp_e =    1.00000000000000     
 echo:  F
 pbc:  F
 method =pbeh3c              
RMSD coordinate change for step 4 is  4.537e-02
DFTD Energy:    -0.0207848 hartree
gCP Energy:     0.0548685 hartree
| Total AOs: 316    Total MOs: 298
Setting up the DFT grid...
| time to set the grid = 0.06 s
DFT grid points: 367812 (11494 points/atom)

                      *** Start SCF Iterations ***

 Iter     DIIS Error       Energy change      Electrons        XC Energy           Energy        Time(s)
----------------------------------------------------------------------------------------------------------
Initial temperature is 0.250000
| Skip purify step
|    1     0.0126635609    -772.1236039895   125.9790122894   -63.8781845523    -772.1236039895     1.41  
|    2     0.0029518952      -0.0443948505   125.9999970324   -63.8821359773    -772.1679988400     1.29  
|    3     0.0052335334      +0.0004125129   125.9999970316   -63.8759739886    -772.1675863271     1.27  
|    4     0.0009253530      -0.0006662475   125.9999970480   -63.8783891255    -772.1682525746     1.26  
|    5     0.0002787162      -0.0000292386   125.9999970669   -63.8791193113    -772.1682818132     1.22  
|    6     0.0001491373      -0.0000042941   125.9999970640   -63.8794950855    -772.1682861073     1.20  
|    7     0.0000389139      -0.0000006687   125.9999970686   -63.8792366809    -772.1682867760     1.18  
----------------------------------------------------------------------------------------------------------
FINAL ENERGY: -772.1682867760 a.u.
Fractional Occupation Entropy: 0.0000000000
Mermin Free Energy:            -772.1682867760
DISPERSION CONTRIBUTION TO ENERGY: -0.0207847974 a.u.
GCP BSSE CORRECTION: 0.0548684546 a.u.
HOMO-LUMO GAP: 2.954 eV
CENTER OF MASS: {-0.006925, -0.036417, -0.033393} ANGS
DIPOLE MOMENT: {-8.495080, -2.767450, 1.423834} (|D| = 9.047236) DEBYE

Running Mulliken population analysis...


  Restricted hh-TDA Parameters
--------------------------------------------
Number of occupied orbitals:            64
Number of virtual orbitals:            234
Number of molecular orbitals:          298
Number of basis functions:             316
Multiplicity of target state:      singlet

 Generating 2nd functional diffs
Reference energy:             -779.5043370248
Number of electrons:           127.9999970216
XC energy:                     -65.1938944884

      Davidson Diagonalization Parameters
-----------------------------------------------
Number of roots to find:                    4
Number of guess vectors:                   15
Maximum subspace size:                    300
Number of vectors to save:                  4
Collapse vectors per root:                  2
Number of CSFs:                          2080
Maximum Davidson iterations:              500
Residual convergence:                 1.0e-06
Orthogonality tolerance:              1.0e-12
Use incremental sigma vectors:             No

Davidson memory usage:  12.89 MB

Guess Vectors:
  64 &  64 : closed :    -0.184759
  64 &  63 :  open  :    -0.085718
  64 &  62 :  open  :    -0.083380
  64 &  61 :  open  :    -0.008204
  64 &  59 :  open  :     0.000112
  63 &  63 : closed :     0.013324
  63 &  62 :  open  :     0.015661
  62 &  62 : closed :     0.017998
  64 &  60 :  open  :     0.025492
  64 &  58 :  open  :     0.031488
  64 &  57 :  open  :     0.052204
  64 &  56 :  open  :     0.087640
  64 &  55 :  open  :     0.090118
  63 &  61 :  open  :     0.090837
  62 &  61 :  open  :     0.093174

  Root           Eigenvalue       Energy Change        Residual
-------------------------------------------------------------------
Iteration:    0   Subspace Size:   15
Root: 1:        -0.09245823        -0.09245823         0.03696669  
Root: 2:        -0.00234771        -0.00234771         0.03021355  
Root: 3:         0.03502964         0.03502964         0.04471733  
Root: 4:         0.05397536         0.05397536         0.03675419  

Iteration:    1   Subspace Size:   19
Root: 1:        -0.09468080        -0.00222257         0.00448428  
Root: 2:        -0.00486684        -0.00251912         0.00739833  
Root: 3:         0.03079973        -0.00422992         0.00919357  
Root: 4:         0.04984631        -0.00412904         0.00984324  

Iteration:    2   Subspace Size:   23
Root: 1:        -0.09472182        -0.00004102         0.00080054  
Root: 2:        -0.00500297        -0.00013613         0.00172834  
Root: 3:         0.03061353        -0.00018619         0.00218263  
Root: 4:         0.04961301        -0.00023330         0.00393064  

Iteration:    3   Subspace Size:   27
Root: 1:        -0.09472297        -0.00000115         0.00013162  
Root: 2:        -0.00500957        -0.00000661         0.00041281  
Root: 3:         0.03060422        -0.00000931         0.00053791  
Root: 4:         0.04956922        -0.00004379         0.00093045  

Iteration:    4   Subspace Size:   31
Root: 1:        -0.09472300        -0.00000003         0.00001540  
Root: 2:        -0.00500996        -0.00000039         0.00006196  
Root: 3:         0.03060364        -0.00000058         0.00009799  
Root: 4:         0.04956711        -0.00000211         0.00018519  

Iteration:    5   Subspace Size:   35
Root: 1:        -0.09472300        -0.00000000         0.00000205  
Root: 2:        -0.00500997        -0.00000001         0.00000940  
Root: 3:         0.03060362        -0.00000002         0.00001996  
Root: 4:         0.04956702        -0.00000009         0.00004242  

Iteration:    6   Subspace Size:   39
Root: 1:        -0.09472300        -0.00000000         0.00000026  Converged
Root: 2:        -0.00500997        -0.00000000         0.00000155  
Root: 3:         0.03060362        -0.00000000         0.00000382  
Root: 4:         0.04956701        -0.00000000         0.00000864  

Iteration:    7   Subspace Size:   42
Root: 1:        -0.09472300        -0.00000000         0.00000025  Converged
Root: 2:        -0.00500997        -0.00000000         0.00000023  Converged
Root: 3:         0.03060362        -0.00000000         0.00000071  Converged
Root: 4:         0.04956701        -0.00000000         0.00000166  

Iteration:    8   Subspace Size:   43
Root: 1:        -0.09472300        -0.00000000         0.00000024  Converged
Root: 2:        -0.00500997         0.00000000         0.00000023  Converged
Root: 3:         0.03060362        -0.00000000         0.00000056  Converged
Root: 4:         0.04956701        -0.00000000         0.00000028  Converged

Davidson converged in 8 iterations
43 sigma vectors were formed

      Davidson Diagonalization Parameters
-----------------------------------------------
Number of roots to find:                    4
Number of guess vectors:                   15
Maximum subspace size:                    300
Number of vectors to save:                  4
Collapse vectors per root:                  2
Number of CSFs:                          2016
Maximum Davidson iterations:              500
Residual convergence:                 1.0e-06
Orthogonality tolerance:              1.0e-12
Use incremental sigma vectors:             No

Davidson memory usage:  12.58 MB

Guess Vectors:
  64 &  63 :  open  :    -0.085718
  64 &  62 :  open  :    -0.083380
  64 &  61 :  open  :    -0.008204
  64 &  59 :  open  :     0.000112
  63 &  62 :  open  :     0.015661
  64 &  60 :  open  :     0.025492
  64 &  58 :  open  :     0.031488
  64 &  57 :  open  :     0.052204
  64 &  56 :  open  :     0.087640
  64 &  55 :  open  :     0.090118
  63 &  61 :  open  :     0.090837
  62 &  61 :  open  :     0.093174
  63 &  59 :  open  :     0.099153
  62 &  59 :  open  :     0.101490
  63 &  60 :  open  :     0.124533

  Root           Eigenvalue       Energy Change        Residual
-------------------------------------------------------------------
Iteration:    0   Subspace Size:   15
Root: 1:        -0.00873890        -0.00873890         0.02454868  
Root: 2:        -0.00220015        -0.00220015         0.02409520  
Root: 3:         0.04414429         0.04414429         0.02131803  
Root: 4:         0.07081541         0.07081541         0.02134223  

Iteration:    1   Subspace Size:   19
Root: 1:        -0.01040656        -0.00166766         0.00460734  
Root: 2:        -0.00391771        -0.00171756         0.00425318  
Root: 3:         0.04251067        -0.00163362         0.00437596  
Root: 4:         0.06922602        -0.00158940         0.00601667  

Iteration:    2   Subspace Size:   23
Root: 1:        -0.01046249        -0.00005594         0.00059948  
Root: 2:        -0.00396636        -0.00004865         0.00066303  
Root: 3:         0.04244996        -0.00006071         0.00065939  
Root: 4:         0.06910385        -0.00012217         0.00084819  

Iteration:    3   Subspace Size:   27
Root: 1:        -0.01046342        -0.00000093         0.00008656  
Root: 2:        -0.00396747        -0.00000110         0.00010170  
Root: 3:         0.04244873        -0.00000123         0.00013138  
Root: 4:         0.06910126        -0.00000259         0.00022886  

Iteration:    4   Subspace Size:   31
Root: 1:        -0.01046344        -0.00000002         0.00001422  
Root: 2:        -0.00396749        -0.00000002         0.00001413  
Root: 3:         0.04244867        -0.00000005         0.00002523  
Root: 4:         0.06910109        -0.00000017         0.00003518  

Iteration:    5   Subspace Size:   35
Root: 1:        -0.01046344        -0.00000000         0.00000246  
Root: 2:        -0.00396749        -0.00000000         0.00000262  
Root: 3:         0.04244867        -0.00000000         0.00000580  
Root: 4:         0.06910108        -0.00000000         0.00000581  

Iteration:    6   Subspace Size:   39
Root: 1:        -0.01046344        -0.00000000         0.00000035  Converged
Root: 2:        -0.00396749        -0.00000000         0.00000034  Converged
Root: 3:         0.04244867        -0.00000000         0.00000095  Converged
Root: 4:         0.06910108        -0.00000000         0.00000122  

Iteration:    7   Subspace Size:   40
Root: 1:        -0.01046344        -0.00000000         0.00000035  Converged
Root: 2:        -0.00396749        -0.00000000         0.00000034  Converged
Root: 3:         0.04244867        -0.00000000         0.00000085  Converged
Root: 4:         0.06910108        -0.00000000         0.00000022  Converged

 in gcp call
 n=          32
 coors(1) =   -9.56141096052840        2.01201853525088     
 -0.104227212357500     
 coors(2) =   -7.40740640119399        3.36885955816110     
  0.202408250252454     
 elements:            7           6
 gcp_e =   0.000000000000000E+000
 echo:  F
 pbc:  F
 method =pbeh3c              
Davidson converged in 7 iterations
40 sigma vectors were formed

Building Xtilde...

Building Z-vector RHS...

 Generating 2nd functional diffs
Solving CPSCF equations
Using DIIS solver

 Iter         Residual      
------  --------------------
    1      4.723550673595
    2      9.556166498638
    3      1.201547720155
    4      0.166647435498
    5      0.025294840542
    6      0.015203644866
    7      0.007458366001
    8      0.002894938696
    9      0.000613673797
   10      0.000176411256
   11      0.000063661807
   12      0.000035182461
   13      0.000011028713
   14      0.000006093388
   15      0.000002826255
   16      0.000001381276
   17      0.000000396511

CPSCF converged

Building X...

Computing grad Generating 2nd functional diffs
 Generating 2nd functional diffs
  Root   Mult.   Total Energy (a.u.)   Ex. Energy (a.u.)     Ex. Energy (eV)     Ex. Energy (nm)        Osc. (a.u.)  
-------------------------------------------------------------------------------------------------------------------
     1  singlet       -779.59906002
     2  triplet       -779.51480046          0.08425956          2.29281889        540.75017108          0.00000000
     3  singlet       -779.50934699          0.08971303          2.44121536        507.87907849          0.00686809
     4  triplet       -779.50830451          0.09075551          2.46958271        502.04522485          0.00000000
     5  singlet       -779.47373340          0.12532662          3.41031031        363.55700604          1.01886352
     6  triplet       -779.46188835          0.13717167          3.73263047        332.16312660          0.00000000
     7  singlet       -779.45477001          0.14429001          3.92633032        315.77633681          0.19528153
     8  triplet       -779.43523594          0.16382408          4.45787937        278.12376774          0.00000000

Singlet  1: Largest CI coefficients:
  64  &  64 : closed :   0.993888

Triplet  2: Largest CI coefficients:
  63  &  64 :  open  :   0.675571
  64  &  63 :  open  :  -0.675571
  62  &  64 :  open  :   0.170080
  64  &  62 :  open  :  -0.170080

Singlet  3: Largest CI coefficients:
  62  &  64 :  open  :  -0.596994
  64  &  62 :  open  :  -0.596994
  63  &  64 :  open  :  -0.325509
  64  &  63 :  open  :  -0.325509
  63  &  63 : closed :  -0.135463
  62  &  62 : closed :   0.126190
  62  &  63 :  open  :  -0.120281
  63  &  62 :  open  :  -0.120281

Triplet  4: Largest CI coefficients:
  62  &  64 :  open  :   0.663323
  64  &  62 :  open  :  -0.663323
  63  &  64 :  open  :  -0.184327
  64  &  63 :  open  :   0.184327
  62  &  63 :  open  :   0.136798
  63  &  62 :  open  :  -0.136798

Singlet  5: Largest CI coefficients:
  63  &  64 :  open  :  -0.613677
  64  &  63 :  open  :  -0.613677
  62  &  64 :  open  :   0.329192
  64  &  62 :  open  :   0.329192

Triplet  6: Largest CI coefficients:
  61  &  64 :  open  :   0.692425
  64  &  61 :  open  :  -0.692425

Singlet  7: Largest CI coefficients:
  61  &  64 :  open  :  -0.686490
  64  &  61 :  open  :  -0.686490

Triplet  8: Largest CI coefficients:
  60  &  64 :  open  :  -0.699171
  64  &  60 :  open  :   0.699171

Singlet state dipole moments:

  Root       Dx         Dy         Dz         |D|  (Debye)
------------------------------------------------------------
     1   -16.5545    -1.5206     0.3668    16.6282
     2    -6.0338     1.8595    -1.3815     6.4632
     3   -16.3005    -1.8968     0.1960    16.4116
     4     3.4784    -4.0209     1.1907     5.4483

Triplet state dipole moments:

  Root       Dx         Dy         Dz         |D|  (Debye)
------------------------------------------------------------
     1   -11.7451    -0.2358    -0.6404    11.7650
     2    -9.1920     0.5435    -0.7862     9.2415
     3     3.1824    -3.8311     1.0904     5.0984
     4     8.7998    -6.1497     2.1283    10.9447

Transition dipole moments between singlet states:

    Transition       Tx         Ty         Tz         |T| (a.u.)
------------------------------------------------------------------
     1 ->    2     0.3308    -0.0736    -0.0034     0.3389
     1 ->    3     3.4759    -0.3274    -0.0757     3.4921
     1 ->    4    -1.2342     0.6667    -0.2496     1.4248
     2 ->    3    -0.4570    -0.0827     0.0161     0.4647
     2 ->    4     0.2563    -0.0644     0.0605     0.2711
     3 ->    4     0.6331     0.2206    -0.0802     0.6752

Transition dipole moments between triplet states:

    Transition       Tx         Ty         Tz         |T| (a.u.)
------------------------------------------------------------------
     1 ->    2     1.7769     0.6538    -0.2647     1.9118
     1 ->    3     1.1245     0.2614    -0.0943     1.1583
     1 ->    4    -0.3413     0.1318    -0.0577     0.3704
     2 ->    3    -0.6503    -0.2859     0.1477     0.7256
     2 ->    4     0.1585    -0.0884     0.0354     0.1849
     3 ->    4    -0.2729    -0.1485     0.1059     0.3282

Magnetic transition dipole moments and rotational strengths:

 Transition      Lx         Ly         Lz       R(len)     R(vel) (a.u.)
------------------------------------------------------------------------
 1 ->    2    -0.0184     0.3617    -0.3000     0.0317    -0.2476
 1 ->    3    -0.2565    -0.0457    -0.6810     0.8250     2.6573
 1 ->    4     0.0700    -0.0062     0.1039     0.1164     0.2758

Electric transition quadrupole moments (Cartesian):

 Transition      Qxy        Qxz        Qyz        Qxx        Qyy        Qzz       norm (a.u.)
----------------------------------------------------------------------------------------------
 1 ->    2     0.3718     0.0952    -0.0022    -2.4860    -0.0202     0.0218     2.5156
 1 ->    3     3.8595    -0.9503    -0.3493   -16.3118    -0.0445     0.1239    16.7932
 1 ->    4     2.3645    -0.9234    -0.4620    -8.9873     0.6460     0.1156     9.3733


|FINAL Target State Energy: -779.599060023006 a.u.
 Energy calculation finished, energy: -7.795093470E+02

Converting Cartesians to HDLC
 Wolfe conditions fulfilled, increasing trust radius
Testing convergence  in cycle    5
    Energy  4.0353E-03 Target: 5.0000E-04 converged?   no
  Max step  2.2861E-02 Target: 4.0000E-03 converged?   no
  RMS step  7.1694E-03 Target: 2.6667E-03 converged?   no
  Max grad  1.5849E-02 Target: 1.0000E-03 converged?   no
  RMS grad  6.0351E-03 Target: 6.6667E-04 converged?   no
 Predicted step length 1.1411E-01
 Trust radius          5.0000E-01

Converting HDLC to Cartesians
 in gcp call
 n=          32
 coors(1) =   -9.59763530987766        2.03211003105002     
 -0.138552431644431     
 coors(2) =   -7.45725438620287        3.40116712491954     
  0.162889658351186     
 elements:            7           6
 gcp_e =    1.00000000000000     
 echo:  F
 pbc:  F
 method =pbeh3c              
RMSD coordinate change for step 5 is  5.786e-02
DFTD Energy:    -0.0207505 hartree
gCP Energy:     0.0545292 hartree
| Total AOs: 316    Total MOs: 298
Setting up the DFT grid...
| time to set the grid = 0.06 s
DFT grid points: 367804 (11493 points/atom)

                      *** Start SCF Iterations ***

 Iter     DIIS Error       Energy change      Electrons        XC Energy           Energy        Time(s)
----------------------------------------------------------------------------------------------------------
Initial temperature is 0.250000
| Skip purify step
|    1     0.0217254249    -772.1055128016   125.9482813745   -63.8394928076    -772.1055128016     1.38  
|    2     0.0070190438      -0.0630937505   125.9999922514   -63.8676726146    -772.1686065522     1.29  
|    3     0.0143876777      +0.0033534597   125.9999921902   -63.8377240292    -772.1652530925     1.29  
|    4     0.0017393178      -0.0047017943   125.9999922664   -63.8491429777    -772.1699548869     1.27  
|    5     0.0005603241      -0.0001079422   125.9999922609   -63.8534913927    -772.1700628290     1.22  
|    6     0.0002969770      -0.0000110000   125.9999922644   -63.8534943484    -772.1700738290     1.18  
|    7     0.0000729831      -0.0000019792   125.9999922666   -63.8533981051    -772.1700758082     1.17  
|    8     0.0000246563      -0.0000002022   125.9999922675   -63.8532896115    -772.1700760104     1.14  
----------------------------------------------------------------------------------------------------------
FINAL ENERGY: -772.1700760104 a.u.
Fractional Occupation Entropy: 0.0000000000
Mermin Free Energy:            -772.1700760104
DISPERSION CONTRIBUTION TO ENERGY: -0.0207505182 a.u.
GCP BSSE CORRECTION: 0.0545291971 a.u.
HOMO-LUMO GAP: 2.919 eV
CENTER OF MASS: {-0.007246, -0.033279, -0.023110} ANGS
DIPOLE MOMENT: {-8.511436, -2.887110, 1.208389} (|D| = 9.068636) DEBYE

Running Mulliken population analysis...


  Restricted hh-TDA Parameters
--------------------------------------------
Number of occupied orbitals:            64
Number of virtual orbitals:            234
Number of molecular orbitals:          298
Number of basis functions:             316
Multiplicity of target state:      singlet

 Generating 2nd functional diffs
Reference energy:             -779.5056255857
Number of electrons:           127.9999921441
XC energy:                     -65.1674015433

      Davidson Diagonalization Parameters
-----------------------------------------------
Number of roots to find:                    4
Number of guess vectors:                   15
Maximum subspace size:                    300
Number of vectors to save:                  4
Collapse vectors per root:                  2
Number of CSFs:                          2080
Maximum Davidson iterations:              500
Residual convergence:                 1.0e-06
Orthogonality tolerance:              1.0e-12
Use incremental sigma vectors:             No

Davidson memory usage:  12.89 MB

Guess Vectors:
  64 &  64 : closed :    -0.185162
  64 &  63 :  open  :    -0.090077
  64 &  62 :  open  :    -0.081705
  64 &  61 :  open  :    -0.009154
  64 &  59 :  open  :    -0.001798
  63 &  63 : closed :     0.005007
  63 &  62 :  open  :     0.013379
  62 &  62 : closed :     0.021752
  64 &  60 :  open  :     0.026342
  64 &  58 :  open  :     0.031643
  64 &  57 :  open  :     0.052030
  64 &  56 :  open  :     0.081329
  64 &  55 :  open  :     0.084758
  63 &  61 :  open  :     0.085931
  63 &  59 :  open  :     0.093287

  Root           Eigenvalue       Energy Change        Residual
-------------------------------------------------------------------
Iteration:    0   Subspace Size:   15
Root: 1:        -0.09338973        -0.09338973         0.03603058  
Root: 2:        -0.00490766        -0.00490766         0.02874949  
Root: 3:         0.03601898         0.03601898         0.04544116  
Root: 4:         0.05581713         0.05581713         0.03980623  

Iteration:    1   Subspace Size:   19
Root: 1:        -0.09548637        -0.00209664         0.00416252  
Root: 2:        -0.00714670        -0.00223905         0.00692835  
Root: 3:         0.03151080        -0.00450819         0.01005600  
Root: 4:         0.05071241        -0.00510472         0.01192540  

Iteration:    2   Subspace Size:   23
Root: 1:        -0.09551818        -0.00003181         0.00073544  
Root: 2:        -0.00726592        -0.00011921         0.00145714  
Root: 3:         0.03128883        -0.00022197         0.00220324  
Root: 4:         0.05027486        -0.00043755         0.00382006  

Iteration:    3   Subspace Size:   27
Root: 1:        -0.09551912        -0.00000095         0.00010261  
Root: 2:        -0.00727110        -0.00000519         0.00036396  
Root: 3:         0.03127834        -0.00001049         0.00044055  
Root: 4:         0.05023231        -0.00004255         0.00101021  

Iteration:    4   Subspace Size:   31
Root: 1:        -0.09551914        -0.00000002         0.00001493  
Root: 2:        -0.00727140        -0.00000029         0.00006889  
Root: 3:         0.03127794        -0.00000040         0.00009018  
Root: 4:         0.05022981        -0.00000251         0.00022556  

Iteration:    5   Subspace Size:   35
Root: 1:        -0.09551914        -0.00000000         0.00000195  
Root: 2:        -0.00727141        -0.00000001         0.00001289  
Root: 3:         0.03127792        -0.00000002         0.00001759  
Root: 4:         0.05022967        -0.00000014         0.00004973  

Iteration:    6   Subspace Size:   39
Root: 1:        -0.09551914        -0.00000000         0.00000023  Converged
Root: 2:        -0.00727141        -0.00000000         0.00000237  
Root: 3:         0.03127792        -0.00000000         0.00000384  
Root: 4:         0.05022966        -0.00000001         0.00000928  

Iteration:    7   Subspace Size:   42
Root: 1:        -0.09551914        -0.00000000         0.00000021  Converged
Root: 2:        -0.00727141        -0.00000000         0.00000041  Converged
Root: 3:         0.03127792        -0.00000000         0.00000079  Converged
Root: 4:         0.05022966        -0.00000000         0.00000161  

Iteration:    8   Subspace Size:   43
Root: 1:        -0.09551914        -0.00000000         0.00000021  Converged
Root: 2:        -0.00727141        -0.00000000         0.00000041  Converged
Root: 3:         0.03127792        -0.00000000         0.00000070  Converged
Root: 4:         0.05022966        -0.00000000         0.00000027  Converged

Davidson converged in 8 iterations
43 sigma vectors were formed

      Davidson Diagonalization Parameters
-----------------------------------------------
Number of roots to find:                    4
Number of guess vectors:                   15
Maximum subspace size:                    300
Number of vectors to save:                  4
Collapse vectors per root:                  2
Number of CSFs:                          2016
Maximum Davidson iterations:              500
Residual convergence:                 1.0e-06
Orthogonality tolerance:              1.0e-12
Use incremental sigma vectors:             No

Davidson memory usage:  12.58 MB

Guess Vectors:
  64 &  63 :  open  :    -0.090077
  64 &  62 :  open  :    -0.081705
  64 &  61 :  open  :    -0.009154
  64 &  59 :  open  :    -0.001798
  63 &  62 :  open  :     0.013379
  64 &  60 :  open  :     0.026342
  64 &  58 :  open  :     0.031643
  64 &  57 :  open  :     0.052030
  64 &  56 :  open  :     0.081329
  64 &  55 :  open  :     0.084758
  63 &  61 :  open  :     0.085931
  63 &  59 :  open  :     0.093287
  62 &  61 :  open  :     0.094303
  62 &  59 :  open  :     0.101659
  63 &  60 :  open  :     0.121426

  Root           Eigenvalue       Energy Change        Residual
-------------------------------------------------------------------
Iteration:    0   Subspace Size:   15
Root: 1:        -0.01108243        -0.01108243         0.02402882  
Root: 2:        -0.00263954        -0.00263954         0.02233383  
Root: 3:         0.04441876         0.04441876         0.02140877  
Root: 4:         0.07152380         0.07152380         0.02150088  

Iteration:    1   Subspace Size:   19
Root: 1:        -0.01266757        -0.00158514         0.00435315  
Root: 2:        -0.00410522        -0.00146568         0.00387779  
Root: 3:         0.04276753        -0.00165123         0.00449499  
Root: 4:         0.06985555        -0.00166825         0.00601851  

Iteration:    2   Subspace Size:   23
Root: 1:        -0.01271750        -0.00004993         0.00059071  
Root: 2:        -0.00414717        -0.00004195         0.00058216  
Root: 3:         0.04270460        -0.00006294         0.00065721  
Root: 4:         0.06973514        -0.00012040         0.00072464  

Iteration:    3   Subspace Size:   27
Root: 1:        -0.01271841        -0.00000091         0.00008647  
Root: 2:        -0.00414805        -0.00000088         0.00008997  
Root: 3:         0.04270338        -0.00000121         0.00012321  
Root: 4:         0.06973353        -0.00000161         0.00013641  

Iteration:    4   Subspace Size:   31
Root: 1:        -0.01271843        -0.00000002         0.00001640  
Root: 2:        -0.00414806        -0.00000002         0.00001257  
Root: 3:         0.04270334        -0.00000005         0.00002401  
Root: 4:         0.06973346        -0.00000007         0.00003102  

Iteration:    5   Subspace Size:   35
Root: 1:        -0.01271843        -0.00000000         0.00000311  
Root: 2:        -0.00414806        -0.00000000         0.00000203  
Root: 3:         0.04270334        -0.00000000         0.00000465  
Root: 4:         0.06973346        -0.00000000         0.00000438  

Iteration:    6   Subspace Size:   39
Root: 1:        -0.01271843        -0.00000000         0.00000043  Converged
Root: 2:        -0.00414806        -0.00000000         0.00000029  Converged
Root: 3:         0.04270334        -0.00000000         0.00000085  Converged
Root: 4:         0.06973346        -0.00000000         0.00000071  Converged

 in gcp call
 n=          32
 coors(1) =   -9.59763530987766        2.03211003105002     
 -0.138552431644431     
 coors(2) =   -7.45725438620287        3.40116712491954     
  0.162889658351186     
 elements:            7           6
 gcp_e =   0.000000000000000E+000
 echo:  F
 pbc:  F
 method =pbeh3c              
Davidson converged in 6 iterations
39 sigma vectors were formed

Building Xtilde...

Building Z-vector RHS...

 Generating 2nd functional diffs
Solving CPSCF equations
Using DIIS solver

 Iter         Residual      
------  --------------------
    1      4.885622601052
    2     10.225348021751
    3      1.286379491684
    4      0.175730001686
    5      0.026392634779
    6      0.015965186044
    7      0.007982150667
    8      0.003145040474
    9      0.000663679642
   10      0.000188093458
   11      0.000070999452
   12      0.000040270743
   13      0.000013710710
   14      0.000007348274
   15      0.000003181600
   16      0.000001595462
   17      0.000000465404

CPSCF converged

Building X...

Computing grad Generating 2nd functional diffs
 Generating 2nd functional diffs
  Root   Mult.   Total Energy (a.u.)   Ex. Energy (a.u.)     Ex. Energy (eV)     Ex. Energy (nm)        Osc. (a.u.)  
-------------------------------------------------------------------------------------------------------------------
     1  singlet       -779.60114472
     2  triplet       -779.51834401          0.08280071          2.25312162        550.27753416          0.00000000
     3  singlet       -779.51289699          0.08824773          2.40134257        516.31209347          0.01118989
     4  triplet       -779.50977365          0.09137108          2.48633305        498.66296369          0.00000000
     5  singlet       -779.47434767          0.12679706          3.45032286        359.34092441          0.98723015
     6  triplet       -779.46292225          0.13822247          3.76122425        329.63793835          0.00000000
     7  singlet       -779.45539593          0.14574880          3.96602591        312.61576076          0.28211233
     8  triplet       -779.43589213          0.16525260          4.49675126        275.71954425          0.00000000

Singlet  1: Largest CI coefficients:
  64  &  64 : closed :   0.993866

Triplet  2: Largest CI coefficients:
  63  &  64 :  open  :   0.690659
  64  &  63 :  open  :  -0.690659
  62  &  63 :  open  :   0.111667
  63  &  62 :  open  :  -0.111667

Singlet  3: Largest CI coefficients:
  63  &  64 :  open  :   0.485952
  64  &  63 :  open  :   0.485952
  62  &  64 :  open  :   0.475703
  64  &  62 :  open  :   0.475703
  63  &  63 : closed :   0.182187
  62  &  62 : closed :  -0.169418

Triplet  4: Largest CI coefficients:
  62  &  64 :  open  :  -0.684521
  64  &  62 :  open  :   0.684521
  62  &  63 :  open  :  -0.126663
  63  &  62 :  open  :   0.126663

Singlet  5: Largest CI coefficients:
  62  &  64 :  open  :   0.491909
  64  &  62 :  open  :   0.491909
  63  &  64 :  open  :  -0.490340
  64  &  63 :  open  :  -0.490340

Triplet  6: Largest CI coefficients:
  61  &  64 :  open  :   0.694372
  64  &  61 :  open  :  -0.694372

Singlet  7: Largest CI coefficients:
  61  &  64 :  open  :  -0.685253
  64  &  61 :  open  :  -0.685253

Triplet  8: Largest CI coefficients:
  60  &  64 :  open  :  -0.700871
  64  &  60 :  open  :   0.700871

Singlet state dipole moments:

  Root       Dx         Dy         Dz         |D|  (Debye)
------------------------------------------------------------
     1   -16.4641    -1.5113     0.3302    16.5366
     2    -6.2840     1.9315    -1.2842     6.6983
     3   -15.8729    -1.7867     0.1557    15.9739
     4     2.7781    -4.0113     1.0207     4.9850

Triplet state dipole moments:

  Root       Dx         Dy         Dz         |D|  (Debye)
------------------------------------------------------------
     1   -10.4744     0.2361    -0.7544    10.5042
     2   -10.2083     0.2854    -0.6060    10.2303
     3     2.5611    -3.8139     0.9349     4.6882
     4     8.9814    -6.2195     1.8697    11.0834

Transition dipole moments between singlet states:

    Transition       Tx         Ty         Tz         |T| (a.u.)
------------------------------------------------------------------
     1 ->    2    -0.4256     0.0946    -0.0086     0.4361
     1 ->    3     3.4067    -0.2581    -0.0814     3.4174
     1 ->    4    -1.5079     0.7538    -0.2477     1.7039
     2 ->    3     0.5699     0.1469    -0.0387     0.5898
     2 ->    4    -0.2780     0.0167    -0.0355     0.2808
     3 ->    4     1.0347     0.2195    -0.0718     1.0602

Transition dipole moments between triplet states:

    Transition       Tx         Ty         Tz         |T| (a.u.)
------------------------------------------------------------------
     1 ->    2    -1.7272    -0.6686     0.2404     1.8676
     1 ->    3     1.1363     0.2827    -0.0906     1.1745
     1 ->    4    -0.3202     0.1114    -0.0429     0.3417
     2 ->    3     0.9706     0.3070    -0.1382     1.0274
     2 ->    4    -0.1988     0.0782    -0.0243     0.2150
     3 ->    4    -0.2086    -0.1815     0.1165     0.3001

Magnetic transition dipole moments and rotational strengths:

 Transition      Lx         Ly         Lz       R(len)     R(vel) (a.u.)
------------------------------------------------------------------------
 1 ->    2     0.0639    -0.3648     0.3061     0.0643    -0.4864
 1 ->    3    -0.2152    -0.0929    -0.6932     0.6525     2.0945
 1 ->    4     0.0933    -0.0021     0.1095     0.1695     0.3931

Electric transition quadrupole moments (Cartesian):

 Transition      Qxy        Qxz        Qyz        Qxx        Qyy        Qzz       norm (a.u.)
----------------------------------------------------------------------------------------------
 1 ->    2    -0.4077    -0.0849    -0.0194     2.8751     0.0070    -0.0154     2.9052
 1 ->    3     4.1547    -0.9907    -0.3943   -16.8167     0.0670     0.1172    17.3557
 1 ->    4     2.3097    -0.8122    -0.4078    -8.1160     0.6818     0.0526     8.5146


|FINAL Target State Energy: -779.601144723798 a.u.
 Energy calculation finished, energy: -7.795128970E+02

Converting Cartesians to HDLC
 Wolfe conditions fulfilled, increasing trust radius
Testing convergence  in cycle    6
    Energy  3.5500E-03 Target: 5.0000E-04 converged?   no
  Max step  3.8866E-02 Target: 4.0000E-03 converged?   no
  RMS step  1.2029E-02 Target: 2.6667E-03 converged?   no
  Max grad  9.5693E-03 Target: 1.0000E-03 converged?   no
  RMS grad  3.0314E-03 Target: 6.6667E-04 converged?   no
 Predicted step length 9.2889E-02
 Trust radius          5.0000E-01

Converting HDLC to Cartesians
 in gcp call
 n=          32
 coors(1) =   -9.57643119142669        2.07831336900787     
 -0.175579436425432     
 coors(2) =   -7.41876402407314        3.41262223164139     
  0.122380484463841     
 elements:            7           6
 gcp_e =    1.00000000000000     
 echo:  F
 pbc:  F
 method =pbeh3c              
RMSD coordinate change for step 6 is  7.834e-02
DFTD Energy:    -0.0207597 hartree
gCP Energy:     0.0546603 hartree
| Total AOs: 316    Total MOs: 298
Setting up the DFT grid...
| time to set the grid = 0.06 s
DFT grid points: 367752 (11492 points/atom)

                      *** Start SCF Iterations ***

 Iter     DIIS Error       Energy change      Electrons        XC Energy           Energy        Time(s)
----------------------------------------------------------------------------------------------------------
Initial temperature is 0.250000
| Skip purify step
|    1     0.0245174019    -772.1296187865   125.9518794306   -63.8326666654    -772.1296187865     1.41  
|    2     0.0055894354      -0.0372917886   125.9999875393   -63.8639635275    -772.1669105750     1.31  
|    3     0.0116898175      +0.0031167500   125.9999874276   -63.8339518582    -772.1637938251     1.31  
|    4     0.0018410289      -0.0043358896   125.9999875228   -63.8460789531    -772.1681297147     1.31  
|    5     0.0008025498      -0.0000997218   125.9999874911   -63.8495528921    -772.1682294364     1.25  
|    6     0.0002523573      -0.0000186543   125.9999875025   -63.8500806248    -772.1682480907     1.22  
|    7     0.0000695231      -0.0000018012   125.9999875018   -63.8497221979    -772.1682498919     1.18  
|    8     0.0000238048      -0.0000001602   125.9999874998   -63.8495997773    -772.1682500521     1.17  
----------------------------------------------------------------------------------------------------------
FINAL ENERGY: -772.1682500521 a.u.
Fractional Occupation Entropy: 0.0000000000
Mermin Free Energy:            -772.1682500521
DISPERSION CONTRIBUTION TO ENERGY: -0.0207597367 a.u.
GCP BSSE CORRECTION: 0.0546602747 a.u.
HOMO-LUMO GAP: 2.831 eV
CENTER OF MASS: {-0.012903, -0.040652, -0.012974} ANGS
DIPOLE MOMENT: {-8.515471, -2.776363, 0.977607} (|D| = 9.009836) DEBYE

Running Mulliken population analysis...


  Restricted hh-TDA Parameters
--------------------------------------------
Number of occupied orbitals:            64
Number of virtual orbitals:            234
Number of molecular orbitals:          298
Number of basis functions:             316
Multiplicity of target state:      singlet

 Generating 2nd functional diffs
Reference energy:             -779.5027451465
Number of electrons:           127.9999873019
XC energy:                     -65.1636336124

      Davidson Diagonalization Parameters
-----------------------------------------------
Number of roots to find:                    4
Number of guess vectors:                   15
Maximum subspace size:                    300
Number of vectors to save:                  4
Collapse vectors per root:                  2
Number of CSFs:                          2080
Maximum Davidson iterations:              500
Residual convergence:                 1.0e-06
Orthogonality tolerance:              1.0e-12
Use incremental sigma vectors:             No

Davidson memory usage:  12.89 MB

Guess Vectors:
  64 &  64 : closed :    -0.186043
  64 &  63 :  open  :    -0.096607
  64 &  62 :  open  :    -0.081942
  64 &  61 :  open  :    -0.012273
  63 &  63 : closed :    -0.007171
  64 &  59 :  open  :    -0.005060
  63 &  62 :  open  :     0.007494
  62 &  62 : closed :     0.022160
  64 &  60 :  open  :     0.025779
  64 &  58 :  open  :     0.030158
  64 &  57 :  open  :     0.052310
  64 &  56 :  open  :     0.073551
  63 &  61 :  open  :     0.077163
  64 &  55 :  open  :     0.080989
  63 &  59 :  open  :     0.084376

  Root           Eigenvalue       Energy Change        Residual
-------------------------------------------------------------------
Iteration:    0   Subspace Size:   15
Root: 1:        -0.09441107        -0.09441107         0.03577834  
Root: 2:        -0.00982744        -0.00982744         0.02673309  
Root: 3:         0.03567479         0.03567479         0.04633750  
Root: 4:         0.05462056         0.05462056         0.04032406  

Iteration:    1   Subspace Size:   19
Root: 1:        -0.09648549        -0.00207442         0.00422309  
Root: 2:        -0.01170529        -0.00187785         0.00562858  
Root: 3:         0.03080042        -0.00487437         0.01082431  
Root: 4:         0.04920858        -0.00541198         0.01163936  

Iteration:    2   Subspace Size:   23
Root: 1:        -0.09651918        -0.00003369         0.00074812  
Root: 2:        -0.01178242        -0.00007713         0.00117059  
Root: 3:         0.03054514        -0.00025528         0.00264021  
Root: 4:         0.04880244        -0.00040615         0.00361310  

Iteration:    3   Subspace Size:   27
Root: 1:        -0.09652018        -0.00000100         0.00010663  
Root: 2:        -0.01178574        -0.00000333         0.00025237  
Root: 3:         0.03052997        -0.00001517         0.00060850  
Root: 4:         0.04876525        -0.00003719         0.00096698  

Iteration:    4   Subspace Size:   31
Root: 1:        -0.09652020        -0.00000002         0.00001556  
Root: 2:        -0.01178589        -0.00000015         0.00004568  
Root: 3:         0.03052918        -0.00000079         0.00013962  
Root: 4:         0.04876299        -0.00000226         0.00023474  

Iteration:    5   Subspace Size:   35
Root: 1:        -0.09652020        -0.00000000         0.00000207  
Root: 2:        -0.01178590        -0.00000000         0.00000856  
Root: 3:         0.03052914        -0.00000004         0.00003389  
Root: 4:         0.04876283        -0.00000015         0.00005252  

Iteration:    6   Subspace Size:   39
Root: 1:        -0.09652020        -0.00000000         0.00000025  Converged
Root: 2:        -0.01178590        -0.00000000         0.00000135  
Root: 3:         0.03052914        -0.00000000         0.00000606  
Root: 4:         0.04876283        -0.00000001         0.00000977  

Iteration:    7   Subspace Size:   42
Root: 1:        -0.09652020        -0.00000000         0.00000024  Converged
Root: 2:        -0.01178590        -0.00000000         0.00000022  Converged
Root: 3:         0.03052914        -0.00000000         0.00000108  
Root: 4:         0.04876283        -0.00000000         0.00000172  

Iteration:    8   Subspace Size:   44
Root: 1:        -0.09652020        -0.00000000         0.00000023  Converged
Root: 2:        -0.01178590        -0.00000000         0.00000013  Converged
Root: 3:         0.03052914        -0.00000000         0.00000021  Converged
Root: 4:         0.04876283        -0.00000000         0.00000028  Converged

Davidson converged in 8 iterations
44 sigma vectors were formed

      Davidson Diagonalization Parameters
-----------------------------------------------
Number of roots to find:                    4
Number of guess vectors:                   15
Maximum subspace size:                    300
Number of vectors to save:                  4
Collapse vectors per root:                  2
Number of CSFs:                          2016
Maximum Davidson iterations:              500
Residual convergence:                 1.0e-06
Orthogonality tolerance:              1.0e-12
Use incremental sigma vectors:             No

Davidson memory usage:  12.58 MB

Guess Vectors:
  64 &  63 :  open  :    -0.096607
  64 &  62 :  open  :    -0.081942
  64 &  61 :  open  :    -0.012273
  64 &  59 :  open  :    -0.005060
  63 &  62 :  open  :     0.007494
  64 &  60 :  open  :     0.025779
  64 &  58 :  open  :     0.030158
  64 &  57 :  open  :     0.052310
  64 &  56 :  open  :     0.073551
  63 &  61 :  open  :     0.077163
  64 &  55 :  open  :     0.080989
  63 &  59 :  open  :     0.084376
  62 &  61 :  open  :     0.091828
  62 &  59 :  open  :     0.099042
  63 &  60 :  open  :     0.115214

  Root           Eigenvalue       Energy Change        Residual
-------------------------------------------------------------------
Iteration:    0   Subspace Size:   15
Root: 1:        -0.01522248        -0.01522248         0.02344789  
Root: 2:        -0.00469448        -0.00469448         0.02126761  
Root: 3:         0.04259133         0.04259133         0.02158182  
Root: 4:         0.07112094         0.07112094         0.02185981  

Iteration:    1   Subspace Size:   19
Root: 1:        -0.01671504        -0.00149256         0.00409678  
Root: 2:        -0.00601046        -0.00131599         0.00371838  
Root: 3:         0.04092313        -0.00166820         0.00459003  
Root: 4:         0.06934600        -0.00177494         0.00604907  

Iteration:    2   Subspace Size:   23
Root: 1:        -0.01675902        -0.00004398         0.00058787  
Root: 2:        -0.00605013        -0.00003966         0.00053488  
Root: 3:         0.04085837        -0.00006476         0.00068796  
Root: 4:         0.06922719        -0.00011882         0.00073263  

Iteration:    3   Subspace Size:   27
Root: 1:        -0.01675992        -0.00000090         0.00009265  
Root: 2:        -0.00605089        -0.00000077         0.00008346  
Root: 3:         0.04085703        -0.00000134         0.00012608  
Root: 4:         0.06922562        -0.00000157         0.00013746  

Iteration:    4   Subspace Size:   31
Root: 1:        -0.01675993        -0.00000002         0.00001761  
Root: 2:        -0.00605091        -0.00000001         0.00001326  
Root: 3:         0.04085698        -0.00000005         0.00002676  
Root: 4:         0.06922555        -0.00000006         0.00003655  

Iteration:    5   Subspace Size:   35
Root: 1:        -0.01675993        -0.00000000         0.00000267  
Root: 2:        -0.00605091        -0.00000000         0.00000199  
Root: 3:         0.04085698        -0.00000000         0.00000443  
Root: 4:         0.06922555        -0.00000000         0.00000544  

Iteration:    6   Subspace Size:   39
Root: 1:        -0.01675993        -0.00000000         0.00000040  Converged
Root: 2:        -0.00605091        -0.00000000         0.00000029  Converged
Root: 3:         0.04085698        -0.00000000         0.00000079  Converged
Root: 4:         0.06922555        -0.00000000         0.00000090  Converged

 in gcp call
 n=          32
 coors(1) =   -9.57643119142669        2.07831336900787     
 -0.175579436425432     
 coors(2) =   -7.41876402407314        3.41262223164139     
  0.122380484463841     
 elements:            7           6
 gcp_e =   0.000000000000000E+000
 echo:  F
 pbc:  F
 method =pbeh3c              
Davidson converged in 6 iterations
39 sigma vectors were formed

Building Xtilde...

Building Z-vector RHS...

 Generating 2nd functional diffs
Solving CPSCF equations
Using DIIS solver

 Iter         Residual      
------  --------------------
    1      5.020641350740
    2     10.683470226837
    3      1.321345724906
    4      0.180655093772
    5      0.026883369851
    6      0.016322824392
    7      0.008298282817
    8      0.003300496998
    9      0.000691153483
   10      0.000192801271
   11      0.000075015454
   12      0.000043619427
   13      0.000015362424
   14      0.000008297360
   15      0.000003322728
   16      0.000001703389
   17      0.000000484877

CPSCF converged

Building X...

Computing grad Generating 2nd functional diffs
 Generating 2nd functional diffs
  Root   Mult.   Total Energy (a.u.)   Ex. Energy (a.u.)     Ex. Energy (eV)     Ex. Energy (nm)        Osc. (a.u.)  
-------------------------------------------------------------------------------------------------------------------
     1  singlet       -779.59926535
     2  triplet       -779.51950508          0.07976027          2.17038689        571.25400769          0.00000000
     3  singlet       -779.51453104          0.08473430          2.30573733        537.72048964          0.01290691
     4  triplet       -779.50879605          0.09046929          2.46179428        503.63355662          0.00000000
     5  singlet       -779.47221601          0.12704934          3.45718785        358.62737579          0.89182048
     6  triplet       -779.46188817          0.13737718          3.73822261        331.66623207          0.00000000
     7  singlet       -779.45398232          0.14528303          3.95335160        313.61799581          0.40555695
     8  triplet       -779.43351960          0.16574575          4.51017054        274.89918526          0.00000000

Singlet  1: Largest CI coefficients:
  64  &  64 : closed :   0.993682

Triplet  2: Largest CI coefficients:
  63  &  64 :  open  :  -0.691587
  64  &  63 :  open  :   0.691587
  62  &  63 :  open  :  -0.128321
  63  &  62 :  open  :   0.128321

Singlet  3: Largest CI coefficients:
  63  &  64 :  open  :   0.575859
  64  &  63 :  open  :   0.575859
  62  &  64 :  open  :   0.360693
  64  &  62 :  open  :   0.360693
  63  &  63 : closed :   0.185917
  62  &  62 : closed :  -0.169976

Triplet  4: Largest CI coefficients:
  62  &  64 :  open  :  -0.691427
  64  &  62 :  open  :   0.691427
  62  &  63 :  open  :  -0.114720
  63  &  62 :  open  :   0.114720

Singlet  5: Largest CI coefficients:
  62  &  64 :  open  :  -0.581523
  64  &  62 :  open  :  -0.581523
  63  &  64 :  open  :   0.371852
  64  &  63 :  open  :   0.371852
  62  &  62 : closed :   0.100915

Triplet  6: Largest CI coefficients:
  61  &  64 :  open  :   0.695449
  64  &  61 :  open  :  -0.695449

Singlet  7: Largest CI coefficients:
  61  &  64 :  open  :   0.682305
  64  &  61 :  open  :   0.682305

Triplet  8: Largest CI coefficients:
  60  &  64 :  open  :  -0.701597
  64  &  60 :  open  :   0.701597

Singlet state dipole moments:

  Root       Dx         Dy         Dz         |D|  (Debye)
------------------------------------------------------------
     1   -16.2943    -1.5244     0.2511    16.3674
     2    -6.5925     1.9067    -1.1898     6.9651
     3   -15.0838    -1.6787     0.0670    15.1771
     4     1.7028    -3.9089     0.8596     4.3495

Triplet state dipole moments:

  Root       Dx         Dy         Dz         |D|  (Debye)
------------------------------------------------------------
     1    -9.3537     0.6455    -0.8575     9.4151
     2   -11.0684    -0.0152    -0.4858    11.0790
     3     1.8295    -3.7279     0.7948     4.2280
     4     9.1223    -6.0547     1.6187    11.0678

Transition dipole moments between singlet states:

    Transition       Tx         Ty         Tz         |T| (a.u.)
------------------------------------------------------------------
     1 ->    2    -0.4641     0.1124    -0.0212     0.4780
     1 ->    3    -3.2391     0.1725     0.0877     3.2449
     1 ->    4     1.8634    -0.8118     0.2368     2.0463
     2 ->    3    -0.5929    -0.1868     0.0471     0.6234
     2 ->    4     0.3347     0.0340     0.0164     0.3368
     3 ->    4     1.5869     0.1923    -0.0505     1.5994

Transition dipole moments between triplet states:

    Transition       Tx         Ty         Tz         |T| (a.u.)
------------------------------------------------------------------
     1 ->    2     1.5331     0.6347    -0.1954     1.6707
     1 ->    3    -1.1188    -0.2877     0.0770     1.1578
     1 ->    4     0.2896    -0.0942     0.0335     0.3063
     2 ->    3     1.3280     0.3222    -0.1239     1.3721
     2 ->    4    -0.2226     0.0640    -0.0133     0.2320
     3 ->    4    -0.1852    -0.2035     0.1195     0.3000

Magnetic transition dipole moments and rotational strengths:

 Transition      Lx         Ly         Lz       R(len)     R(vel) (a.u.)
------------------------------------------------------------------------
 1 ->    2     0.1024    -0.3738     0.3045     0.0960    -0.4680
 1 ->    3     0.1712     0.1288     0.7397     0.4673     1.5700
 1 ->    4    -0.1135    -0.0243    -0.1924     0.2373     0.5625

Electric transition quadrupole moments (Cartesian):

 Transition      Qxy        Qxz        Qyz        Qxx        Qyy        Qzz       norm (a.u.)
----------------------------------------------------------------------------------------------
 1 ->    2    -0.4002    -0.0796    -0.0401     3.0565    -0.0105    -0.0189     3.0840
 1 ->    3    -4.3802     1.0383     0.4131    17.3036    -0.1665    -0.0857    17.8853
 1 ->    4    -1.8254     0.6121     0.3238     6.6949    -0.6759     0.0101     7.0065


|FINAL Target State Energy: -779.599265346083 a.u.
 Energy calculation finished, energy: -7.795145310E+02

Converting Cartesians to HDLC
 Wolfe conditions fulfilled, increasing trust radius
Testing convergence  in cycle    7
    Energy  1.6341E-03 Target: 5.0000E-04 converged?   no
  Max step  3.7614E-02 Target: 4.0000E-03 converged?   no
  RMS step  9.7913E-03 Target: 2.6667E-03 converged?   no
  Max grad  9.3423E-03 Target: 1.0000E-03 converged?   no
  RMS grad  2.3015E-03 Target: 6.6667E-04 converged?   no
 Predicted step length 1.2084E-01
 Trust radius          5.0000E-01

Converting HDLC to Cartesians
 in gcp call
 n=          32
 coors(1) =   -9.52336295939288        2.14017866322577     
 -0.223410238530053     
 coors(2) =   -7.32871301319504        3.41687168087755     
  6.213858371621831E-002
 elements:            7           6
 gcp_e =    1.00000000000000     
 echo:  F
 pbc:  F
 method =pbeh3c              
RMSD coordinate change for step 7 is  1.183e-01
DFTD Energy:    -0.0207829 hartree
gCP Energy:     0.0548643 hartree
| Total AOs: 316    Total MOs: 298
Setting up the DFT grid...
| time to set the grid = 0.06 s
DFT grid points: 367683 (11490 points/atom)

                      *** Start SCF Iterations ***

 Iter     DIIS Error       Energy change      Electrons        XC Energy           Energy        Time(s)
----------------------------------------------------------------------------------------------------------
Initial temperature is 0.250000
| Skip purify step
|    1     0.0300066656    -772.1193407948   125.9303898641   -63.8270205626    -772.1193407948     1.40  
|    2     0.0064150482      -0.0439007572   125.9999936498   -63.8706737711    -772.1632415520     1.32  
|    3     0.0131265075      +0.0033590635   125.9999936615   -63.8330370581    -772.1598824884     1.33  
|    4     0.0025452038      -0.0050921789   125.9999937329   -63.8486053155    -772.1649746673     1.30  
|    5     0.0012434840      -0.0001614575   125.9999936898   -63.8518587185    -772.1651361249     1.25  
|    6     0.0003831904      -0.0000403655   125.9999937081   -63.8528737634    -772.1651764903     1.23  
|    7     0.0001061279      -0.0000039614   125.9999937079   -63.8523821824    -772.1651804517     1.20  
|    8     0.0000314891      -0.0000002897   125.9999937079   -63.8521321851    -772.1651807414     1.17  
----------------------------------------------------------------------------------------------------------
FINAL ENERGY: -772.1651807414 a.u.
Fractional Occupation Entropy: 0.0000000000
Mermin Free Energy:            -772.1651807414
DISPERSION CONTRIBUTION TO ENERGY: -0.0207828574 a.u.
GCP BSSE CORRECTION: 0.0548642630 a.u.
HOMO-LUMO GAP: 2.722 eV
CENTER OF MASS: {-0.021719, -0.054115, -0.000145} ANGS
DIPOLE MOMENT: {-8.363290, -2.554468, 0.675093} (|D| = 8.770729) DEBYE

Running Mulliken population analysis...


  Restricted hh-TDA Parameters
--------------------------------------------
Number of occupied orbitals:            64
Number of virtual orbitals:            234
Number of molecular orbitals:          298
Number of basis functions:             316
Multiplicity of target state:      singlet

 Generating 2nd functional diffs
Reference energy:             -779.4982875043
Number of electrons:           127.9999936084
XC energy:                     -65.1662189526

      Davidson Diagonalization Parameters
-----------------------------------------------
Number of roots to find:                    4
Number of guess vectors:                   15
Maximum subspace size:                    300
Number of vectors to save:                  4
Collapse vectors per root:                  2
Number of CSFs:                          2080
Maximum Davidson iterations:              500
Residual convergence:                 1.0e-06
Orthogonality tolerance:              1.0e-12
Use incremental sigma vectors:             No

Davidson memory usage:  12.89 MB

Guess Vectors:
  64 &  64 : closed :    -0.186958
  64 &  63 :  open  :    -0.103923
  64 &  62 :  open  :    -0.083238
  63 &  63 : closed :    -0.020889
  64 &  61 :  open  :    -0.015367
  64 &  59 :  open  :    -0.009374
  63 &  62 :  open  :    -0.000203
  62 &  62 : closed :     0.020482
  64 &  60 :  open  :     0.024907
  64 &  58 :  open  :     0.028853
  64 &  57 :  open  :     0.051747
  64 &  56 :  open  :     0.065682
  63 &  61 :  open  :     0.067668
  63 &  59 :  open  :     0.073661
  64 &  55 :  open  :     0.078829

  Root           Eigenvalue       Energy Change        Residual
-------------------------------------------------------------------
Iteration:    0   Subspace Size:   15
Root: 1:        -0.09570247        -0.09570247         0.03524300  
Root: 2:        -0.01575691        -0.01575691         0.02611597  
Root: 3:         0.03410096         0.03410096         0.04699034  
Root: 4:         0.05297557         0.05297557         0.03990829  

Iteration:    1   Subspace Size:   19
Root: 1:        -0.09771600        -0.00201352         0.00414981  
Root: 2:        -0.01750837        -0.00175145         0.00514318  
Root: 3:         0.02888657        -0.00521439         0.01141290  
Root: 4:         0.04769361        -0.00528196         0.01089371  

Iteration:    2   Subspace Size:   23
Root: 1:        -0.09774879        -0.00003279         0.00072844  
Root: 2:        -0.01757358        -0.00006521         0.00103494  
Root: 3:         0.02860588        -0.00028069         0.00313419  
Root: 4:         0.04734950        -0.00034411         0.00330154  

Iteration:    3   Subspace Size:   27
Root: 1:        -0.09774976        -0.00000097         0.00009457  
Root: 2:        -0.01757596        -0.00000239         0.00024271  
Root: 3:         0.02858483        -0.00002105         0.00083248  
Root: 4:         0.04731858        -0.00003092         0.00081844  

Iteration:    4   Subspace Size:   31
Root: 1:        -0.09774977        -0.00000001         0.00001316  
Root: 2:        -0.01757608        -0.00000012         0.00004118  
Root: 3:         0.02858337        -0.00000145         0.00016164  
Root: 4:         0.04731695        -0.00000163         0.00023653  

Iteration:    5   Subspace Size:   35
Root: 1:        -0.09774977        -0.00000000         0.00000185  
Root: 2:        -0.01757609        -0.00000000         0.00000613  
Root: 3:         0.02858332        -0.00000005         0.00003033  
Root: 4:         0.04731680        -0.00000015         0.00005707  

Iteration:    6   Subspace Size:   39
Root: 1:        -0.09774977        -0.00000000         0.00000027  Converged
Root: 2:        -0.01757609        -0.00000000         0.00000110  
Root: 3:         0.02858332        -0.00000000         0.00000535  
Root: 4:         0.04731679        -0.00000001         0.00001115  

Iteration:    7   Subspace Size:   42
Root: 1:        -0.09774977        -0.00000000         0.00000023  Converged
Root: 2:        -0.01757609        -0.00000000         0.00000019  Converged
Root: 3:         0.02858332        -0.00000000         0.00000098  Converged
Root: 4:         0.04731679        -0.00000000         0.00000188  

Iteration:    8   Subspace Size:   43
Root: 1:        -0.09774977        -0.00000000         0.00000023  Converged
Root: 2:        -0.01757609        -0.00000000         0.00000019  Converged
Root: 3:         0.02858332        -0.00000000         0.00000097  Converged
Root: 4:         0.04731679        -0.00000000         0.00000037  Converged

Davidson converged in 8 iterations
43 sigma vectors were formed

      Davidson Diagonalization Parameters
-----------------------------------------------
Number of roots to find:                    4
Number of guess vectors:                   15
Maximum subspace size:                    300
Number of vectors to save:                  4
Collapse vectors per root:                  2
Number of CSFs:                          2016
Maximum Davidson iterations:              500
Residual convergence:                 1.0e-06
Orthogonality tolerance:              1.0e-12
Use incremental sigma vectors:             No

Davidson memory usage:  12.58 MB

Guess Vectors:
  64 &  63 :  open  :    -0.103923
  64 &  62 :  open  :    -0.083238
  64 &  61 :  open  :    -0.015367
  64 &  59 :  open  :    -0.009374
  63 &  62 :  open  :    -0.000203
  64 &  60 :  open  :     0.024907
  64 &  58 :  open  :     0.028853
  64 &  57 :  open  :     0.051747
  64 &  56 :  open  :     0.065682
  63 &  61 :  open  :     0.067668
  63 &  59 :  open  :     0.073661
  64 &  55 :  open  :     0.078829
  62 &  61 :  open  :     0.088354
  62 &  59 :  open  :     0.094347
  63 &  60 :  open  :     0.107942

  Root           Eigenvalue       Energy Change        Residual
-------------------------------------------------------------------
Iteration:    0   Subspace Size:   15
Root: 1:        -0.02049814        -0.02049814         0.02277922  
Root: 2:        -0.00763238        -0.00763238         0.02060157  
Root: 3:         0.04053578         0.04053578         0.02176762  
Root: 4:         0.07045011         0.07045011         0.02235629  

Iteration:    1   Subspace Size:   19
Root: 1:        -0.02188638        -0.00138824         0.00387323  
Root: 2:        -0.00885147        -0.00121909         0.00356047  
Root: 3:         0.03885406        -0.00168172         0.00466738  
Root: 4:         0.06857047        -0.00187963         0.00614254  

Iteration:    2   Subspace Size:   23
Root: 1:        -0.02192548        -0.00003910         0.00058220  
Root: 2:        -0.00888857        -0.00003710         0.00049500  
Root: 3:         0.03878734        -0.00006671         0.00072641  
Root: 4:         0.06845027        -0.00012020         0.00084508  

Iteration:    3   Subspace Size:   27
Root: 1:        -0.02192636        -0.00000088         0.00009130  
Root: 2:        -0.00888924        -0.00000067         0.00007682  
Root: 3:         0.03878583        -0.00000152         0.00014027  
Root: 4:         0.06844795        -0.00000232         0.00023661  

Iteration:    4   Subspace Size:   31
Root: 1:        -0.02192638        -0.00000002         0.00001665  
Root: 2:        -0.00888925        -0.00000001         0.00001176  
Root: 3:         0.03878577        -0.00000006         0.00003285  
Root: 4:         0.06844777        -0.00000018         0.00005792  

Iteration:    5   Subspace Size:   35
Root: 1:        -0.02192638        -0.00000000         0.00000225  
Root: 2:        -0.00888925        -0.00000000         0.00000160  
Root: 3:         0.03878577        -0.00000000         0.00000541  
Root: 4:         0.06844776        -0.00000001         0.00001213  

Iteration:    6   Subspace Size:   39
Root: 1:        -0.02192638        -0.00000000         0.00000029  Converged
Root: 2:        -0.00888925        -0.00000000         0.00000021  Converged
Root: 3:         0.03878577        -0.00000000         0.00000099  Converged
Root: 4:         0.06844776        -0.00000000         0.00000187  

Iteration:    7   Subspace Size:   40
Root: 1:        -0.02192638        -0.00000000         0.00000023  Converged
Root: 2:        -0.00888925        -0.00000000         0.00000019  Converged
Root: 3:         0.03878577        -0.00000000         0.00000073  Converged
Root: 4:         0.06844776        -0.00000000         0.00000038  Converged

 in gcp call
 n=          32
 coors(1) =   -9.52336295939288        2.14017866322577     
 -0.223410238530053     
 coors(2) =   -7.32871301319504        3.41687168087755     
  6.213858371621831E-002
 elements:            7           6
 gcp_e =   0.000000000000000E+000
 echo:  F
 pbc:  F
 method =pbeh3c              
Davidson converged in 7 iterations
40 sigma vectors were formed

Building Xtilde...

Building Z-vector RHS...

 Generating 2nd functional diffs
Solving CPSCF equations
Using DIIS solver

 Iter         Residual      
------  --------------------
    1      5.099626208445
    2     10.923966708830
    3      1.322948480004
    4      0.181771883939
    5      0.026994303878
    6      0.016303405902
    7      0.008380739579
    8      0.003377574797
    9      0.000687802500
   10      0.000187698796
   11      0.000074778923
   12      0.000044712677
   13      0.000015383733
   14      0.000008509207
   15      0.000003308085
   16      0.000001654139
   17      0.000000478085

CPSCF converged

Building X...

Computing grad Generating 2nd functional diffs
 Generating 2nd functional diffs
  Root   Mult.   Total Energy (a.u.)   Ex. Energy (a.u.)     Ex. Energy (eV)     Ex. Energy (nm)        Osc. (a.u.)  
-------------------------------------------------------------------------------------------------------------------
     1  singlet       -779.59603728
     2  triplet       -779.52021388          0.07582340          2.06325927        600.91439915          0.00000000
     3  singlet       -779.51586359          0.08017369          2.18163664        568.30829755          0.01228052
     4  triplet       -779.50717676          0.08886052          2.41801739        512.75156678          0.00000000
     5  singlet       -779.46970418          0.12633309          3.43769781        360.66061529          0.73718364
     6  triplet       -779.45950174          0.13653554          3.71532046        333.71070383          0.00000000
     7  singlet       -779.45097071          0.14506656          3.94746140        314.08596098          0.59363072
     8  triplet       -779.42983975          0.16619753          4.52246420        274.15191191          0.00000000

Singlet  1: Largest CI coefficients:
  64  &  64 : closed :  -0.993467

Triplet  2: Largest CI coefficients:
  63  &  64 :  open  :   0.689722
  64  &  63 :  open  :  -0.689722
  62  &  63 :  open  :   0.141764
  63  &  62 :  open  :  -0.141764

Singlet  3: Largest CI coefficients:
  63  &  64 :  open  :   0.621935
  64  &  63 :  open  :   0.621935
  62  &  64 :  open  :   0.273010
  64  &  62 :  open  :   0.273010
  63  &  63 : closed :   0.169989
  62  &  62 : closed :  -0.150967

Triplet  4: Largest CI coefficients:
  62  &  64 :  open  :   0.694766
  64  &  62 :  open  :  -0.694766
  62  &  63 :  open  :   0.100452
  63  &  62 :  open  :  -0.100452

Singlet  5: Largest CI coefficients:
  62  &  64 :  open  :  -0.622532
  64  &  62 :  open  :  -0.622532
  63  &  64 :  open  :   0.278041
  64  &  63 :  open  :   0.278041
  62  &  62 : closed :   0.140841

Triplet  6: Largest CI coefficients:
  61  &  64 :  open  :  -0.696083
  64  &  61 :  open  :   0.696083

Singlet  7: Largest CI coefficients:
  61  &  64 :  open  :   0.676447
  64  &  61 :  open  :   0.676447

Triplet  8: Largest CI coefficients:
  60  &  64 :  open  :   0.701673
  64  &  60 :  open  :  -0.701673

Singlet state dipole moments:

  Root       Dx         Dy         Dz         |D|  (Debye)
------------------------------------------------------------
     1   -16.0862    -1.5508     0.1312    16.1613
     2    -6.9018     1.8164    -1.0573     7.2147
     3   -13.7575    -1.5513    -0.0406    13.8448
     4     0.0599    -3.7976     0.6602     3.8551

Triplet state dipole moments:

  Root       Dx         Dy         Dz         |D|  (Debye)
------------------------------------------------------------
     1    -8.5467     0.9280    -0.8797     8.6418
     2   -11.4883    -0.2661    -0.4123    11.4987
     3     0.9817    -3.6388     0.6243     3.8203
     4     9.3054    -5.7564     1.2986    11.0187

Transition dipole moments between singlet states:

    Transition       Tx         Ty         Tz         |T| (a.u.)
------------------------------------------------------------------
     1 ->    2     0.4616    -0.1247     0.0341     0.4793
     1 ->    3     2.9565    -0.0648    -0.0865     2.9585
     1 ->    4    -2.3150     0.8560    -0.2151     2.4775
     2 ->    3    -0.5380    -0.1997     0.0401     0.5753
     2 ->    4     0.4035     0.0947     0.0007     0.4145
     3 ->    4     2.2156     0.1518    -0.0217     2.2209

Transition dipole moments between triplet states:

    Transition       Tx         Ty         Tz         |T| (a.u.)
------------------------------------------------------------------
     1 ->    2     1.2375     0.5655    -0.1363     1.3675
     1 ->    3    -1.0655    -0.2933     0.0587     1.1067
     1 ->    4     0.2553    -0.0841     0.0268     0.2701
     2 ->    3     1.6991     0.3283    -0.0985     1.7333
     2 ->    4    -0.2238     0.0419     0.0008     0.2277
     3 ->    4    -0.2043    -0.2150     0.1150     0.3182

Magnetic transition dipole moments and rotational strengths:

 Transition      Lx         Ly         Lz       R(len)     R(vel) (a.u.)
------------------------------------------------------------------------
 1 ->    2    -0.1428     0.3855    -0.2865     0.1238    -0.3986
 1 ->    3    -0.1126    -0.1541    -0.7957     0.2542     0.9559
 1 ->    4     0.1256     0.0733     0.3508     0.3036     0.7435

Electric transition quadrupole moments (Cartesian):

 Transition      Qxy        Qxz        Qyz        Qxx        Qyy        Qzz       norm (a.u.)
----------------------------------------------------------------------------------------------
 1 ->    2     0.3594     0.0719     0.0588    -3.0355     0.0316     0.0269     3.0584
 1 ->    3     4.5188    -1.0369    -0.3820   -17.8976     0.2424     0.0195    18.4939
 1 ->    4     1.0039    -0.3117    -0.2067    -4.6767     0.6337    -0.0764     4.8401


|FINAL Target State Energy: -779.596037277274 a.u.
 Energy calculation finished, energy: -7.795158636E+02

Converting Cartesians to HDLC
 Wolfe conditions fulfilled, increasing trust radius
Testing convergence  in cycle    8
    Energy  1.3325E-03 Target: 5.0000E-04 converged?   no
  Max step  5.3405E-02 Target: 4.0000E-03 converged?   no
  RMS step  1.2738E-02 Target: 2.6667E-03 converged?   no
  Max grad  6.3029E-03 Target: 1.0000E-03 converged?   no
  RMS grad  2.2655E-03 Target: 6.6667E-04 converged?   no
 Predicted step length 1.4718E-01
 Trust radius          5.0000E-01

Converting HDLC to Cartesians
 in gcp call
 n=          32
 coors(1) =   -9.44578319005928        2.20147843107913     
 -0.273734771928439     
 coors(2) =   -7.21047705357119        3.40912415431954     
 -2.191470787356345E-002
 elements:            7           6
 gcp_e =    1.00000000000000     
 echo:  F
 pbc:  F
 method =pbeh3c              
RMSD coordinate change for step 8 is  1.313e-01
DFTD Energy:    -0.0208104 hartree
gCP Energy:     0.0550902 hartree
| Total AOs: 316    Total MOs: 298
Setting up the DFT grid...
| time to set the grid = 0.06 s
DFT grid points: 367564 (11486 points/atom)

                      *** Start SCF Iterations ***

 Iter     DIIS Error       Energy change      Electrons        XC Energy           Energy        Time(s)
----------------------------------------------------------------------------------------------------------
Initial temperature is 0.250000
| Skip purify step
|    1     0.0336933088    -772.1205517925   125.9284658075   -63.8322243073    -772.1205517925     1.39  
|    2     0.0043497076      -0.0407580214   125.9999961865   -63.8737697928    -772.1613098139     1.30  
|    3     0.0080306882      +0.0012282595   125.9999961152   -63.8431420020    -772.1600815544     1.28  
|    4     0.0022741759      -0.0025694773   125.9999961878   -63.8553677962    -772.1626510317     1.27  
|    5     0.0010539327      -0.0001278025   125.9999961738   -63.8575691522    -772.1627788342     1.24  
|    6     0.0004280522      -0.0000445900   125.9999961728   -63.8585331062    -772.1628234242     1.21  
|    7     0.0000944087      -0.0000054718   125.9999961763   -63.8579127607    -772.1628288960     1.19  
|    8     0.0000339666      -0.0000002794   125.9999961756   -63.8576246614    -772.1628291754     1.15  
----------------------------------------------------------------------------------------------------------
FINAL ENERGY: -772.1628291754 a.u.
Fractional Occupation Entropy: 0.0000000000
Mermin Free Energy:            -772.1628291754
DISPERSION CONTRIBUTION TO ENERGY: -0.0208104226 a.u.
GCP BSSE CORRECTION: 0.0550901682 a.u.
HOMO-LUMO GAP: 2.718 eV
CENTER OF MASS: {-0.030073, -0.068032, 0.014247} ANGS
DIPOLE MOMENT: {-8.174079, -2.303002, 0.319384} (|D| = 8.498317) DEBYE

Running Mulliken population analysis...


  Restricted hh-TDA Parameters
--------------------------------------------
Number of occupied orbitals:            64
Number of virtual orbitals:            234
Number of molecular orbitals:          298
Number of basis functions:             316
Multiplicity of target state:      singlet

 Generating 2nd functional diffs
Reference energy:             -779.4947292083
Number of electrons:           127.9999961153
XC energy:                     -65.1718270531

      Davidson Diagonalization Parameters
-----------------------------------------------
Number of roots to find:                    4
Number of guess vectors:                   15
Maximum subspace size:                    300
Number of vectors to save:                  4
Collapse vectors per root:                  2
Number of CSFs:                          2080
Maximum Davidson iterations:              500
Residual convergence:                 1.0e-06
Orthogonality tolerance:              1.0e-12
Use incremental sigma vectors:             No

Davidson memory usage:  12.89 MB

Guess Vectors:
  64 &  64 : closed :    -0.189780
  64 &  63 :  open  :    -0.109262
  64 &  62 :  open  :    -0.084896
  63 &  63 : closed :    -0.028745
  64 &  61 :  open  :    -0.017555
  64 &  59 :  open  :    -0.015196
  63 &  62 :  open  :    -0.004378
  62 &  62 : closed :     0.019988
  64 &  60 :  open  :     0.022952
  64 &  58 :  open  :     0.027440
  64 &  57 :  open  :     0.048808
  64 &  56 :  open  :     0.060668
  63 &  61 :  open  :     0.062963
  63 &  59 :  open  :     0.065321
  64 &  55 :  open  :     0.077033

  Root           Eigenvalue       Energy Change        Residual
-------------------------------------------------------------------
Iteration:    0   Subspace Size:   15
Root: 1:        -0.09897552        -0.09897552         0.03483466  
Root: 2:        -0.02041536        -0.02041536         0.02657907  
Root: 3:         0.03157898         0.03157898         0.04710819  
Root: 4:         0.05152401         0.05152401         0.03956869  

Iteration:    1   Subspace Size:   19
Root: 1:        -0.10092951        -0.00195399         0.00400058  
Root: 2:        -0.02222896        -0.00181360         0.00576514  
Root: 3:         0.02624173        -0.00533725         0.01126444  
Root: 4:         0.04640592        -0.00511810         0.01020739  

Iteration:    2   Subspace Size:   23
Root: 1:        -0.10095915        -0.00002964         0.00071757  
Root: 2:        -0.02231232        -0.00008337         0.00127837  
Root: 3:         0.02596700        -0.00027473         0.00322764  
Root: 4:         0.04611737        -0.00028854         0.00260564  

Iteration:    3   Subspace Size:   27
Root: 1:        -0.10096008        -0.00000093         0.00010349  
Root: 2:        -0.02231616        -0.00000384         0.00032310  
Root: 3:         0.02594412        -0.00002288         0.00077436  
Root: 4:         0.04609790        -0.00001947         0.00059709  

Iteration:    4   Subspace Size:   31
Root: 1:        -0.10096010        -0.00000002         0.00001563  
Root: 2:        -0.02231640        -0.00000023         0.00005121  
Root: 3:         0.02594286        -0.00000126         0.00014432  
Root: 4:         0.04609700        -0.00000091         0.00013730  

Iteration:    5   Subspace Size:   35
Root: 1:        -0.10096010        -0.00000000         0.00000214  
Root: 2:        -0.02231640        -0.00000001         0.00000929  
Root: 3:         0.02594282        -0.00000004         0.00003126  
Root: 4:         0.04609695        -0.00000005         0.00002861  

Iteration:    6   Subspace Size:   39
Root: 1:        -0.10096010        -0.00000000         0.00000028  Converged
Root: 2:        -0.02231640        -0.00000000         0.00000132  
Root: 3:         0.02594282        -0.00000000         0.00000603  
Root: 4:         0.04609695        -0.00000000         0.00000595  

Iteration:    7   Subspace Size:   42
Root: 1:        -0.10096010        -0.00000000         0.00000027  Converged
Root: 2:        -0.02231640        -0.00000000         0.00000020  Converged
Root: 3:         0.02594282        -0.00000000         0.00000131  
Root: 4:         0.04609695        -0.00000000         0.00000111  

Iteration:    8   Subspace Size:   44
Root: 1:        -0.10096010        -0.00000000         0.00000027  Converged
Root: 2:        -0.02231640        -0.00000000         0.00000020  Converged
Root: 3:         0.02594282        -0.00000000         0.00000024  Converged
Root: 4:         0.04609695        -0.00000000         0.00000021  Converged

Davidson converged in 8 iterations
44 sigma vectors were formed

      Davidson Diagonalization Parameters
-----------------------------------------------
Number of roots to find:                    4
Number of guess vectors:                   15
Maximum subspace size:                    300
Number of vectors to save:                  4
Collapse vectors per root:                  2
Number of CSFs:                          2016
Maximum Davidson iterations:              500
Residual convergence:                 1.0e-06
Orthogonality tolerance:              1.0e-12
Use incremental sigma vectors:             No

Davidson memory usage:  12.58 MB

Guess Vectors:
  64 &  63 :  open  :    -0.109262
  64 &  62 :  open  :    -0.084896
  64 &  61 :  open  :    -0.017555
  64 &  59 :  open  :    -0.015196
  63 &  62 :  open  :    -0.004378
  64 &  60 :  open  :     0.022952
  64 &  58 :  open  :     0.027440
  64 &  57 :  open  :     0.048808
  64 &  56 :  open  :     0.060668
  63 &  61 :  open  :     0.062963
  63 &  59 :  open  :     0.065321
  64 &  55 :  open  :     0.077033
  62 &  61 :  open  :     0.087329
  62 &  59 :  open  :     0.089687
  63 &  60 :  open  :     0.103470

  Root           Eigenvalue       Energy Change        Residual
-------------------------------------------------------------------
Iteration:    0   Subspace Size:   15
Root: 1:        -0.02444486        -0.02444486         0.02252684  
Root: 2:        -0.01046468        -0.01046468         0.02043852  
Root: 3:         0.03848761         0.03848761         0.02184811  
Root: 4:         0.06867411         0.06867411         0.02280080  

Iteration:    1   Subspace Size:   19
Root: 1:        -0.02579621        -0.00135135         0.00383488  
Root: 2:        -0.01165189        -0.00118721         0.00337626  
Root: 3:         0.03679949        -0.00168812         0.00462744  
Root: 4:         0.06671865        -0.00195546         0.00619777  

Iteration:    2   Subspace Size:   23
Root: 1:        -0.02583445        -0.00003825         0.00059007  
Root: 2:        -0.01168566        -0.00003377         0.00046242  
Root: 3:         0.03673373        -0.00006577         0.00071819  
Root: 4:         0.06659697        -0.00012168         0.00094614  

Iteration:    3   Subspace Size:   27
Root: 1:        -0.02583536        -0.00000091         0.00007716  
Root: 2:        -0.01168624        -0.00000059         0.00007038  
Root: 3:         0.03673219        -0.00000154         0.00013724  
Root: 4:         0.06659369        -0.00000328         0.00027963  

Iteration:    4   Subspace Size:   31
Root: 1:        -0.02583537        -0.00000001         0.00001078  
Root: 2:        -0.01168625        -0.00000001         0.00001019  
Root: 3:         0.03673213        -0.00000005         0.00003224  
Root: 4:         0.06659346        -0.00000023         0.00008606  

Iteration:    5   Subspace Size:   35
Root: 1:        -0.02583537        -0.00000000         0.00000156  
Root: 2:        -0.01168625        -0.00000000         0.00000142  
Root: 3:         0.03673213        -0.00000000         0.00000546  
Root: 4:         0.06659344        -0.00000003         0.00001810  

Iteration:    6   Subspace Size:   39
Root: 1:        -0.02583537        -0.00000000         0.00000023  Converged
Root: 2:        -0.01168625        -0.00000000         0.00000019  Converged
Root: 3:         0.03673213        -0.00000000         0.00000091  Converged
Root: 4:         0.06659344        -0.00000000         0.00000284  

Iteration:    7   Subspace Size:   40
Root: 1:        -0.02583537        -0.00000000         0.00000023  Converged
Root: 2:        -0.01168625        -0.00000000         0.00000018  Converged
Root: 3:         0.03673213        -0.00000000         0.00000071  Converged
Root: 4:         0.06659344        -0.00000000         0.00000065  Converged

 in gcp call
 n=          32
 coors(1) =   -9.44578319005928        2.20147843107913     
 -0.273734771928439     
 coors(2) =   -7.21047705357119        3.40912415431954     
 -2.191470787356345E-002
 elements:            7           6
 gcp_e =   0.000000000000000E+000
 echo:  F
 pbc:  F
 method =pbeh3c              
Davidson converged in 7 iterations
40 sigma vectors were formed

Building Xtilde...

Building Z-vector RHS...

 Generating 2nd functional diffs
Solving CPSCF equations
Using DIIS solver

 Iter         Residual      
------  --------------------
    1      5.147490419316
    2     11.089295225026
    3      1.330331659403
    4      0.180353415161
    5      0.027370906833
    6      0.016361482121
    7      0.008454376419
    8      0.003458235877
    9      0.000681438455
   10      0.000179118883
   11      0.000072379923
   12      0.000043450273
   13      0.000014156102
   14      0.000008445296
   15      0.000003231061
   16      0.000001637630
   17      0.000000472062

CPSCF converged

Building X...

Computing grad Generating 2nd functional diffs
 Generating 2nd functional diffs
  Root   Mult.   Total Energy (a.u.)   Ex. Energy (a.u.)     Ex. Energy (eV)     Ex. Energy (nm)        Osc. (a.u.)  
-------------------------------------------------------------------------------------------------------------------
     1  singlet       -779.59568931
     2  triplet       -779.52056458          0.07512473          2.04424745        606.50299700          0.00000000
     3  singlet       -779.51704561          0.07864370          2.14000354        579.36455774          0.00834254
     4  triplet       -779.50641546          0.08927384          2.42926449        510.37761132          0.00000000
     5  singlet       -779.46878639          0.12690292          3.45320345        359.04116971          0.60873145
     6  triplet       -779.45799708          0.13769223          3.74679559        330.90735160          0.00000000
     7  singlet       -779.44863226          0.14705704          4.00162513        309.83467150          0.76752847
     8  triplet       -779.42813577          0.16755353          4.55936290        271.93321374          0.00000000

Singlet  1: Largest CI coefficients:
  64  &  64 : closed :   0.993601

Triplet  2: Largest CI coefficients:
  63  &  64 :  open  :   0.688337
  64  &  63 :  open  :  -0.688337
  62  &  63 :  open  :   0.149427
  63  &  62 :  open  :  -0.149427

Singlet  3: Largest CI coefficients:
  63  &  64 :  open  :   0.645350
  64  &  63 :  open  :   0.645350
  62  &  64 :  open  :   0.215421
  64  &  62 :  open  :   0.215421
  63  &  63 : closed :   0.144402
  62  &  62 : closed :  -0.125421
  62  &  63 :  open  :  -0.120090
  63  &  62 :  open  :  -0.120090

Triplet  4: Largest CI coefficients:
  62  &  64 :  open  :  -0.697346
  64  &  62 :  open  :   0.697346

Singlet  5: Largest CI coefficients:
  62  &  64 :  open  :   0.639285
  64  &  62 :  open  :   0.639285
  63  &  64 :  open  :  -0.215146
  64  &  63 :  open  :  -0.215146
  62  &  62 : closed :  -0.163766
  61  &  64 :  open  :  -0.124734
  64  &  61 :  open  :  -0.124734

Triplet  6: Largest CI coefficients:
  61  &  64 :  open  :  -0.696689
  64  &  61 :  open  :   0.696689

Singlet  7: Largest CI coefficients:
  61  &  64 :  open  :  -0.672233
  64  &  61 :  open  :  -0.672233
  62  &  64 :  open  :  -0.129563
  64  &  62 :  open  :  -0.129563

Triplet  8: Largest CI coefficients:
  60  &  64 :  open  :   0.701631
  64  &  60 :  open  :  -0.701631

Singlet state dipole moments:

  Root       Dx         Dy         Dz         |D|  (Debye)
------------------------------------------------------------
     1   -15.9564    -1.5943    -0.0150    16.0359
     2    -6.9695     1.7179    -0.8852     7.2325
     3   -12.5450    -1.5085    -0.1276    12.6360
     4    -1.2009    -3.7745     0.4462     3.9860

Triplet state dipole moments:

  Root       Dx         Dy         Dz         |D|  (Debye)
------------------------------------------------------------
     1    -7.9033     1.1402    -0.8176     8.0269
     2   -11.7636    -0.5670    -0.3380    11.7821
     3     0.4715    -3.6094     0.4294     3.6653
     4     9.4541    -5.4227     0.9284    10.9384

Transition dipole moments between singlet states:

    Transition       Tx         Ty         Tz         |T| (a.u.)
------------------------------------------------------------------
     1 ->    2    -0.3811     0.1113    -0.0387     0.3989
     1 ->    3     2.6818    -0.0106    -0.0539     2.6824
     1 ->    4    -2.6499     0.8788    -0.1864     2.7980
     2 ->    3     0.4068     0.1771    -0.0189     0.4441
     2 ->    4    -0.4351    -0.1102    -0.0056     0.4488
     3 ->    4     2.6757     0.1233     0.0008     2.6786

Transition dipole moments between triplet states:

    Transition       Tx         Ty         Tz         |T| (a.u.)
------------------------------------------------------------------
     1 ->    2    -0.9649    -0.4809     0.0754     1.0807
     1 ->    3    -0.9779    -0.2552     0.0252     1.0109
     1 ->    4     0.2290    -0.0726     0.0190     0.2410
     2 ->    3    -2.0152    -0.3461     0.0702     2.0459
     2 ->    4     0.2316    -0.0218    -0.0129     0.2330
     3 ->    4    -0.2091    -0.2274     0.1066     0.3268

Magnetic transition dipole moments and rotational strengths:

 Transition      Lx         Ly         Lz       R(len)     R(vel) (a.u.)
------------------------------------------------------------------------
 1 ->    2     0.1663    -0.3980     0.2405     0.1170    -0.2938
 1 ->    3    -0.0599    -0.1576    -0.8569     0.1128     0.5311
 1 ->    4     0.1172     0.1236     0.5390     0.3024     0.7756

Electric transition quadrupole moments (Cartesian):

 Transition      Qxy        Qxz        Qyz        Qxx        Qyy        Qzz       norm (a.u.)
----------------------------------------------------------------------------------------------
 1 ->    2    -0.2951    -0.0665    -0.0664     2.6669    -0.0441    -0.0294     2.6854
 1 ->    3     4.4881    -0.9259    -0.2681   -18.3443     0.2514    -0.0635    18.9117
 1 ->    4     0.2329    -0.0251    -0.1113    -3.1933     0.5876    -0.1217     3.2595


|FINAL Target State Energy: -779.595689307122 a.u.
 Energy calculation finished, energy: -7.795170456E+02

Converting Cartesians to HDLC
 Wolfe conditions fulfilled, increasing trust radius
Testing convergence  in cycle    9
    Energy  1.1820E-03 Target: 5.0000E-04 converged?   no
  Max step  7.2370E-02 Target: 4.0000E-03 converged?   no
  RMS step  1.5514E-02 Target: 2.6667E-03 converged?   no
  Max grad  6.5233E-03 Target: 1.0000E-03 converged?   no
  RMS grad  2.1191E-03 Target: 6.6667E-04 converged?   no
 Predicted step length 2.8178E-01
 Trust radius          5.0000E-01

Converting HDLC to Cartesians
 in gcp call
 n=          32
 coors(1) =   -9.41868211809271        2.20943963462628     
 -0.347441754716989     
 coors(2) =   -7.15487710525289        3.40345003358747     
 -0.190071704610314     
 elements:            7           6
 gcp_e =    1.00000000000000     
 echo:  F
 pbc:  F
 method =pbeh3c              
RMSD coordinate change for step 9 is  1.537e-01

**** resetting density ****
Using neutral atomic charges and default spins and spin directions.
Number of unique atoms is: 4 
Atom #1 is unique. Calculating atomic density. 
Atom #2 is unique. Calculating atomic density. 
Atom #7 is unique. Calculating atomic density. 
Atom #21 is unique. Calculating atomic density. 
DFTD Energy:    -0.0208292 hartree
gCP Energy:     0.0549353 hartree
| Total AOs: 316    Total MOs: 298
Setting up the DFT grid...
| time to set the grid = 0.07 s
DFT grid points: 367475 (11483 points/atom)

                      *** Start SCF Iterations ***

 Iter     DIIS Error       Energy change      Electrons        XC Energy           Energy        Time(s)
----------------------------------------------------------------------------------------------------------
Initial temperature is 0.250000
| Skip purify step
|    1     2.1447843482    -785.2503380543   127.0016618372   -63.8743546979    -785.2503380543     0.97  
|    2     0.0803732940     +13.3493662562   125.9999835306   -64.0192869120    -771.9009717982     1.40  
|    3     0.3635406361      +4.2838351313   125.9999885537   -63.5688545310    -767.6171366669     1.39  
|    4     0.0570617414      -4.4357309493   125.9999829556   -63.8535718173    -772.0528676162     1.38  
|    5     0.0198562604      -0.0968302218   125.9999837537   -63.8684387121    -772.1496978379     1.35  
|    6     0.0111399663      -0.0078982264   125.9999840028   -63.8835771216    -772.1575960643     1.31  
|    7     0.0089728220      -0.0022879572   125.9999842854   -63.8635888758    -772.1598840215     1.28  
|    8     0.0046745416      -0.0014815933   125.9999842234   -63.8587739847    -772.1613656148     1.24  
|    9     0.0031498924      -0.0003282513   125.9999842680   -63.8653254568    -772.1616938661     1.41  
|   10     0.0014861877      -0.0002866658   125.9999842432   -63.8677415630    -772.1619805319     1.24  
|   11     0.0002509658      -0.0000363343   125.9999842434   -63.8668042093    -772.1620168662     1.22  
|   12     0.0001267026      -0.0000013256   125.9999842427   -63.8669129379    -772.1620181918     1.18  
|   13     0.0000437620      -0.0000007735   125.9999842447   -63.8669200580    -772.1620189653     1.16  
----------------------------------------------------------------------------------------------------------
FINAL ENERGY: -772.1620189653 a.u.
Fractional Occupation Entropy: 0.0000000000
Mermin Free Energy:            -772.1620189653
DISPERSION CONTRIBUTION TO ENERGY: -0.0208292344 a.u.
GCP BSSE CORRECTION: 0.0549352616 a.u.
HOMO-LUMO GAP: 2.812 eV
CENTER OF MASS: {-0.036047, -0.071950, 0.037821} ANGS
DIPOLE MOMENT: {-7.683668, -2.334561, -0.276990} (|D| = 8.035276) DEBYE

Running Mulliken population analysis...


  Restricted hh-TDA Parameters
--------------------------------------------
Number of occupied orbitals:            64
Number of virtual orbitals:            234
Number of molecular orbitals:          298
Number of basis functions:             316
Multiplicity of target state:      singlet

 Generating 2nd functional diffs
Reference energy:             -779.4937476759
Number of electrons:           127.9999839947
XC energy:                     -65.1813177376

      Davidson Diagonalization Parameters
-----------------------------------------------
Number of roots to find:                    4
Number of guess vectors:                   15
Maximum subspace size:                    300
Number of vectors to save:                  4
Collapse vectors per root:                  2
Number of CSFs:                          2080
Maximum Davidson iterations:              500
Residual convergence:                 1.0e-06
Orthogonality tolerance:              1.0e-12
Use incremental sigma vectors:             No

Davidson memory usage:  12.89 MB

Guess Vectors:
  64 &  64 : closed :    -0.192042
  64 &  63 :  open  :    -0.111309
  64 &  62 :  open  :    -0.084277
  63 &  63 : closed :    -0.030576
  64 &  59 :  open  :    -0.022387
  64 &  61 :  open  :    -0.014761
  63 &  62 :  open  :    -0.003544
  64 &  60 :  open  :     0.022558
  62 &  62 : closed :     0.023489
  64 &  58 :  open  :     0.027518
  64 &  57 :  open  :     0.045297
  63 &  59 :  open  :     0.058346
  64 &  56 :  open  :     0.062212
  63 &  61 :  open  :     0.065971
  64 &  55 :  open  :     0.078506

  Root           Eigenvalue       Energy Change        Residual
-------------------------------------------------------------------
Iteration:    0   Subspace Size:   15
Root: 1:        -0.10203422        -0.10203422         0.03457131  
Root: 2:        -0.02233320        -0.02233320         0.02780570  
Root: 3:         0.03080973         0.03080973         0.04779398  
Root: 4:         0.05313431         0.05313431         0.03882302  

Iteration:    1   Subspace Size:   19
Root: 1:        -0.10393948        -0.00190526         0.00384304  
Root: 2:        -0.02433505        -0.00200185         0.00695124  
Root: 3:         0.02528407        -0.00552565         0.01069261  
Root: 4:         0.04824417        -0.00489015         0.00975190  

Iteration:    2   Subspace Size:   23
Root: 1:        -0.10396496        -0.00002549         0.00077382  
Root: 2:        -0.02445805        -0.00012299         0.00146601  
Root: 3:         0.02503540        -0.00024868         0.00291898  
Root: 4:         0.04799392        -0.00025025         0.00206159  

Iteration:    3   Subspace Size:   27
Root: 1:        -0.10396603        -0.00000106         0.00012635  
Root: 2:        -0.02446364        -0.00000559         0.00032618  
Root: 3:         0.02501705        -0.00001835         0.00060913  
Root: 4:         0.04798376        -0.00001016         0.00042067  

Iteration:    4   Subspace Size:   31
Root: 1:        -0.10396605        -0.00000002         0.00001836  
Root: 2:        -0.02446389        -0.00000025         0.00005867  
Root: 3:         0.02501625        -0.00000080         0.00011139  
Root: 4:         0.04798333        -0.00000043         0.00011486  

Iteration:    5   Subspace Size:   35
Root: 1:        -0.10396605        -0.00000000         0.00000251  
Root: 2:        -0.02446390        -0.00000001         0.00001222  
Root: 3:         0.02501623        -0.00000002         0.00002232  
Root: 4:         0.04798330        -0.00000003         0.00002859  

Iteration:    6   Subspace Size:   39
Root: 1:        -0.10396605        -0.00000000         0.00000028  Converged
Root: 2:        -0.02446390        -0.00000000         0.00000192  
Root: 3:         0.02501622        -0.00000000         0.00000388  
Root: 4:         0.04798329        -0.00000000         0.00000551  

Iteration:    7   Subspace Size:   42
Root: 1:        -0.10396605        -0.00000000         0.00000026  Converged
Root: 2:        -0.02446390        -0.00000000         0.00000032  Converged
Root: 3:         0.02501622        -0.00000000         0.00000081  Converged
Root: 4:         0.04798329        -0.00000000         0.00000101  

Iteration:    8   Subspace Size:   43
Root: 1:        -0.10396605        -0.00000000         0.00000025  Converged
Root: 2:        -0.02446390        -0.00000000         0.00000030  Converged
Root: 3:         0.02501622        -0.00000000         0.00000081  Converged
Root: 4:         0.04798329        -0.00000000         0.00000021  Converged

Davidson converged in 8 iterations
43 sigma vectors were formed

      Davidson Diagonalization Parameters
-----------------------------------------------
Number of roots to find:                    4
Number of guess vectors:                   15
Maximum subspace size:                    300
Number of vectors to save:                  4
Collapse vectors per root:                  2
Number of CSFs:                          2016
Maximum Davidson iterations:              500
Residual convergence:                 1.0e-06
Orthogonality tolerance:              1.0e-12
Use incremental sigma vectors:             No

Davidson memory usage:  12.58 MB

Guess Vectors:
  64 &  63 :  open  :    -0.111309
  64 &  62 :  open  :    -0.084277
  64 &  59 :  open  :    -0.022387
  64 &  61 :  open  :    -0.014761
  63 &  62 :  open  :    -0.003544
  64 &  60 :  open  :     0.022558
  64 &  58 :  open  :     0.027518
  64 &  57 :  open  :     0.045297
  63 &  59 :  open  :     0.058346
  64 &  56 :  open  :     0.062212
  63 &  61 :  open  :     0.065971
  64 &  55 :  open  :     0.078506
  62 &  59 :  open  :     0.085378
  62 &  61 :  open  :     0.093004
  63 &  60 :  open  :     0.103291

  Root           Eigenvalue       Energy Change        Residual
-------------------------------------------------------------------
Iteration:    0   Subspace Size:   15
Root: 1:        -0.02538545        -0.02538545         0.02265039  
Root: 2:        -0.01181530        -0.01181530         0.02043572  
Root: 3:         0.03972012         0.03972012         0.02166730  
Root: 4:         0.06828013         0.06828013         0.02301694  

Iteration:    1   Subspace Size:   19
Root: 1:        -0.02675418        -0.00136872         0.00402025  
Root: 2:        -0.01298171        -0.00116641         0.00293157  
Root: 3:         0.03804044        -0.00167969         0.00438711  
Root: 4:         0.06633248        -0.00194765         0.00608870  

Iteration:    2   Subspace Size:   23
Root: 1:        -0.02679586        -0.00004169         0.00063726  
Root: 2:        -0.01300775        -0.00002604         0.00038909  
Root: 3:         0.03798104        -0.00005940         0.00064661  
Root: 4:         0.06621474        -0.00011774         0.00098919  

Iteration:    3   Subspace Size:   27
Root: 1:        -0.02679692        -0.00000106         0.00009667  
Root: 2:        -0.01300815        -0.00000041         0.00006587  
Root: 3:         0.03797972        -0.00000132         0.00012778  
Root: 4:         0.06621101        -0.00000374         0.00023001  

Iteration:    4   Subspace Size:   31
Root: 1:        -0.02679694        -0.00000002         0.00002212  
Root: 2:        -0.01300816        -0.00000001         0.00001494  
Root: 3:         0.03797967        -0.00000005         0.00002375  
Root: 4:         0.06621084        -0.00000016         0.00005315  

Iteration:    5   Subspace Size:   35
Root: 1:        -0.02679694        -0.00000000         0.00000355  
Root: 2:        -0.01300817        -0.00000000         0.00000224  
Root: 3:         0.03797967        -0.00000000         0.00000399  
Root: 4:         0.06621083        -0.00000001         0.00001383  

Iteration:    6   Subspace Size:   39
Root: 1:        -0.02679694        -0.00000000         0.00000055  Converged
Root: 2:        -0.01300817        -0.00000000         0.00000035  Converged
Root: 3:         0.03797967        -0.00000000         0.00000066  Converged
Root: 4:         0.06621083        -0.00000000         0.00000287  

Iteration:    7   Subspace Size:   40
Root: 1:        -0.02679694        -0.00000000         0.00000055  Converged
Root: 2:        -0.01300817        -0.00000000         0.00000035  Converged
Root: 3:         0.03797967        -0.00000000         0.00000065  Converged
Root: 4:         0.06621083        -0.00000000         0.00000070  Converged

 in gcp call
 n=          32
 coors(1) =   -9.41868211809271        2.20943963462628     
 -0.347441754716989     
 coors(2) =   -7.15487710525289        3.40345003358747     
 -0.190071704610314     
 elements:            7           6
 gcp_e =   0.000000000000000E+000
 echo:  F
 pbc:  F
 method =pbeh3c              
Davidson converged in 7 iterations
40 sigma vectors were formed

Building Xtilde...

Building Z-vector RHS...

 Generating 2nd functional diffs
Solving CPSCF equations
Using DIIS solver

 Iter         Residual      
------  --------------------
    1      5.143524723695
    2     11.127563115719
    3      1.359812906824
    4      0.171800560180
    5      0.028120367544
    6      0.016533908061
    7      0.008498740958
    8      0.003495675394
    9      0.000669851275
   10      0.000170009513
   11      0.000069341447
   12      0.000042099121
   13      0.000013485152
   14      0.000007896746
   15      0.000003069747
   16      0.000001462656
   17      0.000000467311

CPSCF converged

Building X...

Computing grad Generating 2nd functional diffs
 Generating 2nd functional diffs
  Root   Mult.   Total Energy (a.u.)   Ex. Energy (a.u.)     Ex. Energy (eV)     Ex. Energy (nm)        Osc. (a.u.)  
-------------------------------------------------------------------------------------------------------------------
     1  singlet       -779.59771373
     2  triplet       -779.52054462          0.07716911          2.09987800        590.43535173          0.00000000
     3  singlet       -779.51821157          0.07950215          2.16336335        573.10863154          0.00158914
     4  triplet       -779.50675584          0.09095789          2.47508962        500.92820767          0.00000000
     5  singlet       -779.46873145          0.12898228          3.50978572        353.25296306          0.57401518
     6  triplet       -779.45576801          0.14194572          3.86253897        320.99150736          0.00000000
     7  singlet       -779.44576438          0.15194935          4.13475138        299.85894958          0.92862337
     8  triplet       -779.42753684          0.17017688          4.63074784        267.74124817          0.00000000

Singlet  1: Largest CI coefficients:
  64  &  64 : closed :   0.993937

Triplet  2: Largest CI coefficients:
  63  &  64 :  open  :   0.687723
  64  &  63 :  open  :  -0.687723
  62  &  63 :  open  :   0.153974
  63  &  62 :  open  :  -0.153974

Singlet  3: Largest CI coefficients:
  63  &  64 :  open  :   0.671515
  64  &  63 :  open  :   0.671515
  62  &  63 :  open  :  -0.152716
  63  &  62 :  open  :  -0.152716
  62  &  64 :  open  :   0.124874
  64  &  62 :  open  :   0.124874

Triplet  4: Largest CI coefficients:
  62  &  64 :  open  :   0.700959
  64  &  62 :  open  :  -0.700959

Singlet  5: Largest CI coefficients:
  62  &  64 :  open  :   0.661982
  64  &  62 :  open  :   0.661982
  62  &  62 : closed :  -0.168331
  61  &  64 :  open  :  -0.136146
  64  &  61 :  open  :  -0.136146
  63  &  64 :  open  :  -0.123729
  64  &  63 :  open  :  -0.123729

Triplet  6: Largest CI coefficients:
  61  &  64 :  open  :   0.696743
  64  &  61 :  open  :  -0.696743

Singlet  7: Largest CI coefficients:
  61  &  64 :  open  :  -0.673568
  64  &  61 :  open  :  -0.673568
  62  &  64 :  open  :  -0.151897
  64  &  62 :  open  :  -0.151897
  62  &  62 : closed :  -0.114258

Triplet  8: Largest CI coefficients:
  60  &  64 :  open  :   0.697035
  64  &  60 :  open  :  -0.697035

Singlet state dipole moments:

  Root       Dx         Dy         Dz         |D|  (Debye)
------------------------------------------------------------
     1   -15.8191    -1.6032    -0.2916    15.9028
     2    -6.7318     1.6974    -0.5492     6.9642
     3   -11.9749    -1.5056    -0.2448    12.0717
     4    -1.0982    -3.9348     0.0486     4.0855

Triplet state dipole moments:

  Root       Dx         Dy         Dz         |D|  (Debye)
------------------------------------------------------------
     1    -6.9558     1.5141    -0.5634     7.1409
     2   -12.2214    -0.9774    -0.2627    12.2633
     3     0.7390    -3.7317     0.0384     3.8043
     4     9.3987    -5.3524     0.3187    10.8206

Transition dipole moments between singlet states:

    Transition       Tx         Ty         Tz         |T| (a.u.)
------------------------------------------------------------------
     1 ->    2    -0.1641     0.0431    -0.0348     0.1732
     1 ->    3     2.5833    -0.0009     0.0427     2.5837
     1 ->    4    -2.8907     0.8911    -0.1303     3.0277
     2 ->    3     0.1545     0.1045     0.0162     0.1872
     2 ->    4    -0.3329    -0.0297    -0.0307     0.3356
     3 ->    4     2.9697     0.0966     0.0121     2.9713

Transition dipole moments between triplet states:

    Transition       Tx         Ty         Tz         |T| (a.u.)
------------------------------------------------------------------
     1 ->    2     0.5169     0.2878     0.0086     0.5917
     1 ->    3     0.6767     0.1024     0.0265     0.6849
     1 ->    4    -0.1400     0.0861    -0.0095     0.1646
     2 ->    3    -2.3184    -0.3782     0.0195     2.3491
     2 ->    4     0.2318    -0.0266    -0.0300     0.2352
     3 ->    4    -0.3127    -0.2170     0.0836     0.3897

Magnetic transition dipole moments and rotational strengths:

 Transition      Lx         Ly         Lz       R(len)     R(vel) (a.u.)
------------------------------------------------------------------------
 1 ->    2     0.1848    -0.4157     0.1147     0.0522    -0.1143
 1 ->    3     0.0074    -0.1410    -0.9251     0.0202     0.1720
 1 ->    4     0.0737     0.1706     0.6992     0.1522     0.3656

Electric transition quadrupole moments (Cartesian):

 Transition      Qxy        Qxz        Qyz        Qxx        Qyy        Qzz       norm (a.u.)
----------------------------------------------------------------------------------------------
 1 ->    2    -0.1607    -0.0844    -0.0768     1.5886    -0.0372    -0.0182     1.6013
 1 ->    3     4.5309    -0.6811    -0.0069   -19.0748     0.2624    -0.1573    19.6197
 1 ->    4    -0.3563     0.3361    -0.0631    -2.4190     0.6362    -0.1324     2.5530


|FINAL Target State Energy: -779.597713727886 a.u.
 Energy calculation finished, energy: -7.795182116E+02

Converting Cartesians to HDLC
 Wolfe conditions fulfilled, increasing trust radius
Testing convergence  in cycle   10
    Energy  1.1660E-03 Target: 5.0000E-04 converged?   no
  Max step  1.4877E-01 Target: 4.0000E-03 converged?   no
  RMS step  2.9702E-02 Target: 2.6667E-03 converged?   no
  Max grad  1.0520E-02 Target: 1.0000E-03 converged?   no
  RMS grad  3.0286E-03 Target: 6.6667E-04 converged?   no
 Predicted step length 1.3876E-01
 Trust radius          5.0000E-01

Converting HDLC to Cartesians
 in gcp call
 n=          32
 coors(1) =   -9.38983245303947        2.22384712520231     
 -0.376332971194184     
 coors(2) =   -7.11058733706794        3.38580745926264     
 -0.265116499410923     
 elements:            7           6
 gcp_e =    1.00000000000000     
 echo:  F
 pbc:  F
 method =pbeh3c              
RMSD coordinate change for step 10 is  7.006e-02
DFTD Energy:    -0.0208271 hartree
gCP Energy:     0.0550719 hartree
| Total AOs: 316    Total MOs: 298
Setting up the DFT grid...
| time to set the grid = 0.06 s
DFT grid points: 367508 (11484 points/atom)

                      *** Start SCF Iterations ***

 Iter     DIIS Error       Energy change      Electrons        XC Energy           Energy        Time(s)
----------------------------------------------------------------------------------------------------------
Initial temperature is 0.250000
| Skip purify step
|    1     0.0306212588    -772.1588264113   125.9870487559   -63.8627568671    -772.1588264113     1.43  
|    2     0.0025859251      -0.0070848481   126.0000068184   -63.8647469297    -772.1659112594     1.34  
|    3     0.0044534093      +0.0000464927   126.0000065043   -63.8701024429    -772.1658647667     1.31  
|    4     0.0012559125      -0.0004935467   126.0000066927   -63.8646072181    -772.1663583134     1.29  
|    5     0.0008290832      -0.0000268474   126.0000066337   -63.8652973768    -772.1663851608     1.26  
|    6     0.0001967905      -0.0000269564   126.0000066440   -63.8659390274    -772.1664121171     1.24  
|    7     0.0000421644      -0.0000008965   126.0000066428   -63.8656032440    -772.1664130137     1.20  
----------------------------------------------------------------------------------------------------------
FINAL ENERGY: -772.1664130137 a.u.
Fractional Occupation Entropy: 0.0000000000
Mermin Free Energy:            -772.1664130137
DISPERSION CONTRIBUTION TO ENERGY: -0.0208271087 a.u.
GCP BSSE CORRECTION: 0.0550719015 a.u.
HOMO-LUMO GAP: 2.980 eV
CENTER OF MASS: {-0.035213, -0.072998, 0.047824} ANGS
DIPOLE MOMENT: {-7.686381, -2.332192, -0.536847} (|D| = 8.050328) DEBYE

Running Mulliken population analysis...


  Restricted hh-TDA Parameters
--------------------------------------------
Number of occupied orbitals:            64
Number of virtual orbitals:            234
Number of molecular orbitals:          298
Number of basis functions:             316
Multiplicity of target state:      singlet

 Generating 2nd functional diffs
Reference energy:             -779.4988242661
Number of electrons:           128.0000067475
XC energy:                     -65.1799737545

      Davidson Diagonalization Parameters
-----------------------------------------------
Number of roots to find:                    4
Number of guess vectors:                   15
Maximum subspace size:                    300
Number of vectors to save:                  4
Collapse vectors per root:                  2
Number of CSFs:                          2080
Maximum Davidson iterations:              500
Residual convergence:                 1.0e-06
Orthogonality tolerance:              1.0e-12
Use incremental sigma vectors:             No

Davidson memory usage:  12.89 MB

Guess Vectors:
  64 &  64 : closed :    -0.192955
  64 &  63 :  open  :    -0.105299
  64 &  62 :  open  :    -0.080446
  64 &  59 :  open  :    -0.022673
  63 &  63 : closed :    -0.017643
  64 &  61 :  open  :    -0.014774
  63 &  62 :  open  :     0.007210
  64 &  60 :  open  :     0.021654
  64 &  58 :  open  :     0.029068
  62 &  62 : closed :     0.032063
  64 &  57 :  open  :     0.042679
  63 &  59 :  open  :     0.064983
  64 &  56 :  open  :     0.064995
  63 &  61 :  open  :     0.072882
  64 &  55 :  open  :     0.078238

  Root           Eigenvalue       Energy Change        Residual
-------------------------------------------------------------------
Iteration:    0   Subspace Size:   15
Root: 1:        -0.10284258        -0.10284258         0.03489062  
Root: 2:        -0.01792951        -0.01792951         0.02745660  
Root: 3:         0.03345282         0.03345282         0.04844379  
Root: 4:         0.05301719         0.05301719         0.03852955  

Iteration:    1   Subspace Size:   19
Root: 1:        -0.10477738        -0.00193480         0.00387251  
Root: 2:        -0.01994334        -0.00201383         0.00673414  
Root: 3:         0.02769965        -0.00575316         0.01037507  
Root: 4:         0.04817807        -0.00483913         0.00956797  

Iteration:    2   Subspace Size:   23
Root: 1:        -0.10480323        -0.00002585         0.00081653  
Root: 2:        -0.02006123        -0.00011789         0.00141978  
Root: 3:         0.02746210        -0.00023755         0.00289059  
Root: 4:         0.04794008        -0.00023799         0.00205494  

Iteration:    3   Subspace Size:   27
Root: 1:        -0.10480440        -0.00000117         0.00012953  
Root: 2:        -0.02006674        -0.00000551         0.00030842  
Root: 3:         0.02744432        -0.00001779         0.00053562  
Root: 4:         0.04793082        -0.00000926         0.00042897  

Iteration:    4   Subspace Size:   31
Root: 1:        -0.10480443        -0.00000003         0.00001946  
Root: 2:        -0.02006697        -0.00000023         0.00005383  
Root: 3:         0.02744370        -0.00000062         0.00009569  
Root: 4:         0.04793041        -0.00000041         0.00008161  

Iteration:    5   Subspace Size:   35
Root: 1:        -0.10480443        -0.00000000         0.00000299  
Root: 2:        -0.02006698        -0.00000001         0.00001269  
Root: 3:         0.02744368        -0.00000002         0.00001895  
Root: 4:         0.04793039        -0.00000001         0.00001845  

Iteration:    6   Subspace Size:   39
Root: 1:        -0.10480443        -0.00000000         0.00000033  Converged
Root: 2:        -0.02006698        -0.00000000         0.00000225  
Root: 3:         0.02744368        -0.00000000         0.00000345  
Root: 4:         0.04793039        -0.00000000         0.00000355  

Iteration:    7   Subspace Size:   42
Root: 1:        -0.10480443        -0.00000000         0.00000027  Converged
Root: 2:        -0.02006698        -0.00000000         0.00000039  Converged
Root: 3:         0.02744368        -0.00000000         0.00000074  Converged
Root: 4:         0.04793039        -0.00000000         0.00000077  Converged

Davidson converged in 7 iterations
42 sigma vectors were formed

      Davidson Diagonalization Parameters
-----------------------------------------------
Number of roots to find:                    4
Number of guess vectors:                   15
Maximum subspace size:                    300
Number of vectors to save:                  4
Collapse vectors per root:                  2
Number of CSFs:                          2016
Maximum Davidson iterations:              500
Residual convergence:                 1.0e-06
Orthogonality tolerance:              1.0e-12
Use incremental sigma vectors:             No

Davidson memory usage:  12.58 MB

Guess Vectors:
  64 &  63 :  open  :    -0.105299
  64 &  62 :  open  :    -0.080446
  64 &  59 :  open  :    -0.022673
  64 &  61 :  open  :    -0.014774
  63 &  62 :  open  :     0.007210
  64 &  60 :  open  :     0.021654
  64 &  58 :  open  :     0.029068
  64 &  57 :  open  :     0.042679
  63 &  59 :  open  :     0.064983
  64 &  56 :  open  :     0.064995
  63 &  61 :  open  :     0.072882
  64 &  55 :  open  :     0.078238
  62 &  59 :  open  :     0.089836
  62 &  61 :  open  :     0.097735
  63 &  60 :  open  :     0.109310

  Root           Eigenvalue       Energy Change        Residual
-------------------------------------------------------------------
Iteration:    0   Subspace Size:   15
Root: 1:        -0.02047819        -0.02047819         0.02298017  
Root: 2:        -0.00872442        -0.00872442         0.02082897  
Root: 3:         0.03933898         0.03933898         0.02168571  
Root: 4:         0.06711598         0.06711598         0.02273950  

Iteration:    1   Subspace Size:   19
Root: 1:        -0.02193970        -0.00146151         0.00421023  
Root: 2:        -0.00993828        -0.00121386         0.00271519  
Root: 3:         0.03763819        -0.00170079         0.00418086  
Root: 4:         0.06519320        -0.00192278         0.00587234  

Iteration:    2   Subspace Size:   23
Root: 1:        -0.02198559        -0.00004588         0.00067982  
Root: 2:        -0.00996055        -0.00002226         0.00035558  
Root: 3:         0.03758527        -0.00005292         0.00058949  
Root: 4:         0.06508298        -0.00011022         0.00094083  

Iteration:    3   Subspace Size:   27
Root: 1:        -0.02198681        -0.00000122         0.00011373  
Root: 2:        -0.00996089        -0.00000034         0.00006102  
Root: 3:         0.03758420        -0.00000106         0.00012026  
Root: 4:         0.06507954        -0.00000344         0.00019484  

Iteration:    4   Subspace Size:   31
Root: 1:        -0.02198684        -0.00000003         0.00002600  
Root: 2:        -0.00996090        -0.00000001         0.00001302  
Root: 3:         0.03758416        -0.00000004         0.00002377  
Root: 4:         0.06507942        -0.00000012         0.00004559  

Iteration:    5   Subspace Size:   35
Root: 1:        -0.02198684        -0.00000000         0.00000380  
Root: 2:        -0.00996090        -0.00000000         0.00000198  
Root: 3:         0.03758416        -0.00000000         0.00000393  
Root: 4:         0.06507941        -0.00000001         0.00001054  

Iteration:    6   Subspace Size:   39
Root: 1:        -0.02198684        -0.00000000         0.00000057  Converged
Root: 2:        -0.00996090        -0.00000000         0.00000030  Converged
Root: 3:         0.03758416        -0.00000000         0.00000070  Converged
Root: 4:         0.06507941        -0.00000000         0.00000142  

Iteration:    7   Subspace Size:   40
Root: 1:        -0.02198684        -0.00000000         0.00000055  Converged
Root: 2:        -0.00996090        -0.00000000         0.00000030  Converged
Root: 3:         0.03758416        -0.00000000         0.00000070  Converged
Root: 4:         0.06507941        -0.00000000         0.00000028  Converged

 in gcp call
 n=          32
 coors(1) =   -9.38983245303947        2.22384712520231     
 -0.376332971194184     
 coors(2) =   -7.11058733706794        3.38580745926264     
 -0.265116499410923     
 elements:            7           6
 gcp_e =   0.000000000000000E+000
 echo:  F
 pbc:  F
 method =pbeh3c              
Davidson converged in 7 iterations
40 sigma vectors were formed

Building Xtilde...

Building Z-vector RHS...

 Generating 2nd functional diffs
Solving CPSCF equations
Using DIIS solver

 Iter         Residual      
------  --------------------
    1      5.162163699497
    2     11.153778498409
    3      1.351664383884
    4      0.177557421908
    5      0.028584216339
    6      0.016769894793
    7      0.008610023042
    8      0.003525078982
    9      0.000660609079
   10      0.000168773323
   11      0.000070224908
   12      0.000040595306
   13      0.000012674585
   14      0.000007758240
   15      0.000003145818
   16      0.000001504122
   17      0.000000446776

CPSCF converged

Building X...

Computing grad Generating 2nd functional diffs
 Generating 2nd functional diffs
  Root   Mult.   Total Energy (a.u.)   Ex. Energy (a.u.)     Ex. Energy (eV)     Ex. Energy (nm)        Osc. (a.u.)  
-------------------------------------------------------------------------------------------------------------------
     1  singlet       -779.60362869
     2  triplet       -779.52081111          0.08281759          2.25358083        550.16540258          0.00000000
     3  singlet       -779.51889124          0.08473745          2.30582288        537.70053876          0.00005399
     4  triplet       -779.50878516          0.09484353          2.58082334        480.40568615          0.00000000
     5  singlet       -779.47138059          0.13224810          3.59865339        344.52948748          0.54401455
     6  triplet       -779.46124010          0.14238859          3.87459000        319.99313660          0.00000000
     7  singlet       -779.45089387          0.15273482          4.15612520        298.31685734          1.00188227
     8  triplet       -779.43374485          0.16988384          4.62277371        268.20309274          0.00000000

Singlet  1: Largest CI coefficients:
  64  &  64 : closed :   0.994352

Triplet  2: Largest CI coefficients:
  63  &  64 :  open  :   0.687708
  64  &  63 :  open  :  -0.687708
  62  &  63 :  open  :   0.154059
  63  &  62 :  open  :  -0.154059

Singlet  3: Largest CI coefficients:
  63  &  64 :  open  :  -0.678500
  64  &  63 :  open  :  -0.678500
  62  &  63 :  open  :   0.160428
  63  &  62 :  open  :   0.160428

Triplet  4: Largest CI coefficients:
  62  &  64 :  open  :  -0.701485
  64  &  62 :  open  :   0.701485

Singlet  5: Largest CI coefficients:
  62  &  64 :  open  :   0.661463
  64  &  62 :  open  :   0.661463
  61  &  64 :  open  :   0.170676
  64  &  61 :  open  :   0.170676
  62  &  62 : closed :  -0.158105

Triplet  6: Largest CI coefficients:
  61  &  64 :  open  :  -0.697263
  64  &  61 :  open  :   0.697263

Singlet  7: Largest CI coefficients:
  61  &  64 :  open  :   0.668487
  64  &  61 :  open  :   0.668487
  62  &  64 :  open  :  -0.187328
  64  &  62 :  open  :  -0.187328
  62  &  62 : closed :  -0.103293

Triplet  8: Largest CI coefficients:
  60  &  64 :  open  :  -0.700944
  64  &  60 :  open  :   0.700944

Singlet state dipole moments:

  Root       Dx         Dy         Dz         |D|  (Debye)
------------------------------------------------------------
     1   -16.1472    -1.6708    -0.4102    16.2386
     2    -6.4288     1.7495    -0.4013     6.6747
     3   -11.2857    -1.5969    -0.2855    11.4017
     4    -1.8292    -4.0404    -0.1287     4.4371

Triplet state dipole moments:

  Root       Dx         Dy         Dz         |D|  (Debye)
------------------------------------------------------------
     1    -6.4532     1.6774    -0.4167     6.6806
     2   -12.6687    -1.2019    -0.2596    12.7282
     3     0.7534    -3.7936    -0.1362     3.8701
     4     9.5037    -5.3586     0.0485    10.9104

Transition dipole moments between singlet states:

    Transition       Tx         Ty         Tz         |T| (a.u.)
------------------------------------------------------------------
     1 ->    2     0.0215    -0.0009     0.0222     0.0309
     1 ->    3     2.4824    -0.0036     0.0897     2.4840
     1 ->    4    -3.0036     0.8977    -0.1089     3.1368
     2 ->    3     0.0182    -0.0749    -0.0188     0.0793
     2 ->    4     0.2846    -0.0635     0.0406     0.2944
     3 ->    4     3.3513     0.0442     0.0160     3.3516

Transition dipole moments between triplet states:

    Transition       Tx         Ty         Tz         |T| (a.u.)
------------------------------------------------------------------
     1 ->    2    -0.2950    -0.1866    -0.0274     0.3501
     1 ->    3     0.5559    -0.0225     0.0389     0.5578
     1 ->    4     0.1581    -0.0455     0.0002     0.1645
     2 ->    3     2.4720     0.3890     0.0031     2.5024
     2 ->    4     0.2551    -0.0264    -0.0270     0.2579
     3 ->    4     0.1862     0.2421    -0.0765     0.3149

Magnetic transition dipole moments and rotational strengths:

 Transition      Lx         Ly         Lz       R(len)     R(vel) (a.u.)
------------------------------------------------------------------------
 1 ->    2    -0.1465     0.4320    -0.0463     0.0046     0.0025
 1 ->    3     0.0355    -0.1243    -0.9264    -0.0054     0.0477
 1 ->    4     0.0402     0.1739     0.7957     0.0514     0.0894

Electric transition quadrupole moments (Cartesian):

 Transition      Qxy        Qxz        Qyz        Qxx        Qyy        Qzz       norm (a.u.)
----------------------------------------------------------------------------------------------
 1 ->    2     0.1007     0.1159     0.0647    -1.1262     0.0388     0.0072     1.1392
 1 ->    3     4.5813    -0.5607     0.1117   -19.2909     0.2840    -0.1708    19.8384
 1 ->    4    -0.6800     0.4585    -0.0581    -1.2096     0.6378    -0.1141     1.5997


|FINAL Target State Energy: -779.603628692264 a.u.
 Energy calculation finished, energy: -7.795188912E+02

Converting Cartesians to HDLC
 Wolfe conditions fulfilled, increasing trust radius
Testing convergence  in cycle   11
    Energy  6.7967E-04 Target: 5.0000E-04 converged?   no
  Max step  6.0288E-02 Target: 4.0000E-03 converged?   no
  RMS step  1.4627E-02 Target: 2.6667E-03 converged?   no
  Max grad  9.0324E-03 Target: 1.0000E-03 converged?   no
  RMS grad  1.6762E-03 Target: 6.6667E-04 converged?   no
 Predicted step length 4.7419E-02
 Trust radius          5.0000E-01

Converting HDLC to Cartesians
 in gcp call
 n=          32
 coors(1) =   -9.43339667261066        2.18916531438016     
 -0.362266162579685     
 coors(2) =   -7.18133629553989        3.39705918091427     
 -0.244275833167600     
 elements:            7           6
 gcp_e =    1.00000000000000     
 echo:  F
 pbc:  F
 method =pbeh3c              
RMSD coordinate change for step 11 is  6.886e-02
DFTD Energy:    -0.0208163 hartree
gCP Energy:     0.0549376 hartree
| Total AOs: 316    Total MOs: 298
Setting up the DFT grid...
| time to set the grid = 0.06 s
DFT grid points: 367490 (11484 points/atom)

                      *** Start SCF Iterations ***

 Iter     DIIS Error       Energy change      Electrons        XC Energy           Energy        Time(s)
----------------------------------------------------------------------------------------------------------
Initial temperature is 0.250000
| Skip purify step
|    1     0.0175210284    -772.1687092617   126.0109793795   -63.8682247695    -772.1687092617     1.42  
|    2     0.0025997650      +0.0008972023   125.9999795909   -63.8611364169    -772.1678120594     1.31  
|    3     0.0057339370      +0.0009343752   125.9999793664   -63.8708198485    -772.1668776842     1.30  
|    4     0.0011157450      -0.0013035772   125.9999795613   -63.8655041677    -772.1681812615     1.29  
|    5     0.0005787140      -0.0000296121   125.9999795283   -63.8647808820    -772.1682108736     1.23  
|    6     0.0001795238      -0.0000075711   125.9999795336   -63.8648689087    -772.1682184446     1.21  
|    7     0.0000325233      -0.0000007614   125.9999795364   -63.8648987057    -772.1682192060     1.19  
----------------------------------------------------------------------------------------------------------
FINAL ENERGY: -772.1682192060 a.u.
Fractional Occupation Entropy: 0.0000000000
Mermin Free Energy:            -772.1682192060
DISPERSION CONTRIBUTION TO ENERGY: -0.0208163250 a.u.
GCP BSSE CORRECTION: 0.0549376133 a.u.
HOMO-LUMO GAP: 3.030 eV
CENTER OF MASS: {-0.030131, -0.062778, 0.044361} ANGS
DIPOLE MOMENT: {-7.770980, -2.528094, -0.464855} (|D| = 8.185077) DEBYE

Running Mulliken population analysis...


  Restricted hh-TDA Parameters
--------------------------------------------
Number of occupied orbitals:            64
Number of virtual orbitals:            234
Number of molecular orbitals:          298
Number of basis functions:             316
Multiplicity of target state:      singlet

 Generating 2nd functional diffs
Reference energy:             -779.5013998645
Number of electrons:           127.9999792116
XC energy:                     -65.1792543229

      Davidson Diagonalization Parameters
-----------------------------------------------
Number of roots to find:                    4
Number of guess vectors:                   15
Maximum subspace size:                    300
Number of vectors to save:                  4
Collapse vectors per root:                  2
Number of CSFs:                          2080
Maximum Davidson iterations:              500
Residual convergence:                 1.0e-06
Orthogonality tolerance:              1.0e-12
Use incremental sigma vectors:             No

Davidson memory usage:  12.89 MB

Guess Vectors:
  64 &  64 : closed :    -0.193027
  64 &  63 :  open  :    -0.102610
  64 &  62 :  open  :    -0.079666
  64 &  59 :  open  :    -0.020576
  64 &  61 :  open  :    -0.013386
  63 &  63 : closed :    -0.012193
  63 &  62 :  open  :     0.010751
  64 &  60 :  open  :     0.022023
  64 &  58 :  open  :     0.030035
  62 &  62 : closed :     0.033695
  64 &  57 :  open  :     0.042400
  64 &  56 :  open  :     0.068485
  63 &  59 :  open  :     0.069841
  63 &  61 :  open  :     0.077031
  64 &  55 :  open  :     0.079025

  Root           Eigenvalue       Energy Change        Residual
-------------------------------------------------------------------
Iteration:    0   Subspace Size:   15
Root: 1:        -0.10279063        -0.10279063         0.03494007  
Root: 2:        -0.01574554        -0.01574554         0.02737647  
Root: 3:         0.03504497         0.03504497         0.04879256  
Root: 4:         0.05347719         0.05347719         0.03856290  

Iteration:    1   Subspace Size:   19
Root: 1:        -0.10472403        -0.00193341         0.00390117  
Root: 2:        -0.01775552        -0.00200998         0.00654050  
Root: 3:         0.02924188        -0.00580309         0.01027548  
Root: 4:         0.04856590        -0.00491129         0.00952558  

Iteration:    2   Subspace Size:   23
Root: 1:        -0.10475023        -0.00002619         0.00081588  
Root: 2:        -0.01786709        -0.00011157         0.00139768  
Root: 3:         0.02901131        -0.00023057         0.00279734  
Root: 4:         0.04832471        -0.00024119         0.00199740  

Iteration:    3   Subspace Size:   27
Root: 1:        -0.10475139        -0.00000116         0.00012521  
Root: 2:        -0.01787243        -0.00000535         0.00031621  
Root: 3:         0.02899442        -0.00001689         0.00054498  
Root: 4:         0.04831513        -0.00000958         0.00041247  

Iteration:    4   Subspace Size:   31
Root: 1:        -0.10475141        -0.00000002         0.00001818  
Root: 2:        -0.01787268        -0.00000025         0.00005601  
Root: 3:         0.02899378        -0.00000064         0.00009453  
Root: 4:         0.04831474        -0.00000040         0.00008419  

Iteration:    5   Subspace Size:   35
Root: 1:        -0.10475142        -0.00000000         0.00000267  
Root: 2:        -0.01787269        -0.00000001         0.00001455  
Root: 3:         0.02899376        -0.00000002         0.00001600  
Root: 4:         0.04831472        -0.00000002         0.00001771  

Iteration:    6   Subspace Size:   39
Root: 1:        -0.10475142        -0.00000000         0.00000029  Converged
Root: 2:        -0.01787269        -0.00000000         0.00000251  
Root: 3:         0.02899376        -0.00000000         0.00000313  
Root: 4:         0.04831472        -0.00000000         0.00000338  

Iteration:    7   Subspace Size:   42
Root: 1:        -0.10475142        -0.00000000         0.00000024  Converged
Root: 2:        -0.01787269        -0.00000000         0.00000045  Converged
Root: 3:         0.02899376        -0.00000000         0.00000060  Converged
Root: 4:         0.04831472        -0.00000000         0.00000074  Converged

Davidson converged in 7 iterations
42 sigma vectors were formed

      Davidson Diagonalization Parameters
-----------------------------------------------
Number of roots to find:                    4
Number of guess vectors:                   15
Maximum subspace size:                    300
Number of vectors to save:                  4
Collapse vectors per root:                  2
Number of CSFs:                          2016
Maximum Davidson iterations:              500
Residual convergence:                 1.0e-06
Orthogonality tolerance:              1.0e-12
Use incremental sigma vectors:             No

Davidson memory usage:  12.58 MB

Guess Vectors:
  64 &  63 :  open  :    -0.102610
  64 &  62 :  open  :    -0.079666
  64 &  59 :  open  :    -0.020576
  64 &  61 :  open  :    -0.013386
  63 &  62 :  open  :     0.010751
  64 &  60 :  open  :     0.022023
  64 &  58 :  open  :     0.030035
  64 &  57 :  open  :     0.042400
  64 &  56 :  open  :     0.068485
  63 &  59 :  open  :     0.069841
  63 &  61 :  open  :     0.077031
  64 &  55 :  open  :     0.079025
  62 &  59 :  open  :     0.092786
  62 &  61 :  open  :     0.099976
  63 &  60 :  open  :     0.112440

  Root           Eigenvalue       Energy Change        Residual
-------------------------------------------------------------------
Iteration:    0   Subspace Size:   15
Root: 1:        -0.01830507        -0.01830507         0.02323162  
Root: 2:        -0.00769252        -0.00769252         0.02087943  
Root: 3:         0.04025563         0.04025563         0.02157426  
Root: 4:         0.06743639         0.06743639         0.02253292  

Iteration:    1   Subspace Size:   19
Root: 1:        -0.01980752        -0.00150244         0.00425849  
Root: 2:        -0.00891217        -0.00121965         0.00274646  
Root: 3:         0.03856544        -0.00169019         0.00418266  
Root: 4:         0.06554162        -0.00189477         0.00576675  

Iteration:    2   Subspace Size:   23
Root: 1:        -0.01985457        -0.00004705         0.00068519  
Root: 2:        -0.00893484        -0.00002266         0.00035386  
Root: 3:         0.03851200        -0.00005344         0.00058551  
Root: 4:         0.06543596        -0.00010566         0.00089772  

Iteration:    3   Subspace Size:   27
Root: 1:        -0.01985582        -0.00000125         0.00010840  
Root: 2:        -0.00893517        -0.00000034         0.00005829  
Root: 3:         0.03851095        -0.00000105         0.00011870  
Root: 4:         0.06543292        -0.00000305         0.00019114  

Iteration:    4   Subspace Size:   31
Root: 1:        -0.01985584        -0.00000002         0.00002528  
Root: 2:        -0.00893518        -0.00000001         0.00001261  
Root: 3:         0.03851091        -0.00000004         0.00002277  
Root: 4:         0.06543280        -0.00000012         0.00004584  

Iteration:    5   Subspace Size:   35
Root: 1:        -0.01985584        -0.00000000         0.00000386  
Root: 2:        -0.00893518        -0.00000000         0.00000203  
Root: 3:         0.03851091        -0.00000000         0.00000385  
Root: 4:         0.06543279        -0.00000001         0.00001040  

Iteration:    6   Subspace Size:   39
Root: 1:        -0.01985584        -0.00000000         0.00000056  Converged
Root: 2:        -0.00893518        -0.00000000         0.00000031  Converged
Root: 3:         0.03851091        -0.00000000         0.00000072  Converged
Root: 4:         0.06543279        -0.00000000         0.00000137  

Iteration:    7   Subspace Size:   40
Root: 1:        -0.01985584        -0.00000000         0.00000056  Converged
Root: 2:        -0.00893518        -0.00000000         0.00000030  Converged
Root: 3:         0.03851091        -0.00000000         0.00000071  Converged
Root: 4:         0.06543279        -0.00000000         0.00000028  Converged

 in gcp call
 n=          32
 coors(1) =   -9.43339667261066        2.18916531438016     
 -0.362266162579685     
 coors(2) =   -7.18133629553989        3.39705918091427     
 -0.244275833167600     
 elements:            7           6
 gcp_e =   0.000000000000000E+000
 echo:  F
 pbc:  F
 method =pbeh3c              
Davidson converged in 7 iterations
40 sigma vectors were formed

Building Xtilde...

Building Z-vector RHS...

 Generating 2nd functional diffs
Solving CPSCF equations
Using DIIS solver

 Iter         Residual      
------  --------------------
    1      5.130272803976
    2     11.067517117956
    3      1.358102516924
    4      0.177435085578
    5      0.028315481170
    6      0.016688617019
    7      0.008526538915
    8      0.003474084980
    9      0.000659638238
   10      0.000169983333
   11      0.000070833487
   12      0.000040915354
   13      0.000013109158
   14      0.000007928741
   15      0.000003306858
   16      0.000001576782
   17      0.000000455150

CPSCF converged

Building X...

Computing grad Generating 2nd functional diffs
 Generating 2nd functional diffs
  Root   Mult.   Total Energy (a.u.)   Ex. Energy (a.u.)     Ex. Energy (eV)     Ex. Energy (nm)        Osc. (a.u.)  
-------------------------------------------------------------------------------------------------------------------
     1  singlet       -779.60615128
     2  triplet       -779.52125571          0.08489557          2.31012571        536.69902011          0.00000000
     3  singlet       -779.51927255          0.08687873          2.36409006        524.44795894          0.00015312
     4  triplet       -779.51033505          0.09581623          2.60729191        475.52872800          0.00000000
     5  singlet       -779.47240610          0.13374518          3.63939085        340.67300177          0.62143326
     6  triplet       -779.46288896          0.14326232          3.89836548        318.04155191          0.00000000
     7  singlet       -779.45308514          0.15306614          4.16514079        297.67113985          0.93892382
     8  triplet       -779.43596707          0.17018421          4.63094710        267.72972792          0.00000000

Singlet  1: Largest CI coefficients:
  64  &  64 : closed :  -0.994422

Triplet  2: Largest CI coefficients:
  63  &  64 :  open  :   0.687855
  64  &  63 :  open  :  -0.687855
  62  &  63 :  open  :   0.153224
  63  &  62 :  open  :  -0.153224

Singlet  3: Largest CI coefficients:
  63  &  64 :  open  :   0.675747
  64  &  63 :  open  :   0.675747
  62  &  63 :  open  :  -0.156790
  63  &  62 :  open  :  -0.156790
  62  &  64 :  open  :   0.104847
  64  &  62 :  open  :   0.104847

Triplet  4: Largest CI coefficients:
  62  &  64 :  open  :  -0.701379
  64  &  62 :  open  :   0.701379

Singlet  5: Largest CI coefficients:
  62  &  64 :  open  :  -0.662221
  64  &  62 :  open  :  -0.662221
  61  &  64 :  open  :  -0.162039
  64  &  61 :  open  :  -0.162039
  62  &  62 : closed :   0.145641
  63  &  64 :  open  :   0.104773
  64  &  63 :  open  :   0.104773

Triplet  6: Largest CI coefficients:
  61  &  64 :  open  :  -0.696988
  64  &  61 :  open  :   0.696988

Singlet  7: Largest CI coefficients:
  61  &  64 :  open  :  -0.670593
  64  &  61 :  open  :  -0.670593
  62  &  64 :  open  :   0.177241
  64  &  62 :  open  :   0.177241
  62  &  62 : closed :   0.103127

Triplet  8: Largest CI coefficients:
  60  &  64 :  open  :  -0.701338
  64  &  60 :  open  :   0.701338

Singlet state dipole moments:

  Root       Dx         Dy         Dz         |D|  (Debye)
------------------------------------------------------------
     1   -16.2139    -1.6681    -0.3916    16.3042
     2    -6.3100     1.8287    -0.4408     6.5844
     3   -12.0116    -1.6279    -0.2895    12.1248
     4    -1.0484    -4.1635    -0.0789     4.2942

Triplet state dipole moments:

  Root       Dx         Dy         Dz         |D|  (Debye)
------------------------------------------------------------
     1    -6.3978     1.7237    -0.4596     6.6418
     2   -12.9599    -1.1941    -0.2682    13.0175
     3     1.2415    -3.9029    -0.0860     4.0965
     4     9.4726    -5.5990     0.1248    11.0043

Transition dipole moments between singlet states:

    Transition       Tx         Ty         Tz         |T| (a.u.)
------------------------------------------------------------------
     1 ->    2     0.0474    -0.0036     0.0196     0.0514
     1 ->    3     2.6385    -0.0253     0.0858     2.6400
     1 ->    4    -2.8978     0.8899    -0.1086     3.0333
     2 ->    3    -0.0206    -0.0802    -0.0176     0.0847
     2 ->    4     0.2962    -0.0622     0.0406     0.3053
     3 ->    4     3.2418     0.0452     0.0194     3.2421

Transition dipole moments between triplet states:

    Transition       Tx         Ty         Tz         |T| (a.u.)
------------------------------------------------------------------
     1 ->    2    -0.4177    -0.2290    -0.0233     0.4769
     1 ->    3     0.6125    -0.0085     0.0389     0.6138
     1 ->    4     0.1695    -0.0461     0.0003     0.1757
     2 ->    3     2.3344     0.3933    -0.0014     2.3673
     2 ->    4     0.2690    -0.0424    -0.0210     0.2731
     3 ->    4     0.1748     0.2377    -0.0787     0.3053

Magnetic transition dipole moments and rotational strengths:

 Transition      Lx         Ly         Lz       R(len)     R(vel) (a.u.)
------------------------------------------------------------------------
 1 ->    2    -0.1310     0.4288    -0.0594     0.0089    -0.0123
 1 ->    3     0.0263    -0.1273    -0.9274     0.0069     0.0921
 1 ->    4     0.0478     0.1582     0.6977     0.0736     0.1507

Electric transition quadrupole moments (Cartesian):

 Transition      Qxy        Qxz        Qyz        Qxx        Qyy        Qzz       norm (a.u.)
----------------------------------------------------------------------------------------------
 1 ->    2     0.1336     0.1150     0.0617    -1.2186     0.0406     0.0030     1.2335
 1 ->    3     4.7290    -0.6034     0.0801   -19.3557     0.3046    -0.1557    19.9373
 1 ->    4    -0.3104     0.3901    -0.0539    -1.9441     0.6806    -0.1212     2.1234


|FINAL Target State Energy: -779.606151279670 a.u.
 Energy calculation finished, energy: -7.795192726E+02

Converting Cartesians to HDLC
 Wolfe conditions fulfilled, increasing trust radius
Testing convergence  in cycle   12
    Energy  3.8131E-04 Target: 5.0000E-04 converged?  yes
  Max step  2.2316E-02 Target: 4.0000E-03 converged?   no
  RMS step  4.9984E-03 Target: 2.6667E-03 converged?   no
  Max grad  4.7445E-03 Target: 1.0000E-03 converged?   no
  RMS grad  7.8706E-04 Target: 6.6667E-04 converged?   no
 Predicted step length 4.6789E-02
 Trust radius          5.0000E-01

Converting HDLC to Cartesians
 in gcp call
 n=          32
 coors(1) =   -9.47778421065034        2.15203779397507     
 -0.359300293067818     
 coors(2) =   -7.25108502552225        3.40670393597241     
 -0.254782318394219     
 elements:            7           6
 gcp_e =    1.00000000000000     
 echo:  F
 pbc:  F
 method =pbeh3c              
RMSD coordinate change for step 12 is  6.531e-02
DFTD Energy:    -0.0208056 hartree
gCP Energy:     0.0548524 hartree
| Total AOs: 316    Total MOs: 298
Setting up the DFT grid...
| time to set the grid = 0.06 s
DFT grid points: 367470 (11483 points/atom)

                      *** Start SCF Iterations ***

 Iter     DIIS Error       Energy change      Electrons        XC Energy           Energy        Time(s)
----------------------------------------------------------------------------------------------------------
Initial temperature is 0.250000
| Skip purify step
|    1     0.0175787615    -772.1712048986   126.0102393546   -63.8672423604    -772.1712048986     1.45  
|    2     0.0023121614      +0.0014547838   125.9999612963   -63.8611382465    -772.1697501148     1.33  
|    3     0.0057468460      +0.0006827713   125.9999612652   -63.8690646169    -772.1690673436     1.33  
|    4     0.0009899387      -0.0009406145   125.9999613097   -63.8648087033    -772.1700079581     1.31  
|    5     0.0003933043      -0.0000227942   125.9999612914   -63.8640677353    -772.1700307522     1.25  
|    6     0.0001702437      -0.0000043123   125.9999612911   -63.8642769368    -772.1700350645     1.23  
|    7     0.0000240978      -0.0000005962   125.9999612932   -63.8642644796    -772.1700356607     1.21  
----------------------------------------------------------------------------------------------------------
FINAL ENERGY: -772.1700356607 a.u.
Fractional Occupation Entropy: 0.0000000000
Mermin Free Energy:            -772.1700356607
DISPERSION CONTRIBUTION TO ENERGY: -0.0208055912 a.u.
GCP BSSE CORRECTION: 0.0548523993 a.u.
HOMO-LUMO GAP: 3.071 eV
CENTER OF MASS: {-0.024878, -0.052431, 0.044817} ANGS
DIPOLE MOMENT: {-7.859841, -2.758041, -0.494748} (|D| = 8.344379) DEBYE

Running Mulliken population analysis...


  Restricted hh-TDA Parameters
--------------------------------------------
Number of occupied orbitals:            64
Number of virtual orbitals:            234
Number of molecular orbitals:          298
Number of basis functions:             316
Multiplicity of target state:      singlet

 Generating 2nd functional diffs
Reference energy:             -779.5042121008
Number of electrons:           127.9999606788
XC energy:                     -65.1786066230

      Davidson Diagonalization Parameters
-----------------------------------------------
Number of roots to find:                    4
Number of guess vectors:                   15
Maximum subspace size:                    300
Number of vectors to save:                  4
Collapse vectors per root:                  2
Number of CSFs:                          2080
Maximum Davidson iterations:              500
Residual convergence:                 1.0e-06
Orthogonality tolerance:              1.0e-12
Use incremental sigma vectors:             No

Davidson memory usage:  12.89 MB

Guess Vectors:
  64 &  64 : closed :    -0.192193
  64 &  63 :  open  :    -0.099238
  64 &  62 :  open  :    -0.077747
  64 &  59 :  open  :    -0.017957
  64 &  61 :  open  :    -0.011841
  63 &  63 : closed :    -0.006284
  63 &  62 :  open  :     0.015207
  64 &  60 :  open  :     0.022745
  64 &  58 :  open  :     0.031918
  62 &  62 : closed :     0.036698
  64 &  57 :  open  :     0.042731
  64 &  56 :  open  :     0.071353
  63 &  59 :  open  :     0.074998
  64 &  55 :  open  :     0.080316
  63 &  61 :  open  :     0.081114

  Root           Eigenvalue       Energy Change        Residual
-------------------------------------------------------------------
Iteration:    0   Subspace Size:   15
Root: 1:        -0.10196166        -0.10196166         0.03501300  
Root: 2:        -0.01308254        -0.01308254         0.02724470  
Root: 3:         0.03710973         0.03710973         0.04910345  
Root: 4:         0.05436232         0.05436232         0.03839808  

Iteration:    1   Subspace Size:   19
Root: 1:        -0.10389803        -0.00193637         0.00391638  
Root: 2:        -0.01509343        -0.00201089         0.00635433  
Root: 3:         0.03122845        -0.00588128         0.01016662  
Root: 4:         0.04946555        -0.00489677         0.00944578  

Iteration:    2   Subspace Size:   23
Root: 1:        -0.10392437        -0.00002634         0.00081879  
Root: 2:        -0.01519864        -0.00010520         0.00134995  
Root: 3:         0.03100448        -0.00022397         0.00274024  
Root: 4:         0.04922731        -0.00023824         0.00197797  

Iteration:    3   Subspace Size:   27
Root: 1:        -0.10392553        -0.00000116         0.00012406  
Root: 2:        -0.01520369        -0.00000505         0.00031403  
Root: 3:         0.03098833        -0.00001616         0.00053041  
Root: 4:         0.04921782        -0.00000948         0.00040340  

Iteration:    4   Subspace Size:   31
Root: 1:        -0.10392556        -0.00000002         0.00001801  
Root: 2:        -0.01520394        -0.00000025         0.00005442  
Root: 3:         0.03098772        -0.00000060         0.00009083  
Root: 4:         0.04921744        -0.00000038         0.00008003  

Iteration:    5   Subspace Size:   35
Root: 1:        -0.10392556        -0.00000000         0.00000269  
Root: 2:        -0.01520394        -0.00000001         0.00001369  
Root: 3:         0.03098771        -0.00000002         0.00001475  
Root: 4:         0.04921743        -0.00000001         0.00001586  

Iteration:    6   Subspace Size:   39
Root: 1:        -0.10392556        -0.00000000         0.00000031  Converged
Root: 2:        -0.01520394        -0.00000000         0.00000245  
Root: 3:         0.03098771        -0.00000000         0.00000299  
Root: 4:         0.04921743        -0.00000000         0.00000287  

Iteration:    7   Subspace Size:   42
Root: 1:        -0.10392556        -0.00000000         0.00000024  Converged
Root: 2:        -0.01520394        -0.00000000         0.00000043  Converged
Root: 3:         0.03098771        -0.00000000         0.00000059  Converged
Root: 4:         0.04921743        -0.00000000         0.00000060  Converged

Davidson converged in 7 iterations
42 sigma vectors were formed

      Davidson Diagonalization Parameters
-----------------------------------------------
Number of roots to find:                    4
Number of guess vectors:                   15
Maximum subspace size:                    300
Number of vectors to save:                  4
Collapse vectors per root:                  2
Number of CSFs:                          2016
Maximum Davidson iterations:              500
Residual convergence:                 1.0e-06
Orthogonality tolerance:              1.0e-12
Use incremental sigma vectors:             No

Davidson memory usage:  12.58 MB

Guess Vectors:
  64 &  63 :  open  :    -0.099238
  64 &  62 :  open  :    -0.077747
  64 &  59 :  open  :    -0.017957
  64 &  61 :  open  :    -0.011841
  63 &  62 :  open  :     0.015207
  64 &  60 :  open  :     0.022745
  64 &  58 :  open  :     0.031918
  64 &  57 :  open  :     0.042731
  64 &  56 :  open  :     0.071353
  63 &  59 :  open  :     0.074998
  64 &  55 :  open  :     0.080316
  63 &  61 :  open  :     0.081114
  62 &  59 :  open  :     0.096489
  62 &  61 :  open  :     0.102605
  63 &  60 :  open  :     0.115700

  Root           Eigenvalue       Energy Change        Residual
-------------------------------------------------------------------
Iteration:    0   Subspace Size:   15
Root: 1:        -0.01553863        -0.01553863         0.02341472  
Root: 2:        -0.00597295        -0.00597295         0.02094291  
Root: 3:         0.04142689         0.04142689         0.02146956  
Root: 4:         0.06809755         0.06809755         0.02229786  

Iteration:    1   Subspace Size:   19
Root: 1:        -0.01707936        -0.00154073         0.00433955  
Root: 2:        -0.00719900        -0.00122605         0.00270253  
Root: 3:         0.03974558        -0.00168131         0.00414282  
Root: 4:         0.06624029        -0.00185726         0.00567385  

Iteration:    2   Subspace Size:   23
Root: 1:        -0.01712845        -0.00004909         0.00069844  
Root: 2:        -0.00722088        -0.00002187         0.00034216  
Root: 3:         0.03969313        -0.00005246         0.00057722  
Root: 4:         0.06613812        -0.00010217         0.00087778  

Iteration:    3   Subspace Size:   27
Root: 1:        -0.01712975        -0.00000131         0.00011171  
Root: 2:        -0.00722119        -0.00000032         0.00005728  
Root: 3:         0.03969211        -0.00000102         0.00011742  
Root: 4:         0.06613524        -0.00000288         0.00018515  

Iteration:    4   Subspace Size:   31
Root: 1:        -0.01712978        -0.00000003         0.00002637  
Root: 2:        -0.00722120        -0.00000001         0.00001228  
Root: 3:         0.03969207        -0.00000004         0.00002222  
Root: 4:         0.06613513        -0.00000011         0.00004395  

Iteration:    5   Subspace Size:   35
Root: 1:        -0.01712978        -0.00000000         0.00000406  
Root: 2:        -0.00722120        -0.00000000         0.00000195  
Root: 3:         0.03969207        -0.00000000         0.00000379  
Root: 4:         0.06613512        -0.00000001         0.00000982  

Iteration:    6   Subspace Size:   39
Root: 1:        -0.01712978        -0.00000000         0.00000058  Converged
Root: 2:        -0.00722120        -0.00000000         0.00000029  Converged
Root: 3:         0.03969207        -0.00000000         0.00000071  Converged
Root: 4:         0.06613512        -0.00000000         0.00000127  

Iteration:    7   Subspace Size:   40
Root: 1:        -0.01712978        -0.00000000         0.00000058  Converged
Root: 2:        -0.00722120        -0.00000000         0.00000029  Converged
Root: 3:         0.03969207        -0.00000000         0.00000070  Converged
Root: 4:         0.06613512        -0.00000000         0.00000022  Converged

 in gcp call
 n=          32
 coors(1) =   -9.47778421065034        2.15203779397507     
 -0.359300293067818     
 coors(2) =   -7.25108502552225        3.40670393597241     
 -0.254782318394219     
 elements:            7           6
 gcp_e =   0.000000000000000E+000
 echo:  F
 pbc:  F
 method =pbeh3c              
Davidson converged in 7 iterations
40 sigma vectors were formed

Building Xtilde...

Building Z-vector RHS...

 Generating 2nd functional diffs
Solving CPSCF equations
Using DIIS solver

 Iter         Residual      
------  --------------------
    1      5.119533332659
    2     11.046341387544
    3      1.364040084046
    4      0.178331901883
    5      0.028316914412
    6      0.016760226732
    7      0.008513099908
    8      0.003445819224
    9      0.000657520045
   10      0.000170546355
   11      0.000071307813
   12      0.000041393958
   13      0.000013699879
   14      0.000008050834
   15      0.000003393740
   16      0.000001606954
   17      0.000000450000

CPSCF converged

Building X...

Computing grad Generating 2nd functional diffs
 Generating 2nd functional diffs
  Root   Mult.   Total Energy (a.u.)   Ex. Energy (a.u.)     Ex. Energy (eV)     Ex. Energy (nm)        Osc. (a.u.)  
-------------------------------------------------------------------------------------------------------------------
     1  singlet       -779.60813766
     2  triplet       -779.52134188          0.08679578          2.36183284        524.94917655          0.00000000
     3  singlet       -779.51941604          0.08872161          2.41423755        513.55435537          0.00005621
     4  triplet       -779.51143330          0.09670436          2.63145899        471.16151588          0.00000000
     5  singlet       -779.47322439          0.13491326          3.67117609        337.72343689          0.67006227
     6  triplet       -779.46452003          0.14361763          3.90803386        317.25472499          0.00000000
     7  singlet       -779.45499467          0.15314299          4.16723202        297.52176053          0.91827400
     8  triplet       -779.43807698          0.17006068          4.62758568        267.92420352          0.00000000

Singlet  1: Largest CI coefficients:
  64  &  64 : closed :  -0.994507

Triplet  2: Largest CI coefficients:
  63  &  64 :  open  :  -0.687800
  64  &  63 :  open  :   0.687800
  62  &  63 :  open  :  -0.153546
  63  &  62 :  open  :   0.153546

Singlet  3: Largest CI coefficients:
  63  &  64 :  open  :   0.676916
  64  &  63 :  open  :   0.676916
  62  &  63 :  open  :  -0.158810
  63  &  62 :  open  :  -0.158810

Triplet  4: Largest CI coefficients:
  62  &  64 :  open  :   0.701746
  64  &  62 :  open  :  -0.701746

Singlet  5: Largest CI coefficients:
  62  &  64 :  open  :  -0.664625
  64  &  62 :  open  :  -0.664625
  61  &  64 :  open  :  -0.160389
  64  &  61 :  open  :  -0.160389
  62  &  62 : closed :   0.138542

Triplet  6: Largest CI coefficients:
  61  &  64 :  open  :   0.696897
  64  &  61 :  open  :  -0.696897

Singlet  7: Largest CI coefficients:
  61  &  64 :  open  :  -0.671291
  64  &  61 :  open  :  -0.671291
  62  &  64 :  open  :   0.175557
  64  &  62 :  open  :   0.175557
  62  &  62 : closed :   0.102439

Triplet  8: Largest CI coefficients:
  60  &  64 :  open  :   0.701436
  64  &  60 :  open  :  -0.701436

Singlet state dipole moments:

  Root       Dx         Dy         Dz         |D|  (Debye)
------------------------------------------------------------
     1   -16.3344    -1.6536    -0.4286    16.4235
     2    -6.1633     1.9250    -0.4163     6.4704
     3   -12.3334    -1.6374    -0.3158    12.4456
     4    -0.7463    -4.3077    -0.1081     4.3733

Triplet state dipole moments:

  Root       Dx         Dy         Dz         |D|  (Debye)
------------------------------------------------------------
     1    -6.2291     1.8315    -0.4354     6.5073
     2   -13.2239    -1.1810    -0.2878    13.2797
     3     1.5049    -4.0408    -0.1114     4.3134
     4     9.3733    -5.8637     0.0989    11.0567

Transition dipole moments between singlet states:

    Transition       Tx         Ty         Tz         |T| (a.u.)
------------------------------------------------------------------
     1 ->    2     0.0258     0.0071     0.0153     0.0308
     1 ->    3     2.7277    -0.0152     0.0972     2.7295
     1 ->    4    -2.8643     0.8831    -0.1006     2.9990
     2 ->    3     0.0042    -0.0754    -0.0175     0.0775
     2 ->    4     0.2851    -0.0866     0.0412     0.3008
     3 ->    4     3.2272     0.0246     0.0236     3.2273

Transition dipole moments between triplet states:

    Transition       Tx         Ty         Tz         |T| (a.u.)
------------------------------------------------------------------
     1 ->    2    -0.4136    -0.2192    -0.0261     0.4688
     1 ->    3     0.6011    -0.0355     0.0405     0.6035
     1 ->    4     0.1733    -0.0446    -0.0013     0.1790
     2 ->    3     2.2833     0.3956     0.0053     2.3173
     2 ->    4     0.2718    -0.0576    -0.0187     0.2785
     3 ->    4     0.1774     0.2320    -0.0769     0.3020

Magnetic transition dipole moments and rotational strengths:

 Transition      Lx         Ly         Lz       R(len)     R(vel) (a.u.)
------------------------------------------------------------------------
 1 ->    2    -0.1100     0.4331    -0.0457     0.0005     0.0224
 1 ->    3     0.0317    -0.1198    -0.9073    -0.0001     0.0579
 1 ->    4     0.0416     0.1459     0.6334     0.0542     0.0977

Electric transition quadrupole moments (Cartesian):

 Transition      Qxy        Qxz        Qyz        Qxx        Qyy        Qzz       norm (a.u.)
----------------------------------------------------------------------------------------------
 1 ->    2     0.1423     0.1254     0.0561    -1.1472     0.0445    -0.0023     1.1650
 1 ->    3     4.9049    -0.5952     0.0992   -19.4707     0.3481    -0.1518    20.0917
 1 ->    4    -0.0840     0.3829    -0.0483    -2.0914     0.7258    -0.1185     2.2518


|FINAL Target State Energy: -779.608137658309 a.u.
 Energy calculation finished, energy: -7.795194160E+02

Converting Cartesians to HDLC
 Wolfe conditions fulfilled, increasing trust radius
Testing convergence  in cycle   13
    Energy  1.4349E-04 Target: 5.0000E-04 converged?  yes
  Max step  2.0824E-02 Target: 4.0000E-03 converged?   no
  RMS step  4.9320E-03 Target: 2.6667E-03 converged?   no
  Max grad  1.4571E-03 Target: 1.0000E-03 converged?   no
  RMS grad  5.1588E-04 Target: 6.6667E-04 converged?  yes
 Predicted step length 4.8085E-02
 Trust radius          5.0000E-01

Converting HDLC to Cartesians
 in gcp call
 n=          32
 coors(1) =   -9.49613658090029        2.13674248763544     
 -0.357815388775115     
 coors(2) =   -7.27925782501132        3.41030054033618     
 -0.270770290797068     
 elements:            7           6
 gcp_e =    1.00000000000000     
 echo:  F
 pbc:  F
 method =pbeh3c              
RMSD coordinate change for step 13 is  3.076e-02
DFTD Energy:    -0.0208002 hartree
gCP Energy:     0.0548166 hartree
| Total AOs: 316    Total MOs: 298
Setting up the DFT grid...
| time to set the grid = 0.06 s
DFT grid points: 367475 (11483 points/atom)

                      *** Start SCF Iterations ***

 Iter     DIIS Error       Energy change      Electrons        XC Energy           Energy        Time(s)
----------------------------------------------------------------------------------------------------------
Initial temperature is 0.250000
| Skip purify step
|    1     0.0074132206    -772.1713238480   126.0054417889   -63.8649154147    -772.1713238480     1.44  
|    2     0.0007203267      +0.0004892073   125.9999566018   -63.8615378553    -772.1708346406     1.30  
|    3     0.0011827174      +0.0000274642   125.9999566276   -63.8649346506    -772.1708071765     1.27  
|    4     0.0005247056      -0.0000703060   125.9999566171   -63.8631714682    -772.1708774824     1.26  
|    5     0.0002857182      -0.0000055166   125.9999566117   -63.8630380609    -772.1708829990     1.23  
|    6     0.0000775340      -0.0000018665   125.9999566107   -63.8630613668    -772.1708848655     1.21  
|    7     0.0000145235      -0.0000001411   125.9999566117   -63.8630845012    -772.1708850066     1.19  
----------------------------------------------------------------------------------------------------------
FINAL ENERGY: -772.1708850066 a.u.
Fractional Occupation Entropy: 0.0000000000
Mermin Free Energy:            -772.1708850066
DISPERSION CONTRIBUTION TO ENERGY: -0.0208001710 a.u.
GCP BSSE CORRECTION: 0.0548166296 a.u.
HOMO-LUMO GAP: 3.075 eV
CENTER OF MASS: {-0.022675, -0.047485, 0.045562} ANGS
DIPOLE MOMENT: {-7.957908, -2.867118, -0.533239} (|D| = 8.475435) DEBYE

Running Mulliken population analysis...


  Restricted hh-TDA Parameters
--------------------------------------------
Number of occupied orbitals:            64
Number of virtual orbitals:            234
Number of molecular orbitals:          298
Number of basis functions:             316
Multiplicity of target state:      singlet

 Generating 2nd functional diffs
Reference energy:             -779.5055125575
Number of electrons:           127.9999559229
XC energy:                     -65.1774017623

      Davidson Diagonalization Parameters
-----------------------------------------------
Number of roots to find:                    4
Number of guess vectors:                   15
Maximum subspace size:                    300
Number of vectors to save:                  4
Collapse vectors per root:                  2
Number of CSFs:                          2080
Maximum Davidson iterations:              500
Residual convergence:                 1.0e-06
Orthogonality tolerance:              1.0e-12
Use incremental sigma vectors:             No

Davidson memory usage:  12.89 MB

Guess Vectors:
  64 &  64 : closed :    -0.191607
  64 &  63 :  open  :    -0.098004
  64 &  62 :  open  :    -0.077015
  64 &  59 :  open  :    -0.016924
  64 &  61 :  open  :    -0.011145
  63 &  63 : closed :    -0.004401
  63 &  62 :  open  :     0.016588
  64 &  60 :  open  :     0.023086
  64 &  58 :  open  :     0.032279
  62 &  62 : closed :     0.037578
  64 &  57 :  open  :     0.043617
  64 &  56 :  open  :     0.072375
  63 &  59 :  open  :     0.076679
  64 &  55 :  open  :     0.080778
  63 &  61 :  open  :     0.082458

  Root           Eigenvalue       Energy Change        Residual
-------------------------------------------------------------------
Iteration:    0   Subspace Size:   15
Root: 1:        -0.10129588        -0.10129588         0.03503059  
Root: 2:        -0.01188995        -0.01188995         0.02720297  
Root: 3:         0.03821513         0.03821513         0.04934383  
Root: 4:         0.05491006         0.05491006         0.03835470  

Iteration:    1   Subspace Size:   19
Root: 1:        -0.10323400        -0.00193812         0.00392250  
Root: 2:        -0.01390383        -0.00201388         0.00632063  
Root: 3:         0.03226486        -0.00595027         0.01018502  
Root: 4:         0.04999713        -0.00491293         0.00942968  

Iteration:    2   Subspace Size:   23
Root: 1:        -0.10326044        -0.00002644         0.00082493  
Root: 2:        -0.01400777        -0.00010394         0.00133638  
Root: 3:         0.03204077        -0.00022409         0.00274404  
Root: 4:         0.04975870        -0.00023843         0.00197297  

Iteration:    3   Subspace Size:   27
Root: 1:        -0.10326162        -0.00000118         0.00012415  
Root: 2:        -0.01401274        -0.00000498         0.00031342  
Root: 3:         0.03202466        -0.00001611         0.00053113  
Root: 4:         0.04974919        -0.00000951         0.00040025  

Iteration:    4   Subspace Size:   31
Root: 1:        -0.10326164        -0.00000002         0.00001818  
Root: 2:        -0.01401299        -0.00000025         0.00005343  
Root: 3:         0.03202405        -0.00000061         0.00009233  
Root: 4:         0.04974882        -0.00000038         0.00007697  

Iteration:    5   Subspace Size:   35
Root: 1:        -0.10326164        -0.00000000         0.00000273  
Root: 2:        -0.01401300        -0.00000001         0.00001267  
Root: 3:         0.03202403        -0.00000002         0.00001583  
Root: 4:         0.04974880        -0.00000001         0.00001542  

Iteration:    6   Subspace Size:   39
Root: 1:        -0.10326164        -0.00000000         0.00000032  Converged
Root: 2:        -0.01401300        -0.00000000         0.00000230  
Root: 3:         0.03202403        -0.00000000         0.00000302  
Root: 4:         0.04974880        -0.00000000         0.00000278  

Iteration:    7   Subspace Size:   42
Root: 1:        -0.10326164        -0.00000000         0.00000025  Converged
Root: 2:        -0.01401300        -0.00000000         0.00000039  Converged
Root: 3:         0.03202403        -0.00000000         0.00000057  Converged
Root: 4:         0.04974880        -0.00000000         0.00000058  Converged

Davidson converged in 7 iterations
42 sigma vectors were formed

      Davidson Diagonalization Parameters
-----------------------------------------------
Number of roots to find:                    4
Number of guess vectors:                   15
Maximum subspace size:                    300
Number of vectors to save:                  4
Collapse vectors per root:                  2
Number of CSFs:                          2016
Maximum Davidson iterations:              500
Residual convergence:                 1.0e-06
Orthogonality tolerance:              1.0e-12
Use incremental sigma vectors:             No

Davidson memory usage:  12.58 MB

Guess Vectors:
  64 &  63 :  open  :    -0.098004
  64 &  62 :  open  :    -0.077015
  64 &  59 :  open  :    -0.016924
  64 &  61 :  open  :    -0.011145
  63 &  62 :  open  :     0.016588
  64 &  60 :  open  :     0.023086
  64 &  58 :  open  :     0.032279
  64 &  57 :  open  :     0.043617
  64 &  56 :  open  :     0.072375
  63 &  59 :  open  :     0.076679
  64 &  55 :  open  :     0.080778
  63 &  61 :  open  :     0.082458
  62 &  59 :  open  :     0.097668
  62 &  61 :  open  :     0.103447
  63 &  60 :  open  :     0.116689

  Root           Eigenvalue       Energy Change        Residual
-------------------------------------------------------------------
Iteration:    0   Subspace Size:   15
Root: 1:        -0.01429827        -0.01429827         0.02346587  
Root: 2:        -0.00530822        -0.00530822         0.02097741  
Root: 3:         0.04209441         0.04209441         0.02142789  
Root: 4:         0.06847085         0.06847085         0.02220477  

Iteration:    1   Subspace Size:   19
Root: 1:        -0.01585287        -0.00155460         0.00438208  
Root: 2:        -0.00653872        -0.00123050         0.00268806  
Root: 3:         0.04041274        -0.00168167         0.00414000  
Root: 4:         0.06662243        -0.00184841         0.00564223  

Iteration:    2   Subspace Size:   23
Root: 1:        -0.01590307        -0.00005019         0.00070664  
Root: 2:        -0.00656033        -0.00002161         0.00034260  
Root: 3:         0.04036024        -0.00005250         0.00057862  
Root: 4:         0.06652135        -0.00010109         0.00087163  

Iteration:    3   Subspace Size:   27
Root: 1:        -0.01590441        -0.00000134         0.00011557  
Root: 2:        -0.00656065        -0.00000032         0.00005873  
Root: 3:         0.04035921        -0.00000103         0.00011707  
Root: 4:         0.06651851        -0.00000284         0.00018363  

Iteration:    4   Subspace Size:   31
Root: 1:        -0.01590444        -0.00000003         0.00002738  
Root: 2:        -0.00656066        -0.00000001         0.00001232  
Root: 3:         0.04035917        -0.00000004         0.00002200  
Root: 4:         0.06651840        -0.00000011         0.00004294  

Iteration:    5   Subspace Size:   35
Root: 1:        -0.01590444        -0.00000000         0.00000417  
Root: 2:        -0.00656066        -0.00000000         0.00000190  
Root: 3:         0.04035917        -0.00000000         0.00000376  
Root: 4:         0.06651839        -0.00000001         0.00000953  

Iteration:    6   Subspace Size:   39
Root: 1:        -0.01590444        -0.00000000         0.00000059  Converged
Root: 2:        -0.00656066        -0.00000000         0.00000028  Converged
Root: 3:         0.04035917        -0.00000000         0.00000069  Converged
Root: 4:         0.06651839        -0.00000000         0.00000121  

Iteration:    7   Subspace Size:   40
Root: 1:        -0.01590444        -0.00000000         0.00000058  Converged
Root: 2:        -0.00656066        -0.00000000         0.00000027  Converged
Root: 3:         0.04035917        -0.00000000         0.00000068  Converged
Root: 4:         0.06651839        -0.00000000         0.00000019  Converged

 in gcp call
 n=          32
 coors(1) =   -9.49613658090029        2.13674248763544     
 -0.357815388775115     
 coors(2) =   -7.27925782501132        3.41030054033618     
 -0.270770290797068     
 elements:            7           6
 gcp_e =   0.000000000000000E+000
 echo:  F
 pbc:  F
 method =pbeh3c              
Davidson converged in 7 iterations
40 sigma vectors were formed

Building Xtilde...

Building Z-vector RHS...

 Generating 2nd functional diffs
Solving CPSCF equations
Using DIIS solver

 Iter         Residual      
------  --------------------
    1      5.124990075563
    2     11.054010716643
    3      1.362375829469
    4      0.178483449460
    5      0.028310227701
    6      0.016819120830
    7      0.008538264733
    8      0.003441835893
    9      0.000658486679
   10      0.000171441285
   11      0.000071903426
   12      0.000041841341
   13      0.000014073767
   14      0.000008187062
   15      0.000003412826
   16      0.000001627123
   17      0.000000446694

CPSCF converged

Building X...

Computing grad Generating 2nd functional diffs
 Generating 2nd functional diffs
  Root   Mult.   Total Energy (a.u.)   Ex. Energy (a.u.)     Ex. Energy (eV)     Ex. Energy (nm)        Osc. (a.u.)  
-------------------------------------------------------------------------------------------------------------------
     1  singlet       -779.60877420
     2  triplet       -779.52141699          0.08735721          2.37711015        521.57541357          0.00000000
     3  singlet       -779.51952555          0.08924865          2.42857884        510.52170435          0.00002752
     4  triplet       -779.51207322          0.09670099          2.63136725        471.17794180          0.00000000
     5  singlet       -779.47348852          0.13528568          3.68130997        336.79375504          0.69395704
     6  triplet       -779.46515339          0.14362082          3.90812059        317.24768420          0.00000000
     7  singlet       -779.45576376          0.15301045          4.16362538        297.77948169          0.90795906
     8  triplet       -779.43899416          0.16978004          4.61994912        268.36706935          0.00000000

Singlet  1: Largest CI coefficients:
  64  &  64 : closed :  -0.994500

Triplet  2: Largest CI coefficients:
  63  &  64 :  open  :  -0.687371
  64  &  63 :  open  :   0.687371
  62  &  63 :  open  :   0.155241
  63  &  62 :  open  :  -0.155241

Singlet  3: Largest CI coefficients:
  63  &  64 :  open  :   0.678113
  64  &  63 :  open  :   0.678113
  62  &  63 :  open  :   0.162489
  63  &  62 :  open  :   0.162489

Triplet  4: Largest CI coefficients:
  62  &  64 :  open  :   0.702004
  64  &  62 :  open  :  -0.702004

Singlet  5: Largest CI coefficients:
  62  &  64 :  open  :   0.667012
  64  &  62 :  open  :   0.667012
  61  &  64 :  open  :   0.157740
  64  &  61 :  open  :   0.157740
  62  &  62 : closed :   0.136631

Triplet  6: Largest CI coefficients:
  61  &  64 :  open  :   0.696970
  64  &  61 :  open  :  -0.696970

Singlet  7: Largest CI coefficients:
  61  &  64 :  open  :   0.671880
  64  &  61 :  open  :   0.671880
  62  &  64 :  open  :  -0.173413
  64  &  62 :  open  :  -0.173413
  62  &  62 : closed :   0.104389

Triplet  8: Largest CI coefficients:
  60  &  64 :  open  :  -0.701536
  64  &  60 :  open  :   0.701536

Singlet state dipole moments:

  Root       Dx         Dy         Dz         |D|  (Debye)
------------------------------------------------------------
     1   -16.3292    -1.6547    -0.4656    16.4195
     2    -6.1115     1.9658    -0.3807     6.4311
     3   -12.5164    -1.6446    -0.3417    12.6286
     4    -0.5865    -4.3769    -0.1412     4.4183

Triplet state dipole moments:

  Root       Dx         Dy         Dz         |D|  (Debye)
------------------------------------------------------------
     1    -6.1430     1.8873    -0.3993     6.4388
     2   -13.3652    -1.1752    -0.3067    13.4203
     3     1.6212    -4.1130    -0.1388     4.4232
     4     9.3425    -5.9867     0.0663    11.0962

Transition dipole moments between singlet states:

    Transition       Tx         Ty         Tz         |T| (a.u.)
------------------------------------------------------------------
     1 ->    2    -0.0026    -0.0168    -0.0131     0.0215
     1 ->    3     2.7718    -0.0045     0.1082     2.7739
     1 ->    4    -2.8484     0.8823    -0.0940     2.9834
     2 ->    3    -0.0333     0.0710     0.0178     0.0804
     2 ->    4    -0.2774     0.1061    -0.0413     0.2999
     3 ->    4     3.2045     0.0151     0.0287     3.2047

Transition dipole moments between triplet states:

    Transition       Tx         Ty         Tz         |T| (a.u.)
------------------------------------------------------------------
     1 ->    2    -0.3785    -0.2018    -0.0296     0.4300
     1 ->    3     0.5857    -0.0601     0.0419     0.5903
     1 ->    4    -0.1754     0.0430     0.0028     0.1806
     2 ->    3     2.2607     0.3974     0.0143     2.2954
     2 ->    4    -0.2698     0.0616     0.0188     0.2774
     3 ->    4    -0.1700    -0.2327     0.0759     0.2980

Magnetic transition dipole moments and rotational strengths:

 Transition      Lx         Ly         Lz       R(len)     R(vel) (a.u.)
------------------------------------------------------------------------
 1 ->    2     0.1016    -0.4372     0.0306    -0.0067     0.0587
 1 ->    3     0.0409    -0.1096    -0.9016    -0.0162    -0.0015
 1 ->    4     0.0340     0.1355     0.6007     0.0339     0.0440

Electric transition quadrupole moments (Cartesian):

 Transition      Qxy        Qxz        Qyz        Qxx        Qyy        Qzz       norm (a.u.)
----------------------------------------------------------------------------------------------
 1 ->    2    -0.1452    -0.1332    -0.0548     1.0849    -0.0485     0.0057     1.1051
 1 ->    3     4.9982    -0.5787     0.1259   -19.5148     0.3721    -0.1509    20.1574
 1 ->    4     0.0544     0.3774    -0.0395    -2.2332     0.7409    -0.1167     2.3868


|FINAL Target State Energy: -779.608774201405 a.u.
 Energy calculation finished, energy: -7.795195256E+02

Converting Cartesians to HDLC
 Wolfe conditions fulfilled, increasing trust radius
Testing convergence  in cycle   14
    Energy  1.0951E-04 Target: 5.0000E-04 converged?  yes
  Max step  1.7650E-02 Target: 4.0000E-03 converged?   no
  RMS step  5.0686E-03 Target: 2.6667E-03 converged?   no
  Max grad  2.0119E-03 Target: 1.0000E-03 converged?   no
  RMS grad  5.6870E-04 Target: 6.6667E-04 converged?  yes
 Predicted step length 6.3498E-02
 Trust radius          5.0000E-01

Converting HDLC to Cartesians
 in gcp call
 n=          32
 coors(1) =   -9.51856223053360        2.12260831385252     
 -0.350162501056106     
 coors(2) =   -7.31514169942049        3.41800820271671     
 -0.285945559134019     
 elements:            7           6
 gcp_e =    1.00000000000000     
 echo:  F
 pbc:  F
 method =pbeh3c              
RMSD coordinate change for step 14 is  3.005e-02
DFTD Energy:    -0.0207925 hartree
gCP Energy:     0.0548466 hartree
| Total AOs: 316    Total MOs: 298
Setting up the DFT grid...
| time to set the grid = 0.06 s
DFT grid points: 367474 (11483 points/atom)

                      *** Start SCF Iterations ***

 Iter     DIIS Error       Energy change      Electrons        XC Energy           Energy        Time(s)
----------------------------------------------------------------------------------------------------------
Initial temperature is 0.250000
| Skip purify step
|    1     0.0094522750    -772.1708268819   126.0021340130   -63.8626124212    -772.1708268819     1.39  
|    2     0.0006595001      -0.0005657654   125.9999532065   -63.8621152323    -772.1713926473     1.25  
|    3     0.0008102144      -0.0000175329   125.9999532263   -63.8620234321    -772.1714101802     1.21  
|    4     0.0001951256      -0.0000207250   125.9999532110   -63.8622265797    -772.1714309052     1.19  
|    5     0.0001443046      -0.0000006579   125.9999532149   -63.8621502866    -772.1714315631     1.15  
|    6     0.0000632872      -0.0000007749   125.9999532133   -63.8621439718    -772.1714323380     1.15  
|    7     0.0000259941      -0.0000000752   125.9999532144   -63.8621795663    -772.1714324132     1.13  
----------------------------------------------------------------------------------------------------------
FINAL ENERGY: -772.1714324132 a.u.
Fractional Occupation Entropy: 0.0000000000
Mermin Free Energy:            -772.1714324132
DISPERSION CONTRIBUTION TO ENERGY: -0.0207924809 a.u.
GCP BSSE CORRECTION: 0.0548466135 a.u.
HOMO-LUMO GAP: 3.067 eV
CENTER OF MASS: {-0.019760, -0.043554, 0.044733} ANGS
DIPOLE MOMENT: {-8.069953, -2.958397, -0.540685} (|D| = 8.612119) DEBYE

Running Mulliken population analysis...


  Restricted hh-TDA Parameters
--------------------------------------------
Number of occupied orbitals:            64
Number of virtual orbitals:            234
Number of molecular orbitals:          298
Number of basis functions:             316
Multiplicity of target state:      singlet

 Generating 2nd functional diffs
Reference energy:             -779.5064479845
Number of electrons:           127.9999524718
XC energy:                     -65.1764776691

      Davidson Diagonalization Parameters
-----------------------------------------------
Number of roots to find:                    4
Number of guess vectors:                   15
Maximum subspace size:                    300
Number of vectors to save:                  4
Collapse vectors per root:                  2
Number of CSFs:                          2080
Maximum Davidson iterations:              500
Residual convergence:                 1.0e-06
Orthogonality tolerance:              1.0e-12
Use incremental sigma vectors:             No

Davidson memory usage:  12.89 MB

Guess Vectors:
  64 &  64 : closed :    -0.190711
  64 &  63 :  open  :    -0.096968
  64 &  62 :  open  :    -0.076190
  64 &  59 :  open  :    -0.015281
  64 &  61 :  open  :    -0.010736
  63 &  63 : closed :    -0.003224
  63 &  62 :  open  :     0.017554
  64 &  60 :  open  :     0.023455
  64 &  58 :  open  :     0.033063
  62 &  62 : closed :     0.038331
  64 &  57 :  open  :     0.044676
  64 &  56 :  open  :     0.072414
  63 &  59 :  open  :     0.078463
  64 &  55 :  open  :     0.081164
  63 &  61 :  open  :     0.083008

  Root           Eigenvalue       Energy Change        Residual
-------------------------------------------------------------------
Iteration:    0   Subspace Size:   15
Root: 1:        -0.10036354        -0.10036354         0.03504226  
Root: 2:        -0.01110670        -0.01110670         0.02711591  
Root: 3:         0.03908898         0.03908898         0.04952551  
Root: 4:         0.05531380         0.05531380         0.03814530  

Iteration:    1   Subspace Size:   19
Root: 1:        -0.10230337        -0.00193983         0.00391919  
Root: 2:        -0.01311945        -0.00201275         0.00627372  
Root: 3:         0.03306386        -0.00602511         0.01023755  
Root: 4:         0.05045334        -0.00486046         0.00936681  

Iteration:    2   Subspace Size:   23
Root: 1:        -0.10232974        -0.00002637         0.00082456  
Root: 2:        -0.01322175        -0.00010230         0.00131079  
Root: 3:         0.03283608        -0.00022778         0.00275293  
Root: 4:         0.05021901        -0.00023433         0.00197458  

Iteration:    3   Subspace Size:   27
Root: 1:        -0.10233092        -0.00000118         0.00012584  
Root: 2:        -0.01322652        -0.00000478         0.00030655  
Root: 3:         0.03281985        -0.00001623         0.00052651  
Root: 4:         0.05020960        -0.00000940         0.00041340  

Iteration:    4   Subspace Size:   31
Root: 1:        -0.10233094        -0.00000002         0.00001843  
Root: 2:        -0.01322676        -0.00000024         0.00005119  
Root: 3:         0.03281926        -0.00000060         0.00009248  
Root: 4:         0.05020920        -0.00000041         0.00007812  

Iteration:    5   Subspace Size:   35
Root: 1:        -0.10233094        -0.00000000         0.00000282  
Root: 2:        -0.01322677        -0.00000001         0.00001217  
Root: 3:         0.03281924        -0.00000002         0.00001724  
Root: 4:         0.05020918        -0.00000001         0.00001800  

Iteration:    6   Subspace Size:   39
Root: 1:        -0.10233094        -0.00000000         0.00000034  Converged
Root: 2:        -0.01322677        -0.00000000         0.00000230  
Root: 3:         0.03281924        -0.00000000         0.00000312  
Root: 4:         0.05020918        -0.00000000         0.00000428  

Iteration:    7   Subspace Size:   42
Root: 1:        -0.10233094        -0.00000000         0.00000028  Converged
Root: 2:        -0.01322677        -0.00000000         0.00000039  Converged
Root: 3:         0.03281924        -0.00000000         0.00000055  Converged
Root: 4:         0.05020918        -0.00000000         0.00000101  

Iteration:    8   Subspace Size:   43
Root: 1:        -0.10233094        -0.00000000         0.00000027  Converged
Root: 2:        -0.01322677        -0.00000000         0.00000027  Converged
Root: 3:         0.03281924        -0.00000000         0.00000050  Converged
Root: 4:         0.05020918        -0.00000000         0.00000020  Converged

Davidson converged in 8 iterations
43 sigma vectors were formed

      Davidson Diagonalization Parameters
-----------------------------------------------
Number of roots to find:                    4
Number of guess vectors:                   15
Maximum subspace size:                    300
Number of vectors to save:                  4
Collapse vectors per root:                  2
Number of CSFs:                          2016
Maximum Davidson iterations:              500
Residual convergence:                 1.0e-06
Orthogonality tolerance:              1.0e-12
Use incremental sigma vectors:             No

Davidson memory usage:  12.58 MB

Guess Vectors:
  64 &  63 :  open  :    -0.096968
  64 &  62 :  open  :    -0.076190
  64 &  59 :  open  :    -0.015281
  64 &  61 :  open  :    -0.010736
  63 &  62 :  open  :     0.017554
  64 &  60 :  open  :     0.023455
  64 &  58 :  open  :     0.033063
  64 &  57 :  open  :     0.044676
  64 &  56 :  open  :     0.072414
  63 &  59 :  open  :     0.078463
  64 &  55 :  open  :     0.081164
  63 &  61 :  open  :     0.083008
  62 &  59 :  open  :     0.099240
  62 &  61 :  open  :     0.103786
  63 &  60 :  open  :     0.117199

  Root           Eigenvalue       Energy Change        Residual
-------------------------------------------------------------------
Iteration:    0   Subspace Size:   15
Root: 1:        -0.01347749        -0.01347749         0.02343185  
Root: 2:        -0.00462384        -0.00462384         0.02099393  
Root: 3:         0.04255665         0.04255665         0.02141413  
Root: 4:         0.06883002         0.06883002         0.02208338  

Iteration:    1   Subspace Size:   19
Root: 1:        -0.01503604        -0.00155855         0.00438419  
Root: 2:        -0.00585698        -0.00123314         0.00268022  
Root: 3:         0.04087204        -0.00168461         0.00413475  
Root: 4:         0.06699803        -0.00183199         0.00561185  

Iteration:    2   Subspace Size:   23
Root: 1:        -0.01508646        -0.00005042         0.00070870  
Root: 2:        -0.00587850        -0.00002152         0.00034556  
Root: 3:         0.04081974        -0.00005230         0.00058038  
Root: 4:         0.06689791        -0.00010012         0.00086902  

Iteration:    3   Subspace Size:   27
Root: 1:        -0.01508781        -0.00000135         0.00011855  
Root: 2:        -0.00587882        -0.00000032         0.00006159  
Root: 3:         0.04081871        -0.00000103         0.00011737  
Root: 4:         0.06689507        -0.00000284         0.00018145  

Iteration:    4   Subspace Size:   31
Root: 1:        -0.01508784        -0.00000003         0.00002794  
Root: 2:        -0.00587883        -0.00000001         0.00001258  
Root: 3:         0.04081867        -0.00000004         0.00002208  
Root: 4:         0.06689496        -0.00000011         0.00004132  

Iteration:    5   Subspace Size:   35
Root: 1:        -0.01508784        -0.00000000         0.00000413  
Root: 2:        -0.00587883        -0.00000000         0.00000186  
Root: 3:         0.04081867        -0.00000000         0.00000381  
Root: 4:         0.06689496        -0.00000001         0.00000920  

Iteration:    6   Subspace Size:   39
Root: 1:        -0.01508784        -0.00000000         0.00000058  Converged
Root: 2:        -0.00587883        -0.00000000         0.00000026  Converged
Root: 3:         0.04081867        -0.00000000         0.00000067  Converged
Root: 4:         0.06689496        -0.00000000         0.00000118  

Iteration:    7   Subspace Size:   40
Root: 1:        -0.01508784        -0.00000000         0.00000057  Converged
Root: 2:        -0.00587883        -0.00000000         0.00000026  Converged
Root: 3:         0.04081867        -0.00000000         0.00000067  Converged
Root: 4:         0.06689496        -0.00000000         0.00000016  Converged

 in gcp call
 n=          32
 coors(1) =   -9.51856223053360        2.12260831385252     
 -0.350162501056106     
 coors(2) =   -7.31514169942049        3.41800820271671     
 -0.285945559134019     
 elements:            7           6
 gcp_e =   0.000000000000000E+000
 echo:  F
 pbc:  F
 method =pbeh3c              
Davidson converged in 7 iterations
40 sigma vectors were formed

Building Xtilde...

Building Z-vector RHS...

 Generating 2nd functional diffs
Solving CPSCF equations
Using DIIS solver

 Iter         Residual      
------  --------------------
    1      5.131936120752
    2     11.066965914570
    3      1.360117369902
    4      0.178515236881
    5      0.028371754690
    6      0.016861224423
    7      0.008563014346
    8      0.003437080690
    9      0.000663446161
   10      0.000169527568
   11      0.000073979121
   12      0.000042484819
   13      0.000014205346
   14      0.000008175062
   15      0.000003427654
   16      0.000001624982
   17      0.000000443444

CPSCF converged

Building X...

Computing grad Generating 2nd functional diffs
 Generating 2nd functional diffs
  Root   Mult.   Total Energy (a.u.)   Ex. Energy (a.u.)     Ex. Energy (eV)     Ex. Energy (nm)        Osc. (a.u.)  
-------------------------------------------------------------------------------------------------------------------
     1  singlet       -779.60877893
     2  triplet       -779.52153582          0.08724310          2.37400527        522.25756231          0.00000000
     3  singlet       -779.51967475          0.08910418          2.42464760        511.34944690          0.00007750
     4  triplet       -779.51232681          0.09645211          2.62459507        472.39371124          0.00000000
     5  singlet       -779.47362875          0.13515018          3.67762294        337.13140992          0.69000404
     6  triplet       -779.46562931          0.14314961          3.89529854        318.29196001          0.00000000
     7  singlet       -779.45623880          0.15254012          4.15082726        298.69761631          0.92278790
     8  triplet       -779.43955303          0.16922590          4.60487025        269.24585080          0.00000000

Singlet  1: Largest CI coefficients:
  64  &  64 : closed :   0.994471

Triplet  2: Largest CI coefficients:
  63  &  64 :  open  :   0.686993
  64  &  63 :  open  :  -0.686993
  62  &  63 :  open  :  -0.156582
  63  &  62 :  open  :   0.156582

Singlet  3: Largest CI coefficients:
  63  &  64 :  open  :  -0.678948
  64  &  63 :  open  :  -0.678948
  62  &  63 :  open  :  -0.165154
  63  &  62 :  open  :  -0.165154

Triplet  4: Largest CI coefficients:
  62  &  64 :  open  :  -0.702129
  64  &  62 :  open  :   0.702129

Singlet  5: Largest CI coefficients:
  62  &  64 :  open  :  -0.666522
  64  &  62 :  open  :  -0.666522
  61  &  64 :  open  :  -0.163232
  64  &  61 :  open  :  -0.163232
  62  &  62 : closed :  -0.138517

Triplet  6: Largest CI coefficients:
  61  &  64 :  open  :  -0.697047
  64  &  61 :  open  :   0.697047

Singlet  7: Largest CI coefficients:
  61  &  64 :  open  :  -0.670601
  64  &  61 :  open  :  -0.670601
  62  &  64 :  open  :   0.179360
  64  &  62 :  open  :   0.179360
  62  &  62 : closed :  -0.103916

Triplet  8: Largest CI coefficients:
  60  &  64 :  open  :   0.701632
  64  &  60 :  open  :  -0.701632

Singlet state dipole moments:

  Root       Dx         Dy         Dz         |D|  (Debye)
------------------------------------------------------------
     1   -16.4108    -1.6368    -0.5096    16.5001
     2    -6.0863     2.0045    -0.3501     6.4175
     3   -12.4058    -1.6225    -0.3745    12.5171
     4    -0.8296    -4.4274    -0.1638     4.5074

Triplet state dipole moments:

  Root       Dx         Dy         Dz         |D|  (Debye)
------------------------------------------------------------
     1    -6.0830     1.9388    -0.3674     6.3951
     2   -13.4344    -1.1318    -0.3382    13.4863
     3     1.5488    -4.1757    -0.1506     4.4562
     4     9.2524    -6.0933     0.0703    11.0789

Transition dipole moments between singlet states:

    Transition       Tx         Ty         Tz         |T| (a.u.)
------------------------------------------------------------------
     1 ->    2     0.0203    -0.0275    -0.0116     0.0361
     1 ->    3     2.7648     0.0221     0.1161     2.7673
     1 ->    4    -2.8793     0.8808    -0.0907     3.0123
     2 ->    3    -0.0705     0.0744     0.0170     0.1038
     2 ->    4    -0.2886     0.1320    -0.0422     0.3202
     3 ->    4     3.2608    -0.0118     0.0399     3.2611

Transition dipole moments between triplet states:

    Transition       Tx         Ty         Tz         |T| (a.u.)
------------------------------------------------------------------
     1 ->    2    -0.3334    -0.1848    -0.0325     0.3825
     1 ->    3     0.5949    -0.0938     0.0441     0.6039
     1 ->    4    -0.1856     0.0417     0.0048     0.1903
     2 ->    3     2.2771     0.3952     0.0260     2.3113
     2 ->    4    -0.2561     0.0638     0.0194     0.2646
     3 ->    4    -0.1783    -0.2296     0.0757     0.3004

Magnetic transition dipole moments and rotational strengths:

 Transition      Lx         Ly         Lz       R(len)     R(vel) (a.u.)
------------------------------------------------------------------------
 1 ->    2     0.0910    -0.4432     0.0147    -0.0139     0.1002
 1 ->    3     0.0503    -0.0899    -0.8805    -0.0347    -0.0657
 1 ->    4     0.0261     0.1192     0.5902     0.0237     0.0162

Electric transition quadrupole moments (Cartesian):

 Transition      Qxy        Qxz        Qyz        Qxx        Qyy        Qzz       norm (a.u.)
----------------------------------------------------------------------------------------------
 1 ->    2    -0.1615    -0.1392    -0.0528     1.0982    -0.0534     0.0090     1.1212
 1 ->    3     5.0991    -0.5616     0.1483   -19.5259     0.4058    -0.1521    20.1937
 1 ->    4     0.0591     0.3673    -0.0333    -1.8801     0.7500    -0.1135     2.0614


|FINAL Target State Energy: -779.608778926386 a.u.
 Energy calculation finished, energy: -7.795196748E+02

Converting Cartesians to HDLC
 Wolfe conditions fulfilled, increasing trust radius
Testing convergence  in cycle   15
    Energy  1.4920E-04 Target: 5.0000E-04 converged?  yes
  Max step  2.3394E-02 Target: 4.0000E-03 converged?   no
  RMS step  6.6933E-03 Target: 2.6667E-03 converged?   no
  Max grad  2.4437E-03 Target: 1.0000E-03 converged?   no
  RMS grad  5.4665E-04 Target: 6.6667E-04 converged?  yes
 Predicted step length 6.9938E-02
 Trust radius          5.0000E-01

Converting HDLC to Cartesians
 in gcp call
 n=          32
 coors(1) =   -9.52112495389811        2.12118189222248     
 -0.332750467339290     
 coors(2) =   -7.31675002390742        3.41690692798693     
 -0.289298978243391     
 elements:            7           6
 gcp_e =    1.00000000000000     
 echo:  F
 pbc:  F
 method =pbeh3c              
RMSD coordinate change for step 15 is  2.532e-02
DFTD Energy:    -0.0207940 hartree
gCP Energy:     0.0548635 hartree
| Total AOs: 316    Total MOs: 298
Setting up the DFT grid...
| time to set the grid = 0.06 s
DFT grid points: 367482 (11483 points/atom)

                      *** Start SCF Iterations ***

 Iter     DIIS Error       Energy change      Electrons        XC Energy           Energy        Time(s)
----------------------------------------------------------------------------------------------------------
Initial temperature is 0.250000
| Skip purify step
|    1     0.0085812917    -772.1697653433   125.9979514963   -63.8611424253    -772.1697653433     1.42  
|    2     0.0007145364      -0.0015638417   125.9999562617   -63.8627949895    -772.1713291850     1.28  
|    3     0.0014866522      +0.0000038587   125.9999562160   -63.8607505892    -772.1713253263     1.25  
|    4     0.0003829515      -0.0000406681   125.9999562354   -63.8620927929    -772.1713659945     1.23  
|    5     0.0003044148      -0.0000024774   125.9999562231   -63.8620625877    -772.1713684718     1.20  
|    6     0.0000593652      -0.0000019378   125.9999562263   -63.8620186790    -772.1713704097     1.19  
|    7     0.0000190387      -0.0000001040   125.9999562253   -63.8619988000    -772.1713705137     1.16  
----------------------------------------------------------------------------------------------------------
FINAL ENERGY: -772.1713705137 a.u.
Fractional Occupation Entropy: 0.0000000000
Mermin Free Energy:            -772.1713705137
DISPERSION CONTRIBUTION TO ENERGY: -0.0207940421 a.u.
GCP BSSE CORRECTION: 0.0548635067 a.u.
HOMO-LUMO GAP: 3.043 eV
CENTER OF MASS: {-0.019346, -0.043281, 0.041120} ANGS
DIPOLE MOMENT: {-8.105799, -2.979799, -0.481166} (|D| = 8.649549) DEBYE

Running Mulliken population analysis...


  Restricted hh-TDA Parameters
--------------------------------------------
Number of occupied orbitals:            64
Number of virtual orbitals:            234
Number of molecular orbitals:          298
Number of basis functions:             316
Multiplicity of target state:      singlet

 Generating 2nd functional diffs
Reference energy:             -779.5064158383
Number of electrons:           127.9999555304
XC energy:                     -65.1762930223

      Davidson Diagonalization Parameters
-----------------------------------------------
Number of roots to find:                    4
Number of guess vectors:                   15
Maximum subspace size:                    300
Number of vectors to save:                  4
Collapse vectors per root:                  2
Number of CSFs:                          2080
Maximum Davidson iterations:              500
Residual convergence:                 1.0e-06
Orthogonality tolerance:              1.0e-12
Use incremental sigma vectors:             No

Davidson memory usage:  12.89 MB

Guess Vectors:
  64 &  64 : closed :    -0.190295
  64 &  63 :  open  :    -0.097103
  64 &  62 :  open  :    -0.076223
  64 &  59 :  open  :    -0.014733
  64 &  61 :  open  :    -0.010718
  63 &  63 : closed :    -0.003911
  63 &  62 :  open  :     0.016969
  64 &  60 :  open  :     0.023602
  64 &  58 :  open  :     0.032853
  62 &  62 : closed :     0.037850
  64 &  57 :  open  :     0.045429
  64 &  56 :  open  :     0.071536
  63 &  59 :  open  :     0.078459
  64 &  55 :  open  :     0.080970
  63 &  61 :  open  :     0.082474

  Root           Eigenvalue       Energy Change        Residual
-------------------------------------------------------------------
Iteration:    0   Subspace Size:   15
Root: 1:        -0.09990083        -0.09990083         0.03502716  
Root: 2:        -0.01123791        -0.01123791         0.02703492  
Root: 3:         0.03916621         0.03916621         0.04956394  
Root: 4:         0.05549698         0.05549698         0.03804430  

Iteration:    1   Subspace Size:   19
Root: 1:        -0.10184072        -0.00193989         0.00390946  
Root: 2:        -0.01324066        -0.00200275         0.00628923  
Root: 3:         0.03311220        -0.00605401         0.01029248  
Root: 4:         0.05065736        -0.00483962         0.00936101  

Iteration:    2   Subspace Size:   23
Root: 1:        -0.10186697        -0.00002626         0.00082458  
Root: 2:        -0.01334323        -0.00010257         0.00131332  
Root: 3:         0.03288216        -0.00023003         0.00275666  
Root: 4:         0.05042361        -0.00023375         0.00201128  

Iteration:    3   Subspace Size:   27
Root: 1:        -0.10186815        -0.00000118         0.00012710  
Root: 2:        -0.01334802        -0.00000478         0.00030163  
Root: 3:         0.03286589        -0.00001627         0.00052673  
Root: 4:         0.05041372        -0.00000989         0.00046074  

Iteration:    4   Subspace Size:   31
Root: 1:        -0.10186818        -0.00000002         0.00001864  
Root: 2:        -0.01334824        -0.00000022         0.00004945  
Root: 3:         0.03286529        -0.00000060         0.00009382  
Root: 4:         0.05041320        -0.00000052         0.00009674  

Iteration:    5   Subspace Size:   35
Root: 1:        -0.10186818        -0.00000000         0.00000282  
Root: 2:        -0.01334825        -0.00000000         0.00001161  
Root: 3:         0.03286527        -0.00000002         0.00001809  
Root: 4:         0.05041318        -0.00000002         0.00002831  

Iteration:    6   Subspace Size:   39
Root: 1:        -0.10186818        -0.00000000         0.00000033  Converged
Root: 2:        -0.01334825        -0.00000000         0.00000212  
Root: 3:         0.03286527        -0.00000000         0.00000341  
Root: 4:         0.05041318        -0.00000000         0.00000651  

Iteration:    7   Subspace Size:   42
Root: 1:        -0.10186818        -0.00000000         0.00000028  Converged
Root: 2:        -0.01334825        -0.00000000         0.00000031  Converged
Root: 3:         0.03286527        -0.00000000         0.00000059  Converged
Root: 4:         0.05041318        -0.00000000         0.00000125  

Iteration:    8   Subspace Size:   43
Root: 1:        -0.10186818        -0.00000000         0.00000027  Converged
Root: 2:        -0.01334825        -0.00000000         0.00000022  Converged
Root: 3:         0.03286527        -0.00000000         0.00000049  Converged
Root: 4:         0.05041318        -0.00000000         0.00000025  Converged

Davidson converged in 8 iterations
43 sigma vectors were formed

      Davidson Diagonalization Parameters
-----------------------------------------------
Number of roots to find:                    4
Number of guess vectors:                   15
Maximum subspace size:                    300
Number of vectors to save:                  4
Collapse vectors per root:                  2
Number of CSFs:                          2016
Maximum Davidson iterations:              500
Residual convergence:                 1.0e-06
Orthogonality tolerance:              1.0e-12
Use incremental sigma vectors:             No

Davidson memory usage:  12.58 MB

Guess Vectors:
  64 &  63 :  open  :    -0.097103
  64 &  62 :  open  :    -0.076223
  64 &  59 :  open  :    -0.014733
  64 &  61 :  open  :    -0.010718
  63 &  62 :  open  :     0.016969
  64 &  60 :  open  :     0.023602
  64 &  58 :  open  :     0.032853
  64 &  57 :  open  :     0.045429
  64 &  56 :  open  :     0.071536
  63 &  59 :  open  :     0.078459
  64 &  55 :  open  :     0.080970
  63 &  61 :  open  :     0.082474
  62 &  59 :  open  :     0.099339
  62 &  61 :  open  :     0.103354
  63 &  60 :  open  :     0.116795

  Root           Eigenvalue       Energy Change        Residual
-------------------------------------------------------------------
Iteration:    0   Subspace Size:   15
Root: 1:        -0.01362774        -0.01362774         0.02330634  
Root: 2:        -0.00465060        -0.00465060         0.02100025  
Root: 3:         0.04274254         0.04274254         0.02144394  
Root: 4:         0.06901439         0.06901439         0.02205355  

Iteration:    1   Subspace Size:   19
Root: 1:        -0.01517099        -0.00154325         0.00435466  
Root: 2:        -0.00588490        -0.00123430         0.00270857  
Root: 3:         0.04105105        -0.00169149         0.00415660  
Root: 4:         0.06718372        -0.00183067         0.00559927  

Iteration:    2   Subspace Size:   23
Root: 1:        -0.01522085        -0.00004986         0.00070470  
Root: 2:        -0.00590689        -0.00002199         0.00035456  
Root: 3:         0.04099835        -0.00005271         0.00058994  
Root: 4:         0.06708420        -0.00009951         0.00087216  

Iteration:    3   Subspace Size:   27
Root: 1:        -0.01522218        -0.00000133         0.00012005  
Root: 2:        -0.00590723        -0.00000034         0.00006478  
Root: 3:         0.04099729        -0.00000106         0.00012021  
Root: 4:         0.06708135        -0.00000286         0.00018238  

Iteration:    4   Subspace Size:   31
Root: 1:        -0.01522221        -0.00000003         0.00002781  
Root: 2:        -0.00590724        -0.00000001         0.00001311  
Root: 3:         0.04099725        -0.00000004         0.00002271  
Root: 4:         0.06708124        -0.00000011         0.00004115  

Iteration:    5   Subspace Size:   35
Root: 1:        -0.01522221        -0.00000000         0.00000404  
Root: 2:        -0.00590724        -0.00000000         0.00000187  
Root: 3:         0.04099725        -0.00000000         0.00000394  
Root: 4:         0.06708123        -0.00000001         0.00000922  

Iteration:    6   Subspace Size:   39
Root: 1:        -0.01522221        -0.00000000         0.00000057  Converged
Root: 2:        -0.00590724        -0.00000000         0.00000026  Converged
Root: 3:         0.04099725        -0.00000000         0.00000068  Converged
Root: 4:         0.06708123        -0.00000000         0.00000119  

Iteration:    7   Subspace Size:   40
Root: 1:        -0.01522221        -0.00000000         0.00000055  Converged
Root: 2:        -0.00590724        -0.00000000         0.00000026  Converged
Root: 3:         0.04099725        -0.00000000         0.00000068  Converged
Root: 4:         0.06708123        -0.00000000         0.00000017  Converged

 in gcp call
 n=          32
 coors(1) =   -9.52112495389811        2.12118189222248     
 -0.332750467339290     
 coors(2) =   -7.31675002390742        3.41690692798693     
 -0.289298978243391     
 elements:            7           6
 gcp_e =   0.000000000000000E+000
 echo:  F
 pbc:  F
 method =pbeh3c              
Davidson converged in 7 iterations
40 sigma vectors were formed

Building Xtilde...

Building Z-vector RHS...

 Generating 2nd functional diffs
Solving CPSCF equations
Using DIIS solver

 Iter         Residual      
------  --------------------
    1      5.141916184769
    2     11.089478342732
    3      1.356701579294
    4      0.179635372205
    5      0.028330731018
    6      0.016941305570
    7      0.008566688270
    8      0.003429621966
    9      0.000657949184
   10      0.000172110533
   11      0.000072300742
   12      0.000042532777
   13      0.000014676565
   14      0.000008291823
   15      0.000003410946
   16      0.000001633348
   17      0.000000445064

CPSCF converged

Building X...

Computing grad Generating 2nd functional diffs
 Generating 2nd functional diffs
  Root   Mult.   Total Energy (a.u.)   Ex. Energy (a.u.)     Ex. Energy (eV)     Ex. Energy (nm)        Osc. (a.u.)  
-------------------------------------------------------------------------------------------------------------------
     1  singlet       -779.60828402
     2  triplet       -779.52163805          0.08664596          2.35775628        525.85681536          0.00000000
     3  singlet       -779.51976408          0.08851993          2.40874953        514.72442018          0.00013655
     4  triplet       -779.51232308          0.09596094          2.61122953        474.81165290          0.00000000
     5  singlet       -779.47355057          0.13473345          3.66628314        338.17415640          0.68323721
     6  triplet       -779.46541859          0.14286543          3.88756544        318.92510229          0.00000000
     7  singlet       -779.45600266          0.15228136          4.14378586        299.20518287          0.92980928
     8  triplet       -779.43933461          0.16894941          4.59734661        269.68647639          0.00000000

Singlet  1: Largest CI coefficients:
  64  &  64 : closed :  -0.994429

Triplet  2: Largest CI coefficients:
  63  &  64 :  open  :   0.686610
  64  &  63 :  open  :  -0.686610
  62  &  63 :  open  :  -0.157946
  63  &  62 :  open  :   0.157946

Singlet  3: Largest CI coefficients:
  63  &  64 :  open  :   0.678835
  64  &  63 :  open  :   0.678835
  62  &  63 :  open  :   0.166872
  63  &  62 :  open  :   0.166872

Triplet  4: Largest CI coefficients:
  62  &  64 :  open  :  -0.702154
  64  &  62 :  open  :   0.702154

Singlet  5: Largest CI coefficients:
  62  &  64 :  open  :   0.666326
  64  &  62 :  open  :   0.666326
  61  &  64 :  open  :   0.163144
  64  &  61 :  open  :   0.163144
  62  &  62 : closed :   0.142374

Triplet  6: Largest CI coefficients:
  61  &  64 :  open  :  -0.697055
  64  &  61 :  open  :   0.697055

Singlet  7: Largest CI coefficients:
  61  &  64 :  open  :   0.670440
  64  &  61 :  open  :   0.670440
  62  &  64 :  open  :  -0.179925
  64  &  62 :  open  :  -0.179925
  62  &  62 : closed :   0.105170

Triplet  8: Largest CI coefficients:
  60  &  64 :  open  :   0.701594
  64  &  60 :  open  :  -0.701594

Singlet state dipole moments:

  Root       Dx         Dy         Dz         |D|  (Debye)
------------------------------------------------------------
     1   -16.4070    -1.6380    -0.5385    16.4973
     2    -6.0985     2.0095    -0.3425     6.4301
     3   -12.3514    -1.6113    -0.4046    12.4626
     4    -0.9395    -4.4286    -0.1450     4.5294

Triplet state dipole moments:

  Root       Dx         Dy         Dz         |D|  (Debye)
------------------------------------------------------------
     1    -6.0869     1.9431    -0.3599     6.3997
     2   -13.3971    -1.1021    -0.3735    13.4475
     3     1.4529    -4.1808    -0.1203     4.4277
     4     9.2269    -6.1103     0.1464    11.0677

Transition dipole moments between singlet states:

    Transition       Tx         Ty         Tz         |T| (a.u.)
------------------------------------------------------------------
     1 ->    2     0.0300    -0.0357    -0.0119     0.0481
     1 ->    3     2.7553     0.0402     0.1162     2.7580
     1 ->    4    -2.8940     0.8805    -0.0906     3.0264
     2 ->    3    -0.0916     0.0811     0.0160     0.1234
     2 ->    4    -0.3134     0.1524    -0.0444     0.3513
     3 ->    4     3.2635    -0.0150     0.0555     3.2640

Transition dipole moments between triplet states:

    Transition       Tx         Ty         Tz         |T| (a.u.)
------------------------------------------------------------------
     1 ->    2    -0.3236    -0.1848    -0.0339     0.3741
     1 ->    3     0.6364    -0.1159     0.0479     0.6486
     1 ->    4    -0.1979     0.0419     0.0066     0.2024
     2 ->    3     2.2814     0.4001     0.0363     2.3165
     2 ->    4    -0.2327     0.0610     0.0202     0.2414
     3 ->    4    -0.1927    -0.2275     0.0780     0.3081

Magnetic transition dipole moments and rotational strengths:

 Transition      Lx         Ly         Lz       R(len)     R(vel) (a.u.)
------------------------------------------------------------------------
 1 ->    2     0.0905    -0.4471     0.0063    -0.0186     0.1265
 1 ->    3     0.0557    -0.0657    -0.8804    -0.0486    -0.1141
 1 ->    4     0.0220     0.0952     0.5894     0.0332     0.0372

Electric transition quadrupole moments (Cartesian):

 Transition      Qxy        Qxz        Qyz        Qxx        Qyy        Qzz       norm (a.u.)
----------------------------------------------------------------------------------------------
 1 ->    2    -0.1893    -0.1388    -0.0542     1.1977    -0.0566     0.0122     1.2230
 1 ->    3     5.1298    -0.5686     0.1515   -19.4934     0.4232    -0.1525    20.1707
 1 ->    4     0.0517     0.3175    -0.0280    -1.7377     0.7483    -0.1158     1.9228


|FINAL Target State Energy: -779.608284017548 a.u.
 Energy calculation finished, energy: -7.795197641E+02

Converting Cartesians to HDLC
 Wolfe conditions fulfilled, increasing trust radius
Testing convergence  in cycle   16
    Energy  8.9334E-05 Target: 5.0000E-04 converged?  yes
  Max step  2.4321E-02 Target: 4.0000E-03 converged?   no
  RMS step  7.3722E-03 Target: 2.6667E-03 converged?   no
  Max grad  2.1267E-03 Target: 1.0000E-03 converged?   no
  RMS grad  6.3069E-04 Target: 6.6667E-04 converged?  yes
 Predicted step length 1.3312E-01
 Trust radius          5.0000E-01

Converting HDLC to Cartesians
 in gcp call
 n=          32
 coors(1) =   -9.51902917262628        2.13252741691218     
 -0.291638740374435     
 coors(2) =   -7.30837969003090        3.41884977317109     
 -0.278575948418621     
 elements:            7           6
 gcp_e =    1.00000000000000     
 echo:  F
 pbc:  F
 method =pbeh3c              
RMSD coordinate change for step 16 is  6.341e-02
DFTD Energy:    -0.0207895 hartree
gCP Energy:     0.0548291 hartree
| Total AOs: 316    Total MOs: 298
Setting up the DFT grid...
| time to set the grid = 0.06 s
DFT grid points: 367506 (11484 points/atom)

                      *** Start SCF Iterations ***

 Iter     DIIS Error       Energy change      Electrons        XC Energy           Energy        Time(s)
----------------------------------------------------------------------------------------------------------
Initial temperature is 0.250000
| Skip purify step
|    1     0.0220127813    -772.1599057173   125.9829790923   -63.8555386108    -772.1599057173     1.41  
|    2     0.0021133165      -0.0106938294   125.9999742350   -63.8652530131    -772.1705995467     1.30  
|    3     0.0017331717      -0.0001049663   125.9999740328   -63.8571338441    -772.1707045130     1.26  
|    4     0.0011465667      -0.0000767794   125.9999740917   -63.8614569746    -772.1707812924     1.26  
|    5     0.0004749519      -0.0000346495   125.9999740565   -63.8619128739    -772.1708159418     1.23  
|    6     0.0001617187      -0.0000054326   125.9999740534   -63.8612602142    -772.1708213745     1.21  
|    7     0.0000332901      -0.0000007690   125.9999740489   -63.8612019703    -772.1708221435     1.18  
----------------------------------------------------------------------------------------------------------
FINAL ENERGY: -772.1708221435 a.u.
Fractional Occupation Entropy: 0.0000000000
Mermin Free Energy:            -772.1708221435
DISPERSION CONTRIBUTION TO ENERGY: -0.0207894667 a.u.
GCP BSSE CORRECTION: 0.0548291239 a.u.
HOMO-LUMO GAP: 3.017 eV
CENTER OF MASS: {-0.020392, -0.046804, 0.031582} ANGS
DIPOLE MOMENT: {-8.071094, -2.908744, -0.300580} (|D| = 8.584504) DEBYE

Running Mulliken population analysis...


  Restricted hh-TDA Parameters
--------------------------------------------
Number of occupied orbitals:            64
Number of virtual orbitals:            234
Number of molecular orbitals:          298
Number of basis functions:             316
Multiplicity of target state:      singlet

 Generating 2nd functional diffs
Reference energy:             -779.5055100114
Number of electrons:           127.9999736366
XC energy:                     -65.1754793435

      Davidson Diagonalization Parameters
-----------------------------------------------
Number of roots to find:                    4
Number of guess vectors:                   15
Maximum subspace size:                    300
Number of vectors to save:                  4
Collapse vectors per root:                  2
Number of CSFs:                          2080
Maximum Davidson iterations:              500
Residual convergence:                 1.0e-06
Orthogonality tolerance:              1.0e-12
Use incremental sigma vectors:             No

Davidson memory usage:  12.89 MB

Guess Vectors:
  64 &  64 : closed :    -0.190346
  64 &  63 :  open  :    -0.098172
  64 &  62 :  open  :    -0.076806
  64 &  59 :  open  :    -0.015347
  64 &  61 :  open  :    -0.011001
  63 &  63 : closed :    -0.005997
  63 &  62 :  open  :     0.015368
  64 &  60 :  open  :     0.023571
  64 &  58 :  open  :     0.032139
  62 &  62 : closed :     0.036734
  64 &  57 :  open  :     0.045491
  64 &  56 :  open  :     0.070304
  63 &  59 :  open  :     0.076828
  64 &  55 :  open  :     0.080501
  63 &  61 :  open  :     0.081174

  Root           Eigenvalue       Energy Change        Residual
-------------------------------------------------------------------
Iteration:    0   Subspace Size:   15
Root: 1:        -0.09981607        -0.09981607         0.03502153  
Root: 2:        -0.01233761        -0.01233761         0.02719227  
Root: 3:         0.03881124         0.03881124         0.04962631  
Root: 4:         0.05536015         0.05536015         0.03790614  

Iteration:    1   Subspace Size:   19
Root: 1:        -0.10175722        -0.00194116         0.00390854  
Root: 2:        -0.01436025        -0.00202264         0.00643491  
Root: 3:         0.03273374        -0.00607750         0.01033716  
Root: 4:         0.05054604        -0.00481411         0.00939701  

Iteration:    2   Subspace Size:   23
Root: 1:        -0.10178353        -0.00002630         0.00083123  
Root: 2:        -0.01446695        -0.00010671         0.00135533  
Root: 3:         0.03250190        -0.00023184         0.00272468  
Root: 4:         0.05030995        -0.00023610         0.00214909  

Iteration:    3   Subspace Size:   27
Root: 1:        -0.10178473        -0.00000120         0.00012904  
Root: 2:        -0.01447197        -0.00000501         0.00030007  
Root: 3:         0.03248589        -0.00001600         0.00052322  
Root: 4:         0.05029795        -0.00001200         0.00056742  

Iteration:    4   Subspace Size:   31
Root: 1:        -0.10178475        -0.00000003         0.00001889  
Root: 2:        -0.01447218        -0.00000021         0.00004987  
Root: 3:         0.03248530        -0.00000059         0.00009344  
Root: 4:         0.05029716        -0.00000079         0.00012270  

Iteration:    5   Subspace Size:   35
Root: 1:        -0.10178475        -0.00000000         0.00000281  
Root: 2:        -0.01447219        -0.00000000         0.00001185  
Root: 3:         0.03248528        -0.00000002         0.00001635  
Root: 4:         0.05029713        -0.00000003         0.00003782  

Iteration:    6   Subspace Size:   39
Root: 1:        -0.10178475        -0.00000000         0.00000032  Converged
Root: 2:        -0.01447219        -0.00000000         0.00000209  
Root: 3:         0.03248528        -0.00000000         0.00000316  
Root: 4:         0.05029713        -0.00000000         0.00000798  

Iteration:    7   Subspace Size:   42
Root: 1:        -0.10178475        -0.00000000         0.00000028  Converged
Root: 2:        -0.01447219        -0.00000000         0.00000031  Converged
Root: 3:         0.03248528        -0.00000000         0.00000053  Converged
Root: 4:         0.05029713        -0.00000000         0.00000149  

Iteration:    8   Subspace Size:   43
Root: 1:        -0.10178475        -0.00000000         0.00000028  Converged
Root: 2:        -0.01447219        -0.00000000         0.00000020  Converged
Root: 3:         0.03248528        -0.00000000         0.00000047  Converged
Root: 4:         0.05029713        -0.00000000         0.00000030  Converged

Davidson converged in 8 iterations
43 sigma vectors were formed

      Davidson Diagonalization Parameters
-----------------------------------------------
Number of roots to find:                    4
Number of guess vectors:                   15
Maximum subspace size:                    300
Number of vectors to save:                  4
Collapse vectors per root:                  2
Number of CSFs:                          2016
Maximum Davidson iterations:              500
Residual convergence:                 1.0e-06
Orthogonality tolerance:              1.0e-12
Use incremental sigma vectors:             No

Davidson memory usage:  12.58 MB

Guess Vectors:
  64 &  63 :  open  :    -0.098172
  64 &  62 :  open  :    -0.076806
  64 &  59 :  open  :    -0.015347
  64 &  61 :  open  :    -0.011001
  63 &  62 :  open  :     0.015368
  64 &  60 :  open  :     0.023571
  64 &  58 :  open  :     0.032139
  64 &  57 :  open  :     0.045491
  64 &  56 :  open  :     0.070304
  63 &  59 :  open  :     0.076828
  64 &  55 :  open  :     0.080501
  63 &  61 :  open  :     0.081174
  62 &  59 :  open  :     0.098193
  62 &  61 :  open  :     0.102539
  63 &  60 :  open  :     0.115746

  Root           Eigenvalue       Energy Change        Residual
-------------------------------------------------------------------
Iteration:    0   Subspace Size:   15
Root: 1:        -0.01483176        -0.01483176         0.02325195  
Root: 2:        -0.00508516        -0.00508516         0.02106111  
Root: 3:         0.04266853         0.04266853         0.02150407  
Root: 4:         0.06888874         0.06888874         0.02199661  

Iteration:    1   Subspace Size:   19
Root: 1:        -0.01636700        -0.00153524         0.00431339  
Root: 2:        -0.00632785        -0.00124269         0.00277144  
Root: 3:         0.04096535        -0.00170318         0.00421018  
Root: 4:         0.06706577        -0.00182297         0.00555868  

Iteration:    2   Subspace Size:   23
Root: 1:        -0.01641590        -0.00004890         0.00069466  
Root: 2:        -0.00635078        -0.00002293         0.00036796  
Root: 3:         0.04091139        -0.00005396         0.00061240  
Root: 4:         0.06696785        -0.00009792         0.00086580  

Iteration:    3   Subspace Size:   27
Root: 1:        -0.01641719        -0.00000130         0.00011792  
Root: 2:        -0.00635115        -0.00000037         0.00006946  
Root: 3:         0.04091026        -0.00000113         0.00012588  
Root: 4:         0.06696510        -0.00000275         0.00018605  

Iteration:    4   Subspace Size:   31
Root: 1:        -0.01641722        -0.00000003         0.00002591  
Root: 2:        -0.00635116        -0.00000001         0.00001407  
Root: 3:         0.04091021        -0.00000004         0.00002349  
Root: 4:         0.06696499        -0.00000011         0.00004346  

Iteration:    5   Subspace Size:   35
Root: 1:        -0.01641722        -0.00000000         0.00000375  
Root: 2:        -0.00635116        -0.00000000         0.00000194  
Root: 3:         0.04091021        -0.00000000         0.00000410  
Root: 4:         0.06696498        -0.00000001         0.00000959  

Iteration:    6   Subspace Size:   39
Root: 1:        -0.01641722        -0.00000000         0.00000054  Converged
Root: 2:        -0.00635116        -0.00000000         0.00000027  Converged
Root: 3:         0.04091021        -0.00000000         0.00000071  Converged
Root: 4:         0.06696498        -0.00000000         0.00000125  

Iteration:    7   Subspace Size:   40
Root: 1:        -0.01641722        -0.00000000         0.00000051  Converged
Root: 2:        -0.00635116        -0.00000000         0.00000027  Converged
Root: 3:         0.04091021        -0.00000000         0.00000071  Converged
Root: 4:         0.06696498        -0.00000000         0.00000021  Converged

 in gcp call
 n=          32
 coors(1) =   -9.51902917262628        2.13252741691218     
 -0.291638740374435     
 coors(2) =   -7.30837969003090        3.41884977317109     
 -0.278575948418621     
 elements:            7           6
 gcp_e =   0.000000000000000E+000
 echo:  F
 pbc:  F
 method =pbeh3c              
Davidson converged in 7 iterations
40 sigma vectors were formed

Building Xtilde...

Building Z-vector RHS...

 Generating 2nd functional diffs
Solving CPSCF equations
Using DIIS solver

 Iter         Residual      
------  --------------------
    1      5.136434954505
    2     11.071770128928
    3      1.348976247689
    4      0.179496082646
    5      0.028053222224
    6      0.016848888549
    7      0.008531226047
    8      0.003407194102
    9      0.000655380321
   10      0.000170927295
   11      0.000071780462
   12      0.000042224058
   13      0.000014637449
   14      0.000008359990
   15      0.000003410143
   16      0.000001647082
   17      0.000000439095

CPSCF converged

Building X...

Computing grad Generating 2nd functional diffs
 Generating 2nd functional diffs
  Root   Mult.   Total Energy (a.u.)   Ex. Energy (a.u.)     Ex. Energy (eV)     Ex. Energy (nm)        Osc. (a.u.)  
-------------------------------------------------------------------------------------------------------------------
     1  singlet       -779.60729476
     2  triplet       -779.52192723          0.08536753          2.32296828        533.73187160          0.00000000
     3  singlet       -779.51998220          0.08731257          2.37589542        521.84207978          0.00020801
     4  triplet       -779.51186117          0.09543359          2.59687972        477.43536069          0.00000000
     5  singlet       -779.47302473          0.13427004          3.65367297        339.34131984          0.67167418
     6  triplet       -779.46459980          0.14269496          3.88292687        319.30609283          0.00000000
     7  singlet       -779.45521288          0.15208188          4.13835781        299.59763329          0.93165932
     8  triplet       -779.43854503          0.16874974          4.59191316        270.00558649          0.00000000

Singlet  1: Largest CI coefficients:
  64  &  64 : closed :   0.994341

Triplet  2: Largest CI coefficients:
  63  &  64 :  open  :  -0.686592
  64  &  63 :  open  :   0.686592
  62  &  63 :  open  :   0.157879
  63  &  62 :  open  :  -0.157879

Singlet  3: Largest CI coefficients:
  63  &  64 :  open  :  -0.677792
  64  &  63 :  open  :  -0.677792
  62  &  63 :  open  :  -0.165731
  63  &  62 :  open  :  -0.165731

Triplet  4: Largest CI coefficients:
  62  &  64 :  open  :  -0.701943
  64  &  62 :  open  :   0.701943

Singlet  5: Largest CI coefficients:
  62  &  64 :  open  :  -0.663800
  64  &  62 :  open  :  -0.663800
  61  &  64 :  open  :  -0.167684
  64  &  61 :  open  :  -0.167684
  62  &  62 : closed :  -0.144621

Triplet  6: Largest CI coefficients:
  61  &  64 :  open  :   0.697150
  64  &  61 :  open  :  -0.697150

Singlet  7: Largest CI coefficients:
  61  &  64 :  open  :  -0.669301
  64  &  61 :  open  :  -0.669301
  62  &  64 :  open  :   0.185009
  64  &  62 :  open  :   0.185009
  62  &  62 : closed :  -0.104779

Triplet  8: Largest CI coefficients:
  60  &  64 :  open  :  -0.701900
  64  &  60 :  open  :   0.701900

Singlet state dipole moments:

  Root       Dx         Dy         Dz         |D|  (Debye)
------------------------------------------------------------
     1   -16.4394    -1.6450    -0.5769    16.5316
     2    -6.1129     1.9560    -0.3596     6.4283
     3   -12.2786    -1.6054    -0.4560    12.3915
     4    -1.0586    -4.3917    -0.0650     4.5179

Triplet state dipole moments:

  Root       Dx         Dy         Dz         |D|  (Debye)
------------------------------------------------------------
     1    -6.1072     1.8762    -0.3782     6.4001
     2   -13.3385    -1.0978    -0.4449    13.3910
     3     1.3621    -4.1448    -0.0171     4.3629
     4     9.2252    -6.0212     0.3542    11.0220

Transition dipole moments between singlet states:

    Transition       Tx         Ty         Tz         |T| (a.u.)
------------------------------------------------------------------
     1 ->    2     0.0343    -0.0473    -0.0126     0.0598
     1 ->    3     2.7369     0.0415     0.1069     2.7393
     1 ->    4    -2.8982     0.8833    -0.0954     3.0313
     2 ->    3    -0.1188     0.0994     0.0128     0.1555
     2 ->    4    -0.3842     0.1878    -0.0524     0.4308
     3 ->    4     3.2759    -0.0155     0.0897     3.2771

Transition dipole moments between triplet states:

    Transition       Tx         Ty         Tz         |T| (a.u.)
------------------------------------------------------------------
     1 ->    2     0.3410     0.1990     0.0356     0.3964
     1 ->    3     0.7484    -0.1512     0.0593     0.7658
     1 ->    4    -0.2293     0.0413     0.0098     0.2332
     2 ->    3    -2.2653    -0.4061    -0.0523     2.3020
     2 ->    4     0.2041    -0.0456    -0.0210     0.2102
     3 ->    4    -0.1806    -0.2329     0.0863     0.3071

Magnetic transition dipole moments and rotational strengths:

 Transition      Lx         Ly         Lz       R(len)     R(vel) (a.u.)
------------------------------------------------------------------------
 1 ->    2     0.0920    -0.4511    -0.0003    -0.0245     0.1517
 1 ->    3     0.0602    -0.0197    -0.8958    -0.0681    -0.1847
 1 ->    4     0.0189     0.0419     0.6015     0.0752     0.1356

Electric transition quadrupole moments (Cartesian):

 Transition      Qxy        Qxz        Qyz        Qxx        Qyy        Qzz       norm (a.u.)
----------------------------------------------------------------------------------------------
 1 ->    2    -0.2548    -0.1288    -0.0567     1.4997    -0.0580     0.0184     1.5289
 1 ->    3     5.1302    -0.6167     0.1313   -19.4551     0.3953    -0.1528    20.1344
 1 ->    4    -0.0129     0.1835    -0.0194    -1.4416     0.7162    -0.1254     1.6252


|FINAL Target State Energy: -779.607294764172 a.u.
 Energy calculation finished, energy: -7.795199822E+02

Converting Cartesians to HDLC
 Wolfe conditions fulfilled, increasing trust radius
Testing convergence  in cycle   17
    Energy  2.1811E-04 Target: 5.0000E-04 converged?  yes
  Max step  4.6412E-02 Target: 4.0000E-03 converged?   no
  RMS step  1.4032E-02 Target: 2.6667E-03 converged?   no
  Max grad  2.1946E-03 Target: 1.0000E-03 converged?   no
  RMS grad  7.8737E-04 Target: 6.6667E-04 converged?   no
 Predicted step length 7.7750E-02
 Trust radius          5.0000E-01

Converting HDLC to Cartesians
 in gcp call
 n=          32
 coors(1) =   -9.49764971157356        2.13894327399829     
 -0.260306523811528     
 coors(2) =   -7.27790406270596        3.40678921232340     
 -0.247587547923028     
 elements:            7           6
 gcp_e =    1.00000000000000     
 echo:  F
 pbc:  F
 method =pbeh3c              
RMSD coordinate change for step 17 is  5.240e-02
DFTD Energy:    -0.0208025 hartree
gCP Energy:     0.0548239 hartree
| Total AOs: 316    Total MOs: 298
Setting up the DFT grid...
| time to set the grid = 0.06 s
DFT grid points: 367511 (11484 points/atom)

                      *** Start SCF Iterations ***

 Iter     DIIS Error       Energy change      Electrons        XC Energy           Energy        Time(s)
----------------------------------------------------------------------------------------------------------
Initial temperature is 0.250000
| Skip purify step
|    1     0.0206156621    -772.1703843986   125.9945768116   -63.8622879632    -772.1703843986     1.46  
|    2     0.0020676889      +0.0002716750   125.9999939230   -63.8651824341    -772.1701127236     1.34  
|    3     0.0016986719      -0.0000848647   125.9999938626   -63.8652558879    -772.1701975883     1.30  
|    4     0.0009628983      -0.0000522796   125.9999938158   -63.8639797186    -772.1702498679     1.28  
|    5     0.0004316769      -0.0000182921   125.9999938302   -63.8647584946    -772.1702681601     1.25  
|    6     0.0001496702      -0.0000056485   125.9999938171   -63.8647970015    -772.1702738086     1.24  
|    7     0.0000397900      -0.0000004443   125.9999938174   -63.8646359413    -772.1702742530     1.21  
----------------------------------------------------------------------------------------------------------
FINAL ENERGY: -772.1702742530 a.u.
Fractional Occupation Entropy: 0.0000000000
Mermin Free Energy:            -772.1702742530
DISPERSION CONTRIBUTION TO ENERGY: -0.0208025380 a.u.
GCP BSSE CORRECTION: 0.0548238941 a.u.
HOMO-LUMO GAP: 3.034 eV
CENTER OF MASS: {-0.021540, -0.049781, 0.024033} ANGS
DIPOLE MOMENT: {-7.922900, -2.846659, -0.141903} (|D| = 8.419973) DEBYE

Running Mulliken population analysis...


  Restricted hh-TDA Parameters
--------------------------------------------
Number of occupied orbitals:            64
Number of virtual orbitals:            234
Number of molecular orbitals:          298
Number of basis functions:             316
Multiplicity of target state:      singlet

 Generating 2nd functional diffs
Reference energy:             -779.5046391456
Number of electrons:           127.9999937189
XC energy:                     -65.1789855257

      Davidson Diagonalization Parameters
-----------------------------------------------
Number of roots to find:                    4
Number of guess vectors:                   15
Maximum subspace size:                    300
Number of vectors to save:                  4
Collapse vectors per root:                  2
Number of CSFs:                          2080
Maximum Davidson iterations:              500
Residual convergence:                 1.0e-06
Orthogonality tolerance:              1.0e-12
Use incremental sigma vectors:             No

Davidson memory usage:  12.89 MB

Guess Vectors:
  64 &  64 : closed :    -0.191775
  64 &  63 :  open  :    -0.098849
  64 &  62 :  open  :    -0.077605
  64 &  59 :  open  :    -0.016817
  64 &  61 :  open  :    -0.011135
  63 &  63 : closed :    -0.005922
  63 &  62 :  open  :     0.015322
  64 &  60 :  open  :     0.023067
  64 &  58 :  open  :     0.031172
  62 &  62 : closed :     0.036566
  64 &  57 :  open  :     0.043837
  64 &  56 :  open  :     0.070329
  63 &  59 :  open  :     0.076109
  64 &  55 :  open  :     0.079638
  63 &  61 :  open  :     0.081792

  Root           Eigenvalue       Energy Change        Residual
-------------------------------------------------------------------
Iteration:    0   Subspace Size:   15
Root: 1:        -0.10120189        -0.10120189         0.03506073  
Root: 2:        -0.01319417        -0.01319417         0.02746731  
Root: 3:         0.03790919         0.03790919         0.04946925  
Root: 4:         0.05486188         0.05486188         0.03791919  

Iteration:    1   Subspace Size:   19
Root: 1:        -0.10314333        -0.00194144         0.00391368  
Root: 2:        -0.01525364        -0.00205947         0.00652609  
Root: 3:         0.03190257        -0.00600661         0.01019212  
Root: 4:         0.05003084        -0.00483103         0.00947342  

Iteration:    2   Subspace Size:   23
Root: 1:        -0.10316960        -0.00002627         0.00082735  
Root: 2:        -0.01536321        -0.00010957         0.00138613  
Root: 3:         0.03168019        -0.00022238         0.00260307  
Root: 4:         0.04978895        -0.00024189         0.00224911  

Iteration:    3   Subspace Size:   27
Root: 1:        -0.10317078        -0.00000119         0.00012972  
Root: 2:        -0.01536838        -0.00000517         0.00030440  
Root: 3:         0.03166546        -0.00001473         0.00050980  
Root: 4:         0.04977532        -0.00001363         0.00061073  

Iteration:    4   Subspace Size:   31
Root: 1:        -0.10317081        -0.00000003         0.00001879  
Root: 2:        -0.01536860        -0.00000022         0.00005232  
Root: 3:         0.03166490        -0.00000056         0.00009088  
Root: 4:         0.04977442        -0.00000091         0.00012416  

Iteration:    5   Subspace Size:   35
Root: 1:        -0.10317081        -0.00000000         0.00000278  
Root: 2:        -0.01536860        -0.00000001         0.00001272  
Root: 3:         0.03166489        -0.00000002         0.00001489  
Root: 4:         0.04977438        -0.00000003         0.00003566  

Iteration:    6   Subspace Size:   39
Root: 1:        -0.10317081        -0.00000000         0.00000032  Converged
Root: 2:        -0.01536861        -0.00000000         0.00000221  
Root: 3:         0.03166489        -0.00000000         0.00000290  
Root: 4:         0.04977438        -0.00000000         0.00000776  

Iteration:    7   Subspace Size:   42
Root: 1:        -0.10317081        -0.00000000         0.00000028  Converged
Root: 2:        -0.01536861        -0.00000000         0.00000034  Converged
Root: 3:         0.03166489        -0.00000000         0.00000050  Converged
Root: 4:         0.04977438        -0.00000000         0.00000152  

Iteration:    8   Subspace Size:   43
Root: 1:        -0.10317081        -0.00000000         0.00000028  Converged
Root: 2:        -0.01536861        -0.00000000         0.00000021  Converged
Root: 3:         0.03166489        -0.00000000         0.00000047  Converged
Root: 4:         0.04977438        -0.00000000         0.00000030  Converged

Davidson converged in 8 iterations
43 sigma vectors were formed

      Davidson Diagonalization Parameters
-----------------------------------------------
Number of roots to find:                    4
Number of guess vectors:                   15
Maximum subspace size:                    300
Number of vectors to save:                  4
Collapse vectors per root:                  2
Number of CSFs:                          2016
Maximum Davidson iterations:              500
Residual convergence:                 1.0e-06
Orthogonality tolerance:              1.0e-12
Use incremental sigma vectors:             No

Davidson memory usage:  12.58 MB

Guess Vectors:
  64 &  63 :  open  :    -0.098849
  64 &  62 :  open  :    -0.077605
  64 &  59 :  open  :    -0.016817
  64 &  61 :  open  :    -0.011135
  63 &  62 :  open  :     0.015322
  64 &  60 :  open  :     0.023067
  64 &  58 :  open  :     0.031172
  64 &  57 :  open  :     0.043837
  64 &  56 :  open  :     0.070329
  63 &  59 :  open  :     0.076109
  64 &  55 :  open  :     0.079638
  63 &  61 :  open  :     0.081792
  62 &  59 :  open  :     0.097353
  62 &  61 :  open  :     0.103036
  63 &  60 :  open  :     0.115993

  Root           Eigenvalue       Energy Change        Residual
-------------------------------------------------------------------
Iteration:    0   Subspace Size:   15
Root: 1:        -0.01580926        -0.01580926         0.02336612  
Root: 2:        -0.00560345        -0.00560345         0.02107727  
Root: 3:         0.04236884         0.04236884         0.02159533  
Root: 4:         0.06835597         0.06835597         0.02205042  

Iteration:    1   Subspace Size:   19
Root: 1:        -0.01735819        -0.00154893         0.00430295  
Root: 2:        -0.00684400        -0.00124055         0.00280988  
Root: 3:         0.04065118        -0.00171766         0.00427347  
Root: 4:         0.06653231        -0.00182367         0.00553722  

Iteration:    2   Subspace Size:   23
Root: 1:        -0.01740674        -0.00004855         0.00069238  
Root: 2:        -0.00686759        -0.00002359         0.00037324  
Root: 3:         0.04059541        -0.00005577         0.00063002  
Root: 4:         0.06643540        -0.00009691         0.00086129  

Iteration:    3   Subspace Size:   27
Root: 1:        -0.01740803        -0.00000128         0.00011264  
Root: 2:        -0.00686796        -0.00000037         0.00006969  
Root: 3:         0.04059421        -0.00000120         0.00013100  
Root: 4:         0.06643277        -0.00000263         0.00019311  

Iteration:    4   Subspace Size:   31
Root: 1:        -0.01740806        -0.00000003         0.00002412  
Root: 2:        -0.00686798        -0.00000001         0.00001456  
Root: 3:         0.04059416        -0.00000005         0.00002381  
Root: 4:         0.06643265        -0.00000012         0.00004596  

Iteration:    5   Subspace Size:   35
Root: 1:        -0.01740806        -0.00000000         0.00000354  
Root: 2:        -0.00686798        -0.00000000         0.00000206  
Root: 3:         0.04059416        -0.00000000         0.00000427  
Root: 4:         0.06643264        -0.00000001         0.00000983  

Iteration:    6   Subspace Size:   39
Root: 1:        -0.01740806        -0.00000000         0.00000052  Converged
Root: 2:        -0.00686798        -0.00000000         0.00000029  Converged
Root: 3:         0.04059416        -0.00000000         0.00000076  Converged
Root: 4:         0.06643264        -0.00000000         0.00000135  

Iteration:    7   Subspace Size:   40
Root: 1:        -0.01740806        -0.00000000         0.00000049  Converged
Root: 2:        -0.00686798        -0.00000000         0.00000029  Converged
Root: 3:         0.04059416        -0.00000000         0.00000076  Converged
Root: 4:         0.06643264        -0.00000000         0.00000028  Converged

 in gcp call
 n=          32
 coors(1) =   -9.49764971157356        2.13894327399829     
 -0.260306523811528     
 coors(2) =   -7.27790406270596        3.40678921232340     
 -0.247587547923028     
 elements:            7           6
 gcp_e =   0.000000000000000E+000
 echo:  F
 pbc:  F
 method =pbeh3c              
Davidson converged in 7 iterations
40 sigma vectors were formed

Building Xtilde...

Building Z-vector RHS...

 Generating 2nd functional diffs
Solving CPSCF equations
Using DIIS solver

 Iter         Residual      
------  --------------------
    1      5.100433017316
    2     10.982802019707
    3      1.344025579110
    4      0.176982180507
    5      0.027913307356
    6      0.016635424737
    7      0.008424928160
    8      0.003379699924
    9      0.000659135817
   10      0.000167699756
   11      0.000073289620
   12      0.000042133876
   13      0.000014088957
   14      0.000008059934
   15      0.000003448581
   16      0.000001607659
   17      0.000000443955

CPSCF converged

Building X...

Computing grad Generating 2nd functional diffs
 Generating 2nd functional diffs
  Root   Mult.   Total Energy (a.u.)   Ex. Energy (a.u.)     Ex. Energy (eV)     Ex. Energy (nm)        Osc. (a.u.)  
-------------------------------------------------------------------------------------------------------------------
     1  singlet       -779.60780996
     2  triplet       -779.52204720          0.08576275          2.33372289        531.27224793          0.00000000
     3  singlet       -779.52000775          0.08780221          2.38921917        518.93196766          0.00015683
     4  triplet       -779.51150712          0.09630283          2.62053301        473.12596352          0.00000000
     5  singlet       -779.47297426          0.13483570          3.66906536        337.91772144          0.69437838
     6  triplet       -779.46404499          0.14376497          3.91204324        316.92957637          0.00000000
     7  singlet       -779.45486477          0.15294519          4.16184969        297.90653211          0.89453318
     8  triplet       -779.43820650          0.16960345          4.61514402        268.64648238          0.00000000

Singlet  1: Largest CI coefficients:
  64  &  64 : closed :   0.994428

Triplet  2: Largest CI coefficients:
  63  &  64 :  open  :   0.687351
  64  &  63 :  open  :  -0.687351
  62  &  63 :  open  :  -0.154517
  63  &  62 :  open  :   0.154517

Singlet  3: Largest CI coefficients:
  63  &  64 :  open  :  -0.676469
  64  &  63 :  open  :  -0.676469
  62  &  63 :  open  :  -0.159988
  63  &  62 :  open  :  -0.159988

Triplet  4: Largest CI coefficients:
  62  &  64 :  open  :   0.701758
  64  &  62 :  open  :  -0.701758

Singlet  5: Largest CI coefficients:
  62  &  64 :  open  :  -0.664189
  64  &  62 :  open  :  -0.664189
  61  &  64 :  open  :  -0.160409
  64  &  61 :  open  :  -0.160409
  62  &  62 : closed :  -0.139871

Triplet  6: Largest CI coefficients:
  61  &  64 :  open  :  -0.696703
  64  &  61 :  open  :   0.696703

Singlet  7: Largest CI coefficients:
  61  &  64 :  open  :  -0.671260
  64  &  61 :  open  :  -0.671260
  62  &  64 :  open  :   0.177436
  64  &  62 :  open  :   0.177436
  62  &  62 : closed :  -0.103649

Triplet  8: Largest CI coefficients:
  60  &  64 :  open  :   0.701431
  64  &  60 :  open  :  -0.701431

Singlet state dipole moments:

  Root       Dx         Dy         Dz         |D|  (Debye)
------------------------------------------------------------
     1   -16.4458    -1.6709    -0.5826    16.5408
     2    -6.0723     1.9092    -0.4052     6.3783
     3   -12.5597    -1.6239    -0.4927    12.6739
     4    -0.6314    -4.3698     0.0257     4.4153

Triplet state dipole moments:

  Root       Dx         Dy         Dz         |D|  (Debye)
------------------------------------------------------------
     1    -6.1171     1.8026    -0.4278     6.3915
     2   -13.3101    -1.1417    -0.4914    13.3680
     3     1.4821    -4.0878     0.0746     4.3489
     4     9.2091    -5.9488     0.5299    10.9761

Transition dipole moments between singlet states:

    Transition       Tx         Ty         Tz         |T| (a.u.)
------------------------------------------------------------------
     1 ->    2     0.0148    -0.0478    -0.0133     0.0518
     1 ->    3     2.7778     0.0099     0.0931     2.7793
     1 ->    4    -2.8274     0.8772    -0.0971     2.9619
     2 ->    3    -0.1006     0.1087     0.0119     0.1486
     2 ->    4    -0.4409     0.1978    -0.0603     0.4870
     3 ->    4     3.1917     0.0180     0.1066     3.1935

Transition dipole moments between triplet states:

    Transition       Tx         Ty         Tz         |T| (a.u.)
------------------------------------------------------------------
     1 ->    2     0.4145     0.2296     0.0364     0.4753
     1 ->    3     0.8367    -0.1503     0.0688     0.8529
     1 ->    4    -0.2412     0.0460     0.0114     0.2458
     2 ->    3    -2.1943    -0.4212    -0.0544     2.2351
     2 ->    4     0.1711    -0.0438    -0.0206     0.1778
     3 ->    4    -0.2106    -0.2229     0.0916     0.3200

Magnetic transition dipole moments and rotational strengths:

 Transition      Lx         Ly         Lz       R(len)     R(vel) (a.u.)
------------------------------------------------------------------------
 1 ->    2     0.0973    -0.4477     0.0087    -0.0227     0.1426
 1 ->    3     0.0561     0.0055    -0.9282    -0.0695    -0.1986
 1 ->    4     0.0250     0.0117     0.5962     0.1182     0.2452

Electric transition quadrupole moments (Cartesian):

 Transition      Qxy        Qxz        Qyz        Qxx        Qyy        Qzz       norm (a.u.)
----------------------------------------------------------------------------------------------
 1 ->    2    -0.2983    -0.1137    -0.0582     1.7531    -0.0585     0.0217     1.7840
 1 ->    3     5.0613    -0.6667     0.0912   -19.3817     0.3612    -0.1489    20.0467
 1 ->    4     0.0132     0.0815    -0.0182    -1.7652     0.7167    -0.1341     1.9117


|FINAL Target State Energy: -779.607809956190 a.u.
 Energy calculation finished, energy: -7.795200078E+02

Converting Cartesians to HDLC
 Wolfe conditions fulfilled, increasing trust radius
Testing convergence  in cycle   18
    Energy  2.5553E-05 Target: 5.0000E-04 converged?  yes
  Max step  3.7194E-02 Target: 4.0000E-03 converged?   no
  RMS step  8.1956E-03 Target: 2.6667E-03 converged?   no
  Max grad  2.2769E-03 Target: 1.0000E-03 converged?   no
  RMS grad  6.4985E-04 Target: 6.6667E-04 converged?  yes
 Predicted step length 2.4125E-02
 Trust radius          5.0000E-01

Converting HDLC to Cartesians
 in gcp call
 n=          32
 coors(1) =   -9.49697401651072        2.13885094404623     
 -0.253441720844079     
 coors(2) =   -7.27471674578380        3.40534806181038     
 -0.227658618107391     
 elements:            7           6
 gcp_e =    1.00000000000000     
 echo:  F
 pbc:  F
 method =pbeh3c              
RMSD coordinate change for step 18 is  1.609e-02
DFTD Energy:    -0.0208005 hartree
gCP Energy:     0.0547477 hartree
| Total AOs: 316    Total MOs: 298
Setting up the DFT grid...
| time to set the grid = 0.06 s
DFT grid points: 367508 (11484 points/atom)

                      *** Start SCF Iterations ***

 Iter     DIIS Error       Energy change      Electrons        XC Energy           Energy        Time(s)
----------------------------------------------------------------------------------------------------------
Initial temperature is 0.250000
| Skip purify step
|    1     0.0078011274    -772.1695224678   125.9992153615   -63.8640127884    -772.1695224678     1.43  
|    2     0.0007641841      -0.0009687408   125.9999975044   -63.8635451824    -772.1704912086     1.28  
|    3     0.0015504145      +0.0000347072   125.9999975030   -63.8647704276    -772.1704565014     1.26  
|    4     0.0002717368      -0.0000615897   125.9999974782   -63.8638567690    -772.1705180911     1.25  
|    5     0.0001666638      -0.0000013957   125.9999974859   -63.8638048277    -772.1705194868     1.21  
|    6     0.0000402010      -0.0000008059   125.9999974802   -63.8639147303    -772.1705202926     1.20  
----------------------------------------------------------------------------------------------------------
FINAL ENERGY: -772.1705202926 a.u.
Fractional Occupation Entropy: 0.0000000000
Mermin Free Energy:            -772.1705202926
DISPERSION CONTRIBUTION TO ENERGY: -0.0208005018 a.u.
GCP BSSE CORRECTION: 0.0547476656 a.u.
HOMO-LUMO GAP: 3.052 eV
CENTER OF MASS: {-0.021910, -0.050056, 0.022165} ANGS
DIPOLE MOMENT: {-7.854673, -2.847184, -0.097197} (|D| = 8.355345) DEBYE

Running Mulliken population analysis...


  Restricted hh-TDA Parameters
--------------------------------------------
Number of occupied orbitals:            64
Number of virtual orbitals:            234
Number of molecular orbitals:          298
Number of basis functions:             316
Multiplicity of target state:      singlet

 Generating 2nd functional diffs
Reference energy:             -779.5048588079
Number of electrons:           127.9999974400
XC energy:                     -65.1782492027

      Davidson Diagonalization Parameters
-----------------------------------------------
Number of roots to find:                    4
Number of guess vectors:                   15
Maximum subspace size:                    300
Number of vectors to save:                  4
Collapse vectors per root:                  2
Number of CSFs:                          2080
Maximum Davidson iterations:              500
Residual convergence:                 1.0e-06
Orthogonality tolerance:              1.0e-12
Use incremental sigma vectors:             No

Davidson memory usage:  12.89 MB

Guess Vectors:
  64 &  64 : closed :    -0.192037
  64 &  63 :  open  :    -0.098505
  64 &  62 :  open  :    -0.077446
  64 &  59 :  open  :    -0.017030
  64 &  61 :  open  :    -0.010927
  63 &  63 : closed :    -0.004973
  63 &  62 :  open  :     0.016086
  64 &  60 :  open  :     0.023011
  64 &  58 :  open  :     0.031340
  62 &  62 : closed :     0.037144
  64 &  57 :  open  :     0.043012
  64 &  56 :  open  :     0.071047
  63 &  59 :  open  :     0.076502
  64 &  55 :  open  :     0.079660
  63 &  61 :  open  :     0.082605

  Root           Eigenvalue       Energy Change        Residual
-------------------------------------------------------------------
Iteration:    0   Subspace Size:   15
Root: 1:        -0.10147836        -0.10147836         0.03509229  
Root: 2:        -0.01304208        -0.01304208         0.02750468  
Root: 3:         0.03803282         0.03803282         0.04942214  
Root: 4:         0.05489792         0.05489792         0.03797935  

Iteration:    1   Subspace Size:   19
Root: 1:        -0.10342232        -0.00194395         0.00392592  
Root: 2:        -0.01510501        -0.00206292         0.00650684  
Root: 3:         0.03205595        -0.00597687         0.01014258  
Root: 4:         0.05004158        -0.00485633         0.00949238  

Iteration:    2   Subspace Size:   23
Root: 1:        -0.10344870        -0.00002638         0.00082509  
Root: 2:        -0.01521398        -0.00010898         0.00138141  
Root: 3:         0.03183603        -0.00021992         0.00254673  
Root: 4:         0.04979762        -0.00024396         0.00223869  

Iteration:    3   Subspace Size:   27
Root: 1:        -0.10344988        -0.00000118         0.00012993  
Root: 2:        -0.01521912        -0.00000514         0.00030608  
Root: 3:         0.03182181        -0.00001422         0.00050741  
Root: 4:         0.04978407        -0.00001355         0.00060812  

Iteration:    4   Subspace Size:   31
Root: 1:        -0.10344991        -0.00000003         0.00001868  
Root: 2:        -0.01521934        -0.00000022         0.00005354  
Root: 3:         0.03182126        -0.00000055         0.00009002  
Root: 4:         0.04978317        -0.00000090         0.00012101  

Iteration:    5   Subspace Size:   35
Root: 1:        -0.10344991        -0.00000000         0.00000271  
Root: 2:        -0.01521935        -0.00000001         0.00001311  
Root: 3:         0.03182125        -0.00000002         0.00001459  
Root: 4:         0.04978314        -0.00000003         0.00003271  

Iteration:    6   Subspace Size:   39
Root: 1:        -0.10344991        -0.00000000         0.00000032  Converged
Root: 2:        -0.01521935        -0.00000000         0.00000228  
Root: 3:         0.03182125        -0.00000000         0.00000296  
Root: 4:         0.04978314        -0.00000000         0.00000726  

Iteration:    7   Subspace Size:   42
Root: 1:        -0.10344991        -0.00000000         0.00000029  Converged
Root: 2:        -0.01521935        -0.00000000         0.00000036  Converged
Root: 3:         0.03182125        -0.00000000         0.00000053  Converged
Root: 4:         0.04978314        -0.00000000         0.00000145  

Iteration:    8   Subspace Size:   43
Root: 1:        -0.10344991        -0.00000000         0.00000028  Converged
Root: 2:        -0.01521935        -0.00000000         0.00000021  Converged
Root: 3:         0.03182125        -0.00000000         0.00000048  Converged
Root: 4:         0.04978314        -0.00000000         0.00000029  Converged

Davidson converged in 8 iterations
43 sigma vectors were formed

      Davidson Diagonalization Parameters
-----------------------------------------------
Number of roots to find:                    4
Number of guess vectors:                   15
Maximum subspace size:                    300
Number of vectors to save:                  4
Collapse vectors per root:                  2
Number of CSFs:                          2016
Maximum Davidson iterations:              500
Residual convergence:                 1.0e-06
Orthogonality tolerance:              1.0e-12
Use incremental sigma vectors:             No

Davidson memory usage:  12.58 MB

Guess Vectors:
  64 &  63 :  open  :    -0.098505
  64 &  62 :  open  :    -0.077446
  64 &  59 :  open  :    -0.017030
  64 &  61 :  open  :    -0.010927
  63 &  62 :  open  :     0.016086
  64 &  60 :  open  :     0.023011
  64 &  58 :  open  :     0.031340
  64 &  57 :  open  :     0.043012
  64 &  56 :  open  :     0.071047
  63 &  59 :  open  :     0.076502
  64 &  55 :  open  :     0.079660
  63 &  61 :  open  :     0.082605
  62 &  59 :  open  :     0.097561
  62 &  61 :  open  :     0.103664
  63 &  60 :  open  :     0.116544

  Root           Eigenvalue       Energy Change        Residual
-------------------------------------------------------------------
Iteration:    0   Subspace Size:   15
Root: 1:        -0.01570061        -0.01570061         0.02342980  
Root: 2:        -0.00535735        -0.00535735         0.02114355  
Root: 3:         0.04247314         0.04247314         0.02161619  
Root: 4:         0.06824615         0.06824615         0.02205845  

Iteration:    1   Subspace Size:   19
Root: 1:        -0.01725651        -0.00155591         0.00429779  
Root: 2:        -0.00660686        -0.00124952         0.00284067  
Root: 3:         0.04075310        -0.00172003         0.00428441  
Root: 4:         0.06642422        -0.00182193         0.00553141  

Iteration:    2   Subspace Size:   23
Root: 1:        -0.01730494        -0.00004843         0.00069242  
Root: 2:        -0.00663098        -0.00002411         0.00037604  
Root: 3:         0.04069690        -0.00005621         0.00062953  
Root: 4:         0.06632763        -0.00009658         0.00085372  

Iteration:    3   Subspace Size:   27
Root: 1:        -0.01730623        -0.00000129         0.00011032  
Root: 2:        -0.00663136        -0.00000038         0.00006888  
Root: 3:         0.04069570        -0.00000120         0.00013093  
Root: 4:         0.06632509        -0.00000254         0.00019375  

Iteration:    4   Subspace Size:   31
Root: 1:        -0.01730625        -0.00000003         0.00002377  
Root: 2:        -0.00663137        -0.00000001         0.00001472  
Root: 3:         0.04069565        -0.00000005         0.00002362  
Root: 4:         0.06632497        -0.00000012         0.00004594  

Iteration:    5   Subspace Size:   35
Root: 1:        -0.01730626        -0.00000000         0.00000353  
Root: 2:        -0.00663137        -0.00000000         0.00000216  
Root: 3:         0.04069565        -0.00000000         0.00000427  
Root: 4:         0.06632496        -0.00000001         0.00000975  

Iteration:    6   Subspace Size:   39
Root: 1:        -0.01730626        -0.00000000         0.00000052  Converged
Root: 2:        -0.00663137        -0.00000000         0.00000030  Converged
Root: 3:         0.04069565        -0.00000000         0.00000076  Converged
Root: 4:         0.06632496        -0.00000000         0.00000137  

Iteration:    7   Subspace Size:   40
Root: 1:        -0.01730626        -0.00000000         0.00000049  Converged
Root: 2:        -0.00663137        -0.00000000         0.00000030  Converged
Root: 3:         0.04069565        -0.00000000         0.00000076  Converged
Root: 4:         0.06632496        -0.00000000         0.00000028  Converged

 in gcp call
 n=          32
 coors(1) =   -9.49697401651072        2.13885094404623     
 -0.253441720844079     
 coors(2) =   -7.27471674578380        3.40534806181038     
 -0.227658618107391     
 elements:            7           6
 gcp_e =   0.000000000000000E+000
 echo:  F
 pbc:  F
 method =pbeh3c              
Davidson converged in 7 iterations
40 sigma vectors were formed

Building Xtilde...

Building Z-vector RHS...

 Generating 2nd functional diffs
Solving CPSCF equations
Using DIIS solver

 Iter         Residual      
------  --------------------
    1      5.086504814159
    2     10.950899545332
    3      1.343889260671
    4      0.177286535316
    5      0.027702560654
    6      0.016559800341
    7      0.008365705456
    8      0.003354302147
    9      0.000653044648
   10      0.000169309039
   11      0.000071665777
   12      0.000041820231
   13      0.000014281389
   14      0.000008166264
   15      0.000003441214
   16      0.000001629596
   17      0.000000442517

CPSCF converged

Building X...

Computing grad Generating 2nd functional diffs
 Generating 2nd functional diffs
  Root   Mult.   Total Energy (a.u.)   Ex. Energy (a.u.)     Ex. Energy (eV)     Ex. Energy (nm)        Osc. (a.u.)  
-------------------------------------------------------------------------------------------------------------------
     1  singlet       -779.60830871
     2  triplet       -779.52216506          0.08614365          2.34408764        528.92314603          0.00000000
     3  singlet       -779.52007816          0.08823056          2.40087527        516.41258633          0.00012786
     4  triplet       -779.51149018          0.09681854          2.63456605        470.60585383          0.00000000
     5  singlet       -779.47303756          0.13527116          3.68091481        336.82991036          0.70898683
     6  triplet       -779.46416316          0.14414556          3.92239952        316.09278979          0.00000000
     7  singlet       -779.45507567          0.15323305          4.16968267        297.34689799          0.87983936
     8  triplet       -779.43853384          0.16977487          4.61980851        268.37523758          0.00000000

Singlet  1: Largest CI coefficients:
  64  &  64 : closed :   0.994464

Triplet  2: Largest CI coefficients:
  63  &  64 :  open  :   0.687732
  64  &  63 :  open  :  -0.687732
  62  &  63 :  open  :  -0.153047
  63  &  62 :  open  :   0.153047

Singlet  3: Largest CI coefficients:
  63  &  64 :  open  :  -0.675067
  64  &  63 :  open  :  -0.675067
  62  &  63 :  open  :  -0.156597
  63  &  62 :  open  :  -0.156597
  62  &  64 :  open  :  -0.106218
  64  &  62 :  open  :  -0.106218

Triplet  4: Largest CI coefficients:
  62  &  64 :  open  :   0.701552
  64  &  62 :  open  :  -0.701552

Singlet  5: Largest CI coefficients:
  62  &  64 :  open  :  -0.663008
  64  &  62 :  open  :  -0.663008
  61  &  64 :  open  :  -0.159770
  64  &  61 :  open  :  -0.159770
  62  &  62 : closed :  -0.136238
  63  &  64 :  open  :   0.108977
  64  &  63 :  open  :   0.108977

Triplet  6: Largest CI coefficients:
  61  &  64 :  open  :  -0.696582
  64  &  61 :  open  :   0.696582

Singlet  7: Largest CI coefficients:
  61  &  64 :  open  :  -0.671521
  64  &  61 :  open  :  -0.671521
  62  &  64 :  open  :   0.176262
  64  &  62 :  open  :   0.176262
  62  &  62 : closed :  -0.102069

Triplet  8: Largest CI coefficients:
  60  &  64 :  open  :   0.701369
  64  &  60 :  open  :  -0.701369

Singlet state dipole moments:

  Root       Dx         Dy         Dz         |D|  (Debye)
------------------------------------------------------------
     1   -16.4690    -1.6814    -0.5738    16.5646
     2    -6.0449     1.8931    -0.4334     6.3492
     3   -12.6921    -1.6430    -0.4978    12.8077
     4    -0.4532    -4.3799     0.0581     4.4037

Triplet state dipole moments:

  Root       Dx         Dy         Dz         |D|  (Debye)
------------------------------------------------------------
     1    -6.1286     1.7685    -0.4581     6.3950
     2   -13.3211    -1.1596    -0.5003    13.3809
     3     1.5679    -4.0870     0.1031     4.3787
     4     9.2161    -5.9412     0.5732    10.9801

Transition dipole moments between singlet states:

    Transition       Tx         Ty         Tz         |T| (a.u.)
------------------------------------------------------------------
     1 ->    2     0.0000    -0.0448    -0.0130     0.0466
     1 ->    3     2.8026    -0.0044     0.0855     2.8039
     1 ->    4    -2.7988     0.8773    -0.0987     2.9347
     2 ->    3    -0.0818     0.1127     0.0115     0.1397
     2 ->    4    -0.4592     0.1954    -0.0628     0.5030
     3 ->    4     3.1623     0.0272     0.1076     3.1643

Transition dipole moments between triplet states:

    Transition       Tx         Ty         Tz         |T| (a.u.)
------------------------------------------------------------------
     1 ->    2     0.4662     0.2491     0.0354     0.5298
     1 ->    3     0.8700    -0.1413     0.0711     0.8842
     1 ->    4    -0.2460     0.0479     0.0113     0.2509
     2 ->    3    -2.1591    -0.4251    -0.0503     2.2011
     2 ->    4     0.1733    -0.0426    -0.0198     0.1796
     3 ->    4    -0.2054    -0.2238     0.0949     0.3182

Magnetic transition dipole moments and rotational strengths:

 Transition      Lx         Ly         Lz       R(len)     R(vel) (a.u.)
------------------------------------------------------------------------
 1 ->    2     0.0963    -0.4465     0.0172    -0.0198     0.1330
 1 ->    3     0.0510     0.0065    -0.9382    -0.0627    -0.1736
 1 ->    4     0.0301     0.0078     0.5868     0.1353     0.2892

Electric transition quadrupole moments (Cartesian):

 Transition      Qxy        Qxz        Qyz        Qxx        Qyy        Qzz       norm (a.u.)
----------------------------------------------------------------------------------------------
 1 ->    2    -0.3133    -0.1097    -0.0569     1.8484    -0.0587     0.0210     1.8799
 1 ->    3     5.0580    -0.6868     0.0717   -19.4157     0.3437    -0.1455    20.0790
 1 ->    4     0.0553     0.0536    -0.0179    -1.8917     0.7134    -0.1372     2.0280


|FINAL Target State Energy: -779.608308714988 a.u.
 Energy calculation finished, energy: -7.795200782E+02

Converting Cartesians to HDLC
 Wolfe conditions fulfilled, increasing trust radius
Testing convergence  in cycle   19
    Energy  7.0405E-05 Target: 5.0000E-04 converged?  yes
  Max step  1.3993E-02 Target: 4.0000E-03 converged?   no
  RMS step  2.5430E-03 Target: 2.6667E-03 converged?  yes
  Max grad  1.7068E-03 Target: 1.0000E-03 converged?   no
  RMS grad  4.3841E-04 Target: 6.6667E-04 converged?  yes
 Predicted step length 5.1639E-02
 Trust radius          5.0000E-01

Converting HDLC to Cartesians
 in gcp call
 n=          32
 coors(1) =   -9.49956189914487        2.13647997093024     
 -0.239624259715356     
 coors(2) =   -7.27794320179391        3.40494747535963     
 -0.188095080271453     
 elements:            7           6
 gcp_e =    1.00000000000000     
 echo:  F
 pbc:  F
 method =pbeh3c              
RMSD coordinate change for step 19 is  3.334e-02

**** resetting density ****
Using neutral atomic charges and default spins and spin directions.
Number of unique atoms is: 4 
Atom #1 is unique. Calculating atomic density. 
Atom #2 is unique. Calculating atomic density. 
Atom #7 is unique. Calculating atomic density. 
Atom #21 is unique. Calculating atomic density. 
DFTD Energy:    -0.0207960 hartree
gCP Energy:     0.0546319 hartree
| Total AOs: 316    Total MOs: 298
Setting up the DFT grid...
| time to set the grid = 0.07 s
DFT grid points: 367478 (11483 points/atom)

                      *** Start SCF Iterations ***

 Iter     DIIS Error       Energy change      Electrons        XC Energy           Energy        Time(s)
----------------------------------------------------------------------------------------------------------
Initial temperature is 0.250000
| Skip purify step
|    1     2.1088494759    -785.2481631387   127.0002892266   -63.8722722780    -785.2481631387     1.01  
|    2     0.0773133687     +13.3327029679   125.9999983643   -64.0148774575    -771.9154601708     1.46  
|    3     0.3717867758      +4.1594737612   125.9999946847   -63.5690801296    -767.7559864097     1.44  
|    4     0.0476695256      -4.3081856536   125.9999992185   -63.8472305446    -772.0641720633     1.43  
|    5     0.0183191397      -0.0952588768   125.9999989933   -63.8651171859    -772.1594309401     1.38  
|    6     0.0109752562      -0.0071447254   125.9999994542   -63.8783641443    -772.1665756655     1.36  
|    7     0.0081363781      -0.0022209033   125.9999991298   -63.8607714726    -772.1687965688     1.33  
|    8     0.0048824911      -0.0014017937   125.9999992805   -63.8560732171    -772.1701983625     1.30  
|    9     0.0031194400      -0.0003380779   125.9999992401   -63.8620047665    -772.1705364404     1.47  
|   10     0.0014676798      -0.0002936161   125.9999993059   -63.8647273176    -772.1708300565     1.29  
|   11     0.0002378270      -0.0000351331   125.9999992957   -63.8636966371    -772.1708651896     1.26  
|   12     0.0001171180      -0.0000012980   125.9999992957   -63.8637435124    -772.1708664876     1.22  
|   13     0.0000408432      -0.0000007427   125.9999992926   -63.8637706334    -772.1708672302     1.21  
----------------------------------------------------------------------------------------------------------
FINAL ENERGY: -772.1708672302 a.u.
Fractional Occupation Entropy: 0.0000000000
Mermin Free Energy:            -772.1708672302
DISPERSION CONTRIBUTION TO ENERGY: -0.0207960301 a.u.
GCP BSSE CORRECTION: 0.0546319179 a.u.
HOMO-LUMO GAP: 3.081 eV
CENTER OF MASS: {-0.021594, -0.049519, 0.019188} ANGS
DIPOLE MOMENT: {-7.765641, -2.853600, -0.036789} (|D| = 8.273426) DEBYE

Running Mulliken population analysis...


  Restricted hh-TDA Parameters
--------------------------------------------
Number of occupied orbitals:            64
Number of virtual orbitals:            234
Number of molecular orbitals:          298
Number of basis functions:             316
Multiplicity of target state:      singlet

 Generating 2nd functional diffs
Reference energy:             -779.5052215361
Number of electrons:           127.9999992816
XC energy:                     -65.1781021026

      Davidson Diagonalization Parameters
-----------------------------------------------
Number of roots to find:                    4
Number of guess vectors:                   15
Maximum subspace size:                    300
Number of vectors to save:                  4
Collapse vectors per root:                  2
Number of CSFs:                          2080
Maximum Davidson iterations:              500
Residual convergence:                 1.0e-06
Orthogonality tolerance:              1.0e-12
Use incremental sigma vectors:             No

Davidson memory usage:  12.89 MB

Guess Vectors:
  64 &  64 : closed :    -0.192574
  64 &  63 :  open  :    -0.097896
  64 &  62 :  open  :    -0.077221
  64 &  59 :  open  :    -0.017607
  64 &  61 :  open  :    -0.010539
  63 &  63 : closed :    -0.003219
  63 &  62 :  open  :     0.017456
  64 &  60 :  open  :     0.022987
  64 &  58 :  open  :     0.031719
  62 &  62 : closed :     0.038131
  64 &  57 :  open  :     0.041715
  64 &  56 :  open  :     0.072426
  63 &  59 :  open  :     0.077071
  64 &  55 :  open  :     0.079702
  63 &  61 :  open  :     0.084138

  Root           Eigenvalue       Energy Change        Residual
-------------------------------------------------------------------
Iteration:    0   Subspace Size:   15
Root: 1:        -0.10198832        -0.10198832         0.03517340  
Root: 2:        -0.01282260        -0.01282260         0.02773921  
Root: 3:         0.03832327         0.03832327         0.04942495  
Root: 4:         0.05484226         0.05484226         0.03797027  

Iteration:    1   Subspace Size:   19
Root: 1:        -0.10393884        -0.00195052         0.00395152  
Root: 2:        -0.01492442        -0.00210181         0.00650159  
Root: 3:         0.03238167        -0.00594160         0.01006658  
Root: 4:         0.04997768        -0.00486459         0.00951558  

Iteration:    2   Subspace Size:   23
Root: 1:        -0.10396545        -0.00002661         0.00082222  
Root: 2:        -0.01503298        -0.00010857         0.00137910  
Root: 3:         0.03216544        -0.00021623         0.00242919  
Root: 4:         0.04973132        -0.00024635         0.00225759  

Iteration:    3   Subspace Size:   27
Root: 1:        -0.10396663        -0.00000118         0.00013057  
Root: 2:        -0.01503809        -0.00000511         0.00030942  
Root: 3:         0.03215239        -0.00001305         0.00049993  
Root: 4:         0.04971741        -0.00001391         0.00062581  

Iteration:    4   Subspace Size:   31
Root: 1:        -0.10396665        -0.00000003         0.00001863  
Root: 2:        -0.01503832        -0.00000022         0.00005530  
Root: 3:         0.03215186        -0.00000053         0.00008850  
Root: 4:         0.04971647        -0.00000094         0.00012325  

Iteration:    5   Subspace Size:   35
Root: 1:        -0.10396665        -0.00000000         0.00000259  
Root: 2:        -0.01503832        -0.00000001         0.00001361  
Root: 3:         0.03215184        -0.00000002         0.00001495  
Root: 4:         0.04971644        -0.00000003         0.00003170  

Iteration:    6   Subspace Size:   39
Root: 1:        -0.10396665        -0.00000000         0.00000031  Converged
Root: 2:        -0.01503832        -0.00000000         0.00000233  
Root: 3:         0.03215184        -0.00000000         0.00000319  
Root: 4:         0.04971644        -0.00000000         0.00000697  

Iteration:    7   Subspace Size:   42
Root: 1:        -0.10396665        -0.00000000         0.00000029  Converged
Root: 2:        -0.01503832        -0.00000000         0.00000037  Converged
Root: 3:         0.03215184        -0.00000000         0.00000060  Converged
Root: 4:         0.04971644        -0.00000000         0.00000140  

Iteration:    8   Subspace Size:   43
Root: 1:        -0.10396665        -0.00000000         0.00000029  Converged
Root: 2:        -0.01503832        -0.00000000         0.00000022  Converged
Root: 3:         0.03215184        -0.00000000         0.00000050  Converged
Root: 4:         0.04971644        -0.00000000         0.00000028  Converged

Davidson converged in 8 iterations
43 sigma vectors were formed

      Davidson Diagonalization Parameters
-----------------------------------------------
Number of roots to find:                    4
Number of guess vectors:                   15
Maximum subspace size:                    300
Number of vectors to save:                  4
Collapse vectors per root:                  2
Number of CSFs:                          2016
Maximum Davidson iterations:              500
Residual convergence:                 1.0e-06
Orthogonality tolerance:              1.0e-12
Use incremental sigma vectors:             No

Davidson memory usage:  12.58 MB

Guess Vectors:
  64 &  63 :  open  :    -0.097896
  64 &  62 :  open  :    -0.077221
  64 &  59 :  open  :    -0.017607
  64 &  61 :  open  :    -0.010539
  63 &  62 :  open  :     0.017456
  64 &  60 :  open  :     0.022987
  64 &  58 :  open  :     0.031719
  64 &  57 :  open  :     0.041715
  64 &  56 :  open  :     0.072426
  63 &  59 :  open  :     0.077071
  64 &  55 :  open  :     0.079702
  63 &  61 :  open  :     0.084138
  62 &  59 :  open  :     0.097746
  62 &  61 :  open  :     0.104813
  63 &  60 :  open  :     0.117665

  Root           Eigenvalue       Energy Change        Residual
-------------------------------------------------------------------
Iteration:    0   Subspace Size:   15
Root: 1:        -0.01558281        -0.01558281         0.02366228  
Root: 2:        -0.00496201        -0.00496201         0.02121131  
Root: 3:         0.04265000         0.04265000         0.02160555  
Root: 4:         0.06809620         0.06809620         0.02197338  

Iteration:    1   Subspace Size:   19
Root: 1:        -0.01717132        -0.00158852         0.00432653  
Root: 2:        -0.00621908        -0.00125707         0.00288711  
Root: 3:         0.04093035        -0.00171965         0.00432116  
Root: 4:         0.06630084        -0.00179536         0.00550803  

Iteration:    2   Subspace Size:   23
Root: 1:        -0.01722035        -0.00004903         0.00069551  
Root: 2:        -0.00624400        -0.00002492         0.00038214  
Root: 3:         0.04087294        -0.00005742         0.00063425  
Root: 4:         0.06620512        -0.00009572         0.00084136  

Iteration:    3   Subspace Size:   27
Root: 1:        -0.01722164        -0.00000130         0.00010789  
Root: 2:        -0.00624439        -0.00000039         0.00006840  
Root: 3:         0.04087173        -0.00000121         0.00013069  
Root: 4:         0.06620273        -0.00000239         0.00019784  

Iteration:    4   Subspace Size:   31
Root: 1:        -0.01722167        -0.00000002         0.00002342  
Root: 2:        -0.00624440        -0.00000001         0.00001499  
Root: 3:         0.04087168        -0.00000005         0.00002303  
Root: 4:         0.06620261        -0.00000012         0.00004576  

Iteration:    5   Subspace Size:   35
Root: 1:        -0.01722167        -0.00000000         0.00000357  
Root: 2:        -0.00624440        -0.00000000         0.00000230  
Root: 3:         0.04087168        -0.00000000         0.00000428  
Root: 4:         0.06620260        -0.00000001         0.00000951  

Iteration:    6   Subspace Size:   39
Root: 1:        -0.01722167        -0.00000000         0.00000053  Converged
Root: 2:        -0.00624440        -0.00000000         0.00000032  Converged
Root: 3:         0.04087168        -0.00000000         0.00000076  Converged
Root: 4:         0.06620260        -0.00000000         0.00000136  

Iteration:    7   Subspace Size:   40
Root: 1:        -0.01722167        -0.00000000         0.00000050  Converged
Root: 2:        -0.00624440        -0.00000000         0.00000032  Converged
Root: 3:         0.04087168        -0.00000000         0.00000076  Converged
Root: 4:         0.06620260        -0.00000000         0.00000029  Converged

 in gcp call
 n=          32
 coors(1) =   -9.49956189914487        2.13647997093024     
 -0.239624259715356     
 coors(2) =   -7.27794320179391        3.40494747535963     
 -0.188095080271453     
 elements:            7           6
 gcp_e =   0.000000000000000E+000
 echo:  F
 pbc:  F
 method =pbeh3c              
Davidson converged in 7 iterations
40 sigma vectors were formed

Building Xtilde...

Building Z-vector RHS...

 Generating 2nd functional diffs
Solving CPSCF equations
Using DIIS solver

 Iter         Residual      
------  --------------------
    1      5.052544263812
    2     10.872148412889
    3      1.343314809199
    4      0.176094004032
    5      0.027540761467
    6      0.016458082960
    7      0.008281419182
    8      0.003307281089
    9      0.000645176643
   10      0.000166212890
   11      0.000070166337
   12      0.000040548866
   13      0.000013833664
   14      0.000007881904
   15      0.000003407118
   16      0.000001604504
   17      0.000000436273

CPSCF converged

Building X...

Computing grad Generating 2nd functional diffs
 Generating 2nd functional diffs
  Root   Mult.   Total Energy (a.u.)   Ex. Energy (a.u.)     Ex. Energy (eV)     Ex. Energy (nm)        Osc. (a.u.)  
-------------------------------------------------------------------------------------------------------------------
     1  singlet       -779.60918819
     2  triplet       -779.52244321          0.08674499          2.36045076        525.25654330          0.00000000
     3  singlet       -779.52025986          0.08892833          2.41986266        512.36056790          0.00014062
     4  triplet       -779.51146594          0.09772225          2.65915737        466.25379265          0.00000000
     5  singlet       -779.47306969          0.13611850          3.70397212        334.73313685          0.74246506
     6  triplet       -779.46434986          0.14483833          3.94125089        314.58088878          0.00000000
     7  singlet       -779.45550510          0.15368309          4.18192896        296.47615248          0.84352093
     8  triplet       -779.43901893          0.17016926          4.63054029        267.75324912          0.00000000

Singlet  1: Largest CI coefficients:
  64  &  64 : closed :   0.994505

Triplet  2: Largest CI coefficients:
  63  &  64 :  open  :   0.688448
  64  &  63 :  open  :  -0.688448
  62  &  63 :  open  :  -0.149757
  63  &  62 :  open  :   0.149757

Singlet  3: Largest CI coefficients:
  63  &  64 :  open  :  -0.672449
  64  &  63 :  open  :  -0.672449
  62  &  63 :  open  :  -0.149752
  63  &  62 :  open  :  -0.149752
  62  &  64 :  open  :  -0.124579
  64  &  62 :  open  :  -0.124579

Triplet  4: Largest CI coefficients:
  62  &  64 :  open  :   0.701152
  64  &  62 :  open  :  -0.701152

Singlet  5: Largest CI coefficients:
  62  &  64 :  open  :  -0.661043
  64  &  62 :  open  :  -0.661043
  61  &  64 :  open  :  -0.157825
  64  &  61 :  open  :  -0.157825
  63  &  64 :  open  :   0.127522
  64  &  63 :  open  :   0.127522
  62  &  62 : closed :  -0.127458

Triplet  6: Largest CI coefficients:
  61  &  64 :  open  :  -0.696420
  64  &  61 :  open  :   0.696420

Singlet  7: Largest CI coefficients:
  61  &  64 :  open  :  -0.672317
  64  &  61 :  open  :  -0.672317
  62  &  64 :  open  :   0.173413
  64  &  62 :  open  :   0.173413

Triplet  8: Largest CI coefficients:
  60  &  64 :  open  :   0.701310
  64  &  60 :  open  :  -0.701310

Singlet state dipole moments:

  Root       Dx         Dy         Dz         |D|  (Debye)
------------------------------------------------------------
     1   -16.5309    -1.6919    -0.5807    16.6274
     2    -5.9679     1.8691    -0.4741     6.2717
     3   -12.9841    -1.6740    -0.5250    13.1021
     4    -0.0799    -4.4081     0.1003     4.4100

Triplet state dipole moments:

  Root       Dx         Dy         Dz         |D|  (Debye)
------------------------------------------------------------
     1    -6.1178     1.7126    -0.5022     6.3728
     2   -13.3721    -1.1877    -0.5316    13.4352
     3     1.7644    -4.0977     0.1396     4.4636
     4     9.1794    -5.9380     0.6301    10.9507

Transition dipole moments between singlet states:

    Transition       Tx         Ty         Tz         |T| (a.u.)
------------------------------------------------------------------
     1 ->    2    -0.0178    -0.0437    -0.0120     0.0487
     1 ->    3     2.8593    -0.0305     0.0745     2.8604
     1 ->    4    -2.7308     0.8753    -0.0987     2.8693
     2 ->    3    -0.0590     0.1213     0.0104     0.1353
     2 ->    4    -0.5033     0.2045    -0.0679     0.5475
     3 ->    4     3.0970     0.0404     0.1113     3.0992

Transition dipole moments between triplet states:

    Transition       Tx         Ty         Tz         |T| (a.u.)
------------------------------------------------------------------
     1 ->    2     0.5506     0.2797     0.0349     0.6185
     1 ->    3     0.9362    -0.1402     0.0763     0.9497
     1 ->    4    -0.2607     0.0516     0.0129     0.2660
     2 ->    3    -2.0786    -0.4327    -0.0462     2.1237
     2 ->    4     0.1710    -0.0385    -0.0195     0.1764
     3 ->    4    -0.1922    -0.2254     0.1021     0.3133

Magnetic transition dipole moments and rotational strengths:

 Transition      Lx         Ly         Lz       R(len)     R(vel) (a.u.)
------------------------------------------------------------------------
 1 ->    2     0.0910    -0.4458     0.0268    -0.0176     0.1292
 1 ->    3     0.0448     0.0133    -0.9561    -0.0564    -0.1500
 1 ->    4     0.0379    -0.0039     0.5578     0.1618     0.3573

Electric transition quadrupole moments (Cartesian):

 Transition      Qxy        Qxz        Qyz        Qxx        Qyy        Qzz       norm (a.u.)
----------------------------------------------------------------------------------------------
 1 ->    2    -0.3498    -0.1053    -0.0542     2.0444    -0.0614     0.0203     2.0785
 1 ->    3     5.0756    -0.7133     0.0473   -19.4427     0.3107    -0.1397    20.1099
 1 ->    4     0.1776     0.0008    -0.0124    -2.1290     0.7002    -0.1433     2.2528


|FINAL Target State Energy: -779.609188190841 a.u.
 Energy calculation finished, energy: -7.795202599E+02

Converting Cartesians to HDLC
 Wolfe conditions fulfilled, increasing trust radius
Testing convergence  in cycle   20
    Energy  1.8170E-04 Target: 5.0000E-04 converged?  yes
  Max step  2.7658E-02 Target: 4.0000E-03 converged?   no
  RMS step  5.4432E-03 Target: 2.6667E-03 converged?   no
  Max grad  1.6319E-03 Target: 1.0000E-03 converged?   no
  RMS grad  5.6502E-04 Target: 6.6667E-04 converged?  yes
 Predicted step length 9.7595E-02
 Trust radius          5.0000E-01

Converting HDLC to Cartesians
 in gcp call
 n=          32
 coors(1) =   -9.50369434529756        2.12717558916102     
 -0.216111644906550     
 coors(2) =   -7.28464829891550        3.40028968554587     
 -0.127552321385619     
 elements:            7           6
 gcp_e =    1.00000000000000     
 echo:  F
 pbc:  F
 method =pbeh3c              
RMSD coordinate change for step 20 is  5.574e-02
DFTD Energy:    -0.0207921 hartree
gCP Energy:     0.0544684 hartree
| Total AOs: 316    Total MOs: 298
Setting up the DFT grid...
| time to set the grid = 0.06 s
DFT grid points: 367551 (11485 points/atom)

                      *** Start SCF Iterations ***

 Iter     DIIS Error       Energy change      Electrons        XC Energy           Energy        Time(s)
----------------------------------------------------------------------------------------------------------
Initial temperature is 0.250000
| Skip purify step
|    1     0.0292822180    -772.1656007105   125.9937696795   -63.8612122308    -772.1656007105     1.42  
|    2     0.0029400508      -0.0054272399   125.9999907459   -63.8629607763    -772.1710279504     1.29  
|    3     0.0028507564      +0.0000377702   125.9999907984   -63.8644418030    -772.1709901802     1.27  
|    4     0.0009661392      -0.0002518358   125.9999907632   -63.8623755385    -772.1712420160     1.26  
|    5     0.0005072263      -0.0000233630   125.9999907967   -63.8627672019    -772.1712653790     1.22  
|    6     0.0001623429      -0.0000054426   125.9999907830   -63.8631350794    -772.1712708216     1.20  
|    7     0.0000294579      -0.0000003432   125.9999907871   -63.8629067247    -772.1712711648     1.17  
----------------------------------------------------------------------------------------------------------
FINAL ENERGY: -772.1712711648 a.u.
Fractional Occupation Entropy: 0.0000000000
Mermin Free Energy:            -772.1712711648
DISPERSION CONTRIBUTION TO ENERGY: -0.0207921381 a.u.
GCP BSSE CORRECTION: 0.0544684084 a.u.
HOMO-LUMO GAP: 3.100 eV
CENTER OF MASS: {-0.020964, -0.047723, 0.015065} ANGS
DIPOLE MOMENT: {-7.656299, -2.906699, 0.029212} (|D| = 8.189546) DEBYE

Running Mulliken population analysis...


  Restricted hh-TDA Parameters
--------------------------------------------
Number of occupied orbitals:            64
Number of virtual orbitals:            234
Number of molecular orbitals:          298
Number of basis functions:             316
Multiplicity of target state:      singlet

 Generating 2nd functional diffs
Reference energy:             -779.5057121262
Number of electrons:           127.9999906414
XC energy:                     -65.1772199611

      Davidson Diagonalization Parameters
-----------------------------------------------
Number of roots to find:                    4
Number of guess vectors:                   15
Maximum subspace size:                    300
Number of vectors to save:                  4
Collapse vectors per root:                  2
Number of CSFs:                          2080
Maximum Davidson iterations:              500
Residual convergence:                 1.0e-06
Orthogonality tolerance:              1.0e-12
Use incremental sigma vectors:             No

Davidson memory usage:  12.89 MB

Guess Vectors:
  64 &  64 : closed :    -0.193190
  64 &  63 :  open  :    -0.096933
  64 &  62 :  open  :    -0.076866
  64 &  59 :  open  :    -0.017800
  64 &  61 :  open  :    -0.009761
  63 &  63 : closed :    -0.000675
  63 &  62 :  open  :     0.019392
  64 &  60 :  open  :     0.022982
  64 &  58 :  open  :     0.031545
  62 &  62 : closed :     0.039458
  64 &  57 :  open  :     0.040433
  64 &  56 :  open  :     0.073583
  63 &  59 :  open  :     0.078457
  64 &  55 :  open  :     0.079361
  63 &  61 :  open  :     0.086497

  Root           Eigenvalue       Energy Change        Residual
-------------------------------------------------------------------
Iteration:    0   Subspace Size:   15
Root: 1:        -0.10245640        -0.10245640         0.03526796  
Root: 2:        -0.01234792        -0.01234792         0.02796289  
Root: 3:         0.03882977         0.03882977         0.04939409  
Root: 4:         0.05510853         0.05510853         0.03801534  

Iteration:    1   Subspace Size:   19
Root: 1:        -0.10441357        -0.00195717         0.00397296  
Root: 2:        -0.01449220        -0.00214427         0.00648605  
Root: 3:         0.03292749        -0.00590227         0.00993698  
Root: 4:         0.05019019        -0.00491834         0.00961300  

Iteration:    2   Subspace Size:   23
Root: 1:        -0.10444044        -0.00002687         0.00082182  
Root: 2:        -0.01459994        -0.00010775         0.00135589  
Root: 3:         0.03272007        -0.00020742         0.00228788  
Root: 4:         0.04993600        -0.00025418         0.00232774  

Iteration:    3   Subspace Size:   27
Root: 1:        -0.10444161        -0.00000117         0.00013040  
Root: 2:        -0.01460483        -0.00000489         0.00030571  
Root: 3:         0.03270850        -0.00001158         0.00048751  
Root: 4:         0.04992094        -0.00001506         0.00068187  

Iteration:    4   Subspace Size:   31
Root: 1:        -0.10444164        -0.00000003         0.00001851  
Root: 2:        -0.01460505        -0.00000021         0.00005497  
Root: 3:         0.03270800        -0.00000050         0.00008943  
Root: 4:         0.04991984        -0.00000110         0.00013802  

Iteration:    5   Subspace Size:   35
Root: 1:        -0.10444164        -0.00000000         0.00000251  
Root: 2:        -0.01460505        -0.00000001         0.00001336  
Root: 3:         0.03270798        -0.00000002         0.00001623  
Root: 4:         0.04991980        -0.00000004         0.00003630  

Iteration:    6   Subspace Size:   39
Root: 1:        -0.10444164        -0.00000000         0.00000031  Converged
Root: 2:        -0.01460505        -0.00000000         0.00000226  
Root: 3:         0.03270798        -0.00000000         0.00000337  
Root: 4:         0.04991979        -0.00000000         0.00000754  

Iteration:    7   Subspace Size:   42
Root: 1:        -0.10444164        -0.00000000         0.00000028  Converged
Root: 2:        -0.01460505        -0.00000000         0.00000035  Converged
Root: 3:         0.03270798        -0.00000000         0.00000064  Converged
Root: 4:         0.04991979        -0.00000000         0.00000148  

Iteration:    8   Subspace Size:   43
Root: 1:        -0.10444164        -0.00000000         0.00000028  Converged
Root: 2:        -0.01460505        -0.00000000         0.00000021  Converged
Root: 3:         0.03270798        -0.00000000         0.00000051  Converged
Root: 4:         0.04991979        -0.00000000         0.00000029  Converged

Davidson converged in 8 iterations
43 sigma vectors were formed

      Davidson Diagonalization Parameters
-----------------------------------------------
Number of roots to find:                    4
Number of guess vectors:                   15
Maximum subspace size:                    300
Number of vectors to save:                  4
Collapse vectors per root:                  2
Number of CSFs:                          2016
Maximum Davidson iterations:              500
Residual convergence:                 1.0e-06
Orthogonality tolerance:              1.0e-12
Use incremental sigma vectors:             No

Davidson memory usage:  12.58 MB

Guess Vectors:
  64 &  63 :  open  :    -0.096933
  64 &  62 :  open  :    -0.076866
  64 &  59 :  open  :    -0.017800
  64 &  61 :  open  :    -0.009761
  63 &  62 :  open  :     0.019392
  64 &  60 :  open  :     0.022982
  64 &  58 :  open  :     0.031545
  64 &  57 :  open  :     0.040433
  64 &  56 :  open  :     0.073583
  63 &  59 :  open  :     0.078457
  64 &  55 :  open  :     0.079361
  63 &  61 :  open  :     0.086497
  62 &  59 :  open  :     0.098524
  62 &  61 :  open  :     0.106564
  63 &  60 :  open  :     0.119239

  Root           Eigenvalue       Energy Change        Residual
-------------------------------------------------------------------
Iteration:    0   Subspace Size:   15
Root: 1:        -0.01526794        -0.01526794         0.02385949  
Root: 2:        -0.00434092        -0.00434092         0.02137372  
Root: 3:         0.04327148         0.04327148         0.02171985  
Root: 4:         0.06798347         0.06798347         0.02192871  

Iteration:    1   Subspace Size:   19
Root: 1:        -0.01688730        -0.00161937         0.00435615  
Root: 2:        -0.00561775        -0.00127683         0.00297396  
Root: 3:         0.04152586        -0.00174562         0.00441602  
Root: 4:         0.06619929        -0.00178418         0.00546020  

Iteration:    2   Subspace Size:   23
Root: 1:        -0.01693707        -0.00004976         0.00069947  
Root: 2:        -0.00564408        -0.00002634         0.00039524  
Root: 3:         0.04146576        -0.00006010         0.00065215  
Root: 4:         0.06610535        -0.00009394         0.00083539  

Iteration:    3   Subspace Size:   27
Root: 1:        -0.01693837        -0.00000130         0.00010673  
Root: 2:        -0.00564450        -0.00000041         0.00006997  
Root: 3:         0.04146449        -0.00000127         0.00013318  
Root: 4:         0.06610309        -0.00000226         0.00020324  

Iteration:    4   Subspace Size:   31
Root: 1:        -0.01693840        -0.00000002         0.00002270  
Root: 2:        -0.00564451        -0.00000001         0.00001535  
Root: 3:         0.04146444        -0.00000005         0.00002290  
Root: 4:         0.06610296        -0.00000013         0.00004513  

Iteration:    5   Subspace Size:   35
Root: 1:        -0.01693840        -0.00000000         0.00000353  
Root: 2:        -0.00564451        -0.00000000         0.00000242  
Root: 3:         0.04146444        -0.00000000         0.00000441  
Root: 4:         0.06610295        -0.00000001         0.00000926  

Iteration:    6   Subspace Size:   39
Root: 1:        -0.01693840        -0.00000000         0.00000051  Converged
Root: 2:        -0.00564451        -0.00000000         0.00000033  Converged
Root: 3:         0.04146444        -0.00000000         0.00000079  Converged
Root: 4:         0.06610295        -0.00000000         0.00000134  

Iteration:    7   Subspace Size:   40
Root: 1:        -0.01693840        -0.00000000         0.00000049  Converged
Root: 2:        -0.00564451        -0.00000000         0.00000033  Converged
Root: 3:         0.04146444        -0.00000000         0.00000078  Converged
Root: 4:         0.06610295        -0.00000000         0.00000028  Converged

 in gcp call
 n=          32
 coors(1) =   -9.50369434529756        2.12717558916102     
 -0.216111644906550     
 coors(2) =   -7.28464829891550        3.40028968554587     
 -0.127552321385619     
 elements:            7           6
 gcp_e =   0.000000000000000E+000
 echo:  F
 pbc:  F
 method =pbeh3c              
Davidson converged in 7 iterations
40 sigma vectors were formed

Building Xtilde...

Building Z-vector RHS...

 Generating 2nd functional diffs
Solving CPSCF equations
Using DIIS solver

 Iter         Residual      
------  --------------------
    1      5.016317828477
    2     10.783408361464
    3      1.334450858282
    4      0.175206533804
    5      0.027124159046
    6      0.016239953835
    7      0.008152640935
    8      0.003243734910
    9      0.000641330333
   10      0.000166919842
   11      0.000070838701
   12      0.000040848751
   13      0.000014092992
   14      0.000008063754
   15      0.000003468845
   16      0.000001646178
   17      0.000000437478

CPSCF converged

Building X...

Computing grad Generating 2nd functional diffs
 Generating 2nd functional diffs
  Root   Mult.   Total Energy (a.u.)   Ex. Energy (a.u.)     Ex. Energy (eV)     Ex. Energy (nm)        Osc. (a.u.)  
-------------------------------------------------------------------------------------------------------------------
     1  singlet       -779.61015376
     2  triplet       -779.52265052          0.08750324          2.38108390        520.70496387          0.00000000
     3  singlet       -779.52031718          0.08983658          2.44457743        507.18058329          0.00020816
     4  triplet       -779.51135663          0.09879713          2.68840620        461.18112946          0.00000000
     5  singlet       -779.47300414          0.13714962          3.73203041        332.21653369          0.79663455
     6  triplet       -779.46424769          0.14590607          3.97030556        312.27878757          0.00000000
     7  singlet       -779.45579233          0.15436143          4.20038750        295.17329229          0.78464532
     8  triplet       -779.43960917          0.17054459          4.64075360        267.16398083          0.00000000

Singlet  1: Largest CI coefficients:
  64  &  64 : closed :  -0.994574

Triplet  2: Largest CI coefficients:
  63  &  64 :  open  :   0.688922
  64  &  63 :  open  :  -0.688922
  62  &  63 :  open  :  -0.147234
  63  &  62 :  open  :   0.147234

Singlet  3: Largest CI coefficients:
  63  &  64 :  open  :   0.669325
  64  &  63 :  open  :   0.669325
  62  &  63 :  open  :   0.143564
  63  &  62 :  open  :   0.143564
  62  &  64 :  open  :   0.141333
  64  &  62 :  open  :   0.141333

Triplet  4: Largest CI coefficients:
  62  &  64 :  open  :   0.700867
  64  &  62 :  open  :  -0.700867

Singlet  5: Largest CI coefficients:
  62  &  64 :  open  :   0.660273
  64  &  62 :  open  :   0.660273
  61  &  64 :  open  :   0.149261
  64  &  61 :  open  :   0.149261
  63  &  64 :  open  :  -0.144758
  64  &  63 :  open  :  -0.144758
  62  &  62 : closed :   0.119998

Triplet  6: Largest CI coefficients:
  61  &  64 :  open  :  -0.696208
  64  &  61 :  open  :   0.696208

Singlet  7: Largest CI coefficients:
  61  &  64 :  open  :   0.674557
  64  &  61 :  open  :   0.674557
  62  &  64 :  open  :  -0.164405
  64  &  62 :  open  :  -0.164405

Triplet  8: Largest CI coefficients:
  60  &  64 :  open  :   0.701182
  64  &  60 :  open  :  -0.701182

Singlet state dipole moments:

  Root       Dx         Dy         Dz         |D|  (Debye)
------------------------------------------------------------
     1   -16.6095    -1.7202    -0.6229    16.7100
     2    -5.8581     1.8395    -0.5209     6.1622
     3   -13.4695    -1.7177    -0.5947    13.5916
     4     0.4803    -4.4626     0.1391     4.4905

Triplet state dipole moments:

  Root       Dx         Dy         Dz         |D|  (Debye)
------------------------------------------------------------
     1    -6.1048     1.6382    -0.5548     6.3451
     2   -13.4326    -1.2130    -0.6002    13.5006
     3     1.9829    -4.1243     0.1687     4.5793
     4     9.1100    -5.9789     0.6960    10.9190

Transition dipole moments between singlet states:

    Transition       Tx         Ty         Tz         |T| (a.u.)
------------------------------------------------------------------
     1 ->    2    -0.0323    -0.0482    -0.0104     0.0590
     1 ->    3     2.9505    -0.0573     0.0616     2.9517
     1 ->    4    -2.6189     0.8703    -0.0947     2.7613
     2 ->    3    -0.0358     0.1327     0.0093     0.1377
     2 ->    4    -0.5746     0.2318    -0.0764     0.6243
     3 ->    4     2.9652     0.0623     0.1179     2.9682

Transition dipole moments between triplet states:

    Transition       Tx         Ty         Tz         |T| (a.u.)
------------------------------------------------------------------
     1 ->    2     0.6604     0.3171     0.0368     0.7335
     1 ->    3     1.0349    -0.1522     0.0856     1.0495
     1 ->    4    -0.2839     0.0567     0.0175     0.2900
     2 ->    3    -1.9547    -0.4495    -0.0444     2.0062
     2 ->    4     0.1380    -0.0319    -0.0197     0.1430
     3 ->    4    -0.1943    -0.2227     0.1131     0.3165

Magnetic transition dipole moments and rotational strengths:

 Transition      Lx         Ly         Lz       R(len)     R(vel) (a.u.)
------------------------------------------------------------------------
 1 ->    2     0.0831    -0.4471     0.0343    -0.0185     0.1441
 1 ->    3     0.0402     0.0322    -0.9833    -0.0561    -0.1465
 1 ->    4     0.0466    -0.0277     0.5040     0.1937     0.4370

Electric transition quadrupole moments (Cartesian):

 Transition      Qxy        Qxz        Qyz        Qxx        Qyy        Qzz       norm (a.u.)
----------------------------------------------------------------------------------------------
 1 ->    2    -0.4139    -0.1006    -0.0518     2.3347    -0.0687     0.0203     2.3749
 1 ->    3     5.1284    -0.7402     0.0246   -19.4289     0.2781    -0.1339    20.1104
 1 ->    4     0.3795    -0.0789     0.0006    -2.4511     0.6900    -0.1546     2.5803


|FINAL Target State Energy: -779.610153762639 a.u.
 Energy calculation finished, energy: -7.795203172E+02

Converting Cartesians to HDLC
 Wolfe conditions fulfilled, increasing trust radius
Testing convergence  in cycle   21
    Energy  5.7321E-05 Target: 5.0000E-04 converged?  yes
  Max step  4.4713E-02 Target: 4.0000E-03 converged?   no
  RMS step  1.0287E-02 Target: 2.6667E-03 converged?   no
  Max grad  2.9407E-03 Target: 1.0000E-03 converged?   no
  RMS grad  9.3742E-04 Target: 6.6667E-04 converged?   no
 Predicted step length 2.7363E-01
 Trust radius          5.0000E-01

Converting HDLC to Cartesians
 in gcp call
 n=          32
 coors(1) =   -9.52285672102925        2.09844551626192     
 -0.161194118016148     
 coors(2) =   -7.31880244076479        3.39043681836207     
  3.029349722743990E-002
 elements:            7           6
 gcp_e =    1.00000000000000     
 echo:  F
 pbc:  F
 method =pbeh3c              
RMSD coordinate change for step 21 is  1.450e-01
DFTD Energy:    -0.0207753 hartree
gCP Energy:     0.0540899 hartree
| Total AOs: 316    Total MOs: 298
Setting up the DFT grid...
| time to set the grid = 0.07 s
DFT grid points: 367657 (11489 points/atom)

                      *** Start SCF Iterations ***

 Iter     DIIS Error       Energy change      Electrons        XC Energy           Energy        Time(s)
----------------------------------------------------------------------------------------------------------
Initial temperature is 0.250000
| Skip purify step
|    1     0.0765084119    -772.1247817116   125.9398282942   -63.8411833995    -772.1247817116     1.40  
|    2     0.0082396240      -0.0452892393   125.9999839758   -63.8704534415    -772.1700709509     1.31  
|    3     0.0042676030      -0.0008523893   125.9999837128   -63.8576546818    -772.1709233402     1.28  
|    4     0.0026520189      -0.0005936634   125.9999835368   -63.8581614242    -772.1715170036     1.27  
|    5     0.0011948756      -0.0001965862   125.9999836040   -63.8625815264    -772.1717135897     1.24  
|    6     0.0005376205      -0.0000556974   125.9999835425   -63.8624621426    -772.1717692872     1.22  
|    7     0.0001205363      -0.0000043283   125.9999835394   -63.8613456198    -772.1717736155     1.18  
|    8     0.0000212888      -0.0000002737   125.9999835344   -63.8613613456    -772.1717738892     1.16  
----------------------------------------------------------------------------------------------------------
FINAL ENERGY: -772.1717738892 a.u.
Fractional Occupation Entropy: 0.0000000000
Mermin Free Energy:            -772.1717738892
DISPERSION CONTRIBUTION TO ENERGY: -0.0207752741 a.u.
GCP BSSE CORRECTION: 0.0540898643 a.u.
HOMO-LUMO GAP: 3.123 eV
CENTER OF MASS: {-0.017172, -0.041090, 0.007427} ANGS
DIPOLE MOMENT: {-7.455673, -3.078194, 0.114239} (|D| = 8.066932) DEBYE

Running Mulliken population analysis...


  Restricted hh-TDA Parameters
--------------------------------------------
Number of occupied orbitals:            64
Number of virtual orbitals:            234
Number of molecular orbitals:          298
Number of basis functions:             316
Multiplicity of target state:      singlet

 Generating 2nd functional diffs
Reference energy:             -779.5064097542
Number of electrons:           127.9999832732
XC energy:                     -65.1756416649

      Davidson Diagonalization Parameters
-----------------------------------------------
Number of roots to find:                    4
Number of guess vectors:                   15
Maximum subspace size:                    300
Number of vectors to save:                  4
Collapse vectors per root:                  2
Number of CSFs:                          2080
Maximum Davidson iterations:              500
Residual convergence:                 1.0e-06
Orthogonality tolerance:              1.0e-12
Use incremental sigma vectors:             No

Davidson memory usage:  12.89 MB

Guess Vectors:
  64 &  64 : closed :    -0.193958
  64 &  63 :  open  :    -0.095245
  64 &  62 :  open  :    -0.075873
  64 &  59 :  open  :    -0.017418
  64 &  61 :  open  :    -0.007536
  63 &  63 : closed :     0.003468
  63 &  62 :  open  :     0.022840
  64 &  60 :  open  :     0.023253
  64 &  58 :  open  :     0.031411
  64 &  57 :  open  :     0.038381
  62 &  62 : closed :     0.042212
  64 &  56 :  open  :     0.074577
  64 &  55 :  open  :     0.079411
  63 &  59 :  open  :     0.081296
  63 &  61 :  open  :     0.091177

  Root           Eigenvalue       Energy Change        Residual
-------------------------------------------------------------------
Iteration:    0   Subspace Size:   15
Root: 1:        -0.10268639        -0.10268639         0.03553101  
Root: 2:        -0.01186333        -0.01186333         0.02867952  
Root: 3:         0.04026242         0.04026242         0.04939963  
Root: 4:         0.05596765         0.05596765         0.03763290  

Iteration:    1   Subspace Size:   19
Root: 1:        -0.10466563        -0.00197924         0.00401416  
Root: 2:        -0.01413857        -0.00227524         0.00649460  
Root: 3:         0.03443580        -0.00582662         0.00969212  
Root: 4:         0.05103963        -0.00492802         0.00976404  

Iteration:    2   Subspace Size:   23
Root: 1:        -0.10469308        -0.00002745         0.00082749  
Root: 2:        -0.01424585        -0.00010728         0.00127539  
Root: 3:         0.03424541        -0.00019040         0.00204136  
Root: 4:         0.05077378        -0.00026585         0.00252202  

Iteration:    3   Subspace Size:   27
Root: 1:        -0.10469426        -0.00000118         0.00013077  
Root: 2:        -0.01425002        -0.00000417         0.00027741  
Root: 3:         0.03423643        -0.00000897         0.00046390  
Root: 4:         0.05075572        -0.00001805         0.00084539  

Iteration:    4   Subspace Size:   31
Root: 1:        -0.10469428        -0.00000003         0.00001840  
Root: 2:        -0.01425019        -0.00000017         0.00004647  
Root: 3:         0.03423600        -0.00000043         0.00009593  
Root: 4:         0.05075407        -0.00000165         0.00018125  

Iteration:    5   Subspace Size:   35
Root: 1:        -0.10469428        -0.00000000         0.00000244  
Root: 2:        -0.01425019        -0.00000000         0.00000964  
Root: 3:         0.03423598        -0.00000002         0.00001760  
Root: 4:         0.05075399        -0.00000008         0.00004498  

Iteration:    6   Subspace Size:   39
Root: 1:        -0.10469428        -0.00000000         0.00000030  Converged
Root: 2:        -0.01425019        -0.00000000         0.00000182  
Root: 3:         0.03423598        -0.00000000         0.00000351  
Root: 4:         0.05075399        -0.00000000         0.00000924  

Iteration:    7   Subspace Size:   42
Root: 1:        -0.10469428        -0.00000000         0.00000028  Converged
Root: 2:        -0.01425019        -0.00000000         0.00000027  Converged
Root: 3:         0.03423598        -0.00000000         0.00000064  Converged
Root: 4:         0.05075399        -0.00000000         0.00000168  

Iteration:    8   Subspace Size:   43
Root: 1:        -0.10469428        -0.00000000         0.00000028  Converged
Root: 2:        -0.01425019        -0.00000000         0.00000019  Converged
Root: 3:         0.03423598        -0.00000000         0.00000050  Converged
Root: 4:         0.05075399        -0.00000000         0.00000034  Converged

Davidson converged in 8 iterations
43 sigma vectors were formed

      Davidson Diagonalization Parameters
-----------------------------------------------
Number of roots to find:                    4
Number of guess vectors:                   15
Maximum subspace size:                    300
Number of vectors to save:                  4
Collapse vectors per root:                  2
Number of CSFs:                          2016
Maximum Davidson iterations:              500
Residual convergence:                 1.0e-06
Orthogonality tolerance:              1.0e-12
Use incremental sigma vectors:             No

Davidson memory usage:  12.58 MB

Guess Vectors:
  64 &  63 :  open  :    -0.095245
  64 &  62 :  open  :    -0.075873
  64 &  59 :  open  :    -0.017418
  64 &  61 :  open  :    -0.007536
  63 &  62 :  open  :     0.022840
  64 &  60 :  open  :     0.023253
  64 &  58 :  open  :     0.031411
  64 &  57 :  open  :     0.038381
  64 &  56 :  open  :     0.074577
  64 &  55 :  open  :     0.079411
  63 &  59 :  open  :     0.081296
  63 &  61 :  open  :     0.091177
  62 &  59 :  open  :     0.100668
  62 &  61 :  open  :     0.110549
  63 &  60 :  open  :     0.121966

  Root           Eigenvalue       Energy Change        Residual
-------------------------------------------------------------------
Iteration:    0   Subspace Size:   15
Root: 1:        -0.01516111        -0.01516111         0.02431484  
Root: 2:        -0.00297338        -0.00297338         0.02177104  
Root: 3:         0.04525840         0.04525840         0.02200767  
Root: 4:         0.06794333         0.06794333         0.02150028  

Iteration:    1   Subspace Size:   19
Root: 1:        -0.01684767        -0.00168656         0.00445315  
Root: 2:        -0.00430462        -0.00133123         0.00316372  
Root: 3:         0.04343654        -0.00182186         0.00469140  
Root: 4:         0.06624537        -0.00169796         0.00526966  

Iteration:    2   Subspace Size:   23
Root: 1:        -0.01689966        -0.00005198         0.00071570  
Root: 2:        -0.00433394        -0.00002932         0.00042692  
Root: 3:         0.04336865        -0.00006789         0.00069568  
Root: 4:         0.06615746        -0.00008791         0.00082035  

Iteration:    3   Subspace Size:   27
Root: 1:        -0.01690100        -0.00000135         0.00010692  
Root: 2:        -0.00433441        -0.00000048         0.00007461  
Root: 3:         0.04336724        -0.00000141         0.00014048  
Root: 4:         0.06615545        -0.00000201         0.00020383  

Iteration:    4   Subspace Size:   31
Root: 1:        -0.01690103        -0.00000002         0.00002047  
Root: 2:        -0.00433443        -0.00000001         0.00001521  
Root: 3:         0.04336719        -0.00000006         0.00002473  
Root: 4:         0.06615532        -0.00000013         0.00004251  

Iteration:    5   Subspace Size:   35
Root: 1:        -0.01690103        -0.00000000         0.00000334  
Root: 2:        -0.00433443        -0.00000000         0.00000257  
Root: 3:         0.04336718        -0.00000000         0.00000502  
Root: 4:         0.06615531        -0.00000001         0.00000834  

Iteration:    6   Subspace Size:   39
Root: 1:        -0.01690103        -0.00000000         0.00000046  Converged
Root: 2:        -0.00433443        -0.00000000         0.00000034  Converged
Root: 3:         0.04336718        -0.00000000         0.00000086  Converged
Root: 4:         0.06615531        -0.00000000         0.00000122  

Iteration:    7   Subspace Size:   40
Root: 1:        -0.01690103        -0.00000000         0.00000044  Converged
Root: 2:        -0.00433443        -0.00000000         0.00000034  Converged
Root: 3:         0.04336718        -0.00000000         0.00000085  Converged
Root: 4:         0.06615531        -0.00000000         0.00000023  Converged

 in gcp call
 n=          32
 coors(1) =   -9.52285672102925        2.09844551626192     
 -0.161194118016148     
 coors(2) =   -7.31880244076479        3.39043681836207     
  3.029349722743990E-002
 elements:            7           6
 gcp_e =   0.000000000000000E+000
 echo:  F
 pbc:  F
 method =pbeh3c              
Davidson converged in 7 iterations
40 sigma vectors were formed

Building Xtilde...

Building Z-vector RHS...

 Generating 2nd functional diffs
Solving CPSCF equations
Using DIIS solver

 Iter         Residual      
------  --------------------
    1      4.924016313997
    2     10.576160033963
    3      1.314592878166
    4      0.173620306781
    5      0.026260156897
    6      0.015979491329
    7      0.007952771906
    8      0.003120531249
    9      0.000631562669
   10      0.000165965264
   11      0.000069099946
   12      0.000039163128
   13      0.000014260412
   14      0.000008092975
   15      0.000003525316
   16      0.000001722818
   17      0.000000456230

CPSCF converged

Building X...

Computing grad Generating 2nd functional diffs
 Generating 2nd functional diffs
  Root   Mult.   Total Energy (a.u.)   Ex. Energy (a.u.)     Ex. Energy (eV)     Ex. Energy (nm)        Osc. (a.u.)  
-------------------------------------------------------------------------------------------------------------------
     1  singlet       -779.61110404
     2  triplet       -779.52331078          0.08779326          2.38897563        518.98486956          0.00000000
     3  singlet       -779.52065995          0.09044409          2.46110858        503.77387471          0.00043385
     4  triplet       -779.51074418          0.10035986          2.73093020        453.99996231          0.00000000
     5  singlet       -779.47217377          0.13893027          3.78048428        327.95856716          0.92913207
     6  triplet       -779.46304257          0.14806147          4.02895690        307.73280441          0.00000000
     7  singlet       -779.45565577          0.15544827          4.22996202        293.10953636          0.63776222
     8  triplet       -779.44025444          0.17084960          4.64905335        266.68702487          0.00000000

Singlet  1: Largest CI coefficients:
  64  &  64 : closed :   0.994600

Triplet  2: Largest CI coefficients:
  63  &  64 :  open  :   0.689813
  64  &  63 :  open  :  -0.689813
  62  &  63 :  open  :  -0.142137
  63  &  62 :  open  :   0.142137

Singlet  3: Largest CI coefficients:
  63  &  64 :  open  :  -0.663218
  64  &  63 :  open  :  -0.663218
  62  &  64 :  open  :  -0.169152
  64  &  62 :  open  :  -0.169152
  62  &  63 :  open  :  -0.131106
  63  &  62 :  open  :  -0.131106
  63  &  63 : closed :   0.108437

Triplet  4: Largest CI coefficients:
  62  &  64 :  open  :   0.700108
  64  &  62 :  open  :  -0.700108

Singlet  5: Largest CI coefficients:
  62  &  64 :  open  :  -0.658091
  64  &  62 :  open  :  -0.658091
  63  &  64 :  open  :   0.173822
  64  &  63 :  open  :   0.173822
  61  &  64 :  open  :  -0.134115
  64  &  61 :  open  :  -0.134115
  62  &  62 : closed :  -0.103664

Triplet  6: Largest CI coefficients:
  61  &  64 :  open  :  -0.695891
  64  &  61 :  open  :   0.695891

Singlet  7: Largest CI coefficients:
  61  &  64 :  open  :  -0.678620
  64  &  61 :  open  :  -0.678620
  62  &  64 :  open  :   0.148871
  64  &  62 :  open  :   0.148871

Triplet  8: Largest CI coefficients:
  60  &  64 :  open  :   0.701706
  64  &  60 :  open  :  -0.701706

Singlet state dipole moments:

  Root       Dx         Dy         Dz         |D|  (Debye)
------------------------------------------------------------
     1   -16.8870    -1.7605    -0.7741    16.9962
     2    -5.5784     1.7554    -0.6074     5.8795
     3   -14.5346    -1.8006    -0.8039    14.6677
     4     1.6674    -4.6469     0.1903     4.9407

Triplet state dipole moments:

  Root       Dx         Dy         Dz         |D|  (Debye)
------------------------------------------------------------
     1    -5.9987     1.4903    -0.6560     6.2157
     2   -13.5936    -1.2720    -0.7966    13.6762
     3     2.4721    -4.2635     0.1972     4.9323
     4     8.9076    -6.1273     0.7727    10.8391

Transition dipole moments between singlet states:

    Transition       Tx         Ty         Tz         |T| (a.u.)
------------------------------------------------------------------
     1 ->    2    -0.0493    -0.0688    -0.0048     0.0848
     1 ->    3     3.1655    -0.1007     0.0330     3.1673
     1 ->    4    -2.3304     0.8462    -0.0855     2.4807
     2 ->    3     0.0085     0.1532     0.0077     0.1536
     2 ->    4    -0.7534     0.3257    -0.1001     0.8269
     3 ->    4     2.6324     0.0915     0.1311     2.6372

Transition dipole moments between triplet states:

    Transition       Tx         Ty         Tz         |T| (a.u.)
------------------------------------------------------------------
     1 ->    2     0.8455     0.3629     0.0485     0.9213
     1 ->    3     1.2157    -0.2203     0.1104     1.2405
     1 ->    4    -0.3337     0.0608     0.0352     0.3410
     2 ->    3    -1.6664    -0.4830    -0.0432     1.7355
     2 ->    4     0.0253    -0.0059    -0.0210     0.0334
     3 ->    4    -0.1913    -0.2173     0.1406     0.3218

Magnetic transition dipole moments and rotational strengths:

 Transition      Lx         Ly         Lz       R(len)     R(vel) (a.u.)
------------------------------------------------------------------------
 1 ->    2     0.0567    -0.4536     0.0469    -0.0282     0.2096
 1 ->    3     0.0311     0.0822    -1.0269    -0.0564    -0.1468
 1 ->    4     0.0627    -0.0929     0.3545     0.2550     0.5897

Electric transition quadrupole moments (Cartesian):

 Transition      Qxy        Qxz        Qyz        Qxx        Qyy        Qzz       norm (a.u.)
----------------------------------------------------------------------------------------------
 1 ->    2    -0.5947    -0.0885    -0.0460     2.9625    -0.0836     0.0240     3.0245
 1 ->    3     5.2906    -0.7928    -0.0062   -19.3250     0.2068    -0.1282    20.0533
 1 ->    4     0.8822    -0.2762     0.0485    -2.7239     0.6232    -0.1876     2.9496


|FINAL Target State Energy: -779.611104038606 a.u.
 Energy calculation finished, energy: -7.795206599E+02

Converting Cartesians to HDLC
 Wolfe conditions fulfilled, increasing trust radius
Testing convergence  in cycle   22
    Energy  3.4277E-04 Target: 5.0000E-04 converged?  yes
  Max step  1.3532E-01 Target: 4.0000E-03 converged?   no
  RMS step  2.8843E-02 Target: 2.6667E-03 converged?   no
  Max grad  5.0605E-03 Target: 1.0000E-03 converged?   no
  RMS grad  1.4913E-03 Target: 6.6667E-04 converged?   no
 Predicted step length 2.0043E-01
 Trust radius          5.0000E-01

Converting HDLC to Cartesians
 in gcp call
 n=          32
 coors(1) =   -9.52415006246525        2.07323772427645     
 -0.144791044194257     
 coors(2) =   -7.33013906368014        3.35505105512535     
  0.139130962436056     
 elements:            7           6
 gcp_e =    1.00000000000000     
 echo:  F
 pbc:  F
 method =pbeh3c              
RMSD coordinate change for step 22 is  8.929e-02
DFTD Energy:    -0.0207847 hartree
gCP Energy:     0.0539826 hartree
| Total AOs: 316    Total MOs: 298
Setting up the DFT grid...
| time to set the grid = 0.06 s
DFT grid points: 367696 (11490 points/atom)

                      *** Start SCF Iterations ***

 Iter     DIIS Error       Energy change      Electrons        XC Energy           Energy        Time(s)
----------------------------------------------------------------------------------------------------------
Initial temperature is 0.250000
| Skip purify step
|    1     0.0501558437    -772.1545465584   125.9743990524   -63.8543512198    -772.1545465584     1.40  
|    2     0.0054797426      -0.0163767006   126.0000047945   -63.8676032559    -772.1709232590     1.31  
|    3     0.0019149201      -0.0004840717   126.0000046229   -63.8614283453    -772.1714073306     1.27  
|    4     0.0010643475      -0.0001384664   126.0000045648   -63.8630010676    -772.1715457971     1.25
[truncated: 209,240 more chars]
